# Supplementary material for: Geometric and energetic data from ab initio calculations of haloethene, haloimine, halomethylenephosphine, haloiminophosphine, halodiazene, halodiphosphene and halocyclopropane
Source: Data Brief. 2019 Nov 2;27:104738. doi: 10.1016/j.dib.2019.104738 (PMC6861602; doi:10.1016/j.dib.2019.104738)
Supplement: Multimedia component 6 [file mmc6.zip › NN/CCSD/FENNIE.out]

Q-Chem Developer Version!
                  Welcome to Q-Chem
     A Quantum Leap Into The Future Of Chemistry


 Q-Chem 5.1, Q-Chem, Inc., Pleasanton, CA (2018)

 Yihan Shao,  Zhengting Gan,  E. Epifanovsky,  A. T. B. Gilbert,  M. Wormit,  
 J. Kussmann,  A. W. Lange,  A. Behn,  Jia Deng,  Xintian Feng,  D. Ghosh,  
 M. Goldey,  P. R. Horn,  L. D. Jacobson,  I. Kaliman,  T. Kus,  A. Landau,  
 Jie Liu,  E. I. Proynov,  R. M. Richard,  R. P. Steele,  E. J. Sundstrom,  
 H. L. Woodcock III,  P. M. Zimmerman,  D. Zuev,  B. Albrecht,  E. Alguire,  
 S. A. Baeppler,  D. Barton,  Z. Benda,  Y. A. Bernard,  E. J. Berquist,  
 K. B. Bravaya,  H. Burton,  D. Casanova,  Chun-Min Chang,  Yunqing Chen,  
 A. Chien,  K. D. Closser,  M. P. Coons,  S. Coriani,  S. Dasgupta,  
 A. L. Dempwolff,  M. Diedenhofen,  Hainam Do,  R. G. Edgar,  Po-Tung Fang,  
 S. Faraji,  S. Fatehi,  Qingguo Feng,  K. D. Fenk,  J. Fosso-Tande,  
 Qinghui Ge,  A. Ghysels,  G. Gidofalvi,  J. Gomes,  J. Gonthier,  A. Gunina,  
 D. Hait,  M. W. D. Hanson-Heine,  P. H. P. Harbach,  A. W. Hauser,  
 J. E. Herr,  E. G. Hohenstein,  Z. C. Holden,  Kerwin Hui,  B. C. Huynh,  
 T.-C. Jagau,  Hyunjun Ji,  B. Kaduk,  K. Khistyaev,  Jaehoon Kim,  
 P. Klunzinger,  K. Koh,  D. Kosenkov,  L. Koulias,  T. Kowalczyk,  
 C. M. Krauter,  A. Kunitsa,  Ka Un Lao,  A. Laurent,  K. V. Lawler,  
 Joonho Lee,  D. Lefrancois,  S. Lehtola,  D. S. Levine,  Yi-Pei Li,  
 You-Sheng Lin,  Fenglai Liu,  E. Livshits,  A. Luenser,  P. Manohar,  
 E. Mansoor,  S. F. Manzer,  Shan-Ping Mao,  Yuezhi Mao,  N. Mardirossian,  
 A. V. Marenich,  T. Markovich,  L. A. Martinez-Martinez,  S. A. Maurer,  
 N. J. Mayhall,  S. C. McKenzie,  J.-M. Mewes,  A. F. Morrison,  
 J. W. Mullinax,  K. Nanda,  T. S. Nguyen-Beck,  R. Olivares-Amaya,  
 J. A. Parkhill,  T. M. Perrine,  F. Plasser,  P. Pokhilko,  S. Prager,  
 A. Prociuk,  E. Ramos,  D. R. Rehn,  F. Rob,  M. Schneider,  N. Sergueev,  
 S. M. Sharada,  S. Sharma,  D. W. Small,  T. Stauch,  T. Stein,  
 Yu-Chuan Su,  A. J. W. Thom,  A. Tkatchenko,  T. Tsuchimochi,  N. M. Tubman,  
 L. Vogt,  M. L. Vidal,  O. Vydrov,  M. A. Watson,  J. Wenzel,  
 M. de Wergifosse,  T. A. Wesolowski,  A. White,  J. Witte,  A. Yamada,  
 Jun Yang,  K. Yao,  S. Yeganeh,  S. R. Yost,  Zhi-Qiang You,  A. Zech,  
 Igor Ying Zhang,  Xing Zhang,  Yan Zhao,  Ying Zhu,  B. R. Brooks,  
 G. K. L. Chan,  C. J. Cramer,  M. S. Gordon,  W. J. Hehre,  A. Klamt,  
 M. W. Schmidt,  C. D. Sherrill,  D. G. Truhlar,  A. Aspuru-Guzik,  R. Baer,  
 A. T. Bell,  N. A. Besley,  Jeng-Da Chai,  A. E. DePrince, III,  
 R. A. DiStasio Jr.,  A. Dreuw,  B. D. Dunietz,  T. R. Furlani,  
 Chao-Ping Hsu,  Yousung Jung,  Jing Kong,  D. S. Lambrecht,  WanZhen Liang,  
 C. Ochsenfeld,  V. A. Rassolov,  L. V. Slipchenko,  J. E. Subotnik,  
 T. Van Voorhis,  J. M. Herbert,  A. I. Krylov,  P. M. W. Gill,  M. Head-Gordon

 Contributors to earlier versions of Q-Chem not listed above: 
 R. D. Adamson,  B. Austin,  J. Baker,  G. J. O. Beran,  K. Brandhorst,  
 S. T. Brown,  E. F. C. Byrd,  A. K. Chakraborty,  C.-L. Cheng,  
 Siu Hung Chien,  D. M. Chipman,  D. L. Crittenden,  H. Dachsel,  
 R. J. Doerksen,  A. D. Dutoi,  L. Fusti-Molnar,  W. A. Goddard III,  
 A. Golubeva-Zadorozhnaya,  S. R. Gwaltney,  G. Hawkins,  A. Heyden,  
 S. Hirata,  G. Kedziora,  F. J. Keil,  C. Kelley,  Jihan Kim,  R. A. King,  
 R. Z. Khaliullin,  P. P. Korambath,  W. Kurlancheek,  A. M. Lee,  M. S. Lee,  
 S. V. Levchenko,  Ching Yeh Lin,  D. Liotard,  R. C. Lochan,  I. Lotan,  
 P. E. Maslen,  N. Nair,  D. P. O'Neill,  D. Neuhauser,  E. Neuscamman,  
 C. M. Oana,  R. Olson,  B. Peters,  R. Peverati,  P. A. Pieniazek,  
 Y. M. Rhee,  J. Ritchie,  M. A. Rohrdanz,  E. Rosta,  N. J. Russ,  
 H. F. Schaefer III,  N. E. Schultz,  N. Shenvi,  A. C. Simmonett,  A. Sodt,  
 D. Stuck,  K. S. Thanthiriwatte,  V. Vanovschi,  Tao Wang,  A. Warshel,  
 C. F. Williams,  Q. Wu,  X. Xu,  W. Zhang

 Please cite Q-Chem as follows:
 Y. Shao et al., Mol. Phys. 113, 184-215 (2015)
 DOI: 10.1080/00268976.2014.952696

 Q-Chem 5.1.1 for Intel X86 EM64T Linux

 Parts of Q-Chem use Armadillo 8.300.2 (Tropical Shenanigans).
 http://arma.sourceforge.net/

 Q-Chem begins on Thu Nov  1 00:19:18 2018  

Host: 
0

     Scratch files written to /scratch/taweetham/qchem36909//
Input Ideriv = 1
Curr. Ideriv = -1
Max.  Ideriv = 1

Checking the input file for inconsistencies... 	...done.

--------------------------------------------------------------
User input:
--------------------------------------------------------------
../CCSD/F=I_c.inp
$molecule
0 1
I 
N  1 2.171641
N  2 1.177553 1 123.763462
F  3 1.507311 2 115.700150 1 -0.000000 0
$end

$rem
   JOB_TYPE	OPTIMIZATION
   BASIS	6-311++G**
   METHOD	ccsd
   MEM_TOTAL	4000
   N_FROZEN_CORE      FC
$end

--------------------------------------------------------------
 ----------------------------------------------------------------
             Standard Nuclear Orientation (Angstroms)
    I     Atom           X                Y                Z
 ----------------------------------------------------------------
    1      I       0.7892356210    -0.0511523829    -0.0000000000
    2      N      -1.0766690478     1.0598941507     0.0000000000
    3      N      -2.1398205411     0.5535938740     0.0000000000
    4      F      -2.1460067546    -0.9537044314    -0.0000000000
 ----------------------------------------------------------------
 Molecular Point Group                 Cs    NOp =  2
 Largest Abelian Subgroup              Cs    NOp =  2
 Nuclear Repulsion Energy =   297.0034735252 hartrees
 There are       38 alpha and       38 beta electrons
 Requested basis set is 6-311++G(d,p)
 There are 42 shells and 128 basis functions
 Total memory of 4000MB is distributed as follows: 
   QALLOC including MEM_STATIC uses 192MB
   MEM_STATIC is set to 192MB
   CCMAN JOB total memory use is  3808MB
 Warning: actual memory use might exceed 4000MB

 Total QAlloc Memory Limit    192 MB
 Mega-Array Size       188 MB
 MEM_STATIC part       192 MB
 A cutoff of  1.0D-14 yielded    806 shell pairs
 There are      7794 function pairs (      8807 Cartesian)

 -------------------------------------------------------
 OpenMP Integral Computing Module                       
 Release: version 1.0, May 2013, Q-Chem Inc. Pittsburgh 
 -------------------------------------------------------
 Integral Job Info:
 Integral job number is                      11
 Integral operator is                         1
 short-range coefficients                     0
 long-range coefficients              100000000
 Omega coefficients                           0
 if combine SR and LR in K                    0
 Integral screening is                        0
 Integral computing path is                   2
 max size of driver memory is            800000
 size of driver memory is                593474
 size of scratch memory is             11861008
 max col of scratch BK array               1296
 max len of scratch array in speh3          155
 max len of scratch index in speh4           18
 max int batch size is                      520
 min int batch size is                       52
 fixed nKL is                                52
 max L of basis functions is                  2
 order of int derivative is                   0
 number of shells is                         42
 number of basis is                         136
 number of cartesian basis is               136
 number of contracted shell pairs           806
 number of primitive shell pairs           1877
 maxK2 (contraction) of shell pair           36
 max number of K2 of shell pair               1
 max number of CS2 of shell pair             76
 max number of PS2 of shell pair            162
 mem total for path MDJ                  520378
 -------------------------------------------------------
 Smallest overlap matrix eigenvalue = 1.78E-04

 Scale SEOQF with 1.000000e-01/1.000000e-01/1.000000e-01

 Standard Electronic Orientation quadrupole field applied
 Nucleus-field energy     =     0.0000000054 hartrees
 Guess from superposition of atomic densities
 Warning:  Energy on first SCF cycle will be non-variational
 SAD guess density has 76.000000 electrons

 -----------------------------------------------------------------------
  General SCF calculation program by
  Eric Jon Sundstrom, Paul Horn, Yuezhi Mao, Dmitri Zuev, Alec White,
  David Stuck, Shaama M.S., Shane Yost, Joonho Lee, David Small,
  Daniel Levine, Susi Lehtola, Hugh Burton, Evgeny Epifanovsky
 -----------------------------------------------------------------------
 Hartree-Fock
 using 4 threads for integral computing
 -------------------------------------------------------
 OpenMP Integral computing Module                
 Release: version 2.0, May 2017, Q-Chem Inc. Pleasanton 
 -------------------------------------------------------
 A restricted SCF calculation will be
 performed using DIIS
 SCF converges when DIIS error is below 1.0e-08
 ---------------------------------------
  Cycle       Energy         DIIS error
 ---------------------------------------
    1   -7125.2610177781      4.06e-02  
    2   -7124.9267816430      7.66e-03  
    3   -7124.9894799151      6.37e-03  
    4   -7125.0509939739      9.06e-04  
    5   -7125.0535702922      4.66e-04  
    6   -7125.0543833288      1.52e-04  
    7   -7125.0545022458      8.02e-05  
    8   -7125.0545269145      2.50e-05  
    9   -7125.0545310945      1.13e-05  
   10   -7125.0545318767      6.16e-06  
   11   -7125.0545321422      1.82e-06  
   12   -7125.0545321722      5.14e-07  
   13   -7125.0545321748      1.43e-07  
   14   -7125.0545321751      6.05e-08  
   15   -7125.0545321752      2.38e-08  
   16   -7125.0545321752      7.76e-09  Convergence criterion met
 ---------------------------------------
 SCF time:   CPU 11.54s  wall 4.00s 
 SCF   energy in the final basis set =    -7125.0545321752
 Total energy in the final basis set =    -7125.0545321752


 ------------------------------------------------------------------------------

   CCMAN2: suite of methods based on coupled cluster
           and equation of motion theories.

   Components:
   * libvmm-1.3-trunk
     by Evgeny Epifanovsky, Ilya Kaliman.
   * libtensor-2.5-trunk
     by Evgeny Epifanovsky, Michael Wormit, Dmitry Zuev, Sam Manzer, 
        Ilya Kaliman.
   * libcc-2.5-trunk
     by Evgeny Epifanovsky, Arik Landau, Tomasz Kus, Kirill Khistyaev, 
        Dmitry Zuev, Prashant Manohar, Xintian Feng, Anna Krylov, 
        Matthew Goldey, Alec White, Thomas Jagau, Kaushik Nanda, 
        Anastasia Gunina, Alexander Kunitsa, Joonho Lee.

   CCMAN original authors:
   Anna I. Krylov, C. David Sherrill, Steven R. Gwaltney,
   Edward F. C. Byrd (2000)
   Sergey V. Levchenko, Lyudmila V. Slipchenko, Tao Wang,
   Ana-Maria C. Cristian (2003)
   Piotr A. Pieniazek, C. Melania Oana, Evgeny Epifanovsky (2007)
   Prashant Manohar (2009)

 ------------------------------------------------------------------------------


 Allocating and initializing 3808MB of RAM...
 Calculation will run on 4 cores.


 Alpha MOs, Restricted
 -- Occupied --                  
******* -180.93 -169.74 -169.74 -169.74  -37.98  -33.17  -33.17
  1 A'    2 A'    3 A'    1 A"    4 A'    5 A'    6 A'    2 A"                 
-33.166 -26.310 -24.357 -24.355 -24.355 -24.348 -24.348 -15.778
  7 A'    8 A'    9 A'    3 A"   10 A'    4 A"   11 A'   12 A'                 
-15.717  -7.299  -5.536  -5.519  -5.519  -2.460  -2.453  -2.452
 13 A'   14 A'   15 A'    5 A"   16 A'   17 A'    6 A"   18 A'                 
 -2.433  -2.433  -1.604  -1.436  -0.953  -0.836  -0.713  -0.699
  7 A"   19 A'   20 A'   21 A'   22 A'   23 A'   24 A'   25 A'                 
 -0.693  -0.603  -0.584  -0.457  -0.420  -0.411
  8 A"   26 A'    9 A"   27 A'   10 A"   28 A'                                 
 -- Virtual --                   
 -0.023   0.080   0.131   0.153   0.168   0.172   0.190   0.231
 29 A'   11 A"   30 A'   31 A'   32 A'   12 A"   33 A'   34 A'                 
  0.244   0.266   0.291   0.302   0.306   0.311   0.366   0.383
 13 A"   35 A'   36 A'   37 A'   14 A"   38 A'   15 A"   39 A'                 
  0.411   0.509   0.555   0.560   0.582   0.590   0.652   0.739
 40 A'   41 A'   16 A"   42 A'   43 A'   17 A"   44 A'   45 A'                 
  0.830   0.898   0.915   0.967   1.028   1.041   1.183   1.212
 46 A'   47 A'   18 A"   48 A'   19 A"   49 A'   50 A'   51 A'                 
  1.457   1.491   1.512   1.539   1.568   1.665   1.667   1.911
 52 A'   20 A"   53 A'   54 A'   21 A"   55 A'   56 A'   22 A"                 
  2.004   2.010   2.088   2.374   2.430   2.635   2.727   3.032
 57 A'   23 A"   58 A'   59 A'   24 A"   60 A'   61 A'   62 A'                 
  3.067   3.374   3.979   4.068   4.194   4.219   4.241   4.282
 25 A"   63 A'   64 A'   26 A"   65 A'   27 A"   66 A'   28 A"                 
  4.360   4.408   4.440   4.460   4.466   4.471   4.546   4.690
 29 A"   67 A'   30 A"   68 A'   69 A'   31 A"   70 A'   71 A'                 
  4.798   4.907   5.337   6.482   6.493   6.520   6.932   6.988
 72 A'   73 A'   74 A'   32 A"   75 A'   76 A'   33 A"   77 A'                 
  7.049  28.885  29.475  29.486  29.507  29.827  29.836  29.837
 78 A'   79 A'   34 A"   80 A'   81 A'   35 A"   36 A"   82 A'                 
 29.864  29.940  36.477  37.219  68.763 130.534 130.542 130.569
 83 A'   84 A'   85 A'   86 A'   87 A'   37 A"   88 A'   89 A'                 
154.2741912.192
 90 A'   91 A'                                                                 

 Beta MOs, Restricted
 -- Occupied --                  
******* -180.93 -169.74 -169.74 -169.74  -37.98  -33.17  -33.17
  1 A'    2 A'    3 A'    1 A"    4 A'    5 A'    6 A'    2 A"                 
-33.166 -26.310 -24.357 -24.355 -24.355 -24.348 -24.348 -15.778
  7 A'    8 A'    9 A'    3 A"   10 A'    4 A"   11 A'   12 A'                 
-15.717  -7.299  -5.536  -5.519  -5.519  -2.460  -2.453  -2.452
 13 A'   14 A'   15 A'    5 A"   16 A'   17 A'    6 A"   18 A'                 
 -2.433  -2.433  -1.604  -1.436  -0.953  -0.836  -0.713  -0.699
  7 A"   19 A'   20 A'   21 A'   22 A'   23 A'   24 A'   25 A'                 
 -0.693  -0.603  -0.584  -0.457  -0.420  -0.411
  8 A"   26 A'    9 A"   27 A'   10 A"   28 A'                                 
 -- Virtual --                   
 -0.023   0.080   0.131   0.153   0.168   0.172   0.190   0.231
 29 A'   11 A"   30 A'   31 A'   32 A'   12 A"   33 A'   34 A'                 
  0.244   0.266   0.291   0.302   0.306   0.311   0.366   0.383
 13 A"   35 A'   36 A'   37 A'   14 A"   38 A'   15 A"   39 A'                 
  0.411   0.509   0.555   0.560   0.582   0.590   0.652   0.739
 40 A'   41 A'   16 A"   42 A'   43 A'   17 A"   44 A'   45 A'                 
  0.830   0.898   0.915   0.967   1.028   1.041   1.183   1.212
 46 A'   47 A'   18 A"   48 A'   19 A"   49 A'   50 A'   51 A'                 
  1.457   1.491   1.512   1.539   1.568   1.665   1.667   1.911
 52 A'   20 A"   53 A'   54 A'   21 A"   55 A'   56 A'   22 A"                 
  2.004   2.010   2.088   2.374   2.430   2.635   2.727   3.032
 57 A'   23 A"   58 A'   59 A'   24 A"   60 A'   61 A'   62 A'                 
  3.067   3.374   3.979   4.068   4.194   4.219   4.241   4.282
 25 A"   63 A'   64 A'   26 A"   65 A'   27 A"   66 A'   28 A"                 
  4.360   4.408   4.440   4.460   4.466   4.471   4.546   4.690
 29 A"   67 A'   30 A"   68 A'   69 A'   31 A"   70 A'   71 A'                 
  4.798   4.907   5.337   6.482   6.493   6.520   6.932   6.988
 72 A'   73 A'   74 A'   32 A"   75 A'   76 A'   33 A"   77 A'                 
  7.049  28.885  29.475  29.486  29.507  29.827  29.836  29.837
 78 A'   79 A'   34 A"   80 A'   81 A'   35 A"   36 A"   82 A'                 
 29.864  29.940  36.477  37.219  68.763 130.534 130.542 130.569
 83 A'   84 A'   85 A'   86 A'   87 A'   37 A"   88 A'   89 A'                 
154.2741912.192
 90 A'   91 A'                                                                 

 Occupation and symmetry of molecular orbitals

 Point group: Cs (2 irreducible representations).

                           A'   A"    All 
 ------------------------------------------
 All molecular orbitals:
  - Alpha                  91   37    128 
  - Beta                   91   37    128 
 ------------------------------------------
 Alpha orbitals:
  - Frozen occupied        16   5     21  
  - Active occupied        12   5     17  
  - Active virtual         63   27    90  
  - Frozen virtual         0    0     0   
 ------------------------------------------
 Beta orbitals:
  - Frozen occupied        16   5     21  
  - Active occupied        12   5     17  
  - Active virtual         63   27    90  
  - Frozen virtual         0    0     0   
 ------------------------------------------

 Import integrals:   CPU 0.00 s  wall 0.00 s

 Import integrals:   CPU 45.41 s  wall 32.11 s

 MP2 amplitudes:   CPU 0.16 s  wall 0.38 s

Running a double precision version
           CCSD T amplitudes will be solved using DIIS.

           Start     Size      MaxIter   EConv     TConv     
           3         7         100       1.00e-07  1.00e-05  
 ------------------------------------------------------------------------------
           Energy (a.u.)   Ediff      Tdiff       Comment
 ------------------------------------------------------------------------------
         -7125.83501309                           
     1   -7125.80098785   3.40e-02   7.67e-01     
     2   -7125.83465593   3.37e-02   1.08e-01     
     3   -7125.82955672   5.10e-03   5.46e-02     
     4   -7125.83370401   4.15e-03   2.92e-02     Switched to DIIS steps.
     5   -7125.83518729   1.48e-03   1.39e-02     
     6   -7125.83544343   2.56e-04   5.23e-03     
     7   -7125.83549804   5.46e-05   2.49e-03     
     8   -7125.83551964   2.16e-05   1.08e-03     
     9   -7125.83553124   1.16e-05   4.97e-04     
    10   -7125.83552913   2.10e-06   1.51e-04     
    11   -7125.83553111   1.98e-06   8.20e-05     
    12   -7125.83553075   3.64e-07   4.47e-05     
    13   -7125.83553083   8.06e-08   1.87e-05     
    14   -7125.83553069   1.45e-07   7.67e-06     
    15   -7125.83553066   2.68e-08   3.80e-06     
 ------------------------------------------------------------------------------
         -7125.83553066                           CCSD T converged.

End of double precision
 SCF energy                 = -7125.05453218
 MP2 energy                 = -7125.83501309
 CCSD correlation energy     =    -0.78099848
 CCSD total energy           = -7125.83553066

 CCSD  T1^2 = 0.0264  T2^2 = 0.2641  Leading amplitudes:

 Amplitude    Orbitals with energies
  0.0515       27 (A') A                 ->    29 (A') A                  
              -0.4571                         -0.0230                     
  0.0515       27 (A') B                 ->    29 (A') B                  
              -0.4571                         -0.0230                     
  0.0404       26 (A') A                 ->    29 (A') A                  
              -0.6032                         -0.0230                     
  0.0404       26 (A') B                 ->    29 (A') B                  
              -0.6032                         -0.0230                     

 Amplitude    Orbitals with energies
 -0.0833       27 (A') A     27 (A') B   ->    29 (A') A     29 (A') B    
              -0.4571       -0.4571           -0.0230       -0.0230       
  0.0833       27 (A') A     27 (A') B   ->    29 (A') B     29 (A') A    
              -0.4571       -0.4571           -0.0230       -0.0230       
  0.0833       27 (A') B     27 (A') A   ->    29 (A') A     29 (A') B    
              -0.4571       -0.4571           -0.0230       -0.0230       
 -0.0833       27 (A') B     27 (A') A   ->    29 (A') B     29 (A') A    
              -0.4571       -0.4571           -0.0230       -0.0230       

 Computing CCSD intemediates for later calculations in double precision
 Finished.

Running a double precision version
           CCSD Lambda amplitudes will be solved using DIIS.
           Start     Size      MaxIter   EConv     LConv     
           3         7         100       1.00e-07  1.00e-05  
 ------------------------------------------------------------------------------
            Enorm      Ldiff       Comment
 ------------------------------------------------------------------------------
     1     6.71e-02   4.52e-02     
     2     2.29e-02   7.50e-03     
     3     1.18e-02   1.49e-03     
     4     5.52e-03   1.74e-03     Switched to DIIS steps.
     5     2.18e-03   1.23e-03     
     6     1.19e-03   4.98e-04     
     7     4.45e-04   2.00e-04     
     8     2.12e-04   5.16e-05     
     9     9.05e-05   7.59e-06     
    10     5.14e-05   2.35e-06     
    11     2.72e-05   1.10e-06     
    12     1.32e-05   2.01e-06     
    13     6.79e-06   5.28e-07     
    14     3.66e-06   1.05e-07     
    15     1.90e-06   1.85e-07     
    16     1.10e-06   2.05e-07     
    17     5.22e-07   1.51e-07     
    18     2.75e-07   5.57e-08     
    19     1.28e-07   1.57e-08     
    20     7.53e-08   6.01e-09     
 ------------------------------------------------------------------------------
                                   CCSD Lambda converged.

 Computing density matrices in double precision...
           Orbital response amplitudes will be solved using DIIS.
           Start     Size      MaxIter   EConv     LConv     
           3         7         100       1.00e-06  1.00e-06  
 ------------------------------------------------------------------------------
            Enorm      Ldiff       Comment
 ------------------------------------------------------------------------------
     1     1.07e-01   2.60e-03     
     2     9.53e-02   7.82e-03     
     3     1.24e-01   3.33e-02     
     4     9.81e-03   5.39e-02     Switched to DIIS steps.
     5     4.25e-03   5.95e-04     
     6     1.60e-03   1.79e-04     
     7     6.54e-04   1.74e-04     
     8     3.23e-04   2.43e-05     
     9     7.39e-05   7.72e-05     
    10     3.82e-05   1.58e-05     
    11     1.11e-05   3.33e-06     
    12     5.22e-06   2.48e-06     
    13     7.44e-07   1.13e-06     
    14     4.33e-07   4.79e-09     
 ------------------------------------------------------------------------------
                                   Orbital response converged.

 Computing density matrices... Done.
 CCSD calculation:   CPU 589.34 s  wall 230.00 s

Current path: /canmo/ccsd/grad/
/g1_bb_aa
/g1_bb_bb
/g1_o1o1
/g1_o1o2
/g1_o1v1
/g1_o2v1
/g1_v1v1
/g1p_bb_aa
/g1p_bb_bb
/g1s_bb_aa
/g1s_bb_bb
/g2_o1o1o1o1
/g2_o1o1o1v1
/g2_o1o1v1v1
/g2_o1v1o1v1
/g2_o1v1v1v1
/g2_v1v1v1v1
/w_bb_aa
/w_bb_bb
 Transferring MO TPDM to AO TPDM
 Transferring g2_o1o1o1o1
 Transferring g2_o1o1o1v1
 Transferring g2_o1o1v1v1
 Transferring g2_o1v1o1v1
 Transferring g2_o1v1v1v1
 Transferring g2_v1v1v1v1
 Adding separable TPDM
 Computing TPDM gradient
 --------------------------------------------------------
 2e gradient
  Atom          X               Y               Z
 --------------------------------------------------------
    1        -44.456803        9.778636        0.000000  
    2          2.146338      -22.981979        0.000000  
    3         27.449315        0.401458       -0.000000  
    4         14.861150       12.801886       -0.000000  
 --------------------------------------------------------
 --------------------------------------------------------
 Final gradient
  Atom          X               Y               Z
 --------------------------------------------------------
    1        -44.456803        9.778636        0.000000  
    2          2.146338      -22.981979        0.000000  
    3         27.449315        0.401458       -0.000000  
    4         14.861150       12.801886       -0.000000  
 --------------------------------------------------------
 Analytic gradient from two-electron contribution:   CPU 730.09 s  wall 343.11 s

 Total ccman2 time:   CPU 1369.41 s  wall 614.96 s


 --------------------------------------------------------------
             Orbital Energies (a.u.) and Symmetries
 --------------------------------------------------------------

 Alpha MOs, Restricted
 -- Occupied --                  
******* -180.93 -169.74 -169.74  -37.98  -33.17  -33.17  -26.31
  1 A'    2 A'    3 A'    4 A'    5 A'    6 A'    7 A'    8 A'                 
-24.357 -24.355 -24.348 -15.778 -15.717  -7.299  -5.536  -5.519
  9 A'   10 A'   11 A'   12 A'   13 A'   14 A'   15 A'   16 A'                 
-169.74  -33.17  -24.36  -24.35   -5.52   -2.46   -2.45   -2.43
  1 A"    2 A"    3 A"    4 A"    5 A"   17 A'   18 A'   19 A'                 
 -1.604  -1.436  -0.953  -0.836  -0.713  -0.699  -0.603  -0.457
 20 A'   21 A'   22 A'   23 A'   24 A'   25 A'   26 A'   27 A'                 
 -0.411  -2.453  -2.433  -0.693  -0.584  -0.420
 28 A'    6 A"    7 A"    8 A"    9 A"   10 A"                                 
 -- Virtual --                   
 -0.023   0.131   0.153   0.168   0.190   0.231   0.266   0.291
 29 A'   30 A'   31 A'   32 A'   33 A'   34 A'   35 A'   36 A'                 
  0.302   0.311   0.383   0.411   0.509   0.560   0.582   0.652
 37 A'   38 A'   39 A'   40 A'   41 A'   42 A'   43 A'   44 A'                 
  0.739   0.830   0.898   0.967   1.041   1.183   1.212   1.457
 45 A'   46 A'   47 A'   48 A'   49 A'   50 A'   51 A'   52 A'                 
  1.512   1.539   1.665   1.667   2.004   2.088   2.374   2.635
 53 A'   54 A'   55 A'   56 A'   57 A'   58 A'   59 A'   60 A'                 
  2.727   3.032   3.374   3.979   4.194   4.241   4.408   4.460
 61 A'   62 A'   63 A'   64 A'   65 A'   66 A'   67 A'   68 A'                 
  4.466   4.546   4.690   4.798   4.907   5.337   6.493   6.520
 69 A'   70 A'   71 A'   72 A'   73 A'   74 A'   75 A'   76 A'                 
  6.988   7.049  28.885  29.486  29.507  29.837  29.864  29.940
 77 A'   78 A'   79 A'   80 A'   81 A'   82 A'   83 A'   84 A'                 
 36.477  37.219  68.763 130.542 130.569 154.2741912.192   0.080
 85 A'   86 A'   87 A'   88 A'   89 A'   90 A'   91 A'   11 A"                 
  0.172   0.244   0.306   0.366   0.555   0.590   0.915   1.028
 12 A"   13 A"   14 A"   15 A"   16 A"   17 A"   18 A"   19 A"                 
  1.491   1.568   1.911   2.010   2.430   3.067   4.068   4.219
 20 A"   21 A"   22 A"   23 A"   24 A"   25 A"   26 A"   27 A"                 
  4.282   4.360   4.440   4.471   6.482   6.932  29.475  29.827
 28 A"   29 A"   30 A"   31 A"   32 A"   33 A"   34 A"   35 A"                 
 29.836 130.534
 36 A"   37 A"                                                                 

 Beta MOs, Restricted
 -- Occupied --                  
******* -180.93 -169.74 -169.74  -37.98  -33.17  -33.17  -26.31
  1 A'    2 A'    3 A'    4 A'    5 A'    6 A'    7 A'    8 A'                 
-24.357 -24.355 -24.348 -15.778 -15.717  -7.299  -5.536  -5.519
  9 A'   10 A'   11 A'   12 A'   13 A'   14 A'   15 A'   16 A'                 
-169.74  -33.17  -24.36  -24.35   -5.52   -2.46   -2.45   -2.43
  1 A"    2 A"    3 A"    4 A"    5 A"   17 A'   18 A'   19 A'                 
 -1.604  -1.436  -0.953  -0.836  -0.713  -0.699  -0.603  -0.457
 20 A'   21 A'   22 A'   23 A'   24 A'   25 A'   26 A'   27 A'                 
 -0.411  -2.453  -2.433  -0.693  -0.584  -0.420
 28 A'    6 A"    7 A"    8 A"    9 A"   10 A"                                 
 -- Virtual --                   
 -0.023   0.131   0.153   0.168   0.190   0.231   0.266   0.291
 29 A'   30 A'   31 A'   32 A'   33 A'   34 A'   35 A'   36 A'                 
  0.302   0.311   0.383   0.411   0.509   0.560   0.582   0.652
 37 A'   38 A'   39 A'   40 A'   41 A'   42 A'   43 A'   44 A'                 
  0.739   0.830   0.898   0.967   1.041   1.183   1.212   1.457
 45 A'   46 A'   47 A'   48 A'   49 A'   50 A'   51 A'   52 A'                 
  1.512   1.539   1.665   1.667   2.004   2.088   2.374   2.635
 53 A'   54 A'   55 A'   56 A'   57 A'   58 A'   59 A'   60 A'                 
  2.727   3.032   3.374   3.979   4.194   4.241   4.408   4.460
 61 A'   62 A'   63 A'   64 A'   65 A'   66 A'   67 A'   68 A'                 
  4.466   4.546   4.690   4.798   4.907   5.337   6.493   6.520
 69 A'   70 A'   71 A'   72 A'   73 A'   74 A'   75 A'   76 A'                 
  6.988   7.049  28.885  29.486  29.507  29.837  29.864  29.940
 77 A'   78 A'   79 A'   80 A'   81 A'   82 A'   83 A'   84 A'                 
 36.477  37.219  68.763 130.542 130.569 154.2741912.192   0.080
 85 A'   86 A'   87 A'   88 A'   89 A'   90 A'   91 A'   11 A"                 
  0.172   0.244   0.306   0.366   0.555   0.590   0.915   1.028
 12 A"   13 A"   14 A"   15 A"   16 A"   17 A"   18 A"   19 A"                 
  1.491   1.568   1.911   2.010   2.430   3.067   4.068   4.219
 20 A"   21 A"   22 A"   23 A"   24 A"   25 A"   26 A"   27 A"                 
  4.282   4.360   4.440   4.471   6.482   6.932  29.475  29.827
 28 A"   29 A"   30 A"   31 A"   32 A"   33 A"   34 A"   35 A"                 
 29.836 130.534
 36 A"   37 A"                                                                 
 --------------------------------------------------------------

          Ground-State Mulliken Net Atomic Charges

     Atom                 Charge (a.u.)
  ----------------------------------------
      1 I                     0.181541
      2 N                     0.055916
      3 N                    -0.099104
      4 F                    -0.138354
  ----------------------------------------
  Sum of atomic charges =    -0.000000

 -----------------------------------------------------------------
                    Cartesian Multipole Moments
 -----------------------------------------------------------------
    Charge (ESU x 10^10)
                -0.0000
    Dipole Moment (Debye)
         X       2.1735      Y       0.3172      Z      -0.0000
       Tot       2.1965
    Quadrupole Moments (Debye-Ang)
        XX     -46.1334     XY      -3.0279     YY     -46.7899
        XZ      -0.0000     YZ       0.0000     ZZ     -44.1278
    Octopole Moments (Debye-Ang^2)
       XXX      37.6735    XXY      -2.2433    XYY      10.6676
       YYY      -9.7262    XXZ       0.0000    XYZ      -0.0000
       YYZ      -0.0000    XZZ       4.6244    YZZ      -1.9139
       ZZZ       0.0000
    Hexadecapole Moments (Debye-Ang^3)
      XXXX    -506.0607   XXXY      -2.8147   XXYY    -108.9451
      XYYY       9.4632   YYYY    -132.9151   XXXZ      -0.0000
      XXYZ       0.0000   XYYZ       0.0000   YYYZ       0.0000
      XXZZ     -88.0371   XYZZ       1.9767   YYZZ     -30.1845
      XZZZ      -0.0000   YZZZ       0.0000   ZZZZ     -52.7752
 -----------------------------------------------------------------
 DrvMan completing analytic gradient of the correlated energy
 Correlated dipole moment
            1
    1   0.8551285
    2   0.1248037
    3  -0.0000000
 Energy read as -7125.835530659
 Full Analytical Gradient: (in a.u., or Hartree/Bohr)
             1             2             3             4
    1    0.00339579   -0.01845550    0.01800633   -0.00294663
    2   -0.00129130   -0.00304946    0.01535879   -0.01101803
    3    0.00000000   -0.00000000    0.00000000   -0.00000000
 Gradient time:  CPU 0.28 s  wall 2.82 s
 Geometry Optimization Parameters
   NAtoms,    NIC,     NZ,  NCons,   NDum,   NFix, NCnnct, MaxDiis
        4      14       4       0       0       0       0       0


** GEOMETRY OPTIMIZATION IN DELOCALIZED INTERNAL COORDINATES **
   Searching for a Minimum

   Optimization Cycle:   1

                       Coordinates (Angstroms)
     ATOM                X               Y               Z
      1  I         0.7892356210   -0.0511523829    0.0000000000
      2  N        -1.0766690478    1.0598941507    0.0000000000
      3  N        -2.1398205411    0.5535938740    0.0000000000
      4  F        -2.1460067546   -0.9537044314    0.0000000000
   Point Group: cs    Number of degrees of freedom:     5


   Energy is  -7125.835530659


 Attempting to Generate Delocalized Internal Coordinates

  5 Hessian modes will be used to form the next step
  Hessian Eigenvalues:
     0.100758    0.250000    0.250000    0.316223    1.169623

 Minimum Search - Taking Simple RFO Step
 Searching for Lamda that Minimizes Along All modes
 Value Taken    Lamda =  -0.00101210
 Step Taken.  Stepsize is  0.061718

                             Maximum     Tolerance    Cnvgd?
         Gradient           0.017649      0.000300      NO
         Displacement       0.046941      0.001200      NO
         Energy change     *********      0.000001      NO


 New Cartesian Coordinates Obtained by Inverse Iteration

 Displacement from previous Coordinates is:  0.102262
 ----------------------------------------------------------------
             Standard Nuclear Orientation (Angstroms)
    I     Atom           X                Y                Z
 ----------------------------------------------------------------
    1      I       0.7592186414    -0.0646115272     0.0000000000
    2      N      -1.0774360471     1.0588904451     0.0000000000
    3      N      -2.1477407795     0.5513574601     0.0000000000
    4      F      -2.1073025372    -0.9370051674     0.0000000000
 ----------------------------------------------------------------
 Molecular Point Group                 Cs    NOp =  2
 Largest Abelian Subgroup              Cs    NOp =  2
 Nuclear Repulsion Energy =   300.6212163875 hartrees
 There are       38 alpha and       38 beta electrons
 Applying Cartesian multipole field
    Component          Value
    ---------          -----
     (2,0,0)        1.00000E-11
     (0,2,0)        2.00000E-11
     (0,0,2)       -3.00000E-11
 Nucleus-field energy     =     0.0000000053 hartrees
 Requested basis set is 6-311++G(d,p)
 There are 42 shells and 128 basis functions
 A cutoff of  1.0D-14 yielded    814 shell pairs
 There are      7846 function pairs (      8861 Cartesian)
 Smallest overlap matrix eigenvalue = 1.86E-04
 Guess MOs from SCF MO coefficient file

 -----------------------------------------------------------------------
  General SCF calculation program by
  Eric Jon Sundstrom, Paul Horn, Yuezhi Mao, Dmitri Zuev, Alec White,
  David Stuck, Shaama M.S., Shane Yost, Joonho Lee, David Small,
  Daniel Levine, Susi Lehtola, Hugh Burton, Evgeny Epifanovsky
 -----------------------------------------------------------------------
 Hartree-Fock
 using 4 threads for integral computing
 -------------------------------------------------------
 OpenMP Integral computing Module                
 Release: version 2.0, May 2017, Q-Chem Inc. Pleasanton 
 -------------------------------------------------------
 A restricted SCF calculation will be
 performed using DIIS
 SCF converges when DIIS error is below 1.0e-08
 ---------------------------------------
  Cycle       Energy         DIIS error
 ---------------------------------------
    1   -7125.0557376246      4.92e-04  
    2   -7125.0563761977      1.34e-04  
    3   -7125.0564713233      6.79e-05  
    4   -7125.0564872438      3.28e-05  
    5   -7125.0564931589      1.15e-05  
    6   -7125.0564939885      4.99e-06  
    7   -7125.0564940987      1.88e-06  
    8   -7125.0564941222      8.22e-07  
    9   -7125.0564941251      2.16e-07  
   10   -7125.0564941253      7.90e-08  
   11   -7125.0564941253      3.30e-08  
   12   -7125.0564941255      1.21e-08  
   13   -7125.0564941254      3.74e-09  Convergence criterion met
 ---------------------------------------
 SCF time:   CPU 9.30s  wall 5.00s 
 SCF   energy in the final basis set =    -7125.0564941254
 Total energy in the final basis set =    -7125.0564941254


 ------------------------------------------------------------------------------

   CCMAN2: suite of methods based on coupled cluster
           and equation of motion theories.

   Components:
   * libvmm-1.3-trunk
     by Evgeny Epifanovsky, Ilya Kaliman.
   * libtensor-2.5-trunk
     by Evgeny Epifanovsky, Michael Wormit, Dmitry Zuev, Sam Manzer, 
        Ilya Kaliman.
   * libcc-2.5-trunk
     by Evgeny Epifanovsky, Arik Landau, Tomasz Kus, Kirill Khistyaev, 
        Dmitry Zuev, Prashant Manohar, Xintian Feng, Anna Krylov, 
        Matthew Goldey, Alec White, Thomas Jagau, Kaushik Nanda, 
        Anastasia Gunina, Alexander Kunitsa, Joonho Lee.

   CCMAN original authors:
   Anna I. Krylov, C. David Sherrill, Steven R. Gwaltney,
   Edward F. C. Byrd (2000)
   Sergey V. Levchenko, Lyudmila V. Slipchenko, Tao Wang,
   Ana-Maria C. Cristian (2003)
   Piotr A. Pieniazek, C. Melania Oana, Evgeny Epifanovsky (2007)
   Prashant Manohar (2009)

 ------------------------------------------------------------------------------


 Allocating and initializing 3808MB of RAM...
 Calculation will run on 4 cores.


 Alpha MOs, Restricted
 -- Occupied --                  
******* -180.93 -169.73 -169.73 -169.73  -37.98  -33.17  -33.16
  1 A'    2 A'    3 A'    1 A"    4 A'    5 A'    6 A'    2 A"                 
-33.163 -26.316 -24.355 -24.353 -24.352 -24.346 -24.346 -15.778
  7 A'    8 A'    9 A'    3 A"   10 A'    4 A"   11 A'   12 A'                 
-15.715  -7.297  -5.534  -5.517  -5.516  -2.458  -2.451  -2.450
 13 A'   14 A'   15 A'    5 A"   16 A'   17 A'    6 A"   18 A'                 
 -2.431  -2.431  -1.616  -1.430  -0.956  -0.838  -0.719  -0.700
  7 A"   19 A'   20 A'   21 A'   22 A'   23 A'   24 A'   25 A'                 
 -0.700  -0.603  -0.582  -0.461  -0.418  -0.409
  8 A"   26 A'    9 A"   27 A'   10 A"   28 A'                                 
 -- Virtual --                   
 -0.015   0.078   0.132   0.152   0.167   0.172   0.192   0.230
 29 A'   11 A"   30 A'   31 A'   32 A'   12 A"   33 A'   34 A'                 
  0.243   0.268   0.291   0.303   0.307   0.309   0.363   0.384
 13 A"   35 A'   36 A'   37 A'   14 A"   38 A'   15 A"   39 A'                 
  0.417   0.507   0.558   0.561   0.584   0.594   0.655   0.744
 40 A'   41 A'   16 A"   42 A'   43 A'   17 A"   44 A'   45 A'                 
  0.835   0.903   0.917   0.965   1.027   1.037   1.176   1.213
 46 A'   47 A'   18 A"   48 A'   19 A"   49 A'   50 A'   51 A'                 
  1.447   1.492   1.508   1.538   1.565   1.658   1.676   1.907
 52 A'   20 A"   53 A'   54 A'   21 A"   55 A'   56 A'   22 A"                 
  2.013   2.016   2.104   2.371   2.426   2.634   2.720   3.022
 57 A'   23 A"   58 A'   59 A'   24 A"   60 A'   61 A'   62 A'                 
  3.058   3.362   3.973   4.065   4.183   4.211   4.235   4.280
 25 A"   63 A'   64 A'   26 A"   65 A'   27 A"   66 A'   28 A"                 
  4.364   4.403   4.443   4.463   4.470   4.474   4.551   4.699
 29 A"   67 A'   30 A"   68 A'   69 A'   31 A"   70 A'   71 A'                 
  4.804   4.932   5.366   6.484   6.496   6.522   6.925   6.988
 72 A'   73 A'   74 A'   32 A"   75 A'   76 A'   33 A"   77 A'                 
  7.060  28.892  29.478  29.490  29.510  29.829  29.839  29.840
 78 A'   79 A'   34 A"   80 A'   81 A'   35 A"   36 A"   82 A'                 
 29.870  29.945  36.483  37.189  68.758 130.537 130.546 130.572
 83 A'   84 A'   85 A'   86 A'   87 A'   37 A"   88 A'   89 A'                 
154.2801912.199
 90 A'   91 A'                                                                 

 Beta MOs, Restricted
 -- Occupied --                  
******* -180.93 -169.73 -169.73 -169.73  -37.98  -33.17  -33.16
  1 A'    2 A'    3 A'    1 A"    4 A'    5 A'    6 A'    2 A"                 
-33.163 -26.316 -24.355 -24.353 -24.352 -24.346 -24.346 -15.778
  7 A'    8 A'    9 A'    3 A"   10 A'    4 A"   11 A'   12 A'                 
-15.715  -7.297  -5.534  -5.517  -5.516  -2.458  -2.451  -2.450
 13 A'   14 A'   15 A'    5 A"   16 A'   17 A'    6 A"   18 A'                 
 -2.431  -2.431  -1.616  -1.430  -0.956  -0.838  -0.719  -0.700
  7 A"   19 A'   20 A'   21 A'   22 A'   23 A'   24 A'   25 A'                 
 -0.700  -0.603  -0.582  -0.461  -0.418  -0.409
  8 A"   26 A'    9 A"   27 A'   10 A"   28 A'                                 
 -- Virtual --                   
 -0.015   0.078   0.132   0.152   0.167   0.172   0.192   0.230
 29 A'   11 A"   30 A'   31 A'   32 A'   12 A"   33 A'   34 A'                 
  0.243   0.268   0.291   0.303   0.307   0.309   0.363   0.384
 13 A"   35 A'   36 A'   37 A'   14 A"   38 A'   15 A"   39 A'                 
  0.417   0.507   0.558   0.561   0.584   0.594   0.655   0.744
 40 A'   41 A'   16 A"   42 A'   43 A'   17 A"   44 A'   45 A'                 
  0.835   0.903   0.917   0.965   1.027   1.037   1.176   1.213
 46 A'   47 A'   18 A"   48 A'   19 A"   49 A'   50 A'   51 A'                 
  1.447   1.492   1.508   1.538   1.565   1.658   1.676   1.907
 52 A'   20 A"   53 A'   54 A'   21 A"   55 A'   56 A'   22 A"                 
  2.013   2.016   2.104   2.371   2.426   2.634   2.720   3.022
 57 A'   23 A"   58 A'   59 A'   24 A"   60 A'   61 A'   62 A'                 
  3.058   3.362   3.973   4.065   4.183   4.211   4.235   4.280
 25 A"   63 A'   64 A'   26 A"   65 A'   27 A"   66 A'   28 A"                 
  4.364   4.403   4.443   4.463   4.470   4.474   4.551   4.699
 29 A"   67 A'   30 A"   68 A'   69 A'   31 A"   70 A'   71 A'                 
  4.804   4.932   5.366   6.484   6.496   6.522   6.925   6.988
 72 A'   73 A'   74 A'   32 A"   75 A'   76 A'   33 A"   77 A'                 
  7.060  28.892  29.478  29.490  29.510  29.829  29.839  29.840
 78 A'   79 A'   34 A"   80 A'   81 A'   35 A"   36 A"   82 A'                 
 29.870  29.945  36.483  37.189  68.758 130.537 130.546 130.572
 83 A'   84 A'   85 A'   86 A'   87 A'   37 A"   88 A'   89 A'                 
154.2801912.199
 90 A'   91 A'                                                                 

 Occupation and symmetry of molecular orbitals

 Point group: Cs (2 irreducible representations).

                           A'   A"    All 
 ------------------------------------------
 All molecular orbitals:
  - Alpha                  91   37    128 
  - Beta                   91   37    128 
 ------------------------------------------
 Alpha orbitals:
  - Frozen occupied        16   5     21  
  - Active occupied        12   5     17  
  - Active virtual         63   27    90  
  - Frozen virtual         0    0     0   
 ------------------------------------------
 Beta orbitals:
  - Frozen occupied        16   5     21  
  - Active occupied        12   5     17  
  - Active virtual         63   27    90  
  - Frozen virtual         0    0     0   
 ------------------------------------------

 Import integrals:   CPU 0.00 s  wall 0.00 s

 Import integrals:   CPU 45.41 s  wall 33.88 s

 MP2 amplitudes:   CPU 0.17 s  wall 0.32 s

Running a double precision version
           CCSD T amplitudes will be solved using DIIS.

           Start     Size      MaxIter   EConv     TConv     
           3         7         100       1.00e-07  1.00e-05  
 ------------------------------------------------------------------------------
           Energy (a.u.)   Ediff      Tdiff       Comment
 ------------------------------------------------------------------------------
         -7125.83498935                           
     1   -7125.80241712   3.26e-02   7.67e-01     
     2   -7125.83510088   3.27e-02   1.08e-01     
     3   -7125.83049502   4.61e-03   5.34e-02     
     4   -7125.83443038   3.94e-03   2.69e-02     Switched to DIIS steps.
     5   -7125.83584849   1.42e-03   1.36e-02     
     6   -7125.83607395   2.25e-04   4.74e-03     
     7   -7125.83612128   4.73e-05   2.30e-03     
     8   -7125.83614013   1.88e-05   9.51e-04     
     9   -7125.83614984   9.71e-06   4.56e-04     
    10   -7125.83614846   1.38e-06   1.31e-04     
    11   -7125.83614977   1.31e-06   6.43e-05     
    12   -7125.83614948   2.90e-07   3.80e-05     
    13   -7125.83614953   4.38e-08   1.52e-05     
    14   -7125.83614943   1.00e-07   6.79e-06     
    15   -7125.83614939   3.57e-08   3.43e-06     
 ------------------------------------------------------------------------------
         -7125.83614939                           CCSD T converged.

End of double precision
 SCF energy                 = -7125.05649413
 MP2 energy                 = -7125.83498935
 CCSD correlation energy     =    -0.77965527
 CCSD total energy           = -7125.83614939

 CCSD  T1^2 = 0.0246  T2^2 = 0.2616  Leading amplitudes:

 Amplitude    Orbitals with energies
  0.0466       27 (A') A                 ->    29 (A') A                  
              -0.4612                         -0.0153                     
  0.0466       27 (A') B                 ->    29 (A') B                  
              -0.4612                         -0.0153                     
 -0.0385       26 (A') A                 ->    29 (A') A                  
              -0.6034                         -0.0153                     
 -0.0385       26 (A') B                 ->    29 (A') B                  
              -0.6034                         -0.0153                     

 Amplitude    Orbitals with energies
 -0.0795       27 (A') A     27 (A') B   ->    29 (A') A     29 (A') B    
              -0.4612       -0.4612           -0.0153       -0.0153       
  0.0795       27 (A') A     27 (A') B   ->    29 (A') B     29 (A') A    
              -0.4612       -0.4612           -0.0153       -0.0153       
  0.0795       27 (A') B     27 (A') A   ->    29 (A') A     29 (A') B    
              -0.4612       -0.4612           -0.0153       -0.0153       
 -0.0795       27 (A') B     27 (A') A   ->    29 (A') B     29 (A') A    
              -0.4612       -0.4612           -0.0153       -0.0153       

 Computing CCSD intemediates for later calculations in double precision
 Finished.

Running a double precision version
           CCSD Lambda amplitudes will be solved using DIIS.
           Start     Size      MaxIter   EConv     LConv     
           3         7         100       1.00e-07  1.00e-05  
 ------------------------------------------------------------------------------
            Enorm      Ldiff       Comment
 ------------------------------------------------------------------------------
     1     6.44e-02   4.36e-02     
     2     2.16e-02   7.24e-03     
     3     1.07e-02   1.46e-03     
     4     5.19e-03   1.62e-03     Switched to DIIS steps.
     5     2.00e-03   1.14e-03     
     6     1.08e-03   4.35e-04     
     7     3.89e-04   1.74e-04     
     8     1.86e-04   3.66e-05     
     9     7.88e-05   3.66e-06     
    10     4.49e-05   8.91e-07     
    11     2.45e-05   3.85e-07     
    12     1.16e-05   1.47e-06     
    13     5.86e-06   3.77e-07     
    14     3.02e-06   1.14e-07     
    15     1.55e-06   1.52e-07     
    16     8.97e-07   1.84e-07     
    17     4.15e-07   1.20e-07     
    18     2.10e-07   4.29e-08     
    19     9.79e-08   1.06e-08     
 ------------------------------------------------------------------------------
                                   CCSD Lambda converged.

 Computing density matrices in double precision...
           Orbital response amplitudes will be solved using DIIS.
           Start     Size      MaxIter   EConv     LConv     
           3         7         100       1.00e-06  1.00e-06  
 ------------------------------------------------------------------------------
            Enorm      Ldiff       Comment
 ------------------------------------------------------------------------------
     1     1.05e-01   3.59e-03     
     2     9.40e-02   6.52e-03     
     3     1.23e-01   3.16e-02     
     4     9.50e-03   5.26e-02     Switched to DIIS steps.
     5     4.21e-03   3.81e-04     
     6     1.42e-03   1.59e-04     
     7     6.25e-04   1.49e-04     
     8     2.97e-04   2.95e-05     
     9     6.93e-05   7.28e-05     
    10     3.31e-05   1.36e-05     
    11     1.07e-05   2.46e-06     
    12     4.70e-06   2.27e-06     
    13     7.49e-07   9.27e-07     
 ------------------------------------------------------------------------------
                                   Orbital response converged.

 Computing density matrices... Done.
 CCSD calculation:   CPU 581.55 s  wall 224.59 s

Current path: /canmo/ccsd/grad/
/g1_bb_aa
/g1_bb_bb
/g1_o1o1
/g1_o1o2
/g1_o1v1
/g1_o2v1
/g1_v1v1
/g1p_bb_aa
/g1p_bb_bb
/g1s_bb_aa
/g1s_bb_bb
/g2_o1o1o1o1
/g2_o1o1o1v1
/g2_o1o1v1v1
/g2_o1v1o1v1
/g2_o1v1v1v1
/g2_v1v1v1v1
/w_bb_aa
/w_bb_bb
 Transferring MO TPDM to AO TPDM
 Transferring g2_o1o1o1o1
 Transferring g2_o1o1o1v1
 Transferring g2_o1o1v1v1
 Transferring g2_o1v1o1v1
 Transferring g2_o1v1v1v1
 Transferring g2_v1v1v1v1
 Adding separable TPDM
 Computing TPDM gradient
 --------------------------------------------------------
 2e gradient
  Atom          X               Y               Z
 --------------------------------------------------------
    1        -45.285537       10.166566       -0.000000  
    2          2.528758      -23.156193       -0.000000  
    3         27.647052       -0.154816        0.000000  
    4         15.109727       13.144442       -0.000000  
 --------------------------------------------------------
 --------------------------------------------------------
 Final gradient
  Atom          X               Y               Z
 --------------------------------------------------------
    1        -45.285537       10.166566       -0.000000  
    2          2.528758      -23.156193       -0.000000  
    3         27.647052       -0.154816        0.000000  
    4         15.109727       13.144442       -0.000000  
 --------------------------------------------------------
 Analytic gradient from two-electron contribution:   CPU 727.86 s  wall 348.70 s

 Total ccman2 time:   CPU 1358.99 s  wall 616.60 s


 --------------------------------------------------------------
             Orbital Energies (a.u.) and Symmetries
 --------------------------------------------------------------

 Alpha MOs, Restricted
 -- Occupied --                  
******* -180.93 -169.73 -169.73  -37.98  -33.17  -33.16  -26.32
  1 A'    2 A'    3 A'    4 A'    5 A'    6 A'    7 A'    8 A'                 
-24.355 -24.352 -24.346 -15.778 -15.715  -7.297  -5.534  -5.516
  9 A'   10 A'   11 A'   12 A'   13 A'   14 A'   15 A'   16 A'                 
-169.73  -33.16  -24.35  -24.35   -5.52   -2.46   -2.45   -2.43
  1 A"    2 A"    3 A"    4 A"    5 A"   17 A'   18 A'   19 A'                 
 -1.616  -1.430  -0.956  -0.838  -0.719  -0.700  -0.603  -0.461
 20 A'   21 A'   22 A'   23 A'   24 A'   25 A'   26 A'   27 A'                 
 -0.409  -2.451  -2.431  -0.700  -0.582  -0.418
 28 A'    6 A"    7 A"    8 A"    9 A"   10 A"                                 
 -- Virtual --                   
 -0.015   0.132   0.152   0.167   0.192   0.230   0.268   0.291
 29 A'   30 A'   31 A'   32 A'   33 A'   34 A'   35 A'   36 A'                 
  0.303   0.309   0.384   0.417   0.507   0.561   0.584   0.655
 37 A'   38 A'   39 A'   40 A'   41 A'   42 A'   43 A'   44 A'                 
  0.744   0.835   0.903   0.965   1.037   1.176   1.213   1.447
 45 A'   46 A'   47 A'   48 A'   49 A'   50 A'   51 A'   52 A'                 
  1.508   1.538   1.658   1.676   2.013   2.104   2.371   2.634
 53 A'   54 A'   55 A'   56 A'   57 A'   58 A'   59 A'   60 A'                 
  2.720   3.022   3.362   3.973   4.183   4.235   4.403   4.463
 61 A'   62 A'   63 A'   64 A'   65 A'   66 A'   67 A'   68 A'                 
  4.470   4.551   4.699   4.804   4.932   5.366   6.496   6.522
 69 A'   70 A'   71 A'   72 A'   73 A'   74 A'   75 A'   76 A'                 
  6.988   7.060  28.892  29.490  29.510  29.840  29.870  29.945
 77 A'   78 A'   79 A'   80 A'   81 A'   82 A'   83 A'   84 A'                 
 36.483  37.189  68.758 130.546 130.572 154.2801912.199   0.078
 85 A'   86 A'   87 A'   88 A'   89 A'   90 A'   91 A'   11 A"                 
  0.172   0.243   0.307   0.363   0.558   0.594   0.917   1.027
 12 A"   13 A"   14 A"   15 A"   16 A"   17 A"   18 A"   19 A"                 
  1.492   1.565   1.907   2.016   2.426   3.058   4.065   4.211
 20 A"   21 A"   22 A"   23 A"   24 A"   25 A"   26 A"   27 A"                 
  4.280   4.364   4.443   4.474   6.484   6.925  29.478  29.829
 28 A"   29 A"   30 A"   31 A"   32 A"   33 A"   34 A"   35 A"                 
 29.839 130.537
 36 A"   37 A"                                                                 

 Beta MOs, Restricted
 -- Occupied --                  
******* -180.93 -169.73 -169.73  -37.98  -33.17  -33.16  -26.32
  1 A'    2 A'    3 A'    4 A'    5 A'    6 A'    7 A'    8 A'                 
-24.355 -24.352 -24.346 -15.778 -15.715  -7.297  -5.534  -5.516
  9 A'   10 A'   11 A'   12 A'   13 A'   14 A'   15 A'   16 A'                 
-169.73  -33.16  -24.35  -24.35   -5.52   -2.46   -2.45   -2.43
  1 A"    2 A"    3 A"    4 A"    5 A"   17 A'   18 A'   19 A'                 
 -1.616  -1.430  -0.956  -0.838  -0.719  -0.700  -0.603  -0.461
 20 A'   21 A'   22 A'   23 A'   24 A'   25 A'   26 A'   27 A'                 
 -0.409  -2.451  -2.431  -0.700  -0.582  -0.418
 28 A'    6 A"    7 A"    8 A"    9 A"   10 A"                                 
 -- Virtual --                   
 -0.015   0.132   0.152   0.167   0.192   0.230   0.268   0.291
 29 A'   30 A'   31 A'   32 A'   33 A'   34 A'   35 A'   36 A'                 
  0.303   0.309   0.384   0.417   0.507   0.561   0.584   0.655
 37 A'   38 A'   39 A'   40 A'   41 A'   42 A'   43 A'   44 A'                 
  0.744   0.835   0.903   0.965   1.037   1.176   1.213   1.447
 45 A'   46 A'   47 A'   48 A'   49 A'   50 A'   51 A'   52 A'                 
  1.508   1.538   1.658   1.676   2.013   2.104   2.371   2.634
 53 A'   54 A'   55 A'   56 A'   57 A'   58 A'   59 A'   60 A'                 
  2.720   3.022   3.362   3.973   4.183   4.235   4.403   4.463
 61 A'   62 A'   63 A'   64 A'   65 A'   66 A'   67 A'   68 A'                 
  4.470   4.551   4.699   4.804   4.932   5.366   6.496   6.522
 69 A'   70 A'   71 A'   72 A'   73 A'   74 A'   75 A'   76 A'                 
  6.988   7.060  28.892  29.490  29.510  29.840  29.870  29.945
 77 A'   78 A'   79 A'   80 A'   81 A'   82 A'   83 A'   84 A'                 
 36.483  37.189  68.758 130.546 130.572 154.2801912.199   0.078
 85 A'   86 A'   87 A'   88 A'   89 A'   90 A'   91 A'   11 A"                 
  0.172   0.243   0.307   0.363   0.558   0.594   0.917   1.027
 12 A"   13 A"   14 A"   15 A"   16 A"   17 A"   18 A"   19 A"                 
  1.492   1.565   1.907   2.016   2.426   3.058   4.065   4.211
 20 A"   21 A"   22 A"   23 A"   24 A"   25 A"   26 A"   27 A"                 
  4.280   4.364   4.443   4.474   6.484   6.925  29.478  29.829
 28 A"   29 A"   30 A"   31 A"   32 A"   33 A"   34 A"   35 A"                 
 29.839 130.537
 36 A"   37 A"                                                                 
 --------------------------------------------------------------

          Ground-State Mulliken Net Atomic Charges

     Atom                 Charge (a.u.)
  ----------------------------------------
      1 I                     0.181205
      2 N                     0.050239
      3 N                    -0.103130
      4 F                    -0.128314
  ----------------------------------------
  Sum of atomic charges =     0.000000

 -----------------------------------------------------------------
                    Cartesian Multipole Moments
 -----------------------------------------------------------------
    Charge (ESU x 10^10)
                 0.0000
    Dipole Moment (Debye)
         X       2.0421      Y       0.1877      Z       0.0000
       Tot       2.0507
    Quadrupole Moments (Debye-Ang)
        XX     -45.9356     XY      -2.8054     YY     -46.8054
        XZ      -0.0000     YZ       0.0000     ZZ     -44.1071
    Octopole Moments (Debye-Ang^2)
       XXX      38.4797    XXY      -2.4669    XYY      11.3399
       YYY      -9.1900    XXZ       0.0000    XYZ      -0.0000
       YYZ      -0.0000    XZZ       5.2934    YZZ      -1.6556
       ZZZ      -0.0000
    Hexadecapole Moments (Debye-Ang^3)
      XXXX    -492.9256   XXXY       0.6241   XXYY    -106.4962
      XYYY      11.7788   YYYY    -132.3828   XXXZ      -0.0000
      XXYZ       0.0000   XYYZ       0.0000   YYYZ       0.0000
      XXZZ     -85.9658   XYZZ       2.7148   YYZZ     -30.0510
      XZZZ      -0.0000   YZZZ       0.0000   ZZZZ     -52.7269
 -----------------------------------------------------------------
 DrvMan completing analytic gradient of the correlated energy
 Correlated dipole moment
            1
    1   0.8034411
    2   0.0738317
    3   0.0000000
 Energy read as -7125.836149390
 Full Analytical Gradient: (in a.u., or Hartree/Bohr)
             1             2             3             4
    1    0.00002439   -0.01017839    0.00762118    0.00253282
    2   -0.00077012   -0.00598171    0.01440612   -0.00765429
    3    0.00000000   -0.00000000   -0.00000000    0.00000000
 Gradient time:  CPU 0.25 s  wall 3.21 s
 Geometry Optimization Parameters
   NAtoms,    NIC,     NZ,  NCons,   NDum,   NFix, NCnnct, MaxDiis
        4      14       4       0       0       0       0       0

 Cartesian Hessian Update
 Hessian Updated using BFGS Update


** GEOMETRY OPTIMIZATION IN DELOCALIZED INTERNAL COORDINATES **
   Searching for a Minimum

   Optimization Cycle:   2

                       Coordinates (Angstroms)
     ATOM                X               Y               Z
      1  I         0.7592186414   -0.0646115272    0.0000000000
      2  N        -1.0774360471    1.0588904451    0.0000000000
      3  N        -2.1477407795    0.5513574601    0.0000000000
      4  F        -2.1073025372   -0.9370051674    0.0000000000
   Point Group: cs    Number of degrees of freedom:     5


   Energy is  -7125.836149390

 Hessian Updated using BFGS Update

  5 Hessian modes will be used to form the next step
  Hessian Eigenvalues:
     0.086606    0.182257    0.250136    0.481172    0.986884

 Minimum Search - Taking Simple RFO Step
 Searching for Lamda that Minimizes Along All modes
 Value Taken    Lamda =  -0.00078245
 Step Taken.  Stepsize is  0.067865

                             Maximum     Tolerance    Cnvgd?
         Gradient           0.009824      0.000300      NO
         Displacement       0.049294      0.001200      NO
         Energy change     -0.000619      0.000001      NO


 New Cartesian Coordinates Obtained by Inverse Iteration

 Displacement from previous Coordinates is:  0.056536
 ----------------------------------------------------------------
             Standard Nuclear Orientation (Angstroms)
    I     Atom           X                Y                Z
 ----------------------------------------------------------------
    1      I       0.7624609692    -0.0538417321     0.0000000000
    2      N      -1.0675637960     1.0495807792     0.0000000000
    3      N      -2.1481668857     0.5360984889     0.0000000000
    4      F      -2.1199910099    -0.9232063254     0.0000000000
 ----------------------------------------------------------------
 Molecular Point Group                 Cs    NOp =  2
 Largest Abelian Subgroup              Cs    NOp =  2
 Nuclear Repulsion Energy =   301.2427514377 hartrees
 There are       38 alpha and       38 beta electrons
 Applying Cartesian multipole field
    Component          Value
    ---------          -----
     (2,0,0)        1.00000E-11
     (0,2,0)        2.00000E-11
     (0,0,2)       -3.00000E-11
 Nucleus-field energy     =     0.0000000052 hartrees
 Requested basis set is 6-311++G(d,p)
 There are 42 shells and 128 basis functions
 A cutoff of  1.0D-14 yielded    813 shell pairs
 There are      7842 function pairs (      8857 Cartesian)
 Smallest overlap matrix eigenvalue = 1.94E-04
 Guess MOs from SCF MO coefficient file

 -----------------------------------------------------------------------
  General SCF calculation program by
  Eric Jon Sundstrom, Paul Horn, Yuezhi Mao, Dmitri Zuev, Alec White,
  David Stuck, Shaama M.S., Shane Yost, Joonho Lee, David Small,
  Daniel Levine, Susi Lehtola, Hugh Burton, Evgeny Epifanovsky
 -----------------------------------------------------------------------
 Hartree-Fock
 using 4 threads for integral computing
 -------------------------------------------------------
 OpenMP Integral computing Module                
 Release: version 2.0, May 2017, Q-Chem Inc. Pleasanton 
 -------------------------------------------------------
 A restricted SCF calculation will be
 performed using DIIS
 SCF converges when DIIS error is below 1.0e-08
 ---------------------------------------
  Cycle       Energy         DIIS error
 ---------------------------------------
    1   -7125.0568144542      5.74e-04  
    2   -7125.0575978150      1.50e-04  
    3   -7125.0577041742      7.43e-05  
    4   -7125.0577232596      3.48e-05  
    5   -7125.0577302028      1.38e-05  
    6   -7125.0577313018      4.27e-06  
    7   -7125.0577314312      2.40e-06  
    8   -7125.0577314585      9.86e-07  
    9   -7125.0577314657      4.44e-07  
   10   -7125.0577314668      1.73e-07  
   11   -7125.0577314670      4.82e-08  
   12   -7125.0577314670      2.10e-08  
   13   -7125.0577314670      7.20e-09  Convergence criterion met
 ---------------------------------------
 SCF time:   CPU 9.16s  wall 6.00s 
 SCF   energy in the final basis set =    -7125.0577314670
 Total energy in the final basis set =    -7125.0577314670


 ------------------------------------------------------------------------------

   CCMAN2: suite of methods based on coupled cluster
           and equation of motion theories.

   Components:
   * libvmm-1.3-trunk
     by Evgeny Epifanovsky, Ilya Kaliman.
   * libtensor-2.5-trunk
     by Evgeny Epifanovsky, Michael Wormit, Dmitry Zuev, Sam Manzer, 
        Ilya Kaliman.
   * libcc-2.5-trunk
     by Evgeny Epifanovsky, Arik Landau, Tomasz Kus, Kirill Khistyaev, 
        Dmitry Zuev, Prashant Manohar, Xintian Feng, Anna Krylov, 
        Matthew Goldey, Alec White, Thomas Jagau, Kaushik Nanda, 
        Anastasia Gunina, Alexander Kunitsa, Joonho Lee.

   CCMAN original authors:
   Anna I. Krylov, C. David Sherrill, Steven R. Gwaltney,
   Edward F. C. Byrd (2000)
   Sergey V. Levchenko, Lyudmila V. Slipchenko, Tao Wang,
   Ana-Maria C. Cristian (2003)
   Piotr A. Pieniazek, C. Melania Oana, Evgeny Epifanovsky (2007)
   Prashant Manohar (2009)

 ------------------------------------------------------------------------------


 Allocating and initializing 3808MB of RAM...
 Calculation will run on 4 cores.


 Alpha MOs, Restricted
 -- Occupied --                  
******* -180.92 -169.73 -169.73 -169.73  -37.98  -33.17  -33.16
  1 A'    2 A'    3 A'    1 A"    4 A'    5 A'    6 A'    2 A"                 
-33.161 -26.327 -24.352 -24.350 -24.350 -24.343 -24.343 -15.778
  7 A'    8 A'    9 A'    3 A"   10 A'    4 A"   11 A'   12 A'                 
-15.714  -7.295  -5.531  -5.515  -5.514  -2.455  -2.448  -2.447
 13 A'   14 A'   15 A'    5 A"   16 A'   17 A'    6 A"   18 A'                 
 -2.429  -2.429  -1.631  -1.421  -0.961  -0.843  -0.727  -0.709
  7 A"   19 A'   20 A'   21 A'   22 A'   23 A'   24 A'    8 A"                 
 -0.702  -0.603  -0.578  -0.463  -0.416  -0.407
 25 A'   26 A'    9 A"   27 A'   10 A"   28 A'                                 
 -- Virtual --                   
 -0.007   0.075   0.132   0.153   0.168   0.172   0.195   0.231
 29 A'   11 A"   30 A'   31 A'   32 A'   12 A"   33 A'   34 A'                 
  0.242   0.273   0.291   0.306   0.308   0.310   0.363   0.385
 13 A"   35 A'   36 A'   37 A'   14 A"   38 A'   15 A"   39 A'                 
  0.414   0.505   0.559   0.561   0.587   0.596   0.652   0.742
 40 A'   41 A'   16 A"   42 A'   43 A'   17 A"   44 A'   45 A'                 
  0.842   0.909   0.920   0.965   1.028   1.034   1.170   1.213
 46 A'   47 A'   18 A"   48 A'   19 A"   49 A'   50 A'   51 A'                 
  1.446   1.493   1.509   1.540   1.561   1.645   1.671   1.901
 52 A'   20 A"   53 A'   54 A'   21 A"   55 A'   56 A'   22 A"                 
  2.013   2.022   2.127   2.367   2.419   2.632   2.705   3.004
 57 A'   23 A"   58 A'   59 A'   24 A"   60 A'   61 A'   62 A'                 
  3.042   3.345   3.970   4.057   4.178   4.200   4.229   4.283
 25 A"   63 A'   64 A'   26 A"   65 A'   27 A"   66 A'   28 A"                 
  4.368   4.390   4.444   4.466   4.471   4.478   4.553   4.705
 29 A"   67 A'   30 A"   68 A'   69 A'   31 A"   70 A'   71 A'                 
  4.808   4.954   5.415   6.486   6.497   6.526   6.916   6.978
 72 A'   73 A'   74 A'   32 A"   75 A'   76 A'   33 A"   77 A'                 
  7.086  28.899  29.481  29.492  29.513  29.832  29.842  29.842
 78 A'   79 A'   34 A"   80 A'   81 A'   35 A"   82 A'   36 A"                 
 29.872  29.949  36.491  37.138  68.747 130.540 130.548 130.575
 83 A'   84 A'   85 A'   86 A'   87 A'   37 A"   88 A'   89 A'                 
154.2861912.205
 90 A'   91 A'                                                                 

 Beta MOs, Restricted
 -- Occupied --                  
******* -180.92 -169.73 -169.73 -169.73  -37.98  -33.17  -33.16
  1 A'    2 A'    3 A'    1 A"    4 A'    5 A'    6 A'    2 A"                 
-33.161 -26.327 -24.352 -24.350 -24.350 -24.343 -24.343 -15.778
  7 A'    8 A'    9 A'    3 A"   10 A'    4 A"   11 A'   12 A'                 
-15.714  -7.295  -5.531  -5.515  -5.514  -2.455  -2.448  -2.447
 13 A'   14 A'   15 A'    5 A"   16 A'   17 A'    6 A"   18 A'                 
 -2.429  -2.429  -1.631  -1.421  -0.961  -0.843  -0.727  -0.709
  7 A"   19 A'   20 A'   21 A'   22 A'   23 A'   24 A'    8 A"                 
 -0.702  -0.603  -0.578  -0.463  -0.416  -0.407
 25 A'   26 A'    9 A"   27 A'   10 A"   28 A'                                 
 -- Virtual --                   
 -0.007   0.075   0.132   0.153   0.168   0.172   0.195   0.231
 29 A'   11 A"   30 A'   31 A'   32 A'   12 A"   33 A'   34 A'                 
  0.242   0.273   0.291   0.306   0.308   0.310   0.363   0.385
 13 A"   35 A'   36 A'   37 A'   14 A"   38 A'   15 A"   39 A'                 
  0.414   0.505   0.559   0.561   0.587   0.596   0.652   0.742
 40 A'   41 A'   16 A"   42 A'   43 A'   17 A"   44 A'   45 A'                 
  0.842   0.909   0.920   0.965   1.028   1.034   1.170   1.213
 46 A'   47 A'   18 A"   48 A'   19 A"   49 A'   50 A'   51 A'                 
  1.446   1.493   1.509   1.540   1.561   1.645   1.671   1.901
 52 A'   20 A"   53 A'   54 A'   21 A"   55 A'   56 A'   22 A"                 
  2.013   2.022   2.127   2.367   2.419   2.632   2.705   3.004
 57 A'   23 A"   58 A'   59 A'   24 A"   60 A'   61 A'   62 A'                 
  3.042   3.345   3.970   4.057   4.178   4.200   4.229   4.283
 25 A"   63 A'   64 A'   26 A"   65 A'   27 A"   66 A'   28 A"                 
  4.368   4.390   4.444   4.466   4.471   4.478   4.553   4.705
 29 A"   67 A'   30 A"   68 A'   69 A'   31 A"   70 A'   71 A'                 
  4.808   4.954   5.415   6.486   6.497   6.526   6.916   6.978
 72 A'   73 A'   74 A'   32 A"   75 A'   76 A'   33 A"   77 A'                 
  7.086  28.899  29.481  29.492  29.513  29.832  29.842  29.842
 78 A'   79 A'   34 A"   80 A'   81 A'   35 A"   82 A'   36 A"                 
 29.872  29.949  36.491  37.138  68.747 130.540 130.548 130.575
 83 A'   84 A'   85 A'   86 A'   87 A'   37 A"   88 A'   89 A'                 
154.2861912.205
 90 A'   91 A'                                                                 

 Occupation and symmetry of molecular orbitals

 Point group: Cs (2 irreducible representations).

                           A'   A"    All 
 ------------------------------------------
 All molecular orbitals:
  - Alpha                  91   37    128 
  - Beta                   91   37    128 
 ------------------------------------------
 Alpha orbitals:
  - Frozen occupied        16   5     21  
  - Active occupied        12   5     17  
  - Active virtual         63   27    90  
  - Frozen virtual         0    0     0   
 ------------------------------------------
 Beta orbitals:
  - Frozen occupied        16   5     21  
  - Active occupied        12   5     17  
  - Active virtual         63   27    90  
  - Frozen virtual         0    0     0   
 ------------------------------------------

 Import integrals:   CPU 0.00 s  wall 0.04 s

 Import integrals:   CPU 45.25 s  wall 44.96 s

 MP2 amplitudes:   CPU 0.16 s  wall 0.36 s

Running a double precision version
           CCSD T amplitudes will be solved using DIIS.

           Start     Size      MaxIter   EConv     TConv     
           3         7         100       1.00e-07  1.00e-05  
 ------------------------------------------------------------------------------
           Energy (a.u.)   Ediff      Tdiff       Comment
 ------------------------------------------------------------------------------
         -7125.83503138                           
     1   -7125.80350701   3.15e-02   7.68e-01     
     2   -7125.83542742   3.19e-02   1.08e-01     
     3   -7125.83119616   4.23e-03   5.25e-02     
     4   -7125.83496991   3.77e-03   2.52e-02     Switched to DIIS steps.
     5   -7125.83634130   1.37e-03   1.35e-02     
     6   -7125.83654445   2.03e-04   4.37e-03     
     7   -7125.83658695   4.25e-05   2.15e-03     
     8   -7125.83660415   1.72e-05   8.69e-04     
     9   -7125.83661289   8.74e-06   4.36e-04     
    10   -7125.83661187   1.03e-06   1.19e-04     
    11   -7125.83661282   9.56e-07   5.41e-05     
    12   -7125.83661254   2.78e-07   3.26e-05     
    13   -7125.83661257   2.53e-08   1.23e-05     
    14   -7125.83661248   8.75e-08   5.62e-06     
 ------------------------------------------------------------------------------
         -7125.83661248                           CCSD T converged.

End of double precision
 SCF energy                 = -7125.05773147
 MP2 energy                 = -7125.83503138
 CCSD correlation energy     =    -0.77888101
 CCSD total energy           = -7125.83661248

 CCSD  T1^2 = 0.0234  T2^2 = 0.2600  Leading amplitudes:

 Amplitude    Orbitals with energies
  0.0438       27 (A') A                 ->    29 (A') A                  
              -0.4633                         -0.0073                     
  0.0438       27 (A') B                 ->    29 (A') B                  
              -0.4633                         -0.0073                     
  0.0357       26 (A') A                 ->    29 (A') A                  
              -0.6029                         -0.0073                     
  0.0357       26 (A') B                 ->    29 (A') B                  
              -0.6029                         -0.0073                     

 Amplitude    Orbitals with energies
 -0.0832       9 (A") A      9 (A") B    ->    11 (A") A     11 (A") B    
              -0.5784       -0.5784            0.0753        0.0753       
  0.0832       9 (A") A      9 (A") B    ->    11 (A") B     11 (A") A    
              -0.5784       -0.5784            0.0753        0.0753       
  0.0832       9 (A") B      9 (A") A    ->    11 (A") A     11 (A") B    
              -0.5784       -0.5784            0.0753        0.0753       
 -0.0832       9 (A") B      9 (A") A    ->    11 (A") B     11 (A") A    
              -0.5784       -0.5784            0.0753        0.0753       

 Computing CCSD intemediates for later calculations in double precision
 Finished.

Running a double precision version
           CCSD Lambda amplitudes will be solved using DIIS.
           Start     Size      MaxIter   EConv     LConv     
           3         7         100       1.00e-07  1.00e-05  
 ------------------------------------------------------------------------------
            Enorm      Ldiff       Comment
 ------------------------------------------------------------------------------
     1     6.22e-02   4.26e-02     
     2     2.03e-02   6.91e-03     
     3     9.75e-03   1.51e-03     
     4     4.91e-03   1.52e-03     Switched to DIIS steps.
     5     1.86e-03   1.07e-03     
     6     9.94e-04   3.93e-04     
     7     3.43e-04   1.54e-04     
     8     1.60e-04   2.64e-05     
     9     6.46e-05   1.50e-06     
    10     3.52e-05   3.34e-07     
    11     1.89e-05   1.72e-07     
    12     8.78e-06   1.21e-06     
    13     4.32e-06   3.33e-07     
    14     2.18e-06   2.19e-08     
    15     1.12e-06   8.05e-08     
    16     6.48e-07   1.28e-07     
    17     2.98e-07   7.89e-08     
    18     1.46e-07   2.88e-08     
    19     6.56e-08   6.19e-09     
 ------------------------------------------------------------------------------
                                   CCSD Lambda converged.

 Computing density matrices in double precision...
           Orbital response amplitudes will be solved using DIIS.
           Start     Size      MaxIter   EConv     LConv     
           3         7         100       1.00e-06  1.00e-06  
 ------------------------------------------------------------------------------
            Enorm      Ldiff       Comment
 ------------------------------------------------------------------------------
     1     1.03e-01   5.00e-03     
     2     9.30e-02   4.00e-03     
     3     1.23e-01   3.00e-02     
     4     9.99e-03   5.21e-02     Switched to DIIS steps.
     5     4.39e-03   3.38e-05     
     6     1.31e-03   1.98e-04     
     7     5.98e-04   1.66e-04     
     8     2.96e-04   5.84e-05     
     9     6.26e-05   7.26e-05     
    10     2.85e-05   1.01e-05     
    11     1.00e-05   1.82e-06     
    12     4.16e-06   1.85e-06     
    13     8.32e-07   7.17e-07     
 ------------------------------------------------------------------------------
                                   Orbital response converged.

 Computing density matrices... Done.
 CCSD calculation:   CPU 561.05 s  wall 234.70 s

Current path: /canmo/ccsd/grad/
/g1_bb_aa
/g1_bb_bb
/g1_o1o1
/g1_o1o2
/g1_o1v1
/g1_o2v1
/g1_v1v1
/g1p_bb_aa
/g1p_bb_bb
/g1s_bb_aa
/g1s_bb_bb
/g2_o1o1o1o1
/g2_o1o1o1v1
/g2_o1o1v1v1
/g2_o1v1o1v1
/g2_o1v1v1v1
/g2_v1v1v1v1
/w_bb_aa
/w_bb_bb
 Transferring MO TPDM to AO TPDM
 Transferring g2_o1o1o1o1
 Transferring g2_o1o1o1v1
 Transferring g2_o1o1v1v1
 Transferring g2_o1v1o1v1
 Transferring g2_o1v1v1v1
 Transferring g2_v1v1v1v1
 Adding separable TPDM
 Computing TPDM gradient
 --------------------------------------------------------
 2e gradient
  Atom          X               Y               Z
 --------------------------------------------------------
    1        -45.580078       10.070869        0.000000  
    2          3.149878      -23.001185        0.000000  
    3         27.298894       -0.420875       -0.000000  
    4         15.131306       13.351191        0.000000  
 --------------------------------------------------------
 --------------------------------------------------------
 Final gradient
  Atom          X               Y               Z
 --------------------------------------------------------
    1        -45.580078       10.070869        0.000000  
    2          3.149878      -23.001185        0.000000  
    3         27.298894       -0.420875       -0.000000  
    4         15.131306       13.351191        0.000000  
 --------------------------------------------------------
 Analytic gradient from two-electron contribution:   CPU 730.13 s  wall 331.12 s

 Total ccman2 time:   CPU 1340.81 s  wall 625.94 s


 --------------------------------------------------------------
             Orbital Energies (a.u.) and Symmetries
 --------------------------------------------------------------

 Alpha MOs, Restricted
 -- Occupied --                  
******* -180.92 -169.73 -169.73  -37.98  -33.17  -33.16  -26.33
  1 A'    2 A'    3 A'    4 A'    5 A'    6 A'    7 A'    8 A'                 
-24.352 -24.350 -24.343 -15.778 -15.714  -7.295  -5.531  -5.514
  9 A'   10 A'   11 A'   12 A'   13 A'   14 A'   15 A'   16 A'                 
-169.73  -33.16  -24.35  -24.34   -5.51   -2.46   -2.45   -2.43
  1 A"    2 A"    3 A"    4 A"    5 A"   17 A'   18 A'   19 A'                 
 -1.631  -1.421  -0.961  -0.843  -0.727  -0.702  -0.603  -0.463
 20 A'   21 A'   22 A'   23 A'   24 A'   25 A'   26 A'   27 A'                 
 -0.407  -2.448  -2.429  -0.709  -0.578  -0.416
 28 A'    6 A"    7 A"    8 A"    9 A"   10 A"                                 
 -- Virtual --                   
 -0.007   0.132   0.153   0.168   0.195   0.231   0.273   0.291
 29 A'   30 A'   31 A'   32 A'   33 A'   34 A'   35 A'   36 A'                 
  0.306   0.310   0.385   0.414   0.505   0.561   0.587   0.652
 37 A'   38 A'   39 A'   40 A'   41 A'   42 A'   43 A'   44 A'                 
  0.742   0.842   0.909   0.965   1.034   1.170   1.213   1.446
 45 A'   46 A'   47 A'   48 A'   49 A'   50 A'   51 A'   52 A'                 
  1.509   1.540   1.645   1.671   2.013   2.127   2.367   2.632
 53 A'   54 A'   55 A'   56 A'   57 A'   58 A'   59 A'   60 A'                 
  2.705   3.004   3.345   3.970   4.178   4.229   4.390   4.466
 61 A'   62 A'   63 A'   64 A'   65 A'   66 A'   67 A'   68 A'                 
  4.471   4.553   4.705   4.808   4.954   5.415   6.497   6.526
 69 A'   70 A'   71 A'   72 A'   73 A'   74 A'   75 A'   76 A'                 
  6.978   7.086  28.899  29.492  29.513  29.842  29.872  29.949
 77 A'   78 A'   79 A'   80 A'   81 A'   82 A'   83 A'   84 A'                 
 36.491  37.138  68.747 130.548 130.575 154.2861912.205   0.075
 85 A'   86 A'   87 A'   88 A'   89 A'   90 A'   91 A'   11 A"                 
  0.172   0.242   0.308   0.363   0.559   0.596   0.920   1.028
 12 A"   13 A"   14 A"   15 A"   16 A"   17 A"   18 A"   19 A"                 
  1.493   1.561   1.901   2.022   2.419   3.042   4.057   4.200
 20 A"   21 A"   22 A"   23 A"   24 A"   25 A"   26 A"   27 A"                 
  4.283   4.368   4.444   4.478   6.486   6.916  29.481  29.832
 28 A"   29 A"   30 A"   31 A"   32 A"   33 A"   34 A"   35 A"                 
 29.842 130.540
 36 A"   37 A"                                                                 

 Beta MOs, Restricted
 -- Occupied --                  
******* -180.92 -169.73 -169.73  -37.98  -33.17  -33.16  -26.33
  1 A'    2 A'    3 A'    4 A'    5 A'    6 A'    7 A'    8 A'                 
-24.352 -24.350 -24.343 -15.778 -15.714  -7.295  -5.531  -5.514
  9 A'   10 A'   11 A'   12 A'   13 A'   14 A'   15 A'   16 A'                 
-169.73  -33.16  -24.35  -24.34   -5.51   -2.46   -2.45   -2.43
  1 A"    2 A"    3 A"    4 A"    5 A"   17 A'   18 A'   19 A'                 
 -1.631  -1.421  -0.961  -0.843  -0.727  -0.702  -0.603  -0.463
 20 A'   21 A'   22 A'   23 A'   24 A'   25 A'   26 A'   27 A'                 
 -0.407  -2.448  -2.429  -0.709  -0.578  -0.416
 28 A'    6 A"    7 A"    8 A"    9 A"   10 A"                                 
 -- Virtual --                   
 -0.007   0.132   0.153   0.168   0.195   0.231   0.273   0.291
 29 A'   30 A'   31 A'   32 A'   33 A'   34 A'   35 A'   36 A'                 
  0.306   0.310   0.385   0.414   0.505   0.561   0.587   0.652
 37 A'   38 A'   39 A'   40 A'   41 A'   42 A'   43 A'   44 A'                 
  0.742   0.842   0.909   0.965   1.034   1.170   1.213   1.446
 45 A'   46 A'   47 A'   48 A'   49 A'   50 A'   51 A'   52 A'                 
  1.509   1.540   1.645   1.671   2.013   2.127   2.367   2.632
 53 A'   54 A'   55 A'   56 A'   57 A'   58 A'   59 A'   60 A'                 
  2.705   3.004   3.345   3.970   4.178   4.229   4.390   4.466
 61 A'   62 A'   63 A'   64 A'   65 A'   66 A'   67 A'   68 A'                 
  4.471   4.553   4.705   4.808   4.954   5.415   6.497   6.526
 69 A'   70 A'   71 A'   72 A'   73 A'   74 A'   75 A'   76 A'                 
  6.978   7.086  28.899  29.492  29.513  29.842  29.872  29.949
 77 A'   78 A'   79 A'   80 A'   81 A'   82 A'   83 A'   84 A'                 
 36.491  37.138  68.747 130.548 130.575 154.2861912.205   0.075
 85 A'   86 A'   87 A'   88 A'   89 A'   90 A'   91 A'   11 A"                 
  0.172   0.242   0.308   0.363   0.559   0.596   0.920   1.028
 12 A"   13 A"   14 A"   15 A"   16 A"   17 A"   18 A"   19 A"                 
  1.493   1.561   1.901   2.022   2.419   3.042   4.057   4.200
 20 A"   21 A"   22 A"   23 A"   24 A"   25 A"   26 A"   27 A"                 
  4.283   4.368   4.444   4.478   6.486   6.916  29.481  29.832
 28 A"   29 A"   30 A"   31 A"   32 A"   33 A"   34 A"   35 A"                 
 29.842 130.540
 36 A"   37 A"                                                                 
 --------------------------------------------------------------

          Ground-State Mulliken Net Atomic Charges

     Atom                 Charge (a.u.)
  ----------------------------------------
      1 I                     0.174938
      2 N                     0.043117
      3 N                    -0.108770
      4 F                    -0.109285
  ----------------------------------------
  Sum of atomic charges =     0.000000

 -----------------------------------------------------------------
                    Cartesian Multipole Moments
 -----------------------------------------------------------------
    Charge (ESU x 10^10)
                 0.0000
    Dipole Moment (Debye)
         X       1.9416      Y       0.0390      Z       0.0000
       Tot       1.9420
    Quadrupole Moments (Debye-Ang)
        XX     -45.7700     XY      -2.3831     YY     -46.8841
        XZ       0.0000     YZ      -0.0000     ZZ     -44.1063
    Octopole Moments (Debye-Ang^2)
       XXX      37.7659    XXY      -3.4201    XYY      11.1413
       YYY     -10.2701    XXZ       0.0000    XYZ       0.0000
       YYZ      -0.0000    XZZ       5.1703    YZZ      -1.9911
       ZZZ      -0.0000
    Hexadecapole Moments (Debye-Ang^3)
      XXXX    -493.5122   XXXY       1.5410   XXYY    -106.3744
      XYYY      11.4558   YYYY    -130.5457   XXXZ       0.0000
      XXYZ      -0.0000   XYYZ      -0.0000   YYYZ      -0.0000
      XXZZ     -86.1902   XYZZ       2.5289   YYZZ     -29.7395
      XZZZ       0.0000   YZZZ      -0.0000   ZZZZ     -52.7421
 -----------------------------------------------------------------
 DrvMan completing analytic gradient of the correlated energy
 Correlated dipole moment
            1
    1   0.7638852
    2   0.0153543
    3   0.0000000
 Energy read as -7125.836612481
 Full Analytical Gradient: (in a.u., or Hartree/Bohr)
             1             2             3             4
    1   -0.00120152    0.00316683   -0.00320984    0.00124453
    2    0.00127549   -0.00286782    0.00494421   -0.00335188
    3   -0.00000000    0.00000000   -0.00000000   -0.00000000
 Gradient time:  CPU 0.24 s  wall 1.71 s
 Geometry Optimization Parameters
   NAtoms,    NIC,     NZ,  NCons,   NDum,   NFix, NCnnct, MaxDiis
        4      14       4       0       0       0       0       0

 Cartesian Hessian Update
 Hessian Updated using BFGS Update


** GEOMETRY OPTIMIZATION IN DELOCALIZED INTERNAL COORDINATES **
   Searching for a Minimum

   Optimization Cycle:   3

                       Coordinates (Angstroms)
     ATOM                X               Y               Z
      1  I         0.7624609692   -0.0538417321    0.0000000000
      2  N        -1.0675637960    1.0495807792    0.0000000000
      3  N        -2.1481668857    0.5360984889    0.0000000000
      4  F        -2.1199910099   -0.9232063254    0.0000000000
   Point Group: cs    Number of degrees of freedom:     5


   Energy is  -7125.836612481

 Hessian Updated using BFGS Update

  5 Hessian modes will be used to form the next step
  Hessian Eigenvalues:
     0.093801    0.132037    0.265100    0.447189    1.071558

 Minimum Search - Taking Simple RFO Step
 Searching for Lamda that Minimizes Along All modes
 Value Taken    Lamda =  -0.00015125
 Step Taken.  Stepsize is  0.031364

                             Maximum     Tolerance    Cnvgd?
         Gradient           0.004881      0.000300      NO
         Displacement       0.031129      0.001200      NO
         Energy change     -0.000463      0.000001      NO


 New Cartesian Coordinates Obtained by Inverse Iteration

 Displacement from previous Coordinates is:  0.020178
 ----------------------------------------------------------------
             Standard Nuclear Orientation (Angstroms)
    I     Atom           X                Y                Z
 ----------------------------------------------------------------
    1      I       0.7634221043    -0.0556337861     0.0000000000
    2      N      -1.0694642325     1.0528965102     0.0000000000
    3      N      -2.1471722966     0.5285130487     0.0000000000
    4      F      -2.1200462976    -0.9171445622     0.0000000000
 ----------------------------------------------------------------
 Molecular Point Group                 Cs    NOp =  2
 Largest Abelian Subgroup              Cs    NOp =  2
 Nuclear Repulsion Energy =   301.2860587331 hartrees
 There are       38 alpha and       38 beta electrons
 Applying Cartesian multipole field
    Component          Value
    ---------          -----
     (2,0,0)        1.00000E-11
     (0,2,0)        2.00000E-11
     (0,0,2)       -3.00000E-11
 Nucleus-field energy     =     0.0000000052 hartrees
 Requested basis set is 6-311++G(d,p)
 There are 42 shells and 128 basis functions
 A cutoff of  1.0D-14 yielded    813 shell pairs
 There are      7842 function pairs (      8857 Cartesian)
 Smallest overlap matrix eigenvalue = 1.96E-04
 Guess MOs from SCF MO coefficient file

 -----------------------------------------------------------------------
  General SCF calculation program by
  Eric Jon Sundstrom, Paul Horn, Yuezhi Mao, Dmitri Zuev, Alec White,
  David Stuck, Shaama M.S., Shane Yost, Joonho Lee, David Small,
  Daniel Levine, Susi Lehtola, Hugh Burton, Evgeny Epifanovsky
 -----------------------------------------------------------------------
 Hartree-Fock
 using 4 threads for integral computing
 -------------------------------------------------------
 OpenMP Integral computing Module                
 Release: version 2.0, May 2017, Q-Chem Inc. Pleasanton 
 -------------------------------------------------------
 A restricted SCF calculation will be
 performed using DIIS
 SCF converges when DIIS error is below 1.0e-08
 ---------------------------------------
  Cycle       Energy         DIIS error
 ---------------------------------------
    1   -7125.0580193527      2.78e-04  
    2   -7125.0581948834      7.36e-05  
    3   -7125.0582136238      4.85e-05  
    4   -7125.0582186054      1.46e-05  
    5   -7125.0582200337      5.86e-06  
    6   -7125.0582202915      3.04e-06  
    7   -7125.0582203345      7.85e-07  
    8   -7125.0582203392      3.80e-07  
    9   -7125.0582203398      1.25e-07  
   10   -7125.0582203399      4.46e-08  
   11   -7125.0582203399      1.44e-08  
   12   -7125.0582203400      5.94e-09  Convergence criterion met
 ---------------------------------------
 SCF time:   CPU 8.56s  wall 10.00s 
 SCF   energy in the final basis set =    -7125.0582203400
 Total energy in the final basis set =    -7125.0582203400


 ------------------------------------------------------------------------------

   CCMAN2: suite of methods based on coupled cluster
           and equation of motion theories.

   Components:
   * libvmm-1.3-trunk
     by Evgeny Epifanovsky, Ilya Kaliman.
   * libtensor-2.5-trunk
     by Evgeny Epifanovsky, Michael Wormit, Dmitry Zuev, Sam Manzer, 
        Ilya Kaliman.
   * libcc-2.5-trunk
     by Evgeny Epifanovsky, Arik Landau, Tomasz Kus, Kirill Khistyaev, 
        Dmitry Zuev, Prashant Manohar, Xintian Feng, Anna Krylov, 
        Matthew Goldey, Alec White, Thomas Jagau, Kaushik Nanda, 
        Anastasia Gunina, Alexander Kunitsa, Joonho Lee.

   CCMAN original authors:
   Anna I. Krylov, C. David Sherrill, Steven R. Gwaltney,
   Edward F. C. Byrd (2000)
   Sergey V. Levchenko, Lyudmila V. Slipchenko, Tao Wang,
   Ana-Maria C. Cristian (2003)
   Piotr A. Pieniazek, C. Melania Oana, Evgeny Epifanovsky (2007)
   Prashant Manohar (2009)

 ------------------------------------------------------------------------------


 Allocating and initializing 3808MB of RAM...
 Calculation will run on 4 cores.


 Alpha MOs, Restricted
 -- Occupied --                  
******* -180.92 -169.73 -169.73 -169.73  -37.98  -33.17  -33.16
  1 A'    2 A'    3 A'    1 A"    4 A'    5 A'    6 A'    2 A"                 
-33.159 -26.333 -24.351 -24.349 -24.348 -24.342 -24.342 -15.778
  7 A'    8 A'    9 A'    3 A"   10 A'    4 A"   11 A'   12 A'                 
-15.714  -7.293  -5.529  -5.513  -5.513  -2.454  -2.447  -2.446
 13 A'   14 A'   15 A'    5 A"   16 A'   17 A'    6 A"   18 A'                 
 -2.427  -2.427  -1.640  -1.419  -0.960  -0.846  -0.732  -0.715
  7 A"   19 A'   20 A'   21 A'   22 A'   23 A'   24 A'    8 A"                 
 -0.703  -0.603  -0.578  -0.463  -0.415  -0.407
 25 A'   26 A'    9 A"   27 A'   10 A"   28 A'                                 
 -- Virtual --                   
 -0.006   0.076   0.133   0.153   0.168   0.172   0.197   0.231
 29 A'   11 A"   30 A'   31 A'   32 A'   12 A"   33 A'   34 A'                 
  0.242   0.275   0.292   0.307   0.309   0.310   0.362   0.386
 13 A"   35 A'   36 A'   37 A'   14 A"   38 A'   15 A"   39 A'                 
  0.414   0.504   0.560   0.560   0.586   0.596   0.651   0.741
 40 A'   41 A'   16 A"   42 A'   43 A'   17 A"   44 A'   45 A'                 
  0.840   0.909   0.921   0.965   1.028   1.033   1.170   1.213
 46 A'   47 A'   18 A"   48 A'   19 A"   49 A'   50 A'   51 A'                 
  1.447   1.493   1.507   1.539   1.559   1.639   1.671   1.900
 52 A'   20 A"   53 A'   54 A'   21 A"   55 A'   56 A'   22 A"                 
  2.012   2.023   2.136   2.362   2.417   2.632   2.702   3.001
 57 A'   23 A"   58 A'   59 A'   24 A"   60 A'   61 A'   62 A'                 
  3.038   3.342   3.971   4.053   4.176   4.194   4.226   4.285
 25 A"   63 A'   64 A'   26 A"   65 A'   27 A"   66 A'   28 A"                 
  4.372   4.387   4.446   4.468   4.473   4.479   4.554   4.705
 29 A"   67 A'   30 A"   68 A'   69 A'   31 A"   70 A'   71 A'                 
  4.807   4.962   5.437   6.487   6.499   6.527   6.911   6.974
 72 A'   73 A'   74 A'   32 A"   75 A'   76 A'   33 A"   77 A'                 
  7.101  28.898  29.482  29.493  29.514  29.833  29.844  29.844
 78 A'   79 A'   34 A"   80 A'   81 A'   35 A"   82 A'   36 A"                 
 29.874  29.950  36.493  37.130  68.742 130.541 130.549 130.576
 83 A'   84 A'   85 A'   86 A'   87 A'   37 A"   88 A'   89 A'                 
154.2851912.204
 90 A'   91 A'                                                                 

 Beta MOs, Restricted
 -- Occupied --                  
******* -180.92 -169.73 -169.73 -169.73  -37.98  -33.17  -33.16
  1 A'    2 A'    3 A'    1 A"    4 A'    5 A'    6 A'    2 A"                 
-33.159 -26.333 -24.351 -24.349 -24.348 -24.342 -24.342 -15.778
  7 A'    8 A'    9 A'    3 A"   10 A'    4 A"   11 A'   12 A'                 
-15.714  -7.293  -5.529  -5.513  -5.513  -2.454  -2.447  -2.446
 13 A'   14 A'   15 A'    5 A"   16 A'   17 A'    6 A"   18 A'                 
 -2.427  -2.427  -1.640  -1.419  -0.960  -0.846  -0.732  -0.715
  7 A"   19 A'   20 A'   21 A'   22 A'   23 A'   24 A'    8 A"                 
 -0.703  -0.603  -0.578  -0.463  -0.415  -0.407
 25 A'   26 A'    9 A"   27 A'   10 A"   28 A'                                 
 -- Virtual --                   
 -0.006   0.076   0.133   0.153   0.168   0.172   0.197   0.231
 29 A'   11 A"   30 A'   31 A'   32 A'   12 A"   33 A'   34 A'                 
  0.242   0.275   0.292   0.307   0.309   0.310   0.362   0.386
 13 A"   35 A'   36 A'   37 A'   14 A"   38 A'   15 A"   39 A'                 
  0.414   0.504   0.560   0.560   0.586   0.596   0.651   0.741
 40 A'   41 A'   16 A"   42 A'   43 A'   17 A"   44 A'   45 A'                 
  0.840   0.909   0.921   0.965   1.028   1.033   1.170   1.213
 46 A'   47 A'   18 A"   48 A'   19 A"   49 A'   50 A'   51 A'                 
  1.447   1.493   1.507   1.539   1.559   1.639   1.671   1.900
 52 A'   20 A"   53 A'   54 A'   21 A"   55 A'   56 A'   22 A"                 
  2.012   2.023   2.136   2.362   2.417   2.632   2.702   3.001
 57 A'   23 A"   58 A'   59 A'   24 A"   60 A'   61 A'   62 A'                 
  3.038   3.342   3.971   4.053   4.176   4.194   4.226   4.285
 25 A"   63 A'   64 A'   26 A"   65 A'   27 A"   66 A'   28 A"                 
  4.372   4.387   4.446   4.468   4.473   4.479   4.554   4.705
 29 A"   67 A'   30 A"   68 A'   69 A'   31 A"   70 A'   71 A'                 
  4.807   4.962   5.437   6.487   6.499   6.527   6.911   6.974
 72 A'   73 A'   74 A'   32 A"   75 A'   76 A'   33 A"   77 A'                 
  7.101  28.898  29.482  29.493  29.514  29.833  29.844  29.844
 78 A'   79 A'   34 A"   80 A'   81 A'   35 A"   82 A'   36 A"                 
 29.874  29.950  36.493  37.130  68.742 130.541 130.549 130.576
 83 A'   84 A'   85 A'   86 A'   87 A'   37 A"   88 A'   89 A'                 
154.2851912.204
 90 A'   91 A'                                                                 

 Occupation and symmetry of molecular orbitals

 Point group: Cs (2 irreducible representations).

                           A'   A"    All 
 ------------------------------------------
 All molecular orbitals:
  - Alpha                  91   37    128 
  - Beta                   91   37    128 
 ------------------------------------------
 Alpha orbitals:
  - Frozen occupied        16   5     21  
  - Active occupied        12   5     17  
  - Active virtual         63   27    90  
  - Frozen virtual         0    0     0   
 ------------------------------------------
 Beta orbitals:
  - Frozen occupied        16   5     21  
  - Active occupied        12   5     17  
  - Active virtual         63   27    90  
  - Frozen virtual         0    0     0   
 ------------------------------------------

 Import integrals:   CPU 0.00 s  wall 0.00 s

 Import integrals:   CPU 45.56 s  wall 34.84 s

 MP2 amplitudes:   CPU 0.16 s  wall 0.35 s

Running a double precision version
           CCSD T amplitudes will be solved using DIIS.

           Start     Size      MaxIter   EConv     TConv     
           3         7         100       1.00e-07  1.00e-05  
 ------------------------------------------------------------------------------
           Energy (a.u.)   Ediff      Tdiff       Comment
 ------------------------------------------------------------------------------
         -7125.83495032                           
     1   -7125.80388049   3.11e-02   7.68e-01     
     2   -7125.83547213   3.16e-02   1.08e-01     
     3   -7125.83138643   4.09e-03   5.22e-02     
     4   -7125.83509612   3.71e-03   2.46e-02     Switched to DIIS steps.
     5   -7125.83645065   1.35e-03   1.35e-02     
     6   -7125.83664609   1.95e-04   4.26e-03     
     7   -7125.83668681   4.07e-05   2.11e-03     
     8   -7125.83670338   1.66e-05   8.47e-04     
     9   -7125.83671197   8.60e-06   4.32e-04     
    10   -7125.83671097   1.01e-06   1.17e-04     
    11   -7125.83671186   8.93e-07   5.20e-05     
    12   -7125.83671157   2.86e-07   3.19e-05     
    13   -7125.83671159   2.16e-08   1.16e-05     
    14   -7125.83671150   9.05e-08   5.31e-06     
 ------------------------------------------------------------------------------
         -7125.83671150                           CCSD T converged.

End of double precision
 SCF energy                 = -7125.05822034
 MP2 energy                 = -7125.83495032
 CCSD correlation energy     =    -0.77849116
 CCSD total energy           = -7125.83671150

 CCSD  T1^2 = 0.0229  T2^2 = 0.2596  Leading amplitudes:

 Amplitude    Orbitals with energies
  0.0434       27 (A') A                 ->    29 (A') A                  
              -0.4625                         -0.0062                     
  0.0434       27 (A') B                 ->    29 (A') B                  
              -0.4625                         -0.0062                     
  0.0352       26 (A') A                 ->    29 (A') A                  
              -0.6031                         -0.0062                     
  0.0352       26 (A') B                 ->    29 (A') B                  
              -0.6031                         -0.0062                     

 Amplitude    Orbitals with energies
 -0.0854       9 (A") A      9 (A") B    ->    11 (A") A     11 (A") B    
              -0.5776       -0.5776            0.0755        0.0755       
  0.0854       9 (A") A      9 (A") B    ->    11 (A") B     11 (A") A    
              -0.5776       -0.5776            0.0755        0.0755       
  0.0854       9 (A") B      9 (A") A    ->    11 (A") A     11 (A") B    
              -0.5776       -0.5776            0.0755        0.0755       
 -0.0854       9 (A") B      9 (A") A    ->    11 (A") B     11 (A") A    
              -0.5776       -0.5776            0.0755        0.0755       

 Computing CCSD intemediates for later calculations in double precision
 Finished.

Running a double precision version
           CCSD Lambda amplitudes will be solved using DIIS.
           Start     Size      MaxIter   EConv     LConv     
           3         7         100       1.00e-07  1.00e-05  
 ------------------------------------------------------------------------------
            Enorm      Ldiff       Comment
 ------------------------------------------------------------------------------
     1     6.16e-02   4.24e-02     
     2     1.98e-02   6.74e-03     
     3     9.46e-03   1.55e-03     
     4     4.83e-03   1.48e-03     Switched to DIIS steps.
     5     1.82e-03   1.05e-03     
     6     9.68e-04   3.83e-04     
     7     3.31e-04   1.48e-04     
     8     1.55e-04   2.38e-05     
     9     6.25e-05   1.05e-06     
    10     3.38e-05   2.91e-07     
    11     1.80e-05   1.88e-07     
    12     8.29e-06   1.20e-06     
    13     4.10e-06   3.24e-07     
    14     2.09e-06   1.29e-08     
    15     1.08e-06   7.39e-08     
    16     6.16e-07   1.25e-07     
    17     2.80e-07   7.36e-08     
    18     1.35e-07   2.61e-08     
    19     6.18e-08   5.32e-09     
 ------------------------------------------------------------------------------
                                   CCSD Lambda converged.

 Computing density matrices in double precision...
           Orbital response amplitudes will be solved using DIIS.
           Start     Size      MaxIter   EConv     LConv     
           3         7         100       1.00e-06  1.00e-06  
 ------------------------------------------------------------------------------
            Enorm      Ldiff       Comment
 ------------------------------------------------------------------------------
     1     1.02e-01   5.61e-03     
     2     9.25e-02   2.79e-03     
     3     1.24e-01   3.00e-02     
     4     1.08e-02   5.26e-02     Switched to DIIS steps.
     5     4.51e-03   1.57e-04     
     6     1.28e-03   2.34e-04     
     7     5.80e-04   1.80e-04     
     8     2.95e-04   7.47e-05     
     9     6.03e-05   7.21e-05     
    10     2.76e-05   9.06e-06     
    11     9.80e-06   1.69e-06     
    12     4.05e-06   1.71e-06     
    13     8.79e-07   6.44e-07     
 ------------------------------------------------------------------------------
                                   Orbital response converged.

 Computing density matrices... Done.
 CCSD calculation:   CPU 559.44 s  wall 220.77 s

Current path: /canmo/ccsd/grad/
/g1_bb_aa
/g1_bb_bb
/g1_o1o1
/g1_o1o2
/g1_o1v1
/g1_o2v1
/g1_v1v1
/g1p_bb_aa
/g1p_bb_bb
/g1s_bb_aa
/g1s_bb_bb
/g2_o1o1o1o1
/g2_o1o1o1v1
/g2_o1o1v1v1
/g2_o1v1o1v1
/g2_o1v1v1v1
/g2_v1v1v1v1
/w_bb_aa
/w_bb_bb
 Transferring MO TPDM to AO TPDM
 Transferring g2_o1o1o1o1
 Transferring g2_o1o1o1v1
 Transferring g2_o1o1v1v1
 Transferring g2_o1v1o1v1
 Transferring g2_o1v1v1v1
 Transferring g2_v1v1v1v1
 Adding separable TPDM
 Computing TPDM gradient
 --------------------------------------------------------
 2e gradient
  Atom          X               Y               Z
 --------------------------------------------------------
    1        -45.518346       10.050886       -0.000000  
    2          3.262229      -23.136259       -0.000000  
    3         27.078383       -0.387818        0.000000  
    4         15.177734       13.473191       -0.000000  
 --------------------------------------------------------
 --------------------------------------------------------
 Final gradient
  Atom          X               Y               Z
 --------------------------------------------------------
    1        -45.518346       10.050886       -0.000000  
    2          3.262229      -23.136259       -0.000000  
    3         27.078383       -0.387818        0.000000  
    4         15.177734       13.473191       -0.000000  
 --------------------------------------------------------
 Analytic gradient from two-electron contribution:   CPU 738.17 s  wall 338.49 s

 Total ccman2 time:   CPU 1347.43 s  wall 602.61 s


 --------------------------------------------------------------
             Orbital Energies (a.u.) and Symmetries
 --------------------------------------------------------------

 Alpha MOs, Restricted
 -- Occupied --                  
******* -180.92 -169.73 -169.73  -37.98  -33.17  -33.16  -26.33
  1 A'    2 A'    3 A'    4 A'    5 A'    6 A'    7 A'    8 A'                 
-24.351 -24.348 -24.342 -15.778 -15.714  -7.293  -5.529  -5.513
  9 A'   10 A'   11 A'   12 A'   13 A'   14 A'   15 A'   16 A'                 
-169.73  -33.16  -24.35  -24.34   -5.51   -2.45   -2.45   -2.43
  1 A"    2 A"    3 A"    4 A"    5 A"   17 A'   18 A'   19 A'                 
 -1.640  -1.419  -0.960  -0.846  -0.732  -0.703  -0.603  -0.463
 20 A'   21 A'   22 A'   23 A'   24 A'   25 A'   26 A'   27 A'                 
 -0.407  -2.447  -2.427  -0.715  -0.578  -0.415
 28 A'    6 A"    7 A"    8 A"    9 A"   10 A"                                 
 -- Virtual --                   
 -0.006   0.133   0.153   0.168   0.197   0.231   0.275   0.292
 29 A'   30 A'   31 A'   32 A'   33 A'   34 A'   35 A'   36 A'                 
  0.307   0.310   0.386   0.414   0.504   0.560   0.586   0.651
 37 A'   38 A'   39 A'   40 A'   41 A'   42 A'   43 A'   44 A'                 
  0.741   0.840   0.909   0.965   1.033   1.170   1.213   1.447
 45 A'   46 A'   47 A'   48 A'   49 A'   50 A'   51 A'   52 A'                 
  1.507   1.539   1.639   1.671   2.012   2.136   2.362   2.632
 53 A'   54 A'   55 A'   56 A'   57 A'   58 A'   59 A'   60 A'                 
  2.702   3.001   3.342   3.971   4.176   4.226   4.387   4.468
 61 A'   62 A'   63 A'   64 A'   65 A'   66 A'   67 A'   68 A'                 
  4.473   4.554   4.705   4.807   4.962   5.437   6.499   6.527
 69 A'   70 A'   71 A'   72 A'   73 A'   74 A'   75 A'   76 A'                 
  6.974   7.101  28.898  29.493  29.514  29.844  29.874  29.950
 77 A'   78 A'   79 A'   80 A'   81 A'   82 A'   83 A'   84 A'                 
 36.493  37.130  68.742 130.549 130.576 154.2851912.204   0.076
 85 A'   86 A'   87 A'   88 A'   89 A'   90 A'   91 A'   11 A"                 
  0.172   0.242   0.309   0.362   0.560   0.596   0.921   1.028
 12 A"   13 A"   14 A"   15 A"   16 A"   17 A"   18 A"   19 A"                 
  1.493   1.559   1.900   2.023   2.417   3.038   4.053   4.194
 20 A"   21 A"   22 A"   23 A"   24 A"   25 A"   26 A"   27 A"                 
  4.285   4.372   4.446   4.479   6.487   6.911  29.482  29.833
 28 A"   29 A"   30 A"   31 A"   32 A"   33 A"   34 A"   35 A"                 
 29.844 130.541
 36 A"   37 A"                                                                 

 Beta MOs, Restricted
 -- Occupied --                  
******* -180.92 -169.73 -169.73  -37.98  -33.17  -33.16  -26.33
  1 A'    2 A'    3 A'    4 A'    5 A'    6 A'    7 A'    8 A'                 
-24.351 -24.348 -24.342 -15.778 -15.714  -7.293  -5.529  -5.513
  9 A'   10 A'   11 A'   12 A'   13 A'   14 A'   15 A'   16 A'                 
-169.73  -33.16  -24.35  -24.34   -5.51   -2.45   -2.45   -2.43
  1 A"    2 A"    3 A"    4 A"    5 A"   17 A'   18 A'   19 A'                 
 -1.640  -1.419  -0.960  -0.846  -0.732  -0.703  -0.603  -0.463
 20 A'   21 A'   22 A'   23 A'   24 A'   25 A'   26 A'   27 A'                 
 -0.407  -2.447  -2.427  -0.715  -0.578  -0.415
 28 A'    6 A"    7 A"    8 A"    9 A"   10 A"                                 
 -- Virtual --                   
 -0.006   0.133   0.153   0.168   0.197   0.231   0.275   0.292
 29 A'   30 A'   31 A'   32 A'   33 A'   34 A'   35 A'   36 A'                 
  0.307   0.310   0.386   0.414   0.504   0.560   0.586   0.651
 37 A'   38 A'   39 A'   40 A'   41 A'   42 A'   43 A'   44 A'                 
  0.741   0.840   0.909   0.965   1.033   1.170   1.213   1.447
 45 A'   46 A'   47 A'   48 A'   49 A'   50 A'   51 A'   52 A'                 
  1.507   1.539   1.639   1.671   2.012   2.136   2.362   2.632
 53 A'   54 A'   55 A'   56 A'   57 A'   58 A'   59 A'   60 A'                 
  2.702   3.001   3.342   3.971   4.176   4.226   4.387   4.468
 61 A'   62 A'   63 A'   64 A'   65 A'   66 A'   67 A'   68 A'                 
  4.473   4.554   4.705   4.807   4.962   5.437   6.499   6.527
 69 A'   70 A'   71 A'   72 A'   73 A'   74 A'   75 A'   76 A'                 
  6.974   7.101  28.898  29.493  29.514  29.844  29.874  29.950
 77 A'   78 A'   79 A'   80 A'   81 A'   82 A'   83 A'   84 A'                 
 36.493  37.130  68.742 130.549 130.576 154.2851912.204   0.076
 85 A'   86 A'   87 A'   88 A'   89 A'   90 A'   91 A'   11 A"                 
  0.172   0.242   0.309   0.362   0.560   0.596   0.921   1.028
 12 A"   13 A"   14 A"   15 A"   16 A"   17 A"   18 A"   19 A"                 
  1.493   1.559   1.900   2.023   2.417   3.038   4.053   4.194
 20 A"   21 A"   22 A"   23 A"   24 A"   25 A"   26 A"   27 A"                 
  4.285   4.372   4.446   4.479   6.487   6.911  29.482  29.833
 28 A"   29 A"   30 A"   31 A"   32 A"   33 A"   34 A"   35 A"                 
 29.844 130.541
 36 A"   37 A"                                                                 
 --------------------------------------------------------------

          Ground-State Mulliken Net Atomic Charges

     Atom                 Charge (a.u.)
  ----------------------------------------
      1 I                     0.166280
      2 N                     0.044364
      3 N                    -0.112896
      4 F                    -0.097748
  ----------------------------------------
  Sum of atomic charges =    -0.000000

 -----------------------------------------------------------------
                    Cartesian Multipole Moments
 -----------------------------------------------------------------
    Charge (ESU x 10^10)
                 0.0000
    Dipole Moment (Debye)
         X       1.8489      Y      -0.0285      Z      -0.0000
       Tot       1.8491
    Quadrupole Moments (Debye-Ang)
        XX     -45.6668     XY      -2.2104     YY     -46.8781
        XZ       0.0000     YZ       0.0000     ZZ     -44.1245
    Octopole Moments (Debye-Ang^2)
       XXX      37.2139    XXY      -3.7556    XYY      11.0166
       YYY     -10.2954    XXZ      -0.0000    XYZ      -0.0000
       YYZ       0.0000    XZZ       5.0886    YZZ      -1.9829
       ZZZ      -0.0000
    Hexadecapole Moments (Debye-Ang^3)
      XXXX    -493.0709   XXXY       2.6796   XXYY    -106.1441
      XYYY      11.9483   YYYY    -130.2561   XXXZ       0.0000
      XXYZ       0.0000   XYYZ      -0.0000   YYYZ      -0.0000
      XXZZ     -86.1917   XYZZ       2.6642   YYZZ     -29.7015
      XZZZ       0.0000   YZZZ       0.0000   ZZZZ     -52.8292
 -----------------------------------------------------------------
 DrvMan completing analytic gradient of the correlated energy
 Correlated dipole moment
            1
    1   0.7274087
    2  -0.0112240
    3  -0.0000000
 Energy read as -7125.836711504
 Full Analytical Gradient: (in a.u., or Hartree/Bohr)
             1             2             3             4
    1   -0.00087570    0.00303550   -0.00247826    0.00031846
    2    0.00082636   -0.00068480    0.00074197   -0.00088353
    3   -0.00000000    0.00000000   -0.00000000    0.00000000
 Gradient time:  CPU 0.26 s  wall 2.67 s
 Geometry Optimization Parameters
   NAtoms,    NIC,     NZ,  NCons,   NDum,   NFix, NCnnct, MaxDiis
        4      14       4       0       0       0       0       0

 Cartesian Hessian Update
 Hessian Updated using BFGS Update


** GEOMETRY OPTIMIZATION IN DELOCALIZED INTERNAL COORDINATES **
   Searching for a Minimum

   Optimization Cycle:   4

                       Coordinates (Angstroms)
     ATOM                X               Y               Z
      1  I         0.7634221043   -0.0556337861    0.0000000000
      2  N        -1.0694642325    1.0528965102    0.0000000000
      3  N        -2.1471722966    0.5285130487    0.0000000000
      4  F        -2.1200462976   -0.9171445622    0.0000000000
   Point Group: cs    Number of degrees of freedom:     5


   Energy is  -7125.836711504

 Hessian Updated using BFGS Update

  5 Hessian modes will be used to form the next step
  Hessian Eigenvalues:
     0.084339    0.113936    0.245486    0.440996    1.060549

 Minimum Search - Taking Simple RFO Step
 Searching for Lamda that Minimizes Along All modes
 Value Taken    Lamda =  -0.00003886
 Step Taken.  Stepsize is  0.019497

                             Maximum     Tolerance    Cnvgd?
         Gradient           0.002071      0.000300      NO
         Displacement       0.016382      0.001200      NO
         Energy change     -0.000099      0.000001      NO


 New Cartesian Coordinates Obtained by Inverse Iteration

 Displacement from previous Coordinates is:  0.013330
 ----------------------------------------------------------------
             Standard Nuclear Orientation (Angstroms)
    I     Atom           X                Y                Z
 ----------------------------------------------------------------
    1      I       0.7655822894    -0.0586514144     0.0000000000
    2      N      -1.0729888477     1.0562684938     0.0000000000
    3      N      -2.1471791184     0.5260724052     0.0000000000
    4      F      -2.1186750458    -0.9150582740     0.0000000000
 ----------------------------------------------------------------
 Molecular Point Group                 Cs    NOp =  2
 Largest Abelian Subgroup              Cs    NOp =  2
 Nuclear Repulsion Energy =   300.9980317244 hartrees
 There are       38 alpha and       38 beta electrons
 Applying Cartesian multipole field
    Component          Value
    ---------          -----
     (2,0,0)        1.00000E-11
     (0,2,0)        2.00000E-11
     (0,0,2)       -3.00000E-11
 Nucleus-field energy     =     0.0000000052 hartrees
 Requested basis set is 6-311++G(d,p)
 There are 42 shells and 128 basis functions
 A cutoff of  1.0D-14 yielded    813 shell pairs
 There are      7842 function pairs (      8857 Cartesian)
 Smallest overlap matrix eigenvalue = 1.96E-04
 Guess MOs from SCF MO coefficient file

 -----------------------------------------------------------------------
  General SCF calculation program by
  Eric Jon Sundstrom, Paul Horn, Yuezhi Mao, Dmitri Zuev, Alec White,
  David Stuck, Shaama M.S., Shane Yost, Joonho Lee, David Small,
  Daniel Levine, Susi Lehtola, Hugh Burton, Evgeny Epifanovsky
 -----------------------------------------------------------------------
 Hartree-Fock
 using 4 threads for integral computing
 -------------------------------------------------------
 OpenMP Integral computing Module                
 Release: version 2.0, May 2017, Q-Chem Inc. Pleasanton 
 -------------------------------------------------------
 A restricted SCF calculation will be
 performed using DIIS
 SCF converges when DIIS error is below 1.0e-08
 ---------------------------------------
  Cycle       Energy         DIIS error
 ---------------------------------------
    1   -7125.0582768686      1.36e-04  
    2   -7125.0583196032      4.19e-05  
    3   -7125.0583238300      3.09e-05  
    4   -7125.0583257182      6.23e-06  
    5   -7125.0583260022      2.60e-06  
    6   -7125.0583260580      1.23e-06  
    7   -7125.0583260671      3.29e-07  
    8   -7125.0583260680      1.10e-07  
    9   -7125.0583260682      4.81e-08  
   10   -7125.0583260681      1.74e-08  
   11   -7125.0583260681      6.54e-09  Convergence criterion met
 ---------------------------------------
 SCF time:   CPU 7.88s  wall 8.00s 
 SCF   energy in the final basis set =    -7125.0583260681
 Total energy in the final basis set =    -7125.0583260681


 ------------------------------------------------------------------------------

   CCMAN2: suite of methods based on coupled cluster
           and equation of motion theories.

   Components:
   * libvmm-1.3-trunk
     by Evgeny Epifanovsky, Ilya Kaliman.
   * libtensor-2.5-trunk
     by Evgeny Epifanovsky, Michael Wormit, Dmitry Zuev, Sam Manzer, 
        Ilya Kaliman.
   * libcc-2.5-trunk
     by Evgeny Epifanovsky, Arik Landau, Tomasz Kus, Kirill Khistyaev, 
        Dmitry Zuev, Prashant Manohar, Xintian Feng, Anna Krylov, 
        Matthew Goldey, Alec White, Thomas Jagau, Kaushik Nanda, 
        Anastasia Gunina, Alexander Kunitsa, Joonho Lee.

   CCMAN original authors:
   Anna I. Krylov, C. David Sherrill, Steven R. Gwaltney,
   Edward F. C. Byrd (2000)
   Sergey V. Levchenko, Lyudmila V. Slipchenko, Tao Wang,
   Ana-Maria C. Cristian (2003)
   Piotr A. Pieniazek, C. Melania Oana, Evgeny Epifanovsky (2007)
   Prashant Manohar (2009)

 ------------------------------------------------------------------------------


 Allocating and initializing 3808MB of RAM...
 Calculation will run on 4 cores.


 Alpha MOs, Restricted
 -- Occupied --                  
******* -180.92 -169.73 -169.73 -169.73  -37.98  -33.17  -33.16
  1 A'    2 A'    3 A'    1 A"    4 A'    5 A'    6 A'    2 A"                 
-33.159 -26.335 -24.350 -24.348 -24.348 -24.341 -24.341 -15.777
  7 A'    8 A'    9 A'    3 A"   10 A'    4 A"   11 A'   12 A'                 
-15.715  -7.292  -5.529  -5.513  -5.512  -2.453  -2.446  -2.445
 13 A'   14 A'   15 A'    5 A"   16 A'   17 A'    6 A"   18 A'                 
 -2.427  -2.427  -1.643  -1.419  -0.958  -0.847  -0.733  -0.717
  7 A"   19 A'   20 A'   21 A'   22 A'   23 A'   24 A'    8 A"                 
 -0.704  -0.603  -0.578  -0.461  -0.415  -0.407
 25 A'   26 A'    9 A"   27 A'   10 A"   28 A'                                 
 -- Virtual --                   
 -0.007   0.076   0.133   0.153   0.168   0.172   0.198   0.231
 29 A'   11 A"   30 A'   31 A'   32 A'   12 A"   33 A'   34 A'                 
  0.242   0.276   0.292   0.307   0.309   0.310   0.362   0.386
 13 A"   35 A'   36 A'   37 A'   14 A"   38 A'   15 A"   39 A'                 
  0.414   0.504   0.560   0.560   0.585   0.596   0.651   0.741
 40 A'   41 A'   42 A'   16 A"   43 A'   17 A"   44 A'   45 A'                 
  0.838   0.908   0.921   0.965   1.028   1.034   1.172   1.213
 46 A'   47 A'   18 A"   48 A'   19 A"   49 A'   50 A'   51 A'                 
  1.448   1.494   1.507   1.538   1.559   1.637   1.670   1.901
 52 A'   20 A"   53 A'   54 A'   21 A"   55 A'   56 A'   22 A"                 
  2.011   2.022   2.139   2.360   2.416   2.633   2.703   3.001
 57 A'   23 A"   58 A'   59 A'   24 A"   60 A'   61 A'   62 A'                 
  3.039   3.342   3.972   4.052   4.176   4.192   4.225   4.286
 25 A"   63 A'   64 A'   26 A"   65 A'   27 A"   66 A'   28 A"                 
  4.373   4.388   4.446   4.468   4.475   4.479   4.554   4.704
 29 A"   67 A'   30 A"   68 A'   69 A'   31 A"   70 A'   71 A'                 
  4.806   4.964   5.444   6.488   6.499   6.527   6.909   6.972
 72 A'   73 A'   74 A'   32 A"   75 A'   76 A'   33 A"   77 A'                 
  7.106  28.896  29.482  29.494  29.515  29.834  29.844  29.844
 78 A'   79 A'   34 A"   80 A'   81 A'   35 A"   36 A"   82 A'                 
 29.874  29.950  36.493  37.132  68.740 130.542 130.550 130.577
 83 A'   84 A'   85 A'   86 A'   87 A'   37 A"   88 A'   89 A'                 
154.2841912.203
 90 A'   91 A'                                                                 

 Beta MOs, Restricted
 -- Occupied --                  
******* -180.92 -169.73 -169.73 -169.73  -37.98  -33.17  -33.16
  1 A'    2 A'    3 A'    1 A"    4 A'    5 A'    6 A'    2 A"                 
-33.159 -26.335 -24.350 -24.348 -24.348 -24.341 -24.341 -15.777
  7 A'    8 A'    9 A'    3 A"   10 A'    4 A"   11 A'   12 A'                 
-15.715  -7.292  -5.529  -5.513  -5.512  -2.453  -2.446  -2.445
 13 A'   14 A'   15 A'    5 A"   16 A'   17 A'    6 A"   18 A'                 
 -2.427  -2.427  -1.643  -1.419  -0.958  -0.847  -0.733  -0.717
  7 A"   19 A'   20 A'   21 A'   22 A'   23 A'   24 A'    8 A"                 
 -0.704  -0.603  -0.578  -0.461  -0.415  -0.407
 25 A'   26 A'    9 A"   27 A'   10 A"   28 A'                                 
 -- Virtual --                   
 -0.007   0.076   0.133   0.153   0.168   0.172   0.198   0.231
 29 A'   11 A"   30 A'   31 A'   32 A'   12 A"   33 A'   34 A'                 
  0.242   0.276   0.292   0.307   0.309   0.310   0.362   0.386
 13 A"   35 A'   36 A'   37 A'   14 A"   38 A'   15 A"   39 A'                 
  0.414   0.504   0.560   0.560   0.585   0.596   0.651   0.741
 40 A'   41 A'   42 A'   16 A"   43 A'   17 A"   44 A'   45 A'                 
  0.838   0.908   0.921   0.965   1.028   1.034   1.172   1.213
 46 A'   47 A'   18 A"   48 A'   19 A"   49 A'   50 A'   51 A'                 
  1.448   1.494   1.507   1.538   1.559   1.637   1.670   1.901
 52 A'   20 A"   53 A'   54 A'   21 A"   55 A'   56 A'   22 A"                 
  2.011   2.022   2.139   2.360   2.416   2.633   2.703   3.001
 57 A'   23 A"   58 A'   59 A'   24 A"   60 A'   61 A'   62 A'                 
  3.039   3.342   3.972   4.052   4.176   4.192   4.225   4.286
 25 A"   63 A'   64 A'   26 A"   65 A'   27 A"   66 A'   28 A"                 
  4.373   4.388   4.446   4.468   4.475   4.479   4.554   4.704
 29 A"   67 A'   30 A"   68 A'   69 A'   31 A"   70 A'   71 A'                 
  4.806   4.964   5.444   6.488   6.499   6.527   6.909   6.972
 72 A'   73 A'   74 A'   32 A"   75 A'   76 A'   33 A"   77 A'                 
  7.106  28.896  29.482  29.494  29.515  29.834  29.844  29.844
 78 A'   79 A'   34 A"   80 A'   81 A'   35 A"   36 A"   82 A'                 
 29.874  29.950  36.493  37.132  68.740 130.542 130.550 130.577
 83 A'   84 A'   85 A'   86 A'   87 A'   37 A"   88 A'   89 A'                 
154.2841912.203
 90 A'   91 A'                                                                 

 Occupation and symmetry of molecular orbitals

 Point group: Cs (2 irreducible representations).

                           A'   A"    All 
 ------------------------------------------
 All molecular orbitals:
  - Alpha                  91   37    128 
  - Beta                   91   37    128 
 ------------------------------------------
 Alpha orbitals:
  - Frozen occupied        16   5     21  
  - Active occupied        12   5     17  
  - Active virtual         63   27    90  
  - Frozen virtual         0    0     0   
 ------------------------------------------
 Beta orbitals:
  - Frozen occupied        16   5     21  
  - Active occupied        12   5     17  
  - Active virtual         63   27    90  
  - Frozen virtual         0    0     0   
 ------------------------------------------

 Import integrals:   CPU 0.00 s  wall 0.00 s

 Import integrals:   CPU 45.45 s  wall 31.41 s

 MP2 amplitudes:   CPU 0.16 s  wall 0.39 s

Running a double precision version
           CCSD T amplitudes will be solved using DIIS.

           Start     Size      MaxIter   EConv     TConv     
           3         7         100       1.00e-07  1.00e-05  
 ------------------------------------------------------------------------------
           Energy (a.u.)   Ediff      Tdiff       Comment
 ------------------------------------------------------------------------------
         -7125.83490781                           
     1   -7125.80397408   3.09e-02   7.69e-01     
     2   -7125.83547290   3.15e-02   1.07e-01     
     3   -7125.83142894   4.04e-03   5.21e-02     
     4   -7125.83512159   3.69e-03   2.45e-02     Switched to DIIS steps.
     5   -7125.83647323   1.35e-03   1.35e-02     
     6   -7125.83666679   1.94e-04   4.25e-03     
     7   -7125.83670710   4.03e-05   2.11e-03     
     8   -7125.83672354   1.64e-05   8.46e-04     
     9   -7125.83673222   8.68e-06   4.33e-04     
    10   -7125.83673117   1.05e-06   1.17e-04     
    11   -7125.83673207   9.06e-07   5.23e-05     
    12   -7125.83673178   2.95e-07   3.23e-05     
    13   -7125.83673180   2.24e-08   1.16e-05     
    14   -7125.83673171   9.35e-08   5.28e-06     
 ------------------------------------------------------------------------------
         -7125.83673171                           CCSD T converged.

End of double precision
 SCF energy                 = -7125.05832607
 MP2 energy                 = -7125.83490781
 CCSD correlation energy     =    -0.77840564
 CCSD total energy           = -7125.83673171

 CCSD  T1^2 = 0.0228  T2^2 = 0.2598  Leading amplitudes:

 Amplitude    Orbitals with energies
  0.0436       27 (A') A                 ->    29 (A') A                  
              -0.4614                         -0.0071                     
  0.0436       27 (A') B                 ->    29 (A') B                  
              -0.4614                         -0.0071                     
  0.0353       26 (A') A                 ->    29 (A') A                  
              -0.6033                         -0.0071                     
  0.0353       26 (A') B                 ->    29 (A') B                  
              -0.6033                         -0.0071                     

 Amplitude    Orbitals with energies
 -0.0859       9 (A") A      9 (A") B    ->    11 (A") A     11 (A") B    
              -0.5776       -0.5776            0.0761        0.0761       
  0.0859       9 (A") A      9 (A") B    ->    11 (A") B     11 (A") A    
              -0.5776       -0.5776            0.0761        0.0761       
  0.0859       9 (A") B      9 (A") A    ->    11 (A") A     11 (A") B    
              -0.5776       -0.5776            0.0761        0.0761       
 -0.0859       9 (A") B      9 (A") A    ->    11 (A") B     11 (A") A    
              -0.5776       -0.5776            0.0761        0.0761       

 Computing CCSD intemediates for later calculations in double precision
 Finished.

Running a double precision version
           CCSD Lambda amplitudes will be solved using DIIS.
           Start     Size      MaxIter   EConv     LConv     
           3         7         100       1.00e-07  1.00e-05  
 ------------------------------------------------------------------------------
            Enorm      Ldiff       Comment
 ------------------------------------------------------------------------------
     1     6.15e-02   4.25e-02     
     2     1.97e-02   6.68e-03     
     3     9.40e-03   1.58e-03     
     4     4.82e-03   1.46e-03     Switched to DIIS steps.
     5     1.81e-03   1.05e-03     
     6     9.66e-04   3.83e-04     
     7     3.31e-04   1.48e-04     
     8     1.56e-04   2.35e-05     
     9     6.34e-05   1.04e-06     
    10     3.44e-05   3.34e-07     
    11     1.83e-05   2.22e-07     
    12     8.38e-06   1.24e-06     
    13     4.19e-06   3.24e-07     
    14     2.15e-06   1.91e-08     
    15     1.12e-06   7.95e-08     
    16     6.33e-07   1.32e-07     
    17     2.85e-07   7.59e-08     
    18     1.37e-07   2.64e-08     
    19     6.42e-08   5.35e-09     
 ------------------------------------------------------------------------------
                                   CCSD Lambda converged.

 Computing density matrices in double precision...
           Orbital response amplitudes will be solved using DIIS.
           Start     Size      MaxIter   EConv     LConv     
           3         7         100       1.00e-06  1.00e-06  
 ------------------------------------------------------------------------------
            Enorm      Ldiff       Comment
 ------------------------------------------------------------------------------
     1     1.02e-01   5.86e-03     
     2     9.24e-02   2.18e-03     
     3     1.25e-01   3.02e-02     
     4     1.13e-02   5.32e-02     Switched to DIIS steps.
     5     4.55e-03   2.88e-04     
     6     1.28e-03   2.41e-04     
     7     5.79e-04   1.90e-04     
     8     2.99e-04   8.50e-05     
     9     5.97e-05   7.30e-05     
    10     2.78e-05   8.56e-06     
    11     9.86e-06   1.68e-06     
    12     4.07e-06   1.67e-06     
    13     9.20e-07   6.21e-07     
 ------------------------------------------------------------------------------
                                   Orbital response converged.

 Computing density matrices... Done.
 CCSD calculation:   CPU 564.26 s  wall 223.56 s

Current path: /canmo/ccsd/grad/
/g1_bb_aa
/g1_bb_bb
/g1_o1o1
/g1_o1o2
/g1_o1v1
/g1_o2v1
/g1_v1v1
/g1p_bb_aa
/g1p_bb_bb
/g1s_bb_aa
/g1s_bb_bb
/g2_o1o1o1o1
/g2_o1o1o1v1
/g2_o1o1v1v1
/g2_o1v1o1v1
/g2_o1v1v1v1
/g2_v1v1v1v1
/w_bb_aa
/w_bb_bb
 Transferring MO TPDM to AO TPDM
 Transferring g2_o1o1o1o1
 Transferring g2_o1o1o1v1
 Transferring g2_o1o1v1v1
 Transferring g2_o1v1o1v1
 Transferring g2_o1v1v1v1
 Transferring g2_v1v1v1v1
 Adding separable TPDM
 Computing TPDM gradient
 --------------------------------------------------------
 2e gradient
  Atom          X               Y               Z
 --------------------------------------------------------
    1        -45.379540       10.024153       -0.000000  
    2          3.213668      -23.212883       -0.000000  
    3         26.980165       -0.322482       -0.000000  
    4         15.185707       13.511212        0.000000  
 --------------------------------------------------------
 --------------------------------------------------------
 Final gradient
  Atom          X               Y               Z
 --------------------------------------------------------
    1        -45.379540       10.024153       -0.000000  
    2          3.213668      -23.212883       -0.000000  
    3         26.980165       -0.322482       -0.000000  
    4         15.185707       13.511212        0.000000  
 --------------------------------------------------------
 Analytic gradient from two-electron contribution:   CPU 730.74 s  wall 358.25 s

 Total ccman2 time:   CPU 1345.04 s  wall 623.29 s


 --------------------------------------------------------------
             Orbital Energies (a.u.) and Symmetries
 --------------------------------------------------------------

 Alpha MOs, Restricted
 -- Occupied --                  
******* -180.92 -169.73 -169.73  -37.98  -33.17  -33.16  -26.33
  1 A'    2 A'    3 A'    4 A'    5 A'    6 A'    7 A'    8 A'                 
-24.350 -24.348 -24.341 -15.777 -15.715  -7.292  -5.529  -5.512
  9 A'   10 A'   11 A'   12 A'   13 A'   14 A'   15 A'   16 A'                 
-169.73  -33.16  -24.35  -24.34   -5.51   -2.45   -2.44   -2.43
  1 A"    2 A"    3 A"    4 A"    5 A"   17 A'   18 A'   19 A'                 
 -1.643  -1.419  -0.958  -0.847  -0.733  -0.704  -0.603  -0.461
 20 A'   21 A'   22 A'   23 A'   24 A'   25 A'   26 A'   27 A'                 
 -0.407  -2.446  -2.427  -0.717  -0.578  -0.415
 28 A'    6 A"    7 A"    8 A"    9 A"   10 A"                                 
 -- Virtual --                   
 -0.007   0.133   0.153   0.168   0.198   0.231   0.276   0.292
 29 A'   30 A'   31 A'   32 A'   33 A'   34 A'   35 A'   36 A'                 
  0.307   0.310   0.386   0.414   0.504   0.560   0.585   0.651
 37 A'   38 A'   39 A'   40 A'   41 A'   42 A'   43 A'   44 A'                 
  0.741   0.838   0.908   0.965   1.034   1.172   1.213   1.448
 45 A'   46 A'   47 A'   48 A'   49 A'   50 A'   51 A'   52 A'                 
  1.507   1.538   1.637   1.670   2.011   2.139   2.360   2.633
 53 A'   54 A'   55 A'   56 A'   57 A'   58 A'   59 A'   60 A'                 
  2.703   3.001   3.342   3.972   4.176   4.225   4.388   4.468
 61 A'   62 A'   63 A'   64 A'   65 A'   66 A'   67 A'   68 A'                 
  4.475   4.554   4.704   4.806   4.964   5.444   6.499   6.527
 69 A'   70 A'   71 A'   72 A'   73 A'   74 A'   75 A'   76 A'                 
  6.972   7.106  28.896  29.494  29.515  29.844  29.874  29.950
 77 A'   78 A'   79 A'   80 A'   81 A'   82 A'   83 A'   84 A'                 
 36.493  37.132  68.740 130.550 130.577 154.2841912.203   0.076
 85 A'   86 A'   87 A'   88 A'   89 A'   90 A'   91 A'   11 A"                 
  0.172   0.242   0.309   0.362   0.560   0.596   0.921   1.028
 12 A"   13 A"   14 A"   15 A"   16 A"   17 A"   18 A"   19 A"                 
  1.494   1.559   1.901   2.022   2.416   3.039   4.052   4.192
 20 A"   21 A"   22 A"   23 A"   24 A"   25 A"   26 A"   27 A"                 
  4.286   4.373   4.446   4.479   6.488   6.909  29.482  29.834
 28 A"   29 A"   30 A"   31 A"   32 A"   33 A"   34 A"   35 A"                 
 29.844 130.542
 36 A"   37 A"                                                                 

 Beta MOs, Restricted
 -- Occupied --                  
******* -180.92 -169.73 -169.73  -37.98  -33.17  -33.16  -26.33
  1 A'    2 A'    3 A'    4 A'    5 A'    6 A'    7 A'    8 A'                 
-24.350 -24.348 -24.341 -15.777 -15.715  -7.292  -5.529  -5.512
  9 A'   10 A'   11 A'   12 A'   13 A'   14 A'   15 A'   16 A'                 
-169.73  -33.16  -24.35  -24.34   -5.51   -2.45   -2.44   -2.43
  1 A"    2 A"    3 A"    4 A"    5 A"   17 A'   18 A'   19 A'                 
 -1.643  -1.419  -0.958  -0.847  -0.733  -0.704  -0.603  -0.461
 20 A'   21 A'   22 A'   23 A'   24 A'   25 A'   26 A'   27 A'                 
 -0.407  -2.446  -2.427  -0.717  -0.578  -0.415
 28 A'    6 A"    7 A"    8 A"    9 A"   10 A"                                 
 -- Virtual --                   
 -0.007   0.133   0.153   0.168   0.198   0.231   0.276   0.292
 29 A'   30 A'   31 A'   32 A'   33 A'   34 A'   35 A'   36 A'                 
  0.307   0.310   0.386   0.414   0.504   0.560   0.585   0.651
 37 A'   38 A'   39 A'   40 A'   41 A'   42 A'   43 A'   44 A'                 
  0.741   0.838   0.908   0.965   1.034   1.172   1.213   1.448
 45 A'   46 A'   47 A'   48 A'   49 A'   50 A'   51 A'   52 A'                 
  1.507   1.538   1.637   1.670   2.011   2.139   2.360   2.633
 53 A'   54 A'   55 A'   56 A'   57 A'   58 A'   59 A'   60 A'                 
  2.703   3.001   3.342   3.972   4.176   4.225   4.388   4.468
 61 A'   62 A'   63 A'   64 A'   65 A'   66 A'   67 A'   68 A'                 
  4.475   4.554   4.704   4.806   4.964   5.444   6.499   6.527
 69 A'   70 A'   71 A'   72 A'   73 A'   74 A'   75 A'   76 A'                 
  6.972   7.106  28.896  29.494  29.515  29.844  29.874  29.950
 77 A'   78 A'   79 A'   80 A'   81 A'   82 A'   83 A'   84 A'                 
 36.493  37.132  68.740 130.550 130.577 154.2841912.203   0.076
 85 A'   86 A'   87 A'   88 A'   89 A'   90 A'   91 A'   11 A"                 
  0.172   0.242   0.309   0.362   0.560   0.596   0.921   1.028
 12 A"   13 A"   14 A"   15 A"   16 A"   17 A"   18 A"   19 A"                 
  1.494   1.559   1.901   2.022   2.416   3.039   4.052   4.192
 20 A"   21 A"   22 A"   23 A"   24 A"   25 A"   26 A"   27 A"                 
  4.286   4.373   4.446   4.479   6.488   6.909  29.482  29.834
 28 A"   29 A"   30 A"   31 A"   32 A"   33 A"   34 A"   35 A"                 
 29.844 130.542
 36 A"   37 A"                                                                 
 --------------------------------------------------------------

          Ground-State Mulliken Net Atomic Charges

     Atom                 Charge (a.u.)
  ----------------------------------------
      1 I                     0.161114
      2 N                     0.046059
      3 N                    -0.113919
      4 F                    -0.093253
  ----------------------------------------
  Sum of atomic charges =     0.000000

 -----------------------------------------------------------------
                    Cartesian Multipole Moments
 -----------------------------------------------------------------
    Charge (ESU x 10^10)
                -0.0000
    Dipole Moment (Debye)
         X       1.8009      Y      -0.0485      Z      -0.0000
       Tot       1.8015
    Quadrupole Moments (Debye-Ang)
        XX     -45.6096     XY      -2.1641     YY     -46.8642
        XZ       0.0000     YZ      -0.0000     ZZ     -44.1401
    Octopole Moments (Debye-Ang^2)
       XXX      36.8199    XXY      -3.8174    XYY      10.9106
       YYY     -10.1306    XXZ      -0.0000    XYZ      -0.0000
       YYZ      -0.0000    XZZ       5.0041    YZZ      -1.9216
       ZZZ      -0.0000
    Hexadecapole Moments (Debye-Ang^3)
      XXXX    -493.3109   XXXY       3.2970   XXYY    -106.1296
      XYYY      12.3663   YYYY    -130.3374   XXXZ       0.0000
      XXYZ      -0.0000   XYYZ       0.0000   YYYZ       0.0000
      XXZZ     -86.2824   XYZZ       2.7958   YYZZ     -29.7256
      XZZZ       0.0000   YZZZ      -0.0000   ZZZZ     -52.8958
 -----------------------------------------------------------------
 DrvMan completing analytic gradient of the correlated energy
 Correlated dipole moment
            1
    1   0.7085133
    2  -0.0190765
    3  -0.0000000
 Energy read as -7125.836731706
 Full Analytical Gradient: (in a.u., or Hartree/Bohr)
             1             2             3             4
    1    0.00002450    0.00060060   -0.00060293   -0.00002216
    2    0.00004796    0.00018225   -0.00026280    0.00003258
    3   -0.00000000   -0.00000000    0.00000000    0.00000000
 Gradient time:  CPU 0.26 s  wall 2.11 s
 Geometry Optimization Parameters
   NAtoms,    NIC,     NZ,  NCons,   NDum,   NFix, NCnnct, MaxDiis
        4      14       4       0       0       0       0       0

 Cartesian Hessian Update
 Hessian Updated using BFGS Update


** GEOMETRY OPTIMIZATION IN DELOCALIZED INTERNAL COORDINATES **
   Searching for a Minimum

   Optimization Cycle:   5

                       Coordinates (Angstroms)
     ATOM                X               Y               Z
      1  I         0.7655822894   -0.0586514144    0.0000000000
      2  N        -1.0729888477    1.0562684938    0.0000000000
      3  N        -2.1471791184    0.5260724052    0.0000000000
      4  F        -2.1186750458   -0.9150582740    0.0000000000
   Point Group: cs    Number of degrees of freedom:     5


   Energy is  -7125.836731706

 Hessian Updated using BFGS Update

  5 Hessian modes will be used to form the next step
  Hessian Eigenvalues:
     0.085703    0.116221    0.237323    0.443304    1.005904

 Minimum Search - Taking Simple RFO Step
 Searching for Lamda that Minimizes Along All modes
 Value Taken    Lamda =   0.00000000
 Step Taken.  Stepsize is  0.001364

                             Maximum     Tolerance    Cnvgd?
         Gradient           0.000472      0.000300      NO
         Displacement       0.001100      0.001200     YES
         Energy change     -0.000020      0.000001      NO


 New Cartesian Coordinates Obtained by Inverse Iteration

 Displacement from previous Coordinates is:  0.002004
 ----------------------------------------------------------------
             Standard Nuclear Orientation (Angstroms)
    I     Atom           X                Y                Z
 ----------------------------------------------------------------
    1      I       0.7650809018    -0.0590413613     0.0000000000
    2      N      -1.0733157311     1.0566635797     0.0000000000
    3      N      -2.1469311379     0.5262422817     0.0000000000
    4      F      -2.1180947553    -0.9152332895     0.0000000000
 ----------------------------------------------------------------
 Molecular Point Group                 Cs    NOp =  2
 Largest Abelian Subgroup              Cs    NOp =  2
 Nuclear Repulsion Energy =   301.0329519129 hartrees
 There are       38 alpha and       38 beta electrons
 Applying Cartesian multipole field
    Component          Value
    ---------          -----
     (2,0,0)        1.00000E-11
     (0,2,0)        2.00000E-11
     (0,0,2)       -3.00000E-11
 Nucleus-field energy     =     0.0000000052 hartrees
 Requested basis set is 6-311++G(d,p)
 There are 42 shells and 128 basis functions
 A cutoff of  1.0D-14 yielded    813 shell pairs
 There are      7842 function pairs (      8857 Cartesian)
 Smallest overlap matrix eigenvalue = 1.96E-04
 Guess MOs from SCF MO coefficient file

 -----------------------------------------------------------------------
  General SCF calculation program by
  Eric Jon Sundstrom, Paul Horn, Yuezhi Mao, Dmitri Zuev, Alec White,
  David Stuck, Shaama M.S., Shane Yost, Joonho Lee, David Small,
  Daniel Levine, Susi Lehtola, Hugh Burton, Evgeny Epifanovsky
 -----------------------------------------------------------------------
 Hartree-Fock
 using 4 threads for integral computing
 -------------------------------------------------------
 OpenMP Integral computing Module                
 Release: version 2.0, May 2017, Q-Chem Inc. Pleasanton 
 -------------------------------------------------------
 A restricted SCF calculation will be
 performed using DIIS
 SCF converges when DIIS error is below 1.0e-08
 ---------------------------------------
  Cycle       Energy         DIIS error
 ---------------------------------------
    1   -7125.0583428230      1.37e-05  
    2   -7125.0583432429      3.65e-06  
    3   -7125.0583432970      1.90e-06  
    4   -7125.0583433090      7.63e-07  
    5   -7125.0583433125      3.30e-07  
    6   -7125.0583433131      1.13e-07  
    7   -7125.0583433133      5.53e-08  
    8   -7125.0583433133      2.86e-08  
    9   -7125.0583433132      1.11e-08  
   10   -7125.0583433133      5.66e-09  Convergence criterion met
 ---------------------------------------
 SCF time:   CPU 7.22s  wall 5.00s 
 SCF   energy in the final basis set =    -7125.0583433133
 Total energy in the final basis set =    -7125.0583433133


 ------------------------------------------------------------------------------

   CCMAN2: suite of methods based on coupled cluster
           and equation of motion theories.

   Components:
   * libvmm-1.3-trunk
     by Evgeny Epifanovsky, Ilya Kaliman.
   * libtensor-2.5-trunk
     by Evgeny Epifanovsky, Michael Wormit, Dmitry Zuev, Sam Manzer, 
        Ilya Kaliman.
   * libcc-2.5-trunk
     by Evgeny Epifanovsky, Arik Landau, Tomasz Kus, Kirill Khistyaev, 
        Dmitry Zuev, Prashant Manohar, Xintian Feng, Anna Krylov, 
        Matthew Goldey, Alec White, Thomas Jagau, Kaushik Nanda, 
        Anastasia Gunina, Alexander Kunitsa, Joonho Lee.

   CCMAN original authors:
   Anna I. Krylov, C. David Sherrill, Steven R. Gwaltney,
   Edward F. C. Byrd (2000)
   Sergey V. Levchenko, Lyudmila V. Slipchenko, Tao Wang,
   Ana-Maria C. Cristian (2003)
   Piotr A. Pieniazek, C. Melania Oana, Evgeny Epifanovsky (2007)
   Prashant Manohar (2009)

 ------------------------------------------------------------------------------


 Allocating and initializing 3808MB of RAM...
 Calculation will run on 4 cores.


 Alpha MOs, Restricted
 -- Occupied --                  
******* -180.92 -169.73 -169.73 -169.73  -37.98  -33.17  -33.16
  1 A'    2 A'    3 A'    1 A"    4 A'    5 A'    6 A'    2 A"                 
-33.159 -26.335 -24.350 -24.348 -24.348 -24.341 -24.341 -15.777
  7 A'    8 A'    9 A'    3 A"   10 A'    4 A"   11 A'   12 A'                 
-15.715  -7.292  -5.529  -5.513  -5.512  -2.453  -2.446  -2.445
 13 A'   14 A'   15 A'    5 A"   16 A'   17 A'    6 A"   18 A'                 
 -2.427  -2.427  -1.643  -1.420  -0.958  -0.847  -0.733  -0.717
  7 A"   19 A'   20 A'   21 A'   22 A'   23 A'   24 A'    8 A"                 
 -0.704  -0.603  -0.578  -0.461  -0.415  -0.407
 25 A'   26 A'    9 A"   27 A'   10 A"   28 A'                                 
 -- Virtual --                   
 -0.007   0.076   0.133   0.153   0.168   0.172   0.198   0.231
 29 A'   11 A"   30 A'   31 A'   32 A'   12 A"   33 A'   34 A'                 
  0.242   0.276   0.292   0.307   0.309   0.310   0.362   0.386
 13 A"   35 A'   36 A'   37 A'   14 A"   38 A'   15 A"   39 A'                 
  0.415   0.505   0.560   0.560   0.584   0.596   0.652   0.741
 40 A'   41 A'   42 A'   16 A"   43 A'   17 A"   44 A'   45 A'                 
  0.838   0.908   0.921   0.965   1.028   1.034   1.172   1.213
 46 A'   47 A'   18 A"   48 A'   19 A"   49 A'   50 A'   51 A'                 
  1.448   1.494   1.506   1.538   1.559   1.637   1.671   1.901
 52 A'   20 A"   53 A'   54 A'   21 A"   55 A'   56 A'   22 A"                 
  2.011   2.022   2.139   2.360   2.417   2.633   2.703   3.002
 57 A'   23 A"   58 A'   59 A'   24 A"   60 A'   61 A'   62 A'                 
  3.039   3.343   3.972   4.052   4.176   4.192   4.225   4.286
 25 A"   63 A'   64 A'   26 A"   65 A'   27 A"   66 A'   28 A"                 
  4.373   4.388   4.446   4.468   4.475   4.479   4.554   4.704
 29 A"   67 A'   30 A"   68 A'   69 A'   31 A"   70 A'   71 A'                 
  4.806   4.963   5.443   6.488   6.499   6.527   6.909   6.972
 72 A'   73 A'   74 A'   32 A"   75 A'   76 A'   33 A"   77 A'                 
  7.106  28.896  29.482  29.494  29.515  29.834  29.844  29.844
 78 A'   79 A'   34 A"   80 A'   81 A'   35 A"   36 A"   82 A'                 
 29.874  29.950  36.493  37.134  68.740 130.542 130.550 130.577
 83 A'   84 A'   85 A'   86 A'   87 A'   37 A"   88 A'   89 A'                 
154.2841912.202
 90 A'   91 A'                                                                 

 Beta MOs, Restricted
 -- Occupied --                  
******* -180.92 -169.73 -169.73 -169.73  -37.98  -33.17  -33.16
  1 A'    2 A'    3 A'    1 A"    4 A'    5 A'    6 A'    2 A"                 
-33.159 -26.335 -24.350 -24.348 -24.348 -24.341 -24.341 -15.777
  7 A'    8 A'    9 A'    3 A"   10 A'    4 A"   11 A'   12 A'                 
-15.715  -7.292  -5.529  -5.513  -5.512  -2.453  -2.446  -2.445
 13 A'   14 A'   15 A'    5 A"   16 A'   17 A'    6 A"   18 A'                 
 -2.427  -2.427  -1.643  -1.420  -0.958  -0.847  -0.733  -0.717
  7 A"   19 A'   20 A'   21 A'   22 A'   23 A'   24 A'    8 A"                 
 -0.704  -0.603  -0.578  -0.461  -0.415  -0.407
 25 A'   26 A'    9 A"   27 A'   10 A"   28 A'                                 
 -- Virtual --                   
 -0.007   0.076   0.133   0.153   0.168   0.172   0.198   0.231
 29 A'   11 A"   30 A'   31 A'   32 A'   12 A"   33 A'   34 A'                 
  0.242   0.276   0.292   0.307   0.309   0.310   0.362   0.386
 13 A"   35 A'   36 A'   37 A'   14 A"   38 A'   15 A"   39 A'                 
  0.415   0.505   0.560   0.560   0.584   0.596   0.652   0.741
 40 A'   41 A'   42 A'   16 A"   43 A'   17 A"   44 A'   45 A'                 
  0.838   0.908   0.921   0.965   1.028   1.034   1.172   1.213
 46 A'   47 A'   18 A"   48 A'   19 A"   49 A'   50 A'   51 A'                 
  1.448   1.494   1.506   1.538   1.559   1.637   1.671   1.901
 52 A'   20 A"   53 A'   54 A'   21 A"   55 A'   56 A'   22 A"                 
  2.011   2.022   2.139   2.360   2.417   2.633   2.703   3.002
 57 A'   23 A"   58 A'   59 A'   24 A"   60 A'   61 A'   62 A'                 
  3.039   3.343   3.972   4.052   4.176   4.192   4.225   4.286
 25 A"   63 A'   64 A'   26 A"   65 A'   27 A"   66 A'   28 A"                 
  4.373   4.388   4.446   4.468   4.475   4.479   4.554   4.704
 29 A"   67 A'   30 A"   68 A'   69 A'   31 A"   70 A'   71 A'                 
  4.806   4.963   5.443   6.488   6.499   6.527   6.909   6.972
 72 A'   73 A'   74 A'   32 A"   75 A'   76 A'   33 A"   77 A'                 
  7.106  28.896  29.482  29.494  29.515  29.834  29.844  29.844
 78 A'   79 A'   34 A"   80 A'   81 A'   35 A"   36 A"   82 A'                 
 29.874  29.950  36.493  37.134  68.740 130.542 130.550 130.577
 83 A'   84 A'   85 A'   86 A'   87 A'   37 A"   88 A'   89 A'                 
154.2841912.202
 90 A'   91 A'                                                                 

 Occupation and symmetry of molecular orbitals

 Point group: Cs (2 irreducible representations).

                           A'   A"    All 
 ------------------------------------------
 All molecular orbitals:
  - Alpha                  91   37    128 
  - Beta                   91   37    128 
 ------------------------------------------
 Alpha orbitals:
  - Frozen occupied        16   5     21  
  - Active occupied        12   5     17  
  - Active virtual         63   27    90  
  - Frozen virtual         0    0     0   
 ------------------------------------------
 Beta orbitals:
  - Frozen occupied        16   5     21  
  - Active occupied        12   5     17  
  - Active virtual         63   27    90  
  - Frozen virtual         0    0     0   
 ------------------------------------------

 Import integrals:   CPU 0.00 s  wall 0.00 s

 Import integrals:   CPU 46.07 s  wall 36.98 s

 MP2 amplitudes:   CPU 0.17 s  wall 0.34 s

Running a double precision version
           CCSD T amplitudes will be solved using DIIS.

           Start     Size      MaxIter   EConv     TConv     
           3         7         100       1.00e-07  1.00e-05  
 ------------------------------------------------------------------------------
           Energy (a.u.)   Ediff      Tdiff       Comment
 ------------------------------------------------------------------------------
         -7125.83490959                           
     1   -7125.80397586   3.09e-02   7.69e-01     
     2   -7125.83547430   3.15e-02   1.07e-01     
     3   -7125.83142864   4.05e-03   5.21e-02     
     4   -7125.83512159   3.69e-03   2.45e-02     Switched to DIIS steps.
     5   -7125.83647334   1.35e-03   1.35e-02     
     6   -7125.83666704   1.94e-04   4.25e-03     
     7   -7125.83670741   4.04e-05   2.11e-03     
     8   -7125.83672387   1.65e-05   8.46e-04     
     9   -7125.83673255   8.69e-06   4.33e-04     
    10   -7125.83673150   1.05e-06   1.17e-04     
    11   -7125.83673241   9.10e-07   5.24e-05     
    12   -7125.83673212   2.95e-07   3.23e-05     
    13   -7125.83673214   2.26e-08   1.16e-05     
    14   -7125.83673204   9.35e-08   5.29e-06     
 ------------------------------------------------------------------------------
         -7125.83673204                           CCSD T converged.

End of double precision
 SCF energy                 = -7125.05834331
 MP2 energy                 = -7125.83490959
 CCSD correlation energy     =    -0.77838873
 CCSD total energy           = -7125.83673204

 CCSD  T1^2 = 0.0228  T2^2 = 0.2597  Leading amplitudes:

 Amplitude    Orbitals with energies
  0.0436       27 (A') A                 ->    29 (A') A                  
              -0.4613                         -0.0072                     
  0.0436       27 (A') B                 ->    29 (A') B                  
              -0.4613                         -0.0072                     
  0.0354       26 (A') A                 ->    29 (A') A                  
              -0.6034                         -0.0072                     
  0.0354       26 (A') B                 ->    29 (A') B                  
              -0.6034                         -0.0072                     

 Amplitude    Orbitals with energies
 -0.0858       9 (A") A      9 (A") B    ->    11 (A") A     11 (A") B    
              -0.5777       -0.5777            0.0763        0.0763       
  0.0858       9 (A") A      9 (A") B    ->    11 (A") B     11 (A") A    
              -0.5777       -0.5777            0.0763        0.0763       
  0.0858       9 (A") B      9 (A") A    ->    11 (A") A     11 (A") B    
              -0.5777       -0.5777            0.0763        0.0763       
 -0.0858       9 (A") B      9 (A") A    ->    11 (A") B     11 (A") A    
              -0.5777       -0.5777            0.0763        0.0763       

 Computing CCSD intemediates for later calculations in double precision
 Finished.

Running a double precision version
           CCSD Lambda amplitudes will be solved using DIIS.
           Start     Size      MaxIter   EConv     LConv     
           3         7         100       1.00e-07  1.00e-05  
 ------------------------------------------------------------------------------
            Enorm      Ldiff       Comment
 ------------------------------------------------------------------------------
     1     6.15e-02   4.25e-02     
     2     1.97e-02   6.68e-03     
     3     9.41e-03   1.58e-03     
     4     4.82e-03   1.46e-03     Switched to DIIS steps.
     5     1.81e-03   1.05e-03     
     6     9.67e-04   3.84e-04     
     7     3.31e-04   1.48e-04     
     8     1.57e-04   2.37e-05     
     9     6.35e-05   1.07e-06     
    10     3.46e-05   3.45e-07     
    11     1.83e-05   2.26e-07     
    12     8.41e-06   1.24e-06     
    13     4.21e-06   3.24e-07     
    14     2.16e-06   2.06e-08     
    15     1.13e-06   8.05e-08     
    16     6.36e-07   1.33e-07     
    17     2.87e-07   7.64e-08     
    18     1.38e-07   2.65e-08     
    19     6.46e-08   5.39e-09     
 ------------------------------------------------------------------------------
                                   CCSD Lambda converged.

 Computing density matrices in double precision...
           Orbital response amplitudes will be solved using DIIS.
           Start     Size      MaxIter   EConv     LConv     
           3         7         100       1.00e-06  1.00e-06  
 ------------------------------------------------------------------------------
            Enorm      Ldiff       Comment
 ------------------------------------------------------------------------------
     1     1.02e-01   5.86e-03     
     2     9.23e-02   2.23e-03     
     3     1.25e-01   3.02e-02     
     4     1.13e-02   5.31e-02     Switched to DIIS steps.
     5     4.55e-03   2.86e-04     
     6     1.28e-03   2.39e-04     
     7     5.79e-04   1.89e-04     
     8     2.99e-04   8.50e-05     
     9     5.97e-05   7.31e-05     
    10     2.79e-05   8.58e-06     
    11     9.88e-06   1.69e-06     
    12     4.08e-06   1.68e-06     
    13     9.22e-07   6.22e-07     
 ------------------------------------------------------------------------------
                                   Orbital response converged.

 Computing density matrices... Done.
 CCSD calculation:   CPU 559.94 s  wall 256.50 s

Current path: /canmo/ccsd/grad/
/g1_bb_aa
/g1_bb_bb
/g1_o1o1
/g1_o1o2
/g1_o1v1
/g1_o2v1
/g1_v1v1
/g1p_bb_aa
/g1p_bb_bb
/g1s_bb_aa
/g1s_bb_bb
/g2_o1o1o1o1
/g2_o1o1o1v1
/g2_o1o1v1v1
/g2_o1v1o1v1
/g2_o1v1v1v1
/g2_v1v1v1v1
/w_bb_aa
/w_bb_bb
 Transferring MO TPDM to AO TPDM
 Transferring g2_o1o1o1o1
 Transferring g2_o1o1o1v1
 Transferring g2_o1o1v1v1
 Transferring g2_o1v1o1v1
 Transferring g2_o1v1v1v1
 Transferring g2_v1v1v1v1
 Adding separable TPDM
 Computing TPDM gradient
 --------------------------------------------------------
 2e gradient
  Atom          X               Y               Z
 --------------------------------------------------------
    1        -45.380766       10.031411        0.000000  
    2          3.201944      -23.230005       -0.000000  
    3         26.987617       -0.312697        0.000000  
    4         15.191205       13.511290        0.000000  
 --------------------------------------------------------
 --------------------------------------------------------
 Final gradient
  Atom          X               Y               Z
 --------------------------------------------------------
    1        -45.380766       10.031411        0.000000  
    2          3.201944      -23.230005       -0.000000  
    3         26.987617       -0.312697        0.000000  
    4         15.191205       13.511290        0.000000  
 --------------------------------------------------------
 Analytic gradient from two-electron contribution:   CPU 735.42 s  wall 337.14 s

 Total ccman2 time:   CPU 1345.67 s  wall 638.77 s


 --------------------------------------------------------------
             Orbital Energies (a.u.) and Symmetries
 --------------------------------------------------------------

 Alpha MOs, Restricted
 -- Occupied --                  
******* -180.92 -169.73 -169.73  -37.98  -33.17  -33.16  -26.33
  1 A'    2 A'    3 A'    4 A'    5 A'    6 A'    7 A'    8 A'                 
-24.350 -24.348 -24.341 -15.777 -15.715  -7.292  -5.529  -5.512
  9 A'   10 A'   11 A'   12 A'   13 A'   14 A'   15 A'   16 A'                 
-169.73  -33.16  -24.35  -24.34   -5.51   -2.45   -2.44   -2.43
  1 A"    2 A"    3 A"    4 A"    5 A"   17 A'   18 A'   19 A'                 
 -1.643  -1.420  -0.958  -0.847  -0.733  -0.704  -0.603  -0.461
 20 A'   21 A'   22 A'   23 A'   24 A'   25 A'   26 A'   27 A'                 
 -0.407  -2.446  -2.427  -0.717  -0.578  -0.415
 28 A'    6 A"    7 A"    8 A"    9 A"   10 A"                                 
 -- Virtual --                   
 -0.007   0.133   0.153   0.168   0.198   0.231   0.276   0.292
 29 A'   30 A'   31 A'   32 A'   33 A'   34 A'   35 A'   36 A'                 
  0.307   0.310   0.386   0.415   0.505   0.560   0.584   0.652
 37 A'   38 A'   39 A'   40 A'   41 A'   42 A'   43 A'   44 A'                 
  0.741   0.838   0.908   0.965   1.034   1.172   1.213   1.448
 45 A'   46 A'   47 A'   48 A'   49 A'   50 A'   51 A'   52 A'                 
  1.506   1.538   1.637   1.671   2.011   2.139   2.360   2.633
 53 A'   54 A'   55 A'   56 A'   57 A'   58 A'   59 A'   60 A'                 
  2.703   3.002   3.343   3.972   4.176   4.225   4.388   4.468
 61 A'   62 A'   63 A'   64 A'   65 A'   66 A'   67 A'   68 A'                 
  4.475   4.554   4.704   4.806   4.963   5.443   6.499   6.527
 69 A'   70 A'   71 A'   72 A'   73 A'   74 A'   75 A'   76 A'                 
  6.972   7.106  28.896  29.494  29.515  29.844  29.874  29.950
 77 A'   78 A'   79 A'   80 A'   81 A'   82 A'   83 A'   84 A'                 
 36.493  37.134  68.740 130.550 130.577 154.2841912.202   0.076
 85 A'   86 A'   87 A'   88 A'   89 A'   90 A'   91 A'   11 A"                 
  0.172   0.242   0.309   0.362   0.560   0.596   0.921   1.028
 12 A"   13 A"   14 A"   15 A"   16 A"   17 A"   18 A"   19 A"                 
  1.494   1.559   1.901   2.022   2.417   3.039   4.052   4.192
 20 A"   21 A"   22 A"   23 A"   24 A"   25 A"   26 A"   27 A"                 
  4.286   4.373   4.446   4.479   6.488   6.909  29.482  29.834
 28 A"   29 A"   30 A"   31 A"   32 A"   33 A"   34 A"   35 A"                 
 29.844 130.542
 36 A"   37 A"                                                                 

 Beta MOs, Restricted
 -- Occupied --                  
******* -180.92 -169.73 -169.73  -37.98  -33.17  -33.16  -26.33
  1 A'    2 A'    3 A'    4 A'    5 A'    6 A'    7 A'    8 A'                 
-24.350 -24.348 -24.341 -15.777 -15.715  -7.292  -5.529  -5.512
  9 A'   10 A'   11 A'   12 A'   13 A'   14 A'   15 A'   16 A'                 
-169.73  -33.16  -24.35  -24.34   -5.51   -2.45   -2.44   -2.43
  1 A"    2 A"    3 A"    4 A"    5 A"   17 A'   18 A'   19 A'                 
 -1.643  -1.420  -0.958  -0.847  -0.733  -0.704  -0.603  -0.461
 20 A'   21 A'   22 A'   23 A'   24 A'   25 A'   26 A'   27 A'                 
 -0.407  -2.446  -2.427  -0.717  -0.578  -0.415
 28 A'    6 A"    7 A"    8 A"    9 A"   10 A"                                 
 -- Virtual --                   
 -0.007   0.133   0.153   0.168   0.198   0.231   0.276   0.292
 29 A'   30 A'   31 A'   32 A'   33 A'   34 A'   35 A'   36 A'                 
  0.307   0.310   0.386   0.415   0.505   0.560   0.584   0.652
 37 A'   38 A'   39 A'   40 A'   41 A'   42 A'   43 A'   44 A'                 
  0.741   0.838   0.908   0.965   1.034   1.172   1.213   1.448
 45 A'   46 A'   47 A'   48 A'   49 A'   50 A'   51 A'   52 A'                 
  1.506   1.538   1.637   1.671   2.011   2.139   2.360   2.633
 53 A'   54 A'   55 A'   56 A'   57 A'   58 A'   59 A'   60 A'                 
  2.703   3.002   3.343   3.972   4.176   4.225   4.388   4.468
 61 A'   62 A'   63 A'   64 A'   65 A'   66 A'   67 A'   68 A'                 
  4.475   4.554   4.704   4.806   4.963   5.443   6.499   6.527
 69 A'   70 A'   71 A'   72 A'   73 A'   74 A'   75 A'   76 A'                 
  6.972   7.106  28.896  29.494  29.515  29.844  29.874  29.950
 77 A'   78 A'   79 A'   80 A'   81 A'   82 A'   83 A'   84 A'                 
 36.493  37.134  68.740 130.550 130.577 154.2841912.202   0.076
 85 A'   86 A'   87 A'   88 A'   89 A'   90 A'   91 A'   11 A"                 
  0.172   0.242   0.309   0.362   0.560   0.596   0.921   1.028
 12 A"   13 A"   14 A"   15 A"   16 A"   17 A"   18 A"   19 A"                 
  1.494   1.559   1.901   2.022   2.417   3.039   4.052   4.192
 20 A"   21 A"   22 A"   23 A"   24 A"   25 A"   26 A"   27 A"                 
  4.286   4.373   4.446   4.479   6.488   6.909  29.482  29.834
 28 A"   29 A"   30 A"   31 A"   32 A"   33 A"   34 A"   35 A"                 
 29.844 130.542
 36 A"   37 A"                                                                 
 --------------------------------------------------------------

          Ground-State Mulliken Net Atomic Charges

     Atom                 Charge (a.u.)
  ----------------------------------------
      1 I                     0.161026
      2 N                     0.046409
      3 N                    -0.114045
      4 F                    -0.093390
  ----------------------------------------
  Sum of atomic charges =    -0.000000

 -----------------------------------------------------------------
                    Cartesian Multipole Moments
 -----------------------------------------------------------------
    Charge (ESU x 10^10)
                -0.0000
    Dipole Moment (Debye)
         X       1.8006      Y      -0.0466      Z       0.0000
       Tot       1.8012
    Quadrupole Moments (Debye-Ang)
        XX     -45.6135     XY      -2.1704     YY     -46.8608
        XZ      -0.0000     YZ      -0.0000     ZZ     -44.1398
    Octopole Moments (Debye-Ang^2)
       XXX      36.8504    XXY      -3.8012    XYY      10.9223
       YYY     -10.0988    XXZ      -0.0000    XYZ       0.0000
       YYZ       0.0000    XZZ       5.0148    YZZ      -1.9107
       ZZZ       0.0000
    Hexadecapole Moments (Debye-Ang^3)
      XXXX    -493.1327   XXXY       3.3133   XXYY    -106.0948
      XYYY      12.3918   YYYY    -130.3758   XXXZ       0.0000
      XXYZ      -0.0000   XYYZ      -0.0000   YYYZ       0.0000
      XXZZ     -86.2466   XYZZ       2.8051   YYZZ     -29.7319
      XZZZ      -0.0000   YZZZ       0.0000   ZZZZ     -52.8961
 -----------------------------------------------------------------
 DrvMan completing analytic gradient of the correlated energy
 Correlated dipole moment
            1
    1   0.7084030
    2  -0.0183166
    3   0.0000000
 Energy read as -7125.836732045
 Full Analytical Gradient: (in a.u., or Hartree/Bohr)
             1             2             3             4
    1   -0.00002784    0.00005276   -0.00001174   -0.00001318
    2   -0.00000056    0.00006134   -0.00003752   -0.00002325
    3   -0.00000000    0.00000000    0.00000000   -0.00000000
 Gradient time:  CPU 0.27 s  wall 1.69 s
 Geometry Optimization Parameters
   NAtoms,    NIC,     NZ,  NCons,   NDum,   NFix, NCnnct, MaxDiis
        4      14       4       0       0       0       0       0

 Cartesian Hessian Update
 Hessian Updated using BFGS Update


** GEOMETRY OPTIMIZATION IN DELOCALIZED INTERNAL COORDINATES **
   Searching for a Minimum

   Optimization Cycle:   6

                       Coordinates (Angstroms)
     ATOM                X               Y               Z
      1  I         0.7650809018   -0.0590413613    0.0000000000
      2  N        -1.0733157311    1.0566635797    0.0000000000
      3  N        -2.1469311379    0.5262422817    0.0000000000
      4  F        -2.1180947553   -0.9152332895    0.0000000000
   Point Group: cs    Number of degrees of freedom:     5


   Energy is  -7125.836732045

 Hessian Updated using BFGS Update

  5 Hessian modes will be used to form the next step
  Hessian Eigenvalues:
     0.083893    0.113017    0.283734    0.444734    0.900900

 Minimum Search - Taking Simple RFO Step
 Searching for Lamda that Minimizes Along All modes
 Value Taken    Lamda =   0.00000000
 Step Taken.  Stepsize is  0.000359

                             Maximum     Tolerance    Cnvgd?
         Gradient           0.000078      0.000300     YES
         Displacement       0.000294      0.001200     YES
         Energy change     -0.000000      0.000001     YES


                       Distance Matrix (Angstroms)
             I (  1)   N (  2)   N (  3)
   N (  2)  2.150465
   N (  3)  2.970248  1.197496
   F (  4)  3.007618  2.231578  1.441764

 Final energy is   -7125.8367320448406     


 ******************************
 **  OPTIMIZATION CONVERGED  **
 ******************************

                       Coordinates (Angstroms)
     ATOM                X               Y               Z
      1  I         0.7650809018   -0.0590413613    0.0000000000
      2  N        -1.0733157311    1.0566635797    0.0000000000
      3  N        -2.1469311379    0.5262422817    0.0000000000
      4  F        -2.1180947553   -0.9152332895    0.0000000000

Z-matrix Print:
$molecule
0 1
I 
N  1 2.150465
N  2 1.197496 1 122.455102
F  3 1.441764 2 115.145708 1 -0.000000 0
$end


 --------------------------------------------------------------
             Orbital Energies (a.u.) and Symmetries
 --------------------------------------------------------------

 Alpha MOs, Restricted
 -- Occupied --                  
******* -180.92 -169.73 -169.73  -37.98  -33.17  -33.16  -26.33
  1 A'    2 A'    3 A'    4 A'    5 A'    6 A'    7 A'    8 A'                 
-24.350 -24.348 -24.341 -15.777 -15.715  -7.292  -5.529  -5.512
  9 A'   10 A'   11 A'   12 A'   13 A'   14 A'   15 A'   16 A'                 
-169.73  -33.16  -24.35  -24.34   -5.51   -2.45   -2.44   -2.43
  1 A"    2 A"    3 A"    4 A"    5 A"   17 A'   18 A'   19 A'                 
 -1.643  -1.420  -0.958  -0.847  -0.733  -0.704  -0.603  -0.461
 20 A'   21 A'   22 A'   23 A'   24 A'   25 A'   26 A'   27 A'                 
 -0.407  -2.446  -2.427  -0.717  -0.578  -0.415
 28 A'    6 A"    7 A"    8 A"    9 A"   10 A"                                 
 -- Virtual --                   
 -0.007   0.133   0.153   0.168   0.198   0.231   0.276   0.292
 29 A'   30 A'   31 A'   32 A'   33 A'   34 A'   35 A'   36 A'                 
  0.307   0.310   0.386   0.415   0.505   0.560   0.584   0.652
 37 A'   38 A'   39 A'   40 A'   41 A'   42 A'   43 A'   44 A'                 
  0.741   0.838   0.908   0.965   1.034   1.172   1.213   1.448
 45 A'   46 A'   47 A'   48 A'   49 A'   50 A'   51 A'   52 A'                 
  1.506   1.538   1.637   1.671   2.011   2.139   2.360   2.633
 53 A'   54 A'   55 A'   56 A'   57 A'   58 A'   59 A'   60 A'                 
  2.703   3.002   3.343   3.972   4.176   4.225   4.388   4.468
 61 A'   62 A'   63 A'   64 A'   65 A'   66 A'   67 A'   68 A'                 
  4.475   4.554   4.704   4.806   4.963   5.443   6.499   6.527
 69 A'   70 A'   71 A'   72 A'   73 A'   74 A'   75 A'   76 A'                 
  6.972   7.106  28.896  29.494  29.515  29.844  29.874  29.950
 77 A'   78 A'   79 A'   80 A'   81 A'   82 A'   83 A'   84 A'                 
 36.493  37.134  68.740 130.550 130.577 154.2841912.202   0.076
 85 A'   86 A'   87 A'   88 A'   89 A'   90 A'   91 A'   11 A"                 
  0.172   0.242   0.309   0.362   0.560   0.596   0.921   1.028
 12 A"   13 A"   14 A"   15 A"   16 A"   17 A"   18 A"   19 A"                 
  1.494   1.559   1.901   2.022   2.417   3.039   4.052   4.192
 20 A"   21 A"   22 A"   23 A"   24 A"   25 A"   26 A"   27 A"                 
  4.286   4.373   4.446   4.479   6.488   6.909  29.482  29.834
 28 A"   29 A"   30 A"   31 A"   32 A"   33 A"   34 A"   35 A"                 
 29.844 130.542
 36 A"   37 A"                                                                 

 Beta MOs, Restricted
 -- Occupied --                  
******* -180.92 -169.73 -169.73  -37.98  -33.17  -33.16  -26.33
  1 A'    2 A'    3 A'    4 A'    5 A'    6 A'    7 A'    8 A'                 
-24.350 -24.348 -24.341 -15.777 -15.715  -7.292  -5.529  -5.512
  9 A'   10 A'   11 A'   12 A'   13 A'   14 A'   15 A'   16 A'                 
-169.73  -33.16  -24.35  -24.34   -5.51   -2.45   -2.44   -2.43
  1 A"    2 A"    3 A"    4 A"    5 A"   17 A'   18 A'   19 A'                 
 -1.643  -1.420  -0.958  -0.847  -0.733  -0.704  -0.603  -0.461
 20 A'   21 A'   22 A'   23 A'   24 A'   25 A'   26 A'   27 A'                 
 -0.407  -2.446  -2.427  -0.717  -0.578  -0.415
 28 A'    6 A"    7 A"    8 A"    9 A"   10 A"                                 
 -- Virtual --                   
 -0.007   0.133   0.153   0.168   0.198   0.231   0.276   0.292
 29 A'   30 A'   31 A'   32 A'   33 A'   34 A'   35 A'   36 A'                 
  0.307   0.310   0.386   0.415   0.505   0.560   0.584   0.652
 37 A'   38 A'   39 A'   40 A'   41 A'   42 A'   43 A'   44 A'                 
  0.741   0.838   0.908   0.965   1.034   1.172   1.213   1.448
 45 A'   46 A'   47 A'   48 A'   49 A'   50 A'   51 A'   52 A'                 
  1.506   1.538   1.637   1.671   2.011   2.139   2.360   2.633
 53 A'   54 A'   55 A'   56 A'   57 A'   58 A'   59 A'   60 A'                 
  2.703   3.002   3.343   3.972   4.176   4.225   4.388   4.468
 61 A'   62 A'   63 A'   64 A'   65 A'   66 A'   67 A'   68 A'                 
  4.475   4.554   4.704   4.806   4.963   5.443   6.499   6.527
 69 A'   70 A'   71 A'   72 A'   73 A'   74 A'   75 A'   76 A'                 
  6.972   7.106  28.896  29.494  29.515  29.844  29.874  29.950
 77 A'   78 A'   79 A'   80 A'   81 A'   82 A'   83 A'   84 A'                 
 36.493  37.134  68.740 130.550 130.577 154.2841912.202   0.076
 85 A'   86 A'   87 A'   88 A'   89 A'   90 A'   91 A'   11 A"                 
  0.172   0.242   0.309   0.362   0.560   0.596   0.921   1.028
 12 A"   13 A"   14 A"   15 A"   16 A"   17 A"   18 A"   19 A"                 
  1.494   1.559   1.901   2.022   2.417   3.039   4.052   4.192
 20 A"   21 A"   22 A"   23 A"   24 A"   25 A"   26 A"   27 A"                 
  4.286   4.373   4.446   4.479   6.488   6.909  29.482  29.834
 28 A"   29 A"   30 A"   31 A"   32 A"   33 A"   34 A"   35 A"                 
 29.844 130.542
 36 A"   37 A"                                                                 
 --------------------------------------------------------------

          Ground-State Mulliken Net Atomic Charges

     Atom                 Charge (a.u.)
  ----------------------------------------
      1 I                     0.161026
      2 N                     0.046409
      3 N                    -0.114045
      4 F                    -0.093390
  ----------------------------------------
  Sum of atomic charges =    -0.000000

 -----------------------------------------------------------------
                    Cartesian Multipole Moments
 -----------------------------------------------------------------
    Charge (ESU x 10^10)
                -0.0000
    Dipole Moment (Debye)
         X       1.8006      Y      -0.0466      Z       0.0000
       Tot       1.8012
    Quadrupole Moments (Debye-Ang)
        XX     -45.6135     XY      -2.1704     YY     -46.8608
        XZ      -0.0000     YZ      -0.0000     ZZ     -44.1398
    Octopole Moments (Debye-Ang^2)
       XXX      36.8504    XXY      -3.8012    XYY      10.9223
       YYY     -10.0988    XXZ      -0.0000    XYZ       0.0000
       YYZ       0.0000    XZZ       5.0148    YZZ      -1.9107
       ZZZ       0.0000
    Hexadecapole Moments (Debye-Ang^3)
      XXXX    -493.1327   XXXY       3.3133   XXYY    -106.0948
      XYYY      12.3918   YYYY    -130.3758   XXXZ       0.0000
      XXYZ      -0.0000   XYYZ      -0.0000   YYYZ       0.0000
      XXZZ     -86.2466   XYZZ       2.8051   YYZZ     -29.7319
      XZZZ      -0.0000   YZZZ       0.0000   ZZZZ     -52.8961
 -----------------------------------------------------------------
Archival summary:
1\1\TWL01\OPT\ProcedureUnspecified\BasisUnspecified\112\taweetha\ThuNov101:23:522018ThuNov101:23:522018\0\\#,OPT,ProcedureUnspecified,BasisUnspecified,\\0,1\I\N,1,2.15046\N,2,1.1975,1,122.455\F,3,1.44176,2,115.146,1,-0,0\\HF=-7125.05834\\@

 Total job time:  3873.65s(wall), 8171.31s(cpu) 
 Thu Nov  1 01:23:52 2018

        *************************************************************
        *                                                           *
        *  Thank you very much for using Q-Chem.  Have a nice day.  *
        *                                                           *
        *************************************************************


 
User input: 2 of 2 
 
Q-Chem Developer Version!
                  Welcome to Q-Chem
     A Quantum Leap Into The Future Of Chemistry


 Q-Chem 5.1, Q-Chem, Inc., Pleasanton, CA (2018)

 Yihan Shao,  Zhengting Gan,  E. Epifanovsky,  A. T. B. Gilbert,  M. Wormit,  
 J. Kussmann,  A. W. Lange,  A. Behn,  Jia Deng,  Xintian Feng,  D. Ghosh,  
 M. Goldey,  P. R. Horn,  L. D. Jacobson,  I. Kaliman,  T. Kus,  A. Landau,  
 Jie Liu,  E. I. Proynov,  R. M. Richard,  R. P. Steele,  E. J. Sundstrom,  
 H. L. Woodcock III,  P. M. Zimmerman,  D. Zuev,  B. Albrecht,  E. Alguire,  
 S. A. Baeppler,  D. Barton,  Z. Benda,  Y. A. Bernard,  E. J. Berquist,  
 K. B. Bravaya,  H. Burton,  D. Casanova,  Chun-Min Chang,  Yunqing Chen,  
 A. Chien,  K. D. Closser,  M. P. Coons,  S. Coriani,  S. Dasgupta,  
 A. L. Dempwolff,  M. Diedenhofen,  Hainam Do,  R. G. Edgar,  Po-Tung Fang,  
 S. Faraji,  S. Fatehi,  Qingguo Feng,  K. D. Fenk,  J. Fosso-Tande,  
 Qinghui Ge,  A. Ghysels,  G. Gidofalvi,  J. Gomes,  J. Gonthier,  A. Gunina,  
 D. Hait,  M. W. D. Hanson-Heine,  P. H. P. Harbach,  A. W. Hauser,  
 J. E. Herr,  E. G. Hohenstein,  Z. C. Holden,  Kerwin Hui,  B. C. Huynh,  
 T.-C. Jagau,  Hyunjun Ji,  B. Kaduk,  K. Khistyaev,  Jaehoon Kim,  
 P. Klunzinger,  K. Koh,  D. Kosenkov,  L. Koulias,  T. Kowalczyk,  
 C. M. Krauter,  A. Kunitsa,  Ka Un Lao,  A. Laurent,  K. V. Lawler,  
 Joonho Lee,  D. Lefrancois,  S. Lehtola,  D. S. Levine,  Yi-Pei Li,  
 You-Sheng Lin,  Fenglai Liu,  E. Livshits,  A. Luenser,  P. Manohar,  
 E. Mansoor,  S. F. Manzer,  Shan-Ping Mao,  Yuezhi Mao,  N. Mardirossian,  
 A. V. Marenich,  T. Markovich,  L. A. Martinez-Martinez,  S. A. Maurer,  
 N. J. Mayhall,  S. C. McKenzie,  J.-M. Mewes,  A. F. Morrison,  
 J. W. Mullinax,  K. Nanda,  T. S. Nguyen-Beck,  R. Olivares-Amaya,  
 J. A. Parkhill,  T. M. Perrine,  F. Plasser,  P. Pokhilko,  S. Prager,  
 A. Prociuk,  E. Ramos,  D. R. Rehn,  F. Rob,  M. Schneider,  N. Sergueev,  
 S. M. Sharada,  S. Sharma,  D. W. Small,  T. Stauch,  T. Stein,  
 Yu-Chuan Su,  A. J. W. Thom,  A. Tkatchenko,  T. Tsuchimochi,  N. M. Tubman,  
 L. Vogt,  M. L. Vidal,  O. Vydrov,  M. A. Watson,  J. Wenzel,  
 M. de Wergifosse,  T. A. Wesolowski,  A. White,  J. Witte,  A. Yamada,  
 Jun Yang,  K. Yao,  S. Yeganeh,  S. R. Yost,  Zhi-Qiang You,  A. Zech,  
 Igor Ying Zhang,  Xing Zhang,  Yan Zhao,  Ying Zhu,  B. R. Brooks,  
 G. K. L. Chan,  C. J. Cramer,  M. S. Gordon,  W. J. Hehre,  A. Klamt,  
 M. W. Schmidt,  C. D. Sherrill,  D. G. Truhlar,  A. Aspuru-Guzik,  R. Baer,  
 A. T. Bell,  N. A. Besley,  Jeng-Da Chai,  A. E. DePrince, III,  
 R. A. DiStasio Jr.,  A. Dreuw,  B. D. Dunietz,  T. R. Furlani,  
 Chao-Ping Hsu,  Yousung Jung,  Jing Kong,  D. S. Lambrecht,  WanZhen Liang,  
 C. Ochsenfeld,  V. A. Rassolov,  L. V. Slipchenko,  J. E. Subotnik,  
 T. Van Voorhis,  J. M. Herbert,  A. I. Krylov,  P. M. W. Gill,  M. Head-Gordon

 Contributors to earlier versions of Q-Chem not listed above: 
 R. D. Adamson,  B. Austin,  J. Baker,  G. J. O. Beran,  K. Brandhorst,  
 S. T. Brown,  E. F. C. Byrd,  A. K. Chakraborty,  C.-L. Cheng,  
 Siu Hung Chien,  D. M. Chipman,  D. L. Crittenden,  H. Dachsel,  
 R. J. Doerksen,  A. D. Dutoi,  L. Fusti-Molnar,  W. A. Goddard III,  
 A. Golubeva-Zadorozhnaya,  S. R. Gwaltney,  G. Hawkins,  A. Heyden,  
 S. Hirata,  G. Kedziora,  F. J. Keil,  C. Kelley,  Jihan Kim,  R. A. King,  
 R. Z. Khaliullin,  P. P. Korambath,  W. Kurlancheek,  A. M. Lee,  M. S. Lee,  
 S. V. Levchenko,  Ching Yeh Lin,  D. Liotard,  R. C. Lochan,  I. Lotan,  
 P. E. Maslen,  N. Nair,  D. P. O'Neill,  D. Neuhauser,  E. Neuscamman,  
 C. M. Oana,  R. Olson,  B. Peters,  R. Peverati,  P. A. Pieniazek,  
 Y. M. Rhee,  J. Ritchie,  M. A. Rohrdanz,  E. Rosta,  N. J. Russ,  
 H. F. Schaefer III,  N. E. Schultz,  N. Shenvi,  A. C. Simmonett,  A. Sodt,  
 D. Stuck,  K. S. Thanthiriwatte,  V. Vanovschi,  Tao Wang,  A. Warshel,  
 C. F. Williams,  Q. Wu,  X. Xu,  W. Zhang

 Please cite Q-Chem as follows:
 Y. Shao et al., Mol. Phys. 113, 184-215 (2015)
 DOI: 10.1080/00268976.2014.952696

 Q-Chem 5.1.1 for Intel X86 EM64T Linux

 Parts of Q-Chem use Armadillo 8.300.2 (Tropical Shenanigans).
 http://arma.sourceforge.net/

 Q-Chem begins on Thu Nov  1 01:23:54 2018  

Host: 
0

     Scratch files written to /scratch/taweetham/qchem36909//
The previous job contains 0 fragments, simply inherited here
Input Ideriv = 1
Curr. Ideriv = -1
Max.  Ideriv = 1


!!********************************************.
!!******************Warning*******************.
!!Desired Analytical derivatives not available.
!!Finite difference job might take a long time.
!!********************************************.
!!********************************************.


 2-order derivative to be evaluated numerically with 1-order analytical derivatives

Checking the input file for inconsistencies... 	...done.

--------------------------------------------------------------
User input:
--------------------------------------------------------------

$molecule
read
$end

$rem
   MEM_TOTAL	4000
   JOB_TYPE 	FREQUENCY
   BASIS 	6-311++G**
   METHOD	ccsd
   N_FROZEN_CORE      FC
$end


--------------------------------------------------------------
 ----------------------------------------------------------------
             Standard Nuclear Orientation (Angstroms)
    I     Atom           X                Y                Z
 ----------------------------------------------------------------
    1      I       0.7794068091    -0.0486757823     0.0000000000
    2      N      -1.0683784747     1.0514102324    -0.0000000000
    3      N      -2.1374604575     0.5119099924    -0.0000000000
    4      F      -2.0964098173    -0.9292694566     0.0000000000
 ----------------------------------------------------------------
 Molecular Point Group                 Cs    NOp =  2
 Largest Abelian Subgroup              Cs    NOp =  2
 Nuclear Repulsion Energy =   301.0329519129 hartrees
 There are       38 alpha and       38 beta electrons
 Requested basis set is 6-311++G(d,p)
 There are 42 shells and 128 basis functions
 Total memory of 4000MB is distributed as follows: 
   QALLOC including MEM_STATIC uses 192MB
   MEM_STATIC is set to 192MB
   CCMAN JOB total memory use is  3808MB
 Warning: actual memory use might exceed 4000MB

 Total QAlloc Memory Limit    192 MB
 Mega-Array Size       188 MB
 MEM_STATIC part       192 MB

                       Distance Matrix (Angstroms)
             I (  1)   N (  2)   N (  3)
   N (  2)  2.150465
   N (  3)  2.970248  1.197496
   F (  4)  3.007618  2.231578  1.441764

 A cutoff of  1.0D-14 yielded    813 shell pairs
 There are      7842 function pairs (      8857 Cartesian)

 -------------------------------------------------------
 OpenMP Integral Computing Module                       
 Release: version 1.0, May 2013, Q-Chem Inc. Pittsburgh 
 -------------------------------------------------------
 Integral Job Info:
 Integral job number is                      11
 Integral operator is                         1
 short-range coefficients                     0
 long-range coefficients              100000000
 Omega coefficients                           0
 if combine SR and LR in K                    0
 Integral screening is                        0
 Integral computing path is                   2
 max size of driver memory is            800000
 size of driver memory is                593474
 size of scratch memory is             11861008
 max col of scratch BK array               1296
 max len of scratch array in speh3          155
 max len of scratch index in speh4           18
 max int batch size is                      520
 min int batch size is                       52
 fixed nKL is                                52
 max L of basis functions is                  2
 order of int derivative is                   0
 number of shells is                         42
 number of basis is                         136
 number of cartesian basis is               136
 number of contracted shell pairs           813
 number of primitive shell pairs           1888
 maxK2 (contraction) of shell pair           36
 max number of K2 of shell pair               1
 max number of CS2 of shell pair             78
 max number of PS2 of shell pair            162
 mem total for path MDJ                  520378
 -------------------------------------------------------
 Smallest overlap matrix eigenvalue = 1.96E-04
 Guess from superposition of atomic densities
 Warning:  Energy on first SCF cycle will be non-variational
 SAD guess density has 76.000000 electrons

 -----------------------------------------------------------------------
  General SCF calculation program by
  Eric Jon Sundstrom, Paul Horn, Yuezhi Mao, Dmitri Zuev, Alec White,
  David Stuck, Shaama M.S., Shane Yost, Joonho Lee, David Small,
  Daniel Levine, Susi Lehtola, Hugh Burton, Evgeny Epifanovsky
 -----------------------------------------------------------------------
 Hartree-Fock
 using 4 threads for integral computing
 -------------------------------------------------------
 OpenMP Integral computing Module                
 Release: version 2.0, May 2017, Q-Chem Inc. Pleasanton 
 -------------------------------------------------------
 A restricted SCF calculation will be
 performed using DIIS
 SCF converges when DIIS error is below 1.0e-08
 ---------------------------------------
  Cycle       Energy         DIIS error
 ---------------------------------------
    1   -7125.3286484528      4.13e-02  
    2   -7124.9383137325      7.49e-03  
    3   -7125.0043373799      5.65e-03  
    4   -7125.0551566638      8.59e-04  
    5   -7125.0575224891      4.31e-04  
    6   -7125.0582206163      1.32e-04  
    7   -7125.0583230397      6.89e-05  
    8   -7125.0583394765      2.40e-05  
    9   -7125.0583426721      9.43e-06  
   10   -7125.0583431606      4.88e-06  
   11   -7125.0583432936      1.60e-06  
   12   -7125.0583433117      4.65e-07  
   13   -7125.0583433131      8.91e-08  
   14   -7125.0583433132      2.55e-08  
   15   -7125.0583433132      7.78e-09  Convergence criterion met
 ---------------------------------------
 SCF time:   CPU 10.92s  wall 4.00s 
 SCF   energy in the final basis set =    -7125.0583433132
 Total energy in the final basis set =    -7125.0583433132


 ------------------------------------------------------------------------------

   CCMAN2: suite of methods based on coupled cluster
           and equation of motion theories.

   Components:
   * libvmm-1.3-trunk
     by Evgeny Epifanovsky, Ilya Kaliman.
   * libtensor-2.5-trunk
     by Evgeny Epifanovsky, Michael Wormit, Dmitry Zuev, Sam Manzer, 
        Ilya Kaliman.
   * libcc-2.5-trunk
     by Evgeny Epifanovsky, Arik Landau, Tomasz Kus, Kirill Khistyaev, 
        Dmitry Zuev, Prashant Manohar, Xintian Feng, Anna Krylov, 
        Matthew Goldey, Alec White, Thomas Jagau, Kaushik Nanda, 
        Anastasia Gunina, Alexander Kunitsa, Joonho Lee.

   CCMAN original authors:
   Anna I. Krylov, C. David Sherrill, Steven R. Gwaltney,
   Edward F. C. Byrd (2000)
   Sergey V. Levchenko, Lyudmila V. Slipchenko, Tao Wang,
   Ana-Maria C. Cristian (2003)
   Piotr A. Pieniazek, C. Melania Oana, Evgeny Epifanovsky (2007)
   Prashant Manohar (2009)

 ------------------------------------------------------------------------------


 Allocating and initializing 3808MB of RAM...
 Calculation will run on 4 cores.


 Alpha MOs, Restricted
 -- Occupied --                  
******* -180.92 -169.73 -169.73 -169.73  -37.98  -33.17  -33.16
  1 A'    2 A'    3 A'    1 A"    4 A'    5 A'    6 A'    2 A"                 
-33.159 -26.335 -24.350 -24.348 -24.348 -24.341 -24.341 -15.777
  7 A'    8 A'    9 A'    3 A"   10 A'    4 A"   11 A'   12 A'                 
-15.715  -7.292  -5.529  -5.513  -5.512  -2.453  -2.446  -2.445
 13 A'   14 A'   15 A'    5 A"   16 A'   17 A'    6 A"   18 A'                 
 -2.427  -2.427  -1.643  -1.420  -0.958  -0.847  -0.733  -0.717
  7 A"   19 A'   20 A'   21 A'   22 A'   23 A'   24 A'    8 A"                 
 -0.704  -0.603  -0.578  -0.461  -0.415  -0.407
 25 A'   26 A'    9 A"   27 A'   10 A"   28 A'                                 
 -- Virtual --                   
 -0.007   0.076   0.133   0.153   0.168   0.172   0.198   0.231
 29 A'   11 A"   30 A'   31 A'   32 A'   12 A"   33 A'   34 A'                 
  0.242   0.276   0.292   0.307   0.309   0.310   0.362   0.386
 13 A"   35 A'   36 A'   37 A'   14 A"   38 A'   15 A"   39 A'                 
  0.415   0.505   0.560   0.560   0.584   0.596   0.652   0.741
 40 A'   41 A'   42 A'   16 A"   43 A'   17 A"   44 A'   45 A'                 
  0.838   0.908   0.921   0.965   1.028   1.034   1.172   1.213
 46 A'   47 A'   18 A"   48 A'   19 A"   49 A'   50 A'   51 A'                 
  1.448   1.494   1.506   1.538   1.559   1.637   1.671   1.901
 52 A'   20 A"   53 A'   54 A'   21 A"   55 A'   56 A'   22 A"                 
  2.011   2.022   2.139   2.360   2.417   2.633   2.703   3.002
 57 A'   23 A"   58 A'   59 A'   24 A"   60 A'   61 A'   62 A'                 
  3.039   3.343   3.972   4.052   4.176   4.192   4.225   4.286
 25 A"   63 A'   64 A'   26 A"   65 A'   27 A"   66 A'   28 A"                 
  4.373   4.388   4.446   4.468   4.475   4.479   4.554   4.704
 29 A"   67 A'   30 A"   68 A'   69 A'   31 A"   70 A'   71 A'                 
  4.806   4.963   5.443   6.488   6.499   6.527   6.909   6.972
 72 A'   73 A'   74 A'   32 A"   75 A'   76 A'   33 A"   77 A'                 
  7.106  28.896  29.482  29.494  29.515  29.834  29.844  29.844
 78 A'   79 A'   34 A"   80 A'   81 A'   35 A"   36 A"   82 A'                 
 29.874  29.950  36.493  37.134  68.740 130.542 130.550 130.577
 83 A'   84 A'   85 A'   86 A'   87 A'   37 A"   88 A'   89 A'                 
154.2841912.202
 90 A'   91 A'                                                                 

 Beta MOs, Restricted
 -- Occupied --                  
******* -180.92 -169.73 -169.73 -169.73  -37.98  -33.17  -33.16
  1 A'    2 A'    3 A'    1 A"    4 A'    5 A'    6 A'    2 A"                 
-33.159 -26.335 -24.350 -24.348 -24.348 -24.341 -24.341 -15.777
  7 A'    8 A'    9 A'    3 A"   10 A'    4 A"   11 A'   12 A'                 
-15.715  -7.292  -5.529  -5.513  -5.512  -2.453  -2.446  -2.445
 13 A'   14 A'   15 A'    5 A"   16 A'   17 A'    6 A"   18 A'                 
 -2.427  -2.427  -1.643  -1.420  -0.958  -0.847  -0.733  -0.717
  7 A"   19 A'   20 A'   21 A'   22 A'   23 A'   24 A'    8 A"                 
 -0.704  -0.603  -0.578  -0.461  -0.415  -0.407
 25 A'   26 A'    9 A"   27 A'   10 A"   28 A'                                 
 -- Virtual --                   
 -0.007   0.076   0.133   0.153   0.168   0.172   0.198   0.231
 29 A'   11 A"   30 A'   31 A'   32 A'   12 A"   33 A'   34 A'                 
  0.242   0.276   0.292   0.307   0.309   0.310   0.362   0.386
 13 A"   35 A'   36 A'   37 A'   14 A"   38 A'   15 A"   39 A'                 
  0.415   0.505   0.560   0.560   0.584   0.596   0.652   0.741
 40 A'   41 A'   42 A'   16 A"   43 A'   17 A"   44 A'   45 A'                 
  0.838   0.908   0.921   0.965   1.028   1.034   1.172   1.213
 46 A'   47 A'   18 A"   48 A'   19 A"   49 A'   50 A'   51 A'                 
  1.448   1.494   1.506   1.538   1.559   1.637   1.671   1.901
 52 A'   20 A"   53 A'   54 A'   21 A"   55 A'   56 A'   22 A"                 
  2.011   2.022   2.139   2.360   2.417   2.633   2.703   3.002
 57 A'   23 A"   58 A'   59 A'   24 A"   60 A'   61 A'   62 A'                 
  3.039   3.343   3.972   4.052   4.176   4.192   4.225   4.286
 25 A"   63 A'   64 A'   26 A"   65 A'   27 A"   66 A'   28 A"                 
  4.373   4.388   4.446   4.468   4.475   4.479   4.554   4.704
 29 A"   67 A'   30 A"   68 A'   69 A'   31 A"   70 A'   71 A'                 
  4.806   4.963   5.443   6.488   6.499   6.527   6.909   6.972
 72 A'   73 A'   74 A'   32 A"   75 A'   76 A'   33 A"   77 A'                 
  7.106  28.896  29.482  29.494  29.515  29.834  29.844  29.844
 78 A'   79 A'   34 A"   80 A'   81 A'   35 A"   36 A"   82 A'                 
 29.874  29.950  36.493  37.134  68.740 130.542 130.550 130.577
 83 A'   84 A'   85 A'   86 A'   87 A'   37 A"   88 A'   89 A'                 
154.2841912.202
 90 A'   91 A'                                                                 

 Occupation and symmetry of molecular orbitals

 Point group: Cs (2 irreducible representations).

                           A'   A"    All 
 ------------------------------------------
 All molecular orbitals:
  - Alpha                  91   37    128 
  - Beta                   91   37    128 
 ------------------------------------------
 Alpha orbitals:
  - Frozen occupied        16   5     21  
  - Active occupied        12   5     17  
  - Active virtual         63   27    90  
  - Frozen virtual         0    0     0   
 ------------------------------------------
 Beta orbitals:
  - Frozen occupied        16   5     21  
  - Active occupied        12   5     17  
  - Active virtual         63   27    90  
  - Frozen virtual         0    0     0   
 ------------------------------------------

 Import integrals:   CPU 0.00 s  wall 0.03 s

 Import integrals:   CPU 45.90 s  wall 34.13 s

 MP2 amplitudes:   CPU 0.16 s  wall 0.42 s

Running a double precision version
           CCSD T amplitudes will be solved using DIIS.

           Start     Size      MaxIter   EConv     TConv     
           3         7         100       1.00e-07  1.00e-05  
 ------------------------------------------------------------------------------
           Energy (a.u.)   Ediff      Tdiff       Comment
 ------------------------------------------------------------------------------
         -7125.83490959                           
     1   -7125.80397587   3.09e-02   7.69e-01     
     2   -7125.83547430   3.15e-02   1.07e-01     
     3   -7125.83142865   4.05e-03   5.21e-02     
     4   -7125.83512160   3.69e-03   2.45e-02     Switched to DIIS steps.
     5   -7125.83647334   1.35e-03   1.35e-02     
     6   -7125.83666705   1.94e-04   4.25e-03     
     7   -7125.83670741   4.04e-05   2.11e-03     
     8   -7125.83672387   1.65e-05   8.46e-04     
     9   -7125.83673256   8.69e-06   4.33e-04     
    10   -7125.83673150   1.05e-06   1.17e-04     
    11   -7125.83673241   9.10e-07   5.24e-05     
    12   -7125.83673212   2.95e-07   3.23e-05     
    13   -7125.83673214   2.26e-08   1.16e-05     
    14   -7125.83673205   9.35e-08   5.29e-06     
 ------------------------------------------------------------------------------
         -7125.83673205                           CCSD T converged.

End of double precision
 SCF energy                 = -7125.05834331
 MP2 energy                 = -7125.83490959
 CCSD correlation energy     =    -0.77838874
 CCSD total energy           = -7125.83673205

 CCSD  T1^2 = 0.0228  T2^2 = 0.2597  Leading amplitudes:

 Amplitude    Orbitals with energies
  0.0436       27 (A') A                 ->    29 (A') A                  
              -0.4613                         -0.0072                     
  0.0436       27 (A') B                 ->    29 (A') B                  
              -0.4613                         -0.0072                     
  0.0354       26 (A') A                 ->    29 (A') A                  
              -0.6034                         -0.0072                     
  0.0354       26 (A') B                 ->    29 (A') B                  
              -0.6034                         -0.0072                     

 Amplitude    Orbitals with energies
 -0.0858       9 (A") A      9 (A") B    ->    11 (A") A     11 (A") B    
              -0.5777       -0.5777            0.0763        0.0763       
  0.0858       9 (A") A      9 (A") B    ->    11 (A") B     11 (A") A    
              -0.5777       -0.5777            0.0763        0.0763       
  0.0858       9 (A") B      9 (A") A    ->    11 (A") A     11 (A") B    
              -0.5777       -0.5777            0.0763        0.0763       
 -0.0858       9 (A") B      9 (A") A    ->    11 (A") B     11 (A") A    
              -0.5777       -0.5777            0.0763        0.0763       

 Computing CCSD intemediates for later calculations in double precision
 Finished.

Running a double precision version
           CCSD Lambda amplitudes will be solved using DIIS.
           Start     Size      MaxIter   EConv     LConv     
           3         7         100       1.00e-07  1.00e-05  
 ------------------------------------------------------------------------------
            Enorm      Ldiff       Comment
 ------------------------------------------------------------------------------
     1     6.15e-02   4.25e-02     
     2     1.97e-02   6.68e-03     
     3     9.41e-03   1.58e-03     
     4     4.82e-03   1.46e-03     Switched to DIIS steps.
     5     1.81e-03   1.05e-03     
     6     9.67e-04   3.84e-04     
     7     3.31e-04   1.48e-04     
     8     1.57e-04   2.37e-05     
     9     6.35e-05   1.07e-06     
    10     3.46e-05   3.45e-07     
    11     1.83e-05   2.26e-07     
    12     8.41e-06   1.24e-06     
    13     4.21e-06   3.24e-07     
    14     2.16e-06   2.06e-08     
    15     1.13e-06   8.05e-08     
    16     6.36e-07   1.33e-07     
    17     2.87e-07   7.64e-08     
    18     1.38e-07   2.65e-08     
    19     6.46e-08   5.39e-09     
 ------------------------------------------------------------------------------
                                   CCSD Lambda converged.

 Computing density matrices in double precision...
           Orbital response amplitudes will be solved using DIIS.
           Start     Size      MaxIter   EConv     LConv     
           3         7         100       1.00e-06  1.00e-06  
 ------------------------------------------------------------------------------
            Enorm      Ldiff       Comment
 ------------------------------------------------------------------------------
     1     1.02e-01   5.86e-03     
     2     9.23e-02   2.23e-03     
     3     1.25e-01   3.02e-02     
     4     1.13e-02   5.31e-02     Switched to DIIS steps.
     5     4.55e-03   2.86e-04     
     6     1.28e-03   2.39e-04     
     7     5.79e-04   1.89e-04     
     8     2.99e-04   8.50e-05     
     9     5.97e-05   7.31e-05     
    10     2.79e-05   8.58e-06     
    11     9.88e-06   1.69e-06     
    12     4.08e-06   1.68e-06     
    13     9.22e-07   6.22e-07     
 ------------------------------------------------------------------------------
                                   Orbital response converged.

 Computing density matrices... Done.
 CCSD calculation:   CPU 568.84 s  wall 256.30 s

Current path: /canmo/ccsd/grad/
/g1_bb_aa
/g1_bb_bb
/g1_o1o1
/g1_o1o2
/g1_o1v1
/g1_o2v1
/g1_v1v1
/g1p_bb_aa
/g1p_bb_bb
/g1s_bb_aa
/g1s_bb_bb
/g2_o1o1o1o1
/g2_o1o1o1v1
/g2_o1o1v1v1
/g2_o1v1o1v1
/g2_o1v1v1v1
/g2_v1v1v1v1
/w_bb_aa
/w_bb_bb
 Transferring MO TPDM to AO TPDM
 Transferring g2_o1o1o1o1
 Transferring g2_o1o1o1v1
 Transferring g2_o1o1v1v1
 Transferring g2_o1v1o1v1
 Transferring g2_o1v1v1v1
 Transferring g2_v1v1v1v1
 Adding separable TPDM
 Computing TPDM gradient
 --------------------------------------------------------
 2e gradient
  Atom          X               Y               Z
 --------------------------------------------------------
    1        -45.464146        9.646488        0.000000  
    2          3.398686      -23.202037       -0.000000  
    3         26.989299       -0.083990        0.000000  
    4         15.076161       13.639539       -0.000000  
 --------------------------------------------------------
 --------------------------------------------------------
 Final gradient
  Atom          X               Y               Z
 --------------------------------------------------------
    1        -45.464146        9.646488        0.000000  
    2          3.398686      -23.202037       -0.000000  
    3         26.989299       -0.083990        0.000000  
    4         15.076161       13.639539       -0.000000  
 --------------------------------------------------------
 Analytic gradient from two-electron contribution:   CPU 724.57 s  wall 361.87 s

 Total ccman2 time:   CPU 1343.57 s  wall 662.96 s


 --------------------------------------------------------------
             Orbital Energies (a.u.) and Symmetries
 --------------------------------------------------------------

 Alpha MOs, Restricted
 -- Occupied --                  
******* -180.92 -169.73 -169.73  -37.98  -33.17  -33.16  -26.33
  1 A'    2 A'    3 A'    4 A'    5 A'    6 A'    7 A'    8 A'                 
-24.350 -24.348 -24.341 -15.777 -15.715  -7.292  -5.529  -5.512
  9 A'   10 A'   11 A'   12 A'   13 A'   14 A'   15 A'   16 A'                 
-169.73  -33.16  -24.35  -24.34   -5.51   -2.45   -2.44   -2.43
  1 A"    2 A"    3 A"    4 A"    5 A"   17 A'   18 A'   19 A'                 
 -1.643  -1.420  -0.958  -0.847  -0.733  -0.704  -0.603  -0.461
 20 A'   21 A'   22 A'   23 A'   24 A'   25 A'   26 A'   27 A'                 
 -0.407  -2.446  -2.427  -0.717  -0.578  -0.415
 28 A'    6 A"    7 A"    8 A"    9 A"   10 A"                                 
 -- Virtual --                   
 -0.007   0.133   0.153   0.168   0.198   0.231   0.276   0.292
 29 A'   30 A'   31 A'   32 A'   33 A'   34 A'   35 A'   36 A'                 
  0.307   0.310   0.386   0.415   0.505   0.560   0.584   0.652
 37 A'   38 A'   39 A'   40 A'   41 A'   42 A'   43 A'   44 A'                 
  0.741   0.838   0.908   0.965   1.034   1.172   1.213   1.448
 45 A'   46 A'   47 A'   48 A'   49 A'   50 A'   51 A'   52 A'                 
  1.506   1.538   1.637   1.671   2.011   2.139   2.360   2.633
 53 A'   54 A'   55 A'   56 A'   57 A'   58 A'   59 A'   60 A'                 
  2.703   3.002   3.343   3.972   4.176   4.225   4.388   4.468
 61 A'   62 A'   63 A'   64 A'   65 A'   66 A'   67 A'   68 A'                 
  4.475   4.554   4.704   4.806   4.963   5.443   6.499   6.527
 69 A'   70 A'   71 A'   72 A'   73 A'   74 A'   75 A'   76 A'                 
  6.972   7.106  28.896  29.494  29.515  29.844  29.874  29.950
 77 A'   78 A'   79 A'   80 A'   81 A'   82 A'   83 A'   84 A'                 
 36.493  37.134  68.740 130.550 130.577 154.2841912.202   0.076
 85 A'   86 A'   87 A'   88 A'   89 A'   90 A'   91 A'   11 A"                 
  0.172   0.242   0.309   0.362   0.560   0.596   0.921   1.028
 12 A"   13 A"   14 A"   15 A"   16 A"   17 A"   18 A"   19 A"                 
  1.494   1.559   1.901   2.022   2.417   3.039   4.052   4.192
 20 A"   21 A"   22 A"   23 A"   24 A"   25 A"   26 A"   27 A"                 
  4.286   4.373   4.446   4.479   6.488   6.909  29.482  29.834
 28 A"   29 A"   30 A"   31 A"   32 A"   33 A"   34 A"   35 A"                 
 29.844 130.542
 36 A"   37 A"                                                                 

 Beta MOs, Restricted
 -- Occupied --                  
******* -180.92 -169.73 -169.73  -37.98  -33.17  -33.16  -26.33
  1 A'    2 A'    3 A'    4 A'    5 A'    6 A'    7 A'    8 A'                 
-24.350 -24.348 -24.341 -15.777 -15.715  -7.292  -5.529  -5.512
  9 A'   10 A'   11 A'   12 A'   13 A'   14 A'   15 A'   16 A'                 
-169.73  -33.16  -24.35  -24.34   -5.51   -2.45   -2.44   -2.43
  1 A"    2 A"    3 A"    4 A"    5 A"   17 A'   18 A'   19 A'                 
 -1.643  -1.420  -0.958  -0.847  -0.733  -0.704  -0.603  -0.461
 20 A'   21 A'   22 A'   23 A'   24 A'   25 A'   26 A'   27 A'                 
 -0.407  -2.446  -2.427  -0.717  -0.578  -0.415
 28 A'    6 A"    7 A"    8 A"    9 A"   10 A"                                 
 -- Virtual --                   
 -0.007   0.133   0.153   0.168   0.198   0.231   0.276   0.292
 29 A'   30 A'   31 A'   32 A'   33 A'   34 A'   35 A'   36 A'                 
  0.307   0.310   0.386   0.415   0.505   0.560   0.584   0.652
 37 A'   38 A'   39 A'   40 A'   41 A'   42 A'   43 A'   44 A'                 
  0.741   0.838   0.908   0.965   1.034   1.172   1.213   1.448
 45 A'   46 A'   47 A'   48 A'   49 A'   50 A'   51 A'   52 A'                 
  1.506   1.538   1.637   1.671   2.011   2.139   2.360   2.633
 53 A'   54 A'   55 A'   56 A'   57 A'   58 A'   59 A'   60 A'                 
  2.703   3.002   3.343   3.972   4.176   4.225   4.388   4.468
 61 A'   62 A'   63 A'   64 A'   65 A'   66 A'   67 A'   68 A'                 
  4.475   4.554   4.704   4.806   4.963   5.443   6.499   6.527
 69 A'   70 A'   71 A'   72 A'   73 A'   74 A'   75 A'   76 A'                 
  6.972   7.106  28.896  29.494  29.515  29.844  29.874  29.950
 77 A'   78 A'   79 A'   80 A'   81 A'   82 A'   83 A'   84 A'                 
 36.493  37.134  68.740 130.550 130.577 154.2841912.202   0.076
 85 A'   86 A'   87 A'   88 A'   89 A'   90 A'   91 A'   11 A"                 
  0.172   0.242   0.309   0.362   0.560   0.596   0.921   1.028
 12 A"   13 A"   14 A"   15 A"   16 A"   17 A"   18 A"   19 A"                 
  1.494   1.559   1.901   2.022   2.417   3.039   4.052   4.192
 20 A"   21 A"   22 A"   23 A"   24 A"   25 A"   26 A"   27 A"                 
  4.286   4.373   4.446   4.479   6.488   6.909  29.482  29.834
 28 A"   29 A"   30 A"   31 A"   32 A"   33 A"   34 A"   35 A"                 
 29.844 130.542
 36 A"   37 A"                                                                 
 --------------------------------------------------------------

          Ground-State Mulliken Net Atomic Charges

     Atom                 Charge (a.u.)
  ----------------------------------------
      1 I                     0.161026
      2 N                     0.046409
      3 N                    -0.114045
      4 F                    -0.093390
  ----------------------------------------
  Sum of atomic charges =     0.000000

 -----------------------------------------------------------------
                    Cartesian Multipole Moments
 -----------------------------------------------------------------
    Charge (ESU x 10^10)
                -0.0000
    Dipole Moment (Debye)
         X       1.8009      Y      -0.0313      Z      -0.0000
       Tot       1.8012
    Quadrupole Moments (Debye-Ang)
        XX     -45.5269     XY      -2.1530     YY     -46.8977
        XZ      -0.0000     YZ       0.0000     ZZ     -44.1398
    Octopole Moments (Debye-Ang^2)
       XXX      35.0524    XXY      -3.9103    XYY      10.2770
       YYY     -10.3668    XXZ      -0.0000    XYZ      -0.0000
       YYZ      -0.0000    XZZ       4.4193    YZZ      -2.0394
       ZZZ      -0.0000
    Hexadecapole Moments (Debye-Ang^3)
      XXXX    -491.2251   XXXY       1.8152   XXYY    -105.9831
      XYYY      10.7795   YYYY    -130.1394   XXXZ       0.0000
      XXYZ       0.0000   XYYZ      -0.0000   YYYZ       0.0000
      XXZZ     -86.1591   XYZZ       2.3171   YYZZ     -29.7036
      XZZZ      -0.0000   YZZZ       0.0000   ZZZZ     -52.8961
 -----------------------------------------------------------------
 DrvMan completing analytic gradient of the correlated energy
 Correlated dipole moment
            1
    1   0.7085322
    2  -0.0123129
    3  -0.0000000
 Energy read as -7125.836732048
 Full Analytical Gradient: (in a.u., or Hartree/Bohr)
             1             2             3             4
    1   -0.00002784    0.00005218   -0.00001140   -0.00001294
    2   -0.00000081    0.00006173   -0.00003753   -0.00002340
    3   -0.00000000    0.00000000   -0.00000000    0.00000000
 Gradient time:  CPU 0.26 s  wall 1.92 s
 ######################################################
 ######################################################
 # Starting finite difference calculation for IDERIV  #
 Finite diff step size:  1.88973e-03 a.u.
 ----------------------------------------------------------------
             Standard Nuclear Orientation (Angstroms)
    I     Atom           X                Y                Z
 ----------------------------------------------------------------
    1      I       0.7804068091    -0.0486757823     0.0000000000
    2      N      -1.0683784747     1.0514102324    -0.0000000000
    3      N      -2.1374604575     0.5119099924    -0.0000000000
    4      F      -2.0964098173    -0.9292694566     0.0000000000
 ----------------------------------------------------------------
 Nuclear Repulsion Energy =   300.9479664276 hartrees
 There are       38 alpha and       38 beta electrons

                       Distance Matrix (Angstroms)
             I (  1)   N (  2)   N (  3)
   N (  2)  2.151324
   N (  3)  2.971230  1.197496
   F (  4)  3.008574  2.231578  1.441764

 Requested basis set is 6-311++G(d,p)
 There are 42 shells and 128 basis functions
 A cutoff of  1.0D-14 yielded    813 shell pairs
 There are      7842 function pairs (      8857 Cartesian)
 Smallest overlap matrix eigenvalue = 1.96E-04
 Guess MOs from SCF MO coefficient file

 -----------------------------------------------------------------------
  General SCF calculation program by
  Eric Jon Sundstrom, Paul Horn, Yuezhi Mao, Dmitri Zuev, Alec White,
  David Stuck, Shaama M.S., Shane Yost, Joonho Lee, David Small,
  Daniel Levine, Susi Lehtola, Hugh Burton, Evgeny Epifanovsky
 -----------------------------------------------------------------------
 Hartree-Fock
 using 4 threads for integral computing
 -------------------------------------------------------
 OpenMP Integral computing Module                
 Release: version 2.0, May 2017, Q-Chem Inc. Pleasanton 
 -------------------------------------------------------
 A restricted SCF calculation will be
 performed using DIIS
 SCF converges when DIIS error is below 1.0e-08
 ---------------------------------------
  Cycle       Energy         DIIS error
 ---------------------------------------
    1   -7125.0583184670      7.40e-06  
    2   -7125.0583185884      2.84e-06  
    3   -7125.0583186059      1.69e-06  
    4   -7125.0583186137      4.73e-07  
    5   -7125.0583186158      2.51e-07  
    6   -7125.0583186164      1.05e-07  
    7   -7125.0583186165      3.64e-08  
    8   -7125.0583186166      1.31e-08  
    9   -7125.0583186166      3.72e-09  Convergence criterion met
 ---------------------------------------
 SCF time:   CPU 6.38s  wall 4.00s 
 SCF   energy in the final basis set =    -7125.0583186166
 Total energy in the final basis set =    -7125.0583186166


 ------------------------------------------------------------------------------

   CCMAN2: suite of methods based on coupled cluster
           and equation of motion theories.

   Components:
   * libvmm-1.3-trunk
     by Evgeny Epifanovsky, Ilya Kaliman.
   * libtensor-2.5-trunk
     by Evgeny Epifanovsky, Michael Wormit, Dmitry Zuev, Sam Manzer, 
        Ilya Kaliman.
   * libcc-2.5-trunk
     by Evgeny Epifanovsky, Arik Landau, Tomasz Kus, Kirill Khistyaev, 
        Dmitry Zuev, Prashant Manohar, Xintian Feng, Anna Krylov, 
        Matthew Goldey, Alec White, Thomas Jagau, Kaushik Nanda, 
        Anastasia Gunina, Alexander Kunitsa, Joonho Lee.

   CCMAN original authors:
   Anna I. Krylov, C. David Sherrill, Steven R. Gwaltney,
   Edward F. C. Byrd (2000)
   Sergey V. Levchenko, Lyudmila V. Slipchenko, Tao Wang,
   Ana-Maria C. Cristian (2003)
   Piotr A. Pieniazek, C. Melania Oana, Evgeny Epifanovsky (2007)
   Prashant Manohar (2009)

 ------------------------------------------------------------------------------


 Allocating and initializing 3808MB of RAM...
 Calculation will run on 4 cores.


 Alpha MOs, Restricted
 -- Occupied --                  
******* -180.92 -169.73 -169.73 -169.73  -37.98  -33.17  -33.16
  1 A     2 A     3 A     4 A     5 A     6 A     7 A     8 A                  
-33.159 -26.335 -24.350 -24.348 -24.348 -24.341 -24.341 -15.777
  9 A    10 A    11 A    12 A    13 A    14 A    15 A    16 A                  
-15.715  -7.292  -5.529  -5.513  -5.512  -2.453  -2.446  -2.445
 17 A    18 A    19 A    20 A    21 A    22 A    23 A    24 A                  
 -2.427  -2.427  -1.643  -1.420  -0.958  -0.847  -0.733  -0.717
 25 A    26 A    27 A    28 A    29 A    30 A    31 A    32 A                  
 -0.704  -0.603  -0.578  -0.461  -0.415  -0.407
 33 A    34 A    35 A    36 A    37 A    38 A                                  
 -- Virtual --                   
 -0.007   0.076   0.133   0.153   0.168   0.172   0.198   0.231
 39 A    40 A    41 A    42 A    43 A    44 A    45 A    46 A                  
  0.242   0.276   0.292   0.307   0.309   0.310   0.362   0.386
 47 A    48 A    49 A    50 A    51 A    52 A    53 A    54 A                  
  0.415   0.505   0.560   0.560   0.584   0.596   0.652   0.741
 55 A    56 A    57 A    58 A    59 A    60 A    61 A    62 A                  
  0.837   0.908   0.921   0.965   1.028   1.034   1.173   1.213
 63 A    64 A    65 A    66 A    67 A    68 A    69 A    70 A                  
  1.448   1.494   1.507   1.538   1.559   1.637   1.670   1.901
 71 A    72 A    73 A    74 A    75 A    76 A    77 A    78 A                  
  2.011   2.022   2.139   2.360   2.417   2.633   2.703   3.002
 79 A    80 A    81 A    82 A    83 A    84 A    85 A    86 A                  
  3.040   3.343   3.972   4.053   4.176   4.192   4.225   4.286
 87 A    88 A    89 A    90 A    91 A    92 A    93 A    94 A                  
  4.373   4.388   4.446   4.468   4.475   4.479   4.554   4.703
 95 A    96 A    97 A    98 A    99 A   100 A   101 A   102 A                  
  4.806   4.963   5.443   6.488   6.499   6.527   6.909   6.972
103 A   104 A   105 A   106 A   107 A   108 A   109 A   110 A                  
  7.106  28.895  29.482  29.494  29.515  29.834  29.844  29.844
111 A   112 A   113 A   114 A   115 A   116 A   117 A   118 A                  
 29.874  29.950  36.493  37.134  68.740 130.542 130.550 130.577
119 A   120 A   121 A   122 A   123 A   124 A   125 A   126 A                  
154.2831912.202
127 A   128 A                                                                  

 Beta MOs, Restricted
 -- Occupied --                  
******* -180.92 -169.73 -169.73 -169.73  -37.98  -33.17  -33.16
  1 A     2 A     3 A     4 A     5 A     6 A     7 A     8 A                  
-33.159 -26.335 -24.350 -24.348 -24.348 -24.341 -24.341 -15.777
  9 A    10 A    11 A    12 A    13 A    14 A    15 A    16 A                  
-15.715  -7.292  -5.529  -5.513  -5.512  -2.453  -2.446  -2.445
 17 A    18 A    19 A    20 A    21 A    22 A    23 A    24 A                  
 -2.427  -2.427  -1.643  -1.420  -0.958  -0.847  -0.733  -0.717
 25 A    26 A    27 A    28 A    29 A    30 A    31 A    32 A                  
 -0.704  -0.603  -0.578  -0.461  -0.415  -0.407
 33 A    34 A    35 A    36 A    37 A    38 A                                  
 -- Virtual --                   
 -0.007   0.076   0.133   0.153   0.168   0.172   0.198   0.231
 39 A    40 A    41 A    42 A    43 A    44 A    45 A    46 A                  
  0.242   0.276   0.292   0.307   0.309   0.310   0.362   0.386
 47 A    48 A    49 A    50 A    51 A    52 A    53 A    54 A                  
  0.415   0.505   0.560   0.560   0.584   0.596   0.652   0.741
 55 A    56 A    57 A    58 A    59 A    60 A    61 A    62 A                  
  0.837   0.908   0.921   0.965   1.028   1.034   1.173   1.213
 63 A    64 A    65 A    66 A    67 A    68 A    69 A    70 A                  
  1.448   1.494   1.507   1.538   1.559   1.637   1.670   1.901
 71 A    72 A    73 A    74 A    75 A    76 A    77 A    78 A                  
  2.011   2.022   2.139   2.360   2.417   2.633   2.703   3.002
 79 A    80 A    81 A    82 A    83 A    84 A    85 A    86 A                  
  3.040   3.343   3.972   4.053   4.176   4.192   4.225   4.286
 87 A    88 A    89 A    90 A    91 A    92 A    93 A    94 A                  
  4.373   4.388   4.446   4.468   4.475   4.479   4.554   4.703
 95 A    96 A    97 A    98 A    99 A   100 A   101 A   102 A                  
  4.806   4.963   5.443   6.488   6.499   6.527   6.909   6.972
103 A   104 A   105 A   106 A   107 A   108 A   109 A   110 A                  
  7.106  28.895  29.482  29.494  29.515  29.834  29.844  29.844
111 A   112 A   113 A   114 A   115 A   116 A   117 A   118 A                  
 29.874  29.950  36.493  37.134  68.740 130.542 130.550 130.577
119 A   120 A   121 A   122 A   123 A   124 A   125 A   126 A                  
154.2831912.202
127 A   128 A                                                                  

 Occupation and symmetry of molecular orbitals

 Point group: C1 (1 irreducible representation).

                           A     All 
 -------------------------------------
 All molecular orbitals:
  - Alpha                  128   128 
  - Beta                   128   128 
 -------------------------------------
 Alpha orbitals:
  - Frozen occupied        21    21  
  - Active occupied        17    17  
  - Active virtual         90    90  
  - Frozen virtual         0     0   
 -------------------------------------
 Beta orbitals:
  - Frozen occupied        21    21  
  - Active occupied        17    17  
  - Active virtual         90    90  
  - Frozen virtual         0     0   
 -------------------------------------

 Import integrals:   CPU 0.00 s  wall 0.01 s

 Import integrals:   CPU 49.86 s  wall 38.91 s

 MP2 amplitudes:   CPU 0.18 s  wall 0.38 s

Running a double precision version
           CCSD T amplitudes will be solved using DIIS.

           Start     Size      MaxIter   EConv     TConv     
           3         7         100       1.00e-07  1.00e-05  
 ------------------------------------------------------------------------------
           Energy (a.u.)   Ediff      Tdiff       Comment
 ------------------------------------------------------------------------------
         -7125.83491018                           
     1   -7125.80396772   3.09e-02   7.69e-01     
     2   -7125.83547372   3.15e-02   1.07e-01     
     3   -7125.83142627   4.05e-03   5.21e-02     
     4   -7125.83512058   3.69e-03   2.45e-02     Switched to DIIS steps.
     5   -7125.83647303   1.35e-03   1.35e-02     
     6   -7125.83666687   1.94e-04   4.25e-03     
     7   -7125.83670726   4.04e-05   2.11e-03     
     8   -7125.83672373   1.65e-05   8.47e-04     
     9   -7125.83673244   8.71e-06   4.34e-04     
    10   -7125.83673138   1.06e-06   1.17e-04     
    11   -7125.83673229   9.14e-07   5.25e-05     
    12   -7125.83673200   2.96e-07   3.24e-05     
    13   -7125.83673202   2.29e-08   1.17e-05     
    14   -7125.83673193   9.38e-08   5.30e-06     
 ------------------------------------------------------------------------------
         -7125.83673193                           CCSD T converged.

End of double precision
 SCF energy                 = -7125.05831862
 MP2 energy                 = -7125.83491018
 CCSD correlation energy     =    -0.77841331
 CCSD total energy           = -7125.83673193

 CCSD  T1^2 = 0.0228  T2^2 = 0.2598  Leading amplitudes:

 Amplitude    Orbitals with energies
  0.0436       36 (A) A                  ->    39 (A) A                   
              -0.4612                         -0.0074                     
  0.0436       36 (A) B                  ->    39 (A) B                   
              -0.4612                         -0.0074                     
  0.0354       34 (A) A                  ->    39 (A) A                   
              -0.6034                         -0.0074                     
  0.0354       34 (A) B                  ->    39 (A) B                   
              -0.6034                         -0.0074                     

 Amplitude    Orbitals with energies
 -0.0858       35 (A) A      35 (A) B    ->    40 (A) A      40 (A) B     
              -0.5777       -0.5777            0.0763        0.0763       
  0.0858       35 (A) A      35 (A) B    ->    40 (A) B      40 (A) A     
              -0.5777       -0.5777            0.0763        0.0763       
  0.0858       35 (A) B      35 (A) A    ->    40 (A) A      40 (A) B     
              -0.5777       -0.5777            0.0763        0.0763       
 -0.0858       35 (A) B      35 (A) A    ->    40 (A) B      40 (A) A     
              -0.5777       -0.5777            0.0763        0.0763       

 Computing CCSD intemediates for later calculations in double precision
 Finished.

Running a double precision version
           CCSD Lambda amplitudes will be solved using DIIS.
           Start     Size      MaxIter   EConv     LConv     
           3         7         100       1.00e-07  1.00e-05  
 ------------------------------------------------------------------------------
            Enorm      Ldiff       Comment
 ------------------------------------------------------------------------------
     1     6.16e-02   4.25e-02     
     2     1.97e-02   6.68e-03     
     3     9.42e-03   1.58e-03     
     4     4.82e-03   1.47e-03     Switched to DIIS steps.
     5     1.81e-03   1.05e-03     
     6     9.68e-04   3.84e-04     
     7     3.32e-04   1.48e-04     
     8     1.57e-04   2.37e-05     
     9     6.37e-05   1.08e-06     
    10     3.47e-05   3.49e-07     
    11     1.84e-05   2.28e-07     
    12     8.44e-06   1.24e-06     
    13     4.23e-06   3.24e-07     
    14     2.18e-06   2.12e-08     
    15     1.13e-06   8.12e-08     
    16     6.39e-07   1.34e-07     
    17     2.88e-07   7.68e-08     
    18     1.38e-07   2.66e-08     
    19     6.50e-08   5.42e-09     
 ------------------------------------------------------------------------------
                                   CCSD Lambda converged.

 Computing density matrices in double precision...
           Orbital response amplitudes will be solved using DIIS.
           Start     Size      MaxIter   EConv     LConv     
           3         7         100       1.00e-06  1.00e-06  
 ------------------------------------------------------------------------------
            Enorm      Ldiff       Comment
 ------------------------------------------------------------------------------
     1     1.02e-01   5.86e-03     
     2     9.24e-02   2.18e-03     
     3     1.25e-01   3.02e-02     
     4     1.13e-02   5.32e-02     Switched to DIIS steps.
     5     4.55e-03   2.97e-04     
     6     1.28e-03   2.39e-04     
     7     5.81e-04   1.90e-04     
     8     3.00e-04   8.59e-05     
     9     5.98e-05   7.33e-05     
    10     2.79e-05   8.54e-06     
    11     9.90e-06   1.69e-06     
    12     4.09e-06   1.68e-06     
    13     9.26e-07   6.23e-07     
 ------------------------------------------------------------------------------
                                   Orbital response converged.

 Computing density matrices... Done.
 CCSD calculation:   CPU 1809.88 s  wall 1706.82 s

Current path: /canmo/ccsd/grad/
/g1_bb_aa
/g1_bb_bb
/g1_o1o1
/g1_o1o2
/g1_o1v1
/g1_o2v1
/g1_v1v1
/g1p_bb_aa
/g1p_bb_bb
/g1s_bb_aa
/g1s_bb_bb
/g2_o1o1o1o1
/g2_o1o1o1v1
/g2_o1o1v1v1
/g2_o1v1o1v1
/g2_o1v1v1v1
/g2_v1v1v1v1
/w_bb_aa
/w_bb_bb
 Transferring MO TPDM to AO TPDM
 Transferring g2_o1o1o1o1
 Transferring g2_o1o1o1v1
 Transferring g2_o1o1v1v1
 Transferring g2_o1v1o1v1
 Transferring g2_o1v1v1v1
 Transferring g2_v1v1v1v1
 Adding separable TPDM
 Computing TPDM gradient
 --------------------------------------------------------
 2e gradient
  Atom          X               Y               Z
 --------------------------------------------------------
    1        -45.442925        9.635653       -0.000000  
    2          3.390182      -23.191405       -0.000000  
    3         26.983465       -0.080501        0.000000  
    4         15.069278       13.636253        0.000000  
 --------------------------------------------------------
 --------------------------------------------------------
 Final gradient
  Atom          X               Y               Z
 --------------------------------------------------------
    1        -45.442925        9.635653       -0.000000  
    2          3.390182      -23.191405       -0.000000  
    3         26.983465       -0.080501        0.000000  
    4         15.069278       13.636253        0.000000  
 --------------------------------------------------------
 Analytic gradient from two-electron contribution:   CPU 872.45 s  wall 423.51 s

 Total ccman2 time:   CPU 2736.66 s  wall 2180.32 s


 --------------------------------------------------------------

                    Orbital Energies (a.u.)
 --------------------------------------------------------------

 Alpha MOs
 -- Occupied --
*******-180.923-169.730-169.728-169.728 -37.976 -33.166 -33.159
-33.159 -26.335 -24.350 -24.348 -24.348 -24.341 -24.341 -15.777
-15.715  -7.292  -5.529  -5.513  -5.512  -2.453  -2.446  -2.445
 -2.427  -2.427  -1.643  -1.420  -0.958  -0.847  -0.733  -0.717
 -0.704  -0.603  -0.578  -0.461  -0.415  -0.407
 -- Virtual --
 -0.007   0.076   0.133   0.153   0.168   0.172   0.198   0.231
  0.242   0.276   0.292   0.307   0.309   0.310   0.362   0.386
  0.415   0.505   0.560   0.560   0.584   0.596   0.652   0.741
  0.837   0.908   0.921   0.965   1.028   1.034   1.173   1.213
  1.448   1.494   1.507   1.538   1.559   1.637   1.670   1.901
  2.011   2.022   2.139   2.360   2.417   2.633   2.703   3.002
  3.040   3.343   3.972   4.053   4.176   4.192   4.225   4.286
  4.373   4.388   4.446   4.468   4.475   4.479   4.554   4.703
  4.806   4.963   5.443   6.488   6.499   6.527   6.909   6.972
  7.106  28.895  29.482  29.494  29.515  29.834  29.844  29.844
 29.874  29.950  36.493  37.134  68.740 130.542 130.550 130.577
154.2831912.202
 --------------------------------------------------------------

          Ground-State Mulliken Net Atomic Charges

     Atom                 Charge (a.u.)
  ----------------------------------------
      1 I                     0.160856
      2 N                     0.046353
      3 N                    -0.113813
      4 F                    -0.093396
  ----------------------------------------
  Sum of atomic charges =     0.000000

 -----------------------------------------------------------------
                    Cartesian Multipole Moments
 -----------------------------------------------------------------
    Charge (ESU x 10^10)
                 0.0000
    Dipole Moment (Debye)
         X       1.8000      Y      -0.0309      Z       0.0000
       Tot       1.8003
    Quadrupole Moments (Debye-Ang)
        XX     -45.5210     XY      -2.1533     YY     -46.8985
        XZ       0.0000     YZ       0.0000     ZZ     -44.1412
    Octopole Moments (Debye-Ang^2)
       XXX      34.9662    XXY      -3.9101    XYY      10.2454
       YYY     -10.3660    XXZ       0.0000    XYZ       0.0000
       YYZ       0.0000    XZZ       4.3900    YZZ      -2.0397
       ZZZ       0.0000
    Hexadecapole Moments (Debye-Ang^3)
      XXXX    -491.4264   XXXY       1.8106   XXYY    -106.0243
      XYYY      10.7833   YYYY    -130.1424   XXXZ       0.0000
      XXYZ       0.0000   XYYZ      -0.0000   YYYZ       0.0000
      XXZZ     -86.2042   XYZZ       2.3187   YYZZ     -29.7052
      XZZZ       0.0000   YZZZ       0.0000   ZZZZ     -52.9006
 -----------------------------------------------------------------
 DrvMan completing analytic gradient of the correlated energy
 Correlated dipole moment
            1
    1   0.7081820
    2  -0.0121600
    3   0.0000000
 Energy read as -7125.836731927
 Full Analytical Gradient: (in a.u., or Hartree/Bohr)
             1             2             3             4
    1    0.00014785   -0.00001259   -0.00011940   -0.00001586
    2   -0.00006004    0.00010251   -0.00001962   -0.00002285
    3    0.00000000   -0.00000000   -0.00000000    0.00000000
 Gradient time:  CPU 0.32 s  wall 5.63 s
 ----------------------------------------------------------------
             Standard Nuclear Orientation (Angstroms)
    I     Atom           X                Y                Z
 ----------------------------------------------------------------
    1      I       0.7784068091    -0.0486757823     0.0000000000
    2      N      -1.0683784747     1.0514102324    -0.0000000000
    3      N      -2.1374604575     0.5119099924    -0.0000000000
    4      F      -2.0964098173    -0.9292694566     0.0000000000
 ----------------------------------------------------------------
 Nuclear Repulsion Energy =   301.1179917358 hartrees
 There are       38 alpha and       38 beta electrons

                       Distance Matrix (Angstroms)
             I (  1)   N (  2)   N (  3)
   N (  2)  2.149606
   N (  3)  2.969266  1.197496
   F (  4)  3.006662  2.231578  1.441764

 Requested basis set is 6-311++G(d,p)
 There are 42 shells and 128 basis functions
 A cutoff of  1.0D-14 yielded    813 shell pairs
 There are      7842 function pairs (      8857 Cartesian)
 Smallest overlap matrix eigenvalue = 1.96E-04
 Guess MOs from SCF MO coefficient file

 -----------------------------------------------------------------------
  General SCF calculation program by
  Eric Jon Sundstrom, Paul Horn, Yuezhi Mao, Dmitri Zuev, Alec White,
  David Stuck, Shaama M.S., Shane Yost, Joonho Lee, David Small,
  Daniel Levine, Susi Lehtola, Hugh Burton, Evgeny Epifanovsky
 -----------------------------------------------------------------------
 Hartree-Fock
 using 4 threads for integral computing
 -------------------------------------------------------
 OpenMP Integral computing Module                
 Release: version 2.0, May 2017, Q-Chem Inc. Pleasanton 
 -------------------------------------------------------
 A restricted SCF calculation will be
 performed using DIIS
 SCF converges when DIIS error is below 1.0e-08
 ---------------------------------------
  Cycle       Energy         DIIS error
 ---------------------------------------
    1   -7125.0583670489      1.48e-05  
    2   -7125.0583675349      5.68e-06  
    3   -7125.0583676047      3.39e-06  
    4   -7125.0583676362      9.46e-07  
    5   -7125.0583676441      5.02e-07  
    6   -7125.0583676467      2.09e-07  
    7   -7125.0583676475      7.27e-08  
    8   -7125.0583676475      2.60e-08  
    9   -7125.0583676475      7.42e-09  Convergence criterion met
 ---------------------------------------
 SCF time:   CPU 6.31s  wall 8.00s 
 SCF   energy in the final basis set =    -7125.0583676475
 Total energy in the final basis set =    -7125.0583676475


 ------------------------------------------------------------------------------

   CCMAN2: suite of methods based on coupled cluster
           and equation of motion theories.

   Components:
   * libvmm-1.3-trunk
     by Evgeny Epifanovsky, Ilya Kaliman.
   * libtensor-2.5-trunk
     by Evgeny Epifanovsky, Michael Wormit, Dmitry Zuev, Sam Manzer, 
        Ilya Kaliman.
   * libcc-2.5-trunk
     by Evgeny Epifanovsky, Arik Landau, Tomasz Kus, Kirill Khistyaev, 
        Dmitry Zuev, Prashant Manohar, Xintian Feng, Anna Krylov, 
        Matthew Goldey, Alec White, Thomas Jagau, Kaushik Nanda, 
        Anastasia Gunina, Alexander Kunitsa, Joonho Lee.

   CCMAN original authors:
   Anna I. Krylov, C. David Sherrill, Steven R. Gwaltney,
   Edward F. C. Byrd (2000)
   Sergey V. Levchenko, Lyudmila V. Slipchenko, Tao Wang,
   Ana-Maria C. Cristian (2003)
   Piotr A. Pieniazek, C. Melania Oana, Evgeny Epifanovsky (2007)
   Prashant Manohar (2009)

 ------------------------------------------------------------------------------


 Allocating and initializing 3808MB of RAM...
 Calculation will run on 4 cores.


 Alpha MOs, Restricted
 -- Occupied --                  
******* -180.92 -169.73 -169.73 -169.73  -37.98  -33.17  -33.16
  1 A     2 A     3 A     4 A     5 A     6 A     7 A     8 A                  
-33.159 -26.335 -24.350 -24.348 -24.348 -24.341 -24.341 -15.777
  9 A    10 A    11 A    12 A    13 A    14 A    15 A    16 A                  
-15.715  -7.292  -5.529  -5.513  -5.512  -2.453  -2.446  -2.445
 17 A    18 A    19 A    20 A    21 A    22 A    23 A    24 A                  
 -2.427  -2.427  -1.643  -1.420  -0.958  -0.847  -0.733  -0.717
 25 A    26 A    27 A    28 A    29 A    30 A    31 A    32 A                  
 -0.704  -0.603  -0.578  -0.461  -0.415  -0.407
 33 A    34 A    35 A    36 A    37 A    38 A                                  
 -- Virtual --                   
 -0.007   0.076   0.133   0.153   0.168   0.172   0.198   0.231
 39 A    40 A    41 A    42 A    43 A    44 A    45 A    46 A                  
  0.242   0.276   0.292   0.307   0.309   0.310   0.362   0.386
 47 A    48 A    49 A    50 A    51 A    52 A    53 A    54 A                  
  0.415   0.505   0.560   0.561   0.585   0.596   0.652   0.741
 55 A    56 A    57 A    58 A    59 A    60 A    61 A    62 A                  
  0.838   0.908   0.921   0.965   1.028   1.034   1.172   1.213
 63 A    64 A    65 A    66 A    67 A    68 A    69 A    70 A                  
  1.448   1.494   1.506   1.538   1.559   1.637   1.671   1.901
 71 A    72 A    73 A    74 A    75 A    76 A    77 A    78 A                  
  2.011   2.022   2.139   2.360   2.417   2.633   2.703   3.002
 79 A    80 A    81 A    82 A    83 A    84 A    85 A    86 A                  
  3.039   3.343   3.972   4.052   4.176   4.192   4.225   4.286
 87 A    88 A    89 A    90 A    91 A    92 A    93 A    94 A                  
  4.373   4.388   4.446   4.468   4.475   4.479   4.554   4.704
 95 A    96 A    97 A    98 A    99 A   100 A   101 A   102 A                  
  4.806   4.963   5.443   6.488   6.499   6.527   6.909   6.973
103 A   104 A   105 A   106 A   107 A   108 A   109 A   110 A                  
  7.106  28.896  29.482  29.494  29.515  29.834  29.844  29.844
111 A   112 A   113 A   114 A   115 A   116 A   117 A   118 A                  
 29.874  29.950  36.493  37.134  68.740 130.542 130.550 130.577
119 A   120 A   121 A   122 A   123 A   124 A   125 A   126 A                  
154.2841912.203
127 A   128 A                                                                  

 Beta MOs, Restricted
 -- Occupied --                  
******* -180.92 -169.73 -169.73 -169.73  -37.98  -33.17  -33.16
  1 A     2 A     3 A     4 A     5 A     6 A     7 A     8 A                  
-33.159 -26.335 -24.350 -24.348 -24.348 -24.341 -24.341 -15.777
  9 A    10 A    11 A    12 A    13 A    14 A    15 A    16 A                  
-15.715  -7.292  -5.529  -5.513  -5.512  -2.453  -2.446  -2.445
 17 A    18 A    19 A    20 A    21 A    22 A    23 A    24 A                  
 -2.427  -2.427  -1.643  -1.420  -0.958  -0.847  -0.733  -0.717
 25 A    26 A    27 A    28 A    29 A    30 A    31 A    32 A                  
 -0.704  -0.603  -0.578  -0.461  -0.415  -0.407
 33 A    34 A    35 A    36 A    37 A    38 A                                  
 -- Virtual --                   
 -0.007   0.076   0.133   0.153   0.168   0.172   0.198   0.231
 39 A    40 A    41 A    42 A    43 A    44 A    45 A    46 A                  
  0.242   0.276   0.292   0.307   0.309   0.310   0.362   0.386
 47 A    48 A    49 A    50 A    51 A    52 A    53 A    54 A                  
  0.415   0.505   0.560   0.561   0.585   0.596   0.652   0.741
 55 A    56 A    57 A    58 A    59 A    60 A    61 A    62 A                  
  0.838   0.908   0.921   0.965   1.028   1.034   1.172   1.213
 63 A    64 A    65 A    66 A    67 A    68 A    69 A    70 A                  
  1.448   1.494   1.506   1.538   1.559   1.637   1.671   1.901
 71 A    72 A    73 A    74 A    75 A    76 A    77 A    78 A                  
  2.011   2.022   2.139   2.360   2.417   2.633   2.703   3.002
 79 A    80 A    81 A    82 A    83 A    84 A    85 A    86 A                  
  3.039   3.343   3.972   4.052   4.176   4.192   4.225   4.286
 87 A    88 A    89 A    90 A    91 A    92 A    93 A    94 A                  
  4.373   4.388   4.446   4.468   4.475   4.479   4.554   4.704
 95 A    96 A    97 A    98 A    99 A   100 A   101 A   102 A                  
  4.806   4.963   5.443   6.488   6.499   6.527   6.909   6.973
103 A   104 A   105 A   106 A   107 A   108 A   109 A   110 A                  
  7.106  28.896  29.482  29.494  29.515  29.834  29.844  29.844
111 A   112 A   113 A   114 A   115 A   116 A   117 A   118 A                  
 29.874  29.950  36.493  37.134  68.740 130.542 130.550 130.577
119 A   120 A   121 A   122 A   123 A   124 A   125 A   126 A                  
154.2841912.203
127 A   128 A                                                                  

 Occupation and symmetry of molecular orbitals

 Point group: C1 (1 irreducible representation).

                           A     All 
 -------------------------------------
 All molecular orbitals:
  - Alpha                  128   128 
  - Beta                   128   128 
 -------------------------------------
 Alpha orbitals:
  - Frozen occupied        21    21  
  - Active occupied        17    17  
  - Active virtual         90    90  
  - Frozen virtual         0     0   
 -------------------------------------
 Beta orbitals:
  - Frozen occupied        21    21  
  - Active occupied        17    17  
  - Active virtual         90    90  
  - Frozen virtual         0     0   
 -------------------------------------

 Import integrals:   CPU 0.00 s  wall 0.00 s

 Import integrals:   CPU 50.04 s  wall 37.57 s

 MP2 amplitudes:   CPU 0.19 s  wall 0.41 s

Running a double precision version
           CCSD T amplitudes will be solved using DIIS.

           Start     Size      MaxIter   EConv     TConv     
           3         7         100       1.00e-07  1.00e-05  
 ------------------------------------------------------------------------------
           Energy (a.u.)   Ediff      Tdiff       Comment
 ------------------------------------------------------------------------------
         -7125.83490869                           
     1   -7125.80398367   3.09e-02   7.69e-01     
     2   -7125.83547456   3.15e-02   1.07e-01     
     3   -7125.83143069   4.04e-03   5.21e-02     
     4   -7125.83512228   3.69e-03   2.45e-02     Switched to DIIS steps.
     5   -7125.83647332   1.35e-03   1.35e-02     
     6   -7125.83666690   1.94e-04   4.24e-03     
     7   -7125.83670723   4.03e-05   2.11e-03     
     8   -7125.83672368   1.64e-05   8.46e-04     
     9   -7125.83673235   8.67e-06   4.33e-04     
    10   -7125.83673130   1.05e-06   1.17e-04     
    11   -7125.83673220   9.05e-07   5.22e-05     
    12   -7125.83673191   2.94e-07   3.23e-05     
    13   -7125.83673193   2.23e-08   1.16e-05     
    14   -7125.83673184   9.33e-08   5.29e-06     
 ------------------------------------------------------------------------------
         -7125.83673184                           CCSD T converged.

End of double precision
 SCF energy                 = -7125.05836765
 MP2 energy                 = -7125.83490869
 CCSD correlation energy     =    -0.77836419
 CCSD total energy           = -7125.83673184

 CCSD  T1^2 = 0.0228  T2^2 = 0.2597  Leading amplitudes:

 Amplitude    Orbitals with energies
  0.0435       36 (A) A                  ->    39 (A) A                   
              -0.4614                         -0.0070                     
  0.0435       36 (A) B                  ->    39 (A) B                   
              -0.4614                         -0.0070                     
  0.0353       34 (A) A                  ->    39 (A) A                   
              -0.6034                         -0.0070                     
  0.0353       34 (A) B                  ->    39 (A) B                   
              -0.6034                         -0.0070                     

 Amplitude    Orbitals with energies
 -0.0858       35 (A) A      35 (A) B    ->    40 (A) A      40 (A) B     
              -0.5778       -0.5778            0.0762        0.0762       
  0.0858       35 (A) A      35 (A) B    ->    40 (A) B      40 (A) A     
              -0.5778       -0.5778            0.0762        0.0762       
  0.0858       35 (A) B      35 (A) A    ->    40 (A) A      40 (A) B     
              -0.5778       -0.5778            0.0762        0.0762       
 -0.0858       35 (A) B      35 (A) A    ->    40 (A) B      40 (A) A     
              -0.5778       -0.5778            0.0762        0.0762       

 Computing CCSD intemediates for later calculations in double precision
 Finished.

Running a double precision version
           CCSD Lambda amplitudes will be solved using DIIS.
           Start     Size      MaxIter   EConv     LConv     
           3         7         100       1.00e-07  1.00e-05  
 ------------------------------------------------------------------------------
            Enorm      Ldiff       Comment
 ------------------------------------------------------------------------------
     1     6.15e-02   4.25e-02     
     2     1.97e-02   6.68e-03     
     3     9.41e-03   1.57e-03     
     4     4.82e-03   1.46e-03     Switched to DIIS steps.
     5     1.81e-03   1.05e-03     
     6     9.66e-04   3.83e-04     
     7     3.31e-04   1.48e-04     
     8     1.56e-04   2.36e-05     
     9     6.34e-05   1.06e-06     
    10     3.45e-05   3.41e-07     
    11     1.83e-05   2.24e-07     
    12     8.39e-06   1.23e-06     
    13     4.19e-06   3.23e-07     
    14     2.15e-06   2.00e-08     
    15     1.12e-06   7.98e-08     
    16     6.33e-07   1.32e-07     
    17     2.85e-07   7.59e-08     
    18     1.37e-07   2.64e-08     
    19     6.42e-08   5.36e-09     
 ------------------------------------------------------------------------------
                                   CCSD Lambda converged.

 Computing density matrices in double precision...
           Orbital response amplitudes will be solved using DIIS.
           Start     Size      MaxIter   EConv     LConv     
           3         7         100       1.00e-06  1.00e-06  
 ------------------------------------------------------------------------------
            Enorm      Ldiff       Comment
 ------------------------------------------------------------------------------
     1     1.02e-01   5.85e-03     
     2     9.23e-02   2.27e-03     
     3     1.25e-01   3.01e-02     
     4     1.12e-02   5.31e-02     Switched to DIIS steps.
     5     4.54e-03   2.74e-04     
     6     1.28e-03   2.40e-04     
     7     5.78e-04   1.88e-04     
     8     2.98e-04   8.40e-05     
     9     5.97e-05   7.28e-05     
    10     2.78e-05   8.63e-06     
    11     9.87e-06   1.68e-06     
    12     4.08e-06   1.68e-06     
    13     9.19e-07   6.22e-07     
 ------------------------------------------------------------------------------
                                   Orbital response converged.

 Computing density matrices... Done.
 CCSD calculation:   CPU 1813.98 s  wall 1701.16 s

Current path: /canmo/ccsd/grad/
/g1_bb_aa
/g1_bb_bb
/g1_o1o1
/g1_o1o2
/g1_o1v1
/g1_o2v1
/g1_v1v1
/g1p_bb_aa
/g1p_bb_bb
/g1s_bb_aa
/g1s_bb_bb
/g2_o1o1o1o1
/g2_o1o1o1v1
/g2_o1o1v1v1
/g2_o1v1o1v1
/g2_o1v1v1v1
/g2_v1v1v1v1
/w_bb_aa
/w_bb_bb
 Transferring MO TPDM to AO TPDM
 Transferring g2_o1o1o1o1
 Transferring g2_o1o1o1v1
 Transferring g2_o1o1v1v1
 Transferring g2_o1v1o1v1
 Transferring g2_o1v1v1v1
 Transferring g2_v1v1v1v1
 Adding separable TPDM
 Computing TPDM gradient
 --------------------------------------------------------
 2e gradient
  Atom          X               Y               Z
 --------------------------------------------------------
    1        -45.485364        9.657331       -0.000000  
    2          3.407189      -23.212670       -0.000000  
    3         26.995126       -0.087489       -0.000000  
    4         15.083049       13.642828        0.000000  
 --------------------------------------------------------
 --------------------------------------------------------
 Final gradient
  Atom          X               Y               Z
 --------------------------------------------------------
    1        -45.485364        9.657331       -0.000000  
    2          3.407189      -23.212670       -0.000000  
    3         26.995126       -0.087489       -0.000000  
    4         15.083049       13.642828        0.000000  
 --------------------------------------------------------
 Analytic gradient from two-electron contribution:   CPU 868.76 s  wall 447.65 s

 Total ccman2 time:   CPU 2736.97 s  wall 2198.78 s


 --------------------------------------------------------------

                    Orbital Energies (a.u.)
 --------------------------------------------------------------

 Alpha MOs
 -- Occupied --
*******-180.923-169.730-169.728-169.728 -37.976 -33.166 -33.159
-33.159 -26.335 -24.350 -24.348 -24.348 -24.341 -24.341 -15.777
-15.715  -7.292  -5.529  -5.513  -5.512  -2.453  -2.446  -2.445
 -2.427  -2.427  -1.643  -1.420  -0.958  -0.847  -0.733  -0.717
 -0.704  -0.603  -0.578  -0.461  -0.415  -0.407
 -- Virtual --
 -0.007   0.076   0.133   0.153   0.168   0.172   0.198   0.231
  0.242   0.276   0.292   0.307   0.309   0.310   0.362   0.386
  0.415   0.505   0.560   0.561   0.585   0.596   0.652   0.741
  0.838   0.908   0.921   0.965   1.028   1.034   1.172   1.213
  1.448   1.494   1.506   1.538   1.559   1.637   1.671   1.901
  2.011   2.022   2.139   2.360   2.417   2.633   2.703   3.002
  3.039   3.343   3.972   4.052   4.176   4.192   4.225   4.286
  4.373   4.388   4.446   4.468   4.475   4.479   4.554   4.704
  4.806   4.963   5.443   6.488   6.499   6.527   6.909   6.973
  7.106  28.896  29.482  29.494  29.515  29.834  29.844  29.844
 29.874  29.950  36.493  37.134  68.740 130.542 130.550 130.577
154.2841912.203
 --------------------------------------------------------------

          Ground-State Mulliken Net Atomic Charges

     Atom                 Charge (a.u.)
  ----------------------------------------
      1 I                     0.161196
      2 N                     0.046463
      3 N                    -0.114275
      4 F                    -0.093384
  ----------------------------------------
  Sum of atomic charges =    -0.000000

 -----------------------------------------------------------------
                    Cartesian Multipole Moments
 -----------------------------------------------------------------
    Charge (ESU x 10^10)
                -0.0000
    Dipole Moment (Debye)
         X       1.8018      Y      -0.0317      Z      -0.0000
       Tot       1.8021
    Quadrupole Moments (Debye-Ang)
        XX     -45.5328     XY      -2.1527     YY     -46.8969
        XZ       0.0000     YZ       0.0000     ZZ     -44.1384
    Octopole Moments (Debye-Ang^2)
       XXX      35.1385    XXY      -3.9105    XYY      10.3086
       YYY     -10.3676    XXZ      -0.0000    XYZ      -0.0000
       YYZ      -0.0000    XZZ       4.4486    YZZ      -2.0392
       ZZZ      -0.0000
    Hexadecapole Moments (Debye-Ang^3)
      XXXX    -491.0242   XXXY       1.8198   XXYY    -105.9421
      XYYY      10.7756   YYYY    -130.1365   XXXZ       0.0000
      XXYZ       0.0000   XYYZ       0.0000   YYYZ       0.0000
      XXZZ     -86.1142   XYZZ       2.3155   YYZZ     -29.7019
      XZZZ       0.0000   YZZZ       0.0000   ZZZZ     -52.8915
 -----------------------------------------------------------------
 DrvMan completing analytic gradient of the correlated energy
 Correlated dipole moment
            1
    1   0.7088818
    2  -0.0124655
    3  -0.0000000
 Energy read as -7125.836731840
 Full Analytical Gradient: (in a.u., or Hartree/Bohr)
             1             2             3             4
    1   -0.00020423    0.00011760    0.00009667   -0.00001004
    2    0.00005877    0.00002080   -0.00005570   -0.00002387
    3   -0.00000000   -0.00000000   -0.00000000    0.00000000
 Gradient time:  CPU 0.30 s  wall 3.85 s
 ----------------------------------------------------------------
             Standard Nuclear Orientation (Angstroms)
    I     Atom           X                Y                Z
 ----------------------------------------------------------------
    1      I       0.7794068091    -0.0476757823     0.0000000000
    2      N      -1.0683784747     1.0514102324    -0.0000000000
    3      N      -2.1374604575     0.5119099924    -0.0000000000
    4      F      -2.0964098173    -0.9292694566     0.0000000000
 ----------------------------------------------------------------
 Nuclear Repulsion Energy =   301.0506900409 hartrees
 There are       38 alpha and       38 beta electrons

                       Distance Matrix (Angstroms)
             I (  1)   N (  2)   N (  3)
   N (  2)  2.149954
   N (  3)  2.970059  1.197496
   F (  4)  3.007911  2.231578  1.441764

 Requested basis set is 6-311++G(d,p)
 There are 42 shells and 128 basis functions
 A cutoff of  1.0D-14 yielded    813 shell pairs
 There are      7842 function pairs (      8857 Cartesian)
 Smallest overlap matrix eigenvalue = 1.96E-04
 Guess MOs from SCF MO coefficient file

 -----------------------------------------------------------------------
  General SCF calculation program by
  Eric Jon Sundstrom, Paul Horn, Yuezhi Mao, Dmitri Zuev, Alec White,
  David Stuck, Shaama M.S., Shane Yost, Joonho Lee, David Small,
  Daniel Levine, Susi Lehtola, Hugh Burton, Evgeny Epifanovsky
 -----------------------------------------------------------------------
 Hartree-Fock
 using 4 threads for integral computing
 -------------------------------------------------------
 OpenMP Integral computing Module                
 Release: version 2.0, May 2017, Q-Chem Inc. Pleasanton 
 -------------------------------------------------------
 A restricted SCF calculation will be
 performed using DIIS
 SCF converges when DIIS error is below 1.0e-08
 ---------------------------------------
  Cycle       Energy         DIIS error
 ---------------------------------------
    1   -7125.0583564866      5.96e-06  
    2   -7125.0583565918      1.78e-06  
    3   -7125.0583566125      1.10e-06  
    4   -7125.0583566197      5.79e-07  
    5   -7125.0583566241      2.72e-07  
    6   -7125.0583566252      1.01e-07  
    7   -7125.0583566251      3.41e-08  
    8   -7125.0583566251      1.27e-08  
    9   -7125.0583566251      3.89e-09  Convergence criterion met
 ---------------------------------------
 SCF time:   CPU 6.48s  wall 6.00s 
 SCF   energy in the final basis set =    -7125.0583566251
 Total energy in the final basis set =    -7125.0583566251


 ------------------------------------------------------------------------------

   CCMAN2: suite of methods based on coupled cluster
           and equation of motion theories.

   Components:
   * libvmm-1.3-trunk
     by Evgeny Epifanovsky, Ilya Kaliman.
   * libtensor-2.5-trunk
     by Evgeny Epifanovsky, Michael Wormit, Dmitry Zuev, Sam Manzer, 
        Ilya Kaliman.
   * libcc-2.5-trunk
     by Evgeny Epifanovsky, Arik Landau, Tomasz Kus, Kirill Khistyaev, 
        Dmitry Zuev, Prashant Manohar, Xintian Feng, Anna Krylov, 
        Matthew Goldey, Alec White, Thomas Jagau, Kaushik Nanda, 
        Anastasia Gunina, Alexander Kunitsa, Joonho Lee.

   CCMAN original authors:
   Anna I. Krylov, C. David Sherrill, Steven R. Gwaltney,
   Edward F. C. Byrd (2000)
   Sergey V. Levchenko, Lyudmila V. Slipchenko, Tao Wang,
   Ana-Maria C. Cristian (2003)
   Piotr A. Pieniazek, C. Melania Oana, Evgeny Epifanovsky (2007)
   Prashant Manohar (2009)

 ------------------------------------------------------------------------------


 Allocating and initializing 3808MB of RAM...
 Calculation will run on 4 cores.


 Alpha MOs, Restricted
 -- Occupied --                  
******* -180.92 -169.73 -169.73 -169.73  -37.98  -33.17  -33.16
  1 A     2 A     3 A     4 A     5 A     6 A     7 A     8 A                  
-33.159 -26.335 -24.350 -24.348 -24.348 -24.341 -24.341 -15.777
  9 A    10 A    11 A    12 A    13 A    14 A    15 A    16 A                  
-15.715  -7.292  -5.529  -5.513  -5.512  -2.453  -2.446  -2.445
 17 A    18 A    19 A    20 A    21 A    22 A    23 A    24 A                  
 -2.427  -2.427  -1.643  -1.420  -0.958  -0.847  -0.733  -0.717
 25 A    26 A    27 A    28 A    29 A    30 A    31 A    32 A                  
 -0.704  -0.603  -0.578  -0.461  -0.415  -0.407
 33 A    34 A    35 A    36 A    37 A    38 A                                  
 -- Virtual --                   
 -0.007   0.076   0.133   0.153   0.168   0.172   0.198   0.231
 39 A    40 A    41 A    42 A    43 A    44 A    45 A    46 A                  
  0.242   0.276   0.292   0.307   0.309   0.310   0.362   0.386
 47 A    48 A    49 A    50 A    51 A    52 A    53 A    54 A                  
  0.415   0.505   0.560   0.560   0.585   0.596   0.652   0.741
 55 A    56 A    57 A    58 A    59 A    60 A    61 A    62 A                  
  0.838   0.908   0.921   0.965   1.028   1.034   1.172   1.213
 63 A    64 A    65 A    66 A    67 A    68 A    69 A    70 A                  
  1.448   1.494   1.506   1.538   1.559   1.637   1.671   1.901
 71 A    72 A    73 A    74 A    75 A    76 A    77 A    78 A                  
  2.011   2.022   2.139   2.360   2.417   2.633   2.703   3.002
 79 A    80 A    81 A    82 A    83 A    84 A    85 A    86 A                  
  3.039   3.343   3.972   4.052   4.176   4.192   4.225   4.286
 87 A    88 A    89 A    90 A    91 A    92 A    93 A    94 A                  
  4.373   4.388   4.446   4.468   4.475   4.479   4.554   4.704
 95 A    96 A    97 A    98 A    99 A   100 A   101 A   102 A                  
  4.806   4.963   5.443   6.488   6.499   6.527   6.909   6.972
103 A   104 A   105 A   106 A   107 A   108 A   109 A   110 A                  
  7.106  28.896  29.482  29.494  29.515  29.834  29.844  29.844
111 A   112 A   113 A   114 A   115 A   116 A   117 A   118 A                  
 29.874  29.950  36.493  37.134  68.740 130.542 130.550 130.577
119 A   120 A   121 A   122 A   123 A   124 A   125 A   126 A                  
154.2841912.203
127 A   128 A                                                                  

 Beta MOs, Restricted
 -- Occupied --                  
******* -180.92 -169.73 -169.73 -169.73  -37.98  -33.17  -33.16
  1 A     2 A     3 A     4 A     5 A     6 A     7 A     8 A                  
-33.159 -26.335 -24.350 -24.348 -24.348 -24.341 -24.341 -15.777
  9 A    10 A    11 A    12 A    13 A    14 A    15 A    16 A                  
-15.715  -7.292  -5.529  -5.513  -5.512  -2.453  -2.446  -2.445
 17 A    18 A    19 A    20 A    21 A    22 A    23 A    24 A                  
 -2.427  -2.427  -1.643  -1.420  -0.958  -0.847  -0.733  -0.717
 25 A    26 A    27 A    28 A    29 A    30 A    31 A    32 A                  
 -0.704  -0.603  -0.578  -0.461  -0.415  -0.407
 33 A    34 A    35 A    36 A    37 A    38 A                                  
 -- Virtual --                   
 -0.007   0.076   0.133   0.153   0.168   0.172   0.198   0.231
 39 A    40 A    41 A    42 A    43 A    44 A    45 A    46 A                  
  0.242   0.276   0.292   0.307   0.309   0.310   0.362   0.386
 47 A    48 A    49 A    50 A    51 A    52 A    53 A    54 A                  
  0.415   0.505   0.560   0.560   0.585   0.596   0.652   0.741
 55 A    56 A    57 A    58 A    59 A    60 A    61 A    62 A                  
  0.838   0.908   0.921   0.965   1.028   1.034   1.172   1.213
 63 A    64 A    65 A    66 A    67 A    68 A    69 A    70 A                  
  1.448   1.494   1.506   1.538   1.559   1.637   1.671   1.901
 71 A    72 A    73 A    74 A    75 A    76 A    77 A    78 A                  
  2.011   2.022   2.139   2.360   2.417   2.633   2.703   3.002
 79 A    80 A    81 A    82 A    83 A    84 A    85 A    86 A                  
  3.039   3.343   3.972   4.052   4.176   4.192   4.225   4.286
 87 A    88 A    89 A    90 A    91 A    92 A    93 A    94 A                  
  4.373   4.388   4.446   4.468   4.475   4.479   4.554   4.704
 95 A    96 A    97 A    98 A    99 A   100 A   101 A   102 A                  
  4.806   4.963   5.443   6.488   6.499   6.527   6.909   6.972
103 A   104 A   105 A   106 A   107 A   108 A   109 A   110 A                  
  7.106  28.896  29.482  29.494  29.515  29.834  29.844  29.844
111 A   112 A   113 A   114 A   115 A   116 A   117 A   118 A                  
 29.874  29.950  36.493  37.134  68.740 130.542 130.550 130.577
119 A   120 A   121 A   122 A   123 A   124 A   125 A   126 A                  
154.2841912.203
127 A   128 A                                                                  

 Occupation and symmetry of molecular orbitals

 Point group: C1 (1 irreducible representation).

                           A     All 
 -------------------------------------
 All molecular orbitals:
  - Alpha                  128   128 
  - Beta                   128   128 
 -------------------------------------
 Alpha orbitals:
  - Frozen occupied        21    21  
  - Active occupied        17    17  
  - Active virtual         90    90  
  - Frozen virtual         0     0   
 -------------------------------------
 Beta orbitals:
  - Frozen occupied        21    21  
  - Active occupied        17    17  
  - Active virtual         90    90  
  - Frozen virtual         0     0   
 -------------------------------------

 Import integrals:   CPU 0.00 s  wall 0.00 s

 Import integrals:   CPU 49.72 s  wall 34.84 s

 MP2 amplitudes:   CPU 0.19 s  wall 0.39 s

Running a double precision version
           CCSD T amplitudes will be solved using DIIS.

           Start     Size      MaxIter   EConv     TConv     
           3         7         100       1.00e-07  1.00e-05  
 ------------------------------------------------------------------------------
           Energy (a.u.)   Ediff      Tdiff       Comment
 ------------------------------------------------------------------------------
         -7125.83490875                           
     1   -7125.80397908   3.09e-02   7.69e-01     
     2   -7125.83547427   3.15e-02   1.07e-01     
     3   -7125.83142937   4.04e-03   5.21e-02     
     4   -7125.83512179   3.69e-03   2.45e-02     Switched to DIIS steps.
     5   -7125.83647332   1.35e-03   1.35e-02     
     6   -7125.83666699   1.94e-04   4.25e-03     
     7   -7125.83670736   4.04e-05   2.11e-03     
     8   -7125.83672381   1.65e-05   8.46e-04     
     9   -7125.83673249   8.68e-06   4.33e-04     
    10   -7125.83673144   1.05e-06   1.17e-04     
    11   -7125.83673235   9.08e-07   5.23e-05     
    12   -7125.83673206   2.95e-07   3.23e-05     
    13   -7125.83673208   2.24e-08   1.16e-05     
    14   -7125.83673198   9.34e-08   5.29e-06     
 ------------------------------------------------------------------------------
         -7125.83673198                           CCSD T converged.

End of double precision
 SCF energy                 = -7125.05835663
 MP2 energy                 = -7125.83490875
 CCSD correlation energy     =    -0.77837536
 CCSD total energy           = -7125.83673198

 CCSD  T1^2 = 0.0228  T2^2 = 0.2597  Leading amplitudes:

 Amplitude    Orbitals with energies
  0.0436       36 (A) A                  ->    39 (A) A                   
              -0.4614                         -0.0071                     
  0.0436       36 (A) B                  ->    39 (A) B                   
              -0.4614                         -0.0071                     
  0.0353       34 (A) A                  ->    39 (A) A                   
              -0.6034                         -0.0071                     
  0.0353       34 (A) B                  ->    39 (A) B                   
              -0.6034                         -0.0071                     

 Amplitude    Orbitals with energies
 -0.0858       35 (A) A      35 (A) B    ->    40 (A) A      40 (A) B     
              -0.5777       -0.5777            0.0763        0.0763       
  0.0858       35 (A) A      35 (A) B    ->    40 (A) B      40 (A) A     
              -0.5777       -0.5777            0.0763        0.0763       
  0.0858       35 (A) B      35 (A) A    ->    40 (A) A      40 (A) B     
              -0.5777       -0.5777            0.0763        0.0763       
 -0.0858       35 (A) B      35 (A) A    ->    40 (A) B      40 (A) A     
              -0.5777       -0.5777            0.0763        0.0763       

 Computing CCSD intemediates for later calculations in double precision
 Finished.

Running a double precision version
           CCSD Lambda amplitudes will be solved using DIIS.
           Start     Size      MaxIter   EConv     LConv     
           3         7         100       1.00e-07  1.00e-05  
 ------------------------------------------------------------------------------
            Enorm      Ldiff       Comment
 ------------------------------------------------------------------------------
     1     6.15e-02   4.25e-02     
     2     1.97e-02   6.68e-03     
     3     9.41e-03   1.58e-03     
     4     4.82e-03   1.46e-03     Switched to DIIS steps.
     5     1.81e-03   1.05e-03     
     6     9.66e-04   3.83e-04     
     7     3.31e-04   1.48e-04     
     8     1.56e-04   2.36e-05     
     9     6.34e-05   1.07e-06     
    10     3.45e-05   3.45e-07     
    11     1.83e-05   2.26e-07     
    12     8.39e-06   1.24e-06     
    13     4.20e-06   3.24e-07     
    14     2.16e-06   1.99e-08     
    15     1.12e-06   7.99e-08     
    16     6.34e-07   1.32e-07     
    17     2.86e-07   7.61e-08     
    18     1.37e-07   2.64e-08     
    19     6.43e-08   5.37e-09     
 ------------------------------------------------------------------------------
                                   CCSD Lambda converged.

 Computing density matrices in double precision...
           Orbital response amplitudes will be solved using DIIS.
           Start     Size      MaxIter   EConv     LConv     
           3         7         100       1.00e-06  1.00e-06  
 ------------------------------------------------------------------------------
            Enorm      Ldiff       Comment
 ------------------------------------------------------------------------------
     1     1.02e-01   5.86e-03     
     2     9.23e-02   2.25e-03     
     3     1.25e-01   3.01e-02     
     4     1.12e-02   5.31e-02     Switched to DIIS steps.
     5     4.55e-03   2.81e-04     
     6     1.28e-03   2.39e-04     
     7     5.79e-04   1.89e-04     
     8     2.99e-04   8.45e-05     
     9     5.97e-05   7.30e-05     
    10     2.79e-05   8.60e-06     
    11     9.87e-06   1.69e-06     
    12     4.08e-06   1.68e-06     
    13     9.20e-07   6.22e-07     
 ------------------------------------------------------------------------------
                                   Orbital response converged.

 Computing density matrices... Done.
 CCSD calculation:   CPU 1809.79 s  wall 1650.80 s

Current path: /canmo/ccsd/grad/
/g1_bb_aa
/g1_bb_bb
/g1_o1o1
/g1_o1o2
/g1_o1v1
/g1_o2v1
/g1_v1v1
/g1p_bb_aa
/g1p_bb_bb
/g1s_bb_aa
/g1s_bb_bb
/g2_o1o1o1o1
/g2_o1o1o1v1
/g2_o1o1v1v1
/g2_o1v1o1v1
/g2_o1v1v1v1
/g2_v1v1v1v1
/w_bb_aa
/w_bb_bb
 Transferring MO TPDM to AO TPDM
 Transferring g2_o1o1o1o1
 Transferring g2_o1o1o1v1
 Transferring g2_o1o1v1v1
 Transferring g2_o1v1o1v1
 Transferring g2_o1v1v1v1
 Transferring g2_v1v1v1v1
 Adding separable TPDM
 Computing TPDM gradient
 --------------------------------------------------------
 2e gradient
  Atom          X               Y               Z
 --------------------------------------------------------
    1        -45.474795        9.634456        0.000000  
    2          3.409257      -23.197047        0.000000  
    3         26.992483       -0.079938       -0.000000  
    4         15.073056       13.642529        0.000000  
 --------------------------------------------------------
 --------------------------------------------------------
 Final gradient
  Atom          X               Y               Z
 --------------------------------------------------------
    1        -45.474795        9.634456        0.000000  
    2          3.409257      -23.197047        0.000000  
    3         26.992483       -0.079938       -0.000000  
    4         15.073056       13.642529        0.000000  
 --------------------------------------------------------
 Analytic gradient from two-electron contribution:   CPU 872.46 s  wall 434.78 s

 Total ccman2 time:   CPU 2736.15 s  wall 2130.59 s


 --------------------------------------------------------------

                    Orbital Energies (a.u.)
 --------------------------------------------------------------

 Alpha MOs
 -- Occupied --
*******-180.923-169.730-169.728-169.728 -37.976 -33.166 -33.159
-33.159 -26.335 -24.350 -24.348 -24.348 -24.341 -24.341 -15.777
-15.715  -7.292  -5.529  -5.513  -5.512  -2.453  -2.446  -2.445
 -2.427  -2.427  -1.643  -1.420  -0.958  -0.847  -0.733  -0.717
 -0.704  -0.603  -0.578  -0.461  -0.415  -0.407
 -- Virtual --
 -0.007   0.076   0.133   0.153   0.168   0.172   0.198   0.231
  0.242   0.276   0.292   0.307   0.309   0.310   0.362   0.386
  0.415   0.505   0.560   0.560   0.585   0.596   0.652   0.741
  0.838   0.908   0.921   0.965   1.028   1.034   1.172   1.213
  1.448   1.494   1.506   1.538   1.559   1.637   1.671   1.901
  2.011   2.022   2.139   2.360   2.417   2.633   2.703   3.002
  3.039   3.343   3.972   4.052   4.176   4.192   4.225   4.286
  4.373   4.388   4.446   4.468   4.475   4.479   4.554   4.704
  4.806   4.963   5.443   6.488   6.499   6.527   6.909   6.972
  7.106  28.896  29.482  29.494  29.515  29.834  29.844  29.844
 29.874  29.950  36.493  37.134  68.740 130.542 130.550 130.577
154.2841912.203
 --------------------------------------------------------------

          Ground-State Mulliken Net Atomic Charges

     Atom                 Charge (a.u.)
  ----------------------------------------
      1 I                     0.161211
      2 N                     0.046338
      3 N                    -0.114078
      4 F                    -0.093471
  ----------------------------------------
  Sum of atomic charges =    -0.000000

 -----------------------------------------------------------------
                    Cartesian Multipole Moments
 -----------------------------------------------------------------
    Charge (ESU x 10^10)
                -0.0000
    Dipole Moment (Debye)
         X       1.8027      Y      -0.0306      Z       0.0000
       Tot       1.8029
    Quadrupole Moments (Debye-Ang)
        XX     -45.5278     XY      -2.1511     YY     -46.8997
        XZ      -0.0000     YZ       0.0000     ZZ     -44.1389
    Octopole Moments (Debye-Ang^2)
       XXX      35.0638    XXY      -3.9351    XYY      10.2759
       YYY     -10.4512    XXZ       0.0000    XYZ      -0.0000
       YYZ       0.0000    XZZ       4.4201    YZZ      -2.0680
       ZZZ       0.0000
    Hexadecapole Moments (Debye-Ang^3)
      XXXX    -491.2269   XXXY       1.7588   XXYY    -105.9924
      XYYY      10.7178   YYYY    -130.1289   XXXZ      -0.0000
      XXYZ       0.0000   XYYZ      -0.0000   YYYZ       0.0000
      XXZZ     -86.1582   XYZZ       2.2949   YYZZ     -29.7005
      XZZZ      -0.0000   YZZZ      -0.0000   ZZZZ     -52.8927
 -----------------------------------------------------------------
 DrvMan completing analytic gradient of the correlated energy
 Correlated dipole moment
            1
    1   0.7092213
    2  -0.0120482
    3   0.0000000
 Energy read as -7125.836731984
 Full Analytical Gradient: (in a.u., or Hartree/Bohr)
             1             2             3             4
    1   -0.00008733    0.00010900    0.00000592   -0.00002760
    2    0.00005675   -0.00001644   -0.00003385   -0.00000646
    3   -0.00000000   -0.00000000    0.00000000   -0.00000000
 Gradient time:  CPU 0.34 s  wall 3.14 s
 ----------------------------------------------------------------
             Standard Nuclear Orientation (Angstroms)
    I     Atom           X                Y                Z
 ----------------------------------------------------------------
    1      I       0.7794068091    -0.0496757823     0.0000000000
    2      N      -1.0683784747     1.0514102324    -0.0000000000
    3      N      -2.1374604575     0.5119099924    -0.0000000000
    4      F      -2.0964098173    -0.9292694566     0.0000000000
 ----------------------------------------------------------------
 Nuclear Repulsion Energy =   301.0151959586 hartrees
 There are       38 alpha and       38 beta electrons

                       Distance Matrix (Angstroms)
             I (  1)   N (  2)   N (  3)
   N (  2)  2.150977
   N (  3)  2.970437  1.197496
   F (  4)  3.007325  2.231578  1.441764

 Requested basis set is 6-311++G(d,p)
 There are 42 shells and 128 basis functions
 A cutoff of  1.0D-14 yielded    813 shell pairs
 There are      7842 function pairs (      8857 Cartesian)
 Smallest overlap matrix eigenvalue = 1.96E-04
 Guess MOs from SCF MO coefficient file

 -----------------------------------------------------------------------
  General SCF calculation program by
  Eric Jon Sundstrom, Paul Horn, Yuezhi Mao, Dmitri Zuev, Alec White,
  David Stuck, Shaama M.S., Shane Yost, Joonho Lee, David Small,
  Daniel Levine, Susi Lehtola, Hugh Burton, Evgeny Epifanovsky
 -----------------------------------------------------------------------
 Hartree-Fock
 using 4 threads for integral computing
 -------------------------------------------------------
 OpenMP Integral computing Module                
 Release: version 2.0, May 2017, Q-Chem Inc. Pleasanton 
 -------------------------------------------------------
 A restricted SCF calculation will be
 performed using DIIS
 SCF converges when DIIS error is below 1.0e-08
 ---------------------------------------
  Cycle       Energy         DIIS error
 ---------------------------------------
    1   -7125.0583294943      1.05e-05  
    2   -7125.0583297940      3.85e-06  
    3   -7125.0583298414      2.64e-06  
    4   -7125.0583298625      7.49e-07  
    5   -7125.0583298690      2.92e-07  
    6   -7125.0583298700      1.27e-07  
    7   -7125.0583298701      4.86e-08  
    8   -7125.0583298702      2.03e-08  
    9   -7125.0583298702      7.21e-09  Convergence criterion met
 ---------------------------------------
 SCF time:   CPU 6.43s  wall 5.00s 
 SCF   energy in the final basis set =    -7125.0583298702
 Total energy in the final basis set =    -7125.0583298702


 ------------------------------------------------------------------------------

   CCMAN2: suite of methods based on coupled cluster
           and equation of motion theories.

   Components:
   * libvmm-1.3-trunk
     by Evgeny Epifanovsky, Ilya Kaliman.
   * libtensor-2.5-trunk
     by Evgeny Epifanovsky, Michael Wormit, Dmitry Zuev, Sam Manzer, 
        Ilya Kaliman.
   * libcc-2.5-trunk
     by Evgeny Epifanovsky, Arik Landau, Tomasz Kus, Kirill Khistyaev, 
        Dmitry Zuev, Prashant Manohar, Xintian Feng, Anna Krylov, 
        Matthew Goldey, Alec White, Thomas Jagau, Kaushik Nanda, 
        Anastasia Gunina, Alexander Kunitsa, Joonho Lee.

   CCMAN original authors:
   Anna I. Krylov, C. David Sherrill, Steven R. Gwaltney,
   Edward F. C. Byrd (2000)
   Sergey V. Levchenko, Lyudmila V. Slipchenko, Tao Wang,
   Ana-Maria C. Cristian (2003)
   Piotr A. Pieniazek, C. Melania Oana, Evgeny Epifanovsky (2007)
   Prashant Manohar (2009)

 ------------------------------------------------------------------------------


 Allocating and initializing 3808MB of RAM...
 Calculation will run on 4 cores.


 Alpha MOs, Restricted
 -- Occupied --                  
******* -180.92 -169.73 -169.73 -169.73  -37.98  -33.17  -33.16
  1 A     2 A     3 A     4 A     5 A     6 A     7 A     8 A                  
-33.159 -26.335 -24.350 -24.348 -24.348 -24.341 -24.341 -15.777
  9 A    10 A    11 A    12 A    13 A    14 A    15 A    16 A                  
-15.715  -7.292  -5.529  -5.513  -5.512  -2.453  -2.446  -2.445
 17 A    18 A    19 A    20 A    21 A    22 A    23 A    24 A                  
 -2.427  -2.427  -1.643  -1.420  -0.958  -0.847  -0.733  -0.717
 25 A    26 A    27 A    28 A    29 A    30 A    31 A    32 A                  
 -0.704  -0.603  -0.578  -0.461  -0.415  -0.407
 33 A    34 A    35 A    36 A    37 A    38 A                                  
 -- Virtual --                   
 -0.007   0.076   0.133   0.153   0.168   0.172   0.198   0.231
 39 A    40 A    41 A    42 A    43 A    44 A    45 A    46 A                  
  0.242   0.276   0.292   0.307   0.309   0.310   0.362   0.386
 47 A    48 A    49 A    50 A    51 A    52 A    53 A    54 A                  
  0.415   0.505   0.560   0.561   0.584   0.596   0.652   0.741
 55 A    56 A    57 A    58 A    59 A    60 A    61 A    62 A                  
  0.837   0.908   0.921   0.965   1.028   1.034   1.173   1.213
 63 A    64 A    65 A    66 A    67 A    68 A    69 A    70 A                  
  1.448   1.494   1.506   1.538   1.559   1.637   1.671   1.901
 71 A    72 A    73 A    74 A    75 A    76 A    77 A    78 A                  
  2.011   2.022   2.139   2.360   2.417   2.633   2.703   3.002
 79 A    80 A    81 A    82 A    83 A    84 A    85 A    86 A                  
  3.040   3.343   3.972   4.052   4.176   4.192   4.225   4.286
 87 A    88 A    89 A    90 A    91 A    92 A    93 A    94 A                  
  4.373   4.388   4.446   4.468   4.475   4.479   4.554   4.704
 95 A    96 A    97 A    98 A    99 A   100 A   101 A   102 A                  
  4.806   4.963   5.443   6.488   6.499   6.527   6.909   6.972
103 A   104 A   105 A   106 A   107 A   108 A   109 A   110 A                  
  7.106  28.895  29.482  29.494  29.515  29.834  29.844  29.844
111 A   112 A   113 A   114 A   115 A   116 A   117 A   118 A                  
 29.874  29.950  36.493  37.134  68.740 130.542 130.550 130.577
119 A   120 A   121 A   122 A   123 A   124 A   125 A   126 A                  
154.2831912.202
127 A   128 A                                                                  

 Beta MOs, Restricted
 -- Occupied --                  
******* -180.92 -169.73 -169.73 -169.73  -37.98  -33.17  -33.16
  1 A     2 A     3 A     4 A     5 A     6 A     7 A     8 A                  
-33.159 -26.335 -24.350 -24.348 -24.348 -24.341 -24.341 -15.777
  9 A    10 A    11 A    12 A    13 A    14 A    15 A    16 A                  
-15.715  -7.292  -5.529  -5.513  -5.512  -2.453  -2.446  -2.445
 17 A    18 A    19 A    20 A    21 A    22 A    23 A    24 A                  
 -2.427  -2.427  -1.643  -1.420  -0.958  -0.847  -0.733  -0.717
 25 A    26 A    27 A    28 A    29 A    30 A    31 A    32 A                  
 -0.704  -0.603  -0.578  -0.461  -0.415  -0.407
 33 A    34 A    35 A    36 A    37 A    38 A                                  
 -- Virtual --                   
 -0.007   0.076   0.133   0.153   0.168   0.172   0.198   0.231
 39 A    40 A    41 A    42 A    43 A    44 A    45 A    46 A                  
  0.242   0.276   0.292   0.307   0.309   0.310   0.362   0.386
 47 A    48 A    49 A    50 A    51 A    52 A    53 A    54 A                  
  0.415   0.505   0.560   0.561   0.584   0.596   0.652   0.741
 55 A    56 A    57 A    58 A    59 A    60 A    61 A    62 A                  
  0.837   0.908   0.921   0.965   1.028   1.034   1.173   1.213
 63 A    64 A    65 A    66 A    67 A    68 A    69 A    70 A                  
  1.448   1.494   1.506   1.538   1.559   1.637   1.671   1.901
 71 A    72 A    73 A    74 A    75 A    76 A    77 A    78 A                  
  2.011   2.022   2.139   2.360   2.417   2.633   2.703   3.002
 79 A    80 A    81 A    82 A    83 A    84 A    85 A    86 A                  
  3.040   3.343   3.972   4.052   4.176   4.192   4.225   4.286
 87 A    88 A    89 A    90 A    91 A    92 A    93 A    94 A                  
  4.373   4.388   4.446   4.468   4.475   4.479   4.554   4.704
 95 A    96 A    97 A    98 A    99 A   100 A   101 A   102 A                  
  4.806   4.963   5.443   6.488   6.499   6.527   6.909   6.972
103 A   104 A   105 A   106 A   107 A   108 A   109 A   110 A                  
  7.106  28.895  29.482  29.494  29.515  29.834  29.844  29.844
111 A   112 A   113 A   114 A   115 A   116 A   117 A   118 A                  
 29.874  29.950  36.493  37.134  68.740 130.542 130.550 130.577
119 A   120 A   121 A   122 A   123 A   124 A   125 A   126 A                  
154.2831912.202
127 A   128 A                                                                  

 Occupation and symmetry of molecular orbitals

 Point group: C1 (1 irreducible representation).

                           A     All 
 -------------------------------------
 All molecular orbitals:
  - Alpha                  128   128 
  - Beta                   128   128 
 -------------------------------------
 Alpha orbitals:
  - Frozen occupied        21    21  
  - Active occupied        17    17  
  - Active virtual         90    90  
  - Frozen virtual         0     0   
 -------------------------------------
 Beta orbitals:
  - Frozen occupied        21    21  
  - Active occupied        17    17  
  - Active virtual         90    90  
  - Frozen virtual         0     0   
 -------------------------------------

 Import integrals:   CPU 0.00 s  wall 0.06 s

 Import integrals:   CPU 51.31 s  wall 33.29 s

 MP2 amplitudes:   CPU 0.19 s  wall 0.37 s

Running a double precision version
           CCSD T amplitudes will be solved using DIIS.

           Start     Size      MaxIter   EConv     TConv     
           3         7         100       1.00e-07  1.00e-05  
 ------------------------------------------------------------------------------
           Energy (a.u.)   Ediff      Tdiff       Comment
 ------------------------------------------------------------------------------
         -7125.83491033                           
     1   -7125.80397254   3.09e-02   7.69e-01     
     2   -7125.83547422   3.15e-02   1.07e-01     
     3   -7125.83142780   4.05e-03   5.21e-02     
     4   -7125.83512129   3.69e-03   2.45e-02     Switched to DIIS steps.
     5   -7125.83647324   1.35e-03   1.35e-02     
     6   -7125.83666699   1.94e-04   4.25e-03     
     7   -7125.83670735   4.04e-05   2.11e-03     
     8   -7125.83672381   1.65e-05   8.47e-04     
     9   -7125.83673251   8.70e-06   4.33e-04     
    10   -7125.83673145   1.06e-06   1.17e-04     
    11   -7125.83673236   9.11e-07   5.24e-05     
    12   -7125.83673207   2.95e-07   3.24e-05     
    13   -7125.83673209   2.27e-08   1.16e-05     
    14   -7125.83673199   9.36e-08   5.30e-06     
 ------------------------------------------------------------------------------
         -7125.83673199                           CCSD T converged.

End of double precision
 SCF energy                 = -7125.05832987
 MP2 energy                 = -7125.83491033
 CCSD correlation energy     =    -0.77840212
 CCSD total energy           = -7125.83673199

 CCSD  T1^2 = 0.0228  T2^2 = 0.2598  Leading amplitudes:

 Amplitude    Orbitals with energies
  0.0436       36 (A) A                  ->    39 (A) A                   
              -0.4613                         -0.0073                     
  0.0436       36 (A) B                  ->    39 (A) B                   
              -0.4613                         -0.0073                     
 -0.0354       34 (A) A                  ->    39 (A) A                   
              -0.6034                         -0.0073                     
 -0.0354       34 (A) B                  ->    39 (A) B                   
              -0.6034                         -0.0073                     

 Amplitude    Orbitals with energies
 -0.0858       35 (A) A      35 (A) B    ->    40 (A) A      40 (A) B     
              -0.5777       -0.5777            0.0763        0.0763       
  0.0858       35 (A) A      35 (A) B    ->    40 (A) B      40 (A) A     
              -0.5777       -0.5777            0.0763        0.0763       
  0.0858       35 (A) B      35 (A) A    ->    40 (A) A      40 (A) B     
              -0.5777       -0.5777            0.0763        0.0763       
 -0.0858       35 (A) B      35 (A) A    ->    40 (A) B      40 (A) A     
              -0.5777       -0.5777            0.0763        0.0763       

 Computing CCSD intemediates for later calculations in double precision
 Finished.

Running a double precision version
           CCSD Lambda amplitudes will be solved using DIIS.
           Start     Size      MaxIter   EConv     LConv     
           3         7         100       1.00e-07  1.00e-05  
 ------------------------------------------------------------------------------
            Enorm      Ldiff       Comment
 ------------------------------------------------------------------------------
     1     6.16e-02   4.25e-02     
     2     1.97e-02   6.68e-03     
     3     9.42e-03   1.58e-03     
     4     4.82e-03   1.46e-03     Switched to DIIS steps.
     5     1.81e-03   1.05e-03     
     6     9.67e-04   3.84e-04     
     7     3.32e-04   1.48e-04     
     8     1.57e-04   2.37e-05     
     9     6.37e-05   1.07e-06     
    10     3.46e-05   3.45e-07     
    11     1.84e-05   2.26e-07     
    12     8.44e-06   1.24e-06     
    13     4.23e-06   3.24e-07     
    14     2.17e-06   2.13e-08     
    15     1.13e-06   8.11e-08     
    16     6.38e-07   1.34e-07     
    17     2.88e-07   7.67e-08     
    18     1.38e-07   2.66e-08     
    19     6.49e-08   5.41e-09     
 ------------------------------------------------------------------------------
                                   CCSD Lambda converged.

 Computing density matrices in double precision...
           Orbital response amplitudes will be solved using DIIS.
           Start     Size      MaxIter   EConv     LConv     
           3         7         100       1.00e-06  1.00e-06  
 ------------------------------------------------------------------------------
            Enorm      Ldiff       Comment
 ------------------------------------------------------------------------------
     1     1.02e-01   5.86e-03     
     2     9.24e-02   2.21e-03     
     3     1.25e-01   3.02e-02     
     4     1.13e-02   5.32e-02     Switched to DIIS steps.
     5     4.55e-03   2.91e-04     
     6     1.28e-03   2.39e-04     
     7     5.80e-04   1.90e-04     
     8     3.00e-04   8.54e-05     
     9     5.97e-05   7.32e-05     
    10     2.79e-05   8.57e-06     
    11     9.89e-06   1.69e-06     
    12     4.09e-06   1.68e-06     
    13     9.25e-07   6.22e-07     
 ------------------------------------------------------------------------------
                                   Orbital response converged.

 Computing density matrices... Done.
 CCSD calculation:   CPU 1818.90 s  wall 1683.55 s

Current path: /canmo/ccsd/grad/
/g1_bb_aa
/g1_bb_bb
/g1_o1o1
/g1_o1o2
/g1_o1v1
/g1_o2v1
/g1_v1v1
/g1p_bb_aa
/g1p_bb_bb
/g1s_bb_aa
/g1s_bb_bb
/g2_o1o1o1o1
/g2_o1o1o1v1
/g2_o1o1v1v1
/g2_o1v1o1v1
/g2_o1v1v1v1
/g2_v1v1v1v1
/w_bb_aa
/w_bb_bb
 Transferring MO TPDM to AO TPDM
 Transferring g2_o1o1o1o1
 Transferring g2_o1o1o1v1
 Transferring g2_o1o1v1v1
 Transferring g2_o1v1o1v1
 Transferring g2_o1v1v1v1
 Transferring g2_v1v1v1v1
 Adding separable TPDM
 Computing TPDM gradient
 --------------------------------------------------------
 2e gradient
  Atom          X               Y               Z
 --------------------------------------------------------
    1        -45.453488        9.658507       -0.000000  
    2          3.388108      -23.207015        0.000000  
    3         26.986113       -0.088035       -0.000000  
    4         15.079268       13.636543        0.000000  
 --------------------------------------------------------
 --------------------------------------------------------
 Final gradient
  Atom          X               Y               Z
 --------------------------------------------------------
    1        -45.453488        9.658507       -0.000000  
    2          3.388108      -23.207015        0.000000  
    3         26.986113       -0.088035       -0.000000  
    4         15.079268       13.636543        0.000000  
 --------------------------------------------------------
 Analytic gradient from two-electron contribution:   CPU 877.17 s  wall 427.20 s

 Total ccman2 time:   CPU 2751.77 s  wall 2154.24 s


 --------------------------------------------------------------

                    Orbital Energies (a.u.)
 --------------------------------------------------------------

 Alpha MOs
 -- Occupied --
*******-180.923-169.730-169.728-169.728 -37.976 -33.166 -33.159
-33.159 -26.335 -24.350 -24.348 -24.348 -24.341 -24.341 -15.777
-15.715  -7.292  -5.529  -5.513  -5.512  -2.453  -2.446  -2.445
 -2.427  -2.427  -1.643  -1.420  -0.958  -0.847  -0.733  -0.717
 -0.704  -0.603  -0.578  -0.461  -0.415  -0.407
 -- Virtual --
 -0.007   0.076   0.133   0.153   0.168   0.172   0.198   0.231
  0.242   0.276   0.292   0.307   0.309   0.310   0.362   0.386
  0.415   0.505   0.560   0.561   0.584   0.596   0.652   0.741
  0.837   0.908   0.921   0.965   1.028   1.034   1.173   1.213
  1.448   1.494   1.506   1.538   1.559   1.637   1.671   1.901
  2.011   2.022   2.139   2.360   2.417   2.633   2.703   3.002
  3.040   3.343   3.972   4.052   4.176   4.192   4.225   4.286
  4.373   4.388   4.446   4.468   4.475   4.479   4.554   4.704
  4.806   4.963   5.443   6.488   6.499   6.527   6.909   6.972
  7.106  28.895  29.482  29.494  29.515  29.834  29.844  29.844
 29.874  29.950  36.493  37.134  68.740 130.542 130.550 130.577
154.2831912.202
 --------------------------------------------------------------

          Ground-State Mulliken Net Atomic Charges

     Atom                 Charge (a.u.)
  ----------------------------------------
      1 I                     0.160841
      2 N                     0.046480
      3 N                    -0.114011
      4 F                    -0.093309
  ----------------------------------------
  Sum of atomic charges =    -0.000000

 -----------------------------------------------------------------
                    Cartesian Multipole Moments
 -----------------------------------------------------------------
    Charge (ESU x 10^10)
                 0.0000
    Dipole Moment (Debye)
         X       1.7992      Y      -0.0320      Z       0.0000
       Tot       1.7994
    Quadrupole Moments (Debye-Ang)
        XX     -45.5259     XY      -2.1548     YY     -46.8957
        XZ      -0.0000     YZ       0.0000     ZZ     -44.1408
    Octopole Moments (Debye-Ang^2)
       XXX      35.0409    XXY      -3.8855    XYY      10.2780
       YYY     -10.2823    XXZ       0.0000    XYZ       0.0000
       YYZ      -0.0000    XZZ       4.4185    YZZ      -2.0109
       ZZZ       0.0000
    Hexadecapole Moments (Debye-Ang^3)
      XXXX    -491.2234   XXXY       1.8716   XXYY    -105.9740
      XYYY      10.8412   YYYY    -130.1503   XXXZ      -0.0000
      XXYZ      -0.0000   XYYZ       0.0000   YYYZ       0.0000
      XXZZ     -86.1601   XYZZ       2.3393   YYZZ     -29.7067
      XZZZ      -0.0000   YZZZ       0.0000   ZZZZ     -52.8994
 -----------------------------------------------------------------
 DrvMan completing analytic gradient of the correlated energy
 Correlated dipole moment
            1
    1   0.7078438
    2  -0.0125770
    3   0.0000000
 Energy read as -7125.836731995
 Full Analytical Gradient: (in a.u., or Hartree/Bohr)
             1             2             3             4
    1    0.00003148   -0.00000430   -0.00002882    0.00000164
    2   -0.00005833    0.00013998   -0.00004140   -0.00004026
    3    0.00000000    0.00000000    0.00000000   -0.00000000
 Gradient time:  CPU 0.34 s  wall 6.24 s
 ----------------------------------------------------------------
             Standard Nuclear Orientation (Angstroms)
    I     Atom           X                Y                Z
 ----------------------------------------------------------------
    1      I       0.7794068091    -0.0486757823     0.0010000000
    2      N      -1.0683784747     1.0514102324    -0.0000000000
    3      N      -2.1374604575     0.5119099924    -0.0000000000
    4      F      -2.0964098173    -0.9292694566     0.0000000000
 ----------------------------------------------------------------
 Nuclear Repulsion Energy =   301.0329336572 hartrees
 There are       38 alpha and       38 beta electrons

                       Distance Matrix (Angstroms)
             I (  1)   N (  2)   N (  3)
   N (  2)  2.150465
   N (  3)  2.970248  1.197496
   F (  4)  3.007618  2.231578  1.441764

 Requested basis set is 6-311++G(d,p)
 There are 42 shells and 128 basis functions
 A cutoff of  1.0D-14 yielded    813 shell pairs
 There are      7842 function pairs (      8857 Cartesian)
 Smallest overlap matrix eigenvalue = 1.96E-04
 Guess MOs from SCF MO coefficient file

 -----------------------------------------------------------------------
  General SCF calculation program by
  Eric Jon Sundstrom, Paul Horn, Yuezhi Mao, Dmitri Zuev, Alec White,
  David Stuck, Shaama M.S., Shane Yost, Joonho Lee, David Small,
  Daniel Levine, Susi Lehtola, Hugh Burton, Evgeny Epifanovsky
 -----------------------------------------------------------------------
 Hartree-Fock
 using 4 threads for integral computing
 -------------------------------------------------------
 OpenMP Integral computing Module                
 Release: version 2.0, May 2017, Q-Chem Inc. Pleasanton 
 -------------------------------------------------------
 A restricted SCF calculation will be
 performed using DIIS
 SCF converges when DIIS error is below 1.0e-08
 ---------------------------------------
  Cycle       Energy         DIIS error
 ---------------------------------------
    1   -7125.0583431297      6.40e-06  
    2   -7125.0583432583      2.23e-06  
    3   -7125.0583432820      1.55e-06  
    4   -7125.0583432914      5.62e-07  
    5   -7125.0583432952      1.96e-07  
    6   -7125.0583432955      7.86e-08  
    7   -7125.0583432957      3.25e-08  
    8   -7125.0583432956      1.40e-08  
    9   -7125.0583432957      5.38e-09  Convergence criterion met
 ---------------------------------------
 SCF time:   CPU 6.46s  wall 5.00s 
 SCF   energy in the final basis set =    -7125.0583432957
 Total energy in the final basis set =    -7125.0583432957


 ------------------------------------------------------------------------------

   CCMAN2: suite of methods based on coupled cluster
           and equation of motion theories.

   Components:
   * libvmm-1.3-trunk
     by Evgeny Epifanovsky, Ilya Kaliman.
   * libtensor-2.5-trunk
     by Evgeny Epifanovsky, Michael Wormit, Dmitry Zuev, Sam Manzer, 
        Ilya Kaliman.
   * libcc-2.5-trunk
     by Evgeny Epifanovsky, Arik Landau, Tomasz Kus, Kirill Khistyaev, 
        Dmitry Zuev, Prashant Manohar, Xintian Feng, Anna Krylov, 
        Matthew Goldey, Alec White, Thomas Jagau, Kaushik Nanda, 
        Anastasia Gunina, Alexander Kunitsa, Joonho Lee.

   CCMAN original authors:
   Anna I. Krylov, C. David Sherrill, Steven R. Gwaltney,
   Edward F. C. Byrd (2000)
   Sergey V. Levchenko, Lyudmila V. Slipchenko, Tao Wang,
   Ana-Maria C. Cristian (2003)
   Piotr A. Pieniazek, C. Melania Oana, Evgeny Epifanovsky (2007)
   Prashant Manohar (2009)

 ------------------------------------------------------------------------------


 Allocating and initializing 3808MB of RAM...
 Calculation will run on 4 cores.


 Alpha MOs, Restricted
 -- Occupied --                  
******* -180.92 -169.73 -169.73 -169.73  -37.98  -33.17  -33.16
  1 A     2 A     3 A     4 A     5 A     6 A     7 A     8 A                  
-33.159 -26.335 -24.350 -24.348 -24.348 -24.341 -24.341 -15.777
  9 A    10 A    11 A    12 A    13 A    14 A    15 A    16 A                  
-15.715  -7.292  -5.529  -5.513  -5.512  -2.453  -2.446  -2.445
 17 A    18 A    19 A    20 A    21 A    22 A    23 A    24 A                  
 -2.427  -2.427  -1.643  -1.420  -0.958  -0.847  -0.733  -0.717
 25 A    26 A    27 A    28 A    29 A    30 A    31 A    32 A                  
 -0.704  -0.603  -0.578  -0.461  -0.415  -0.407
 33 A    34 A    35 A    36 A    37 A    38 A                                  
 -- Virtual --                   
 -0.007   0.076   0.133   0.153   0.168   0.172   0.198   0.231
 39 A    40 A    41 A    42 A    43 A    44 A    45 A    46 A                  
  0.242   0.276   0.292   0.307   0.309   0.310   0.362   0.386
 47 A    48 A    49 A    50 A    51 A    52 A    53 A    54 A                  
  0.415   0.505   0.560   0.560   0.584   0.596   0.652   0.741
 55 A    56 A    57 A    58 A    59 A    60 A    61 A    62 A                  
  0.838   0.908   0.921   0.965   1.028   1.034   1.172   1.213
 63 A    64 A    65 A    66 A    67 A    68 A    69 A    70 A                  
  1.448   1.494   1.506   1.538   1.559   1.637   1.671   1.901
 71 A    72 A    73 A    74 A    75 A    76 A    77 A    78 A                  
  2.011   2.022   2.139   2.360   2.417   2.633   2.703   3.002
 79 A    80 A    81 A    82 A    83 A    84 A    85 A    86 A                  
  3.039   3.343   3.972   4.052   4.176   4.192   4.225   4.286
 87 A    88 A    89 A    90 A    91 A    92 A    93 A    94 A                  
  4.373   4.388   4.446   4.468   4.475   4.479   4.554   4.704
 95 A    96 A    97 A    98 A    99 A   100 A   101 A   102 A                  
  4.806   4.963   5.443   6.488   6.499   6.527   6.909   6.972
103 A   104 A   105 A   106 A   107 A   108 A   109 A   110 A                  
  7.106  28.896  29.482  29.494  29.515  29.834  29.844  29.844
111 A   112 A   113 A   114 A   115 A   116 A   117 A   118 A                  
 29.874  29.950  36.493  37.134  68.740 130.542 130.550 130.577
119 A   120 A   121 A   122 A   123 A   124 A   125 A   126 A                  
154.2841912.202
127 A   128 A                                                                  

 Beta MOs, Restricted
 -- Occupied --                  
******* -180.92 -169.73 -169.73 -169.73  -37.98  -33.17  -33.16
  1 A     2 A     3 A     4 A     5 A     6 A     7 A     8 A                  
-33.159 -26.335 -24.350 -24.348 -24.348 -24.341 -24.341 -15.777
  9 A    10 A    11 A    12 A    13 A    14 A    15 A    16 A                  
-15.715  -7.292  -5.529  -5.513  -5.512  -2.453  -2.446  -2.445
 17 A    18 A    19 A    20 A    21 A    22 A    23 A    24 A                  
 -2.427  -2.427  -1.643  -1.420  -0.958  -0.847  -0.733  -0.717
 25 A    26 A    27 A    28 A    29 A    30 A    31 A    32 A                  
 -0.704  -0.603  -0.578  -0.461  -0.415  -0.407
 33 A    34 A    35 A    36 A    37 A    38 A                                  
 -- Virtual --                   
 -0.007   0.076   0.133   0.153   0.168   0.172   0.198   0.231
 39 A    40 A    41 A    42 A    43 A    44 A    45 A    46 A                  
  0.242   0.276   0.292   0.307   0.309   0.310   0.362   0.386
 47 A    48 A    49 A    50 A    51 A    52 A    53 A    54 A                  
  0.415   0.505   0.560   0.560   0.584   0.596   0.652   0.741
 55 A    56 A    57 A    58 A    59 A    60 A    61 A    62 A                  
  0.838   0.908   0.921   0.965   1.028   1.034   1.172   1.213
 63 A    64 A    65 A    66 A    67 A    68 A    69 A    70 A                  
  1.448   1.494   1.506   1.538   1.559   1.637   1.671   1.901
 71 A    72 A    73 A    74 A    75 A    76 A    77 A    78 A                  
  2.011   2.022   2.139   2.360   2.417   2.633   2.703   3.002
 79 A    80 A    81 A    82 A    83 A    84 A    85 A    86 A                  
  3.039   3.343   3.972   4.052   4.176   4.192   4.225   4.286
 87 A    88 A    89 A    90 A    91 A    92 A    93 A    94 A                  
  4.373   4.388   4.446   4.468   4.475   4.479   4.554   4.704
 95 A    96 A    97 A    98 A    99 A   100 A   101 A   102 A                  
  4.806   4.963   5.443   6.488   6.499   6.527   6.909   6.972
103 A   104 A   105 A   106 A   107 A   108 A   109 A   110 A                  
  7.106  28.896  29.482  29.494  29.515  29.834  29.844  29.844
111 A   112 A   113 A   114 A   115 A   116 A   117 A   118 A                  
 29.874  29.950  36.493  37.134  68.740 130.542 130.550 130.577
119 A   120 A   121 A   122 A   123 A   124 A   125 A   126 A                  
154.2841912.202
127 A   128 A                                                                  

 Occupation and symmetry of molecular orbitals

 Point group: C1 (1 irreducible representation).

                           A     All 
 -------------------------------------
 All molecular orbitals:
  - Alpha                  128   128 
  - Beta                   128   128 
 -------------------------------------
 Alpha orbitals:
  - Frozen occupied        21    21  
  - Active occupied        17    17  
  - Active virtual         90    90  
  - Frozen virtual         0     0   
 -------------------------------------
 Beta orbitals:
  - Frozen occupied        21    21  
  - Active occupied        17    17  
  - Active virtual         90    90  
  - Frozen virtual         0     0   
 -------------------------------------

 Import integrals:   CPU 0.00 s  wall 0.00 s

 Import integrals:   CPU 50.23 s  wall 32.00 s

 MP2 amplitudes:   CPU 0.19 s  wall 0.39 s

Running a double precision version
           CCSD T amplitudes will be solved using DIIS.

           Start     Size      MaxIter   EConv     TConv     
           3         7         100       1.00e-07  1.00e-05  
 ------------------------------------------------------------------------------
           Energy (a.u.)   Ediff      Tdiff       Comment
 ------------------------------------------------------------------------------
         -7125.83490957                           
     1   -7125.80397585   3.09e-02   7.69e-01     
     2   -7125.83547429   3.15e-02   1.07e-01     
     3   -7125.83142863   4.05e-03   5.21e-02     
     4   -7125.83512158   3.69e-03   2.45e-02     Switched to DIIS steps.
     5   -7125.83647332   1.35e-03   1.35e-02     
     6   -7125.83666703   1.94e-04   4.25e-03     
     7   -7125.83670740   4.04e-05   2.11e-03     
     8   -7125.83672385   1.65e-05   8.46e-04     
     9   -7125.83673254   8.69e-06   4.33e-04     
    10   -7125.83673149   1.05e-06   1.17e-04     
    11   -7125.83673240   9.10e-07   5.24e-05     
    12   -7125.83673210   2.95e-07   3.23e-05     
    13   -7125.83673212   2.26e-08   1.16e-05     
    14   -7125.83673203   9.35e-08   5.29e-06     
 ------------------------------------------------------------------------------
         -7125.83673203                           CCSD T converged.

End of double precision
 SCF energy                 = -7125.05834330
 MP2 energy                 = -7125.83490957
 CCSD correlation energy     =    -0.77838874
 CCSD total energy           = -7125.83673203

 CCSD  T1^2 = 0.0228  T2^2 = 0.2597  Leading amplitudes:

 Amplitude    Orbitals with energies
  0.0436       36 (A) A                  ->    39 (A) A                   
              -0.4613                         -0.0072                     
  0.0436       36 (A) B                  ->    39 (A) B                   
              -0.4613                         -0.0072                     
  0.0354       34 (A) A                  ->    39 (A) A                   
              -0.6034                         -0.0072                     
  0.0354       34 (A) B                  ->    39 (A) B                   
              -0.6034                         -0.0072                     

 Amplitude    Orbitals with energies
 -0.0858       35 (A) A      35 (A) B    ->    40 (A) A      40 (A) B     
              -0.5777       -0.5777            0.0763        0.0763       
  0.0858       35 (A) A      35 (A) B    ->    40 (A) B      40 (A) A     
              -0.5777       -0.5777            0.0763        0.0763       
  0.0858       35 (A) B      35 (A) A    ->    40 (A) A      40 (A) B     
              -0.5777       -0.5777            0.0763        0.0763       
 -0.0858       35 (A) B      35 (A) A    ->    40 (A) B      40 (A) A     
              -0.5777       -0.5777            0.0763        0.0763       

 Computing CCSD intemediates for later calculations in double precision
 Finished.

Running a double precision version
           CCSD Lambda amplitudes will be solved using DIIS.
           Start     Size      MaxIter   EConv     LConv     
           3         7         100       1.00e-07  1.00e-05  
 ------------------------------------------------------------------------------
            Enorm      Ldiff       Comment
 ------------------------------------------------------------------------------
     1     6.15e-02   4.25e-02     
     2     1.97e-02   6.68e-03     
     3     9.41e-03   1.58e-03     
     4     4.82e-03   1.46e-03     Switched to DIIS steps.
     5     1.81e-03   1.05e-03     
     6     9.67e-04   3.84e-04     
     7     3.31e-04   1.48e-04     
     8     1.57e-04   2.37e-05     
     9     6.35e-05   1.07e-06     
    10     3.46e-05   3.45e-07     
    11     1.83e-05   2.26e-07     
    12     8.41e-06   1.24e-06     
    13     4.21e-06   3.24e-07     
    14     2.16e-06   2.06e-08     
    15     1.13e-06   8.05e-08     
    16     6.36e-07   1.33e-07     
    17     2.87e-07   7.64e-08     
    18     1.38e-07   2.65e-08     
    19     6.46e-08   5.39e-09     
 ------------------------------------------------------------------------------
                                   CCSD Lambda converged.

 Computing density matrices in double precision...
           Orbital response amplitudes will be solved using DIIS.
           Start     Size      MaxIter   EConv     LConv     
           3         7         100       1.00e-06  1.00e-06  
 ------------------------------------------------------------------------------
            Enorm      Ldiff       Comment
 ------------------------------------------------------------------------------
     1     1.02e-01   5.86e-03     
     2     9.23e-02   2.23e-03     
     3     1.25e-01   3.02e-02     
     4     1.13e-02   5.31e-02     Switched to DIIS steps.
     5     4.55e-03   2.86e-04     
     6     1.28e-03   2.39e-04     
     7     5.79e-04   1.89e-04     
     8     2.99e-04   8.50e-05     
     9     5.97e-05   7.31e-05     
    10     2.79e-05   8.58e-06     
    11     9.88e-06   1.69e-06     
    12     4.08e-06   1.68e-06     
    13     9.22e-07   6.22e-07     
 ------------------------------------------------------------------------------
                                   Orbital response converged.

 Computing density matrices... Done.
 CCSD calculation:   CPU 1826.75 s  wall 1738.80 s

Current path: /canmo/ccsd/grad/
/g1_bb_aa
/g1_bb_bb
/g1_o1o1
/g1_o1o2
/g1_o1v1
/g1_o2v1
/g1_v1v1
/g1p_bb_aa
/g1p_bb_bb
/g1s_bb_aa
/g1s_bb_bb
/g2_o1o1o1o1
/g2_o1o1o1v1
/g2_o1o1v1v1
/g2_o1v1o1v1
/g2_o1v1v1v1
/g2_v1v1v1v1
/w_bb_aa
/w_bb_bb
 Transferring MO TPDM to AO TPDM
 Transferring g2_o1o1o1o1
 Transferring g2_o1o1o1v1
 Transferring g2_o1o1v1v1
 Transferring g2_o1v1o1v1
 Transferring g2_o1v1v1v1
 Transferring g2_v1v1v1v1
 Adding separable TPDM
 Computing TPDM gradient
 --------------------------------------------------------
 2e gradient
  Atom          X               Y               Z
 --------------------------------------------------------
    1        -45.464136        9.646482       -0.019851  
    2          3.398678      -23.202030        0.010182  
    3         26.989299       -0.083989        0.004820  
    4         15.076160       13.639537        0.004849  
 --------------------------------------------------------
 --------------------------------------------------------
 Final gradient
  Atom          X               Y               Z
 --------------------------------------------------------
    1        -45.464136        9.646482       -0.019851  
    2          3.398678      -23.202030        0.010182  
    3         26.989299       -0.083989        0.004820  
    4         15.076160       13.639537        0.004849  
 --------------------------------------------------------
 Analytic gradient from two-electron contribution:   CPU 873.50 s  wall 417.98 s

 Total ccman2 time:   CPU 2755.11 s  wall 2200.77 s


 --------------------------------------------------------------

                    Orbital Energies (a.u.)
 --------------------------------------------------------------

 Alpha MOs
 -- Occupied --
*******-180.923-169.730-169.728-169.728 -37.976 -33.166 -33.159
-33.159 -26.335 -24.350 -24.348 -24.348 -24.341 -24.341 -15.777
-15.715  -7.292  -5.529  -5.513  -5.512  -2.453  -2.446  -2.445
 -2.427  -2.427  -1.643  -1.420  -0.958  -0.847  -0.733  -0.717
 -0.704  -0.603  -0.578  -0.461  -0.415  -0.407
 -- Virtual --
 -0.007   0.076   0.133   0.153   0.168   0.172   0.198   0.231
  0.242   0.276   0.292   0.307   0.309   0.310   0.362   0.386
  0.415   0.505   0.560   0.560   0.584   0.596   0.652   0.741
  0.838   0.908   0.921   0.965   1.028   1.034   1.172   1.213
  1.448   1.494   1.506   1.538   1.559   1.637   1.671   1.901
  2.011   2.022   2.139   2.360   2.417   2.633   2.703   3.002
  3.039   3.343   3.972   4.052   4.176   4.192   4.225   4.286
  4.373   4.388   4.446   4.468   4.475   4.479   4.554   4.704
  4.806   4.963   5.443   6.488   6.499   6.527   6.909   6.972
  7.106  28.896  29.482  29.494  29.515  29.834  29.844  29.844
 29.874  29.950  36.493  37.134  68.740 130.542 130.550 130.577
154.2841912.202
 --------------------------------------------------------------

          Ground-State Mulliken Net Atomic Charges

     Atom                 Charge (a.u.)
  ----------------------------------------
      1 I                     0.161026
      2 N                     0.046409
      3 N                    -0.114045
      4 F                    -0.093390
  ----------------------------------------
  Sum of atomic charges =     0.000000

 -----------------------------------------------------------------
                    Cartesian Multipole Moments
 -----------------------------------------------------------------
    Charge (ESU x 10^10)
                 0.0000
    Dipole Moment (Debye)
         X       1.8009      Y      -0.0313      Z       0.0008
       Tot       1.8012
    Quadrupole Moments (Debye-Ang)
        XX     -45.5269     XY      -2.1530     YY     -46.8977
        XZ       0.0017     YZ      -0.0007     ZZ     -44.1398
    Octopole Moments (Debye-Ang^2)
       XXX      35.0524    XXY      -3.9103    XYY      10.2770
       YYY     -10.3668    XXZ      -0.0213    XYZ      -0.0030
       YYZ      -0.0279    XZZ       4.4193    YZZ      -2.0394
       ZZZ      -0.0866
    Hexadecapole Moments (Debye-Ang^3)
      XXXX    -491.2252   XXXY       1.8152   XXYY    -105.9832
      XYYY      10.7795   YYYY    -130.1394   XXXZ      -0.0557
      XXYZ      -0.0025   XYYZ      -0.0211   YYYZ       0.0036
      XXZZ     -86.1592   XYZZ       2.3171   YYZZ     -29.7036
      XZZZ      -0.0660   YZZZ       0.0035   ZZZZ     -52.8962
 -----------------------------------------------------------------
 DrvMan completing analytic gradient of the correlated energy
 Correlated dipole moment
            1
    1   0.7085329
    2  -0.0123128
    3   0.0003126
 Energy read as -7125.836732031
 Full Analytical Gradient: (in a.u., or Hartree/Bohr)
             1             2             3             4
    1   -0.00002779    0.00005221   -0.00001146   -0.00001297
    2   -0.00000080    0.00006176   -0.00003761   -0.00002335
    3    0.00001027   -0.00002752    0.00003155   -0.00001430
 Gradient time:  CPU 0.34 s  wall 5.09 s
 ----------------------------------------------------------------
             Standard Nuclear Orientation (Angstroms)
    I     Atom           X                Y                Z
 ----------------------------------------------------------------
    1      I       0.7794068091    -0.0486757823     0.0000000000
    2      N      -1.0673784747     1.0514102324    -0.0000000000
    3      N      -2.1374604575     0.5119099924    -0.0000000000
    4      F      -2.0964098173    -0.9292694566     0.0000000000
 ----------------------------------------------------------------
 Nuclear Repulsion Energy =   301.0502246805 hartrees
 There are       38 alpha and       38 beta electrons

                       Distance Matrix (Angstroms)
             I (  1)   N (  2)   N (  3)
   N (  2)  2.149606
   N (  3)  2.970248  1.198389
   F (  4)  3.007618  2.232039  1.441764

 Requested basis set is 6-311++G(d,p)
 There are 42 shells and 128 basis functions
 A cutoff of  1.0D-14 yielded    813 shell pairs
 There are      7842 function pairs (      8857 Cartesian)
 Smallest overlap matrix eigenvalue = 1.96E-04
 Guess MOs from SCF MO coefficient file

 -----------------------------------------------------------------------
  General SCF calculation program by
  Eric Jon Sundstrom, Paul Horn, Yuezhi Mao, Dmitri Zuev, Alec White,
  David Stuck, Shaama M.S., Shane Yost, Joonho Lee, David Small,
  Daniel Levine, Susi Lehtola, Hugh Burton, Evgeny Epifanovsky
 -----------------------------------------------------------------------
 Hartree-Fock
 using 4 threads for integral computing
 -------------------------------------------------------
 OpenMP Integral computing Module                
 Release: version 2.0, May 2017, Q-Chem Inc. Pleasanton 
 -------------------------------------------------------
 A restricted SCF calculation will be
 performed using DIIS
 SCF converges when DIIS error is below 1.0e-08
 ---------------------------------------
  Cycle       Energy         DIIS error
 ---------------------------------------
    1   -7125.0582683664      2.24e-05  
    2   -7125.0582693509      5.87e-06  
    3   -7125.0582694584      3.32e-06  
    4   -7125.0582694863      1.04e-06  
    5   -7125.0582694918      4.27e-07  
    6   -7125.0582694933      1.81e-07  
    7   -7125.0582694937      8.46e-08  
    8   -7125.0582694936      3.74e-08  
    9   -7125.0582694938      1.71e-08  
   10   -7125.0582694937      7.69e-09  Convergence criterion met
 ---------------------------------------
 SCF time:   CPU 7.13s  wall 6.00s 
 SCF   energy in the final basis set =    -7125.0582694937
 Total energy in the final basis set =    -7125.0582694937


 ------------------------------------------------------------------------------

   CCMAN2: suite of methods based on coupled cluster
           and equation of motion theories.

   Components:
   * libvmm-1.3-trunk
     by Evgeny Epifanovsky, Ilya Kaliman.
   * libtensor-2.5-trunk
     by Evgeny Epifanovsky, Michael Wormit, Dmitry Zuev, Sam Manzer, 
        Ilya Kaliman.
   * libcc-2.5-trunk
     by Evgeny Epifanovsky, Arik Landau, Tomasz Kus, Kirill Khistyaev, 
        Dmitry Zuev, Prashant Manohar, Xintian Feng, Anna Krylov, 
        Matthew Goldey, Alec White, Thomas Jagau, Kaushik Nanda, 
        Anastasia Gunina, Alexander Kunitsa, Joonho Lee.

   CCMAN original authors:
   Anna I. Krylov, C. David Sherrill, Steven R. Gwaltney,
   Edward F. C. Byrd (2000)
   Sergey V. Levchenko, Lyudmila V. Slipchenko, Tao Wang,
   Ana-Maria C. Cristian (2003)
   Piotr A. Pieniazek, C. Melania Oana, Evgeny Epifanovsky (2007)
   Prashant Manohar (2009)

 ------------------------------------------------------------------------------


 Allocating and initializing 3808MB of RAM...
 Calculation will run on 4 cores.


 Alpha MOs, Restricted
 -- Occupied --                  
******* -180.92 -169.73 -169.73 -169.73  -37.98  -33.17  -33.16
  1 A     2 A     3 A     4 A     5 A     6 A     7 A     8 A                  
-33.159 -26.335 -24.350 -24.348 -24.348 -24.341 -24.341 -15.777
  9 A    10 A    11 A    12 A    13 A    14 A    15 A    16 A                  
-15.715  -7.292  -5.529  -5.513  -5.512  -2.453  -2.446  -2.445
 17 A    18 A    19 A    20 A    21 A    22 A    23 A    24 A                  
 -2.427  -2.427  -1.643  -1.419  -0.958  -0.847  -0.733  -0.717
 25 A    26 A    27 A    28 A    29 A    30 A    31 A    32 A                  
 -0.704  -0.603  -0.577  -0.462  -0.415  -0.407
 33 A    34 A    35 A    36 A    37 A    38 A                                  
 -- Virtual --                   
 -0.007   0.076   0.133   0.153   0.168   0.172   0.198   0.231
 39 A    40 A    41 A    42 A    43 A    44 A    45 A    46 A                  
  0.242   0.276   0.292   0.307   0.309   0.310   0.362   0.386
 47 A    48 A    49 A    50 A    51 A    52 A    53 A    54 A                  
  0.415   0.504   0.560   0.560   0.584   0.596   0.651   0.741
 55 A    56 A    57 A    58 A    59 A    60 A    61 A    62 A                  
  0.838   0.909   0.921   0.965   1.027   1.033   1.172   1.213
 63 A    64 A    65 A    66 A    67 A    68 A    69 A    70 A                  
  1.448   1.494   1.506   1.538   1.559   1.637   1.671   1.900
 71 A    72 A    73 A    74 A    75 A    76 A    77 A    78 A                  
  2.010   2.022   2.139   2.360   2.416   2.633   2.702   3.001
 79 A    80 A    81 A    82 A    83 A    84 A    85 A    86 A                  
  3.038   3.342   3.972   4.052   4.176   4.192   4.225   4.286
 87 A    88 A    89 A    90 A    91 A    92 A    93 A    94 A                  
  4.373   4.387   4.446   4.468   4.474   4.479   4.554   4.704
 95 A    96 A    97 A    98 A    99 A   100 A   101 A   102 A                  
  4.806   4.964   5.443   6.488   6.499   6.527   6.909   6.972
103 A   104 A   105 A   106 A   107 A   108 A   109 A   110 A                  
  7.105  28.896  29.482  29.494  29.515  29.834  29.844  29.844
111 A   112 A   113 A   114 A   115 A   116 A   117 A   118 A                  
 29.874  29.950  36.493  37.130  68.740 130.542 130.550 130.577
119 A   120 A   121 A   122 A   123 A   124 A   125 A   126 A                  
154.2841912.203
127 A   128 A                                                                  

 Beta MOs, Restricted
 -- Occupied --                  
******* -180.92 -169.73 -169.73 -169.73  -37.98  -33.17  -33.16
  1 A     2 A     3 A     4 A     5 A     6 A     7 A     8 A                  
-33.159 -26.335 -24.350 -24.348 -24.348 -24.341 -24.341 -15.777
  9 A    10 A    11 A    12 A    13 A    14 A    15 A    16 A                  
-15.715  -7.292  -5.529  -5.513  -5.512  -2.453  -2.446  -2.445
 17 A    18 A    19 A    20 A    21 A    22 A    23 A    24 A                  
 -2.427  -2.427  -1.643  -1.419  -0.958  -0.847  -0.733  -0.717
 25 A    26 A    27 A    28 A    29 A    30 A    31 A    32 A                  
 -0.704  -0.603  -0.577  -0.462  -0.415  -0.407
 33 A    34 A    35 A    36 A    37 A    38 A                                  
 -- Virtual --                   
 -0.007   0.076   0.133   0.153   0.168   0.172   0.198   0.231
 39 A    40 A    41 A    42 A    43 A    44 A    45 A    46 A                  
  0.242   0.276   0.292   0.307   0.309   0.310   0.362   0.386
 47 A    48 A    49 A    50 A    51 A    52 A    53 A    54 A                  
  0.415   0.504   0.560   0.560   0.584   0.596   0.651   0.741
 55 A    56 A    57 A    58 A    59 A    60 A    61 A    62 A                  
  0.838   0.909   0.921   0.965   1.027   1.033   1.172   1.213
 63 A    64 A    65 A    66 A    67 A    68 A    69 A    70 A                  
  1.448   1.494   1.506   1.538   1.559   1.637   1.671   1.900
 71 A    72 A    73 A    74 A    75 A    76 A    77 A    78 A                  
  2.010   2.022   2.139   2.360   2.416   2.633   2.702   3.001
 79 A    80 A    81 A    82 A    83 A    84 A    85 A    86 A                  
  3.038   3.342   3.972   4.052   4.176   4.192   4.225   4.286
 87 A    88 A    89 A    90 A    91 A    92 A    93 A    94 A                  
  4.373   4.387   4.446   4.468   4.474   4.479   4.554   4.704
 95 A    96 A    97 A    98 A    99 A   100 A   101 A   102 A                  
  4.806   4.964   5.443   6.488   6.499   6.527   6.909   6.972
103 A   104 A   105 A   106 A   107 A   108 A   109 A   110 A                  
  7.105  28.896  29.482  29.494  29.515  29.834  29.844  29.844
111 A   112 A   113 A   114 A   115 A   116 A   117 A   118 A                  
 29.874  29.950  36.493  37.130  68.740 130.542 130.550 130.577
119 A   120 A   121 A   122 A   123 A   124 A   125 A   126 A                  
154.2841912.203
127 A   128 A                                                                  

 Occupation and symmetry of molecular orbitals

 Point group: C1 (1 irreducible representation).

                           A     All 
 -------------------------------------
 All molecular orbitals:
  - Alpha                  128   128 
  - Beta                   128   128 
 -------------------------------------
 Alpha orbitals:
  - Frozen occupied        21    21  
  - Active occupied        17    17  
  - Active virtual         90    90  
  - Frozen virtual         0     0   
 -------------------------------------
 Beta orbitals:
  - Frozen occupied        21    21  
  - Active occupied        17    17  
  - Active virtual         90    90  
  - Frozen virtual         0     0   
 -------------------------------------

 Import integrals:   CPU 0.00 s  wall 0.01 s

 Import integrals:   CPU 49.83 s  wall 37.69 s

 MP2 amplitudes:   CPU 0.18 s  wall 0.38 s

Running a double precision version
           CCSD T amplitudes will be solved using DIIS.

           Start     Size      MaxIter   EConv     TConv     
           3         7         100       1.00e-07  1.00e-05  
 ------------------------------------------------------------------------------
           Energy (a.u.)   Ediff      Tdiff       Comment
 ------------------------------------------------------------------------------
         -7125.83492214                           
     1   -7125.80395604   3.10e-02   7.69e-01     
     2   -7125.83547565   3.15e-02   1.08e-01     
     3   -7125.83142415   4.05e-03   5.21e-02     
     4   -7125.83512009   3.70e-03   2.45e-02     Switched to DIIS steps.
     5   -7125.83647209   1.35e-03   1.35e-02     
     6   -7125.83666587   1.94e-04   4.25e-03     
     7   -7125.83670615   4.03e-05   2.11e-03     
     8   -7125.83672259   1.64e-05   8.45e-04     
     9   -7125.83673126   8.67e-06   4.33e-04     
    10   -7125.83673022   1.04e-06   1.17e-04     
    11   -7125.83673113   9.03e-07   5.22e-05     
    12   -7125.83673083   2.93e-07   3.22e-05     
    13   -7125.83673085   2.24e-08   1.16e-05     
    14   -7125.83673076   9.31e-08   5.29e-06     
 ------------------------------------------------------------------------------
         -7125.83673076                           CCSD T converged.

End of double precision
 SCF energy                 = -7125.05826949
 MP2 energy                 = -7125.83492214
 CCSD correlation energy     =    -0.77846127
 CCSD total energy           = -7125.83673076

 CCSD  T1^2 = 0.0228  T2^2 = 0.2598  Leading amplitudes:

 Amplitude    Orbitals with energies
  0.0435       36 (A) A                  ->    39 (A) A                   
              -0.4615                         -0.0070                     
  0.0435       36 (A) B                  ->    39 (A) B                   
              -0.4615                         -0.0070                     
  0.0353       34 (A) A                  ->    39 (A) A                   
              -0.6033                         -0.0070                     
  0.0353       34 (A) B                  ->    39 (A) B                   
              -0.6033                         -0.0070                     

 Amplitude    Orbitals with energies
 -0.0861       35 (A) A      35 (A) B    ->    40 (A) A      40 (A) B     
              -0.5775       -0.5775            0.0759        0.0759       
  0.0861       35 (A) A      35 (A) B    ->    40 (A) B      40 (A) A     
              -0.5775       -0.5775            0.0759        0.0759       
  0.0861       35 (A) B      35 (A) A    ->    40 (A) A      40 (A) B     
              -0.5775       -0.5775            0.0759        0.0759       
 -0.0861       35 (A) B      35 (A) A    ->    40 (A) B      40 (A) A     
              -0.5775       -0.5775            0.0759        0.0759       

 Computing CCSD intemediates for later calculations in double precision
 Finished.

Running a double precision version
           CCSD Lambda amplitudes will be solved using DIIS.
           Start     Size      MaxIter   EConv     LConv     
           3         7         100       1.00e-07  1.00e-05  
 ------------------------------------------------------------------------------
            Enorm      Ldiff       Comment
 ------------------------------------------------------------------------------
     1     6.16e-02   4.25e-02     
     2     1.97e-02   6.68e-03     
     3     9.41e-03   1.58e-03     
     4     4.82e-03   1.47e-03     Switched to DIIS steps.
     5     1.81e-03   1.05e-03     
     6     9.66e-04   3.83e-04     
     7     3.31e-04   1.48e-04     
     8     1.56e-04   2.35e-05     
     9     6.33e-05   1.01e-06     
    10     3.44e-05   3.18e-07     
    11     1.82e-05   2.14e-07     
    12     8.37e-06   1.23e-06     
    13     4.19e-06   3.23e-07     
    14     2.15e-06   1.82e-08     
    15     1.12e-06   7.87e-08     
    16     6.31e-07   1.31e-07     
    17     2.85e-07   7.56e-08     
    18     1.37e-07   2.63e-08     
    19     6.40e-08   5.33e-09     
 ------------------------------------------------------------------------------
                                   CCSD Lambda converged.

 Computing density matrices in double precision...
           Orbital response amplitudes will be solved using DIIS.
           Start     Size      MaxIter   EConv     LConv     
           3         7         100       1.00e-06  1.00e-06  
 ------------------------------------------------------------------------------
            Enorm      Ldiff       Comment
 ------------------------------------------------------------------------------
     1     1.02e-01   5.80e-03     
     2     9.25e-02   2.22e-03     
     3     1.25e-01   3.02e-02     
     4     1.13e-02   5.32e-02     Switched to DIIS steps.
     5     4.56e-03   2.73e-04     
     6     1.28e-03   2.44e-04     
     7     5.79e-04   1.89e-04     
     8     2.98e-04   8.40e-05     
     9     5.98e-05   7.28e-05     
    10     2.78e-05   8.60e-06     
    11     9.86e-06   1.67e-06     
    12     4.07e-06   1.68e-06     
    13     9.18e-07   6.22e-07     
 ------------------------------------------------------------------------------
                                   Orbital response converged.

 Computing density matrices... Done.
 CCSD calculation:   CPU 1820.15 s  wall 1658.80 s

Current path: /canmo/ccsd/grad/
/g1_bb_aa
/g1_bb_bb
/g1_o1o1
/g1_o1o2
/g1_o1v1
/g1_o2v1
/g1_v1v1
/g1p_bb_aa
/g1p_bb_bb
/g1s_bb_aa
/g1s_bb_bb
/g2_o1o1o1o1
/g2_o1o1o1v1
/g2_o1o1v1v1
/g2_o1v1o1v1
/g2_o1v1v1v1
/g2_v1v1v1v1
/w_bb_aa
/w_bb_bb
 Transferring MO TPDM to AO TPDM
 Transferring g2_o1o1o1o1
 Transferring g2_o1o1o1v1
 Transferring g2_o1o1v1v1
 Transferring g2_o1v1o1v1
 Transferring g2_o1v1v1v1
 Transferring g2_v1v1v1v1
 Adding separable TPDM
 Computing TPDM gradient
 --------------------------------------------------------
 2e gradient
  Atom          X               Y               Z
 --------------------------------------------------------
    1        -45.475285        9.659674       -0.000000  
    2          3.420479      -23.197257        0.000001  
    3         26.979019       -0.102504       -0.000000  
    4         15.075788       13.640086       -0.000000  
 --------------------------------------------------------
 --------------------------------------------------------
 Final gradient
  Atom          X               Y               Z
 --------------------------------------------------------
    1        -45.475285        9.659674       -0.000000  
    2          3.420479      -23.197257        0.000001  
    3         26.979019       -0.102504       -0.000000  
    4         15.075788       13.640086       -0.000000  
 --------------------------------------------------------
 Analytic gradient from two-electron contribution:   CPU 876.33 s  wall 419.77 s

 Total ccman2 time:   CPU 2750.24 s  wall 2127.82 s


 --------------------------------------------------------------

                    Orbital Energies (a.u.)
 --------------------------------------------------------------

 Alpha MOs
 -- Occupied --
*******-180.923-169.730-169.728-169.728 -37.976 -33.166 -33.159
-33.159 -26.335 -24.350 -24.348 -24.348 -24.341 -24.341 -15.777
-15.715  -7.292  -5.529  -5.513  -5.512  -2.453  -2.446  -2.445
 -2.427  -2.427  -1.643  -1.419  -0.958  -0.847  -0.733  -0.717
 -0.704  -0.603  -0.577  -0.462  -0.415  -0.407
 -- Virtual --
 -0.007   0.076   0.133   0.153   0.168   0.172   0.198   0.231
  0.242   0.276   0.292   0.307   0.309   0.310   0.362   0.386
  0.415   0.504   0.560   0.560   0.584   0.596   0.651   0.741
  0.838   0.909   0.921   0.965   1.027   1.033   1.172   1.213
  1.448   1.494   1.506   1.538   1.559   1.637   1.671   1.900
  2.010   2.022   2.139   2.360   2.416   2.633   2.702   3.001
  3.038   3.342   3.972   4.052   4.176   4.192   4.225   4.286
  4.373   4.387   4.446   4.468   4.474   4.479   4.554   4.704
  4.806   4.964   5.443   6.488   6.499   6.527   6.909   6.972
  7.105  28.896  29.482  29.494  29.515  29.834  29.844  29.844
 29.874  29.950  36.493  37.130  68.740 130.542 130.550 130.577
154.2841912.203
 --------------------------------------------------------------

          Ground-State Mulliken Net Atomic Charges

     Atom                 Charge (a.u.)
  ----------------------------------------
      1 I                     0.161343
      2 N                     0.045997
      3 N                    -0.113975
      4 F                    -0.093365
  ----------------------------------------
  Sum of atomic charges =     0.000000

 -----------------------------------------------------------------
                    Cartesian Multipole Moments
 -----------------------------------------------------------------
    Charge (ESU x 10^10)
                 0.0000
    Dipole Moment (Debye)
         X       1.8027      Y      -0.0335      Z      -0.0000
       Tot       1.8030
    Quadrupole Moments (Debye-Ang)
        XX     -45.5286     XY      -2.1495     YY     -46.9003
        XZ       0.0000     YZ      -0.0000     ZZ     -44.1402
    Octopole Moments (Debye-Ang^2)
       XXX      35.0419    XXY      -3.9192    XYY      10.2780
       YYY     -10.3768    XXZ      -0.0000    XYZ       0.0000
       YYZ      -0.0000    XZZ       4.4191    YZZ      -2.0419
       ZZZ       0.0000
    Hexadecapole Moments (Debye-Ang^3)
      XXXX    -491.1657   XXXY       1.8164   XXYY    -105.9766
      XYYY      10.7756   YYYY    -130.1534   XXXZ       0.0000
      XXYZ      -0.0000   XYYZ       0.0000   YYYZ      -0.0000
      XXZZ     -86.1534   XYZZ       2.3163   YYZZ     -29.7051
      XZZZ       0.0000   YZZZ      -0.0000   ZZZZ     -52.8935
 -----------------------------------------------------------------
 DrvMan completing analytic gradient of the correlated energy
 Correlated dipole moment
            1
    1   0.7092393
    2  -0.0131955
    3  -0.0000002
 Energy read as -7125.836730761
 Full Analytical Gradient: (in a.u., or Hartree/Bohr)
             1             2             3             4
    1   -0.00009332    0.00131622   -0.00121653   -0.00000637
    2    0.00005609    0.00057504   -0.00045821   -0.00017291
    3    0.00000001    0.00000002   -0.00000005    0.00000002
 Gradient time:  CPU 0.32 s  wall 3.95 s
 ----------------------------------------------------------------
             Standard Nuclear Orientation (Angstroms)
    I     Atom           X                Y                Z
 ----------------------------------------------------------------
    1      I       0.7794068091    -0.0486757823     0.0000000000
    2      N      -1.0693784747     1.0514102324    -0.0000000000
    3      N      -2.1374604575     0.5119099924    -0.0000000000
    4      F      -2.0964098173    -0.9292694566     0.0000000000
 ----------------------------------------------------------------
 Nuclear Repulsion Energy =   301.0157230450 hartrees
 There are       38 alpha and       38 beta electrons

                       Distance Matrix (Angstroms)
             I (  1)   N (  2)   N (  3)
   N (  2)  2.151324
   N (  3)  2.970248  1.196603
   F (  4)  3.007618  2.231118  1.441764

 Requested basis set is 6-311++G(d,p)
 There are 42 shells and 128 basis functions
 A cutoff of  1.0D-14 yielded    813 shell pairs
 There are      7842 function pairs (      8857 Cartesian)
 Smallest overlap matrix eigenvalue = 1.95E-04
 Guess MOs from SCF MO coefficient file

 -----------------------------------------------------------------------
  General SCF calculation program by
  Eric Jon Sundstrom, Paul Horn, Yuezhi Mao, Dmitri Zuev, Alec White,
  David Stuck, Shaama M.S., Shane Yost, Joonho Lee, David Small,
  Daniel Levine, Susi Lehtola, Hugh Burton, Evgeny Epifanovsky
 -----------------------------------------------------------------------
 Hartree-Fock
 using 4 threads for integral computing
 -------------------------------------------------------
 OpenMP Integral computing Module                
 Release: version 2.0, May 2017, Q-Chem Inc. Pleasanton 
 -------------------------------------------------------
 A restricted SCF calculation will be
 performed using DIIS
 SCF converges when DIIS error is below 1.0e-08
 ---------------------------------------
  Cycle       Energy         DIIS error
 ---------------------------------------
    1   -7125.0584102897      4.42e-05  
    2   -7125.0584140144      1.15e-05  
    3   -7125.0584143963      6.50e-06  
    4   -7125.0584144928      1.92e-06  
    5   -7125.0584145079      7.44e-07  
    6   -7125.0584145115      3.09e-07  
    7   -7125.0584145123      1.49e-07  
    8   -7125.0584145125      6.62e-08  
    9   -7125.0584145125      3.12e-08  
   10   -7125.0584145127      1.35e-08  
   11   -7125.0584145125      4.03e-09  Convergence criterion met
 ---------------------------------------
 SCF time:   CPU 7.92s  wall 8.00s 
 SCF   energy in the final basis set =    -7125.0584145125
 Total energy in the final basis set =    -7125.0584145125


 ------------------------------------------------------------------------------

   CCMAN2: suite of methods based on coupled cluster
           and equation of motion theories.

   Components:
   * libvmm-1.3-trunk
     by Evgeny Epifanovsky, Ilya Kaliman.
   * libtensor-2.5-trunk
     by Evgeny Epifanovsky, Michael Wormit, Dmitry Zuev, Sam Manzer, 
        Ilya Kaliman.
   * libcc-2.5-trunk
     by Evgeny Epifanovsky, Arik Landau, Tomasz Kus, Kirill Khistyaev, 
        Dmitry Zuev, Prashant Manohar, Xintian Feng, Anna Krylov, 
        Matthew Goldey, Alec White, Thomas Jagau, Kaushik Nanda, 
        Anastasia Gunina, Alexander Kunitsa, Joonho Lee.

   CCMAN original authors:
   Anna I. Krylov, C. David Sherrill, Steven R. Gwaltney,
   Edward F. C. Byrd (2000)
   Sergey V. Levchenko, Lyudmila V. Slipchenko, Tao Wang,
   Ana-Maria C. Cristian (2003)
   Piotr A. Pieniazek, C. Melania Oana, Evgeny Epifanovsky (2007)
   Prashant Manohar (2009)

 ------------------------------------------------------------------------------


 Allocating and initializing 3808MB of RAM...
 Calculation will run on 4 cores.


 Alpha MOs, Restricted
 -- Occupied --                  
******* -180.92 -169.73 -169.73 -169.73  -37.98  -33.17  -33.16
  1 A     2 A     3 A     4 A     5 A     6 A     7 A     8 A                  
-33.159 -26.335 -24.350 -24.348 -24.348 -24.341 -24.341 -15.777
  9 A    10 A    11 A    12 A    13 A    14 A    15 A    16 A                  
-15.714  -7.292  -5.529  -5.513  -5.512  -2.453  -2.446  -2.445
 17 A    18 A    19 A    20 A    21 A    22 A    23 A    24 A                  
 -2.427  -2.427  -1.643  -1.420  -0.958  -0.847  -0.733  -0.717
 25 A    26 A    27 A    28 A    29 A    30 A    31 A    32 A                  
 -0.704  -0.604  -0.578  -0.461  -0.415  -0.407
 33 A    34 A    35 A    36 A    37 A    38 A                                  
 -- Virtual --                   
 -0.007   0.077   0.133   0.153   0.168   0.172   0.198   0.231
 39 A    40 A    41 A    42 A    43 A    44 A    45 A    46 A                  
  0.242   0.276   0.292   0.307   0.309   0.310   0.362   0.386
 47 A    48 A    49 A    50 A    51 A    52 A    53 A    54 A                  
  0.415   0.505   0.560   0.561   0.584   0.596   0.652   0.741
 55 A    56 A    57 A    58 A    59 A    60 A    61 A    62 A                  
  0.837   0.908   0.920   0.965   1.028   1.034   1.173   1.214
 63 A    64 A    65 A    66 A    67 A    68 A    69 A    70 A                  
  1.448   1.494   1.506   1.538   1.559   1.637   1.671   1.901
 71 A    72 A    73 A    74 A    75 A    76 A    77 A    78 A                  
  2.011   2.021   2.139   2.360   2.417   2.633   2.704   3.003
 79 A    80 A    81 A    82 A    83 A    84 A    85 A    86 A                  
  3.041   3.344   3.972   4.053   4.176   4.192   4.225   4.286
 87 A    88 A    89 A    90 A    91 A    92 A    93 A    94 A                  
  4.373   4.389   4.446   4.468   4.475   4.479   4.554   4.704
 95 A    96 A    97 A    98 A    99 A   100 A   101 A   102 A                  
  4.806   4.963   5.443   6.488   6.499   6.527   6.910   6.973
103 A   104 A   105 A   106 A   107 A   108 A   109 A   110 A                  
  7.106  28.895  29.482  29.494  29.515  29.834  29.844  29.844
111 A   112 A   113 A   114 A   115 A   116 A   117 A   118 A                  
 29.874  29.950  36.493  37.138  68.740 130.542 130.550 130.577
119 A   120 A   121 A   122 A   123 A   124 A   125 A   126 A                  
154.2831912.202
127 A   128 A                                                                  

 Beta MOs, Restricted
 -- Occupied --                  
******* -180.92 -169.73 -169.73 -169.73  -37.98  -33.17  -33.16
  1 A     2 A     3 A     4 A     5 A     6 A     7 A     8 A                  
-33.159 -26.335 -24.350 -24.348 -24.348 -24.341 -24.341 -15.777
  9 A    10 A    11 A    12 A    13 A    14 A    15 A    16 A                  
-15.714  -7.292  -5.529  -5.513  -5.512  -2.453  -2.446  -2.445
 17 A    18 A    19 A    20 A    21 A    22 A    23 A    24 A                  
 -2.427  -2.427  -1.643  -1.420  -0.958  -0.847  -0.733  -0.717
 25 A    26 A    27 A    28 A    29 A    30 A    31 A    32 A                  
 -0.704  -0.604  -0.578  -0.461  -0.415  -0.407
 33 A    34 A    35 A    36 A    37 A    38 A                                  
 -- Virtual --                   
 -0.007   0.077   0.133   0.153   0.168   0.172   0.198   0.231
 39 A    40 A    41 A    42 A    43 A    44 A    45 A    46 A                  
  0.242   0.276   0.292   0.307   0.309   0.310   0.362   0.386
 47 A    48 A    49 A    50 A    51 A    52 A    53 A    54 A                  
  0.415   0.505   0.560   0.561   0.584   0.596   0.652   0.741
 55 A    56 A    57 A    58 A    59 A    60 A    61 A    62 A                  
  0.837   0.908   0.920   0.965   1.028   1.034   1.173   1.214
 63 A    64 A    65 A    66 A    67 A    68 A    69 A    70 A                  
  1.448   1.494   1.506   1.538   1.559   1.637   1.671   1.901
 71 A    72 A    73 A    74 A    75 A    76 A    77 A    78 A                  
  2.011   2.021   2.139   2.360   2.417   2.633   2.704   3.003
 79 A    80 A    81 A    82 A    83 A    84 A    85 A    86 A                  
  3.041   3.344   3.972   4.053   4.176   4.192   4.225   4.286
 87 A    88 A    89 A    90 A    91 A    92 A    93 A    94 A                  
  4.373   4.389   4.446   4.468   4.475   4.479   4.554   4.704
 95 A    96 A    97 A    98 A    99 A   100 A   101 A   102 A                  
  4.806   4.963   5.443   6.488   6.499   6.527   6.910   6.973
103 A   104 A   105 A   106 A   107 A   108 A   109 A   110 A                  
  7.106  28.895  29.482  29.494  29.515  29.834  29.844  29.844
111 A   112 A   113 A   114 A   115 A   116 A   117 A   118 A                  
 29.874  29.950  36.493  37.138  68.740 130.542 130.550 130.577
119 A   120 A   121 A   122 A   123 A   124 A   125 A   126 A                  
154.2831912.202
127 A   128 A                                                                  

 Occupation and symmetry of molecular orbitals

 Point group: C1 (1 irreducible representation).

                           A     All 
 -------------------------------------
 All molecular orbitals:
  - Alpha                  128   128 
  - Beta                   128   128 
 -------------------------------------
 Alpha orbitals:
  - Frozen occupied        21    21  
  - Active occupied        17    17  
  - Active virtual         90    90  
  - Frozen virtual         0     0   
 -------------------------------------
 Beta orbitals:
  - Frozen occupied        21    21  
  - Active occupied        17    17  
  - Active virtual         90    90  
  - Frozen virtual         0     0   
 -------------------------------------

 Import integrals:   CPU 0.00 s  wall 0.00 s

 Import integrals:   CPU 51.33 s  wall 32.96 s

 MP2 amplitudes:   CPU 0.18 s  wall 0.34 s

Running a double precision version
           CCSD T amplitudes will be solved using DIIS.

           Start     Size      MaxIter   EConv     TConv     
           3         7         100       1.00e-07  1.00e-05  
 ------------------------------------------------------------------------------
           Energy (a.u.)   Ediff      Tdiff       Comment
 ------------------------------------------------------------------------------
         -7125.83489482                           
     1   -7125.80399318   3.09e-02   7.69e-01     
     2   -7125.83547059   3.15e-02   1.07e-01     
     3   -7125.83143070   4.04e-03   5.21e-02     
     4   -7125.83512069   3.69e-03   2.45e-02     Switched to DIIS steps.
     5   -7125.83647217   1.35e-03   1.35e-02     
     6   -7125.83666582   1.94e-04   4.25e-03     
     7   -7125.83670627   4.05e-05   2.11e-03     
     8   -7125.83672275   1.65e-05   8.48e-04     
     9   -7125.83673145   8.70e-06   4.33e-04     
    10   -7125.83673038   1.07e-06   1.17e-04     
    11   -7125.83673130   9.16e-07   5.25e-05     
    12   -7125.83673100   2.97e-07   3.24e-05     
    13   -7125.83673102   2.28e-08   1.17e-05     
    14   -7125.83673093   9.40e-08   5.30e-06     
 ------------------------------------------------------------------------------
         -7125.83673093                           CCSD T converged.

End of double precision
 SCF energy                 = -7125.05841451
 MP2 energy                 = -7125.83489482
 CCSD correlation energy     =    -0.77831642
 CCSD total energy           = -7125.83673093

 CCSD  T1^2 = 0.0228  T2^2 = 0.2597  Leading amplitudes:

 Amplitude    Orbitals with energies
 -0.0436       36 (A) A                  ->    39 (A) A                   
              -0.4611                         -0.0074                     
 -0.0436       36 (A) B                  ->    39 (A) B                   
              -0.4611                         -0.0074                     
 -0.0354       34 (A) A                  ->    39 (A) A                   
              -0.6035                         -0.0074                     
 -0.0354       34 (A) B                  ->    39 (A) B                   
              -0.6035                         -0.0074                     

 Amplitude    Orbitals with energies
 -0.0855       35 (A) A      35 (A) B    ->    40 (A) A      40 (A) B     
              -0.5780       -0.5780            0.0766        0.0766       
  0.0855       35 (A) A      35 (A) B    ->    40 (A) B      40 (A) A     
              -0.5780       -0.5780            0.0766        0.0766       
  0.0855       35 (A) B      35 (A) A    ->    40 (A) A      40 (A) B     
              -0.5780       -0.5780            0.0766        0.0766       
 -0.0855       35 (A) B      35 (A) A    ->    40 (A) B      40 (A) A     
              -0.5780       -0.5780            0.0766        0.0766       

 Computing CCSD intemediates for later calculations in double precision
 Finished.

Running a double precision version
           CCSD Lambda amplitudes will be solved using DIIS.
           Start     Size      MaxIter   EConv     LConv     
           3         7         100       1.00e-07  1.00e-05  
 ------------------------------------------------------------------------------
            Enorm      Ldiff       Comment
 ------------------------------------------------------------------------------
     1     6.15e-02   4.25e-02     
     2     1.97e-02   6.68e-03     
     3     9.42e-03   1.58e-03     
     4     4.82e-03   1.46e-03     Switched to DIIS steps.
     5     1.81e-03   1.05e-03     
     6     9.67e-04   3.84e-04     
     7     3.32e-04   1.48e-04     
     8     1.57e-04   2.38e-05     
     9     6.38e-05   1.13e-06     
    10     3.47e-05   3.72e-07     
    11     1.84e-05   2.38e-07     
    12     8.46e-06   1.25e-06     
    13     4.24e-06   3.24e-07     
    14     2.18e-06   2.30e-08     
    15     1.14e-06   8.23e-08     
    16     6.40e-07   1.35e-07     
    17     2.88e-07   7.72e-08     
    18     1.39e-07   2.67e-08     
    19     6.52e-08   5.45e-09     
 ------------------------------------------------------------------------------
                                   CCSD Lambda converged.

 Computing density matrices in double precision...
           Orbital response amplitudes will be solved using DIIS.
           Start     Size      MaxIter   EConv     LConv     
           3         7         100       1.00e-06  1.00e-06  
 ------------------------------------------------------------------------------
            Enorm      Ldiff       Comment
 ------------------------------------------------------------------------------
     1     1.02e-01   5.91e-03     
     2     9.22e-02   2.23e-03     
     3     1.25e-01   3.01e-02     
     4     1.13e-02   5.30e-02     Switched to DIIS steps.
     5     4.53e-03   2.99e-04     
     6     1.28e-03   2.34e-04     
     7     5.80e-04   1.90e-04     
     8     3.00e-04   8.59e-05     
     9     5.96e-05   7.34e-05     
    10     2.80e-05   8.57e-06     
    11     9.90e-06   1.70e-06     
    12     4.10e-06   1.68e-06     
    13     9.27e-07   6.22e-07     
 ------------------------------------------------------------------------------
                                   Orbital response converged.

 Computing density matrices... Done.
 CCSD calculation:   CPU 1811.02 s  wall 1676.69 s

Current path: /canmo/ccsd/grad/
/g1_bb_aa
/g1_bb_bb
/g1_o1o1
/g1_o1o2
/g1_o1v1
/g1_o2v1
/g1_v1v1
/g1p_bb_aa
/g1p_bb_bb
/g1s_bb_aa
/g1s_bb_bb
/g2_o1o1o1o1
/g2_o1o1o1v1
/g2_o1o1v1v1
/g2_o1v1o1v1
/g2_o1v1v1v1
/g2_v1v1v1v1
/w_bb_aa
/w_bb_bb
 Transferring MO TPDM to AO TPDM
 Transferring g2_o1o1o1o1
 Transferring g2_o1o1o1v1
 Transferring g2_o1o1v1v1
 Transferring g2_o1v1o1v1
 Transferring g2_o1v1v1v1
 Transferring g2_v1v1v1v1
 Adding separable TPDM
 Computing TPDM gradient
 --------------------------------------------------------
 2e gradient
  Atom          X               Y               Z
 --------------------------------------------------------
    1        -45.452984        9.633303        0.000000  
    2          3.376914      -23.206829       -0.000000  
    3         26.999533       -0.065458        0.000000  
    4         15.076537       13.638984       -0.000000  
 --------------------------------------------------------
 --------------------------------------------------------
 Final gradient
  Atom          X               Y               Z
 --------------------------------------------------------
    1        -45.452984        9.633303        0.000000  
    2          3.376914      -23.206829       -0.000000  
    3         26.999533       -0.065458        0.000000  
    4         15.076537       13.638984       -0.000000  
 --------------------------------------------------------
 Analytic gradient from two-electron contribution:   CPU 868.25 s  wall 435.73 s

 Total ccman2 time:   CPU 2735.24 s  wall 2155.48 s


 --------------------------------------------------------------

                    Orbital Energies (a.u.)
 --------------------------------------------------------------

 Alpha MOs
 -- Occupied --
*******-180.923-169.730-169.728-169.728 -37.976 -33.166 -33.159
-33.159 -26.335 -24.350 -24.348 -24.348 -24.341 -24.341 -15.777
-15.714  -7.292  -5.529  -5.513  -5.512  -2.453  -2.446  -2.445
 -2.427  -2.427  -1.643  -1.420  -0.958  -0.847  -0.733  -0.717
 -0.704  -0.604  -0.578  -0.461  -0.415  -0.407
 -- Virtual --
 -0.007   0.077   0.133   0.153   0.168   0.172   0.198   0.231
  0.242   0.276   0.292   0.307   0.309   0.310   0.362   0.386
  0.415   0.505   0.560   0.561   0.584   0.596   0.652   0.741
  0.837   0.908   0.920   0.965   1.028   1.034   1.173   1.214
  1.448   1.494   1.506   1.538   1.559   1.637   1.671   1.901
  2.011   2.021   2.139   2.360   2.417   2.633   2.704   3.003
  3.041   3.344   3.972   4.053   4.176   4.192   4.225   4.286
  4.373   4.389   4.446   4.468   4.475   4.479   4.554   4.704
  4.806   4.963   5.443   6.488   6.499   6.527   6.910   6.973
  7.106  28.895  29.482  29.494  29.515  29.834  29.844  29.844
 29.874  29.950  36.493  37.138  68.740 130.542 130.550 130.577
154.2831912.202
 --------------------------------------------------------------

          Ground-State Mulliken Net Atomic Charges

     Atom                 Charge (a.u.)
  ----------------------------------------
      1 I                     0.160708
      2 N                     0.046821
      3 N                    -0.114114
      4 F                    -0.093415
  ----------------------------------------
  Sum of atomic charges =    -0.000000

 -----------------------------------------------------------------
                    Cartesian Multipole Moments
 -----------------------------------------------------------------
    Charge (ESU x 10^10)
                -0.0000
    Dipole Moment (Debye)
         X       1.7991      Y      -0.0290      Z      -0.0000
       Tot       1.7993
    Quadrupole Moments (Debye-Ang)
        XX     -45.5252     XY      -2.1565     YY     -46.8952
        XZ       0.0000     YZ      -0.0000     ZZ     -44.1395
    Octopole Moments (Debye-Ang^2)
       XXX      35.0627    XXY      -3.9014    XYY      10.2760
       YYY     -10.3567    XXZ       0.0000    XYZ      -0.0000
       YYZ      -0.0000    XZZ       4.4196    YZZ      -2.0369
       ZZZ       0.0000
    Hexadecapole Moments (Debye-Ang^3)
      XXXX    -491.2844   XXXY       1.8139   XXYY    -105.9896
      XYYY      10.7833   YYYY    -130.1255   XXXZ       0.0000
      XXYZ      -0.0000   XYYZ       0.0000   YYYZ      -0.0000
      XXZZ     -86.1649   XYZZ       2.3179   YYZZ     -29.7021
      XZZZ       0.0000   YZZZ      -0.0000   ZZZZ     -52.8987
 -----------------------------------------------------------------
 DrvMan completing analytic gradient of the correlated energy
 Correlated dipole moment
            1
    1   0.7078195
    2  -0.0114287
    3  -0.0000000
 Energy read as -7125.836730931
 Full Analytical Gradient: (in a.u., or Hartree/Bohr)
             1             2             3             4
    1    0.00003691   -0.00121805    0.00120069   -0.00001955
    2   -0.00005720   -0.00045665    0.00038729    0.00012656
    3   -0.00000000    0.00000000   -0.00000000    0.00000000
 Gradient time:  CPU 0.34 s  wall 6.25 s
 ----------------------------------------------------------------
             Standard Nuclear Orientation (Angstroms)
    I     Atom           X                Y                Z
 ----------------------------------------------------------------
    1      I       0.7794068091    -0.0486757823     0.0000000000
    2      N      -1.0683784747     1.0524102324    -0.0000000000
    3      N      -2.1374604575     0.5119099924    -0.0000000000
    4      F      -2.0964098173    -0.9292694566     0.0000000000
 ----------------------------------------------------------------
 Nuclear Repulsion Energy =   300.9971434177 hartrees
 There are       38 alpha and       38 beta electrons

                       Distance Matrix (Angstroms)
             I (  1)   N (  2)   N (  3)
   N (  2)  2.150977
   N (  3)  2.970248  1.197947
   F (  4)  3.007618  2.232466  1.441764

 Requested basis set is 6-311++G(d,p)
 There are 42 shells and 128 basis functions
 A cutoff of  1.0D-14 yielded    813 shell pairs
 There are      7842 function pairs (      8857 Cartesian)
 Smallest overlap matrix eigenvalue = 1.96E-04
 Guess MOs from SCF MO coefficient file

 -----------------------------------------------------------------------
  General SCF calculation program by
  Eric Jon Sundstrom, Paul Horn, Yuezhi Mao, Dmitri Zuev, Alec White,
  David Stuck, Shaama M.S., Shane Yost, Joonho Lee, David Small,
  Daniel Levine, Susi Lehtola, Hugh Burton, Evgeny Epifanovsky
 -----------------------------------------------------------------------
 Hartree-Fock
 using 4 threads for integral computing
 -------------------------------------------------------
 OpenMP Integral computing Module                
 Release: version 2.0, May 2017, Q-Chem Inc. Pleasanton 
 -------------------------------------------------------
 A restricted SCF calculation will be
 performed using DIIS
 SCF converges when DIIS error is below 1.0e-08
 ---------------------------------------
  Cycle       Energy         DIIS error
 ---------------------------------------
    1   -7125.0582679113      3.16e-05  
    2   -7125.0582696333      9.12e-06  
    3   -7125.0582698271      5.18e-06  
    4   -7125.0582698870      1.49e-06  
    5   -7125.0582698967      6.49e-07  
    6   -7125.0582699000      3.07e-07  
    7   -7125.0582699009      1.59e-07  
    8   -7125.0582699010      5.65e-08  
    9   -7125.0582699012      2.53e-08  
   10   -7125.0582699013      9.65e-09  Convergence criterion met
 ---------------------------------------
 SCF time:   CPU 7.08s  wall 7.00s 
 SCF   energy in the final basis set =    -7125.0582699013
 Total energy in the final basis set =    -7125.0582699013


 ------------------------------------------------------------------------------

   CCMAN2: suite of methods based on coupled cluster
           and equation of motion theories.

   Components:
   * libvmm-1.3-trunk
     by Evgeny Epifanovsky, Ilya Kaliman.
   * libtensor-2.5-trunk
     by Evgeny Epifanovsky, Michael Wormit, Dmitry Zuev, Sam Manzer, 
        Ilya Kaliman.
   * libcc-2.5-trunk
     by Evgeny Epifanovsky, Arik Landau, Tomasz Kus, Kirill Khistyaev, 
        Dmitry Zuev, Prashant Manohar, Xintian Feng, Anna Krylov, 
        Matthew Goldey, Alec White, Thomas Jagau, Kaushik Nanda, 
        Anastasia Gunina, Alexander Kunitsa, Joonho Lee.

   CCMAN original authors:
   Anna I. Krylov, C. David Sherrill, Steven R. Gwaltney,
   Edward F. C. Byrd (2000)
   Sergey V. Levchenko, Lyudmila V. Slipchenko, Tao Wang,
   Ana-Maria C. Cristian (2003)
   Piotr A. Pieniazek, C. Melania Oana, Evgeny Epifanovsky (2007)
   Prashant Manohar (2009)

 ------------------------------------------------------------------------------


 Allocating and initializing 3808MB of RAM...
 Calculation will run on 4 cores.


 Alpha MOs, Restricted
 -- Occupied --                  
******* -180.92 -169.73 -169.73 -169.73  -37.98  -33.17  -33.16
  1 A     2 A     3 A     4 A     5 A     6 A     7 A     8 A                  
-33.159 -26.335 -24.350 -24.348 -24.348 -24.341 -24.341 -15.777
  9 A    10 A    11 A    12 A    13 A    14 A    15 A    16 A                  
-15.715  -7.292  -5.529  -5.513  -5.512  -2.453  -2.446  -2.445
 17 A    18 A    19 A    20 A    21 A    22 A    23 A    24 A                  
 -2.427  -2.427  -1.643  -1.419  -0.958  -0.847  -0.733  -0.717
 25 A    26 A    27 A    28 A    29 A    30 A    31 A    32 A                  
 -0.704  -0.603  -0.578  -0.461  -0.415  -0.407
 33 A    34 A    35 A    36 A    37 A    38 A                                  
 -- Virtual --                   
 -0.007   0.076   0.133   0.153   0.168   0.172   0.198   0.231
 39 A    40 A    41 A    42 A    43 A    44 A    45 A    46 A                  
  0.242   0.276   0.292   0.307   0.309   0.310   0.362   0.386
 47 A    48 A    49 A    50 A    51 A    52 A    53 A    54 A                  
  0.415   0.505   0.560   0.561   0.584   0.596   0.651   0.741
 55 A    56 A    57 A    58 A    59 A    60 A    61 A    62 A                  
  0.837   0.908   0.921   0.965   1.027   1.033   1.172   1.213
 63 A    64 A    65 A    66 A    67 A    68 A    69 A    70 A                  
  1.448   1.494   1.506   1.538   1.559   1.637   1.671   1.901
 71 A    72 A    73 A    74 A    75 A    76 A    77 A    78 A                  
  2.010   2.022   2.139   2.360   2.416   2.633   2.703   3.002
 79 A    80 A    81 A    82 A    83 A    84 A    85 A    86 A                  
  3.039   3.342   3.972   4.052   4.176   4.192   4.225   4.286
 87 A    88 A    89 A    90 A    91 A    92 A    93 A    94 A                  
  4.373   4.388   4.446   4.468   4.474   4.479   4.554   4.704
 95 A    96 A    97 A    98 A    99 A   100 A   101 A   102 A                  
  4.806   4.963   5.443   6.488   6.499   6.527   6.909   6.972
103 A   104 A   105 A   106 A   107 A   108 A   109 A   110 A                  
  7.106  28.895  29.482  29.494  29.515  29.834  29.844  29.844
111 A   112 A   113 A   114 A   115 A   116 A   117 A   118 A                  
 29.874  29.950  36.493  37.132  68.740 130.542 130.550 130.577
119 A   120 A   121 A   122 A   123 A   124 A   125 A   126 A                  
154.2831912.202
127 A   128 A                                                                  

 Beta MOs, Restricted
 -- Occupied --                  
******* -180.92 -169.73 -169.73 -169.73  -37.98  -33.17  -33.16
  1 A     2 A     3 A     4 A     5 A     6 A     7 A     8 A                  
-33.159 -26.335 -24.350 -24.348 -24.348 -24.341 -24.341 -15.777
  9 A    10 A    11 A    12 A    13 A    14 A    15 A    16 A                  
-15.715  -7.292  -5.529  -5.513  -5.512  -2.453  -2.446  -2.445
 17 A    18 A    19 A    20 A    21 A    22 A    23 A    24 A                  
 -2.427  -2.427  -1.643  -1.419  -0.958  -0.847  -0.733  -0.717
 25 A    26 A    27 A    28 A    29 A    30 A    31 A    32 A                  
 -0.704  -0.603  -0.578  -0.461  -0.415  -0.407
 33 A    34 A    35 A    36 A    37 A    38 A                                  
 -- Virtual --                   
 -0.007   0.076   0.133   0.153   0.168   0.172   0.198   0.231
 39 A    40 A    41 A    42 A    43 A    44 A    45 A    46 A                  
  0.242   0.276   0.292   0.307   0.309   0.310   0.362   0.386
 47 A    48 A    49 A    50 A    51 A    52 A    53 A    54 A                  
  0.415   0.505   0.560   0.561   0.584   0.596   0.651   0.741
 55 A    56 A    57 A    58 A    59 A    60 A    61 A    62 A                  
  0.837   0.908   0.921   0.965   1.027   1.033   1.172   1.213
 63 A    64 A    65 A    66 A    67 A    68 A    69 A    70 A                  
  1.448   1.494   1.506   1.538   1.559   1.637   1.671   1.901
 71 A    72 A    73 A    74 A    75 A    76 A    77 A    78 A                  
  2.010   2.022   2.139   2.360   2.416   2.633   2.703   3.002
 79 A    80 A    81 A    82 A    83 A    84 A    85 A    86 A                  
  3.039   3.342   3.972   4.052   4.176   4.192   4.225   4.286
 87 A    88 A    89 A    90 A    91 A    92 A    93 A    94 A                  
  4.373   4.388   4.446   4.468   4.474   4.479   4.554   4.704
 95 A    96 A    97 A    98 A    99 A   100 A   101 A   102 A                  
  4.806   4.963   5.443   6.488   6.499   6.527   6.909   6.972
103 A   104 A   105 A   106 A   107 A   108 A   109 A   110 A                  
  7.106  28.895  29.482  29.494  29.515  29.834  29.844  29.844
111 A   112 A   113 A   114 A   115 A   116 A   117 A   118 A                  
 29.874  29.950  36.493  37.132  68.740 130.542 130.550 130.577
119 A   120 A   121 A   122 A   123 A   124 A   125 A   126 A                  
154.2831912.202
127 A   128 A                                                                  

 Occupation and symmetry of molecular orbitals

 Point group: C1 (1 irreducible representation).

                           A     All 
 -------------------------------------
 All molecular orbitals:
  - Alpha                  128   128 
  - Beta                   128   128 
 -------------------------------------
 Alpha orbitals:
  - Frozen occupied        21    21  
  - Active occupied        17    17  
  - Active virtual         90    90  
  - Frozen virtual         0     0   
 -------------------------------------
 Beta orbitals:
  - Frozen occupied        21    21  
  - Active occupied        17    17  
  - Active virtual         90    90  
  - Frozen virtual         0     0   
 -------------------------------------

 Import integrals:   CPU 0.00 s  wall 0.00 s

 Import integrals:   CPU 49.83 s  wall 31.09 s

 MP2 amplitudes:   CPU 0.20 s  wall 0.44 s

Running a double precision version
           CCSD T amplitudes will be solved using DIIS.

           Start     Size      MaxIter   EConv     TConv     
           3         7         100       1.00e-07  1.00e-05  
 ------------------------------------------------------------------------------
           Energy (a.u.)   Ediff      Tdiff       Comment
 ------------------------------------------------------------------------------
         -7125.83492509                           
     1   -7125.80395540   3.10e-02   7.69e-01     
     2   -7125.83547680   3.15e-02   1.07e-01     
     3   -7125.83142320   4.05e-03   5.22e-02     
     4   -7125.83511986   3.70e-03   2.45e-02     Switched to DIIS steps.
     5   -7125.83647238   1.35e-03   1.35e-02     
     6   -7125.83666634   1.94e-04   4.25e-03     
     7   -7125.83670669   4.03e-05   2.11e-03     
     8   -7125.83672316   1.65e-05   8.47e-04     
     9   -7125.83673186   8.71e-06   4.34e-04     
    10   -7125.83673081   1.05e-06   1.17e-04     
    11   -7125.83673172   9.13e-07   5.25e-05     
    12   -7125.83673143   2.95e-07   3.24e-05     
    13   -7125.83673145   2.29e-08   1.16e-05     
    14   -7125.83673136   9.37e-08   5.30e-06     
 ------------------------------------------------------------------------------
         -7125.83673136                           CCSD T converged.

End of double precision
 SCF energy                 = -7125.05826990
 MP2 energy                 = -7125.83492509
 CCSD correlation energy     =    -0.77846146
 CCSD total energy           = -7125.83673136

 CCSD  T1^2 = 0.0228  T2^2 = 0.2598  Leading amplitudes:

 Amplitude    Orbitals with energies
  0.0436       36 (A) A                  ->    39 (A) A                   
              -0.4613                         -0.0073                     
  0.0436       36 (A) B                  ->    39 (A) B                   
              -0.4613                         -0.0073                     
  0.0354       34 (A) A                  ->    39 (A) A                   
              -0.6034                         -0.0073                     
  0.0354       34 (A) B                  ->    39 (A) B                   
              -0.6034                         -0.0073                     

 Amplitude    Orbitals with energies
 -0.0860       35 (A) A      35 (A) B    ->    40 (A) A      40 (A) B     
              -0.5777       -0.5777            0.0761        0.0761       
  0.0860       35 (A) A      35 (A) B    ->    40 (A) B      40 (A) A     
              -0.5777       -0.5777            0.0761        0.0761       
  0.0860       35 (A) B      35 (A) A    ->    40 (A) A      40 (A) B     
              -0.5777       -0.5777            0.0761        0.0761       
 -0.0860       35 (A) B      35 (A) A    ->    40 (A) B      40 (A) A     
              -0.5777       -0.5777            0.0761        0.0761       

 Computing CCSD intemediates for later calculations in double precision
 Finished.

Running a double precision version
           CCSD Lambda amplitudes will be solved using DIIS.
           Start     Size      MaxIter   EConv     LConv     
           3         7         100       1.00e-07  1.00e-05  
 ------------------------------------------------------------------------------
            Enorm      Ldiff       Comment
 ------------------------------------------------------------------------------
     1     6.16e-02   4.25e-02     
     2     1.97e-02   6.68e-03     
     3     9.42e-03   1.58e-03     
     4     4.82e-03   1.47e-03     Switched to DIIS steps.
     5     1.82e-03   1.05e-03     
     6     9.68e-04   3.84e-04     
     7     3.32e-04   1.48e-04     
     8     1.57e-04   2.36e-05     
     9     6.36e-05   1.06e-06     
    10     3.46e-05   3.40e-07     
    11     1.83e-05   2.23e-07     
    12     8.42e-06   1.24e-06     
    13     4.22e-06   3.24e-07     
    14     2.17e-06   1.98e-08     
    15     1.13e-06   8.02e-08     
    16     6.37e-07   1.33e-07     
    17     2.87e-07   7.64e-08     
    18     1.38e-07   2.65e-08     
    19     6.47e-08   5.39e-09     
 ------------------------------------------------------------------------------
                                   CCSD Lambda converged.

 Computing density matrices in double precision...
           Orbital response amplitudes will be solved using DIIS.
           Start     Size      MaxIter   EConv     LConv     
           3         7         100       1.00e-06  1.00e-06  
 ------------------------------------------------------------------------------
            Enorm      Ldiff       Comment
 ------------------------------------------------------------------------------
     1     1.02e-01   5.82e-03     
     2     9.25e-02   2.18e-03     
     3     1.25e-01   3.03e-02     
     4     1.13e-02   5.33e-02     Switched to DIIS steps.
     5     4.56e-03   2.87e-04     
     6     1.28e-03   2.43e-04     
     7     5.80e-04   1.90e-04     
     8     3.00e-04   8.53e-05     
     9     5.98e-05   7.31e-05     
    10     2.79e-05   8.57e-06     
    11     9.90e-06   1.68e-06     
    12     4.09e-06   1.68e-06     
    13     9.26e-07   6.22e-07     
 ------------------------------------------------------------------------------
                                   Orbital response converged.

 Computing density matrices... Done.
 CCSD calculation:   CPU 1815.60 s  wall 1889.39 s

Current path: /canmo/ccsd/grad/
/g1_bb_aa
/g1_bb_bb
/g1_o1o1
/g1_o1o2
/g1_o1v1
/g1_o2v1
/g1_v1v1
/g1p_bb_aa
/g1p_bb_bb
/g1s_bb_aa
/g1s_bb_bb
/g2_o1o1o1o1
/g2_o1o1o1v1
/g2_o1o1v1v1
/g2_o1v1o1v1
/g2_o1v1v1v1
/g2_v1v1v1v1
/w_bb_aa
/w_bb_bb
 Transferring MO TPDM to AO TPDM
 Transferring g2_o1o1o1o1
 Transferring g2_o1o1o1v1
 Transferring g2_o1o1v1v1
 Transferring g2_o1v1o1v1
 Transferring g2_o1v1v1v1
 Transferring g2_v1v1v1v1
 Adding separable TPDM
 Computing TPDM gradient
 --------------------------------------------------------
 2e gradient
  Atom          X               Y               Z
 --------------------------------------------------------
    1        -45.450735        9.652544        0.000000  
    2          3.405103      -23.217911       -0.000000  
    3         26.968939       -0.076903       -0.000000  
    4         15.076693       13.642269        0.000000  
 --------------------------------------------------------
 --------------------------------------------------------
 Final gradient
  Atom          X               Y               Z
 --------------------------------------------------------
    1        -45.450735        9.652544        0.000000  
    2          3.405103      -23.217911       -0.000000  
    3         26.968939       -0.076903       -0.000000  
    4         15.076693       13.642269        0.000000  
 --------------------------------------------------------
 Analytic gradient from two-electron contribution:   CPU 870.83 s  wall 877.91 s

 Total ccman2 time:   CPU 2741.17 s  wall 2808.30 s


 --------------------------------------------------------------

                    Orbital Energies (a.u.)
 --------------------------------------------------------------

 Alpha MOs
 -- Occupied --
*******-180.923-169.730-169.728-169.728 -37.976 -33.166 -33.159
-33.159 -26.335 -24.350 -24.348 -24.348 -24.341 -24.341 -15.777
-15.715  -7.292  -5.529  -5.513  -5.512  -2.453  -2.446  -2.445
 -2.427  -2.427  -1.643  -1.419  -0.958  -0.847  -0.733  -0.717
 -0.704  -0.603  -0.578  -0.461  -0.415  -0.407
 -- Virtual --
 -0.007   0.076   0.133   0.153   0.168   0.172   0.198   0.231
  0.242   0.276   0.292   0.307   0.309   0.310   0.362   0.386
  0.415   0.505   0.560   0.561   0.584   0.596   0.651   0.741
  0.837   0.908   0.921   0.965   1.027   1.033   1.172   1.213
  1.448   1.494   1.506   1.538   1.559   1.637   1.671   1.901
  2.010   2.022   2.139   2.360   2.416   2.633   2.703   3.002
  3.039   3.342   3.972   4.052   4.176   4.192   4.225   4.286
  4.373   4.388   4.446   4.468   4.474   4.479   4.554   4.704
  4.806   4.963   5.443   6.488   6.499   6.527   6.909   6.972
  7.106  28.895  29.482  29.494  29.515  29.834  29.844  29.844
 29.874  29.950  36.493  37.132  68.740 130.542 130.550 130.577
154.2831912.202
 --------------------------------------------------------------

          Ground-State Mulliken Net Atomic Charges

     Atom                 Charge (a.u.)
  ----------------------------------------
      1 I                     0.160674
      2 N                     0.046550
      3 N                    -0.114142
      4 F                    -0.093082
  ----------------------------------------
  Sum of atomic charges =    -0.000000

 -----------------------------------------------------------------
                    Cartesian Multipole Moments
 -----------------------------------------------------------------
    Charge (ESU x 10^10)
                -0.0000
    Dipole Moment (Debye)
         X       1.7984      Y      -0.0326      Z       0.0000
       Tot       1.7987
    Quadrupole Moments (Debye-Ang)
        XX     -45.5279     XY      -2.1508     YY     -46.8963
        XZ       0.0000     YZ      -0.0000     ZZ     -44.1422
    Octopole Moments (Debye-Ang^2)
       XXX      35.0428    XXY      -3.9269    XYY      10.2762
       YYY     -10.3913    XXZ       0.0000    XYZ      -0.0000
       YYZ      -0.0000    XZZ       4.4200    YZZ      -2.0463
       ZZZ       0.0000
    Hexadecapole Moments (Debye-Ang^3)
      XXXX    -491.2510   XXXY       1.8545   XXYY    -105.9882
      XYYY      10.8076   YYYY    -130.2117   XXXZ       0.0000
      XXYZ      -0.0000   XYYZ       0.0000   YYYZ      -0.0000
      XXZZ     -86.1645   XYZZ       2.3250   YYZZ     -29.7157
      XZZZ       0.0000   YZZZ      -0.0000   ZZZZ     -52.9022
 -----------------------------------------------------------------
 DrvMan completing analytic gradient of the correlated energy
 Correlated dipole moment
            1
    1   0.7075561
    2  -0.0128256
    3   0.0000000
 Energy read as -7125.836731357
 Full Analytical Gradient: (in a.u., or Hartree/Bohr)
             1             2             3             4
    1    0.00001297    0.00056719   -0.00045938   -0.00012078
    2   -0.00007904    0.00066638   -0.00038738   -0.00019997
    3   -0.00000000    0.00000000   -0.00000000    0.00000000
 Gradient time:  CPU 0.33 s  wall 7.16 s
 ----------------------------------------------------------------
             Standard Nuclear Orientation (Angstroms)
    I     Atom           X                Y                Z
 ----------------------------------------------------------------
    1      I       0.7794068091    -0.0486757823     0.0000000000
    2      N      -1.0683784747     1.0504102324    -0.0000000000
    3      N      -2.1374604575     0.5119099924    -0.0000000000
    4      F      -2.0964098173    -0.9292694566     0.0000000000
 ----------------------------------------------------------------
 Nuclear Repulsion Energy =   301.0687543497 hartrees
 There are       38 alpha and       38 beta electrons

                       Distance Matrix (Angstroms)
             I (  1)   N (  2)   N (  3)
   N (  2)  2.149954
   N (  3)  2.970248  1.197046
   F (  4)  3.007618  2.230691  1.441764

 Requested basis set is 6-311++G(d,p)
 There are 42 shells and 128 basis functions
 A cutoff of  1.0D-14 yielded    813 shell pairs
 There are      7842 function pairs (      8857 Cartesian)
 Smallest overlap matrix eigenvalue = 1.95E-04
 Guess MOs from SCF MO coefficient file

 -----------------------------------------------------------------------
  General SCF calculation program by
  Eric Jon Sundstrom, Paul Horn, Yuezhi Mao, Dmitri Zuev, Alec White,
  David Stuck, Shaama M.S., Shane Yost, Joonho Lee, David Small,
  Daniel Levine, Susi Lehtola, Hugh Burton, Evgeny Epifanovsky
 -----------------------------------------------------------------------
 Hartree-Fock
 using 4 threads for integral computing
 -------------------------------------------------------
 OpenMP Integral computing Module                
 Release: version 2.0, May 2017, Q-Chem Inc. Pleasanton 
 -------------------------------------------------------
 A restricted SCF calculation will be
 performed using DIIS
 SCF converges when DIIS error is below 1.0e-08
 ---------------------------------------
  Cycle       Energy         DIIS error
 ---------------------------------------
    1   -7125.0584127907      3.34e-05  
    2   -7125.0584150528      1.07e-05  
    3   -7125.0584153080      6.68e-06  
    4   -7125.0584154060      1.75e-06  
    5   -7125.0584154218      8.26e-07  
    6   -7125.0584154266      3.61e-07  
    7   -7125.0584154280      1.75e-07  
    8   -7125.0584154283      5.15e-08  
    9   -7125.0584154283      2.67e-08  
   10   -7125.0584154284      1.12e-08  
   11   -7125.0584154284      4.18e-09  Convergence criterion met
 ---------------------------------------
 SCF time:   CPU 7.96s  wall 6.00s 
 SCF   energy in the final basis set =    -7125.0584154284
 Total energy in the final basis set =    -7125.0584154284


 ------------------------------------------------------------------------------

   CCMAN2: suite of methods based on coupled cluster
           and equation of motion theories.

   Components:
   * libvmm-1.3-trunk
     by Evgeny Epifanovsky, Ilya Kaliman.
   * libtensor-2.5-trunk
     by Evgeny Epifanovsky, Michael Wormit, Dmitry Zuev, Sam Manzer, 
        Ilya Kaliman.
   * libcc-2.5-trunk
     by Evgeny Epifanovsky, Arik Landau, Tomasz Kus, Kirill Khistyaev, 
        Dmitry Zuev, Prashant Manohar, Xintian Feng, Anna Krylov, 
        Matthew Goldey, Alec White, Thomas Jagau, Kaushik Nanda, 
        Anastasia Gunina, Alexander Kunitsa, Joonho Lee.

   CCMAN original authors:
   Anna I. Krylov, C. David Sherrill, Steven R. Gwaltney,
   Edward F. C. Byrd (2000)
   Sergey V. Levchenko, Lyudmila V. Slipchenko, Tao Wang,
   Ana-Maria C. Cristian (2003)
   Piotr A. Pieniazek, C. Melania Oana, Evgeny Epifanovsky (2007)
   Prashant Manohar (2009)

 ------------------------------------------------------------------------------


 Allocating and initializing 3808MB of RAM...
 Calculation will run on 4 cores.


 Alpha MOs, Restricted
 -- Occupied --                  
******* -180.92 -169.73 -169.73 -169.73  -37.98  -33.17  -33.16
  1 A     2 A     3 A     4 A     5 A     6 A     7 A     8 A                  
-33.159 -26.335 -24.350 -24.348 -24.348 -24.341 -24.341 -15.777
  9 A    10 A    11 A    12 A    13 A    14 A    15 A    16 A                  
-15.714  -7.293  -5.529  -5.513  -5.512  -2.453  -2.446  -2.445
 17 A    18 A    19 A    20 A    21 A    22 A    23 A    24 A                  
 -2.427  -2.427  -1.643  -1.420  -0.958  -0.847  -0.733  -0.717
 25 A    26 A    27 A    28 A    29 A    30 A    31 A    32 A                  
 -0.704  -0.603  -0.578  -0.461  -0.415  -0.407
 33 A    34 A    35 A    36 A    37 A    38 A                                  
 -- Virtual --                   
 -0.007   0.076   0.133   0.153   0.168   0.172   0.198   0.231
 39 A    40 A    41 A    42 A    43 A    44 A    45 A    46 A                  
  0.242   0.276   0.292   0.307   0.309   0.310   0.362   0.386
 47 A    48 A    49 A    50 A    51 A    52 A    53 A    54 A                  
  0.415   0.505   0.560   0.560   0.585   0.596   0.652   0.741
 55 A    56 A    57 A    58 A    59 A    60 A    61 A    62 A                  
  0.838   0.908   0.921   0.965   1.028   1.034   1.173   1.214
 63 A    64 A    65 A    66 A    67 A    68 A    69 A    70 A                  
  1.448   1.494   1.507   1.538   1.559   1.637   1.671   1.901
 71 A    72 A    73 A    74 A    75 A    76 A    77 A    78 A                  
  2.011   2.021   2.139   2.360   2.417   2.633   2.704   3.002
 79 A    80 A    81 A    82 A    83 A    84 A    85 A    86 A                  
  3.040   3.343   3.972   4.053   4.176   4.192   4.225   4.286
 87 A    88 A    89 A    90 A    91 A    92 A    93 A    94 A                  
  4.373   4.389   4.446   4.468   4.475   4.479   4.554   4.704
 95 A    96 A    97 A    98 A    99 A   100 A   101 A   102 A                  
  4.806   4.963   5.443   6.488   6.499   6.527   6.910   6.973
103 A   104 A   105 A   106 A   107 A   108 A   109 A   110 A                  
  7.106  28.896  29.482  29.494  29.515  29.834  29.844  29.844
111 A   112 A   113 A   114 A   115 A   116 A   117 A   118 A                  
 29.874  29.950  36.493  37.136  68.740 130.542 130.550 130.577
119 A   120 A   121 A   122 A   123 A   124 A   125 A   126 A                  
154.2841912.203
127 A   128 A                                                                  

 Beta MOs, Restricted
 -- Occupied --                  
******* -180.92 -169.73 -169.73 -169.73  -37.98  -33.17  -33.16
  1 A     2 A     3 A     4 A     5 A     6 A     7 A     8 A                  
-33.159 -26.335 -24.350 -24.348 -24.348 -24.341 -24.341 -15.777
  9 A    10 A    11 A    12 A    13 A    14 A    15 A    16 A                  
-15.714  -7.293  -5.529  -5.513  -5.512  -2.453  -2.446  -2.445
 17 A    18 A    19 A    20 A    21 A    22 A    23 A    24 A                  
 -2.427  -2.427  -1.643  -1.420  -0.958  -0.847  -0.733  -0.717
 25 A    26 A    27 A    28 A    29 A    30 A    31 A    32 A                  
 -0.704  -0.603  -0.578  -0.461  -0.415  -0.407
 33 A    34 A    35 A    36 A    37 A    38 A                                  
 -- Virtual --                   
 -0.007   0.076   0.133   0.153   0.168   0.172   0.198   0.231
 39 A    40 A    41 A    42 A    43 A    44 A    45 A    46 A                  
  0.242   0.276   0.292   0.307   0.309   0.310   0.362   0.386
 47 A    48 A    49 A    50 A    51 A    52 A    53 A    54 A                  
  0.415   0.505   0.560   0.560   0.585   0.596   0.652   0.741
 55 A    56 A    57 A    58 A    59 A    60 A    61 A    62 A                  
  0.838   0.908   0.921   0.965   1.028   1.034   1.173   1.214
 63 A    64 A    65 A    66 A    67 A    68 A    69 A    70 A                  
  1.448   1.494   1.507   1.538   1.559   1.637   1.671   1.901
 71 A    72 A    73 A    74 A    75 A    76 A    77 A    78 A                  
  2.011   2.021   2.139   2.360   2.417   2.633   2.704   3.002
 79 A    80 A    81 A    82 A    83 A    84 A    85 A    86 A                  
  3.040   3.343   3.972   4.053   4.176   4.192   4.225   4.286
 87 A    88 A    89 A    90 A    91 A    92 A    93 A    94 A                  
  4.373   4.389   4.446   4.468   4.475   4.479   4.554   4.704
 95 A    96 A    97 A    98 A    99 A   100 A   101 A   102 A                  
  4.806   4.963   5.443   6.488   6.499   6.527   6.910   6.973
103 A   104 A   105 A   106 A   107 A   108 A   109 A   110 A                  
  7.106  28.896  29.482  29.494  29.515  29.834  29.844  29.844
111 A   112 A   113 A   114 A   115 A   116 A   117 A   118 A                  
 29.874  29.950  36.493  37.136  68.740 130.542 130.550 130.577
119 A   120 A   121 A   122 A   123 A   124 A   125 A   126 A                  
154.2841912.203
127 A   128 A                                                                  

 Occupation and symmetry of molecular orbitals

 Point group: C1 (1 irreducible representation).

                           A     All 
 -------------------------------------
 All molecular orbitals:
  - Alpha                  128   128 
  - Beta                   128   128 
 -------------------------------------
 Alpha orbitals:
  - Frozen occupied        21    21  
  - Active occupied        17    17  
  - Active virtual         90    90  
  - Frozen virtual         0     0   
 -------------------------------------
 Beta orbitals:
  - Frozen occupied        21    21  
  - Active occupied        17    17  
  - Active virtual         90    90  
  - Frozen virtual         0     0   
 -------------------------------------

 Import integrals:   CPU 0.00 s  wall 0.00 s

 Import integrals:   CPU 51.28 s  wall 36.56 s

 MP2 amplitudes:   CPU 0.18 s  wall 0.36 s

Running a double precision version
           CCSD T amplitudes will be solved using DIIS.

           Start     Size      MaxIter   EConv     TConv     
           3         7         100       1.00e-07  1.00e-05  
 ------------------------------------------------------------------------------
           Energy (a.u.)   Ediff      Tdiff       Comment
 ------------------------------------------------------------------------------
         -7125.83489301                           
     1   -7125.80399512   3.09e-02   7.69e-01     
     2   -7125.83547066   3.15e-02   1.07e-01     
     3   -7125.83143292   4.04e-03   5.21e-02     
     4   -7125.83512217   3.69e-03   2.45e-02     Switched to DIIS steps.
     5   -7125.83647314   1.35e-03   1.35e-02     
     6   -7125.83666660   1.93e-04   4.24e-03     
     7   -7125.83670699   4.04e-05   2.11e-03     
     8   -7125.83672343   1.64e-05   8.46e-04     
     9   -7125.83673210   8.67e-06   4.33e-04     
    10   -7125.83673104   1.05e-06   1.17e-04     
    11   -7125.83673195   9.07e-07   5.22e-05     
    12   -7125.83673166   2.95e-07   3.23e-05     
    13   -7125.83673168   2.23e-08   1.16e-05     
    14   -7125.83673159   9.34e-08   5.29e-06     
 ------------------------------------------------------------------------------
         -7125.83673159                           CCSD T converged.

End of double precision
 SCF energy                 = -7125.05841543
 MP2 energy                 = -7125.83489301
 CCSD correlation energy     =    -0.77831616
 CCSD total energy           = -7125.83673159

 CCSD  T1^2 = 0.0228  T2^2 = 0.2596  Leading amplitudes:

 Amplitude    Orbitals with energies
  0.0436       36 (A) A                  ->    39 (A) A                   
              -0.4613                         -0.0072                     
  0.0436       36 (A) B                  ->    39 (A) B                   
              -0.4613                         -0.0072                     
  0.0354       34 (A) A                  ->    39 (A) A                   
              -0.6034                         -0.0072                     
  0.0354       34 (A) B                  ->    39 (A) B                   
              -0.6034                         -0.0072                     

 Amplitude    Orbitals with energies
 -0.0856       35 (A) A      35 (A) B    ->    40 (A) A      40 (A) B     
              -0.5778       -0.5778            0.0764        0.0764       
  0.0856       35 (A) A      35 (A) B    ->    40 (A) B      40 (A) A     
              -0.5778       -0.5778            0.0764        0.0764       
  0.0856       35 (A) B      35 (A) A    ->    40 (A) A      40 (A) B     
              -0.5778       -0.5778            0.0764        0.0764       
 -0.0856       35 (A) B      35 (A) A    ->    40 (A) B      40 (A) A     
              -0.5778       -0.5778            0.0764        0.0764       

 Computing CCSD intemediates for later calculations in double precision
 Finished.

Running a double precision version
           CCSD Lambda amplitudes will be solved using DIIS.
           Start     Size      MaxIter   EConv     LConv     
           3         7         100       1.00e-07  1.00e-05  
 ------------------------------------------------------------------------------
            Enorm      Ldiff       Comment
 ------------------------------------------------------------------------------
     1     6.15e-02   4.25e-02     
     2     1.97e-02   6.68e-03     
     3     9.41e-03   1.58e-03     
     4     4.82e-03   1.46e-03     Switched to DIIS steps.
     5     1.81e-03   1.05e-03     
     6     9.66e-04   3.83e-04     
     7     3.31e-04   1.48e-04     
     8     1.56e-04   2.37e-05     
     9     6.35e-05   1.08e-06     
    10     3.45e-05   3.50e-07     
    11     1.83e-05   2.28e-07     
    12     8.41e-06   1.24e-06     
    13     4.21e-06   3.24e-07     
    14     2.16e-06   2.14e-08     
    15     1.13e-06   8.08e-08     
    16     6.35e-07   1.33e-07     
    17     2.86e-07   7.64e-08     
    18     1.37e-07   2.65e-08     
    19     6.45e-08   5.39e-09     
 ------------------------------------------------------------------------------
                                   CCSD Lambda converged.

 Computing density matrices in double precision...
           Orbital response amplitudes will be solved using DIIS.
           Start     Size      MaxIter   EConv     LConv     
           3         7         100       1.00e-06  1.00e-06  
 ------------------------------------------------------------------------------
            Enorm      Ldiff       Comment
 ------------------------------------------------------------------------------
     1     1.02e-01   5.89e-03     
     2     9.22e-02   2.27e-03     
     3     1.25e-01   3.01e-02     
     4     1.12e-02   5.29e-02     Switched to DIIS steps.
     5     4.53e-03   2.84e-04     
     6     1.28e-03   2.36e-04     
     7     5.79e-04   1.89e-04     
     8     2.99e-04   8.46e-05     
     9     5.97e-05   7.31e-05     
    10     2.78e-05   8.60e-06     
    11     9.86e-06   1.69e-06     
    12     4.08e-06   1.68e-06     
    13     9.18e-07   6.23e-07     
 ------------------------------------------------------------------------------
                                   Orbital response converged.

 Computing density matrices... Done.
 CCSD calculation:   CPU 1814.03 s  wall 1700.47 s

Current path: /canmo/ccsd/grad/
/g1_bb_aa
/g1_bb_bb
/g1_o1o1
/g1_o1o2
/g1_o1v1
/g1_o2v1
/g1_v1v1
/g1p_bb_aa
/g1p_bb_bb
/g1s_bb_aa
/g1s_bb_bb
/g2_o1o1o1o1
/g2_o1o1o1v1
/g2_o1o1v1v1
/g2_o1v1o1v1
/g2_o1v1v1v1
/g2_v1v1v1v1
/w_bb_aa
/w_bb_bb
 Transferring MO TPDM to AO TPDM
 Transferring g2_o1o1o1o1
 Transferring g2_o1o1o1v1
 Transferring g2_o1o1v1v1
 Transferring g2_o1v1o1v1
 Transferring g2_o1v1v1v1
 Transferring g2_v1v1v1v1
 Adding separable TPDM
 Computing TPDM gradient
 --------------------------------------------------------
 2e gradient
  Atom          X               Y               Z
 --------------------------------------------------------
    1        -45.477554        9.640415       -0.000000  
    2          3.392255      -23.186094       -0.000000  
    3         27.009677       -0.091117        0.000000  
    4         15.075621       13.636796       -0.000000  
 --------------------------------------------------------
 --------------------------------------------------------
 Final gradient
  Atom          X               Y               Z
 --------------------------------------------------------
    1        -45.477554        9.640415       -0.000000  
    2          3.392255      -23.186094       -0.000000  
    3         27.009677       -0.091117        0.000000  
    4         15.075621       13.636796       -0.000000  
 --------------------------------------------------------
 Analytic gradient from two-electron contribution:   CPU 873.99 s  wall 453.32 s

 Total ccman2 time:   CPU 2743.77 s  wall 2201.97 s


 --------------------------------------------------------------

                    Orbital Energies (a.u.)
 --------------------------------------------------------------

 Alpha MOs
 -- Occupied --
*******-180.923-169.730-169.728-169.728 -37.976 -33.166 -33.159
-33.159 -26.335 -24.350 -24.348 -24.348 -24.341 -24.341 -15.777
-15.714  -7.293  -5.529  -5.513  -5.512  -2.453  -2.446  -2.445
 -2.427  -2.427  -1.643  -1.420  -0.958  -0.847  -0.733  -0.717
 -0.704  -0.603  -0.578  -0.461  -0.415  -0.407
 -- Virtual --
 -0.007   0.076   0.133   0.153   0.168   0.172   0.198   0.231
  0.242   0.276   0.292   0.307   0.309   0.310   0.362   0.386
  0.415   0.505   0.560   0.560   0.585   0.596   0.652   0.741
  0.838   0.908   0.921   0.965   1.028   1.034   1.173   1.214
  1.448   1.494   1.507   1.538   1.559   1.637   1.671   1.901
  2.011   2.021   2.139   2.360   2.417   2.633   2.704   3.002
  3.040   3.343   3.972   4.053   4.176   4.192   4.225   4.286
  4.373   4.389   4.446   4.468   4.475   4.479   4.554   4.704
  4.806   4.963   5.443   6.488   6.499   6.527   6.910   6.973
  7.106  28.896  29.482  29.494  29.515  29.834  29.844  29.844
 29.874  29.950  36.493  37.136  68.740 130.542 130.550 130.577
154.2841912.203
 --------------------------------------------------------------

          Ground-State Mulliken Net Atomic Charges

     Atom                 Charge (a.u.)
  ----------------------------------------
      1 I                     0.161378
      2 N                     0.046268
      3 N                    -0.113948
      4 F                    -0.093698
  ----------------------------------------
  Sum of atomic charges =     0.000000

 -----------------------------------------------------------------
                    Cartesian Multipole Moments
 -----------------------------------------------------------------
    Charge (ESU x 10^10)
                -0.0000
    Dipole Moment (Debye)
         X       1.8034      Y      -0.0300      Z       0.0000
       Tot       1.8036
    Quadrupole Moments (Debye-Ang)
        XX     -45.5258     XY      -2.1551     YY     -46.8992
        XZ      -0.0000     YZ      -0.0000     ZZ     -44.1375
    Octopole Moments (Debye-Ang^2)
       XXX      35.0620    XXY      -3.8937    XYY      10.2778
       YYY     -10.3422    XXZ       0.0000    XYZ       0.0000
       YYZ       0.0000    XZZ       4.4186    YZZ      -2.0325
       ZZZ      -0.0000
    Hexadecapole Moments (Debye-Ang^3)
      XXXX    -491.1995   XXXY       1.7759   XXYY    -105.9782
      XYYY      10.7513   YYYY    -130.0672   XXXZ      -0.0000
      XXYZ      -0.0000   XYYZ      -0.0000   YYYZ       0.0000
      XXZZ     -86.1538   XYZZ       2.3092   YYZZ     -29.6915
      XZZZ      -0.0000   YZZZ       0.0000   ZZZZ     -52.8899
 -----------------------------------------------------------------
 DrvMan completing analytic gradient of the correlated energy
 Correlated dipole moment
            1
    1   0.7095109
    2  -0.0117984
    3   0.0000000
 Energy read as -7125.836731585
 Full Analytical Gradient: (in a.u., or Hartree/Bohr)
             1             2             3             4
    1   -0.00006874   -0.00046442    0.00043804    0.00009513
    2    0.00007741   -0.00054298    0.00031184    0.00015374
    3    0.00000000    0.00000000    0.00000000   -0.00000000
 Gradient time:  CPU 0.31 s  wall 3.38 s
 ----------------------------------------------------------------
             Standard Nuclear Orientation (Angstroms)
    I     Atom           X                Y                Z
 ----------------------------------------------------------------
    1      I       0.7794068091    -0.0486757823     0.0000000000
    2      N      -1.0683784747     1.0514102324     0.0010000000
    3      N      -2.1374604575     0.5119099924    -0.0000000000
    4      F      -2.0964098173    -0.9292694566     0.0000000000
 ----------------------------------------------------------------
 Nuclear Repulsion Energy =   301.0329329923 hartrees
 There are       38 alpha and       38 beta electrons

                       Distance Matrix (Angstroms)
             I (  1)   N (  2)   N (  3)
   N (  2)  2.150465
   N (  3)  2.970248  1.197496
   F (  4)  3.007618  2.231578  1.441764

 Requested basis set is 6-311++G(d,p)
 There are 42 shells and 128 basis functions
 A cutoff of  1.0D-14 yielded    813 shell pairs
 There are      7842 function pairs (      8857 Cartesian)
 Smallest overlap matrix eigenvalue = 1.96E-04
 Guess MOs from SCF MO coefficient file

 -----------------------------------------------------------------------
  General SCF calculation program by
  Eric Jon Sundstrom, Paul Horn, Yuezhi Mao, Dmitri Zuev, Alec White,
  David Stuck, Shaama M.S., Shane Yost, Joonho Lee, David Small,
  Daniel Levine, Susi Lehtola, Hugh Burton, Evgeny Epifanovsky
 -----------------------------------------------------------------------
 Hartree-Fock
 using 4 threads for integral computing
 -------------------------------------------------------
 OpenMP Integral computing Module                
 Release: version 2.0, May 2017, Q-Chem Inc. Pleasanton 
 -------------------------------------------------------
 A restricted SCF calculation will be
 performed using DIIS
 SCF converges when DIIS error is below 1.0e-08
 ---------------------------------------
  Cycle       Energy         DIIS error
 ---------------------------------------
    1   -7125.0583418102      2.25e-05  
    2   -7125.0583429831      6.67e-06  
    3   -7125.0583431242      4.19e-06  
    4   -7125.0583431678      1.31e-06  
    5   -7125.0583431786      6.38e-07  
    6   -7125.0583431819      3.06e-07  
    7   -7125.0583431828      1.31e-07  
    8   -7125.0583431829      3.65e-08  
    9   -7125.0583431830      1.82e-08  
   10   -7125.0583431830      8.02e-09  Convergence criterion met
 ---------------------------------------
 SCF time:   CPU 7.07s  wall 5.00s 
 SCF   energy in the final basis set =    -7125.0583431830
 Total energy in the final basis set =    -7125.0583431830


 ------------------------------------------------------------------------------

   CCMAN2: suite of methods based on coupled cluster
           and equation of motion theories.

   Components:
   * libvmm-1.3-trunk
     by Evgeny Epifanovsky, Ilya Kaliman.
   * libtensor-2.5-trunk
     by Evgeny Epifanovsky, Michael Wormit, Dmitry Zuev, Sam Manzer, 
        Ilya Kaliman.
   * libcc-2.5-trunk
     by Evgeny Epifanovsky, Arik Landau, Tomasz Kus, Kirill Khistyaev, 
        Dmitry Zuev, Prashant Manohar, Xintian Feng, Anna Krylov, 
        Matthew Goldey, Alec White, Thomas Jagau, Kaushik Nanda, 
        Anastasia Gunina, Alexander Kunitsa, Joonho Lee.

   CCMAN original authors:
   Anna I. Krylov, C. David Sherrill, Steven R. Gwaltney,
   Edward F. C. Byrd (2000)
   Sergey V. Levchenko, Lyudmila V. Slipchenko, Tao Wang,
   Ana-Maria C. Cristian (2003)
   Piotr A. Pieniazek, C. Melania Oana, Evgeny Epifanovsky (2007)
   Prashant Manohar (2009)

 ------------------------------------------------------------------------------


 Allocating and initializing 3808MB of RAM...
 Calculation will run on 4 cores.


 Alpha MOs, Restricted
 -- Occupied --                  
******* -180.92 -169.73 -169.73 -169.73  -37.98  -33.17  -33.16
  1 A     2 A     3 A     4 A     5 A     6 A     7 A     8 A                  
-33.159 -26.335 -24.350 -24.348 -24.348 -24.341 -24.341 -15.777
  9 A    10 A    11 A    12 A    13 A    14 A    15 A    16 A                  
-15.715  -7.292  -5.529  -5.513  -5.512  -2.453  -2.446  -2.445
 17 A    18 A    19 A    20 A    21 A    22 A    23 A    24 A                  
 -2.427  -2.427  -1.643  -1.420  -0.958  -0.847  -0.733  -0.717
 25 A    26 A    27 A    28 A    29 A    30 A    31 A    32 A                  
 -0.704  -0.603  -0.578  -0.461  -0.415  -0.407
 33 A    34 A    35 A    36 A    37 A    38 A                                  
 -- Virtual --                   
 -0.007   0.076   0.133   0.153   0.168   0.172   0.198   0.231
 39 A    40 A    41 A    42 A    43 A    44 A    45 A    46 A                  
  0.242   0.276   0.292   0.307   0.309   0.310   0.362   0.386
 47 A    48 A    49 A    50 A    51 A    52 A    53 A    54 A                  
  0.415   0.505   0.560   0.560   0.584   0.596   0.652   0.741
 55 A    56 A    57 A    58 A    59 A    60 A    61 A    62 A                  
  0.838   0.908   0.921   0.965   1.028   1.034   1.172   1.213
 63 A    64 A    65 A    66 A    67 A    68 A    69 A    70 A                  
  1.448   1.494   1.506   1.538   1.559   1.637   1.671   1.901
 71 A    72 A    73 A    74 A    75 A    76 A    77 A    78 A                  
  2.011   2.022   2.139   2.360   2.417   2.633   2.703   3.002
 79 A    80 A    81 A    82 A    83 A    84 A    85 A    86 A                  
  3.039   3.343   3.972   4.052   4.176   4.192   4.225   4.286
 87 A    88 A    89 A    90 A    91 A    92 A    93 A    94 A                  
  4.373   4.388   4.446   4.468   4.475   4.479   4.554   4.704
 95 A    96 A    97 A    98 A    99 A   100 A   101 A   102 A                  
  4.806   4.963   5.443   6.488   6.499   6.527   6.909   6.972
103 A   104 A   105 A   106 A   107 A   108 A   109 A   110 A                  
  7.106  28.896  29.482  29.494  29.515  29.834  29.844  29.844
111 A   112 A   113 A   114 A   115 A   116 A   117 A   118 A                  
 29.874  29.950  36.493  37.134  68.740 130.542 130.550 130.577
119 A   120 A   121 A   122 A   123 A   124 A   125 A   126 A                  
154.2841912.202
127 A   128 A                                                                  

 Beta MOs, Restricted
 -- Occupied --                  
******* -180.92 -169.73 -169.73 -169.73  -37.98  -33.17  -33.16
  1 A     2 A     3 A     4 A     5 A     6 A     7 A     8 A                  
-33.159 -26.335 -24.350 -24.348 -24.348 -24.341 -24.341 -15.777
  9 A    10 A    11 A    12 A    13 A    14 A    15 A    16 A                  
-15.715  -7.292  -5.529  -5.513  -5.512  -2.453  -2.446  -2.445
 17 A    18 A    19 A    20 A    21 A    22 A    23 A    24 A                  
 -2.427  -2.427  -1.643  -1.420  -0.958  -0.847  -0.733  -0.717
 25 A    26 A    27 A    28 A    29 A    30 A    31 A    32 A                  
 -0.704  -0.603  -0.578  -0.461  -0.415  -0.407
 33 A    34 A    35 A    36 A    37 A    38 A                                  
 -- Virtual --                   
 -0.007   0.076   0.133   0.153   0.168   0.172   0.198   0.231
 39 A    40 A    41 A    42 A    43 A    44 A    45 A    46 A                  
  0.242   0.276   0.292   0.307   0.309   0.310   0.362   0.386
 47 A    48 A    49 A    50 A    51 A    52 A    53 A    54 A                  
  0.415   0.505   0.560   0.560   0.584   0.596   0.652   0.741
 55 A    56 A    57 A    58 A    59 A    60 A    61 A    62 A                  
  0.838   0.908   0.921   0.965   1.028   1.034   1.172   1.213
 63 A    64 A    65 A    66 A    67 A    68 A    69 A    70 A                  
  1.448   1.494   1.506   1.538   1.559   1.637   1.671   1.901
 71 A    72 A    73 A    74 A    75 A    76 A    77 A    78 A                  
  2.011   2.022   2.139   2.360   2.417   2.633   2.703   3.002
 79 A    80 A    81 A    82 A    83 A    84 A    85 A    86 A                  
  3.039   3.343   3.972   4.052   4.176   4.192   4.225   4.286
 87 A    88 A    89 A    90 A    91 A    92 A    93 A    94 A                  
  4.373   4.388   4.446   4.468   4.475   4.479   4.554   4.704
 95 A    96 A    97 A    98 A    99 A   100 A   101 A   102 A                  
  4.806   4.963   5.443   6.488   6.499   6.527   6.909   6.972
103 A   104 A   105 A   106 A   107 A   108 A   109 A   110 A                  
  7.106  28.896  29.482  29.494  29.515  29.834  29.844  29.844
111 A   112 A   113 A   114 A   115 A   116 A   117 A   118 A                  
 29.874  29.950  36.493  37.134  68.740 130.542 130.550 130.577
119 A   120 A   121 A   122 A   123 A   124 A   125 A   126 A                  
154.2841912.202
127 A   128 A                                                                  

 Occupation and symmetry of molecular orbitals

 Point group: C1 (1 irreducible representation).

                           A     All 
 -------------------------------------
 All molecular orbitals:
  - Alpha                  128   128 
  - Beta                   128   128 
 -------------------------------------
 Alpha orbitals:
  - Frozen occupied        21    21  
  - Active occupied        17    17  
  - Active virtual         90    90  
  - Frozen virtual         0     0   
 -------------------------------------
 Beta orbitals:
  - Frozen occupied        21    21  
  - Active occupied        17    17  
  - Active virtual         90    90  
  - Frozen virtual         0     0   
 -------------------------------------

 Import integrals:   CPU 0.00 s  wall 0.00 s

 Import integrals:   CPU 49.70 s  wall 33.65 s

 MP2 amplitudes:   CPU 0.19 s  wall 0.36 s

Running a double precision version
           CCSD T amplitudes will be solved using DIIS.

           Start     Size      MaxIter   EConv     TConv     
           3         7         100       1.00e-07  1.00e-05  
 ------------------------------------------------------------------------------
           Energy (a.u.)   Ediff      Tdiff       Comment
 ------------------------------------------------------------------------------
         -7125.83490953                           
     1   -7125.80397578   3.09e-02   7.69e-01     
     2   -7125.83547423   3.15e-02   1.07e-01     
     3   -7125.83142857   4.05e-03   5.21e-02     
     4   -7125.83512153   3.69e-03   2.45e-02     Switched to DIIS steps.
     5   -7125.83647327   1.35e-03   1.35e-02     
     6   -7125.83666698   1.94e-04   4.25e-03     
     7   -7125.83670734   4.04e-05   2.11e-03     
     8   -7125.83672380   1.65e-05   8.46e-04     
     9   -7125.83673249   8.69e-06   4.33e-04     
    10   -7125.83673143   1.05e-06   1.17e-04     
    11   -7125.83673234   9.10e-07   5.24e-05     
    12   -7125.83673205   2.95e-07   3.23e-05     
    13   -7125.83673207   2.26e-08   1.16e-05     
    14   -7125.83673198   9.35e-08   5.29e-06     
 ------------------------------------------------------------------------------
         -7125.83673198                           CCSD T converged.

End of double precision
 SCF energy                 = -7125.05834318
 MP2 energy                 = -7125.83490953
 CCSD correlation energy     =    -0.77838879
 CCSD total energy           = -7125.83673198

 CCSD  T1^2 = 0.0228  T2^2 = 0.2597  Leading amplitudes:

 Amplitude    Orbitals with energies
  0.0436       36 (A) A                  ->    39 (A) A                   
              -0.4613                         -0.0072                     
  0.0436       36 (A) B                  ->    39 (A) B                   
              -0.4613                         -0.0072                     
  0.0354       34 (A) A                  ->    39 (A) A                   
              -0.6034                         -0.0072                     
  0.0354       34 (A) B                  ->    39 (A) B                   
              -0.6034                         -0.0072                     

 Amplitude    Orbitals with energies
 -0.0858       35 (A) A      35 (A) B    ->    40 (A) A      40 (A) B     
              -0.5777       -0.5777            0.0763        0.0763       
  0.0858       35 (A) A      35 (A) B    ->    40 (A) B      40 (A) A     
              -0.5777       -0.5777            0.0763        0.0763       
  0.0858       35 (A) B      35 (A) A    ->    40 (A) A      40 (A) B     
              -0.5777       -0.5777            0.0763        0.0763       
 -0.0858       35 (A) B      35 (A) A    ->    40 (A) B      40 (A) A     
              -0.5777       -0.5777            0.0763        0.0763       

 Computing CCSD intemediates for later calculations in double precision
 Finished.

Running a double precision version
           CCSD Lambda amplitudes will be solved using DIIS.
           Start     Size      MaxIter   EConv     LConv     
           3         7         100       1.00e-07  1.00e-05  
 ------------------------------------------------------------------------------
            Enorm      Ldiff       Comment
 ------------------------------------------------------------------------------
     1     6.15e-02   4.25e-02     
     2     1.97e-02   6.68e-03     
     3     9.41e-03   1.58e-03     
     4     4.82e-03   1.46e-03     Switched to DIIS steps.
     5     1.81e-03   1.05e-03     
     6     9.67e-04   3.84e-04     
     7     3.31e-04   1.48e-04     
     8     1.57e-04   2.37e-05     
     9     6.35e-05   1.07e-06     
    10     3.46e-05   3.45e-07     
    11     1.83e-05   2.26e-07     
    12     8.41e-06   1.24e-06     
    13     4.21e-06   3.24e-07     
    14     2.16e-06   2.06e-08     
    15     1.13e-06   8.05e-08     
    16     6.36e-07   1.33e-07     
    17     2.87e-07   7.64e-08     
    18     1.38e-07   2.65e-08     
    19     6.46e-08   5.39e-09     
 ------------------------------------------------------------------------------
                                   CCSD Lambda converged.

 Computing density matrices in double precision...
           Orbital response amplitudes will be solved using DIIS.
           Start     Size      MaxIter   EConv     LConv     
           3         7         100       1.00e-06  1.00e-06  
 ------------------------------------------------------------------------------
            Enorm      Ldiff       Comment
 ------------------------------------------------------------------------------
     1     1.02e-01   5.86e-03     
     2     9.23e-02   2.23e-03     
     3     1.25e-01   3.02e-02     
     4     1.13e-02   5.31e-02     Switched to DIIS steps.
     5     4.55e-03   2.86e-04     
     6     1.28e-03   2.39e-04     
     7     5.79e-04   1.89e-04     
     8     2.99e-04   8.50e-05     
     9     5.97e-05   7.31e-05     
    10     2.79e-05   8.58e-06     
    11     9.88e-06   1.69e-06     
    12     4.08e-06   1.68e-06     
    13     9.22e-07   6.22e-07     
 ------------------------------------------------------------------------------
                                   Orbital response converged.

 Computing density matrices... Done.
 CCSD calculation:   CPU 1811.22 s  wall 1730.41 s

Current path: /canmo/ccsd/grad/
/g1_bb_aa
/g1_bb_bb
/g1_o1o1
/g1_o1o2
/g1_o1v1
/g1_o2v1
/g1_v1v1
/g1p_bb_aa
/g1p_bb_bb
/g1s_bb_aa
/g1s_bb_bb
/g2_o1o1o1o1
/g2_o1o1o1v1
/g2_o1o1v1v1
/g2_o1v1o1v1
/g2_o1v1v1v1
/g2_v1v1v1v1
/w_bb_aa
/w_bb_bb
 Transferring MO TPDM to AO TPDM
 Transferring g2_o1o1o1o1
 Transferring g2_o1o1o1v1
 Transferring g2_o1o1v1v1
 Transferring g2_o1v1o1v1
 Transferring g2_o1v1v1v1
 Transferring g2_v1v1v1v1
 Adding separable TPDM
 Computing TPDM gradient
 --------------------------------------------------------
 2e gradient
  Atom          X               Y               Z
 --------------------------------------------------------
    1        -45.464138        9.646483        0.011432  
    2          3.398694      -23.202026       -0.024714  
    3         26.989284       -0.083996        0.011993  
    4         15.076161       13.639539        0.001289  
 --------------------------------------------------------
 --------------------------------------------------------
 Final gradient
  Atom          X               Y               Z
 --------------------------------------------------------
    1        -45.464138        9.646483        0.011432  
    2          3.398694      -23.202026       -0.024714  
    3         26.989284       -0.083996        0.011993  
    4         15.076161       13.639539        0.001289  
 --------------------------------------------------------
 Analytic gradient from two-electron contribution:   CPU 880.56 s  wall 419.60 s

 Total ccman2 time:   CPU 2746.07 s  wall 2196.15 s


 --------------------------------------------------------------

                    Orbital Energies (a.u.)
 --------------------------------------------------------------

 Alpha MOs
 -- Occupied --
*******-180.923-169.730-169.728-169.728 -37.976 -33.166 -33.159
-33.159 -26.335 -24.350 -24.348 -24.348 -24.341 -24.341 -15.777
-15.715  -7.292  -5.529  -5.513  -5.512  -2.453  -2.446  -2.445
 -2.427  -2.427  -1.643  -1.420  -0.958  -0.847  -0.733  -0.717
 -0.704  -0.603  -0.578  -0.461  -0.415  -0.407
 -- Virtual --
 -0.007   0.076   0.133   0.153   0.168   0.172   0.198   0.231
  0.242   0.276   0.292   0.307   0.309   0.310   0.362   0.386
  0.415   0.505   0.560   0.560   0.584   0.596   0.652   0.741
  0.838   0.908   0.921   0.965   1.028   1.034   1.172   1.213
  1.448   1.494   1.506   1.538   1.559   1.637   1.671   1.901
  2.011   2.022   2.139   2.360   2.417   2.633   2.703   3.002
  3.039   3.343   3.972   4.052   4.176   4.192   4.225   4.286
  4.373   4.388   4.446   4.468   4.475   4.479   4.554   4.704
  4.806   4.963   5.443   6.488   6.499   6.527   6.909   6.972
  7.106  28.896  29.482  29.494  29.515  29.834  29.844  29.844
 29.874  29.950  36.493  37.134  68.740 130.542 130.550 130.577
154.2841912.202
 --------------------------------------------------------------

          Ground-State Mulliken Net Atomic Charges

     Atom                 Charge (a.u.)
  ----------------------------------------
      1 I                     0.161026
      2 N                     0.046409
      3 N                    -0.114044
      4 F                    -0.093390
  ----------------------------------------
  Sum of atomic charges =    -0.000000

 -----------------------------------------------------------------
                    Cartesian Multipole Moments
 -----------------------------------------------------------------
    Charge (ESU x 10^10)
                 0.0000
    Dipole Moment (Debye)
         X       1.8009      Y      -0.0313      Z      -0.0005
       Tot       1.8012
    Quadrupole Moments (Debye-Ang)
        XX     -45.5269     XY      -2.1530     YY     -46.8977
        XZ      -0.0023     YZ      -0.0003     ZZ     -44.1398
    Octopole Moments (Debye-Ang^2)
       XXX      35.0524    XXY      -3.9103    XYY      10.2770
       YYY     -10.3668    XXZ      -0.0082    XYZ       0.0023
[truncated: 215,203 more chars]
