# Supplementary material for: Geometric and energetic data from ab initio calculations of haloethene, haloimine, halomethylenephosphine, haloiminophosphine, halodiazene, halodiphosphene and halocyclopropane
Source: Data Brief. 2019 Nov 2;27:104738. doi: 10.1016/j.dib.2019.104738 (PMC6861602; doi:10.1016/j.dib.2019.104738)
Supplement: Multimedia component 6 [file mmc6.zip › NN/CCSD/freq/BrENNBrE.out]

Q-Chem Developer Version!
                  Welcome to Q-Chem
     A Quantum Leap Into The Future Of Chemistry


 Q-Chem 5.1, Q-Chem, Inc., Pleasanton, CA (2018)

 Yihan Shao,  Zhengting Gan,  E. Epifanovsky,  A. T. B. Gilbert,  M. Wormit,  
 J. Kussmann,  A. W. Lange,  A. Behn,  Jia Deng,  Xintian Feng,  D. Ghosh,  
 M. Goldey,  P. R. Horn,  L. D. Jacobson,  I. Kaliman,  T. Kus,  A. Landau,  
 Jie Liu,  E. I. Proynov,  R. M. Richard,  R. P. Steele,  E. J. Sundstrom,  
 H. L. Woodcock III,  P. M. Zimmerman,  D. Zuev,  B. Albrecht,  E. Alguire,  
 S. A. Baeppler,  D. Barton,  Z. Benda,  Y. A. Bernard,  E. J. Berquist,  
 K. B. Bravaya,  H. Burton,  D. Casanova,  Chun-Min Chang,  Yunqing Chen,  
 A. Chien,  K. D. Closser,  M. P. Coons,  S. Coriani,  S. Dasgupta,  
 A. L. Dempwolff,  M. Diedenhofen,  Hainam Do,  R. G. Edgar,  Po-Tung Fang,  
 S. Faraji,  S. Fatehi,  Qingguo Feng,  K. D. Fenk,  J. Fosso-Tande,  
 Qinghui Ge,  A. Ghysels,  G. Gidofalvi,  J. Gomes,  J. Gonthier,  A. Gunina,  
 D. Hait,  M. W. D. Hanson-Heine,  P. H. P. Harbach,  A. W. Hauser,  
 J. E. Herr,  E. G. Hohenstein,  Z. C. Holden,  Kerwin Hui,  B. C. Huynh,  
 T.-C. Jagau,  Hyunjun Ji,  B. Kaduk,  K. Khistyaev,  Jaehoon Kim,  
 P. Klunzinger,  K. Koh,  D. Kosenkov,  L. Koulias,  T. Kowalczyk,  
 C. M. Krauter,  A. Kunitsa,  Ka Un Lao,  A. Laurent,  K. V. Lawler,  
 Joonho Lee,  D. Lefrancois,  S. Lehtola,  D. S. Levine,  Yi-Pei Li,  
 You-Sheng Lin,  Fenglai Liu,  E. Livshits,  A. Luenser,  P. Manohar,  
 E. Mansoor,  S. F. Manzer,  Shan-Ping Mao,  Yuezhi Mao,  N. Mardirossian,  
 A. V. Marenich,  T. Markovich,  L. A. Martinez-Martinez,  S. A. Maurer,  
 N. J. Mayhall,  S. C. McKenzie,  J.-M. Mewes,  A. F. Morrison,  
 J. W. Mullinax,  K. Nanda,  T. S. Nguyen-Beck,  R. Olivares-Amaya,  
 J. A. Parkhill,  T. M. Perrine,  F. Plasser,  P. Pokhilko,  S. Prager,  
 A. Prociuk,  E. Ramos,  D. R. Rehn,  F. Rob,  M. Schneider,  N. Sergueev,  
 S. M. Sharada,  S. Sharma,  D. W. Small,  T. Stauch,  T. Stein,  
 Yu-Chuan Su,  A. J. W. Thom,  A. Tkatchenko,  T. Tsuchimochi,  N. M. Tubman,  
 L. Vogt,  M. L. Vidal,  O. Vydrov,  M. A. Watson,  J. Wenzel,  
 M. de Wergifosse,  T. A. Wesolowski,  A. White,  J. Witte,  A. Yamada,  
 Jun Yang,  K. Yao,  S. Yeganeh,  S. R. Yost,  Zhi-Qiang You,  A. Zech,  
 Igor Ying Zhang,  Xing Zhang,  Yan Zhao,  Ying Zhu,  B. R. Brooks,  
 G. K. L. Chan,  C. J. Cramer,  M. S. Gordon,  W. J. Hehre,  A. Klamt,  
 M. W. Schmidt,  C. D. Sherrill,  D. G. Truhlar,  A. Aspuru-Guzik,  R. Baer,  
 A. T. Bell,  N. A. Besley,  Jeng-Da Chai,  A. E. DePrince, III,  
 R. A. DiStasio Jr.,  A. Dreuw,  B. D. Dunietz,  T. R. Furlani,  
 Chao-Ping Hsu,  Yousung Jung,  Jing Kong,  D. S. Lambrecht,  WanZhen Liang,  
 C. Ochsenfeld,  V. A. Rassolov,  L. V. Slipchenko,  J. E. Subotnik,  
 T. Van Voorhis,  J. M. Herbert,  A. I. Krylov,  P. M. W. Gill,  M. Head-Gordon

 Contributors to earlier versions of Q-Chem not listed above: 
 R. D. Adamson,  B. Austin,  J. Baker,  G. J. O. Beran,  K. Brandhorst,  
 S. T. Brown,  E. F. C. Byrd,  A. K. Chakraborty,  C.-L. Cheng,  
 Siu Hung Chien,  D. M. Chipman,  D. L. Crittenden,  H. Dachsel,  
 R. J. Doerksen,  A. D. Dutoi,  L. Fusti-Molnar,  W. A. Goddard III,  
 A. Golubeva-Zadorozhnaya,  S. R. Gwaltney,  G. Hawkins,  A. Heyden,  
 S. Hirata,  G. Kedziora,  F. J. Keil,  C. Kelley,  Jihan Kim,  R. A. King,  
 R. Z. Khaliullin,  P. P. Korambath,  W. Kurlancheek,  A. M. Lee,  M. S. Lee,  
 S. V. Levchenko,  Ching Yeh Lin,  D. Liotard,  R. C. Lochan,  I. Lotan,  
 P. E. Maslen,  N. Nair,  D. P. O'Neill,  D. Neuhauser,  E. Neuscamman,  
 C. M. Oana,  R. Olson,  B. Peters,  R. Peverati,  P. A. Pieniazek,  
 Y. M. Rhee,  J. Ritchie,  M. A. Rohrdanz,  E. Rosta,  N. J. Russ,  
 H. F. Schaefer III,  N. E. Schultz,  N. Shenvi,  A. C. Simmonett,  A. Sodt,  
 D. Stuck,  K. S. Thanthiriwatte,  V. Vanovschi,  Tao Wang,  A. Warshel,  
 C. F. Williams,  Q. Wu,  X. Xu,  W. Zhang

 Please cite Q-Chem as follows:
 Y. Shao et al., Mol. Phys. 113, 184-215 (2015)
 DOI: 10.1080/00268976.2014.952696

 Q-Chem 5.1.2 for Intel X86 EM64T Linux

 Parts of Q-Chem use Armadillo 8.300.2 (Tropical Shenanigans).
 http://arma.sourceforge.net/

 Q-Chem begins on Sun May  5 09:53:42 2019  

Host: 
0

     Scratch files written to /scratch/taweetham/qchem26195//
Input Ideriv = 1
Curr. Ideriv = -1
Max.  Ideriv = 1


!!********************************************.
!!******************Warning*******************.
!!Desired Analytical derivatives not available.
!!Finite difference job might take a long time.
!!********************************************.
!!********************************************.


 2-order derivative to be evaluated numerically with 1-order analytical derivatives

Checking the input file for inconsistencies... 	...done.

--------------------------------------------------------------
User input:
--------------------------------------------------------------
Br=Br_c.out
$molecule
0 1
Br
N  1 2.035184
N  2 1.178381 1 124.360345
Br 3 2.035184 2 124.360345 1 -0.000000 0
$end

$rem
   JOB_TYPE 	FREQUENCY
   BASIS 		6-311++G**
   METHOD	ccsd
   MEM_TOTAL	64000
   N_FROZEN_CORE      FC
$end


--------------------------------------------------------------
 ----------------------------------------------------------------
             Standard Nuclear Orientation (Angstroms)
    I     Atom           X                Y                Z
 ----------------------------------------------------------------
    1      Br      1.7378397990    -0.0000000000     0.2800088640
    2      N       0.5891905000     0.0000000000    -1.4000443202
    3      N      -0.5891905000     0.0000000000    -1.4000443202
    4      Br     -1.7378397990    -0.0000000000     0.2800088640
 ----------------------------------------------------------------
 Molecular Point Group                 C2v   NOp =  4
 Largest Abelian Subgroup              C2v   NOp =  4
 Nuclear Repulsion Energy =   426.2628024777 hartrees
 There are       42 alpha and       42 beta electrons
 Requested basis set is 6-311++G(d,p)
 There are 50 shells and 140 basis functions
 Total memory of 64000MB is distributed as follows: 
   QALLOC including MEM_STATIC uses 192MB
   MEM_STATIC is set to 192MB
   CCMAN JOB total memory use is  63808MB
 Warning: actual memory use might exceed 64000MB

 Total QAlloc Memory Limit    192 MB
 Mega-Array Size       188 MB
 MEM_STATIC part       192 MB

                       Distance Matrix (Angstroms)
             Br(  1)   N (  2)   N (  3)
   N (  2)  2.035184
   N (  3)  2.870130  1.178381
   Br(  4)  3.475680  2.870130  2.035184

 A cutoff of  1.0D-14 yielded   1078 shell pairs
 There are      9093 function pairs (     10180 Cartesian)

 -------------------------------------------------------
 OpenMP Integral Computing Module                       
 Release: version 1.0, May 2013, Q-Chem Inc. Pittsburgh 
 -------------------------------------------------------
 Integral Job Info:
 Integral job number is                      11
 Integral operator is                         1
 short-range coefficients                     0
 long-range coefficients              100000000
 Omega coefficients                           0
 if combine SR and LR in K                    0
 Integral screening is                        0
 Integral computing path is                   2
 max size of driver memory is            800000
 size of driver memory is                593474
 size of scratch memory is             29623520
 max col of scratch BK array               1296
 max len of scratch array in speh3          155
 max len of scratch index in speh4           18
 max int batch size is                      520
 min int batch size is                       52
 fixed nKL is                                45
 max L of basis functions is                  2
 order of int derivative is                   0
 number of shells is                         50
 number of basis is                         148
 number of cartesian basis is               148
 number of contracted shell pairs          1078
 number of primitive shell pairs           3033
 maxK2 (contraction) of shell pair           36
 max number of K2 of shell pair               1
 max number of CS2 of shell pair            104
 max number of PS2 of shell pair            204
 mem total for path MDJ                  526822
 -------------------------------------------------------
 Smallest overlap matrix eigenvalue = 1.42E-04
 Guess from superposition of atomic densities
 Warning:  Energy on first SCF cycle will be non-variational
 SAD guess density has 84.000000 electrons

 -----------------------------------------------------------------------
  General SCF calculation program by
  Eric Jon Sundstrom, Paul Horn, Yuezhi Mao, Dmitri Zuev, Alec White,
  David Stuck, Shaama M.S., Shane Yost, Joonho Lee, David Small,
  Daniel Levine, Susi Lehtola, Hugh Burton, Evgeny Epifanovsky
 -----------------------------------------------------------------------
 Hartree-Fock
 using 6 threads for integral computing
 -------------------------------------------------------
 OpenMP Integral computing Module                
 Release: version 2.0, May 2017, Q-Chem Inc. Pleasanton 
 -------------------------------------------------------
 A restricted SCF calculation will be
 performed using DIIS
 SCF converges when DIIS error is below 1.0e-08
 ---------------------------------------
  Cycle       Energy         DIIS error
 ---------------------------------------
    1   -5253.7870174777      3.68e-02  
    2   -5253.4116361362      6.29e-03  
    3   -5253.4586847406      5.51e-03  
    4   -5253.5337916886      6.92e-04  
    5   -5253.5362834730      3.96e-04  
    6   -5253.5369160576      1.10e-04  
    7   -5253.5370620991      2.99e-05  
    8   -5253.5370733705      1.25e-05  
    9   -5253.5370757885      4.68e-06  
   10   -5253.5370762074      1.59e-06  
   11   -5253.5370762388      3.18e-07  
   12   -5253.5370762403      9.91e-08  
   13   -5253.5370762404      3.33e-08  
   14   -5253.5370762402      8.28e-09  Convergence criterion met
 ---------------------------------------
 SCF time:   CPU 9.76s  wall 2.00s 
 SCF   energy in the final basis set =    -5253.5370762402
 Total energy in the final basis set =    -5253.5370762402


 ------------------------------------------------------------------------------

   CCMAN2: suite of methods based on coupled cluster
           and equation of motion theories.

   Components:
   * libvmm-1.3-trunk
     by Evgeny Epifanovsky, Ilya Kaliman.
   * libtensor-2.5-trunk
     by Evgeny Epifanovsky, Michael Wormit, Dmitry Zuev, Sam Manzer, 
        Ilya Kaliman.
   * libcc-2.5-trunk
     by Evgeny Epifanovsky, Arik Landau, Tomasz Kus, Kirill Khistyaev, 
        Dmitry Zuev, Prashant Manohar, Xintian Feng, Anna Krylov, 
        Matthew Goldey, Alec White, Thomas Jagau, Kaushik Nanda, 
        Anastasia Gunina, Alexander Kunitsa, Joonho Lee.

   CCMAN original authors:
   Anna I. Krylov, C. David Sherrill, Steven R. Gwaltney,
   Edward F. C. Byrd (2000)
   Sergey V. Levchenko, Lyudmila V. Slipchenko, Tao Wang,
   Ana-Maria C. Cristian (2003)
   Piotr A. Pieniazek, C. Melania Oana, Evgeny Epifanovsky (2007)
   Prashant Manohar (2009)

 ------------------------------------------------------------------------------


 Allocating and initializing 63808MB of RAM...
 Calculation will run on 6 cores.


 Alpha MOs, Restricted
 -- Occupied --                  
-490.07 -490.07  -65.20  -65.20  -58.56  -58.56  -58.56  -58.56
  1 B1    1 A1    2 B1    2 A1    3 B1    3 A1    1 A2    1 B2                 
-58.561 -58.561 -15.749 -15.747  -9.881  -9.881  -7.497  -7.497
  4 A1    4 B1    5 A1    5 B1    6 B1    6 A1    7 B1    7 A1                 
 -7.485  -7.485  -7.485  -7.485  -3.237  -3.237  -3.232  -3.232
  2 A2    2 B2    8 B1    8 A1    9 B1    9 A1    3 A2    3 B2                 
 -3.231  -3.231  -3.218  -3.218  -3.218  -3.218  -1.470  -1.063
 10 B1   10 A1   11 B1    4 B2    4 A2   11 A1   12 A1   12 B1                 
 -1.038  -0.836  -0.681  -0.663  -0.637  -0.464  -0.454  -0.442
 13 A1   13 B1   14 A1   15 A1    5 B2   16 A1    5 A2    6 B2                 
 -0.436  -0.389
 14 B1   15 B1                                                                 
 -- Virtual --                   
 -0.042   0.072   0.074   0.077   0.093   0.098   0.099   0.123
 17 A1    6 A2   16 B1   18 A1   17 B1   19 A1    7 B2    7 A2                 
  0.127   0.154   0.172   0.188   0.196   0.230   0.241   0.273
 20 A1   18 B1   19 B1   21 A1    8 B2   20 B1   22 A1    8 A2                 
  0.300   0.312   0.373   0.513   0.517   0.532   0.535   0.540
 23 A1   21 B1   22 B1   24 A1   23 B1    9 B2   25 A1   24 B1                 
  0.574   0.645   0.668   0.724   0.740   0.751   0.761   0.769
  9 A2   25 B1   26 A1   10 B2   27 A1   11 B2   10 A2   11 A2                 
  0.777   0.810   0.823   0.939   0.959   0.968   0.971   1.032
 28 A1   26 B1   27 B1   28 B1   29 A1   30 A1   12 B2   31 A1                 
  1.084   1.089   1.112   1.273   1.311   1.558   1.902   1.948
 29 B1   12 A2   30 B1   31 B1   32 A1   32 B1   13 B2   33 A1                 
  1.983   2.059   2.213   2.251   2.274   2.307   2.329   2.457
 14 B2   34 A1   33 B1   13 A2   15 B2   34 B1   35 A1   14 A2                 
  2.574   2.732   2.734   3.069   3.141   3.417   4.098   4.102
 36 A1   37 A1   35 B1   15 A2   36 B1   37 B1   16 B2   38 A1                 
  4.365   4.404   4.468   4.511   4.520   4.521   4.533   4.551
 16 A2   38 B1   39 A1   17 B2   40 A1   17 A2   18 B2   39 B1                 
  4.566   4.598   4.634   4.832   4.855   5.183   7.061   7.235
 18 A2   41 A1   40 B1   42 A1   41 B1   42 B1   43 A1   43 B1                 
  8.169   8.188   8.193   8.210   8.286   8.289  36.507  37.214
 19 B2   19 A2   44 B1   44 A1   45 A1   45 B1   46 A1   46 B1                 
 49.352  49.493 293.844 293.865 293.868 293.886 293.981 293.988
 47 A1   47 B1   20 B2   20 A2   48 B1   48 A1   49 A1   49 B1                 
*******1028.443
 50 A1   50 B1                                                                 

 Beta MOs, Restricted
 -- Occupied --                  
-490.07 -490.07  -65.20  -65.20  -58.56  -58.56  -58.56  -58.56
  1 B1    1 A1    2 B1    2 A1    3 B1    3 A1    1 A2    1 B2                 
-58.561 -58.561 -15.749 -15.747  -9.881  -9.881  -7.497  -7.497
  4 A1    4 B1    5 A1    5 B1    6 B1    6 A1    7 B1    7 A1                 
 -7.485  -7.485  -7.485  -7.485  -3.237  -3.237  -3.232  -3.232
  2 A2    2 B2    8 B1    8 A1    9 B1    9 A1    3 A2    3 B2                 
 -3.231  -3.231  -3.218  -3.218  -3.218  -3.218  -1.470  -1.063
 10 B1   10 A1   11 B1    4 B2    4 A2   11 A1   12 A1   12 B1                 
 -1.038  -0.836  -0.681  -0.663  -0.637  -0.464  -0.454  -0.442
 13 A1   13 B1   14 A1   15 A1    5 B2   16 A1    5 A2    6 B2                 
 -0.436  -0.389
 14 B1   15 B1                                                                 
 -- Virtual --                   
 -0.042   0.072   0.074   0.077   0.093   0.098   0.099   0.123
 17 A1    6 A2   16 B1   18 A1   17 B1   19 A1    7 B2    7 A2                 
  0.127   0.154   0.172   0.188   0.196   0.230   0.241   0.273
 20 A1   18 B1   19 B1   21 A1    8 B2   20 B1   22 A1    8 A2                 
  0.300   0.312   0.373   0.513   0.517   0.532   0.535   0.540
 23 A1   21 B1   22 B1   24 A1   23 B1    9 B2   25 A1   24 B1                 
  0.574   0.645   0.668   0.724   0.740   0.751   0.761   0.769
  9 A2   25 B1   26 A1   10 B2   27 A1   11 B2   10 A2   11 A2                 
  0.777   0.810   0.823   0.939   0.959   0.968   0.971   1.032
 28 A1   26 B1   27 B1   28 B1   29 A1   30 A1   12 B2   31 A1                 
  1.084   1.089   1.112   1.273   1.311   1.558   1.902   1.948
 29 B1   12 A2   30 B1   31 B1   32 A1   32 B1   13 B2   33 A1                 
  1.983   2.059   2.213   2.251   2.274   2.307   2.329   2.457
 14 B2   34 A1   33 B1   13 A2   15 B2   34 B1   35 A1   14 A2                 
  2.574   2.732   2.734   3.069   3.141   3.417   4.098   4.102
 36 A1   37 A1   35 B1   15 A2   36 B1   37 B1   16 B2   38 A1                 
  4.365   4.404   4.468   4.511   4.520   4.521   4.533   4.551
 16 A2   38 B1   39 A1   17 B2   40 A1   17 A2   18 B2   39 B1                 
  4.566   4.598   4.634   4.832   4.855   5.183   7.061   7.235
 18 A2   41 A1   40 B1   42 A1   41 B1   42 B1   43 A1   43 B1                 
  8.169   8.188   8.193   8.210   8.286   8.289  36.507  37.214
 19 B2   19 A2   44 B1   44 A1   45 A1   45 B1   46 A1   46 B1                 
 49.352  49.493 293.844 293.865 293.868 293.886 293.981 293.988
 47 A1   47 B1   20 B2   20 A2   48 B1   48 A1   49 A1   49 B1                 
*******1028.443
 50 A1   50 B1                                                                 

 Occupation and symmetry of molecular orbitals

 Point group: C2v (4 irreducible representations).

                           A1   A2   B1   B2    All 
 ----------------------------------------------------
 All molecular orbitals:
  - Alpha                  50   20   50   20    140 
  - Beta                   50   20   50   20    140 
 ----------------------------------------------------
 Alpha orbitals:
  - Frozen occupied        8    2    8    2     20  
  - Active occupied        8    3    7    4     22  
  - Active virtual         34   15   35   14    98  
  - Frozen virtual         0    0    0    0     0   
 ----------------------------------------------------
 Beta orbitals:
  - Frozen occupied        8    2    8    2     20  
  - Active occupied        8    3    7    4     22  
  - Active virtual         34   15   35   14    98  
  - Frozen virtual         0    0    0    0     0   
 ----------------------------------------------------

 Import integrals:   CPU 0.00 s  wall 0.00 s

 Import integrals:   CPU 64.57 s  wall 12.87 s

 MP2 amplitudes:   CPU 0.72 s  wall 0.63 s

Running a double precision version
           CCSD T amplitudes will be solved using DIIS.

           Start     Size      MaxIter   EConv     TConv     
           3         7         100       1.00e-07  1.00e-05  
 ------------------------------------------------------------------------------
           Energy (a.u.)   Ediff      Tdiff       Comment
 ------------------------------------------------------------------------------
         -5254.46571352                           
     1   -5254.41663989   4.91e-02   8.39e-01     
     2   -5254.45276283   3.61e-02   1.18e-01     
     3   -5254.44790639   4.86e-03   5.94e-02     
     4   -5254.45169595   3.79e-03   2.37e-02     Switched to DIIS steps.
     5   -5254.45314805   1.45e-03   1.57e-02     
     6   -5254.45327175   1.24e-04   4.18e-03     
     7   -5254.45332436   5.26e-05   2.58e-03     
     8   -5254.45336178   3.74e-05   9.25e-04     
     9   -5254.45337571   1.39e-05   5.98e-04     
    10   -5254.45337330   2.41e-06   1.65e-04     
    11   -5254.45337436   1.06e-06   1.10e-04     
    12   -5254.45337352   8.38e-07   7.43e-05     
    13   -5254.45337359   6.58e-08   2.06e-05     
    14   -5254.45337350   8.46e-08   9.24e-06     
 ------------------------------------------------------------------------------
         -5254.45337350                           CCSD T converged.

End of double precision
 SCF energy                 = -5253.53707624
 MP2 energy                 = -5254.46571352
 CCSD correlation energy     =    -0.91629726
 CCSD total energy           = -5254.45337350

 CCSD  T1^2 = 0.0236  T2^2 = 0.3084  Leading amplitudes:

 Amplitude    Orbitals with energies
  0.0415       16 (A1) A                 ->    17 (A1) A                  
              -0.4635                         -0.0424                     
  0.0415       16 (A1) B                 ->    17 (A1) B                  
              -0.4635                         -0.0424                     
 -0.0387       5 (A2) A                  ->    6 (A2) A                   
              -0.4541                          0.0722                     
 -0.0387       5 (A2) B                  ->    6 (A2) B                   
              -0.4541                          0.0722                     

 Amplitude    Orbitals with energies
 -0.1354       15 (B1) A     15 (B1) B   ->    17 (A1) A     17 (A1) B    
              -0.3886       -0.3886           -0.0424       -0.0424       
  0.1354       15 (B1) A     15 (B1) B   ->    17 (A1) B     17 (A1) A    
              -0.3886       -0.3886           -0.0424       -0.0424       
  0.1354       15 (B1) B     15 (B1) A   ->    17 (A1) A     17 (A1) B    
              -0.3886       -0.3886           -0.0424       -0.0424       
 -0.1354       15 (B1) B     15 (B1) A   ->    17 (A1) B     17 (A1) A    
              -0.3886       -0.3886           -0.0424       -0.0424       

 Computing CCSD intemediates for later calculations in double precision
 Finished.

Running a double precision version
           CCSD Lambda amplitudes will be solved using DIIS.
           Start     Size      MaxIter   EConv     LConv     
           3         7         100       1.00e-07  1.00e-05  
 ------------------------------------------------------------------------------
            Enorm      Ldiff       Comment
 ------------------------------------------------------------------------------
     1     7.05e-02   5.45e-02     
     2     1.58e-02   3.00e-03     
     3     6.97e-03   3.01e-03     
     4     4.14e-03   1.09e-03     Switched to DIIS steps.
     5     1.76e-03   9.50e-04     
     6     1.07e-03   4.17e-04     
     7     3.83e-04   2.08e-04     
     8     1.67e-04   3.14e-05     
     9     8.14e-05   7.86e-06     
    10     4.74e-05   2.16e-06     
    11     2.15e-05   3.28e-06     
    12     8.02e-06   1.24e-06     
    13     3.35e-06   1.37e-07     
    14     1.35e-06   1.43e-07     
    15     7.44e-07   1.51e-07     
    16     3.75e-07   9.25e-08     
    17     2.14e-07   6.37e-08     
    18     1.07e-07   3.47e-08     
    19     5.52e-08   1.47e-08     
 ------------------------------------------------------------------------------
                                   CCSD Lambda converged.

 Computing density matrices in double precision...
           Orbital response amplitudes will be solved using DIIS.
           Start     Size      MaxIter   EConv     LConv     
           3         7         100       1.00e-06  1.00e-06  
 ------------------------------------------------------------------------------
            Enorm      Ldiff       Comment
 ------------------------------------------------------------------------------
     1     1.37e-01   3.80e-04     
     2     1.63e-01   1.96e-02     
     3     2.44e-01   5.57e-02     
     4     2.12e-02   1.22e-01     Switched to DIIS steps.
     5     2.62e-03   1.44e-03     
     6     4.61e-04   2.07e-04     
     7     2.02e-04   8.92e-05     
     8     2.18e-05   1.80e-05     
     9     7.57e-06   4.95e-06     
    10     2.23e-06   3.96e-07     
    11     4.72e-07   3.64e-07     
 ------------------------------------------------------------------------------
                                   Orbital response converged.

 Computing density matrices... Done.
 CCSD calculation:   CPU 302.61 s  wall 57.04 s

 Transferring MO TPDM to AO TPDM
 Transferring g2_o1o1o1o1
 Transferring g2_o1o1o1v1
 Transferring g2_o1o1v1v1
 Transferring g2_o1v1o1v1
 Transferring g2_o1v1v1v1
 Transferring g2_v1v1v1v1
 Adding separable TPDM
 Computing TPDM gradient
 --------------------------------------------------------
 2e gradient
  Atom          X               Y               Z
 --------------------------------------------------------
    1        -43.806953        0.000000      -18.529609  
    2        -15.608531       -0.000000       18.529609  
    3         15.608531        0.000000       18.529609  
    4         43.806953       -0.000000      -18.529609  
 --------------------------------------------------------
 --------------------------------------------------------
 Final gradient
  Atom          X               Y               Z
 --------------------------------------------------------
    1        -43.806953        0.000000      -18.529609  
    2        -15.608531       -0.000000       18.529609  
    3         15.608531        0.000000       18.529609  
    4         43.806953       -0.000000      -18.529609  
 --------------------------------------------------------
 Analytic gradient from two-electron contribution:   CPU 406.95 s  wall 115.88 s

 Total ccman2 time:   CPU 785.06 s  wall 189.37 s


 --------------------------------------------------------------
             Orbital Energies (a.u.) and Symmetries
 --------------------------------------------------------------

 Alpha MOs, Restricted
 -- Occupied --                  
-490.07  -65.20  -58.56  -58.56  -15.75   -9.88   -7.50   -7.49
  1 A1    2 A1    3 A1    4 A1    5 A1    6 A1    7 A1    8 A1                 
-58.561  -7.485-490.070 -65.203 -58.563 -58.561 -15.747  -9.881
  1 A2    2 A2    1 B1    2 B1    3 B1    4 B1    5 B1    6 B1                 
 -7.497  -7.485 -58.561  -7.485  -3.237  -3.231  -3.218  -1.470
  7 B1    8 B1    1 B2    2 B2    9 A1   10 A1   11 A1   12 A1                 
 -1.038  -0.681  -0.663  -0.464  -3.232  -3.218  -0.454  -3.237
 13 A1   14 A1   15 A1   16 A1    3 A2    4 A2    5 A2    9 B1                 
 -3.231  -3.218  -1.063  -0.836  -0.436  -0.389  -3.232  -3.218
 10 B1   11 B1   12 B1   13 B1   14 B1   15 B1    3 B2    4 B2                 
 -0.637  -0.442
  5 B2    6 B2                                                                 
 -- Virtual --                   
 -0.042   0.077   0.098   0.127   0.188   0.241   0.300   0.513
 17 A1   18 A1   19 A1   20 A1   21 A1   22 A1   23 A1   24 A1                 
  0.535   0.668   0.740   0.777   0.959   0.968   1.032   1.311
 25 A1   26 A1   27 A1   28 A1   29 A1   30 A1   31 A1   32 A1                 
  1.948   2.059   2.329   2.574   2.732   4.102   4.468   4.520
 33 A1   34 A1   35 A1   36 A1   37 A1   38 A1   39 A1   40 A1                 
  4.598   4.832   7.061   8.210   8.286  36.507  49.352 293.886
 41 A1   42 A1   43 A1   44 A1   45 A1   46 A1   47 A1   48 A1                 
293.9811028.269   0.072   0.123   0.273   0.574   0.761   0.769
 49 A1   50 A1    6 A2    7 A2    8 A2    9 A2   10 A2   11 A2                 
  1.089   2.251   2.457   3.069   4.365   4.521   4.566   8.188
 12 A2   13 A2   14 A2   15 A2   16 A2   17 A2   18 A2   19 A2                 
293.865   0.074   0.093   0.154   0.172   0.230   0.312   0.373
 20 A2   16 B1   17 B1   18 B1   19 B1   20 B1   21 B1   22 B1                 
  0.517   0.540   0.645   0.810   0.823   0.939   1.084   1.112
 23 B1   24 B1   25 B1   26 B1   27 B1   28 B1   29 B1   30 B1                 
  1.273   1.558   2.213   2.307   2.734   3.141   3.417   4.404
 31 B1   32 B1   33 B1   34 B1   35 B1   36 B1   37 B1   38 B1                 
  4.551   4.634   4.855   5.183   7.235   8.193   8.289  37.214
 39 B1   40 B1   41 B1   42 B1   43 B1   44 B1   45 B1   46 B1                 
 49.493 293.868 293.9881028.443   0.099   0.196   0.532   0.724
 47 B1   48 B1   49 B1   50 B1    7 B2    8 B2    9 B2   10 B2                 
  0.751   0.971   1.902   1.983   2.274   4.098   4.511   4.533
 11 B2   12 B2   13 B2   14 B2   15 B2   16 B2   17 B2   18 B2                 
  8.169 293.844
 19 B2   20 B2                                                                 

 Beta MOs, Restricted
 -- Occupied --                  
-490.07  -65.20  -58.56  -58.56  -15.75   -9.88   -7.50   -7.49
  1 A1    2 A1    3 A1    4 A1    5 A1    6 A1    7 A1    8 A1                 
-58.561  -7.485-490.070 -65.203 -58.563 -58.561 -15.747  -9.881
  1 A2    2 A2    1 B1    2 B1    3 B1    4 B1    5 B1    6 B1                 
 -7.497  -7.485 -58.561  -7.485  -3.237  -3.231  -3.218  -1.470
  7 B1    8 B1    1 B2    2 B2    9 A1   10 A1   11 A1   12 A1                 
 -1.038  -0.681  -0.663  -0.464  -3.232  -3.218  -0.454  -3.237
 13 A1   14 A1   15 A1   16 A1    3 A2    4 A2    5 A2    9 B1                 
 -3.231  -3.218  -1.063  -0.836  -0.436  -0.389  -3.232  -3.218
 10 B1   11 B1   12 B1   13 B1   14 B1   15 B1    3 B2    4 B2                 
 -0.637  -0.442
  5 B2    6 B2                                                                 
 -- Virtual --                   
 -0.042   0.077   0.098   0.127   0.188   0.241   0.300   0.513
 17 A1   18 A1   19 A1   20 A1   21 A1   22 A1   23 A1   24 A1                 
  0.535   0.668   0.740   0.777   0.959   0.968   1.032   1.311
 25 A1   26 A1   27 A1   28 A1   29 A1   30 A1   31 A1   32 A1                 
  1.948   2.059   2.329   2.574   2.732   4.102   4.468   4.520
 33 A1   34 A1   35 A1   36 A1   37 A1   38 A1   39 A1   40 A1                 
  4.598   4.832   7.061   8.210   8.286  36.507  49.352 293.886
 41 A1   42 A1   43 A1   44 A1   45 A1   46 A1   47 A1   48 A1                 
293.9811028.269   0.072   0.123   0.273   0.574   0.761   0.769
 49 A1   50 A1    6 A2    7 A2    8 A2    9 A2   10 A2   11 A2                 
  1.089   2.251   2.457   3.069   4.365   4.521   4.566   8.188
 12 A2   13 A2   14 A2   15 A2   16 A2   17 A2   18 A2   19 A2                 
293.865   0.074   0.093   0.154   0.172   0.230   0.312   0.373
 20 A2   16 B1   17 B1   18 B1   19 B1   20 B1   21 B1   22 B1                 
  0.517   0.540   0.645   0.810   0.823   0.939   1.084   1.112
 23 B1   24 B1   25 B1   26 B1   27 B1   28 B1   29 B1   30 B1                 
  1.273   1.558   2.213   2.307   2.734   3.141   3.417   4.404
 31 B1   32 B1   33 B1   34 B1   35 B1   36 B1   37 B1   38 B1                 
  4.551   4.634   4.855   5.183   7.235   8.193   8.289  37.214
 39 B1   40 B1   41 B1   42 B1   43 B1   44 B1   45 B1   46 B1                 
 49.493 293.868 293.9881028.443   0.099   0.196   0.532   0.724
 47 B1   48 B1   49 B1   50 B1    7 B2    8 B2    9 B2   10 B2                 
  0.751   0.971   1.902   1.983   2.274   4.098   4.511   4.533
 11 B2   12 B2   13 B2   14 B2   15 B2   16 B2   17 B2   18 B2                 
  8.169 293.844
 19 B2   20 B2                                                                 
 --------------------------------------------------------------

          Ground-State Mulliken Net Atomic Charges

     Atom                 Charge (a.u.)
  ----------------------------------------
      1 Br                   -0.040024
      2 N                     0.040024
      3 N                     0.040024
      4 Br                   -0.040024
  ----------------------------------------
  Sum of atomic charges =     0.000000

 -----------------------------------------------------------------
                    Cartesian Multipole Moments
 -----------------------------------------------------------------
    Charge (ESU x 10^10)
                 0.0000
    Dipole Moment (Debye)
         X       0.0000      Y       0.0000      Z       0.5144
       Tot       0.5144
    Quadrupole Moments (Debye-Ang)
        XX     -48.3802     XY       0.0000     YY     -48.0905
        XZ      -0.0000     YZ      -0.0000     ZZ     -47.7157
    Octopole Moments (Debye-Ang^2)
       XXX       0.0000    XXY      -0.0000    XYY      -0.0000
       YYY       0.0000    XXZ      14.1030    XYZ      -0.0000
       YYZ       3.6222    XZZ      -0.0000    YZZ      -0.0000
       ZZZ      21.4898
    Hexadecapole Moments (Debye-Ang^3)
      XXXX    -740.5349   XXXY       0.0000   XXYY    -137.1457
      XYYY       0.0000   YYYY     -56.0942   XXXZ       0.0000
      XXYZ      -0.0000   XYYZ      -0.0000   YYYZ      -0.0000
      XXZZ    -148.2311   XYZZ      -0.0000   YYZZ     -41.3962
      XZZZ      -0.0000   YZZZ      -0.0000   ZZZZ    -205.8416
 -----------------------------------------------------------------
 DrvMan completing analytic gradient of the correlated energy
 Correlated dipole moment
            1
    1   0.0000000
    2   0.0000000
    3   0.2023765
 Energy read as -5254.453373503
 Full Analytical Gradient: (in a.u., or Hartree/Bohr)
             1             2             3             4
    1   -0.00000217   -0.00000936    0.00000936    0.00000217
    2   -0.00000000    0.00000000    0.00000000   -0.00000000
    3   -0.00000158    0.00000158    0.00000158   -0.00000158
 Gradient time:  CPU 1.35 s  wall 1.38 s
 ######################################################
 ######################################################
 # Starting finite difference calculation for IDERIV  #
 Finite diff step size:  1.88973e-03 a.u.
 ----------------------------------------------------------------
             Standard Nuclear Orientation (Angstroms)
    I     Atom           X                Y                Z
 ----------------------------------------------------------------
    1      Br      1.7388397990    -0.0000000000     0.2800088640
    2      N       0.5891905000     0.0000000000    -1.4000443202
    3      N      -0.5891905000     0.0000000000    -1.4000443202
    4      Br     -1.7378397990    -0.0000000000     0.2800088640
 ----------------------------------------------------------------
 Nuclear Repulsion Energy =   426.1787327420 hartrees
 There are       42 alpha and       42 beta electrons

                       Distance Matrix (Angstroms)
             Br(  1)   N (  2)   N (  3)
   N (  2)  2.035749
   N (  3)  2.870941  1.178381
   Br(  4)  3.476680  2.870130  2.035184

 Requested basis set is 6-311++G(d,p)
 There are 50 shells and 140 basis functions
 A cutoff of  1.0D-14 yielded   1078 shell pairs
 There are      9093 function pairs (     10180 Cartesian)
 Smallest overlap matrix eigenvalue = 1.42E-04
 Guess MOs from SCF MO coefficient file

 -----------------------------------------------------------------------
  General SCF calculation program by
  Eric Jon Sundstrom, Paul Horn, Yuezhi Mao, Dmitri Zuev, Alec White,
  David Stuck, Shaama M.S., Shane Yost, Joonho Lee, David Small,
  Daniel Levine, Susi Lehtola, Hugh Burton, Evgeny Epifanovsky
 -----------------------------------------------------------------------
 Hartree-Fock
 using 6 threads for integral computing
 -------------------------------------------------------
 OpenMP Integral computing Module                
 Release: version 2.0, May 2017, Q-Chem Inc. Pleasanton 
 -------------------------------------------------------
 A restricted SCF calculation will be
 performed using DIIS
 SCF converges when DIIS error is below 1.0e-08
 ---------------------------------------
  Cycle       Energy         DIIS error
 ---------------------------------------
    1   -5253.5370534675      4.95e-06  
    2   -5253.5370535661      1.92e-06  
    3   -5253.5370535844      1.26e-06  
    4   -5253.5370535925      5.17e-07  
    5   -5253.5370535961      2.60e-07  
    6   -5253.5370535969      1.13e-07  
    7   -5253.5370535971      4.13e-08  
    8   -5253.5370535971      2.02e-08  
    9   -5253.5370535971      8.10e-09  Convergence criterion met
 ---------------------------------------
 SCF time:   CPU 10.48s  wall 2.00s 
 SCF   energy in the final basis set =    -5253.5370535971
 Total energy in the final basis set =    -5253.5370535971


 ------------------------------------------------------------------------------

   CCMAN2: suite of methods based on coupled cluster
           and equation of motion theories.

   Components:
   * libvmm-1.3-trunk
     by Evgeny Epifanovsky, Ilya Kaliman.
   * libtensor-2.5-trunk
     by Evgeny Epifanovsky, Michael Wormit, Dmitry Zuev, Sam Manzer, 
        Ilya Kaliman.
   * libcc-2.5-trunk
     by Evgeny Epifanovsky, Arik Landau, Tomasz Kus, Kirill Khistyaev, 
        Dmitry Zuev, Prashant Manohar, Xintian Feng, Anna Krylov, 
        Matthew Goldey, Alec White, Thomas Jagau, Kaushik Nanda, 
        Anastasia Gunina, Alexander Kunitsa, Joonho Lee.

   CCMAN original authors:
   Anna I. Krylov, C. David Sherrill, Steven R. Gwaltney,
   Edward F. C. Byrd (2000)
   Sergey V. Levchenko, Lyudmila V. Slipchenko, Tao Wang,
   Ana-Maria C. Cristian (2003)
   Piotr A. Pieniazek, C. Melania Oana, Evgeny Epifanovsky (2007)
   Prashant Manohar (2009)

 ------------------------------------------------------------------------------


 Allocating and initializing 63808MB of RAM...
 Calculation will run on 6 cores.


 Alpha MOs, Restricted
 -- Occupied --                  
-490.07 -490.07  -65.20  -65.20  -58.56  -58.56  -58.56  -58.56
  1 A     2 A     3 A     4 A     5 A     6 A     7 A     8 A                  
-58.561 -58.561 -15.749 -15.747  -9.881  -9.881  -7.497  -7.497
  9 A    10 A    11 A    12 A    13 A    14 A    15 A    16 A                  
 -7.485  -7.485  -7.485  -7.485  -3.237  -3.237  -3.232  -3.232
 17 A    18 A    19 A    20 A    21 A    22 A    23 A    24 A                  
 -3.231  -3.231  -3.218  -3.218  -3.218  -3.218  -1.470  -1.063
 25 A    26 A    27 A    28 A    29 A    30 A    31 A    32 A                  
 -1.038  -0.836  -0.681  -0.663  -0.637  -0.463  -0.454  -0.442
 33 A    34 A    35 A    36 A    37 A    38 A    39 A    40 A                  
 -0.436  -0.389
 41 A    42 A                                                                  
 -- Virtual --                   
 -0.042   0.072   0.074   0.077   0.093   0.098   0.099   0.123
 43 A    44 A    45 A    46 A    47 A    48 A    49 A    50 A                  
  0.127   0.154   0.172   0.188   0.196   0.230   0.241   0.273
 51 A    52 A    53 A    54 A    55 A    56 A    57 A    58 A                  
  0.300   0.312   0.373   0.513   0.517   0.532   0.535   0.540
 59 A    60 A    61 A    62 A    63 A    64 A    65 A    66 A                  
  0.574   0.645   0.668   0.724   0.740   0.751   0.761   0.769
 67 A    68 A    69 A    70 A    71 A    72 A    73 A    74 A                  
  0.777   0.810   0.823   0.939   0.959   0.968   0.971   1.032
 75 A    76 A    77 A    78 A    79 A    80 A    81 A    82 A                  
  1.084   1.089   1.112   1.273   1.311   1.558   1.902   1.948
 83 A    84 A    85 A    86 A    87 A    88 A    89 A    90 A                  
  1.983   2.059   2.213   2.251   2.274   2.307   2.329   2.456
 91 A    92 A    93 A    94 A    95 A    96 A    97 A    98 A                  
  2.574   2.732   2.734   3.069   3.141   3.417   4.098   4.102
 99 A   100 A   101 A   102 A   103 A   104 A   105 A   106 A                  
  4.365   4.404   4.468   4.511   4.520   4.521   4.533   4.551
107 A   108 A   109 A   110 A   111 A   112 A   113 A   114 A                  
  4.566   4.598   4.634   4.831   4.855   5.183   7.061   7.235
115 A   116 A   117 A   118 A   119 A   120 A   121 A   122 A                  
  8.169   8.188   8.193   8.210   8.286   8.289  36.507  37.214
123 A   124 A   125 A   126 A   127 A   128 A   129 A   130 A                  
 49.352  49.493 293.844 293.865 293.868 293.886 293.981 293.988
131 A   132 A   133 A   134 A   135 A   136 A   137 A   138 A                  
*******1028.443
139 A   140 A                                                                  

 Beta MOs, Restricted
 -- Occupied --                  
-490.07 -490.07  -65.20  -65.20  -58.56  -58.56  -58.56  -58.56
  1 A     2 A     3 A     4 A     5 A     6 A     7 A     8 A                  
-58.561 -58.561 -15.749 -15.747  -9.881  -9.881  -7.497  -7.497
  9 A    10 A    11 A    12 A    13 A    14 A    15 A    16 A                  
 -7.485  -7.485  -7.485  -7.485  -3.237  -3.237  -3.232  -3.232
 17 A    18 A    19 A    20 A    21 A    22 A    23 A    24 A                  
 -3.231  -3.231  -3.218  -3.218  -3.218  -3.218  -1.470  -1.063
 25 A    26 A    27 A    28 A    29 A    30 A    31 A    32 A                  
 -1.038  -0.836  -0.681  -0.663  -0.637  -0.463  -0.454  -0.442
 33 A    34 A    35 A    36 A    37 A    38 A    39 A    40 A                  
 -0.436  -0.389
 41 A    42 A                                                                  
 -- Virtual --                   
 -0.042   0.072   0.074   0.077   0.093   0.098   0.099   0.123
 43 A    44 A    45 A    46 A    47 A    48 A    49 A    50 A                  
  0.127   0.154   0.172   0.188   0.196   0.230   0.241   0.273
 51 A    52 A    53 A    54 A    55 A    56 A    57 A    58 A                  
  0.300   0.312   0.373   0.513   0.517   0.532   0.535   0.540
 59 A    60 A    61 A    62 A    63 A    64 A    65 A    66 A                  
  0.574   0.645   0.668   0.724   0.740   0.751   0.761   0.769
 67 A    68 A    69 A    70 A    71 A    72 A    73 A    74 A                  
  0.777   0.810   0.823   0.939   0.959   0.968   0.971   1.032
 75 A    76 A    77 A    78 A    79 A    80 A    81 A    82 A                  
  1.084   1.089   1.112   1.273   1.311   1.558   1.902   1.948
 83 A    84 A    85 A    86 A    87 A    88 A    89 A    90 A                  
  1.983   2.059   2.213   2.251   2.274   2.307   2.329   2.456
 91 A    92 A    93 A    94 A    95 A    96 A    97 A    98 A                  
  2.574   2.732   2.734   3.069   3.141   3.417   4.098   4.102
 99 A   100 A   101 A   102 A   103 A   104 A   105 A   106 A                  
  4.365   4.404   4.468   4.511   4.520   4.521   4.533   4.551
107 A   108 A   109 A   110 A   111 A   112 A   113 A   114 A                  
  4.566   4.598   4.634   4.831   4.855   5.183   7.061   7.235
115 A   116 A   117 A   118 A   119 A   120 A   121 A   122 A                  
  8.169   8.188   8.193   8.210   8.286   8.289  36.507  37.214
123 A   124 A   125 A   126 A   127 A   128 A   129 A   130 A                  
 49.352  49.493 293.844 293.865 293.868 293.886 293.981 293.988
131 A   132 A   133 A   134 A   135 A   136 A   137 A   138 A                  
*******1028.443
139 A   140 A                                                                  

 Occupation and symmetry of molecular orbitals

 Point group: C1 (1 irreducible representation).

                           A     All 
 -------------------------------------
 All molecular orbitals:
  - Alpha                  140   140 
  - Beta                   140   140 
 -------------------------------------
 Alpha orbitals:
  - Frozen occupied        20    20  
  - Active occupied        22    22  
  - Active virtual         98    98  
  - Frozen virtual         0     0   
 -------------------------------------
 Beta orbitals:
  - Frozen occupied        20    20  
  - Active occupied        22    22  
  - Active virtual         98    98  
  - Frozen virtual         0     0   
 -------------------------------------

 Import integrals:   CPU 0.00 s  wall 0.00 s

 Import integrals:   CPU 73.09 s  wall 14.41 s

 MP2 amplitudes:   CPU 0.26 s  wall 0.18 s

Running a double precision version
           CCSD T amplitudes will be solved using DIIS.

           Start     Size      MaxIter   EConv     TConv     
           3         7         100       1.00e-07  1.00e-05  
 ------------------------------------------------------------------------------
           Energy (a.u.)   Ediff      Tdiff       Comment
 ------------------------------------------------------------------------------
         -5254.46571936                           
     1   -5254.41663010   4.91e-02   8.39e-01     
     2   -5254.45276385   3.61e-02   1.18e-01     
     3   -5254.44790323   4.86e-03   5.94e-02     
     4   -5254.45169493   3.79e-03   2.37e-02     Switched to DIIS steps.
     5   -5254.45314779   1.45e-03   1.57e-02     
     6   -5254.45327157   1.24e-04   4.18e-03     
     7   -5254.45332422   5.26e-05   2.58e-03     
     8   -5254.45336169   3.75e-05   9.26e-04     
     9   -5254.45337567   1.40e-05   5.99e-04     
    10   -5254.45337325   2.42e-06   1.66e-04     
    11   -5254.45337431   1.07e-06   1.11e-04     
    12   -5254.45337347   8.42e-07   7.45e-05     
    13   -5254.45337354   6.58e-08   2.06e-05     
    14   -5254.45337345   8.48e-08   9.26e-06     
 ------------------------------------------------------------------------------
         -5254.45337345                           CCSD T converged.

End of double precision
 SCF energy                 = -5253.53705360
 MP2 energy                 = -5254.46571936
 CCSD correlation energy     =    -0.91631986
 CCSD total energy           = -5254.45337345

 CCSD  T1^2 = 0.0236  T2^2 = 0.3085  Leading amplitudes:

 Amplitude    Orbitals with energies
  0.0415       38 (A) A                  ->    43 (A) A                   
              -0.4635                         -0.0425                     
  0.0415       38 (A) B                  ->    43 (A) B                   
              -0.4635                         -0.0425                     
  0.0387       39 (A) A                  ->    44 (A) A                   
              -0.4541                          0.0722                     
  0.0387       39 (A) B                  ->    44 (A) B                   
              -0.4541                          0.0722                     

 Amplitude    Orbitals with energies
 -0.1355       42 (A) A      42 (A) B    ->    43 (A) A      43 (A) B     
              -0.3886       -0.3886           -0.0425       -0.0425       
  0.1355       42 (A) A      42 (A) B    ->    43 (A) B      43 (A) A     
              -0.3886       -0.3886           -0.0425       -0.0425       
  0.1355       42 (A) B      42 (A) A    ->    43 (A) A      43 (A) B     
              -0.3886       -0.3886           -0.0425       -0.0425       
 -0.1355       42 (A) B      42 (A) A    ->    43 (A) B      43 (A) A     
              -0.3886       -0.3886           -0.0425       -0.0425       

 Computing CCSD intemediates for later calculations in double precision
 Finished.

Running a double precision version
           CCSD Lambda amplitudes will be solved using DIIS.
           Start     Size      MaxIter   EConv     LConv     
           3         7         100       1.00e-07  1.00e-05  
 ------------------------------------------------------------------------------
            Enorm      Ldiff       Comment
 ------------------------------------------------------------------------------
     1     7.06e-02   5.45e-02     
     2     1.58e-02   3.00e-03     
     3     6.98e-03   3.01e-03     
     4     4.14e-03   1.09e-03     Switched to DIIS steps.
     5     1.76e-03   9.51e-04     
     6     1.07e-03   4.17e-04     
     7     3.84e-04   2.08e-04     
     8     1.67e-04   3.15e-05     
     9     8.16e-05   7.89e-06     
    10     4.75e-05   2.17e-06     
    11     2.15e-05   3.29e-06     
    12     8.04e-06   1.24e-06     
    13     3.35e-06   1.38e-07     
    14     1.35e-06   1.43e-07     
    15     7.45e-07   1.52e-07     
    16     3.75e-07   9.28e-08     
    17     2.14e-07   6.39e-08     
    18     1.08e-07   3.48e-08     
    19     5.54e-08   1.48e-08     
 ------------------------------------------------------------------------------
                                   CCSD Lambda converged.

 Computing density matrices in double precision...
           Orbital response amplitudes will be solved using DIIS.
           Start     Size      MaxIter   EConv     LConv     
           3         7         100       1.00e-06  1.00e-06  
 ------------------------------------------------------------------------------
            Enorm      Ldiff       Comment
 ------------------------------------------------------------------------------
     1     1.37e-01   3.79e-04     
     2     1.63e-01   1.96e-02     
     3     2.44e-01   5.57e-02     
     4     2.12e-02   1.22e-01     Switched to DIIS steps.
     5     2.62e-03   1.44e-03     
     6     4.63e-04   2.07e-04     
     7     2.13e-04   8.88e-05     
     8     7.35e-05   1.79e-05     
     9     3.42e-05   2.89e-06     
    10     7.77e-06   2.55e-06     
    11     4.57e-06   2.33e-07     
    12     1.25e-06   2.30e-07     
    13     3.29e-07   1.20e-07     
 ------------------------------------------------------------------------------
                                   Orbital response converged.

 Computing density matrices... Done.
 CCSD calculation:   CPU 3763.33 s  wall 645.94 s

 Transferring MO TPDM to AO TPDM
 Transferring g2_o1o1o1o1
 Transferring g2_o1o1o1v1
 Transferring g2_o1o1v1v1
 Transferring g2_o1v1o1v1
 Transferring g2_o1v1v1v1
 Transferring g2_v1v1v1v1
 Adding separable TPDM
 Computing TPDM gradient
 --------------------------------------------------------
 2e gradient
  Atom          X               Y               Z
 --------------------------------------------------------
    1        -43.792287       -0.000000      -18.514405  
    2        -15.609402        0.000000       18.518241  
    3         15.609791       -0.000000       18.525475  
    4         43.791899        0.000000      -18.529312  
 --------------------------------------------------------
 --------------------------------------------------------
 Final gradient
  Atom          X               Y               Z
 --------------------------------------------------------
    1        -43.792287       -0.000000      -18.514405  
    2        -15.609402        0.000000       18.518241  
    3         15.609791       -0.000000       18.525475  
    4         43.791899        0.000000      -18.529312  
 --------------------------------------------------------
 Analytic gradient from two-electron contribution:   CPU 427.22 s  wall 120.86 s

 Total ccman2 time:   CPU 4276.21 s  wall 785.11 s


 --------------------------------------------------------------

                    Orbital Energies (a.u.)
 --------------------------------------------------------------

 Alpha MOs
 -- Occupied --
*******-490.070 -65.203 -65.203 -58.563 -58.563 -58.561 -58.561
-58.561 -58.561 -15.749 -15.747  -9.881  -9.881  -7.497  -7.497
 -7.485  -7.485  -7.485  -7.485  -3.237  -3.237  -3.232  -3.232
 -3.231  -3.231  -3.218  -3.218  -3.218  -3.218  -1.470  -1.063
 -1.038  -0.836  -0.681  -0.663  -0.637  -0.463  -0.454  -0.442
 -0.436  -0.389
 -- Virtual --
 -0.042   0.072   0.074   0.077   0.093   0.098   0.099   0.123
  0.127   0.154   0.172   0.188   0.196   0.230   0.241   0.273
  0.300   0.312   0.373   0.513   0.517   0.532   0.535   0.540
  0.574   0.645   0.668   0.724   0.740   0.751   0.761   0.769
  0.777   0.810   0.823   0.939   0.959   0.968   0.971   1.032
  1.084   1.089   1.112   1.273   1.311   1.558   1.902   1.948
  1.983   2.059   2.213   2.251   2.274   2.307   2.329   2.456
  2.574   2.732   2.734   3.069   3.141   3.417   4.098   4.102
  4.365   4.404   4.468   4.511   4.520   4.521   4.533   4.551
  4.566   4.598   4.634   4.831   4.855   5.183   7.061   7.235
  8.169   8.188   8.193   8.210   8.286   8.289  36.507  37.214
 49.352  49.493 293.844 293.865 293.868 293.886 293.981 293.988
*******1028.443
 --------------------------------------------------------------

          Ground-State Mulliken Net Atomic Charges

     Atom                 Charge (a.u.)
  ----------------------------------------
      1 Br                   -0.040206
      2 N                     0.039973
      3 N                     0.040159
      4 Br                   -0.039926
  ----------------------------------------
  Sum of atomic charges =    -0.000000

 -----------------------------------------------------------------
                    Cartesian Multipole Moments
 -----------------------------------------------------------------
    Charge (ESU x 10^10)
                -0.0000
    Dipole Moment (Debye)
         X      -0.0026      Y       0.0000      Z       0.5131
       Tot       0.5131
    Quadrupole Moments (Debye-Ang)
        XX     -48.3800     XY      -0.0000     YY     -48.0913
        XZ       0.0001     YZ      -0.0000     ZZ     -47.7146
    Octopole Moments (Debye-Ang^2)
       XXX      -0.0611    XXY       0.0000    XYY      -0.0214
       YYY      -0.0000    XXZ      14.1054    XYZ       0.0000
       YYZ       3.6218    XZZ      -0.0235    YZZ      -0.0000
       ZZZ      21.4818
    Hexadecapole Moments (Debye-Ang^3)
      XXXX    -740.9017   XXXY      -0.0000   XXYY    -137.2136
      XYYY      -0.0000   YYYY     -56.0966   XXXZ       0.0003
      XXYZ      -0.0000   XYYZ      -0.0054   YYYZ      -0.0000
      XXZZ    -148.2914   XYZZ      -0.0000   YYZZ     -41.3965
      XZZZ      -0.0178   YZZZ      -0.0000   ZZZZ    -205.8332
 -----------------------------------------------------------------
 DrvMan completing analytic gradient of the correlated energy
 Correlated dipole moment
            1
    1  -0.0010170
    2   0.0000000
    3   0.2018505
 Energy read as -5254.453373454
 Full Analytical Gradient: (in a.u., or Hartree/Bohr)
             1             2             3             4
    1    0.00007007    0.00004781   -0.00012036    0.00000248
    2    0.00000000   -0.00000000   -0.00000000    0.00000000
    3    0.00003382    0.00002246   -0.00004177   -0.00001450
 Gradient time:  CPU 1.39 s  wall 1.42 s
 ----------------------------------------------------------------
             Standard Nuclear Orientation (Angstroms)
    I     Atom           X                Y                Z
 ----------------------------------------------------------------
    1      Br      1.7368397990    -0.0000000000     0.2800088640
    2      N       0.5891905000     0.0000000000    -1.4000443202
    3      N      -0.5891905000     0.0000000000    -1.4000443202
    4      Br     -1.7378397990    -0.0000000000     0.2800088640
 ----------------------------------------------------------------
 Nuclear Repulsion Energy =   426.3469077394 hartrees
 There are       42 alpha and       42 beta electrons

                       Distance Matrix (Angstroms)
             Br(  1)   N (  2)   N (  3)
   N (  2)  2.034620
   N (  3)  2.869320  1.178381
   Br(  4)  3.474680  2.870130  2.035184

 Requested basis set is 6-311++G(d,p)
 There are 50 shells and 140 basis functions
 A cutoff of  1.0D-14 yielded   1078 shell pairs
 There are      9093 function pairs (     10180 Cartesian)
 Smallest overlap matrix eigenvalue = 1.42E-04
 Guess MOs from SCF MO coefficient file

 -----------------------------------------------------------------------
  General SCF calculation program by
  Eric Jon Sundstrom, Paul Horn, Yuezhi Mao, Dmitri Zuev, Alec White,
  David Stuck, Shaama M.S., Shane Yost, Joonho Lee, David Small,
  Daniel Levine, Susi Lehtola, Hugh Burton, Evgeny Epifanovsky
 -----------------------------------------------------------------------
 Hartree-Fock
 using 6 threads for integral computing
 -------------------------------------------------------
 OpenMP Integral computing Module                
 Release: version 2.0, May 2017, Q-Chem Inc. Pleasanton 
 -------------------------------------------------------
 A restricted SCF calculation will be
 performed using DIIS
 SCF converges when DIIS error is below 1.0e-08
 ---------------------------------------
  Cycle       Energy         DIIS error
 ---------------------------------------
    1   -5253.5370982085      9.91e-06  
    2   -5253.5370986029      3.84e-06  
    3   -5253.5370986761      2.51e-06  
    4   -5253.5370987087      1.03e-06  
    5   -5253.5370987227      5.19e-07  
    6   -5253.5370987263      2.26e-07  
    7   -5253.5370987269      8.24e-08  
    8   -5253.5370987269      4.04e-08  
    9   -5253.5370987270      1.62e-08  
   10   -5253.5370987270      5.81e-09  Convergence criterion met
 ---------------------------------------
 SCF time:   CPU 11.65s  wall 3.00s 
 SCF   energy in the final basis set =    -5253.5370987270
 Total energy in the final basis set =    -5253.5370987270


 ------------------------------------------------------------------------------

   CCMAN2: suite of methods based on coupled cluster
           and equation of motion theories.

   Components:
   * libvmm-1.3-trunk
     by Evgeny Epifanovsky, Ilya Kaliman.
   * libtensor-2.5-trunk
     by Evgeny Epifanovsky, Michael Wormit, Dmitry Zuev, Sam Manzer, 
        Ilya Kaliman.
   * libcc-2.5-trunk
     by Evgeny Epifanovsky, Arik Landau, Tomasz Kus, Kirill Khistyaev, 
        Dmitry Zuev, Prashant Manohar, Xintian Feng, Anna Krylov, 
        Matthew Goldey, Alec White, Thomas Jagau, Kaushik Nanda, 
        Anastasia Gunina, Alexander Kunitsa, Joonho Lee.

   CCMAN original authors:
   Anna I. Krylov, C. David Sherrill, Steven R. Gwaltney,
   Edward F. C. Byrd (2000)
   Sergey V. Levchenko, Lyudmila V. Slipchenko, Tao Wang,
   Ana-Maria C. Cristian (2003)
   Piotr A. Pieniazek, C. Melania Oana, Evgeny Epifanovsky (2007)
   Prashant Manohar (2009)

 ------------------------------------------------------------------------------


 Allocating and initializing 63808MB of RAM...
 Calculation will run on 6 cores.


 Alpha MOs, Restricted
 -- Occupied --                  
-490.07 -490.07  -65.20  -65.20  -58.56  -58.56  -58.56  -58.56
  1 A     2 A     3 A     4 A     5 A     6 A     7 A     8 A                  
-58.561 -58.561 -15.748 -15.746  -9.882  -9.881  -7.497  -7.497
  9 A    10 A    11 A    12 A    13 A    14 A    15 A    16 A                  
 -7.485  -7.485  -7.485  -7.485  -3.237  -3.237  -3.232  -3.232
 17 A    18 A    19 A    20 A    21 A    22 A    23 A    24 A                  
 -3.231  -3.231  -3.218  -3.218  -3.218  -3.218  -1.470  -1.063
 25 A    26 A    27 A    28 A    29 A    30 A    31 A    32 A                  
 -1.038  -0.836  -0.681  -0.663  -0.637  -0.464  -0.454  -0.442
 33 A    34 A    35 A    36 A    37 A    38 A    39 A    40 A                  
 -0.436  -0.389
 41 A    42 A                                                                  
 -- Virtual --                   
 -0.042   0.072   0.074   0.077   0.093   0.098   0.099   0.123
 43 A    44 A    45 A    46 A    47 A    48 A    49 A    50 A                  
  0.127   0.154   0.172   0.188   0.196   0.230   0.241   0.273
 51 A    52 A    53 A    54 A    55 A    56 A    57 A    58 A                  
  0.300   0.312   0.373   0.513   0.517   0.532   0.535   0.540
 59 A    60 A    61 A    62 A    63 A    64 A    65 A    66 A                  
  0.574   0.645   0.668   0.724   0.740   0.751   0.761   0.769
 67 A    68 A    69 A    70 A    71 A    72 A    73 A    74 A                  
  0.777   0.810   0.823   0.939   0.959   0.968   0.971   1.032
 75 A    76 A    77 A    78 A    79 A    80 A    81 A    82 A                  
  1.084   1.090   1.113   1.273   1.311   1.558   1.902   1.948
 83 A    84 A    85 A    86 A    87 A    88 A    89 A    90 A                  
  1.983   2.060   2.214   2.251   2.274   2.307   2.329   2.457
 91 A    92 A    93 A    94 A    95 A    96 A    97 A    98 A                  
  2.574   2.732   2.734   3.069   3.141   3.417   4.098   4.102
 99 A   100 A   101 A   102 A   103 A   104 A   105 A   106 A                  
  4.365   4.404   4.468   4.511   4.520   4.521   4.533   4.551
107 A   108 A   109 A   110 A   111 A   112 A   113 A   114 A                  
  4.566   4.598   4.634   4.832   4.856   5.183   7.061   7.235
115 A   116 A   117 A   118 A   119 A   120 A   121 A   122 A                  
  8.169   8.188   8.193   8.210   8.286   8.289  36.507  37.214
123 A   124 A   125 A   126 A   127 A   128 A   129 A   130 A                  
 49.352  49.493 293.844 293.865 293.868 293.886 293.981 293.988
131 A   132 A   133 A   134 A   135 A   136 A   137 A   138 A                  
*******1028.443
139 A   140 A                                                                  

 Beta MOs, Restricted
 -- Occupied --                  
-490.07 -490.07  -65.20  -65.20  -58.56  -58.56  -58.56  -58.56
  1 A     2 A     3 A     4 A     5 A     6 A     7 A     8 A                  
-58.561 -58.561 -15.748 -15.746  -9.882  -9.881  -7.497  -7.497
  9 A    10 A    11 A    12 A    13 A    14 A    15 A    16 A                  
 -7.485  -7.485  -7.485  -7.485  -3.237  -3.237  -3.232  -3.232
 17 A    18 A    19 A    20 A    21 A    22 A    23 A    24 A                  
 -3.231  -3.231  -3.218  -3.218  -3.218  -3.218  -1.470  -1.063
 25 A    26 A    27 A    28 A    29 A    30 A    31 A    32 A                  
 -1.038  -0.836  -0.681  -0.663  -0.637  -0.464  -0.454  -0.442
 33 A    34 A    35 A    36 A    37 A    38 A    39 A    40 A                  
 -0.436  -0.389
 41 A    42 A                                                                  
 -- Virtual --                   
 -0.042   0.072   0.074   0.077   0.093   0.098   0.099   0.123
 43 A    44 A    45 A    46 A    47 A    48 A    49 A    50 A                  
  0.127   0.154   0.172   0.188   0.196   0.230   0.241   0.273
 51 A    52 A    53 A    54 A    55 A    56 A    57 A    58 A                  
  0.300   0.312   0.373   0.513   0.517   0.532   0.535   0.540
 59 A    60 A    61 A    62 A    63 A    64 A    65 A    66 A                  
  0.574   0.645   0.668   0.724   0.740   0.751   0.761   0.769
 67 A    68 A    69 A    70 A    71 A    72 A    73 A    74 A                  
  0.777   0.810   0.823   0.939   0.959   0.968   0.971   1.032
 75 A    76 A    77 A    78 A    79 A    80 A    81 A    82 A                  
  1.084   1.090   1.113   1.273   1.311   1.558   1.902   1.948
 83 A    84 A    85 A    86 A    87 A    88 A    89 A    90 A                  
  1.983   2.060   2.214   2.251   2.274   2.307   2.329   2.457
 91 A    92 A    93 A    94 A    95 A    96 A    97 A    98 A                  
  2.574   2.732   2.734   3.069   3.141   3.417   4.098   4.102
 99 A   100 A   101 A   102 A   103 A   104 A   105 A   106 A                  
  4.365   4.404   4.468   4.511   4.520   4.521   4.533   4.551
107 A   108 A   109 A   110 A   111 A   112 A   113 A   114 A                  
  4.566   4.598   4.634   4.832   4.856   5.183   7.061   7.235
115 A   116 A   117 A   118 A   119 A   120 A   121 A   122 A                  
  8.169   8.188   8.193   8.210   8.286   8.289  36.507  37.214
123 A   124 A   125 A   126 A   127 A   128 A   129 A   130 A                  
 49.352  49.493 293.844 293.865 293.868 293.886 293.981 293.988
131 A   132 A   133 A   134 A   135 A   136 A   137 A   138 A                  
*******1028.443
139 A   140 A                                                                  

 Occupation and symmetry of molecular orbitals

 Point group: C1 (1 irreducible representation).

                           A     All 
 -------------------------------------
 All molecular orbitals:
  - Alpha                  140   140 
  - Beta                   140   140 
 -------------------------------------
 Alpha orbitals:
  - Frozen occupied        20    20  
  - Active occupied        22    22  
  - Active virtual         98    98  
  - Frozen virtual         0     0   
 -------------------------------------
 Beta orbitals:
  - Frozen occupied        20    20  
  - Active occupied        22    22  
  - Active virtual         98    98  
  - Frozen virtual         0     0   
 -------------------------------------

 Import integrals:   CPU 0.00 s  wall 0.00 s

 Import integrals:   CPU 72.61 s  wall 14.28 s

 MP2 amplitudes:   CPU 0.27 s  wall 0.19 s

Running a double precision version
           CCSD T amplitudes will be solved using DIIS.

           Start     Size      MaxIter   EConv     TConv     
           3         7         100       1.00e-07  1.00e-05  
 ------------------------------------------------------------------------------
           Energy (a.u.)   Ediff      Tdiff       Comment
 ------------------------------------------------------------------------------
         -5254.46570762                           
     1   -5254.41664956   4.91e-02   8.39e-01     
     2   -5254.45276172   3.61e-02   1.18e-01     
     3   -5254.44790944   4.85e-03   5.94e-02     
     4   -5254.45169686   3.79e-03   2.37e-02     Switched to DIIS steps.
     5   -5254.45314821   1.45e-03   1.57e-02     
     6   -5254.45327182   1.24e-04   4.17e-03     
     7   -5254.45332439   5.26e-05   2.58e-03     
     8   -5254.45336176   3.74e-05   9.24e-04     
     9   -5254.45337565   1.39e-05   5.97e-04     
    10   -5254.45337325   2.40e-06   1.65e-04     
    11   -5254.45337431   1.05e-06   1.10e-04     
    12   -5254.45337347   8.35e-07   7.41e-05     
    13   -5254.45337354   6.58e-08   2.05e-05     
    14   -5254.45337345   8.44e-08   9.22e-06     
 ------------------------------------------------------------------------------
         -5254.45337345                           CCSD T converged.

End of double precision
 SCF energy                 = -5253.53709873
 MP2 energy                 = -5254.46570762
 CCSD correlation energy     =    -0.91627473
 CCSD total energy           = -5254.45337345

 CCSD  T1^2 = 0.0236  T2^2 = 0.3083  Leading amplitudes:

 Amplitude    Orbitals with energies
  0.0415       38 (A) A                  ->    43 (A) A                   
              -0.4635                         -0.0423                     
  0.0415       38 (A) B                  ->    43 (A) B                   
              -0.4635                         -0.0423                     
 -0.0387       39 (A) A                  ->    44 (A) A                   
              -0.4541                          0.0722                     
 -0.0387       39 (A) B                  ->    44 (A) B                   
              -0.4541                          0.0722                     

 Amplitude    Orbitals with energies
 -0.1352       42 (A) A      42 (A) B    ->    43 (A) A      43 (A) B     
              -0.3886       -0.3886           -0.0423       -0.0423       
  0.1352       42 (A) A      42 (A) B    ->    43 (A) B      43 (A) A     
              -0.3886       -0.3886           -0.0423       -0.0423       
  0.1352       42 (A) B      42 (A) A    ->    43 (A) A      43 (A) B     
              -0.3886       -0.3886           -0.0423       -0.0423       
 -0.1352       42 (A) B      42 (A) A    ->    43 (A) B      43 (A) A     
              -0.3886       -0.3886           -0.0423       -0.0423       

 Computing CCSD intemediates for later calculations in double precision
 Finished.

Running a double precision version
           CCSD Lambda amplitudes will be solved using DIIS.
           Start     Size      MaxIter   EConv     LConv     
           3         7         100       1.00e-07  1.00e-05  
 ------------------------------------------------------------------------------
            Enorm      Ldiff       Comment
 ------------------------------------------------------------------------------
     1     7.05e-02   5.44e-02     
     2     1.57e-02   3.01e-03     
     3     6.97e-03   3.01e-03     
     4     4.14e-03   1.09e-03     Switched to DIIS steps.
     5     1.76e-03   9.49e-04     
     6     1.07e-03   4.17e-04     
     7     3.83e-04   2.07e-04     
     8     1.67e-04   3.13e-05     
     9     8.12e-05   7.82e-06     
    10     4.73e-05   2.15e-06     
    11     2.14e-05   3.27e-06     
    12     8.01e-06   1.24e-06     
    13     3.34e-06   1.36e-07     
    14     1.34e-06   1.43e-07     
    15     7.43e-07   1.51e-07     
    16     3.74e-07   9.22e-08     
    17     2.13e-07   6.35e-08     
    18     1.07e-07   3.46e-08     
    19     5.50e-08   1.47e-08     
 ------------------------------------------------------------------------------
                                   CCSD Lambda converged.

 Computing density matrices in double precision...
           Orbital response amplitudes will be solved using DIIS.
           Start     Size      MaxIter   EConv     LConv     
           3         7         100       1.00e-06  1.00e-06  
 ------------------------------------------------------------------------------
            Enorm      Ldiff       Comment
 ------------------------------------------------------------------------------
     1     1.37e-01   3.80e-04     
     2     1.63e-01   1.95e-02     
     3     2.44e-01   5.56e-02     
     4     2.12e-02   1.22e-01     Switched to DIIS steps.
     5     2.62e-03   1.44e-03     
     6     4.63e-04   2.07e-04     
     7     2.13e-04   8.91e-05     
     8     7.25e-05   1.80e-05     
     9     3.44e-05   2.91e-06     
    10     7.73e-06   2.53e-06     
    11     4.58e-06   2.35e-07     
    12     1.26e-06   2.30e-07     
    13     3.30e-07   1.19e-07     
 ------------------------------------------------------------------------------
                                   Orbital response converged.

 Computing density matrices... Done.
 CCSD calculation:   CPU 3759.94 s  wall 645.41 s

 Transferring MO TPDM to AO TPDM
 Transferring g2_o1o1o1o1
 Transferring g2_o1o1o1v1
 Transferring g2_o1o1v1v1
 Transferring g2_o1v1o1v1
 Transferring g2_o1v1v1v1
 Transferring g2_v1v1v1v1
 Adding separable TPDM
 Computing TPDM gradient
 --------------------------------------------------------
 2e gradient
  Atom          X               Y               Z
 --------------------------------------------------------
    1        -43.821608       -0.000000      -18.544816  
    2        -15.607680       -0.000000       18.540981  
    3         15.607281        0.000000       18.533737  
    4         43.822007       -0.000000      -18.529901  
 --------------------------------------------------------
 --------------------------------------------------------
 Final gradient
  Atom          X               Y               Z
 --------------------------------------------------------
    1        -43.821608       -0.000000      -18.544816  
    2        -15.607680       -0.000000       18.540981  
    3         15.607281        0.000000       18.533737  
    4         43.822007       -0.000000      -18.529901  
 --------------------------------------------------------
 Analytic gradient from two-electron contribution:   CPU 424.15 s  wall 124.40 s

 Total ccman2 time:   CPU 4267.54 s  wall 787.25 s


 --------------------------------------------------------------

                    Orbital Energies (a.u.)
 --------------------------------------------------------------

 Alpha MOs
 -- Occupied --
*******-490.070 -65.203 -65.203 -58.563 -58.563 -58.561 -58.561
-58.561 -58.561 -15.748 -15.746  -9.882  -9.881  -7.497  -7.497
 -7.485  -7.485  -7.485  -7.485  -3.237  -3.237  -3.232  -3.232
 -3.231  -3.231  -3.218  -3.218  -3.218  -3.218  -1.470  -1.063
 -1.038  -0.836  -0.681  -0.663  -0.637  -0.464  -0.454  -0.442
 -0.436  -0.389
 -- Virtual --
 -0.042   0.072   0.074   0.077   0.093   0.098   0.099   0.123
  0.127   0.154   0.172   0.188   0.196   0.230   0.241   0.273
  0.300   0.312   0.373   0.513   0.517   0.532   0.535   0.540
  0.574   0.645   0.668   0.724   0.740   0.751   0.761   0.769
  0.777   0.810   0.823   0.939   0.959   0.968   0.971   1.032
  1.084   1.090   1.113   1.273   1.311   1.558   1.902   1.948
  1.983   2.060   2.214   2.251   2.274   2.307   2.329   2.457
  2.574   2.732   2.734   3.069   3.141   3.417   4.098   4.102
  4.365   4.404   4.468   4.511   4.520   4.521   4.533   4.551
  4.566   4.598   4.634   4.832   4.856   5.183   7.061   7.235
  8.169   8.188   8.193   8.210   8.286   8.289  36.507  37.214
 49.352  49.493 293.844 293.865 293.868 293.886 293.981 293.988
*******1028.443
 --------------------------------------------------------------

          Ground-State Mulliken Net Atomic Charges

     Atom                 Charge (a.u.)
  ----------------------------------------
      1 Br                   -0.039843
      2 N                     0.040076
      3 N                     0.039890
      4 Br                   -0.040123
  ----------------------------------------
  Sum of atomic charges =    -0.000000

 -----------------------------------------------------------------
                    Cartesian Multipole Moments
 -----------------------------------------------------------------
    Charge (ESU x 10^10)
                 0.0000
    Dipole Moment (Debye)
         X       0.0026      Y       0.0000      Z       0.5157
       Tot       0.5157
    Quadrupole Moments (Debye-Ang)
        XX     -48.3804     XY      -0.0000     YY     -48.0897
        XZ      -0.0001     YZ       0.0000     ZZ     -47.7168
    Octopole Moments (Debye-Ang^2)
       XXX       0.0611    XXY       0.0000    XYY       0.0214
       YYY       0.0000    XXZ      14.1005    XYZ      -0.0000
       YYZ       3.6225    XZZ       0.0235    YZZ       0.0000
       ZZZ      21.4978
    Hexadecapole Moments (Debye-Ang^3)
      XXXX    -740.1682   XXXY      -0.0000   XXYY    -137.0779
      XYYY      -0.0000   YYYY     -56.0918   XXXZ      -0.0003
      XXYZ       0.0000   XYYZ       0.0054   YYYZ       0.0000
      XXZZ    -148.1709   XYZZ      -0.0000   YYZZ     -41.3958
      XZZZ       0.0178   YZZZ       0.0000   ZZZZ    -205.8499
 -----------------------------------------------------------------
 DrvMan completing analytic gradient of the correlated energy
 Correlated dipole moment
            1
    1   0.0010165
    2   0.0000000
    3   0.2029009
 Energy read as -5254.453373455
 Full Analytical Gradient: (in a.u., or Hartree/Bohr)
             1             2             3             4
    1   -0.00007470   -0.00006618    0.00013883    0.00000204
    2    0.00000000   -0.00000000   -0.00000000    0.00000000
    3   -0.00003719   -0.00001921    0.00004514    0.00001126
 Gradient time:  CPU 1.41 s  wall 1.43 s
 ----------------------------------------------------------------
             Standard Nuclear Orientation (Angstroms)
    I     Atom           X                Y                Z
 ----------------------------------------------------------------
    1      Br      1.7378397990     0.0010000000     0.2800088640
    2      N       0.5891905000     0.0000000000    -1.4000443202
    3      N      -0.5891905000     0.0000000000    -1.4000443202
    4      Br     -1.7378397990    -0.0000000000     0.2800088640
 ----------------------------------------------------------------
 Nuclear Repulsion Energy =   426.2627843265 hartrees
 There are       42 alpha and       42 beta electrons

                       Distance Matrix (Angstroms)
             Br(  1)   N (  2)   N (  3)
   N (  2)  2.035184
   N (  3)  2.870131  1.178381
   Br(  4)  3.475680  2.870130  2.035184

 Requested basis set is 6-311++G(d,p)
 There are 50 shells and 140 basis functions
 A cutoff of  1.0D-14 yielded   1078 shell pairs
 There are      9093 function pairs (     10180 Cartesian)
 Smallest overlap matrix eigenvalue = 1.42E-04
 Guess MOs from SCF MO coefficient file

 -----------------------------------------------------------------------
  General SCF calculation program by
  Eric Jon Sundstrom, Paul Horn, Yuezhi Mao, Dmitri Zuev, Alec White,
  David Stuck, Shaama M.S., Shane Yost, Joonho Lee, David Small,
  Daniel Levine, Susi Lehtola, Hugh Burton, Evgeny Epifanovsky
 -----------------------------------------------------------------------
 Hartree-Fock
 using 6 threads for integral computing
 -------------------------------------------------------
 OpenMP Integral computing Module                
 Release: version 2.0, May 2017, Q-Chem Inc. Pleasanton 
 -------------------------------------------------------
 A restricted SCF calculation will be
 performed using DIIS
 SCF converges when DIIS error is below 1.0e-08
 ---------------------------------------
  Cycle       Energy         DIIS error
 ---------------------------------------
    1   -5253.5370760149      5.86e-06  
    2   -5253.5370761712      2.20e-06  
    3   -5253.5370762031      1.48e-06  
    4   -5253.5370762155      6.44e-07  
    5   -5253.5370762212      2.87e-07  
    6   -5253.5370762222      1.27e-07  
    7   -5253.5370762224      4.88e-08  
    8   -5253.5370762224      2.40e-08  
    9   -5253.5370762224      9.74e-09  Convergence criterion met
 ---------------------------------------
 SCF time:   CPU 10.42s  wall 2.00s 
 SCF   energy in the final basis set =    -5253.5370762224
 Total energy in the final basis set =    -5253.5370762224


 ------------------------------------------------------------------------------

   CCMAN2: suite of methods based on coupled cluster
           and equation of motion theories.

   Components:
   * libvmm-1.3-trunk
     by Evgeny Epifanovsky, Ilya Kaliman.
   * libtensor-2.5-trunk
     by Evgeny Epifanovsky, Michael Wormit, Dmitry Zuev, Sam Manzer, 
        Ilya Kaliman.
   * libcc-2.5-trunk
     by Evgeny Epifanovsky, Arik Landau, Tomasz Kus, Kirill Khistyaev, 
        Dmitry Zuev, Prashant Manohar, Xintian Feng, Anna Krylov, 
        Matthew Goldey, Alec White, Thomas Jagau, Kaushik Nanda, 
        Anastasia Gunina, Alexander Kunitsa, Joonho Lee.

   CCMAN original authors:
   Anna I. Krylov, C. David Sherrill, Steven R. Gwaltney,
   Edward F. C. Byrd (2000)
   Sergey V. Levchenko, Lyudmila V. Slipchenko, Tao Wang,
   Ana-Maria C. Cristian (2003)
   Piotr A. Pieniazek, C. Melania Oana, Evgeny Epifanovsky (2007)
   Prashant Manohar (2009)

 ------------------------------------------------------------------------------


 Allocating and initializing 63808MB of RAM...
 Calculation will run on 6 cores.


 Alpha MOs, Restricted
 -- Occupied --                  
-490.07 -490.07  -65.20  -65.20  -58.56  -58.56  -58.56  -58.56
  1 A     2 A     3 A     4 A     5 A     6 A     7 A     8 A                  
-58.561 -58.561 -15.749 -15.747  -9.881  -9.881  -7.497  -7.497
  9 A    10 A    11 A    12 A    13 A    14 A    15 A    16 A                  
 -7.485  -7.485  -7.485  -7.485  -3.237  -3.237  -3.232  -3.232
 17 A    18 A    19 A    20 A    21 A    22 A    23 A    24 A                  
 -3.231  -3.231  -3.218  -3.218  -3.218  -3.218  -1.470  -1.063
 25 A    26 A    27 A    28 A    29 A    30 A    31 A    32 A                  
 -1.038  -0.836  -0.681  -0.663  -0.637  -0.464  -0.454  -0.442
 33 A    34 A    35 A    36 A    37 A    38 A    39 A    40 A                  
 -0.436  -0.389
 41 A    42 A                                                                  
 -- Virtual --                   
 -0.042   0.072   0.074   0.077   0.093   0.098   0.099   0.123
 43 A    44 A    45 A    46 A    47 A    48 A    49 A    50 A                  
  0.127   0.154   0.172   0.188   0.196   0.230   0.241   0.273
 51 A    52 A    53 A    54 A    55 A    56 A    57 A    58 A                  
  0.300   0.312   0.373   0.513   0.517   0.532   0.535   0.540
 59 A    60 A    61 A    62 A    63 A    64 A    65 A    66 A                  
  0.574   0.645   0.668   0.724   0.740   0.751   0.761   0.769
 67 A    68 A    69 A    70 A    71 A    72 A    73 A    74 A                  
  0.777   0.810   0.823   0.939   0.959   0.968   0.971   1.032
 75 A    76 A    77 A    78 A    79 A    80 A    81 A    82 A                  
  1.084   1.089   1.112   1.273   1.311   1.558   1.902   1.948
 83 A    84 A    85 A    86 A    87 A    88 A    89 A    90 A                  
  1.983   2.059   2.213   2.251   2.274   2.307   2.329   2.457
 91 A    92 A    93 A    94 A    95 A    96 A    97 A    98 A                  
  2.574   2.732   2.734   3.069   3.141   3.417   4.098   4.102
 99 A   100 A   101 A   102 A   103 A   104 A   105 A   106 A                  
  4.365   4.404   4.468   4.511   4.520   4.521   4.533   4.551
107 A   108 A   109 A   110 A   111 A   112 A   113 A   114 A                  
  4.566   4.598   4.634   4.832   4.855   5.183   7.061   7.235
115 A   116 A   117 A   118 A   119 A   120 A   121 A   122 A                  
  8.169   8.188   8.193   8.210   8.286   8.289  36.507  37.214
123 A   124 A   125 A   126 A   127 A   128 A   129 A   130 A                  
 49.352  49.493 293.844 293.865 293.868 293.886 293.981 293.988
131 A   132 A   133 A   134 A   135 A   136 A   137 A   138 A                  
*******1028.443
139 A   140 A                                                                  

 Beta MOs, Restricted
 -- Occupied --                  
-490.07 -490.07  -65.20  -65.20  -58.56  -58.56  -58.56  -58.56
  1 A     2 A     3 A     4 A     5 A     6 A     7 A     8 A                  
-58.561 -58.561 -15.749 -15.747  -9.881  -9.881  -7.497  -7.497
  9 A    10 A    11 A    12 A    13 A    14 A    15 A    16 A                  
 -7.485  -7.485  -7.485  -7.485  -3.237  -3.237  -3.232  -3.232
 17 A    18 A    19 A    20 A    21 A    22 A    23 A    24 A                  
 -3.231  -3.231  -3.218  -3.218  -3.218  -3.218  -1.470  -1.063
 25 A    26 A    27 A    28 A    29 A    30 A    31 A    32 A                  
 -1.038  -0.836  -0.681  -0.663  -0.637  -0.464  -0.454  -0.442
 33 A    34 A    35 A    36 A    37 A    38 A    39 A    40 A                  
 -0.436  -0.389
 41 A    42 A                                                                  
 -- Virtual --                   
 -0.042   0.072   0.074   0.077   0.093   0.098   0.099   0.123
 43 A    44 A    45 A    46 A    47 A    48 A    49 A    50 A                  
  0.127   0.154   0.172   0.188   0.196   0.230   0.241   0.273
 51 A    52 A    53 A    54 A    55 A    56 A    57 A    58 A                  
  0.300   0.312   0.373   0.513   0.517   0.532   0.535   0.540
 59 A    60 A    61 A    62 A    63 A    64 A    65 A    66 A                  
  0.574   0.645   0.668   0.724   0.740   0.751   0.761   0.769
 67 A    68 A    69 A    70 A    71 A    72 A    73 A    74 A                  
  0.777   0.810   0.823   0.939   0.959   0.968   0.971   1.032
 75 A    76 A    77 A    78 A    79 A    80 A    81 A    82 A                  
  1.084   1.089   1.112   1.273   1.311   1.558   1.902   1.948
 83 A    84 A    85 A    86 A    87 A    88 A    89 A    90 A                  
  1.983   2.059   2.213   2.251   2.274   2.307   2.329   2.457
 91 A    92 A    93 A    94 A    95 A    96 A    97 A    98 A                  
  2.574   2.732   2.734   3.069   3.141   3.417   4.098   4.102
 99 A   100 A   101 A   102 A   103 A   104 A   105 A   106 A                  
  4.365   4.404   4.468   4.511   4.520   4.521   4.533   4.551
107 A   108 A   109 A   110 A   111 A   112 A   113 A   114 A                  
  4.566   4.598   4.634   4.832   4.855   5.183   7.061   7.235
115 A   116 A   117 A   118 A   119 A   120 A   121 A   122 A                  
  8.169   8.188   8.193   8.210   8.286   8.289  36.507  37.214
123 A   124 A   125 A   126 A   127 A   128 A   129 A   130 A                  
 49.352  49.493 293.844 293.865 293.868 293.886 293.981 293.988
131 A   132 A   133 A   134 A   135 A   136 A   137 A   138 A                  
*******1028.443
139 A   140 A                                                                  

 Occupation and symmetry of molecular orbitals

 Point group: C1 (1 irreducible representation).

                           A     All 
 -------------------------------------
 All molecular orbitals:
  - Alpha                  140   140 
  - Beta                   140   140 
 -------------------------------------
 Alpha orbitals:
  - Frozen occupied        20    20  
  - Active occupied        22    22  
  - Active virtual         98    98  
  - Frozen virtual         0     0   
 -------------------------------------
 Beta orbitals:
  - Frozen occupied        20    20  
  - Active occupied        22    22  
  - Active virtual         98    98  
  - Frozen virtual         0     0   
 -------------------------------------

 Import integrals:   CPU 0.00 s  wall 0.00 s

 Import integrals:   CPU 73.72 s  wall 14.47 s

 MP2 amplitudes:   CPU 0.27 s  wall 0.19 s

Running a double precision version
           CCSD T amplitudes will be solved using DIIS.

           Start     Size      MaxIter   EConv     TConv     
           3         7         100       1.00e-07  1.00e-05  
 ------------------------------------------------------------------------------
           Energy (a.u.)   Ediff      Tdiff       Comment
 ------------------------------------------------------------------------------
         -5254.46571353                           
     1   -5254.41663989   4.91e-02   8.39e-01     
     2   -5254.45276284   3.61e-02   1.18e-01     
     3   -5254.44790639   4.86e-03   5.94e-02     
     4   -5254.45169595   3.79e-03   2.37e-02     Switched to DIIS steps.
     5   -5254.45314805   1.45e-03   1.57e-02     
     6   -5254.45327175   1.24e-04   4.18e-03     
     7   -5254.45332436   5.26e-05   2.58e-03     
     8   -5254.45336178   3.74e-05   9.25e-04     
     9   -5254.45337571   1.39e-05   5.98e-04     
    10   -5254.45337330   2.41e-06   1.65e-04     
    11   -5254.45337436   1.06e-06   1.10e-04     
    12   -5254.45337352   8.38e-07   7.43e-05     
    13   -5254.45337359   6.58e-08   2.06e-05     
    14   -5254.45337351   8.46e-08   9.24e-06     
 ------------------------------------------------------------------------------
         -5254.45337351                           CCSD T converged.

End of double precision
 SCF energy                 = -5253.53707622
 MP2 energy                 = -5254.46571353
 CCSD correlation energy     =    -0.91629728
 CCSD total energy           = -5254.45337351

 CCSD  T1^2 = 0.0236  T2^2 = 0.3084  Leading amplitudes:

 Amplitude    Orbitals with energies
  0.0415       38 (A) A                  ->    43 (A) A                   
              -0.4635                         -0.0424                     
  0.0415       38 (A) B                  ->    43 (A) B                   
              -0.4635                         -0.0424                     
 -0.0387       39 (A) A                  ->    44 (A) A                   
              -0.4541                          0.0722                     
 -0.0387       39 (A) B                  ->    44 (A) B                   
              -0.4541                          0.0722                     

 Amplitude    Orbitals with energies
 -0.1354       42 (A) A      42 (A) B    ->    43 (A) A      43 (A) B     
              -0.3886       -0.3886           -0.0424       -0.0424       
  0.1354       42 (A) A      42 (A) B    ->    43 (A) B      43 (A) A     
              -0.3886       -0.3886           -0.0424       -0.0424       
  0.1354       42 (A) B      42 (A) A    ->    43 (A) A      43 (A) B     
              -0.3886       -0.3886           -0.0424       -0.0424       
 -0.1354       42 (A) B      42 (A) A    ->    43 (A) B      43 (A) A     
              -0.3886       -0.3886           -0.0424       -0.0424       

 Computing CCSD intemediates for later calculations in double precision
 Finished.

Running a double precision version
           CCSD Lambda amplitudes will be solved using DIIS.
           Start     Size      MaxIter   EConv     LConv     
           3         7         100       1.00e-07  1.00e-05  
 ------------------------------------------------------------------------------
            Enorm      Ldiff       Comment
 ------------------------------------------------------------------------------
     1     7.05e-02   5.45e-02     
     2     1.58e-02   3.00e-03     
     3     6.97e-03   3.01e-03     
     4     4.14e-03   1.09e-03     Switched to DIIS steps.
     5     1.76e-03   9.50e-04     
     6     1.07e-03   4.17e-04     
     7     3.83e-04   2.08e-04     
     8     1.67e-04   3.14e-05     
     9     8.14e-05   7.86e-06     
    10     4.74e-05   2.16e-06     
    11     2.15e-05   3.28e-06     
    12     8.02e-06   1.24e-06     
    13     3.35e-06   1.37e-07     
    14     1.35e-06   1.43e-07     
    15     7.44e-07   1.51e-07     
    16     3.75e-07   9.25e-08     
    17     2.14e-07   6.37e-08     
    18     1.07e-07   3.47e-08     
    19     5.52e-08   1.47e-08     
 ------------------------------------------------------------------------------
                                   CCSD Lambda converged.

 Computing density matrices in double precision...
           Orbital response amplitudes will be solved using DIIS.
           Start     Size      MaxIter   EConv     LConv     
           3         7         100       1.00e-06  1.00e-06  
 ------------------------------------------------------------------------------
            Enorm      Ldiff       Comment
 ------------------------------------------------------------------------------
     1     1.37e-01   3.80e-04     
     2     1.63e-01   1.96e-02     
     3     2.44e-01   5.57e-02     
     4     2.12e-02   1.22e-01     Switched to DIIS steps.
     5     2.62e-03   1.44e-03     
     6     4.61e-04   2.07e-04     
     7     2.02e-04   8.92e-05     
     8     2.18e-05   1.80e-05     
     9     7.57e-06   4.95e-06     
    10     2.24e-06   3.96e-07     
    11     5.39e-07   3.64e-07     
 ------------------------------------------------------------------------------
                                   Orbital response converged.

 Computing density matrices... Done.
 CCSD calculation:   CPU 3760.81 s  wall 645.59 s

 Transferring MO TPDM to AO TPDM
 Transferring g2_o1o1o1o1
 Transferring g2_o1o1o1v1
 Transferring g2_o1o1v1v1
 Transferring g2_o1v1o1v1
 Transferring g2_o1v1v1v1
 Transferring g2_v1v1v1v1
 Adding separable TPDM
 Computing TPDM gradient
 --------------------------------------------------------
 2e gradient
  Atom          X               Y               Z
 --------------------------------------------------------
    1        -43.806945       -0.019029      -18.529602  
    2        -15.608537        0.007398       18.529602  
    3         15.608539        0.003627       18.529606  
    4         43.806943        0.008004      -18.529606  
 --------------------------------------------------------
 --------------------------------------------------------
 Final gradient
  Atom          X               Y               Z
 --------------------------------------------------------
    1        -43.806945       -0.019029      -18.529602  
    2        -15.608537        0.007398       18.529602  
    3         15.608539        0.003627       18.529606  
    4         43.806943        0.008004      -18.529606  
 --------------------------------------------------------
 Analytic gradient from two-electron contribution:   CPU 410.05 s  wall 117.87 s

 Total ccman2 time:   CPU 4257.41 s  wall 782.06 s


 --------------------------------------------------------------

                    Orbital Energies (a.u.)
 --------------------------------------------------------------

 Alpha MOs
 -- Occupied --
*******-490.070 -65.203 -65.203 -58.563 -58.563 -58.561 -58.561
-58.561 -58.561 -15.749 -15.747  -9.881  -9.881  -7.497  -7.497
 -7.485  -7.485  -7.485  -7.485  -3.237  -3.237  -3.232  -3.232
 -3.231  -3.231  -3.218  -3.218  -3.218  -3.218  -1.470  -1.063
 -1.038  -0.836  -0.681  -0.663  -0.637  -0.464  -0.454  -0.442
 -0.436  -0.389
 -- Virtual --
 -0.042   0.072   0.074   0.077   0.093   0.098   0.099   0.123
  0.127   0.154   0.172   0.188   0.196   0.230   0.241   0.273
  0.300   0.312   0.373   0.513   0.517   0.532   0.535   0.540
  0.574   0.645   0.668   0.724   0.740   0.751   0.761   0.769
  0.777   0.810   0.823   0.939   0.959   0.968   0.971   1.032
  1.084   1.089   1.112   1.273   1.311   1.558   1.902   1.948
  1.983   2.059   2.213   2.251   2.274   2.307   2.329   2.457
  2.574   2.732   2.734   3.069   3.141   3.417   4.098   4.102
  4.365   4.404   4.468   4.511   4.520   4.521   4.533   4.551
  4.566   4.598   4.634   4.832   4.855   5.183   7.061   7.235
  8.169   8.188   8.193   8.210   8.286   8.289  36.507  37.214
 49.352  49.493 293.844 293.865 293.868 293.886 293.981 293.988
*******1028.443
 --------------------------------------------------------------

          Ground-State Mulliken Net Atomic Charges

     Atom                 Charge (a.u.)
  ----------------------------------------
      1 Br                   -0.040024
      2 N                     0.040024
      3 N                     0.040024
      4 Br                   -0.040025
  ----------------------------------------
  Sum of atomic charges =    -0.000000

 -----------------------------------------------------------------
                    Cartesian Multipole Moments
 -----------------------------------------------------------------
    Charge (ESU x 10^10)
                -0.0000
    Dipole Moment (Debye)
         X       0.0000      Y       0.0002      Z       0.5144
       Tot       0.5144
    Quadrupole Moments (Debye-Ang)
        XX     -48.3802     XY       0.0007     YY     -48.0905
        XZ       0.0000     YZ       0.0003     ZZ     -47.7157
    Octopole Moments (Debye-Ang^2)
       XXX       0.0000    XXY      -0.0160    XYY       0.0000
       YYY      -0.0569    XXZ      14.1030    XYZ       0.0037
       YYZ       3.6222    XZZ       0.0000    YZZ      -0.0156
       ZZZ      21.4898
    Hexadecapole Moments (Debye-Ang^3)
      XXXX    -740.5348   XXXY      -0.0860   XXYY    -137.1457
      XYYY      -0.0984   YYYY     -56.0943   XXXZ       0.0000
      XXYZ       0.0026   XYYZ       0.0000   YYYZ      -0.0157
      XXZZ    -148.2311   XYZZ      -0.0274   YYZZ     -41.3962
      XZZZ       0.0000   YZZZ      -0.0153   ZZZZ    -205.8416
 -----------------------------------------------------------------
 DrvMan completing analytic gradient of the correlated energy
 Correlated dipole moment
            1
    1   0.0000052
    2   0.0000603
    3   0.2023760
 Energy read as -5254.453373506
 Full Analytical Gradient: (in a.u., or Hartree/Bohr)
             1             2             3             4
    1   -0.00000216   -0.00000925    0.00000915    0.00000226
    2    0.00000857   -0.00002534    0.00002539   -0.00000862
    3   -0.00000158    0.00000160    0.00000161   -0.00000162
 Gradient time:  CPU 1.41 s  wall 1.44 s
 ----------------------------------------------------------------
             Standard Nuclear Orientation (Angstroms)
    I     Atom           X                Y                Z
 ----------------------------------------------------------------
    1      Br      1.7378397990    -0.0000000000     0.2810088640
    2      N       0.5891905000     0.0000000000    -1.4000443202
    3      N      -0.5891905000     0.0000000000    -1.4000443202
    4      Br     -1.7378397990    -0.0000000000     0.2800088640
 ----------------------------------------------------------------
 Nuclear Repulsion Energy =   426.2277509905 hartrees
 There are       42 alpha and       42 beta electrons

                       Distance Matrix (Angstroms)
             Br(  1)   N (  2)   N (  3)
   N (  2)  2.036010
   N (  3)  2.870716  1.178381
   Br(  4)  3.475680  2.870130  2.035184

 Requested basis set is 6-311++G(d,p)
 There are 50 shells and 140 basis functions
 A cutoff of  1.0D-14 yielded   1078 shell pairs
 There are      9093 function pairs (     10180 Cartesian)
 Smallest overlap matrix eigenvalue = 1.42E-04
 Guess MOs from SCF MO coefficient file

 -----------------------------------------------------------------------
  General SCF calculation program by
  Eric Jon Sundstrom, Paul Horn, Yuezhi Mao, Dmitri Zuev, Alec White,
  David Stuck, Shaama M.S., Shane Yost, Joonho Lee, David Small,
  Daniel Levine, Susi Lehtola, Hugh Burton, Evgeny Epifanovsky
 -----------------------------------------------------------------------
 Hartree-Fock
 using 6 threads for integral computing
 -------------------------------------------------------
 OpenMP Integral computing Module                
 Release: version 2.0, May 2017, Q-Chem Inc. Pleasanton 
 -------------------------------------------------------
 A restricted SCF calculation will be
 performed using DIIS
 SCF converges when DIIS error is below 1.0e-08
 ---------------------------------------
  Cycle       Energy         DIIS error
 ---------------------------------------
    1   -5253.5370497513      7.14e-06  
    2   -5253.5370499707      2.63e-06  
    3   -5253.5370500121      1.80e-06  
    4   -5253.5370500278      7.34e-07  
    5   -5253.5370500344      3.22e-07  
    6   -5253.5370500354      1.48e-07  
    7   -5253.5370500357      5.08e-08  
    8   -5253.5370500357      2.82e-08  
    9   -5253.5370500357      1.09e-08  
   10   -5253.5370500357      3.73e-09  Convergence criterion met
 ---------------------------------------
 SCF time:   CPU 11.66s  wall 3.00s 
 SCF   energy in the final basis set =    -5253.5370500357
 Total energy in the final basis set =    -5253.5370500357


 ------------------------------------------------------------------------------

   CCMAN2: suite of methods based on coupled cluster
           and equation of motion theories.

   Components:
   * libvmm-1.3-trunk
     by Evgeny Epifanovsky, Ilya Kaliman.
   * libtensor-2.5-trunk
     by Evgeny Epifanovsky, Michael Wormit, Dmitry Zuev, Sam Manzer, 
        Ilya Kaliman.
   * libcc-2.5-trunk
     by Evgeny Epifanovsky, Arik Landau, Tomasz Kus, Kirill Khistyaev, 
        Dmitry Zuev, Prashant Manohar, Xintian Feng, Anna Krylov, 
        Matthew Goldey, Alec White, Thomas Jagau, Kaushik Nanda, 
        Anastasia Gunina, Alexander Kunitsa, Joonho Lee.

   CCMAN original authors:
   Anna I. Krylov, C. David Sherrill, Steven R. Gwaltney,
   Edward F. C. Byrd (2000)
   Sergey V. Levchenko, Lyudmila V. Slipchenko, Tao Wang,
   Ana-Maria C. Cristian (2003)
   Piotr A. Pieniazek, C. Melania Oana, Evgeny Epifanovsky (2007)
   Prashant Manohar (2009)

 ------------------------------------------------------------------------------


 Allocating and initializing 63808MB of RAM...
 Calculation will run on 6 cores.


 Alpha MOs, Restricted
 -- Occupied --                  
-490.07 -490.07  -65.20  -65.20  -58.56  -58.56  -58.56  -58.56
  1 A     2 A     3 A     4 A     5 A     6 A     7 A     8 A                  
-58.561 -58.561 -15.749 -15.747  -9.882  -9.881  -7.497  -7.496
  9 A    10 A    11 A    12 A    13 A    14 A    15 A    16 A                  
 -7.485  -7.485  -7.485  -7.485  -3.237  -3.237  -3.232  -3.232
 17 A    18 A    19 A    20 A    21 A    22 A    23 A    24 A                  
 -3.232  -3.231  -3.218  -3.218  -3.218  -3.218  -1.470  -1.063
 25 A    26 A    27 A    28 A    29 A    30 A    31 A    32 A                  
 -1.038  -0.836  -0.681  -0.663  -0.637  -0.464  -0.454  -0.442
 33 A    34 A    35 A    36 A    37 A    38 A    39 A    40 A                  
 -0.436  -0.389
 41 A    42 A                                                                  
 -- Virtual --                   
 -0.043   0.072   0.074   0.077   0.093   0.098   0.099   0.123
 43 A    44 A    45 A    46 A    47 A    48 A    49 A    50 A                  
  0.127   0.154   0.172   0.188   0.196   0.230   0.241   0.273
 51 A    52 A    53 A    54 A    55 A    56 A    57 A    58 A                  
  0.300   0.312   0.373   0.513   0.517   0.532   0.535   0.540
 59 A    60 A    61 A    62 A    63 A    64 A    65 A    66 A                  
  0.574   0.645   0.668   0.724   0.740   0.751   0.761   0.769
 67 A    68 A    69 A    70 A    71 A    72 A    73 A    74 A                  
  0.777   0.810   0.823   0.939   0.959   0.967   0.971   1.032
 75 A    76 A    77 A    78 A    79 A    80 A    81 A    82 A                  
  1.084   1.089   1.112   1.273   1.311   1.558   1.902   1.948
 83 A    84 A    85 A    86 A    87 A    88 A    89 A    90 A                  
  1.983   2.059   2.213   2.251   2.274   2.307   2.329   2.456
 91 A    92 A    93 A    94 A    95 A    96 A    97 A    98 A                  
  2.574   2.732   2.734   3.069   3.141   3.417   4.098   4.102
 99 A   100 A   101 A   102 A   103 A   104 A   105 A   106 A                  
  4.365   4.404   4.468   4.511   4.520   4.521   4.533   4.551
107 A   108 A   109 A   110 A   111 A   112 A   113 A   114 A                  
  4.566   4.598   4.634   4.831   4.855   5.183   7.060   7.235
115 A   116 A   117 A   118 A   119 A   120 A   121 A   122 A                  
  8.169   8.188   8.193   8.210   8.286   8.289  36.507  37.214
123 A   124 A   125 A   126 A   127 A   128 A   129 A   130 A                  
 49.352  49.493 293.844 293.865 293.868 293.886 293.981 293.988
131 A   132 A   133 A   134 A   135 A   136 A   137 A   138 A                  
*******1028.443
139 A   140 A                                                                  

 Beta MOs, Restricted
 -- Occupied --                  
-490.07 -490.07  -65.20  -65.20  -58.56  -58.56  -58.56  -58.56
  1 A     2 A     3 A     4 A     5 A     6 A     7 A     8 A                  
-58.561 -58.561 -15.749 -15.747  -9.882  -9.881  -7.497  -7.496
  9 A    10 A    11 A    12 A    13 A    14 A    15 A    16 A                  
 -7.485  -7.485  -7.485  -7.485  -3.237  -3.237  -3.232  -3.232
 17 A    18 A    19 A    20 A    21 A    22 A    23 A    24 A                  
 -3.232  -3.231  -3.218  -3.218  -3.218  -3.218  -1.470  -1.063
 25 A    26 A    27 A    28 A    29 A    30 A    31 A    32 A                  
 -1.038  -0.836  -0.681  -0.663  -0.637  -0.464  -0.454  -0.442
 33 A    34 A    35 A    36 A    37 A    38 A    39 A    40 A                  
 -0.436  -0.389
 41 A    42 A                                                                  
 -- Virtual --                   
 -0.043   0.072   0.074   0.077   0.093   0.098   0.099   0.123
 43 A    44 A    45 A    46 A    47 A    48 A    49 A    50 A                  
  0.127   0.154   0.172   0.188   0.196   0.230   0.241   0.273
 51 A    52 A    53 A    54 A    55 A    56 A    57 A    58 A                  
  0.300   0.312   0.373   0.513   0.517   0.532   0.535   0.540
 59 A    60 A    61 A    62 A    63 A    64 A    65 A    66 A                  
  0.574   0.645   0.668   0.724   0.740   0.751   0.761   0.769
 67 A    68 A    69 A    70 A    71 A    72 A    73 A    74 A                  
  0.777   0.810   0.823   0.939   0.959   0.967   0.971   1.032
 75 A    76 A    77 A    78 A    79 A    80 A    81 A    82 A                  
  1.084   1.089   1.112   1.273   1.311   1.558   1.902   1.948
 83 A    84 A    85 A    86 A    87 A    88 A    89 A    90 A                  
  1.983   2.059   2.213   2.251   2.274   2.307   2.329   2.456
 91 A    92 A    93 A    94 A    95 A    96 A    97 A    98 A                  
  2.574   2.732   2.734   3.069   3.141   3.417   4.098   4.102
 99 A   100 A   101 A   102 A   103 A   104 A   105 A   106 A                  
  4.365   4.404   4.468   4.511   4.520   4.521   4.533   4.551
107 A   108 A   109 A   110 A   111 A   112 A   113 A   114 A                  
  4.566   4.598   4.634   4.831   4.855   5.183   7.060   7.235
115 A   116 A   117 A   118 A   119 A   120 A   121 A   122 A                  
  8.169   8.188   8.193   8.210   8.286   8.289  36.507  37.214
123 A   124 A   125 A   126 A   127 A   128 A   129 A   130 A                  
 49.352  49.493 293.844 293.865 293.868 293.886 293.981 293.988
131 A   132 A   133 A   134 A   135 A   136 A   137 A   138 A                  
*******1028.443
139 A   140 A                                                                  

 Occupation and symmetry of molecular orbitals

 Point group: C1 (1 irreducible representation).

                           A     All 
 -------------------------------------
 All molecular orbitals:
  - Alpha                  140   140 
  - Beta                   140   140 
 -------------------------------------
 Alpha orbitals:
  - Frozen occupied        20    20  
  - Active occupied        22    22  
  - Active virtual         98    98  
  - Frozen virtual         0     0   
 -------------------------------------
 Beta orbitals:
  - Frozen occupied        20    20  
  - Active occupied        22    22  
  - Active virtual         98    98  
  - Frozen virtual         0     0   
 -------------------------------------

 Import integrals:   CPU 0.00 s  wall 0.00 s

 Import integrals:   CPU 73.68 s  wall 14.43 s

 MP2 amplitudes:   CPU 0.27 s  wall 0.19 s

Running a double precision version
           CCSD T amplitudes will be solved using DIIS.

           Start     Size      MaxIter   EConv     TConv     
           3         7         100       1.00e-07  1.00e-05  
 ------------------------------------------------------------------------------
           Energy (a.u.)   Ediff      Tdiff       Comment
 ------------------------------------------------------------------------------
         -5254.46571780                           
     1   -5254.41663086   4.91e-02   8.39e-01     
     2   -5254.45276309   3.61e-02   1.18e-01     
     3   -5254.44790379   4.86e-03   5.94e-02     
     4   -5254.45169521   3.79e-03   2.37e-02     Switched to DIIS steps.
     5   -5254.45314792   1.45e-03   1.57e-02     
     6   -5254.45327163   1.24e-04   4.18e-03     
     7   -5254.45332422   5.26e-05   2.58e-03     
     8   -5254.45336169   3.75e-05   9.26e-04     
     9   -5254.45337566   1.40e-05   5.99e-04     
    10   -5254.45337324   2.41e-06   1.66e-04     
    11   -5254.45337431   1.06e-06   1.11e-04     
    12   -5254.45337347   8.41e-07   7.45e-05     
    13   -5254.45337353   6.57e-08   2.06e-05     
    14   -5254.45337345   8.49e-08   9.26e-06     
 ------------------------------------------------------------------------------
         -5254.45337345                           CCSD T converged.

End of double precision
 SCF energy                 = -5253.53705004
 MP2 energy                 = -5254.46571780
 CCSD correlation energy     =    -0.91632341
 CCSD total energy           = -5254.45337345

 CCSD  T1^2 = 0.0236  T2^2 = 0.3085  Leading amplitudes:

 Amplitude    Orbitals with energies
  0.0415       38 (A) A                  ->    43 (A) A                   
              -0.4635                         -0.0425                     
  0.0415       38 (A) B                  ->    43 (A) B                   
              -0.4635                         -0.0425                     
  0.0387       39 (A) A                  ->    44 (A) A                   
              -0.4541                          0.0722                     
  0.0387       39 (A) B                  ->    44 (A) B                   
              -0.4541                          0.0722                     

 Amplitude    Orbitals with energies
 -0.1356       42 (A) A      42 (A) B    ->    43 (A) A      43 (A) B     
              -0.3886       -0.3886           -0.0425       -0.0425       
  0.1356       42 (A) A      42 (A) B    ->    43 (A) B      43 (A) A     
              -0.3886       -0.3886           -0.0425       -0.0425       
  0.1356       42 (A) B      42 (A) A    ->    43 (A) A      43 (A) B     
              -0.3886       -0.3886           -0.0425       -0.0425       
 -0.1356       42 (A) B      42 (A) A    ->    43 (A) B      43 (A) A     
              -0.3886       -0.3886           -0.0425       -0.0425       

 Computing CCSD intemediates for later calculations in double precision
 Finished.

Running a double precision version
           CCSD Lambda amplitudes will be solved using DIIS.
           Start     Size      MaxIter   EConv     LConv     
           3         7         100       1.00e-07  1.00e-05  
 ------------------------------------------------------------------------------
            Enorm      Ldiff       Comment
 ------------------------------------------------------------------------------
     1     7.06e-02   5.45e-02     
     2     1.58e-02   3.00e-03     
     3     6.98e-03   3.01e-03     
     4     4.14e-03   1.09e-03     Switched to DIIS steps.
     5     1.76e-03   9.51e-04     
     6     1.07e-03   4.17e-04     
     7     3.84e-04   2.08e-04     
     8     1.67e-04   3.14e-05     
     9     8.16e-05   7.89e-06     
    10     4.75e-05   2.17e-06     
    11     2.15e-05   3.29e-06     
    12     8.04e-06   1.25e-06     
    13     3.36e-06   1.38e-07     
    14     1.35e-06   1.44e-07     
    15     7.46e-07   1.52e-07     
    16     3.76e-07   9.28e-08     
    17     2.15e-07   6.39e-08     
    18     1.08e-07   3.48e-08     
    19     5.55e-08   1.48e-08     
 ------------------------------------------------------------------------------
                                   CCSD Lambda converged.

 Computing density matrices in double precision...
           Orbital response amplitudes will be solved using DIIS.
           Start     Size      MaxIter   EConv     LConv     
           3         7         100       1.00e-06  1.00e-06  
 ------------------------------------------------------------------------------
            Enorm      Ldiff       Comment
 ------------------------------------------------------------------------------
     1     1.37e-01   3.73e-04     
     2     1.63e-01   1.96e-02     
     3     2.44e-01   5.57e-02     
     4     2.12e-02   1.22e-01     Switched to DIIS steps.
     5     2.62e-03   1.44e-03     
     6     4.64e-04   2.07e-04     
     7     2.19e-04   8.86e-05     
     8     8.66e-05   1.79e-05     
     9     3.10e-05   2.85e-06     
    10     9.02e-06   2.72e-06     
    11     4.58e-06   2.29e-07     
    12     1.16e-06   2.40e-07     
    13     3.33e-07   1.25e-07     
 ------------------------------------------------------------------------------
                                   Orbital response converged.

 Computing density matrices... Done.
 CCSD calculation:   CPU 3764.83 s  wall 646.23 s

 Transferring MO TPDM to AO TPDM
 Transferring g2_o1o1o1o1
 Transferring g2_o1o1o1v1
 Transferring g2_o1o1v1v1
 Transferring g2_o1v1o1v1
 Transferring g2_o1v1v1v1
 Transferring g2_v1v1v1v1
 Adding separable TPDM
 Computing TPDM gradient
 --------------------------------------------------------
 2e gradient
  Atom          X               Y               Z
 --------------------------------------------------------
    1        -43.791450       -0.000000      -18.530356  
    2        -15.622853        0.000000       18.524636  
    3         15.608813       -0.000000       18.528725  
    4         43.805490        0.000000      -18.523004  
 --------------------------------------------------------
 --------------------------------------------------------
 Final gradient
  Atom          X               Y               Z
 --------------------------------------------------------
    1        -43.791450       -0.000000      -18.530356  
    2        -15.622853        0.000000       18.524636  
    3         15.608813       -0.000000       18.528725  
    4         43.805490        0.000000      -18.523004  
 --------------------------------------------------------
 Analytic gradient from two-electron contribution:   CPU 424.30 s  wall 126.89 s

 Total ccman2 time:   CPU 4276.06 s  wall 791.64 s


 --------------------------------------------------------------

                    Orbital Energies (a.u.)
 --------------------------------------------------------------

 Alpha MOs
 -- Occupied --
*******-490.070 -65.203 -65.203 -58.563 -58.563 -58.561 -58.561
-58.561 -58.561 -15.749 -15.747  -9.882  -9.881  -7.497  -7.496
 -7.485  -7.485  -7.485  -7.485  -3.237  -3.237  -3.232  -3.232
 -3.232  -3.231  -3.218  -3.218  -3.218  -3.218  -1.470  -1.063
 -1.038  -0.836  -0.681  -0.663  -0.637  -0.464  -0.454  -0.442
 -0.436  -0.389
 -- Virtual --
 -0.043   0.072   0.074   0.077   0.093   0.098   0.099   0.123
  0.127   0.154   0.172   0.188   0.196   0.230   0.241   0.273
  0.300   0.312   0.373   0.513   0.517   0.532   0.535   0.540
  0.574   0.645   0.668   0.724   0.740   0.751   0.761   0.769
  0.777   0.810   0.823   0.939   0.959   0.967   0.971   1.032
  1.084   1.089   1.112   1.273   1.311   1.558   1.902   1.948
  1.983   2.059   2.213   2.251   2.274   2.307   2.329   2.456
  2.574   2.732   2.734   3.069   3.141   3.417   4.098   4.102
  4.365   4.404   4.468   4.511   4.520   4.521   4.533   4.551
  4.566   4.598   4.634   4.831   4.855   5.183   7.060   7.235
  8.169   8.188   8.193   8.210   8.286   8.289  36.507  37.214
 49.352  49.493 293.844 293.865 293.868 293.886 293.981 293.988
*******1028.443
 --------------------------------------------------------------

          Ground-State Mulliken Net Atomic Charges

     Atom                 Charge (a.u.)
  ----------------------------------------
      1 Br                   -0.040344
      2 N                     0.040093
      3 N                     0.040020
      4 Br                   -0.039769
  ----------------------------------------
  Sum of atomic charges =    -0.000000

 -----------------------------------------------------------------
                    Cartesian Multipole Moments
 -----------------------------------------------------------------
    Charge (ESU x 10^10)
                 0.0000
    Dipole Moment (Debye)
         X      -0.0050      Y      -0.0000      Z       0.5132
       Tot       0.5132
    Quadrupole Moments (Debye-Ang)
        XX     -48.3840     XY      -0.0000     YY     -48.0916
        XZ      -0.0019     YZ       0.0000     ZZ     -47.7113
    Octopole Moments (Debye-Ang^2)
       XXX      -0.0298    XXY      -0.0000    XYY      -0.0046
       YYY      -0.0000    XXZ      14.0833    XYZ      -0.0000
       YYZ       3.6031    XZZ      -0.0029    YZZ      -0.0000
       ZZZ      21.4307
    Hexadecapole Moments (Debye-Ang^3)
      XXXX    -740.5811   XXXY      -0.0000   XXYY    -137.1501
      XYYY      -0.0000   YYYY     -56.0973   XXXZ      -0.1091
      XXYZ      -0.0000   XYYZ      -0.0340   YYYZ      -0.0000
      XXZZ    -148.2319   XYZZ      -0.0000   YYZZ     -41.4064
      XZZZ      -0.0940   YZZZ       0.0000   ZZZZ    -205.8763
 -----------------------------------------------------------------
 DrvMan completing analytic gradient of the correlated energy
 Correlated dipole moment
            1
    1  -0.0019594
    2  -0.0000000
    3   0.2018925
 Energy read as -5254.453373447
 Full Analytical Gradient: (in a.u., or Hartree/Bohr)
             1             2             3             4
    1    0.00003319    0.00006354   -0.00011183    0.00001510
    2    0.00000001   -0.00000001    0.00000000    0.00000000
    3    0.00007727   -0.00007476   -0.00001170    0.00000919
 Gradient time:  CPU 1.44 s  wall 1.51 s
 ----------------------------------------------------------------
             Standard Nuclear Orientation (Angstroms)
    I     Atom           X                Y                Z
 ----------------------------------------------------------------
    1      Br      1.7378397990    -0.0000000000     0.2790088640
    2      N       0.5891905000     0.0000000000    -1.4000443202
    3      N      -0.5891905000     0.0000000000    -1.4000443202
    4      Br     -1.7378397990    -0.0000000000     0.2800088640
 ----------------------------------------------------------------
 Nuclear Repulsion Energy =   426.2978547416 hartrees
 There are       42 alpha and       42 beta electrons

                       Distance Matrix (Angstroms)
             Br(  1)   N (  2)   N (  3)
   N (  2)  2.034359
   N (  3)  2.869545  1.178381
   Br(  4)  3.475680  2.870130  2.035184

 Requested basis set is 6-311++G(d,p)
 There are 50 shells and 140 basis functions
 A cutoff of  1.0D-14 yielded   1078 shell pairs
 There are      9093 function pairs (     10180 Cartesian)
 Smallest overlap matrix eigenvalue = 1.42E-04
 Guess MOs from SCF MO coefficient file

 -----------------------------------------------------------------------
  General SCF calculation program by
  Eric Jon Sundstrom, Paul Horn, Yuezhi Mao, Dmitri Zuev, Alec White,
  David Stuck, Shaama M.S., Shane Yost, Joonho Lee, David Small,
  Daniel Levine, Susi Lehtola, Hugh Burton, Evgeny Epifanovsky
 -----------------------------------------------------------------------
 Hartree-Fock
 using 6 threads for integral computing
 -------------------------------------------------------
 OpenMP Integral computing Module                
 Release: version 2.0, May 2017, Q-Chem Inc. Pleasanton 
 -------------------------------------------------------
 A restricted SCF calculation will be
 performed using DIIS
 SCF converges when DIIS error is below 1.0e-08
 ---------------------------------------
  Cycle       Energy         DIIS error
 ---------------------------------------
    1   -5253.5371014731      1.29e-05  
    2   -5253.5371021209      4.79e-06  
    3   -5253.5371022318      3.28e-06  
    4   -5253.5371022781      1.25e-06  
    5   -5253.5371022956      5.98e-07  
    6   -5253.5371022993      2.71e-07  
    7   -5253.5371023000      9.11e-08  
    8   -5253.5371023000      5.17e-08  
    9   -5253.5371023001      1.98e-08  
   10   -5253.5371023001      6.61e-09  Convergence criterion met
 ---------------------------------------
 SCF time:   CPU 12.37s  wall 2.00s 
 SCF   energy in the final basis set =    -5253.5371023001
 Total energy in the final basis set =    -5253.5371023001


 ------------------------------------------------------------------------------

   CCMAN2: suite of methods based on coupled cluster
           and equation of motion theories.

   Components:
   * libvmm-1.3-trunk
     by Evgeny Epifanovsky, Ilya Kaliman.
   * libtensor-2.5-trunk
     by Evgeny Epifanovsky, Michael Wormit, Dmitry Zuev, Sam Manzer, 
        Ilya Kaliman.
   * libcc-2.5-trunk
     by Evgeny Epifanovsky, Arik Landau, Tomasz Kus, Kirill Khistyaev, 
        Dmitry Zuev, Prashant Manohar, Xintian Feng, Anna Krylov, 
        Matthew Goldey, Alec White, Thomas Jagau, Kaushik Nanda, 
        Anastasia Gunina, Alexander Kunitsa, Joonho Lee.

   CCMAN original authors:
   Anna I. Krylov, C. David Sherrill, Steven R. Gwaltney,
   Edward F. C. Byrd (2000)
   Sergey V. Levchenko, Lyudmila V. Slipchenko, Tao Wang,
   Ana-Maria C. Cristian (2003)
   Piotr A. Pieniazek, C. Melania Oana, Evgeny Epifanovsky (2007)
   Prashant Manohar (2009)

 ------------------------------------------------------------------------------


 Allocating and initializing 63808MB of RAM...
 Calculation will run on 6 cores.


 Alpha MOs, Restricted
 -- Occupied --                  
-490.07 -490.07  -65.20  -65.20  -58.56  -58.56  -58.56  -58.56
  1 A     2 A     3 A     4 A     5 A     6 A     7 A     8 A                  
-58.561 -58.561 -15.748 -15.746  -9.882  -9.881  -7.497  -7.496
  9 A    10 A    11 A    12 A    13 A    14 A    15 A    16 A                  
 -7.486  -7.485  -7.485  -7.485  -3.237  -3.237  -3.232  -3.232
 17 A    18 A    19 A    20 A    21 A    22 A    23 A    24 A                  
 -3.232  -3.231  -3.218  -3.218  -3.218  -3.218  -1.470  -1.063
 25 A    26 A    27 A    28 A    29 A    30 A    31 A    32 A                  
 -1.038  -0.836  -0.681  -0.663  -0.637  -0.464  -0.454  -0.442
 33 A    34 A    35 A    36 A    37 A    38 A    39 A    40 A                  
 -0.436  -0.389
 41 A    42 A                                                                  
 -- Virtual --                   
 -0.042   0.072   0.074   0.077   0.093   0.098   0.099   0.123
 43 A    44 A    45 A    46 A    47 A    48 A    49 A    50 A                  
  0.127   0.154   0.172   0.188   0.196   0.230   0.241   0.273
 51 A    52 A    53 A    54 A    55 A    56 A    57 A    58 A                  
  0.300   0.312   0.373   0.513   0.517   0.532   0.535   0.540
 59 A    60 A    61 A    62 A    63 A    64 A    65 A    66 A                  
  0.574   0.645   0.668   0.724   0.740   0.751   0.761   0.769
 67 A    68 A    69 A    70 A    71 A    72 A    73 A    74 A                  
  0.777   0.810   0.823   0.939   0.959   0.968   0.971   1.032
 75 A    76 A    77 A    78 A    79 A    80 A    81 A    82 A                  
  1.084   1.090   1.113   1.273   1.311   1.558   1.902   1.948
 83 A    84 A    85 A    86 A    87 A    88 A    89 A    90 A                  
  1.983   2.060   2.214   2.251   2.274   2.307   2.329   2.457
 91 A    92 A    93 A    94 A    95 A    96 A    97 A    98 A                  
  2.574   2.732   2.734   3.069   3.141   3.417   4.098   4.102
 99 A   100 A   101 A   102 A   103 A   104 A   105 A   106 A                  
  4.365   4.404   4.468   4.511   4.520   4.521   4.533   4.551
107 A   108 A   109 A   110 A   111 A   112 A   113 A   114 A                  
  4.566   4.598   4.634   4.832   4.856   5.183   7.061   7.235
115 A   116 A   117 A   118 A   119 A   120 A   121 A   122 A                  
  8.169   8.188   8.193   8.210   8.286   8.289  36.507  37.214
123 A   124 A   125 A   126 A   127 A   128 A   129 A   130 A                  
 49.352  49.493 293.844 293.865 293.868 293.886 293.981 293.988
131 A   132 A   133 A   134 A   135 A   136 A   137 A   138 A                  
*******1028.443
139 A   140 A                                                                  

 Beta MOs, Restricted
 -- Occupied --                  
-490.07 -490.07  -65.20  -65.20  -58.56  -58.56  -58.56  -58.56
  1 A     2 A     3 A     4 A     5 A     6 A     7 A     8 A                  
-58.561 -58.561 -15.748 -15.746  -9.882  -9.881  -7.497  -7.496
  9 A    10 A    11 A    12 A    13 A    14 A    15 A    16 A                  
 -7.486  -7.485  -7.485  -7.485  -3.237  -3.237  -3.232  -3.232
 17 A    18 A    19 A    20 A    21 A    22 A    23 A    24 A                  
 -3.232  -3.231  -3.218  -3.218  -3.218  -3.218  -1.470  -1.063
 25 A    26 A    27 A    28 A    29 A    30 A    31 A    32 A                  
 -1.038  -0.836  -0.681  -0.663  -0.637  -0.464  -0.454  -0.442
 33 A    34 A    35 A    36 A    37 A    38 A    39 A    40 A                  
 -0.436  -0.389
 41 A    42 A                                                                  
 -- Virtual --                   
 -0.042   0.072   0.074   0.077   0.093   0.098   0.099   0.123
 43 A    44 A    45 A    46 A    47 A    48 A    49 A    50 A                  
  0.127   0.154   0.172   0.188   0.196   0.230   0.241   0.273
 51 A    52 A    53 A    54 A    55 A    56 A    57 A    58 A                  
  0.300   0.312   0.373   0.513   0.517   0.532   0.535   0.540
 59 A    60 A    61 A    62 A    63 A    64 A    65 A    66 A                  
  0.574   0.645   0.668   0.724   0.740   0.751   0.761   0.769
 67 A    68 A    69 A    70 A    71 A    72 A    73 A    74 A                  
  0.777   0.810   0.823   0.939   0.959   0.968   0.971   1.032
 75 A    76 A    77 A    78 A    79 A    80 A    81 A    82 A                  
  1.084   1.090   1.113   1.273   1.311   1.558   1.902   1.948
 83 A    84 A    85 A    86 A    87 A    88 A    89 A    90 A                  
  1.983   2.060   2.214   2.251   2.274   2.307   2.329   2.457
 91 A    92 A    93 A    94 A    95 A    96 A    97 A    98 A                  
  2.574   2.732   2.734   3.069   3.141   3.417   4.098   4.102
 99 A   100 A   101 A   102 A   103 A   104 A   105 A   106 A                  
  4.365   4.404   4.468   4.511   4.520   4.521   4.533   4.551
107 A   108 A   109 A   110 A   111 A   112 A   113 A   114 A                  
  4.566   4.598   4.634   4.832   4.856   5.183   7.061   7.235
115 A   116 A   117 A   118 A   119 A   120 A   121 A   122 A                  
  8.169   8.188   8.193   8.210   8.286   8.289  36.507  37.214
123 A   124 A   125 A   126 A   127 A   128 A   129 A   130 A                  
 49.352  49.493 293.844 293.865 293.868 293.886 293.981 293.988
131 A   132 A   133 A   134 A   135 A   136 A   137 A   138 A                  
*******1028.443
139 A   140 A                                                                  

 Occupation and symmetry of molecular orbitals

 Point group: C1 (1 irreducible representation).

                           A     All 
 -------------------------------------
 All molecular orbitals:
  - Alpha                  140   140 
  - Beta                   140   140 
 -------------------------------------
 Alpha orbitals:
  - Frozen occupied        20    20  
  - Active occupied        22    22  
  - Active virtual         98    98  
  - Frozen virtual         0     0   
 -------------------------------------
 Beta orbitals:
  - Frozen occupied        20    20  
  - Active occupied        22    22  
  - Active virtual         98    98  
  - Frozen virtual         0     0   
 -------------------------------------

 Import integrals:   CPU 0.00 s  wall 0.00 s

 Import integrals:   CPU 72.52 s  wall 14.08 s

 MP2 amplitudes:   CPU 0.26 s  wall 0.18 s

Running a double precision version
           CCSD T amplitudes will be solved using DIIS.

           Start     Size      MaxIter   EConv     TConv     
           3         7         100       1.00e-07  1.00e-05  
 ------------------------------------------------------------------------------
           Energy (a.u.)   Ediff      Tdiff       Comment
 ------------------------------------------------------------------------------
         -5254.46570913                           
     1   -5254.41664877   4.91e-02   8.39e-01     
     2   -5254.45276245   3.61e-02   1.18e-01     
     3   -5254.44790885   4.85e-03   5.94e-02     
     4   -5254.45169655   3.79e-03   2.37e-02     Switched to DIIS steps.
     5   -5254.45314804   1.45e-03   1.57e-02     
     6   -5254.45327174   1.24e-04   4.18e-03     
     7   -5254.45332436   5.26e-05   2.58e-03     
     8   -5254.45336174   3.74e-05   9.24e-04     
     9   -5254.45337563   1.39e-05   5.97e-04     
    10   -5254.45337323   2.40e-06   1.65e-04     
    11   -5254.45337428   1.06e-06   1.10e-04     
    12   -5254.45337345   8.35e-07   7.41e-05     
    13   -5254.45337351   6.59e-08   2.05e-05     
    14   -5254.45337343   8.43e-08   9.22e-06     
 ------------------------------------------------------------------------------
         -5254.45337343                           CCSD T converged.

End of double precision
 SCF energy                 = -5253.53710230
 MP2 energy                 = -5254.46570913
 CCSD correlation energy     =    -0.91627113
 CCSD total energy           = -5254.45337343

 CCSD  T1^2 = 0.0236  T2^2 = 0.3083  Leading amplitudes:

 Amplitude    Orbitals with energies
  0.0415       38 (A) A                  ->    43 (A) A                   
              -0.4635                         -0.0422                     
  0.0415       38 (A) B                  ->    43 (A) B                   
              -0.4635                         -0.0422                     
 -0.0388       39 (A) A                  ->    44 (A) A                   
              -0.4542                          0.0722                     
 -0.0388       39 (A) B                  ->    44 (A) B                   
              -0.4542                          0.0722                     

 Amplitude    Orbitals with energies
 -0.1352       42 (A) A      42 (A) B    ->    43 (A) A      43 (A) B     
              -0.3886       -0.3886           -0.0422       -0.0422       
  0.1352       42 (A) A      42 (A) B    ->    43 (A) B      43 (A) A     
              -0.3886       -0.3886           -0.0422       -0.0422       
  0.1352       42 (A) B      42 (A) A    ->    43 (A) A      43 (A) B     
              -0.3886       -0.3886           -0.0422       -0.0422       
 -0.1352       42 (A) B      42 (A) A    ->    43 (A) B      43 (A) A     
              -0.3886       -0.3886           -0.0422       -0.0422       

 Computing CCSD intemediates for later calculations in double precision
 Finished.

Running a double precision version
           CCSD Lambda amplitudes will be solved using DIIS.
           Start     Size      MaxIter   EConv     LConv     
           3         7         100       1.00e-07  1.00e-05  
 ------------------------------------------------------------------------------
            Enorm      Ldiff       Comment
 ------------------------------------------------------------------------------
     1     7.05e-02   5.44e-02     
     2     1.57e-02   3.01e-03     
     3     6.97e-03   3.01e-03     
     4     4.14e-03   1.09e-03     Switched to DIIS steps.
     5     1.76e-03   9.49e-04     
     6     1.07e-03   4.17e-04     
     7     3.83e-04   2.08e-04     
     8     1.67e-04   3.13e-05     
     9     8.12e-05   7.83e-06     
    10     4.73e-05   2.15e-06     
    11     2.14e-05   3.27e-06     
    12     8.01e-06   1.24e-06     
    13     3.34e-06   1.36e-07     
    14     1.34e-06   1.43e-07     
    15     7.42e-07   1.51e-07     
    16     3.74e-07   9.23e-08     
    17     2.13e-07   6.36e-08     
    18     1.07e-07   3.46e-08     
    19     5.50e-08   1.47e-08     
 ------------------------------------------------------------------------------
                                   CCSD Lambda converged.

 Computing density matrices in double precision...
           Orbital response amplitudes will be solved using DIIS.
           Start     Size      MaxIter   EConv     LConv     
           3         7         100       1.00e-06  1.00e-06  
 ------------------------------------------------------------------------------
            Enorm      Ldiff       Comment
 ------------------------------------------------------------------------------
     1     1.37e-01   3.86e-04     
     2     1.63e-01   1.95e-02     
     3     2.44e-01   5.56e-02     
     4     2.12e-02   1.22e-01     Switched to DIIS steps.
     5     2.62e-03   1.44e-03     
     6     4.65e-04   2.07e-04     
     7     2.19e-04   8.90e-05     
     8     8.51e-05   1.80e-05     
     9     3.14e-05   2.87e-06     
    10     8.95e-06   2.71e-06     
    11     4.61e-06   2.32e-07     
    12     1.17e-06   2.40e-07     
    13     3.33e-07   1.25e-07     
 ------------------------------------------------------------------------------
                                   Orbital response converged.

 Computing density matrices... Done.
 CCSD calculation:   CPU 3764.69 s  wall 646.28 s

 Transferring MO TPDM to AO TPDM
 Transferring g2_o1o1o1o1
 Transferring g2_o1o1o1v1
 Transferring g2_o1o1v1v1
 Transferring g2_o1v1o1v1
 Transferring g2_o1v1v1v1
 Transferring g2_v1v1v1v1
 Adding separable TPDM
 Computing TPDM gradient
 --------------------------------------------------------
 2e gradient
  Atom          X               Y               Z
 --------------------------------------------------------
    1        -43.822462        0.000000      -18.528861  
    2        -15.594205       -0.000000       18.534578  
    3         15.608263        0.000000       18.530489  
    4         43.808404        0.000000      -18.536206  
 --------------------------------------------------------
 --------------------------------------------------------
 Final gradient
  Atom          X               Y               Z
 --------------------------------------------------------
    1        -43.822462        0.000000      -18.528861  
    2        -15.594205       -0.000000       18.534578  
    3         15.608263        0.000000       18.530489  
    4         43.808404        0.000000      -18.536206  
 --------------------------------------------------------
 Analytic gradient from two-electron contribution:   CPU 426.22 s  wall 126.99 s

 Total ccman2 time:   CPU 4277.37 s  wall 791.72 s


 --------------------------------------------------------------

                    Orbital Energies (a.u.)
 --------------------------------------------------------------

 Alpha MOs
 -- Occupied --
*******-490.070 -65.203 -65.203 -58.563 -58.563 -58.561 -58.561
-58.561 -58.561 -15.748 -15.746  -9.882  -9.881  -7.497  -7.496
 -7.486  -7.485  -7.485  -7.485  -3.237  -3.237  -3.232  -3.232
 -3.232  -3.231  -3.218  -3.218  -3.218  -3.218  -1.470  -1.063
 -1.038  -0.836  -0.681  -0.663  -0.637  -0.464  -0.454  -0.442
 -0.436  -0.389
 -- Virtual --
 -0.042   0.072   0.074   0.077   0.093   0.098   0.099   0.123
  0.127   0.154   0.172   0.188   0.196   0.230   0.241   0.273
  0.300   0.312   0.373   0.513   0.517   0.532   0.535   0.540
  0.574   0.645   0.668   0.724   0.740   0.751   0.761   0.769
  0.777   0.810   0.823   0.939   0.959   0.968   0.971   1.032
  1.084   1.090   1.113   1.273   1.311   1.558   1.902   1.948
  1.983   2.060   2.214   2.251   2.274   2.307   2.329   2.457
  2.574   2.732   2.734   3.069   3.141   3.417   4.098   4.102
  4.365   4.404   4.468   4.511   4.520   4.521   4.533   4.551
  4.566   4.598   4.634   4.832   4.856   5.183   7.061   7.235
  8.169   8.188   8.193   8.210   8.286   8.289  36.507  37.214
 49.352  49.493 293.844 293.865 293.868 293.886 293.981 293.988
*******1028.443
 --------------------------------------------------------------

          Ground-State Mulliken Net Atomic Charges

     Atom                 Charge (a.u.)
  ----------------------------------------
      1 Br                   -0.039705
      2 N                     0.039956
      3 N                     0.040029
      4 Br                   -0.040280
  ----------------------------------------
  Sum of atomic charges =     0.000000

 -----------------------------------------------------------------
                    Cartesian Multipole Moments
 -----------------------------------------------------------------
    Charge (ESU x 10^10)
                 0.0000
    Dipole Moment (Debye)
         X       0.0050      Y      -0.0000      Z       0.5156
       Tot       0.5156
    Quadrupole Moments (Debye-Ang)
        XX     -48.3765     XY       0.0000     YY     -48.0894
        XZ       0.0019     YZ       0.0000     ZZ     -47.7201
    Octopole Moments (Debye-Ang^2)
       XXX       0.0298    XXY       0.0000    XYY       0.0046
       YYY      -0.0000    XXZ      14.1226    XYZ       0.0000
       YYZ       3.6412    XZZ       0.0029    YZZ       0.0000
       ZZZ      21.5489
    Hexadecapole Moments (Debye-Ang^3)
      XXXX    -740.4885   XXXY       0.0000   XXYY    -137.1413
      XYYY       0.0000   YYYY     -56.0911   XXXZ       0.1091
      XXYZ       0.0000   XYYZ       0.0340   YYYZ       0.0000
      XXZZ    -148.2304   XYZZ       0.0000   YYZZ     -41.3859
      XZZZ       0.0940   YZZZ       0.0000   ZZZZ    -205.8071
 -----------------------------------------------------------------
 DrvMan completing analytic gradient of the correlated energy
 Correlated dipole moment
            1
    1   0.0019618
    2  -0.0000000
    3   0.2028576
 Energy read as -5254.453373428
 Full Analytical Gradient: (in a.u., or Hartree/Bohr)
             1             2             3             4
    1   -0.00003782   -0.00008180    0.00013028   -0.00001066
    2   -0.00000000    0.00000000   -0.00000000   -0.00000000
    3   -0.00008072    0.00007817    0.00001501   -0.00001246
 Gradient time:  CPU 1.41 s  wall 1.43 s
 ----------------------------------------------------------------
             Standard Nuclear Orientation (Angstroms)
    I     Atom           X                Y                Z
 ----------------------------------------------------------------
    1      Br      1.7378397990    -0.0000000000     0.2800088640
    2      N       0.5901905000     0.0000000000    -1.4000443202
    3      N      -0.5891905000     0.0000000000    -1.4000443202
    4      Br     -1.7378397990    -0.0000000000     0.2800088640
 ----------------------------------------------------------------
 Nuclear Repulsion Energy =   426.2490529487 hartrees
 There are       42 alpha and       42 beta electrons

                       Distance Matrix (Angstroms)
             Br(  1)   N (  2)   N (  3)
   N (  2)  2.034620
   N (  3)  2.870130  1.179381
   Br(  4)  3.475680  2.870941  2.035184

 Requested basis set is 6-311++G(d,p)
 There are 50 shells and 140 basis functions
 A cutoff of  1.0D-14 yielded   1078 shell pairs
 There are      9093 function pairs (     10180 Cartesian)
 Smallest overlap matrix eigenvalue = 1.43E-04
 Guess MOs from SCF MO coefficient file

 -----------------------------------------------------------------------
  General SCF calculation program by
  Eric Jon Sundstrom, Paul Horn, Yuezhi Mao, Dmitri Zuev, Alec White,
  David Stuck, Shaama M.S., Shane Yost, Joonho Lee, David Small,
  Daniel Levine, Susi Lehtola, Hugh Burton, Evgeny Epifanovsky
 -----------------------------------------------------------------------
 Hartree-Fock
 using 6 threads for integral computing
 -------------------------------------------------------
 OpenMP Integral computing Module                
 Release: version 2.0, May 2017, Q-Chem Inc. Pleasanton 
 -------------------------------------------------------
 A restricted SCF calculation will be
 performed using DIIS
 SCF converges when DIIS error is below 1.0e-08
 ---------------------------------------
  Cycle       Energy         DIIS error
 ---------------------------------------
    1   -5253.5369915154      2.16e-05  
    2   -5253.5369925025      6.64e-06  
    3   -5253.5369926367      3.93e-06  
    4   -5253.5369926865      1.02e-06  
    5   -5253.5369926946      4.79e-07  
    6   -5253.5369926968      2.09e-07  
    7   -5253.5369926975      7.79e-08  
    8   -5253.5369926976      4.76e-08  
    9   -5253.5369926975      1.68e-08  
   10   -5253.5369926976      5.61e-09  Convergence criterion met
 ---------------------------------------
 SCF time:   CPU 11.70s  wall 2.00s 
 SCF   energy in the final basis set =    -5253.5369926976
 Total energy in the final basis set =    -5253.5369926976


 ------------------------------------------------------------------------------

   CCMAN2: suite of methods based on coupled cluster
           and equation of motion theories.

   Components:
   * libvmm-1.3-trunk
     by Evgeny Epifanovsky, Ilya Kaliman.
   * libtensor-2.5-trunk
     by Evgeny Epifanovsky, Michael Wormit, Dmitry Zuev, Sam Manzer, 
        Ilya Kaliman.
   * libcc-2.5-trunk
     by Evgeny Epifanovsky, Arik Landau, Tomasz Kus, Kirill Khistyaev, 
        Dmitry Zuev, Prashant Manohar, Xintian Feng, Anna Krylov, 
        Matthew Goldey, Alec White, Thomas Jagau, Kaushik Nanda, 
        Anastasia Gunina, Alexander Kunitsa, Joonho Lee.

   CCMAN original authors:
   Anna I. Krylov, C. David Sherrill, Steven R. Gwaltney,
   Edward F. C. Byrd (2000)
   Sergey V. Levchenko, Lyudmila V. Slipchenko, Tao Wang,
   Ana-Maria C. Cristian (2003)
   Piotr A. Pieniazek, C. Melania Oana, Evgeny Epifanovsky (2007)
   Prashant Manohar (2009)

 ------------------------------------------------------------------------------


 Allocating and initializing 63808MB of RAM...
 Calculation will run on 6 cores.


 Alpha MOs, Restricted
 -- Occupied --                  
-490.07 -490.07  -65.20  -65.20  -58.56  -58.56  -58.56  -58.56
  1 A     2 A     3 A     4 A     5 A     6 A     7 A     8 A                  
-58.561 -58.561 -15.749 -15.747  -9.882  -9.881  -7.497  -7.497
  9 A    10 A    11 A    12 A    13 A    14 A    15 A    16 A                  
 -7.485  -7.485  -7.485  -7.485  -3.237  -3.237  -3.232  -3.232
 17 A    18 A    19 A    20 A    21 A    22 A    23 A    24 A                  
 -3.232  -3.231  -3.218  -3.218  -3.218  -3.218  -1.469  -1.063
 25 A    26 A    27 A    28 A    29 A    30 A    31 A    32 A                  
 -1.038  -0.836  -0.681  -0.663  -0.637  -0.464  -0.454  -0.442
 33 A    34 A    35 A    36 A    37 A    38 A    39 A    40 A                  
 -0.436  -0.389
 41 A    42 A                                                                  
 -- Virtual --                   
 -0.042   0.072   0.074   0.077   0.093   0.098   0.099   0.123
 43 A    44 A    45 A    46 A    47 A    48 A    49 A    50 A                  
  0.127   0.154   0.172   0.188   0.196   0.230   0.241   0.273
 51 A    52 A    53 A    54 A    55 A    56 A    57 A    58 A                  
  0.300   0.312   0.373   0.513   0.517   0.532   0.535   0.540
 59 A    60 A    61 A    62 A    63 A    64 A    65 A    66 A                  
  0.574   0.645   0.668   0.724   0.740   0.751   0.761   0.769
 67 A    68 A    69 A    70 A    71 A    72 A    73 A    74 A                  
  0.777   0.810   0.823   0.939   0.959   0.968   0.971   1.032
 75 A    76 A    77 A    78 A    79 A    80 A    81 A    82 A                  
  1.084   1.089   1.112   1.272   1.311   1.558   1.901   1.948
 83 A    84 A    85 A    86 A    87 A    88 A    89 A    90 A                  
  1.984   2.060   2.213   2.251   2.274   2.307   2.329   2.456
 91 A    92 A    93 A    94 A    95 A    96 A    97 A    98 A                  
  2.574   2.731   2.734   3.068   3.140   3.415   4.097   4.102
 99 A   100 A   101 A   102 A   103 A   104 A   105 A   106 A                  
  4.364   4.403   4.467   4.511   4.520   4.521   4.533   4.551
107 A   108 A   109 A   110 A   111 A   112 A   113 A   114 A                  
  4.566   4.597   4.634   4.832   4.855   5.184   7.061   7.235
115 A   116 A   117 A   118 A   119 A   120 A   121 A   122 A                  
  8.168   8.188   8.193   8.210   8.286   8.289  36.507  37.209
123 A   124 A   125 A   126 A   127 A   128 A   129 A   130 A                  
 49.352  49.493 293.844 293.865 293.868 293.886 293.981 293.988
131 A   132 A   133 A   134 A   135 A   136 A   137 A   138 A                  
*******1028.443
139 A   140 A                                                                  

 Beta MOs, Restricted
 -- Occupied --                  
-490.07 -490.07  -65.20  -65.20  -58.56  -58.56  -58.56  -58.56
  1 A     2 A     3 A     4 A     5 A     6 A     7 A     8 A                  
-58.561 -58.561 -15.749 -15.747  -9.882  -9.881  -7.497  -7.497
  9 A    10 A    11 A    12 A    13 A    14 A    15 A    16 A                  
 -7.485  -7.485  -7.485  -7.485  -3.237  -3.237  -3.232  -3.232
 17 A    18 A    19 A    20 A    21 A    22 A    23 A    24 A                  
 -3.232  -3.231  -3.218  -3.218  -3.218  -3.218  -1.469  -1.063
 25 A    26 A    27 A    28 A    29 A    30 A    31 A    32 A                  
 -1.038  -0.836  -0.681  -0.663  -0.637  -0.464  -0.454  -0.442
 33 A    34 A    35 A    36 A    37 A    38 A    39 A    40 A                  
 -0.436  -0.389
 41 A    42 A                                                                  
 -- Virtual --                   
 -0.042   0.072   0.074   0.077   0.093   0.098   0.099   0.123
 43 A    44 A    45 A    46 A    47 A    48 A    49 A    50 A                  
  0.127   0.154   0.172   0.188   0.196   0.230   0.241   0.273
 51 A    52 A    53 A    54 A    55 A    56 A    57 A    58 A                  
  0.300   0.312   0.373   0.513   0.517   0.532   0.535   0.540
 59 A    60 A    61 A    62 A    63 A    64 A    65 A    66 A                  
  0.574   0.645   0.668   0.724   0.740   0.751   0.761   0.769
 67 A    68 A    69 A    70 A    71 A    72 A    73 A    74 A                  
  0.777   0.810   0.823   0.939   0.959   0.968   0.971   1.032
 75 A    76 A    77 A    78 A    79 A    80 A    81 A    82 A                  
  1.084   1.089   1.112   1.272   1.311   1.558   1.901   1.948
 83 A    84 A    85 A    86 A    87 A    88 A    89 A    90 A                  
  1.984   2.060   2.213   2.251   2.274   2.307   2.329   2.456
 91 A    92 A    93 A    94 A    95 A    96 A    97 A    98 A                  
  2.574   2.731   2.734   3.068   3.140   3.415   4.097   4.102
 99 A   100 A   101 A   102 A   103 A   104 A   105 A   106 A                  
  4.364   4.403   4.467   4.511   4.520   4.521   4.533   4.551
107 A   108 A   109 A   110 A   111 A   112 A   113 A   114 A                  
  4.566   4.597   4.634   4.832   4.855   5.184   7.061   7.235
115 A   116 A   117 A   118 A   119 A   120 A   121 A   122 A                  
  8.168   8.188   8.193   8.210   8.286   8.289  36.507  37.209
123 A   124 A   125 A   126 A   127 A   128 A   129 A   130 A                  
 49.352  49.493 293.844 293.865 293.868 293.886 293.981 293.988
131 A   132 A   133 A   134 A   135 A   136 A   137 A   138 A                  
*******1028.443
139 A   140 A                                                                  

 Occupation and symmetry of molecular orbitals

 Point group: C1 (1 irreducible representation).

                           A     All 
 -------------------------------------
 All molecular orbitals:
  - Alpha                  140   140 
  - Beta                   140   140 
 -------------------------------------
 Alpha orbitals:
  - Frozen occupied        20    20  
  - Active occupied        22    22  
  - Active virtual         98    98  
  - Frozen virtual         0     0   
 -------------------------------------
 Beta orbitals:
  - Frozen occupied        20    20  
  - Active occupied        22    22  
  - Active virtual         98    98  
  - Frozen virtual         0     0   
 -------------------------------------

 Import integrals:   CPU 0.00 s  wall 0.00 s

 Import integrals:   CPU 74.64 s  wall 14.55 s

 MP2 amplitudes:   CPU 0.25 s  wall 0.18 s

Running a double precision version
           CCSD T amplitudes will be solved using DIIS.

           Start     Size      MaxIter   EConv     TConv     
           3         7         100       1.00e-07  1.00e-05  
 ------------------------------------------------------------------------------
           Energy (a.u.)   Ediff      Tdiff       Comment
 ------------------------------------------------------------------------------
         -5254.46572686                           
     1   -5254.41661358   4.91e-02   8.39e-01     
     2   -5254.45276635   3.62e-02   1.18e-01     
     3   -5254.44790042   4.87e-03   5.94e-02     
     4   -5254.45169343   3.79e-03   2.37e-02     Switched to DIIS steps.
     5   -5254.45314635   1.45e-03   1.57e-02     
     6   -5254.45327043   1.24e-04   4.18e-03     
     7   -5254.45332306   5.26e-05   2.58e-03     
     8   -5254.45336040   3.73e-05   9.24e-04     
     9   -5254.45337430   1.39e-05   5.98e-04     
    10   -5254.45337191   2.40e-06   1.65e-04     
    11   -5254.45337296   1.05e-06   1.10e-04     
    12   -5254.45337213   8.28e-07   7.41e-05     
    13   -5254.45337220   6.66e-08   2.06e-05     
    14   -5254.45337211   8.44e-08   9.25e-06     
 ------------------------------------------------------------------------------
         -5254.45337211                           CCSD T converged.

End of double precision
 SCF energy                 = -5253.53699270
 MP2 energy                 = -5254.46572686
 CCSD correlation energy     =    -0.91637941
 CCSD total energy           = -5254.45337211

 CCSD  T1^2 = 0.0236  T2^2 = 0.3084  Leading amplitudes:

 Amplitude    Orbitals with energies
  0.0414       38 (A) A                  ->    43 (A) A                   
              -0.4635                         -0.0421                     
  0.0414       38 (A) B                  ->    43 (A) B                   
              -0.4635                         -0.0421                     
 -0.0388       39 (A) A                  ->    44 (A) A                   
              -0.4542                          0.0719                     
 -0.0388       39 (A) B                  ->    44 (A) B                   
              -0.4542                          0.0719                     

 Amplitude    Orbitals with energies
 -0.1349       42 (A) A      42 (A) B    ->    43 (A) A      43 (A) B     
              -0.3888       -0.3888           -0.0421       -0.0421       
  0.1349       42 (A) A      42 (A) B    ->    43 (A) B      43 (A) A     
              -0.3888       -0.3888           -0.0421       -0.0421       
  0.1349       42 (A) B      42 (A) A    ->    43 (A) A      43 (A) B     
              -0.3888       -0.3888           -0.0421       -0.0421       
 -0.1349       42 (A) B      42 (A) A    ->    43 (A) B      43 (A) A     
              -0.3888       -0.3888           -0.0421       -0.0421       

 Computing CCSD intemediates for later calculations in double precision
 Finished.

Running a double precision version
           CCSD Lambda amplitudes will be solved using DIIS.
           Start     Size      MaxIter   EConv     LConv     
           3         7         100       1.00e-07  1.00e-05  
 ------------------------------------------------------------------------------
            Enorm      Ldiff       Comment
 ------------------------------------------------------------------------------
     1     7.05e-02   5.44e-02     
     2     1.58e-02   3.02e-03     
     3     6.98e-03   3.01e-03     
     4     4.14e-03   1.09e-03     Switched to DIIS steps.
     5     1.76e-03   9.49e-04     
     6     1.07e-03   4.18e-04     
     7     3.83e-04   2.08e-04     
     8     1.67e-04   3.12e-05     
     9     8.12e-05   7.80e-06     
    10     4.73e-05   2.12e-06     
    11     2.15e-05   3.25e-06     
    12     8.05e-06   1.25e-06     
    13     3.36e-06   1.37e-07     
    14     1.35e-06   1.46e-07     
    15     7.46e-07   1.51e-07     
    16     3.76e-07   9.21e-08     
    17     2.14e-07   6.36e-08     
    18     1.08e-07   3.47e-08     
    19     5.52e-08   1.47e-08     
 ------------------------------------------------------------------------------
                                   CCSD Lambda converged.

 Computing density matrices in double precision...
           Orbital response amplitudes will be solved using DIIS.
           Start     Size      MaxIter   EConv     LConv     
           3         7         100       1.00e-06  1.00e-06  
 ------------------------------------------------------------------------------
            Enorm      Ldiff       Comment
 ------------------------------------------------------------------------------
     1     1.37e-01   3.13e-04     
     2     1.63e-01   1.96e-02     
     3     2.44e-01   5.58e-02     
     4     2.12e-02   1.23e-01     Switched to DIIS steps.
     5     2.62e-03   1.44e-03     
     6     4.65e-04   2.07e-04     
     7     2.13e-04   8.95e-05     
     8     7.10e-05   1.81e-05     
     9     3.47e-05   2.95e-06     
    10     7.74e-06   2.52e-06     
    11     4.61e-06   2.38e-07     
    12     1.26e-06   2.30e-07     
    13     3.29e-07   1.20e-07     
 ------------------------------------------------------------------------------
                                   Orbital response converged.

 Computing density matrices... Done.
 CCSD calculation:   CPU 3765.72 s  wall 646.49 s

 Transferring MO TPDM to AO TPDM
 Transferring g2_o1o1o1o1
 Transferring g2_o1o1o1v1
 Transferring g2_o1o1v1v1
 Transferring g2_o1v1o1v1
 Transferring g2_o1v1v1v1
 Transferring g2_v1v1v1v1
 Adding separable TPDM
 Computing TPDM gradient
 --------------------------------------------------------
 2e gradient
  Atom          X               Y               Z
 --------------------------------------------------------
    1        -43.809797       -0.000000      -18.546396  
    2        -15.581562        0.000000       18.542566  
    3         15.581159       -0.000000       18.535309  
    4         43.810200        0.000000      -18.531478  
 --------------------------------------------------------
 --------------------------------------------------------
 Final gradient
  Atom          X               Y               Z
 --------------------------------------------------------
    1        -43.809797       -0.000000      -18.546396  
    2        -15.581562        0.000000       18.542566  
    3         15.581159       -0.000000       18.535309  
    4         43.810200        0.000000      -18.531478  
 --------------------------------------------------------
 Analytic gradient from two-electron contribution:   CPU 426.57 s  wall 123.69 s

 Total ccman2 time:   CPU 4276.42 s  wall 787.71 s


 --------------------------------------------------------------

                    Orbital Energies (a.u.)
 --------------------------------------------------------------

 Alpha MOs
 -- Occupied --
*******-490.070 -65.203 -65.203 -58.563 -58.563 -58.561 -58.561
-58.561 -58.561 -15.749 -15.747  -9.882  -9.881  -7.497  -7.497
 -7.485  -7.485  -7.485  -7.485  -3.237  -3.237  -3.232  -3.232
 -3.232  -3.231  -3.218  -3.218  -3.218  -3.218  -1.469  -1.063
 -1.038  -0.836  -0.681  -0.663  -0.637  -0.464  -0.454  -0.442
 -0.436  -0.389
 -- Virtual --
 -0.042   0.072   0.074   0.077   0.093   0.098   0.099   0.123
  0.127   0.154   0.172   0.188   0.196   0.230   0.241   0.273
  0.300   0.312   0.373   0.513   0.517   0.532   0.535   0.540
  0.574   0.645   0.668   0.724   0.740   0.751   0.761   0.769
  0.777   0.810   0.823   0.939   0.959   0.968   0.971   1.032
  1.084   1.089   1.112   1.272   1.311   1.558   1.901   1.948
  1.984   2.060   2.213   2.251   2.274   2.307   2.329   2.456
  2.574   2.731   2.734   3.068   3.140   3.415   4.097   4.102
  4.364   4.403   4.467   4.511   4.520   4.521   4.533   4.551
  4.566   4.597   4.634   4.832   4.855   5.184   7.061   7.235
  8.168   8.188   8.193   8.210   8.286   8.289  36.507  37.209
 49.352  49.493 293.844 293.865 293.868 293.886 293.981 293.988
*******1028.443
 --------------------------------------------------------------

          Ground-State Mulliken Net Atomic Charges

     Atom                 Charge (a.u.)
  ----------------------------------------
      1 Br                   -0.039670
      2 N                     0.039903
      3 N                     0.039717
      4 Br                   -0.039950
  ----------------------------------------
  Sum of atomic charges =     0.000000

 -----------------------------------------------------------------
                    Cartesian Multipole Moments
 -----------------------------------------------------------------
    Charge (ESU x 10^10)
                -0.0000
    Dipole Moment (Debye)
         X       0.0026      Y       0.0000      Z       0.5198
       Tot       0.5198
    Quadrupole Moments (Debye-Ang)
        XX     -48.3718     XY       0.0000     YY     -48.0915
        XZ       0.0002     YZ       0.0000     ZZ     -47.7257
    Octopole Moments (Debye-Ang^2)
       XXX      -0.0115    XXY      -0.0000    XYY      -0.0026
       YYY       0.0000    XXZ      14.1141    XYZ      -0.0000
       YYZ       3.6283    XZZ      -0.0003    YZZ       0.0000
       ZZZ      21.5242
    Hexadecapole Moments (Debye-Ang^3)
      XXXX    -740.4908   XXXY       0.0000   XXYY    -137.1431
      XYYY      -0.0000   YYYY     -56.0931   XXXZ       0.0208
      XXYZ       0.0000   XYYZ       0.0072   YYYZ      -0.0000
      XXZZ    -148.2369   XYZZ       0.0000   YYZZ     -41.4048
      XZZZ       0.0286   YZZZ       0.0000   ZZZZ    -205.9157
 -----------------------------------------------------------------
 DrvMan completing analytic gradient of the correlated energy
 Correlated dipole moment
            1
    1   0.0010152
    2   0.0000000
    3   0.2045190
 Energy read as -5254.453372112
 Full Analytical Gradient: (in a.u., or Hartree/Bohr)
             1             2             3             4
    1    0.00005454    0.00148962   -0.00141698   -0.00012718
    2    0.00000000   -0.00000000   -0.00000000    0.00000000
    3    0.00007083   -0.00012714   -0.00006283    0.00011914
 Gradient time:  CPU 1.38 s  wall 1.43 s
 ----------------------------------------------------------------
             Standard Nuclear Orientation (Angstroms)
    I     Atom           X                Y                Z
 ----------------------------------------------------------------
    1      Br      1.7378397990    -0.0000000000     0.2800088640
    2      N       0.5881905000     0.0000000000    -1.4000443202
    3      N      -0.5891905000     0.0000000000    -1.4000443202
    4      Br     -1.7378397990    -0.0000000000     0.2800088640
 ----------------------------------------------------------------
 Nuclear Repulsion Energy =   426.2765883483 hartrees
 There are       42 alpha and       42 beta electrons

                       Distance Matrix (Angstroms)
             Br(  1)   N (  2)   N (  3)
   N (  2)  2.035749
   N (  3)  2.870130  1.177381
   Br(  4)  3.475680  2.869320  2.035184

 Requested basis set is 6-311++G(d,p)
 There are 50 shells and 140 basis functions
 A cutoff of  1.0D-14 yielded   1078 shell pairs
 There are      9093 function pairs (     10180 Cartesian)
 Smallest overlap matrix eigenvalue = 1.42E-04
 Guess MOs from SCF MO coefficient file

 -----------------------------------------------------------------------
  General SCF calculation program by
  Eric Jon Sundstrom, Paul Horn, Yuezhi Mao, Dmitri Zuev, Alec White,
  David Stuck, Shaama M.S., Shane Yost, Joonho Lee, David Small,
  Daniel Levine, Susi Lehtola, Hugh Burton, Evgeny Epifanovsky
 -----------------------------------------------------------------------
 Hartree-Fock
 using 6 threads for integral computing
 -------------------------------------------------------
 OpenMP Integral computing Module                
 Release: version 2.0, May 2017, Q-Chem Inc. Pleasanton 
 -------------------------------------------------------
 A restricted SCF calculation will be
 performed using DIIS
 SCF converges when DIIS error is below 1.0e-08
 ---------------------------------------
  Cycle       Energy         DIIS error
 ---------------------------------------
    1   -5253.5371514345      4.39e-05  
    2   -5253.5371559016      1.28e-05  
    3   -5253.5371565049      7.99e-06  
    4   -5253.5371567254      2.39e-06  
    5   -5253.5371567722      1.15e-06  
    6   -5253.5371567842      5.33e-07  
    7   -5253.5371567868      2.51e-07  
    8   -5253.5371567872      9.37e-08  
    9   -5253.5371567873      4.03e-08  
   10   -5253.5371567874      1.56e-08  
   11   -5253.5371567874      5.36e-09  Convergence criterion met
 ---------------------------------------
 SCF time:   CPU 12.80s  wall 3.00s 
 SCF   energy in the final basis set =    -5253.5371567874
 Total energy in the final basis set =    -5253.5371567874


 ------------------------------------------------------------------------------

   CCMAN2: suite of methods based on coupled cluster
           and equation of motion theories.

   Components:
   * libvmm-1.3-trunk
     by Evgeny Epifanovsky, Ilya Kaliman.
   * libtensor-2.5-trunk
     by Evgeny Epifanovsky, Michael Wormit, Dmitry Zuev, Sam Manzer, 
        Ilya Kaliman.
   * libcc-2.5-trunk
     by Evgeny Epifanovsky, Arik Landau, Tomasz Kus, Kirill Khistyaev, 
        Dmitry Zuev, Prashant Manohar, Xintian Feng, Anna Krylov, 
        Matthew Goldey, Alec White, Thomas Jagau, Kaushik Nanda, 
        Anastasia Gunina, Alexander Kunitsa, Joonho Lee.

   CCMAN original authors:
   Anna I. Krylov, C. David Sherrill, Steven R. Gwaltney,
   Edward F. C. Byrd (2000)
   Sergey V. Levchenko, Lyudmila V. Slipchenko, Tao Wang,
   Ana-Maria C. Cristian (2003)
   Piotr A. Pieniazek, C. Melania Oana, Evgeny Epifanovsky (2007)
   Prashant Manohar (2009)

 ------------------------------------------------------------------------------


 Allocating and initializing 63808MB of RAM...
 Calculation will run on 6 cores.


 Alpha MOs, Restricted
 -- Occupied --                  
-490.07 -490.07  -65.20  -65.20  -58.56  -58.56  -58.56  -58.56
  1 A     2 A     3 A     4 A     5 A     6 A     7 A     8 A                  
-58.561 -58.561 -15.748 -15.746  -9.881  -9.881  -7.497  -7.496
  9 A    10 A    11 A    12 A    13 A    14 A    15 A    16 A                  
 -7.485  -7.485  -7.485  -7.485  -3.237  -3.237  -3.232  -3.232
 17 A    18 A    19 A    20 A    21 A    22 A    23 A    24 A                  
 -3.231  -3.231  -3.218  -3.218  -3.218  -3.218  -1.471  -1.063
 25 A    26 A    27 A    28 A    29 A    30 A    31 A    32 A                  
 -1.038  -0.836  -0.682  -0.663  -0.638  -0.464  -0.454  -0.442
 33 A    34 A    35 A    36 A    37 A    38 A    39 A    40 A                  
 -0.436  -0.388
 41 A    42 A                                                                  
 -- Virtual --                   
 -0.043   0.072   0.074   0.077   0.093   0.098   0.099   0.123
 43 A    44 A    45 A    46 A    47 A    48 A    49 A    50 A                  
  0.127   0.154   0.172   0.188   0.196   0.230   0.241   0.273
 51 A    52 A    53 A    54 A    55 A    56 A    57 A    58 A                  
  0.300   0.312   0.373   0.513   0.518   0.532   0.535   0.540
 59 A    60 A    61 A    62 A    63 A    64 A    65 A    66 A                  
  0.574   0.645   0.668   0.724   0.740   0.751   0.761   0.769
 67 A    68 A    69 A    70 A    71 A    72 A    73 A    74 A                  
  0.777   0.810   0.823   0.940   0.959   0.968   0.970   1.032
 75 A    76 A    77 A    78 A    79 A    80 A    81 A    82 A                  
  1.084   1.090   1.112   1.274   1.311   1.558   1.902   1.948
 83 A    84 A    85 A    86 A    87 A    88 A    89 A    90 A                  
  1.983   2.059   2.214   2.251   2.274   2.307   2.329   2.457
 91 A    92 A    93 A    94 A    95 A    96 A    97 A    98 A                  
  2.574   2.733   2.734   3.071   3.142   3.418   4.098   4.102
 99 A   100 A   101 A   102 A   103 A   104 A   105 A   106 A                  
  4.365   4.404   4.469   4.511   4.520   4.521   4.533   4.551
107 A   108 A   109 A   110 A   111 A   112 A   113 A   114 A                  
  4.566   4.598   4.634   4.832   4.855   5.181   7.061   7.235
115 A   116 A   117 A   118 A   119 A   120 A   121 A   122 A                  
  8.169   8.188   8.193   8.210   8.286   8.289  36.506  37.219
123 A   124 A   125 A   126 A   127 A   128 A   129 A   130 A                  
 49.352  49.493 293.844 293.865 293.868 293.886 293.981 293.988
131 A   132 A   133 A   134 A   135 A   136 A   137 A   138 A                  
*******1028.443
139 A   140 A                                                                  

 Beta MOs, Restricted
 -- Occupied --                  
-490.07 -490.07  -65.20  -65.20  -58.56  -58.56  -58.56  -58.56
  1 A     2 A     3 A     4 A     5 A     6 A     7 A     8 A                  
-58.561 -58.561 -15.748 -15.746  -9.881  -9.881  -7.497  -7.496
  9 A    10 A    11 A    12 A    13 A    14 A    15 A    16 A                  
 -7.485  -7.485  -7.485  -7.485  -3.237  -3.237  -3.232  -3.232
 17 A    18 A    19 A    20 A    21 A    22 A    23 A    24 A                  
 -3.231  -3.231  -3.218  -3.218  -3.218  -3.218  -1.471  -1.063
 25 A    26 A    27 A    28 A    29 A    30 A    31 A    32 A                  
 -1.038  -0.836  -0.682  -0.663  -0.638  -0.464  -0.454  -0.442
 33 A    34 A    35 A    36 A    37 A    38 A    39 A    40 A                  
 -0.436  -0.388
 41 A    42 A                                                                  
 -- Virtual --                   
 -0.043   0.072   0.074   0.077   0.093   0.098   0.099   0.123
 43 A    44 A    45 A    46 A    47 A    48 A    49 A    50 A                  
  0.127   0.154   0.172   0.188   0.196   0.230   0.241   0.273
 51 A    52 A    53 A    54 A    55 A    56 A    57 A    58 A                  
  0.300   0.312   0.373   0.513   0.518   0.532   0.535   0.540
 59 A    60 A    61 A    62 A    63 A    64 A    65 A    66 A                  
  0.574   0.645   0.668   0.724   0.740   0.751   0.761   0.769
 67 A    68 A    69 A    70 A    71 A    72 A    73 A    74 A                  
  0.777   0.810   0.823   0.940   0.959   0.968   0.970   1.032
 75 A    76 A    77 A    78 A    79 A    80 A    81 A    82 A                  
  1.084   1.090   1.112   1.274   1.311   1.558   1.902   1.948
 83 A    84 A    85 A    86 A    87 A    88 A    89 A    90 A                  
  1.983   2.059   2.214   2.251   2.274   2.307   2.329   2.457
 91 A    92 A    93 A    94 A    95 A    96 A    97 A    98 A                  
  2.574   2.733   2.734   3.071   3.142   3.418   4.098   4.102
 99 A   100 A   101 A   102 A   103 A   104 A   105 A   106 A                  
  4.365   4.404   4.469   4.511   4.520   4.521   4.533   4.551
107 A   108 A   109 A   110 A   111 A   112 A   113 A   114 A                  
  4.566   4.598   4.634   4.832   4.855   5.181   7.061   7.235
115 A   116 A   117 A   118 A   119 A   120 A   121 A   122 A                  
  8.169   8.188   8.193   8.210   8.286   8.289  36.506  37.219
123 A   124 A   125 A   126 A   127 A   128 A   129 A   130 A                  
 49.352  49.493 293.844 293.865 293.868 293.886 293.981 293.988
131 A   132 A   133 A   134 A   135 A   136 A   137 A   138 A                  
*******1028.443
139 A   140 A                                                                  

 Occupation and symmetry of molecular orbitals

 Point group: C1 (1 irreducible representation).

                           A     All 
 -------------------------------------
 All molecular orbitals:
  - Alpha                  140   140 
  - Beta                   140   140 
 -------------------------------------
 Alpha orbitals:
  - Frozen occupied        20    20  
  - Active occupied        22    22  
  - Active virtual         98    98  
  - Frozen virtual         0     0   
 -------------------------------------
 Beta orbitals:
  - Frozen occupied        20    20  
  - Active occupied        22    22  
  - Active virtual         98    98  
  - Frozen virtual         0     0   
 -------------------------------------

 Import integrals:   CPU 0.00 s  wall 0.00 s

 Import integrals:   CPU 75.73 s  wall 14.82 s

 MP2 amplitudes:   CPU 0.26 s  wall 0.18 s

Running a double precision version
           CCSD T amplitudes will be solved using DIIS.

           Start     Size      MaxIter   EConv     TConv     
           3         7         100       1.00e-07  1.00e-05  
 ------------------------------------------------------------------------------
           Energy (a.u.)   Ediff      Tdiff       Comment
 ------------------------------------------------------------------------------
         -5254.46569752                           
     1   -5254.41666327   4.90e-02   8.39e-01     
     2   -5254.45275652   3.61e-02   1.18e-01     
     3   -5254.44790950   4.85e-03   5.94e-02     
     4   -5254.45169564   3.79e-03   2.37e-02     Switched to DIIS steps.
     5   -5254.45314692   1.45e-03   1.57e-02     
     6   -5254.45327024   1.23e-04   4.17e-03     
     7   -5254.45332282   5.26e-05   2.58e-03     
     8   -5254.45336032   3.75e-05   9.26e-04     
     9   -5254.45337428   1.40e-05   5.99e-04     
    10   -5254.45337186   2.42e-06   1.66e-04     
    11   -5254.45337293   1.07e-06   1.11e-04     
    12   -5254.45337209   8.48e-07   7.45e-05     
    13   -5254.45337215   6.50e-08   2.06e-05     
    14   -5254.45337207   8.47e-08   9.23e-06     
 ------------------------------------------------------------------------------
         -5254.45337207                           CCSD T converged.

End of double precision
 SCF energy                 = -5253.53715679
 MP2 energy                 = -5254.46569752
 CCSD correlation energy     =    -0.91621528
 CCSD total energy           = -5254.45337207

 CCSD  T1^2 = 0.0236  T2^2 = 0.3084  Leading amplitudes:

 Amplitude    Orbitals with energies
  0.0416       38 (A) A                  ->    43 (A) A                   
              -0.4635                         -0.0426                     
  0.0416       38 (A) B                  ->    43 (A) B                   
              -0.4635                         -0.0426                     
 -0.0387       39 (A) A                  ->    44 (A) A                   
              -0.4541                          0.0725                     
 -0.0387       39 (A) B                  ->    44 (A) B                   
              -0.4541                          0.0725                     

 Amplitude    Orbitals with energies
 -0.1359       42 (A) A      42 (A) B    ->    43 (A) A      43 (A) B     
              -0.3884       -0.3884           -0.0426       -0.0426       
  0.1359       42 (A) A      42 (A) B    ->    43 (A) B      43 (A) A     
              -0.3884       -0.3884           -0.0426       -0.0426       
  0.1359       42 (A) B      42 (A) A    ->    43 (A) A      43 (A) B     
              -0.3884       -0.3884           -0.0426       -0.0426       
 -0.1359       42 (A) B      42 (A) A    ->    43 (A) B      43 (A) A     
              -0.3884       -0.3884           -0.0426       -0.0426       

 Computing CCSD intemediates for later calculations in double precision
 Finished.

Running a double precision version
           CCSD Lambda amplitudes will be solved using DIIS.
           Start     Size      MaxIter   EConv     LConv     
           3         7         100       1.00e-07  1.00e-05  
 ------------------------------------------------------------------------------
            Enorm      Ldiff       Comment
 ------------------------------------------------------------------------------
     1     7.06e-02   5.45e-02     
     2     1.57e-02   2.99e-03     
     3     6.97e-03   3.02e-03     
     4     4.14e-03   1.09e-03     Switched to DIIS steps.
     5     1.76e-03   9.51e-04     
     6     1.07e-03   4.16e-04     
     7     3.84e-04   2.08e-04     
     8     1.67e-04   3.16e-05     
     9     8.16e-05   7.91e-06     
    10     4.75e-05   2.21e-06     
    11     2.14e-05   3.31e-06     
    12     8.00e-06   1.24e-06     
    13     3.34e-06   1.37e-07     
    14     1.34e-06   1.41e-07     
    15     7.42e-07   1.52e-07     
    16     3.74e-07   9.29e-08     
    17     2.13e-07   6.38e-08     
    18     1.07e-07   3.46e-08     
    19     5.52e-08   1.48e-08     
 ------------------------------------------------------------------------------
                                   CCSD Lambda converged.

 Computing density matrices in double precision...
           Orbital response amplitudes will be solved using DIIS.
           Start     Size      MaxIter   EConv     LConv     
           3         7         100       1.00e-06  1.00e-06  
 ------------------------------------------------------------------------------
            Enorm      Ldiff       Comment
 ------------------------------------------------------------------------------
     1     1.37e-01   4.47e-04     
     2     1.63e-01   1.95e-02     
     3     2.43e-01   5.55e-02     
     4     2.12e-02   1.22e-01     Switched to DIIS steps.
     5     2.62e-03   1.44e-03     
     6     4.62e-04   2.07e-04     
     7     2.13e-04   8.84e-05     
     8     7.50e-05   1.78e-05     
     9     3.38e-05   2.85e-06     
    10     7.75e-06   2.56e-06     
    11     4.54e-06   2.31e-07     
    12     1.25e-06   2.30e-07     
    13     3.30e-07   1.19e-07     
 ------------------------------------------------------------------------------
                                   Orbital response converged.

 Computing density matrices... Done.
 CCSD calculation:   CPU 3764.69 s  wall 646.23 s

 Transferring MO TPDM to AO TPDM
 Transferring g2_o1o1o1o1
 Transferring g2_o1o1o1v1
 Transferring g2_o1o1v1v1
 Transferring g2_o1v1o1v1
 Transferring g2_o1v1v1v1
 Transferring g2_v1v1v1v1
 Adding separable TPDM
 Computing TPDM gradient
 --------------------------------------------------------
 2e gradient
  Atom          X               Y               Z
 --------------------------------------------------------
    1        -43.804069       -0.000000      -18.512806  
    2        -15.635513       -0.000000       18.516647  
    3         15.635897        0.000000       18.523873  
    4         43.803685        0.000000      -18.527714  
 --------------------------------------------------------
 --------------------------------------------------------
 Final gradient
  Atom          X               Y               Z
 --------------------------------------------------------
    1        -43.804069       -0.000000      -18.512806  
    2        -15.635513       -0.000000       18.516647  
    3         15.635897        0.000000       18.523873  
    4         43.803685        0.000000      -18.527714  
 --------------------------------------------------------
 Analytic gradient from two-electron contribution:   CPU 421.55 s  wall 123.25 s

 Total ccman2 time:   CPU 4274.62 s  wall 788.26 s


 --------------------------------------------------------------

                    Orbital Energies (a.u.)
 --------------------------------------------------------------

 Alpha MOs
 -- Occupied --
*******-490.070 -65.203 -65.203 -58.563 -58.563 -58.561 -58.561
-58.561 -58.561 -15.748 -15.746  -9.881  -9.881  -7.497  -7.496
 -7.485  -7.485  -7.485  -7.485  -3.237  -3.237  -3.232  -3.232
 -3.231  -3.231  -3.218  -3.218  -3.218  -3.218  -1.471  -1.063
 -1.038  -0.836  -0.682  -0.663  -0.638  -0.464  -0.454  -0.442
 -0.436  -0.388
 -- Virtual --
 -0.043   0.072   0.074   0.077   0.093   0.098   0.099   0.123
  0.127   0.154   0.172   0.188   0.196   0.230   0.241   0.273
  0.300   0.312   0.373   0.513   0.518   0.532   0.535   0.540
  0.574   0.645   0.668   0.724   0.740   0.751   0.761   0.769
  0.777   0.810   0.823   0.940   0.959   0.968   0.970   1.032
  1.084   1.090   1.112   1.274   1.311   1.558   1.902   1.948
  1.983   2.059   2.214   2.251   2.274   2.307   2.329   2.457
  2.574   2.733   2.734   3.071   3.142   3.418   4.098   4.102
  4.365   4.404   4.469   4.511   4.520   4.521   4.533   4.551
  4.566   4.598   4.634   4.832   4.855   5.181   7.061   7.235
  8.169   8.188   8.193   8.210   8.286   8.289  36.506  37.219
 49.352  49.493 293.844 293.865 293.868 293.886 293.981 293.988
*******1028.443
 --------------------------------------------------------------

          Ground-State Mulliken Net Atomic Charges

     Atom                 Charge (a.u.)
  ----------------------------------------
      1 Br                   -0.040380
      2 N                     0.040146
      3 N                     0.040333
      4 Br                   -0.040099
  ----------------------------------------
  Sum of atomic charges =    -0.000000

 -----------------------------------------------------------------
                    Cartesian Multipole Moments
 -----------------------------------------------------------------
    Charge (ESU x 10^10)
                 0.0000
    Dipole Moment (Debye)
         X      -0.0026      Y      -0.0000      Z       0.5089
       Tot       0.5089
    Quadrupole Moments (Debye-Ang)
        XX     -48.3887     XY       0.0000     YY     -48.0895
        XZ      -0.0002     YZ       0.0000     ZZ     -47.7056
    Octopole Moments (Debye-Ang^2)
       XXX       0.0114    XXY      -0.0000    XYY       0.0026
       YYY      -0.0000    XXZ      14.0919    XYZ      -0.0000
       YYZ       3.6160    XZZ       0.0003    YZZ       0.0000
       ZZZ      21.4553
    Hexadecapole Moments (Debye-Ang^3)
      XXXX    -740.5792   XXXY       0.0000   XXYY    -137.1483
      XYYY       0.0000   YYYY     -56.0953   XXXZ      -0.0208
      XXYZ       0.0000   XYYZ      -0.0072   YYYZ      -0.0000
      XXZZ    -148.2254   XYZZ       0.0000   YYZZ     -41.3875
      XZZZ      -0.0286   YZZZ       0.0000   ZZZZ    -205.7672
 -----------------------------------------------------------------
 DrvMan completing analytic gradient of the correlated energy
 Correlated dipole moment
            1
    1  -0.0010191
    2  -0.0000000
    3   0.2002275
 Energy read as -5254.453372065
 Full Analytical Gradient: (in a.u., or Hartree/Bohr)
             1             2             3             4
    1   -0.00005942   -0.00151950    0.00144694    0.00013198
    2   -0.00000000    0.00000000    0.00000000   -0.00000000
    3   -0.00007445    0.00013082    0.00006649   -0.00012286
 Gradient time:  CPU 1.44 s  wall 1.52 s
 ----------------------------------------------------------------
             Standard Nuclear Orientation (Angstroms)
    I     Atom           X                Y                Z
 ----------------------------------------------------------------
    1      Br      1.7378397990    -0.0000000000     0.2800088640
    2      N       0.5891905000     0.0010000000    -1.4000443202
    3      N      -0.5891905000     0.0000000000    -1.4000443202
    4      Br     -1.7378397990    -0.0000000000     0.2800088640
 ----------------------------------------------------------------
 Nuclear Repulsion Energy =   426.2627841226 hartrees
 There are       42 alpha and       42 beta electrons

                       Distance Matrix (Angstroms)
             Br(  1)   N (  2)   N (  3)
   N (  2)  2.035184
   N (  3)  2.870130  1.178381
   Br(  4)  3.475680  2.870131  2.035184

 Requested basis set is 6-311++G(d,p)
 There are 50 shells and 140 basis functions
 A cutoff of  1.0D-14 yielded   1078 shell pairs
 There are      9093 function pairs (     10180 Cartesian)
 Smallest overlap matrix eigenvalue = 1.42E-04
 Guess MOs from SCF MO coefficient file

 -----------------------------------------------------------------------
  General SCF calculation program by
  Eric Jon Sundstrom, Paul Horn, Yuezhi Mao, Dmitri Zuev, Alec White,
  David Stuck, Shaama M.S., Shane Yost, Joonho Lee, David Small,
  Daniel Levine, Susi Lehtola, Hugh Burton, Evgeny Epifanovsky
 -----------------------------------------------------------------------
 Hartree-Fock
 using 6 threads for integral computing
 -------------------------------------------------------
 OpenMP Integral computing Module                
 Release: version 2.0, May 2017, Q-Chem Inc. Pleasanton 
 -------------------------------------------------------
 A restricted SCF calculation will be
 performed using DIIS
 SCF converges when DIIS error is below 1.0e-08
 ---------------------------------------
  Cycle       Energy         DIIS error
 ---------------------------------------
    1   -5253.5370740469      2.58e-05  
    2   -5253.5370757756      7.41e-06  
    3   -5253.5370760049      4.65e-06  
    4   -5253.5370760826      1.49e-06  
    5   -5253.5370761010      7.18e-07  
    6   -5253.5370761059      3.41e-07  
    7   -5253.5370761070      1.60e-07  
    8   -5253.5370761072      5.92e-08  
    9   -5253.5370761072      2.40e-08  
   10   -5253.5370761072      8.23e-09  Convergence criterion met
 ---------------------------------------
 SCF time:   CPU 11.76s  wall 3.00s 
 SCF   energy in the final basis set =    -5253.5370761072
 Total energy in the final basis set =    -5253.5370761072


 ------------------------------------------------------------------------------

   CCMAN2: suite of methods based on coupled cluster
           and equation of motion theories.

   Components:
   * libvmm-1.3-trunk
     by Evgeny Epifanovsky, Ilya Kaliman.
   * libtensor-2.5-trunk
     by Evgeny Epifanovsky, Michael Wormit, Dmitry Zuev, Sam Manzer, 
        Ilya Kaliman.
   * libcc-2.5-trunk
     by Evgeny Epifanovsky, Arik Landau, Tomasz Kus, Kirill Khistyaev, 
        Dmitry Zuev, Prashant Manohar, Xintian Feng, Anna Krylov, 
        Matthew Goldey, Alec White, Thomas Jagau, Kaushik Nanda, 
        Anastasia Gunina, Alexander Kunitsa, Joonho Lee.

   CCMAN original authors:
   Anna I. Krylov, C. David Sherrill, Steven R. Gwaltney,
   Edward F. C. Byrd (2000)
   Sergey V. Levchenko, Lyudmila V. Slipchenko, Tao Wang,
   Ana-Maria C. Cristian (2003)
   Piotr A. Pieniazek, C. Melania Oana, Evgeny Epifanovsky (2007)
   Prashant Manohar (2009)

 ------------------------------------------------------------------------------


 Allocating and initializing 63808MB of RAM...
 Calculation will run on 6 cores.


 Alpha MOs, Restricted
 -- Occupied --                  
-490.07 -490.07  -65.20  -65.20  -58.56  -58.56  -58.56  -58.56
  1 A     2 A     3 A     4 A     5 A     6 A     7 A     8 A                  
-58.561 -58.561 -15.749 -15.747  -9.881  -9.881  -7.497  -7.497
  9 A    10 A    11 A    12 A    13 A    14 A    15 A    16 A                  
 -7.485  -7.485  -7.485  -7.485  -3.237  -3.237  -3.232  -3.232
 17 A    18 A    19 A    20 A    21 A    22 A    23 A    24 A                  
 -3.231  -3.231  -3.218  -3.218  -3.218  -3.218  -1.470  -1.063
 25 A    26 A    27 A    28 A    29 A    30 A    31 A    32 A                  
 -1.038  -0.836  -0.681  -0.663  -0.637  -0.464  -0.454  -0.442
 33 A    34 A    35 A    36 A    37 A    38 A    39 A    40 A                  
 -0.436  -0.389
 41 A    42 A                                                                  
 -- Virtual --                   
 -0.042   0.072   0.074   0.077   0.093   0.098   0.099   0.123
 43 A    44 A    45 A    46 A    47 A    48 A    49 A    50 A                  
  0.127   0.154   0.172   0.188   0.196   0.230   0.241   0.273
 51 A    52 A    53 A    54 A    55 A    56 A    57 A    58 A                  
  0.300   0.312   0.373   0.513   0.517   0.532   0.535   0.540
 59 A    60 A    61 A    62 A    63 A    64 A    65 A    66 A                  
  0.574   0.645   0.668   0.724   0.740   0.751   0.761   0.769
 67 A    68 A    69 A    70 A    71 A    72 A    73 A    74 A                  
  0.777   0.810   0.823   0.939   0.959   0.968   0.971   1.032
 75 A    76 A    77 A    78 A    79 A    80 A    81 A    82 A                  
  1.084   1.089   1.112   1.273   1.311   1.558   1.902   1.948
 83 A    84 A    85 A    86 A    87 A    88 A    89 A    90 A                  
  1.983   2.059   2.213   2.251   2.274   2.307   2.329   2.457
 91 A    92 A    93 A    94 A    95 A    96 A    97 A    98 A                  
  2.574   2.732   2.734   3.069   3.141   3.417   4.098   4.102
 99 A   100 A   101 A   102 A   103 A   104 A   105 A   106 A                  
  4.365   4.404   4.468   4.511   4.520   4.521   4.533   4.551
107 A   108 A   109 A   110 A   111 A   112 A   113 A   114 A                  
  4.566   4.598   4.634   4.832   4.855   5.183   7.061   7.235
115 A   116 A   117 A   118 A   119 A   120 A   121 A   122 A                  
  8.169   8.188   8.193   8.210   8.286   8.289  36.507  37.214
123 A   124 A   125 A   126 A   127 A   128 A   129 A   130 A                  
 49.352  49.493 293.844 293.865 293.868 293.886 293.981 293.988
131 A   132 A   133 A   134 A   135 A   136 A   137 A   138 A                  
*******1028.443
139 A   140 A                                                                  

 Beta MOs, Restricted
 -- Occupied --                  
-490.07 -490.07  -65.20  -65.20  -58.56  -58.56  -58.56  -58.56
  1 A     2 A     3 A     4 A     5 A     6 A     7 A     8 A                  
-58.561 -58.561 -15.749 -15.747  -9.881  -9.881  -7.497  -7.497
  9 A    10 A    11 A    12 A    13 A    14 A    15 A    16 A                  
 -7.485  -7.485  -7.485  -7.485  -3.237  -3.237  -3.232  -3.232
 17 A    18 A    19 A    20 A    21 A    22 A    23 A    24 A                  
 -3.231  -3.231  -3.218  -3.218  -3.218  -3.218  -1.470  -1.063
 25 A    26 A    27 A    28 A    29 A    30 A    31 A    32 A                  
 -1.038  -0.836  -0.681  -0.663  -0.637  -0.464  -0.454  -0.442
 33 A    34 A    35 A    36 A    37 A    38 A    39 A    40 A                  
 -0.436  -0.389
 41 A    42 A                                                                  
 -- Virtual --                   
 -0.042   0.072   0.074   0.077   0.093   0.098   0.099   0.123
 43 A    44 A    45 A    46 A    47 A    48 A    49 A    50 A                  
  0.127   0.154   0.172   0.188   0.196   0.230   0.241   0.273
 51 A    52 A    53 A    54 A    55 A    56 A    57 A    58 A                  
  0.300   0.312   0.373   0.513   0.517   0.532   0.535   0.540
 59 A    60 A    61 A    62 A    63 A    64 A    65 A    66 A                  
  0.574   0.645   0.668   0.724   0.740   0.751   0.761   0.769
 67 A    68 A    69 A    70 A    71 A    72 A    73 A    74 A                  
  0.777   0.810   0.823   0.939   0.959   0.968   0.971   1.032
 75 A    76 A    77 A    78 A    79 A    80 A    81 A    82 A                  
  1.084   1.089   1.112   1.273   1.311   1.558   1.902   1.948
 83 A    84 A    85 A    86 A    87 A    88 A    89 A    90 A                  
  1.983   2.059   2.213   2.251   2.274   2.307   2.329   2.457
 91 A    92 A    93 A    94 A    95 A    96 A    97 A    98 A                  
  2.574   2.732   2.734   3.069   3.141   3.417   4.098   4.102
 99 A   100 A   101 A   102 A   103 A   104 A   105 A   106 A                  
  4.365   4.404   4.468   4.511   4.520   4.521   4.533   4.551
107 A   108 A   109 A   110 A   111 A   112 A   113 A   114 A                  
  4.566   4.598   4.634   4.832   4.855   5.183   7.061   7.235
115 A   116 A   117 A   118 A   119 A   120 A   121 A   122 A                  
  8.169   8.188   8.193   8.210   8.286   8.289  36.507  37.214
123 A   124 A   125 A   126 A   127 A   128 A   129 A   130 A                  
 49.352  49.493 293.844 293.865 293.868 293.886 293.981 293.988
131 A   132 A   133 A   134 A   135 A   136 A   137 A   138 A                  
*******1028.443
139 A   140 A                                                                  

 Occupation and symmetry of molecular orbitals

 Point group: C1 (1 irreducible representation).

                           A     All 
 -------------------------------------
 All molecular orbitals:
  - Alpha                  140   140 
  - Beta                   140   140 
 -------------------------------------
 Alpha orbitals:
  - Frozen occupied        20    20  
  - Active occupied        22    22  
  - Active virtual         98    98  
  - Frozen virtual         0     0   
 -------------------------------------
 Beta orbitals:
  - Frozen occupied        20    20  
  - Active occupied        22    22  
  - Active virtual         98    98  
  - Frozen virtual         0     0   
 -------------------------------------

 Import integrals:   CPU 0.00 s  wall 0.00 s

 Import integrals:   CPU 75.29 s  wall 14.55 s

 MP2 amplitudes:   CPU 0.21 s  wall 0.13 s

Running a double precision version
           CCSD T amplitudes will be solved using DIIS.

           Start     Size      MaxIter   EConv     TConv     
           3         7         100       1.00e-07  1.00e-05  
 ------------------------------------------------------------------------------
           Energy (a.u.)   Ediff      Tdiff       Comment
 ------------------------------------------------------------------------------
         -5254.46571348                           
     1   -5254.41663981   4.91e-02   8.39e-01     
     2   -5254.45276277   3.61e-02   1.18e-01     
     3   -5254.44790632   4.86e-03   5.94e-02     
     4   -5254.45169588   3.79e-03   2.37e-02     Switched to DIIS steps.
     5   -5254.45314799   1.45e-03   1.57e-02     
     6   -5254.45327169   1.24e-04   4.18e-03     
     7   -5254.45332430   5.26e-05   2.58e-03     
     8   -5254.45336171   3.74e-05   9.25e-04     
     9   -5254.45337565   1.39e-05   5.98e-04     
    10   -5254.45337324   2.41e-06   1.65e-04     
    11   -5254.45337430   1.06e-06   1.10e-04     
    12   -5254.45337346   8.38e-07   7.43e-05     
    13   -5254.45337353   6.58e-08   2.06e-05     
    14   -5254.45337344   8.46e-08   9.24e-06     
 ------------------------------------------------------------------------------
         -5254.45337344                           CCSD T converged.

End of double precision
 SCF energy                 = -5253.53707611
 MP2 energy                 = -5254.46571348
 CCSD correlation energy     =    -0.91629733
 CCSD total energy           = -5254.45337344

 CCSD  T1^2 = 0.0236  T2^2 = 0.3084  Leading amplitudes:

 Amplitude    Orbitals with energies
  0.0415       38 (A) A                  ->    43 (A) A                   
              -0.4635                         -0.0424                     
  0.0415       38 (A) B                  ->    43 (A) B                   
              -0.4635                         -0.0424                     
 -0.0387       39 (A) A                  ->    44 (A) A                   
              -0.4541                          0.0722                     
 -0.0387       39 (A) B                  ->    44 (A) B                   
              -0.4541                          0.0722                     

 Amplitude    Orbitals with energies
 -0.1354       42 (A) A      42 (A) B    ->    43 (A) A      43 (A) B     
              -0.3886       -0.3886           -0.0424       -0.0424       
  0.1354       42 (A) A      42 (A) B    ->    43 (A) B      43 (A) A     
              -0.3886       -0.3886           -0.0424       -0.0424       
  0.1354       42 (A) B      42 (A) A    ->    43 (A) A      43 (A) B     
              -0.3886       -0.3886           -0.0424       -0.0424       
 -0.1354       42 (A) B      42 (A) A    ->    43 (A) B      43 (A) A     
              -0.3886       -0.3886           -0.0424       -0.0424       

 Computing CCSD intemediates for later calculations in double precision
 Finished.

Running a double precision version
           CCSD Lambda amplitudes will be solved using DIIS.
           Start     Size      MaxIter   EConv     LConv     
           3         7         100       1.00e-07  1.00e-05  
 ------------------------------------------------------------------------------
            Enorm      Ldiff       Comment
 ------------------------------------------------------------------------------
     1     7.05e-02   5.45e-02     
     2     1.58e-02   3.00e-03     
     3     6.97e-03   3.01e-03     
     4     4.14e-03   1.09e-03     Switched to DIIS steps.
     5     1.76e-03   9.50e-04     
     6     1.07e-03   4.17e-04     
     7     3.83e-04   2.08e-04     
     8     1.67e-04   3.14e-05     
     9     8.14e-05   7.86e-06     
    10     4.74e-05   2.16e-06     
    11     2.15e-05   3.28e-06     
    12     8.02e-06   1.24e-06     
    13     3.35e-06   1.37e-07     
    14     1.35e-06   1.43e-07     
    15     7.44e-07   1.51e-07     
    16     3.75e-07   9.25e-08     
    17     2.14e-07   6.37e-08     
    18     1.07e-07   3.47e-08     
    19     5.52e-08   1.47e-08     
 ------------------------------------------------------------------------------
                                   CCSD Lambda converged.

 Computing density matrices in double precision...
           Orbital response amplitudes will be solved using DIIS.
           Start     Size      MaxIter   EConv     LConv     
           3         7         100       1.00e-06  1.00e-06  
 ------------------------------------------------------------------------------
            Enorm      Ldiff       Comment
 ------------------------------------------------------------------------------
     1     1.37e-01   3.80e-04     
     2     1.63e-01   1.96e-02     
     3     2.44e-01   5.57e-02     
     4     2.12e-02   1.22e-01     Switched to DIIS steps.
     5     2.62e-03   1.44e-03     
     6     4.61e-04   2.07e-04     
     7     2.02e-04   8.92e-05     
     8     2.18e-05   1.80e-05     
     9     7.57e-06   4.95e-06     
    10     2.24e-06   3.96e-07     
    11     5.64e-07   3.64e-07     
 ------------------------------------------------------------------------------
                                   Orbital response converged.

 Computing density matrices... Done.
 CCSD calculation:   CPU 3760.29 s  wall 645.52 s

 Transferring MO TPDM to AO TPDM
 Transferring g2_o1o1o1o1
 Transferring g2_o1o1o1v1
 Transferring g2_o1o1v1v1
 Transferring g2_o1v1o1v1
 Transferring g2_o1v1v1v1
 Transferring g2_v1v1v1v1
 Adding separable TPDM
 Computing TPDM gradient
 --------------------------------------------------------
 2e gradient
  Atom          X               Y               Z
 --------------------------------------------------------
    1        -43.806945        0.008209      -18.529605  
    2        -15.608521       -0.024328       18.529609  
    3         15.608513        0.013300       18.529605  
    4         43.806953        0.002819      -18.529609  
 --------------------------------------------------------
 --------------------------------------------------------
 Final gradient
  Atom          X               Y               Z
 --------------------------------------------------------
    1        -43.806945        0.008209      -18.529605  
    2        -15.608521       -0.024328       18.529609  
    3         15.608513        0.013300       18.529605  
    4         43.806953        0.002819      -18.529609  
 --------------------------------------------------------
 Analytic gradient from two-electron contribution:   CPU 452.09 s  wall 130.20 s

 Total ccman2 time:   CPU 4294.12 s  wall 792.46 s


 --------------------------------------------------------------

                    Orbital Energies (a.u.)
 --------------------------------------------------------------

 Alpha MOs
 -- Occupied --
*******-490.070 -65.203 -65.203 -58.563 -58.563 -58.561 -58.561
-58.561 -58.561 -15.749 -15.747  -9.881  -9.881  -7.497  -7.497
 -7.485  -7.485  -7.485  -7.485  -3.237  -3.237  -3.232  -3.232
 -3.231  -3.231  -3.218  -3.218  -3.218  -3.218  -1.470  -1.063
 -1.038  -0.836  -0.681  -0.663  -0.637  -0.464  -0.454  -0.442
 -0.436  -0.389
 -- Virtual --
 -0.042   0.072   0.074   0.077   0.093   0.098   0.099   0.123
  0.127   0.154   0.172   0.188   0.196   0.230   0.241   0.273
  0.300   0.312   0.373   0.513   0.517   0.532   0.535   0.540
  0.574   0.645   0.668   0.724   0.740   0.751   0.761   0.769
  0.777   0.810   0.823   0.939   0.959   0.968   0.971   1.032
  1.084   1.089   1.112   1.273   1.311   1.558   1.902   1.948
  1.983   2.059   2.213   2.251   2.274   2.307   2.329   2.457
  2.574   2.732   2.734   3.069   3.141   3.417   4.098   4.102
  4.365   4.404   4.468   4.511   4.520   4.521   4.533   4.551
  4.566   4.598   4.634   4.832   4.855   5.183   7.061   7.235
  8.169   8.188   8.193   8.210   8.286   8.289  36.507  37.214
 49.352  49.493 293.844 293.865 293.868 293.886 293.981 293.988
*******1028.443
 --------------------------------------------------------------

          Ground-State Mulliken Net Atomic Charges

     Atom                 Charge (a.u.)
  ----------------------------------------
      1 Br                   -0.040026
      2 N                     0.040024
      3 N                     0.040024
      4 Br                   -0.040023
  ----------------------------------------
  Sum of atomic charges =     0.000000

 -----------------------------------------------------------------
                    Cartesian Multipole Moments
 -----------------------------------------------------------------
    Charge (ESU x 10^10)
                -0.0000
    Dipole Moment (Debye)
         X      -0.0000      Y      -0.0002      Z       0.5144
       Tot       0.5144
    Quadrupole Moments (Debye-Ang)
        XX     -48.3802     XY      -0.0022     YY     -48.0905
        XZ      -0.0000     YZ      -0.0001     ZZ     -47.7157
    Octopole Moments (Debye-Ang^2)
       XXX      -0.0001    XXY      -0.0082    XYY      -0.0000
       YYY      -0.0153    XXZ      14.1030    XYZ      -0.0020
       YYZ       3.6222    XZZ      -0.0000    YZZ      -0.0082
       ZZZ      21.4898
    Hexadecapole Moments (Debye-Ang^3)
      XXXX    -740.5348   XXXY      -0.0255   XXYY    -137.1457
      XYYY      -0.0112   YYYY     -56.0942   XXXZ      -0.0000
      XXYZ       0.0045   XYYZ       0.0000   YYYZ       0.0212
      XXZZ    -148.2311   XYZZ      -0.0097   YYZZ     -41.3962
      XZZZ      -0.0000   YZZZ       0.0261   ZZZZ    -205.8416
 -----------------------------------------------------------------
 DrvMan completing analytic gradient of the correlated energy
 Correlated dipole moment
            1
    1  -0.0000085
    2  -0.0000602
    3   0.2023766
 Energy read as -5254.453373442
 Full Analytical Gradient: (in a.u., or Hartree/Bohr)
             1             2             3             4
    1   -0.00000222   -0.00000856    0.00000865    0.00000212
    2   -0.00002537    0.00007484   -0.00007485    0.00002539
    3   -0.00000156    0.00000153    0.00000158   -0.00000154
 Gradient time:  CPU 1.40 s  wall 1.43 s
 ----------------------------------------------------------------
             Standard Nuclear Orientation (Angstroms)
    I     Atom           X                Y                Z
 ----------------------------------------------------------------
    1      Br      1.7378397990    -0.0000000000     0.2800088640
    2      N       0.5891905000     0.0000000000    -1.3990443202
    3      N      -0.5891905000     0.0000000000    -1.4000443202
    4      Br     -1.7378397990    -0.0000000000     0.2800088640
 ----------------------------------------------------------------
 Nuclear Repulsion Energy =   426.2978545377 hartrees
 There are       42 alpha and       42 beta electrons

                       Distance Matrix (Angstroms)
             Br(  1)   N (  2)   N (  3)
   N (  2)  2.034359
   N (  3)  2.870130  1.178381
   Br(  4)  3.475680  2.869545  2.035184

 Requested basis set is 6-311++G(d,p)
 There are 50 shells and 140 basis functions
 A cutoff of  1.0D-14 yielded   1078 shell pairs
 There are      9093 function pairs (     10180 Cartesian)
 Smallest overlap matrix eigenvalue = 1.42E-04
 Guess MOs from SCF MO coefficient file

 -----------------------------------------------------------------------
  General SCF calculation program by
  Eric Jon Sundstrom, Paul Horn, Yuezhi Mao, Dmitri Zuev, Alec White,
  David Stuck, Shaama M.S., Shane Yost, Joonho Lee, David Small,
  Daniel Levine, Susi Lehtola, Hugh Burton, Evgeny Epifanovsky
 -----------------------------------------------------------------------
 Hartree-Fock
 using 6 threads for integral computing
 -------------------------------------------------------
 OpenMP Integral computing Module                
 Release: version 2.0, May 2017, Q-Chem Inc. Pleasanton 
 -------------------------------------------------------
 A restricted SCF calculation will be
 performed using DIIS
 SCF converges when DIIS error is below 1.0e-08
 ---------------------------------------
  Cycle       Energy         DIIS error
 ---------------------------------------
    1   -5253.5371006427      1.93e-05  
    2   -5253.5371018788      5.48e-06  
    3   -5253.5371020492      2.74e-06  
    4   -5253.5371020774      1.27e-06  
    5   -5253.5371020910      5.23e-07  
    6   -5253.5371020942      2.91e-07  
    7   -5253.5371020949      7.70e-08  
    8   -5253.5371020950      3.88e-08  
    9   -5253.5371020950      1.74e-08  
   10   -5253.5371020950      5.67e-09  Convergence criterion met
 ---------------------------------------
 SCF time:   CPU 11.74s  wall 3.00s 
 SCF   energy in the final basis set =    -5253.5371020950
 Total energy in the final basis set =    -5253.5371020950


 ------------------------------------------------------------------------------

   CCMAN2: suite of methods based on coupled cluster
           and equation of motion theories.

   Components:
   * libvmm-1.3-trunk
     by Evgeny Epifanovsky, Ilya Kaliman.
   * libtensor-2.5-trunk
     by Evgeny Epifanovsky, Michael Wormit, Dmitry Zuev, Sam Manzer, 
        Ilya Kaliman.
   * libcc-2.5-trunk
     by Evgeny Epifanovsky, Arik Landau, Tomasz Kus, Kirill Khistyaev, 
        Dmitry Zuev, Prashant Manohar, Xintian Feng, Anna Krylov, 
        Matthew Goldey, Alec White, Thomas Jagau, Kaushik Nanda, 
        Anastasia Gunina, Alexander Kunitsa, Joonho Lee.

   CCMAN original authors:
   Anna I. Krylov, C. David Sherrill, Steven R. Gwaltney,
   Edward F. C. Byrd (2000)
   Sergey V. Levchenko, Lyudmila V. Slipchenko, Tao Wang,
   Ana-Maria C. Cristian (2003)
   Piotr A. Pieniazek, C. Melania Oana, Evgeny Epifanovsky (2007)
   Prashant Manohar (2009)

 ------------------------------------------------------------------------------


 Allocating and initializing 63808MB of RAM...
 Calculation will run on 6 cores.


 Alpha MOs, Restricted
 -- Occupied --                  
-490.07 -490.07  -65.20  -65.20  -58.56  -58.56  -58.56  -58.56
  1 A     2 A     3 A     4 A     5 A     6 A     7 A     8 A                  
-58.561 -58.561 -15.748 -15.746  -9.882  -9.881  -7.497  -7.496
  9 A    10 A    11 A    12 A    13 A    14 A    15 A    16 A                  
 -7.486  -7.485  -7.485  -7.485  -3.237  -3.237  -3.232  -3.232
 17 A    18 A    19 A    20 A    21 A    22 A    23 A    24 A                  
 -3.232  -3.231  -3.218  -3.218  -3.218  -3.218  -1.470  -1.063
 25 A    26 A    27 A    28 A    29 A    30 A    31 A    32 A                  
 -1.038  -0.836  -0.681  -0.663  -0.637  -0.464  -0.454  -0.442
 33 A    34 A    35 A    36 A    37 A    38 A    39 A    40 A                  
 -0.436  -0.389
 41 A    42 A                                                                  
 -- Virtual --                   
 -0.042   0.072   0.074   0.077   0.093   0.098   0.099   0.123
 43 A    44 A    45 A    46 A    47 A    48 A    49 A    50 A                  
  0.127   0.154   0.172   0.188   0.196   0.230   0.241   0.273
 51 A    52 A    53 A    54 A    55 A    56 A    57 A    58 A                  
  0.300   0.312   0.373   0.513   0.517   0.532   0.535   0.540
 59 A    60 A    61 A    62 A    63 A    64 A    65 A    66 A                  
  0.574   0.645   0.668   0.724   0.740   0.751   0.761   0.769
 67 A    68 A    69 A    70 A    71 A    72 A    73 A    74 A                  
  0.777   0.810   0.823   0.939   0.959   0.968   0.971   1.032
 75 A    76 A    77 A    78 A    79 A    80 A    81 A    82 A                  
  1.084   1.090   1.113   1.273   1.311   1.558   1.902   1.948
 83 A    84 A    85 A    86 A    87 A    88 A    89 A    90 A                  
  1.983   2.060   2.214   2.251   2.274   2.307   2.329   2.457
 91 A    92 A    93 A    94 A    95 A    96 A    97 A    98 A                  
  2.574   2.732   2.734   3.069   3.141   3.417   4.098   4.102
 99 A   100 A   101 A   102 A   103 A   104 A   105 A   106 A                  
  4.365   4.404   4.468   4.511   4.520   4.521   4.533   4.551
107 A   108 A   109 A   110 A   111 A   112 A   113 A   114 A                  
  4.566   4.598   4.634   4.832   4.856   5.183   7.061   7.235
115 A   116 A   117 A   118 A   119 A   120 A   121 A   122 A                  
  8.169   8.188   8.193   8.210   8.286   8.289  36.507  37.214
123 A   124 A   125 A   126 A   127 A   128 A   129 A   130 A                  
 49.352  49.493 293.844 293.865 293.868 293.886 293.981 293.988
131 A   132 A   133 A   134 A   135 A   136 A   137 A   138 A                  
*******1028.443
139 A   140 A                                                                  

 Beta MOs, Restricted
 -- Occupied --                  
-490.07 -490.07  -65.20  -65.20  -58.56  -58.56  -58.56  -58.56
  1 A     2 A     3 A     4 A     5 A     6 A     7 A     8 A                  
-58.561 -58.561 -15.748 -15.746  -9.882  -9.881  -7.497  -7.496
  9 A    10 A    11 A    12 A    13 A    14 A    15 A    16 A                  
 -7.486  -7.485  -7.485  -7.485  -3.237  -3.237  -3.232  -3.232
 17 A    18 A    19 A    20 A    21 A    22 A    23 A    24 A                  
 -3.232  -3.231  -3.218  -3.218  -3.218  -3.218  -1.470  -1.063
 25 A    26 A    27 A    28 A    29 A    30 A    31 A    32 A                  
 -1.038  -0.836  -0.681  -0.663  -0.637  -0.464  -0.454  -0.442
 33 A    34 A    35 A    36 A    37 A    38 A    39 A    40 A                  
 -0.436  -0.389
 41 A    42 A                                                                  
 -- Virtual --                   
 -0.042   0.072   0.074   0.077   0.093   0.098   0.099   0.123
 43 A    44 A    45 A    46 A    47 A    48 A    49 A    50 A                  
  0.127   0.154   0.172   0.188   0.196   0.230   0.241   0.273
 51 A    52 A    53 A    54 A    55 A    56 A    57 A    58 A                  
  0.300   0.312   0.373   0.513   0.517   0.532   0.535   0.540
 59 A    60 A    61 A    62 A    63 A    64 A    65 A    66 A                  
  0.574   0.645   0.668   0.724   0.740   0.751   0.761   0.769
 67 A    68 A    69 A    70 A    71 A    72 A    73 A    74 A                  
  0.777   0.810   0.823   0.939   0.959   0.968   0.971   1.032
 75 A    76 A    77 A    78 A    79 A    80 A    81 A    82 A                  
  1.084   1.090   1.113   1.273   1.311   1.558   1.902   1.948
 83 A    84 A    85 A    86 A    87 A    88 A    89 A    90 A                  
  1.983   2.060   2.214   2.251   2.274   2.307   2.329   2.457
 91 A    92 A    93 A    94 A    95 A    96 A    97 A    98 A                  
  2.574   2.732   2.734   3.069   3.141   3.417   4.098   4.102
 99 A   100 A   101 A   102 A   103 A   104 A   105 A   106 A                  
  4.365   4.404   4.468   4.511   4.520   4.521   4.533   4.551
107 A   108 A   109 A   110 A   111 A   112 A   113 A   114 A                  
  4.566   4.598   4.634   4.832   4.856   5.183   7.061   7.235
115 A   116 A   117 A   118 A   119 A   120 A   121 A   122 A                  
  8.169   8.188   8.193   8.210   8.286   8.289  36.507  37.214
123 A   124 A   125 A   126 A   127 A   128 A   129 A   130 A                  
 49.352  49.493 293.844 293.865 293.868 293.886 293.981 293.988
131 A   132 A   133 A   134 A   135 A   136 A   137 A   138 A                  
*******1028.443
139 A   140 A                                                                  

 Occupation and symmetry of molecular orbitals

 Point group: C1 (1 irreducible representation).

                           A     All 
 -------------------------------------
 All molecular orbitals:
  - Alpha                  140   140 
  - Beta                   140   140 
 -------------------------------------
 Alpha orbitals:
  - Frozen occupied        20    20  
  - Active occupied        22    22  
  - Active virtual         98    98  
  - Frozen virtual         0     0   
 -------------------------------------
 Beta orbitals:
  - Frozen occupied        20    20  
  - Active occupied        22    22  
  - Active virtual         98    98  
  - Frozen virtual         0     0   
 -------------------------------------

 Import integrals:   CPU 0.00 s  wall 0.00 s

 Import integrals:   CPU 73.17 s  wall 14.27 s

 MP2 amplitudes:   CPU 0.24 s  wall 0.17 s

Running a double precision version
           CCSD T amplitudes will be solved using DIIS.

           Start     Size      MaxIter   EConv     TConv     
           3         7         100       1.00e-07  1.00e-05  
 ------------------------------------------------------------------------------
           Energy (a.u.)   Ediff      Tdiff       Comment
 ------------------------------------------------------------------------------
         -5254.46570901                           
     1   -5254.41664861   4.91e-02   8.39e-01     
     2   -5254.45276231   3.61e-02   1.18e-01     
     3   -5254.44790870   4.85e-03   5.94e-02     
     4   -5254.45169641   3.79e-03   2.37e-02     Switched to DIIS steps.
     5   -5254.45314791   1.45e-03   1.57e-02     
     6   -5254.45327160   1.24e-04   4.18e-03     
     7   -5254.45332423   5.26e-05   2.58e-03     
     8   -5254.45336160   3.74e-05   9.24e-04     
     9   -5254.45337549   1.39e-05   5.97e-04     
    10   -5254.45337309   2.40e-06   1.65e-04     
    11   -5254.45337414   1.06e-06   1.10e-04     
    12   -5254.45337331   8.35e-07   7.41e-05     
    13   -5254.45337337   6.58e-08   2.05e-05     
    14   -5254.45337329   8.43e-08   9.22e-06     
 ------------------------------------------------------------------------------
         -5254.45337329                           CCSD T converged.

End of double precision
 SCF energy                 = -5253.53710209
 MP2 energy                 = -5254.46570901
 CCSD correlation energy     =    -0.91627120
 CCSD total energy           = -5254.45337329

 CCSD  T1^2 = 0.0236  T2^2 = 0.3083  Leading amplitudes:

 Amplitude    Orbitals with energies
  0.0415       38 (A) A                  ->    43 (A) A                   
              -0.4635                         -0.0422                     
  0.0415       38 (A) B                  ->    43 (A) B                   
              -0.4635                         -0.0422                     
  0.0388       39 (A) A                  ->    44 (A) A                   
              -0.4542                          0.0722                     
  0.0388       39 (A) B                  ->    44 (A) B                   
              -0.4542                          0.0722                     

 Amplitude    Orbitals with energies
 -0.1352       42 (A) A      42 (A) B    ->    43 (A) A      43 (A) B     
              -0.3886       -0.3886           -0.0422       -0.0422       
  0.1352       42 (A) A      42 (A) B    ->    43 (A) B      43 (A) A     
              -0.3886       -0.3886           -0.0422       -0.0422       
  0.1352       42 (A) B      42 (A) A    ->    43 (A) A      43 (A) B     
              -0.3886       -0.3886           -0.0422       -0.0422       
 -0.1352       42 (A) B      42 (A) A    ->    43 (A) B      43 (A) A     
              -0.3886       -0.3886           -0.0422       -0.0422       

 Computing CCSD intemediates for later calculations in double precision
 Finished.

Running a double precision version
           CCSD Lambda amplitudes will be solved using DIIS.
           Start     Size      MaxIter   EConv     LConv     
           3         7         100       1.00e-07  1.00e-05  
 ------------------------------------------------------------------------------
            Enorm      Ldiff       Comment
 ------------------------------------------------------------------------------
     1     7.05e-02   5.44e-02     
     2     1.57e-02   3.01e-03     
     3     6.97e-03   3.01e-03     
     4     4.14e-03   1.09e-03     Switched to DIIS steps.
     5     1.76e-03   9.49e-04     
     6     1.07e-03   4.17e-04     
     7     3.83e-04   2.08e-04     
     8     1.67e-04   3.13e-05     
     9     8.12e-05   7.83e-06     
    10     4.73e-05   2.15e-06     
    11     2.14e-05   3.27e-06     
    12     8.01e-06   1.24e-06     
    13     3.34e-06   1.36e-07     
    14     1.34e-06   1.43e-07     
    15     7.42e-07   1.51e-07     
    16     3.74e-07   9.23e-08     
    17     2.13e-07   6.36e-08     
    18     1.07e-07   3.46e-08     
    19     5.50e-08   1.47e-08     
 ------------------------------------------------------------------------------
                                   CCSD Lambda converged.

 Computing density matrices in double precision...
           Orbital response amplitudes will be solved using DIIS.
           Start     Size      MaxIter   EConv     LConv     
           3         7         100       1.00e-06  1.00e-06  
 ------------------------------------------------------------------------------
            Enorm      Ldiff       Comment
 ------------------------------------------------------------------------------
     1     1.37e-01   3.86e-04     
     2     1.63e-01   1.95e-02     
     3     2.44e-01   5.56e-02     
     4     2.12e-02   1.22e-01     Switched to DIIS steps.
     5     2.62e-03   1.44e-03     
     6     4.63e-04   2.07e-04     
     7     2.09e-04   8.92e-05     
     8     5.86e-05   1.80e-05     
     9     3.62e-05   3.14e-06     
    10     7.31e-06   2.22e-06     
    11     4.65e-06   2.36e-07     
    12     1.30e-06   2.24e-07     
    13     3.29e-07   1.17e-07     
 ------------------------------------------------------------------------------
                                   Orbital response converged.

 Computing density matrices... Done.
 CCSD calculation:   CPU 3766.76 s  wall 646.68 s

 Transferring MO TPDM to AO TPDM
 Transferring g2_o1o1o1o1
 Transferring g2_o1o1o1v1
 Transferring g2_o1o1v1v1
 Transferring g2_o1v1o1v1
 Transferring g2_o1v1v1v1
 Transferring g2_v1v1v1v1
 Adding separable TPDM
 Computing TPDM gradient
 --------------------------------------------------------
 2e gradient
  Atom          X               Y               Z
 --------------------------------------------------------
    1        -43.820999        0.000001      -18.537615  
    2        -15.595657        0.000000       18.514992  
    3         15.606782       -0.000002       18.550072  
    4         43.809874        0.000001      -18.527449  
 --------------------------------------------------------
 --------------------------------------------------------
 Final gradient
  Atom          X               Y               Z
 --------------------------------------------------------
    1        -43.820999        0.000001      -18.537615  
    2        -15.595657        0.000000       18.514992  
    3         15.606782       -0.000002       18.550072  
    4         43.809874        0.000001      -18.527449  
 --------------------------------------------------------
 Analytic gradient from two-electron contribution:   CPU 429.53 s  wall 127.56 s

 Total ccman2 time:   CPU 4277.86 s  wall 791.02 s


 --------------------------------------------------------------

                    Orbital Energies (a.u.)
 --------------------------------------------------------------

 Alpha MOs
 -- Occupied --
*******-490.070 -65.203 -65.203 -58.563 -58.563 -58.561 -58.561
-58.561 -58.561 -15.748 -15.746  -9.882  -9.881  -7.497  -7.496
 -7.486  -7.485  -7.485  -7.485  -3.237  -3.237  -3.232  -3.232
 -3.232  -3.231  -3.218  -3.218  -3.218  -3.218  -1.470  -1.063
 -1.038  -0.836  -0.681  -0.663  -0.637  -0.464  -0.454  -0.442
 -0.436  -0.389
 -- Virtual --
 -0.042   0.072   0.074   0.077   0.093   0.098   0.099   0.123
  0.127   0.154   0.172   0.188   0.196   0.230   0.241   0.273
  0.300   0.312   0.373   0.513   0.517   0.532   0.535   0.540
  0.574   0.645   0.668   0.724   0.740   0.751   0.761   0.769
  0.777   0.810   0.823   0.939   0.959   0.968   0.971   1.032
  1.084   1.090   1.113   1.273   1.311   1.558   1.902   1.948
  1.983   2.060   2.214   2.251   2.274   2.307   2.329   2.457
  2.574   2.732   2.734   3.069   3.141   3.417   4.098   4.102
  4.365   4.404   4.468   4.511   4.520   4.521   4.533   4.551
  4.566   4.598   4.634   4.832   4.856   5.183   7.061   7.235
  8.169   8.188   8.193   8.210   8.286   8.289  36.507  37.214
 49.352  49.493 293.844 293.865 293.868 293.886 293.981 293.988
*******1028.443
 --------------------------------------------------------------

          Ground-State Mulliken Net Atomic Charges

     Atom                 Charge (a.u.)
  ----------------------------------------
      1 Br                   -0.039544
      2 N                     0.039619
      3 N                     0.040365
      4 Br                   -0.040441
  ----------------------------------------
  Sum of atomic charges =     0.000000

 -----------------------------------------------------------------
                    Cartesian Multipole Moments
 -----------------------------------------------------------------
    Charge (ESU x 10^10)
                 0.0000
    Dipole Moment (Debye)
         X       0.0069      Y       0.0000      Z       0.5156
       Tot       0.5157
    Quadrupole Moments (Debye-Ang)
        XX     -48.3765     XY       0.0000     YY     -48.0894
        XZ       0.0046     YZ      -0.0000     ZZ     -47.7196
    Octopole Moments (Debye-Ang^2)
       XXX       0.0502    XXY       0.0000    XYY       0.0065
       YYY      -0.0000    XXZ      14.0984    XYZ       0.0000
       YYZ       3.6171    XZZ       0.0037    YZZ       0.0000
       ZZZ      21.4774
    Hexadecapole Moments (Debye-Ang^3)
      XXXX    -740.4885   XXXY       0.0000   XXYY    -137.1413
      XYYY       0.0000   YYYY     -56.0911   XXXZ       0.0213
      XXYZ       0.0000   XYYZ      -0.0006   YYYZ       0.0000
      XXZZ    -148.2163   XYZZ       0.0000   YYZZ     -41.3823
      XZZZ      -0.0019   YZZZ      -0.0000   ZZZZ    -205.7640
 -----------------------------------------------------------------
 DrvMan completing analytic gradient of the correlated energy
 Correlated dipole moment
            1
    1   0.0027125
    2   0.0000000
    3   0.2028580
 Energy read as -5254.453373290
 Full Analytical Gradient: (in a.u., or Hartree/Bohr)
             1             2             3             4
    1    0.00001860   -0.00013748    0.00007316    0.00004572
    2   -0.00000001    0.00000001    0.00000000   -0.00000001
    3   -0.00007819    0.00023137   -0.00013820   -0.00001498
 Gradient time:  CPU 1.39 s  wall 1.41 s
 ----------------------------------------------------------------
             Standard Nuclear Orientation (Angstroms)
    I     Atom           X                Y                Z
 ----------------------------------------------------------------
    1      Br      1.7378397990    -0.0000000000     0.2800088640
    2      N       0.5891905000     0.0000000000    -1.4010443202
    3      N      -0.5891905000     0.0000000000    -1.4000443202
    4      Br     -1.7378397990    -0.0000000000     0.2800088640
 ----------------------------------------------------------------
 Nuclear Repulsion Energy =   426.2277507866 hartrees
 There are       42 alpha and       42 beta electrons

                       Distance Matrix (Angstroms)
             Br(  1)   N (  2)   N (  3)
   N (  2)  2.036010
   N (  3)  2.870130  1.178381
   Br(  4)  3.475680  2.870716  2.035184

 Requested basis set is 6-311++G(d,p)
 There are 50 shells and 140 basis functions
 A cutoff of  1.0D-14 yielded   1078 shell pairs
 There are      9093 function pairs (     10180 Cartesian)
 Smallest overlap matrix eigenvalue = 1.42E-04
 Guess MOs from SCF MO coefficient file

 -----------------------------------------------------------------------
  General SCF calculation program by
  Eric Jon Sundstrom, Paul Horn, Yuezhi Mao, Dmitri Zuev, Alec White,
  David Stuck, Shaama M.S., Shane Yost, Joonho Lee, David Small,
  Daniel Levine, Susi Lehtola, Hugh Burton, Evgeny Epifanovsky
 -----------------------------------------------------------------------
 Hartree-Fock
 using 6 threads for integral computing
 -------------------------------------------------------
 OpenMP Integral computing Module                
 Release: version 2.0, May 2017, Q-Chem Inc. Pleasanton 
 -------------------------------------------------------
 A restricted SCF calculation will be
 performed using DIIS
 SCF converges when DIIS error is below 1.0e-08
 ---------------------------------------
  Cycle       Energy         DIIS error
 ---------------------------------------
    1   -5253.5370468988      2.76e-05  
    2   -5253.5370494044      8.03e-06  
    3   -5253.5370497204      4.76e-06  
    4   -5253.5370497931      1.77e-06  
    5   -5253.5370498216      8.00e-07  
    6   -5253.5370498281      4.28e-07  
    7   -5253.5370498302      1.28e-07  
    8   -5253.5370498305      6.60e-08  
    9   -5253.5370498305      2.83e-08  
   10   -5253.5370498305      8.50e-09  Convergence criterion met
 ---------------------------------------
 SCF time:   CPU 11.64s  wall 2.00s 
 SCF   energy in the final basis set =    -5253.5370498305
 Total energy in the final basis set =    -5253.5370498305


 ------------------------------------------------------------------------------

   CCMAN2: suite of methods based on coupled cluster
           and equation of motion theories.

   Components:
   * libvmm-1.3-trunk
     by Evgeny Epifanovsky, Ilya Kaliman.
   * libtensor-2.5-trunk
     by Evgeny Epifanovsky, Michael Wormit, Dmitry Zuev, Sam Manzer, 
        Ilya Kaliman.
   * libcc-2.5-trunk
     by Evgeny Epifanovsky, Arik Landau, Tomasz Kus, Kirill Khistyaev, 
        Dmitry Zuev, Prashant Manohar, Xintian Feng, Anna Krylov, 
        Matthew Goldey, Alec White, Thomas Jagau, Kaushik Nanda, 
        Anastasia Gunina, Alexander Kunitsa, Joonho Lee.

   CCMAN original authors:
   Anna I. Krylov, C. David Sherrill, Steven R. Gwaltney,
   Edward F. C. Byrd (2000)
   Sergey V. Levchenko, Lyudmila V. Slipchenko, Tao Wang,
   Ana-Maria C. Cristian (2003)
   Piotr A. Pieniazek, C. Melania Oana, Evgeny Epifanovsky (2007)
   Prashant Manohar (2009)

 ------------------------------------------------------------------------------


 Allocating and initializing 63808MB of RAM...
 Calculation will run on 6 cores.


 Alpha MOs, Restricted
 -- Occupied --                  
-490.07 -490.07  -65.20  -65.20  -58.56  -58.56  -58.56  -58.56
  1 A     2 A     3 A     4 A     5 A     6 A     7 A     8 A                  
-58.561 -58.561 -15.749 -15.747  -9.882  -9.881  -7.497  -7.496
  9 A    10 A    11 A    12 A    13 A    14 A    15 A    16 A                  
 -7.486  -7.485  -7.485  -7.485  -3.237  -3.237  -3.232  -3.232
 17 A    18 A    19 A    20 A    21 A    22 A    23 A    24 A                  
 -3.232  -3.231  -3.218  -3.218  -3.218  -3.218  -1.470  -1.063
 25 A    26 A    27 A    28 A    29 A    30 A    31 A    32 A                  
 -1.038  -0.836  -0.681  -0.663  -0.637  -0.464  -0.454  -0.442
 33 A    34 A    35 A    36 A    37 A    38 A    39 A    40 A                  
 -0.436  -0.389
 41 A    42 A                                                                  
 -- Virtual --                   
 -0.043   0.072   0.074   0.077   0.093   0.098   0.099   0.123
 43 A    44 A    45 A    46 A    47 A    48 A    49 A    50 A                  
  0.127   0.154   0.172   0.188   0.196   0.230   0.241   0.273
 51 A    52 A    53 A    54 A    55 A    56 A    57 A    58 A                  
  0.300   0.312   0.373   0.513   0.517   0.532   0.535   0.540
 59 A    60 A    61 A    62 A    63 A    64 A    65 A    66 A                  
  0.574   0.645   0.668   0.724   0.740   0.751   0.761   0.769
 67 A    68 A    69 A    70 A    71 A    72 A    73 A    74 A                  
  0.777   0.810   0.823   0.939   0.959   0.967   0.971   1.032
 75 A    76 A    77 A    78 A    79 A    80 A    81 A    82 A                  
  1.084   1.089   1.112   1.273   1.311   1.558   1.902   1.948
 83 A    84 A    85 A    86 A    87 A    88 A    89 A    90 A                  
  1.983   2.059   2.213   2.251   2.274   2.307   2.329   2.456
 91 A    92 A    93 A    94 A    95 A    96 A    97 A    98 A                  
  2.574   2.732   2.734   3.069   3.141   3.417   4.098   4.102
 99 A   100 A   101 A   102 A   103 A   104 A   105 A   106 A                  
  4.365   4.404   4.468   4.511   4.520   4.521   4.533   4.551
107 A   108 A   109 A   110 A   111 A   112 A   113 A   114 A                  
  4.566   4.598   4.634   4.831   4.855   5.183   7.060   7.235
115 A   116 A   117 A   118 A   119 A   120 A   121 A   122 A                  
  8.169   8.188   8.193   8.210   8.286   8.289  36.507  37.214
123 A   124 A   125 A   126 A   127 A   128 A   129 A   130 A                  
 49.352  49.493 293.844 293.865 293.868 293.886 293.981 293.988
131 A   132 A   133 A   134 A   135 A   136 A   137 A   138 A                  
*******1028.443
139 A   140 A                                                                  

 Beta MOs, Restricted
 -- Occupied --                  
-490.07 -490.07  -65.20  -65.20  -58.56  -58.56  -58.56  -58.56
  1 A     2 A     3 A     4 A     5 A     6 A     7 A     8 A                  
-58.561 -58.561 -15.749 -15.747  -9.882  -9.881  -7.497  -7.496
  9 A    10 A    11 A    12 A    13 A    14 A    15 A    16 A                  
 -7.486  -7.485  -7.485  -7.485  -3.237  -3.237  -3.232  -3.232
 17 A    18 A    19 A    20 A    21 A    22 A    23 A    24 A                  
 -3.232  -3.231  -3.218  -3.218  -3.218  -3.218  -1.470  -1.063
 25 A    26 A    27 A    28 A    29 A    30 A    31 A    32 A                  
 -1.038  -0.836  -0.681  -0.663  -0.637  -0.464  -0.454  -0.442
 33 A    34 A    35 A    36 A    37 A    38 A    39 A    40 A                  
 -0.436  -0.389
 41 A    42 A                                                                  
 -- Virtual --                   
 -0.043   0.072   0.074   0.077   0.093   0.098   0.099   0.123
 43 A    44 A    45 A    46 A    47 A    48 A    49 A    50 A                  
  0.127   0.154   0.172   0.188   0.196   0.230   0.241   0.273
 51 A    52 A    53 A    54 A    55 A    56 A    57 A    58 A                  
  0.300   0.312   0.373   0.513   0.517   0.532   0.535   0.540
 59 A    60 A    61 A    62 A    63 A    64 A    65 A    66 A                  
  0.574   0.645   0.668   0.724   0.740   0.751   0.761   0.769
 67 A    68 A    69 A    70 A    71 A    72 A    73 A    74 A                  
  0.777   0.810   0.823   0.939   0.959   0.967   0.971   1.032
 75 A    76 A    77 A    78 A    79 A    80 A    81 A    82 A                  
  1.084   1.089   1.112   1.273   1.311   1.558   1.902   1.948
 83 A    84 A    85 A    86 A    87 A    88 A    89 A    90 A                  
  1.983   2.059   2.213   2.251   2.274   2.307   2.329   2.456
 91 A    92 A    93 A    94 A    95 A    96 A    97 A    98 A                  
  2.574   2.732   2.734   3.069   3.141   3.417   4.098   4.102
 99 A   100 A   101 A   102 A   103 A   104 A   105 A   106 A                  
  4.365   4.404   4.468   4.511   4.520   4.521   4.533   4.551
107 A   108 A   109 A   110 A   111 A   112 A   113 A   114 A                  
  4.566   4.598   4.634   4.831   4.855   5.183   7.060   7.235
115 A   116 A   117 A   118 A   119 A   120 A   121 A   122 A                  
  8.169   8.188   8.193   8.210   8.286   8.289  36.507  37.214
123 A   124 A   125 A   126 A   127 A   128 A   129 A   130 A                  
 49.352  49.493 293.844 293.865 293.868 293.886 293.981 293.988
131 A   132 A   133 A   134 A   135 A   136 A   137 A   138 A                  
*******1028.443
139 A   140 A                                                                  

 Occupation and symmetry of molecular orbitals

 Point group: C1 (1 irreducible representation).

                           A     All 
 -------------------------------------
 All molecular orbitals:
  - Alpha                  140   140 
  - Beta                   140   140 
 -------------------------------------
 Alpha orbitals:
  - Frozen occupied        20    20  
  - Active occupied        22    22  
  - Active virtual         98    98  
  - Frozen virtual         0     0   
 -------------------------------------
 Beta orbitals:
  - Frozen occupied        20    20  
  - Active occupied        22    22  
  - Active virtual         98    98  
  - Frozen virtual         0     0   
 -------------------------------------

 Import integrals:   CPU 0.00 s  wall 0.00 s

 Import integrals:   CPU 74.30 s  wall 14.46 s

 MP2 amplitudes:   CPU 0.20 s  wall 0.13 s

Running a double precision version
           CCSD T amplitudes will be solved using DIIS.

           Start     Size      MaxIter   EConv     TConv     
           3         7         100       1.00e-07  1.00e-05  
 ------------------------------------------------------------------------------
           Energy (a.u.)   Ediff      Tdiff       Comment
 ------------------------------------------------------------------------------
         -5254.46571769                           
     1   -5254.41663070   4.91e-02   8.39e-01     
     2   -5254.45276296   3.61e-02   1.18e-01     
     3   -5254.44790366   4.86e-03   5.94e-02     
     4   -5254.45169507   3.79e-03   2.37e-02     Switched to DIIS steps.
     5   -5254.45314779   1.45e-03   1.57e-02     
     6   -5254.45327150   1.24e-04   4.18e-03     
     7   -5254.45332409   5.26e-05   2.58e-03     
     8   -5254.45336156   3.75e-05   9.26e-04     
     9   -5254.45337553   1.40e-05   5.99e-04     
    10   -5254.45337311   2.41e-06   1.66e-04     
    11   -5254.45337418   1.06e-06   1.11e-04     
    12   -5254.45337334   8.41e-07   7.45e-05     
    13   -5254.45337340   6.57e-08   2.06e-05     
    14   -5254.45337332   8.49e-08   9.26e-06     
 ------------------------------------------------------------------------------
         -5254.45337332                           CCSD T converged.

End of double precision
 SCF energy                 = -5253.53704983
 MP2 energy                 = -5254.46571769
 CCSD correlation energy     =    -0.91632349
 CCSD total energy           = -5254.45337332

 CCSD  T1^2 = 0.0236  T2^2 = 0.3085  Leading amplitudes:

 Amplitude    Orbitals with energies
  0.0415       38 (A) A                  ->    43 (A) A                   
              -0.4635                         -0.0425                     
  0.0415       38 (A) B                  ->    43 (A) B                   
              -0.4635                         -0.0425                     
  0.0387       39 (A) A                  ->    44 (A) A                   
              -0.4541                          0.0722                     
  0.0387       39 (A) B                  ->    44 (A) B                   
              -0.4541                          0.0722                     

 Amplitude    Orbitals with energies
 -0.1356       42 (A) A      42 (A) B    ->    43 (A) A      43 (A) B     
              -0.3886       -0.3886           -0.0425       -0.0425       
  0.1356       42 (A) A      42 (A) B    ->    43 (A) B      43 (A) A     
              -0.3886       -0.3886           -0.0425       -0.0425       
  0.1356       42 (A) B      42 (A) A    ->    43 (A) A      43 (A) B     
              -0.3886       -0.3886           -0.0425       -0.0425       
 -0.1356       42 (A) B      42 (A) A    ->    43 (A) B      43 (A) A     
              -0.3886       -0.3886           -0.0425       -0.0425       

 Computing CCSD intemediates for later calculations in double precision
 Finished.

Running a double precision version
           CCSD Lambda amplitudes will be solved using DIIS.
           Start     Size      MaxIter   EConv     LConv     
           3         7         100       1.00e-07  1.00e-05  
 ------------------------------------------------------------------------------
            Enorm      Ldiff       Comment
 ------------------------------------------------------------------------------
     1     7.06e-02   5.45e-02     
     2     1.58e-02   3.00e-03     
     3     6.98e-03   3.01e-03     
     4     4.14e-03   1.09e-03     Switched to DIIS steps.
     5     1.76e-03   9.51e-04     
     6     1.07e-03   4.17e-04     
     7     3.84e-04   2.08e-04     
     8     1.67e-04   3.14e-05     
     9     8.16e-05   7.89e-06     
    10     4.75e-05   2.17e-06     
    11     2.15e-05   3.29e-06     
    12     8.04e-06   1.25e-06     
    13     3.36e-06   1.38e-07     
    14     1.35e-06   1.44e-07     
    15     7.46e-07   1.52e-07     
    16     3.76e-07   9.28e-08     
    17     2.15e-07   6.39e-08     
    18     1.08e-07   3.48e-08     
    19     5.55e-08   1.48e-08     
 ------------------------------------------------------------------------------
                                   CCSD Lambda converged.

 Computing density matrices in double precision...
           Orbital response amplitudes will be solved using DIIS.
           Start     Size      MaxIter   EConv     LConv     
           3         7         100       1.00e-06  1.00e-06  
 ------------------------------------------------------------------------------
            Enorm      Ldiff       Comment
 ------------------------------------------------------------------------------
     1     1.37e-01   3.73e-04     
     2     1.63e-01   1.96e-02     
     3     2.44e-01   5.57e-02     
     4     2.12e-02   1.22e-01     Switched to DIIS steps.
     5     2.62e-03   1.44e-03     
     6     4.62e-04   2.07e-04     
     7     2.09e-04   8.89e-05     
     8     5.99e-05   1.80e-05     
     9     3.60e-05   3.10e-06     
    10     7.36e-06   2.25e-06     
    11     4.64e-06   2.32e-07     
    12     1.30e-06   2.24e-07     
    13     3.29e-07   1.17e-07     
 ------------------------------------------------------------------------------
                                   Orbital response converged.

 Computing density matrices... Done.
 CCSD calculation:   CPU 3761.87 s  wall 645.79 s

 Transferring MO TPDM to AO TPDM
 Transferring g2_o1o1o1o1
 Transferring g2_o1o1o1v1
 Transferring g2_o1o1v1v1
 Transferring g2_o1v1o1v1
 Transferring g2_o1v1v1v1
 Transferring g2_v1v1v1v1
 Adding separable TPDM
 Computing TPDM gradient
 --------------------------------------------------------
 2e gradient
  Atom          X               Y               Z
 --------------------------------------------------------
    1        -43.792924       -0.000000      -18.521602  
    2        -15.621370        0.000000       18.544212  
    3         15.610274        0.000000       18.509142  
    4         43.804021       -0.000000      -18.531752  
 --------------------------------------------------------
 --------------------------------------------------------
 Final gradient
  Atom          X               Y               Z
 --------------------------------------------------------
    1        -43.792924       -0.000000      -18.521602  
    2        -15.621370        0.000000       18.544212  
    3         15.610274        0.000000       18.509142  
    4         43.804021       -0.000000      -18.531752  
 --------------------------------------------------------
 Analytic gradient from two-electron contribution:   CPU 449.76 s  wall 129.99 s

 Total ccman2 time:   CPU 4292.30 s  wall 792.34 s


 --------------------------------------------------------------

                    Orbital Energies (a.u.)
 --------------------------------------------------------------

 Alpha MOs
 -- Occupied --
*******-490.070 -65.203 -65.203 -58.563 -58.563 -58.561 -58.561
-58.561 -58.561 -15.749 -15.747  -9.882  -9.881  -7.497  -7.496
 -7.486  -7.485  -7.485  -7.485  -3.237  -3.237  -3.232  -3.232
 -3.232  -3.231  -3.218  -3.218  -3.218  -3.218  -1.470  -1.063
 -1.038  -0.836  -0.681  -0.663  -0.637  -0.464  -0.454  -0.442
 -0.436  -0.389
 -- Virtual --
 -0.043   0.072   0.074   0.077   0.093   0.098   0.099   0.123
  0.127   0.154   0.172   0.188   0.196   0.230   0.241   0.273
  0.300   0.312   0.373   0.513   0.517   0.532   0.535   0.540
  0.574   0.645   0.668   0.724   0.740   0.751   0.761   0.769
  0.777   0.810   0.823   0.939   0.959   0.967   0.971   1.032
  1.084   1.089   1.112   1.273   1.311   1.558   1.902   1.948
  1.983   2.059   2.213   2.251   2.274   2.307   2.329   2.456
  2.574   2.732   2.734   3.069   3.141   3.417   4.098   4.102
  4.365   4.404   4.468   4.511   4.520   4.521   4.533   4.551
  4.566   4.598   4.634   4.831   4.855   5.183   7.060   7.235
  8.169   8.188   8.193   8.210   8.286   8.289  36.507  37.214
 49.352  49.493 293.844 293.865 293.868 293.886 293.981 293.988
*******1028.443
 --------------------------------------------------------------

          Ground-State Mulliken Net Atomic Charges

     Atom                 Charge (a.u.)
  ----------------------------------------
      1 Br                   -0.040504
      2 N                     0.040430
      3 N                     0.039683
      4 Br                   -0.039609
  ----------------------------------------
  Sum of atomic charges =     0.000000

 -----------------------------------------------------------------
                    Cartesian Multipole Moments
 -----------------------------------------------------------------
    Charge (ESU x 10^10)
                 0.0000
    Dipole Moment (Debye)
         X      -0.0069      Y      -0.0000      Z       0.5132
       Tot       0.5132
    Quadrupole Moments (Debye-Ang)
        XX     -48.3840     XY      -0.0000     YY     -48.0916
        XZ      -0.0046     YZ      -0.0000     ZZ     -47.7118
    Octopole Moments (Debye-Ang^2)
       XXX      -0.0502    XXY      -0.0000    XYY      -0.0065
       YYY      -0.0000    XXZ      14.1075    XYZ      -0.0000
       YYZ       3.6272    XZZ      -0.0037    YZZ      -0.0000
       ZZZ      21.5023
    Hexadecapole Moments (Debye-Ang^3)
      XXXX    -740.5811   XXXY      -0.0000   XXYY    -137.1501
      XYYY       0.0000   YYYY     -56.0973   XXXZ      -0.0213
      XXYZ      -0.0000   XYYZ       0.0006   YYYZ      -0.0000
      XXZZ    -148.2460   XYZZ      -0.0000   YYZZ     -41.4100
      XZZZ       0.0019   YZZZ      -0.0000   ZZZZ    -205.9192
 -----------------------------------------------------------------
 DrvMan completing analytic gradient of the correlated energy
 Correlated dipole moment
            1
    1  -0.0027087
    2  -0.0000000
    3   0.2018926
 Energy read as -5254.453373319
 Full Analytical Gradient: (in a.u., or Hartree/Bohr)
             1             2             3             4
    1   -0.00002308    0.00012060   -0.00005634   -0.00004118
    2    0.00000000   -0.00000000   -0.00000000    0.00000000
    3    0.00007475   -0.00022795    0.00014153    0.00001167
 Gradient time:  CPU 1.39 s  wall 1.42 s
Dipole drv :
gprntSymmMtrx error report: 
 Final Hessian.
            1           2           3           4           5           6
    1   0.0383037   0.0000000   0.0187883   0.0301552   0.0000000   0.0110261
    2   0.0000000   0.0045344   0.0000009   0.0000000  -0.0134179  -0.0000011
    3   0.0187883   0.0000009   0.0418016   0.0384478   0.0000000  -0.0404638
    4   0.0301552   0.0000000   0.0384478   0.7961794   0.0000000  -0.0682700
    5   0.0000000  -0.0134179   0.0000000   0.0000000   0.0396036   0.0000017
    6   0.0110261  -0.0000011  -0.0404638  -0.0682700   0.0000017   0.1215294
    7  -0.0685750   0.0000000  -0.0640463  -0.7577593   0.0000000   0.0342414
    8   0.0000000   0.0134344   0.0000000   0.0000000  -0.0396107   0.0000000
    9  -0.0229959   0.0000010  -0.0070600  -0.0342414  -0.0000004  -0.0740127
   10   0.0001157   0.0000000   0.0068145  -0.0685750   0.0000000   0.0229959
   11   0.0000000  -0.0045603   0.0000000   0.0000000   0.0134344   0.0000000
   12  -0.0068145   0.0000000   0.0057292   0.0640463  -0.0000005  -0.0070600
            7           8           9          10          11          12
    1  -0.0685750   0.0000000  -0.0229959   0.0001157   0.0000000  -0.0068145
    2   0.0000000   0.0134344   0.0000010   0.0000000  -0.0045603   0.0000000
    3  -0.0640463   0.0000000  -0.0070600   0.0068145   0.0000000   0.0057292
    4  -0.7577593   0.0000000  -0.0342414  -0.0685750   0.0000000   0.0640463
    5   0.0000000  -0.0396107  -0.0000004   0.0000000   0.0134344  -0.0000005
    6   0.0342414   0.0000000  -0.0740127   0.0229959   0.0000000  -0.0070600
    7   0.7961794   0.0000000   0.0682700   0.0301552   0.0000000  -0.0384478
    8   0.0000000   0.0396036  -0.0000017   0.0000000  -0.0134179   0.0000014
    9   0.0682700  -0.0000017   0.1215294  -0.0110261   0.0000000  -0.0404638
   10   0.0301552   0.0000000  -0.0110261   0.0383037   0.0000000  -0.0187883
   11   0.0000000  -0.0134179   0.0000000   0.0000000   0.0045344  -0.0000009
   12  -0.0384478   0.0000014  -0.0404638  -0.0187883  -0.0000009   0.0418016
 ----------------------------------------------------------------
             Standard Nuclear Orientation (Angstroms)
    I     Atom           X                Y                Z
 ----------------------------------------------------------------
    1      Br      1.7378397990    -0.0000000000     0.2800088640
    2      N       0.5891905000     0.0000000000    -1.4000443202
    3      N      -0.5891905000     0.0000000000    -1.4000443202
    4      Br     -1.7378397990    -0.0000000000     0.2800088640
 ----------------------------------------------------------------
 Nuclear Repulsion Energy =   426.2628024777 hartrees
 There are       42 alpha and       42 beta electrons
 old dipole drv.
            1           2           3           4           5           6
    1  -0.5380531   0.0000000  -1.0375076   0.5382720   0.0000000   1.4343964
    2  -0.0000000   0.0319125  -0.0000062   0.0000000  -0.0318810   0.0000073
    3  -0.2779348   0.0000000  -0.2553674   1.1354788   0.0000000   0.2554377
            7           8           9          10          11          12
    1   0.5382720   0.0000000  -1.4343964  -0.5380531   0.0000000   1.0375076
    2   0.0000000  -0.0318810  -0.0000073  -0.0000000   0.0319125   0.0000062
    3  -1.1354788   0.0000000   0.2554377   0.2779348   0.0000000  -0.2553674
 New transposed dipole drv.
            1           2           3
    1  -0.5380531  -0.0000000  -0.2779348
    2   0.0000000   0.0319125   0.0000000
    3  -1.0375076  -0.0000062  -0.2553674
    4   0.5382720   0.0000000   1.1354788
    5   0.0000000  -0.0318810   0.0000000
    6   1.4343964   0.0000073   0.2554377
    7   0.5382720   0.0000000  -1.1354788
    8   0.0000000  -0.0318810   0.0000000
    9  -1.4343964  -0.0000073   0.2554377
   10  -0.5380531  -0.0000000   0.2779348
   11   0.0000000   0.0319125   0.0000000
   12   1.0375076   0.0000062  -0.2553674
FINAL TENSOR RESULT:
Order 2, Length 12
    Atom      X          Y          Z
     1 Order 1, Length 12
    Atom      X          Y          Z
     1    3.830374379828164e-02   0.000000000000000e+00   1.878833849557281e-02
     2    3.015517607177957e-02   0.000000000000000e+00   1.102607783960899e-02
     3   -6.857495846592634e-02   0.000000000000000e+00  -2.299586903055189e-02
     4    1.157404684731898e-04   0.000000000000000e+00  -6.814533085545601e-03

Order 1, Length 12
    Atom      X          Y          Z
     1    0.000000000000000e+00   4.534355011681198e-03   9.007075810539533e-07
     2    0.000000000000000e+00  -1.341792852665457e-02  -1.085837536675031e-06
     3    0.000000000000000e+00   1.343444724444384e-02   9.736698661924495e-07
     4    0.000000000000000e+00  -4.560265521909531e-03   0.000000000000000e+00

Order 1, Length 12
    Atom      X          Y          Z
     1    1.878833849557281e-02   9.007075810539533e-07   4.180163368703101e-02
     2    3.844783773257666e-02   0.000000000000000e+00  -4.046376363898786e-02
     3   -6.404626233745639e-02   0.000000000000000e+00  -7.060003328235978e-03
     4    6.814533085545601e-03   0.000000000000000e+00   5.729161219907459e-03


     2 Order 1, Length 12
    Atom      X          Y          Z
     1    3.015517607177957e-02   0.000000000000000e+00   3.844783773257666e-02
     2    7.961793591458117e-01   0.000000000000000e+00  -6.827003301311618e-02
     3   -7.577592809146014e-01   0.000000000000000e+00  -3.424137089698973e-02
     4   -6.857495846592634e-02   0.000000000000000e+00   6.404626233745639e-02

Order 1, Length 12
    Atom      X          Y          Z
     1    0.000000000000000e+00  -1.341792852665457e-02   0.000000000000000e+00
     2    0.000000000000000e+00   3.960355928035036e-02   1.702939559166942e-06
     3    0.000000000000000e+00  -3.961068620547428e-02  -3.565678436951872e-07
     4    0.000000000000000e+00   1.343444724444384e-02  -4.948965730848339e-07

Order 1, Length 12
    Atom      X          Y          Z
     1    1.102607783960899e-02  -1.085837536675031e-06  -4.046376363898786e-02
     2   -6.827003301311618e-02   1.702939559166942e-06   1.215294355316761e-01
     3    3.424137089698973e-02   0.000000000000000e+00  -7.401269756919543e-02
     4    2.299586903055189e-02   0.000000000000000e+00  -7.060003328235978e-03


     3 Order 1, Length 12
    Atom      X          Y          Z
     1   -6.857495846592634e-02   0.000000000000000e+00  -6.404626233745639e-02
     2   -7.577592809146014e-01   0.000000000000000e+00   3.424137089698973e-02
     3    7.961793591458117e-01   0.000000000000000e+00   6.827003301311618e-02
     4    3.015517607177957e-02   0.000000000000000e+00  -3.844783773257666e-02

Order 1, Length 12
    Atom      X          Y          Z
     1    0.000000000000000e+00   1.343444724444384e-02   0.000000000000000e+00
     2    0.000000000000000e+00  -3.961068620547428e-02   0.000000000000000e+00
     3    0.000000000000000e+00   3.960355928035036e-02  -1.702939559166942e-06
     4    0.000000000000000e+00  -1.341792852665457e-02   1.398238265454780e-06

Order 1, Length 12
    Atom      X          Y          Z
     1   -2.299586903055189e-02   9.736698661924495e-07  -7.060003328235978e-03
     2   -3.424137089698973e-02  -3.565678436951872e-07  -7.401269756919543e-02
     3    6.827003301311618e-02  -1.702939559166942e-06   1.215294355316761e-01
     4   -1.102607783960899e-02   0.000000000000000e+00  -4.046376363898786e-02


     4 Order 1, Length 12
    Atom      X          Y          Z
     1    1.157404684731898e-04   0.000000000000000e+00   6.814533085545601e-03
     2   -6.857495846592634e-02   0.000000000000000e+00   2.299586903055189e-02
     3    3.015517607177957e-02   0.000000000000000e+00  -1.102607783960899e-02
     4    3.830374379828164e-02   0.000000000000000e+00  -1.878833849557281e-02

Order 1, Length 12
    Atom      X          Y          Z
     1    0.000000000000000e+00  -4.560265521909531e-03   0.000000000000000e+00
     2    0.000000000000000e+00   1.343444724444384e-02   0.000000000000000e+00
     3    0.000000000000000e+00  -1.341792852665457e-02   0.000000000000000e+00
     4    0.000000000000000e+00   4.534355011681198e-03  -9.007075810539533e-07

Order 1, Length 12
    Atom      X          Y          Z
     1   -6.814533085545601e-03   0.000000000000000e+00   5.729161219907459e-03
     2    6.404626233745639e-02  -4.948965730848339e-07  -7.060003328235978e-03
     3   -3.844783773257666e-02   1.398238265454780e-06  -4.046376363898786e-02
     4   -1.878833849557281e-02  -9.007075810539533e-07   4.180163368703101e-02


 # Finishing finite difference calculation for IDERIV #
 ######################################################
 ######################################################
 Requested basis set is 6-311++G(d,p)
 There are 50 shells and 140 basis functions
 **********************************************************************
 **                                                                  **
 **                       VIBRATIONAL ANALYSIS                       **
 **                       --------------------                       **
 **                                                                  **
 **        VIBRATIONAL FREQUENCIES (CM**-1) AND NORMAL MODES         **
 **     FORCE CONSTANTS (mDYN/ANGSTROM) AND REDUCED MASSES (AMU)     **
 **                  INFRARED INTENSITIES (KM/MOL)                   **
 **                                                                  **
 **********************************************************************


 Mode:                 1                      2                      3
 Frequency:       102.00                 282.98                 300.56
 Force Cnst:      0.4763                 0.8411                 0.8523
 Red. Mass:      77.6908                17.8267                16.0126
 IR Active:          YES                    YES                    YES
 IR Intens:        2.222                128.202                 18.838
 Raman Active:       YES                    YES                    YES
               X      Y      Z        X      Y      Z        X      Y      Z
 Br         0.700  0.000 -0.016   -0.119 -0.000 -0.124   -0.018  0.000 -0.123
 N         -0.038 -0.000  0.090    0.670  0.000  0.148    0.057 -0.000  0.694
 N          0.038  0.000  0.090    0.670 -0.000 -0.148   -0.057  0.000  0.694
 Br        -0.700 -0.000 -0.016   -0.119  0.000  0.124    0.018 -0.000 -0.123
 TransDip  -0.000  0.000 -0.048    0.363  0.000 -0.000    0.000  0.000  0.139

 Mode:                 4                      5                      6
 Frequency:       390.55                 621.58                1717.56
 Force Cnst:      1.2795                 3.2155                24.3696
 Red. Mass:      14.2371                14.1252                14.0208
 IR Active:          YES                    YES                    YES
 IR Intens:        0.000                232.348                171.066
 Raman Active:       YES                    YES                    YES
               X      Y      Z        X      Y      Z        X      Y      Z
 Br        -0.000 -0.042 -0.000    0.026 -0.000 -0.017    0.008  0.000  0.009
 N          0.000  0.706  0.000   -0.145  0.000  0.691    0.705 -0.000 -0.048
 N         -0.000 -0.706  0.000   -0.145 -0.000 -0.691   -0.705  0.000 -0.048
 Br         0.000  0.042 -0.000    0.026  0.000  0.017   -0.008 -0.000  0.009
 TransDip  -0.000 -0.000  0.000    0.488  0.000  0.000   -0.000 -0.000  0.419

 STANDARD THERMODYNAMIC QUANTITIES AT   298.15 K  AND     1.00 ATM

   This Molecule has  0 Imaginary Frequencies
   Zero point vibrational energy:        4.882 kcal/mol

   Atom    1 Element Br Has Mass   78.91830
   Atom    2 Element N  Has Mass   14.00307
   Atom    3 Element N  Has Mass   14.00307
   Atom    4 Element Br Has Mass   78.91830
   Molecular Mass:   185.842740 amu
   Principal axes and moments of inertia in amu*Bohr^2:
                             1           2           3
    Eigenvalues --      239.75030  1736.97484  1976.72514
          X               1.00000    -0.00000    -0.00000
          Y               0.00000    -0.00000     1.00000
          Z               0.00000     1.00000     0.00000
   Rotational Symmetry Number is   2
   The Molecule is an Asymmetric Top
   Translational Enthalpy:        0.889 kcal/mol
   Rotational Enthalpy:           0.889 kcal/mol
   Vibrational Enthalpy:          6.176 kcal/mol
   gas constant (RT):             0.592 kcal/mol
   Translational Entropy:        41.565  cal/mol.K
   Rotational Entropy:           26.823  cal/mol.K
   Vibrational Entropy:           7.762  cal/mol.K

   Total Enthalpy:                8.546 kcal/mol
   Total Entropy:                76.149  cal/mol.K
Archival summary:
1\1\november\FREQ\ProcedureUnspecified\BasisUnspecified\r22\taweetha\SunMay512:11:542019SunMay512:11:542019\0\\#,FREQ,ProcedureUnspecified,BasisUnspecified,\\0,1\Br\N,1,2.03518\N,2,1.17838,1,124.36\Br,3,2.03518,2,124.36,1,0,0\\HF=-5253.53705\\@

 Total job time:  8292.63s(wall), 43855.08s(cpu) 
 Sun May  5 12:11:54 2019

        *************************************************************
        *                                                           *
        *  Thank you very much for using Q-Chem.  Have a nice day.  *
        *                                                           *
        *************************************************************
