# Supplementary material for: Geometric and energetic data from ab initio calculations of haloethene, haloimine, halomethylenephosphine, haloiminophosphine, halodiazene, halodiphosphene and halocyclopropane
Source: Data Brief. 2019 Nov 2;27:104738. doi: 10.1016/j.dib.2019.104738 (PMC6861602; doi:10.1016/j.dib.2019.104738)
Supplement: Multimedia component 6 [file mmc6.zip › NN/CCSD/freq/BrENNEBr.out]

Q-Chem Developer Version!
                  Welcome to Q-Chem
     A Quantum Leap Into The Future Of Chemistry


 Q-Chem 5.1, Q-Chem, Inc., Pleasanton, CA (2018)

 Yihan Shao,  Zhengting Gan,  E. Epifanovsky,  A. T. B. Gilbert,  M. Wormit,  
 J. Kussmann,  A. W. Lange,  A. Behn,  Jia Deng,  Xintian Feng,  D. Ghosh,  
 M. Goldey,  P. R. Horn,  L. D. Jacobson,  I. Kaliman,  T. Kus,  A. Landau,  
 Jie Liu,  E. I. Proynov,  R. M. Richard,  R. P. Steele,  E. J. Sundstrom,  
 H. L. Woodcock III,  P. M. Zimmerman,  D. Zuev,  B. Albrecht,  E. Alguire,  
 S. A. Baeppler,  D. Barton,  Z. Benda,  Y. A. Bernard,  E. J. Berquist,  
 K. B. Bravaya,  H. Burton,  D. Casanova,  Chun-Min Chang,  Yunqing Chen,  
 A. Chien,  K. D. Closser,  M. P. Coons,  S. Coriani,  S. Dasgupta,  
 A. L. Dempwolff,  M. Diedenhofen,  Hainam Do,  R. G. Edgar,  Po-Tung Fang,  
 S. Faraji,  S. Fatehi,  Qingguo Feng,  K. D. Fenk,  J. Fosso-Tande,  
 Qinghui Ge,  A. Ghysels,  G. Gidofalvi,  J. Gomes,  J. Gonthier,  A. Gunina,  
 D. Hait,  M. W. D. Hanson-Heine,  P. H. P. Harbach,  A. W. Hauser,  
 J. E. Herr,  E. G. Hohenstein,  Z. C. Holden,  Kerwin Hui,  B. C. Huynh,  
 T.-C. Jagau,  Hyunjun Ji,  B. Kaduk,  K. Khistyaev,  Jaehoon Kim,  
 P. Klunzinger,  K. Koh,  D. Kosenkov,  L. Koulias,  T. Kowalczyk,  
 C. M. Krauter,  A. Kunitsa,  Ka Un Lao,  A. Laurent,  K. V. Lawler,  
 Joonho Lee,  D. Lefrancois,  S. Lehtola,  D. S. Levine,  Yi-Pei Li,  
 You-Sheng Lin,  Fenglai Liu,  E. Livshits,  A. Luenser,  P. Manohar,  
 E. Mansoor,  S. F. Manzer,  Shan-Ping Mao,  Yuezhi Mao,  N. Mardirossian,  
 A. V. Marenich,  T. Markovich,  L. A. Martinez-Martinez,  S. A. Maurer,  
 N. J. Mayhall,  S. C. McKenzie,  J.-M. Mewes,  A. F. Morrison,  
 J. W. Mullinax,  K. Nanda,  T. S. Nguyen-Beck,  R. Olivares-Amaya,  
 J. A. Parkhill,  T. M. Perrine,  F. Plasser,  P. Pokhilko,  S. Prager,  
 A. Prociuk,  E. Ramos,  D. R. Rehn,  F. Rob,  M. Schneider,  N. Sergueev,  
 S. M. Sharada,  S. Sharma,  D. W. Small,  T. Stauch,  T. Stein,  
 Yu-Chuan Su,  A. J. W. Thom,  A. Tkatchenko,  T. Tsuchimochi,  N. M. Tubman,  
 L. Vogt,  M. L. Vidal,  O. Vydrov,  M. A. Watson,  J. Wenzel,  
 M. de Wergifosse,  T. A. Wesolowski,  A. White,  J. Witte,  A. Yamada,  
 Jun Yang,  K. Yao,  S. Yeganeh,  S. R. Yost,  Zhi-Qiang You,  A. Zech,  
 Igor Ying Zhang,  Xing Zhang,  Yan Zhao,  Ying Zhu,  B. R. Brooks,  
 G. K. L. Chan,  C. J. Cramer,  M. S. Gordon,  W. J. Hehre,  A. Klamt,  
 M. W. Schmidt,  C. D. Sherrill,  D. G. Truhlar,  A. Aspuru-Guzik,  R. Baer,  
 A. T. Bell,  N. A. Besley,  Jeng-Da Chai,  A. E. DePrince, III,  
 R. A. DiStasio Jr.,  A. Dreuw,  B. D. Dunietz,  T. R. Furlani,  
 Chao-Ping Hsu,  Yousung Jung,  Jing Kong,  D. S. Lambrecht,  WanZhen Liang,  
 C. Ochsenfeld,  V. A. Rassolov,  L. V. Slipchenko,  J. E. Subotnik,  
 T. Van Voorhis,  J. M. Herbert,  A. I. Krylov,  P. M. W. Gill,  M. Head-Gordon

 Contributors to earlier versions of Q-Chem not listed above: 
 R. D. Adamson,  B. Austin,  J. Baker,  G. J. O. Beran,  K. Brandhorst,  
 S. T. Brown,  E. F. C. Byrd,  A. K. Chakraborty,  C.-L. Cheng,  
 Siu Hung Chien,  D. M. Chipman,  D. L. Crittenden,  H. Dachsel,  
 R. J. Doerksen,  A. D. Dutoi,  L. Fusti-Molnar,  W. A. Goddard III,  
 A. Golubeva-Zadorozhnaya,  S. R. Gwaltney,  G. Hawkins,  A. Heyden,  
 S. Hirata,  G. Kedziora,  F. J. Keil,  C. Kelley,  Jihan Kim,  R. A. King,  
 R. Z. Khaliullin,  P. P. Korambath,  W. Kurlancheek,  A. M. Lee,  M. S. Lee,  
 S. V. Levchenko,  Ching Yeh Lin,  D. Liotard,  R. C. Lochan,  I. Lotan,  
 P. E. Maslen,  N. Nair,  D. P. O'Neill,  D. Neuhauser,  E. Neuscamman,  
 C. M. Oana,  R. Olson,  B. Peters,  R. Peverati,  P. A. Pieniazek,  
 Y. M. Rhee,  J. Ritchie,  M. A. Rohrdanz,  E. Rosta,  N. J. Russ,  
 H. F. Schaefer III,  N. E. Schultz,  N. Shenvi,  A. C. Simmonett,  A. Sodt,  
 D. Stuck,  K. S. Thanthiriwatte,  V. Vanovschi,  Tao Wang,  A. Warshel,  
 C. F. Williams,  Q. Wu,  X. Xu,  W. Zhang

 Please cite Q-Chem as follows:
 Y. Shao et al., Mol. Phys. 113, 184-215 (2015)
 DOI: 10.1080/00268976.2014.952696

 Q-Chem 5.1.2 for Intel X86 EM64T Linux

 Parts of Q-Chem use Armadillo 8.300.2 (Tropical Shenanigans).
 http://arma.sourceforge.net/

 Q-Chem begins on Sun May  5 12:11:55 2019  

Host: 
0

     Scratch files written to /scratch/taweetham/qchem26405//
Input Ideriv = 1
Curr. Ideriv = -1
Max.  Ideriv = 1


!!********************************************.
!!******************Warning*******************.
!!Desired Analytical derivatives not available.
!!Finite difference job might take a long time.
!!********************************************.
!!********************************************.


 2-order derivative to be evaluated numerically with 1-order analytical derivatives

Checking the input file for inconsistencies... 	...done.

--------------------------------------------------------------
User input:
--------------------------------------------------------------
Br=Br_t.out
$molecule
0 1
Br
N  1 1.997128
N  2 1.200634 1 108.831323
Br 3 1.997128 2 108.831323 1 -180.000000 0
$end

$rem
   JOB_TYPE 	FREQUENCY
   BASIS 		6-311++G**
   METHOD	ccsd
   MEM_TOTAL	64000
   N_FROZEN_CORE      FC
$end


--------------------------------------------------------------
 ----------------------------------------------------------------
             Standard Nuclear Orientation (Angstroms)
    I     Atom           X                Y                Z
 ----------------------------------------------------------------
    1      Br      2.2633294649    -0.0147089218    -0.0000000000
    2      N       0.3334516655     0.4991898309     0.0000000000
    3      N      -0.3334516655    -0.4991898309    -0.0000000000
    4      Br     -2.2633294649     0.0147089218     0.0000000000
 ----------------------------------------------------------------
 Molecular Point Group                 C2h   NOp =  4
 Largest Abelian Subgroup              C2h   NOp =  4
 Nuclear Repulsion Energy =   392.7933175341 hartrees
 There are       42 alpha and       42 beta electrons
 Requested basis set is 6-311++G(d,p)
 There are 50 shells and 140 basis functions
 Total memory of 64000MB is distributed as follows: 
   QALLOC including MEM_STATIC uses 192MB
   MEM_STATIC is set to 192MB
   CCMAN JOB total memory use is  63808MB
 Warning: actual memory use might exceed 64000MB

 Total QAlloc Memory Limit    192 MB
 Mega-Array Size       188 MB
 MEM_STATIC part       192 MB

                       Distance Matrix (Angstroms)
             Br(  1)   N (  2)   N (  3)
   N (  2)  1.997128
   N (  3)  2.641589  1.200634
   Br(  4)  4.526755  2.641589  1.997128

 A cutoff of  1.0D-14 yielded   1067 shell pairs
 There are      8962 function pairs (     10028 Cartesian)

 -------------------------------------------------------
 OpenMP Integral Computing Module                       
 Release: version 1.0, May 2013, Q-Chem Inc. Pittsburgh 
 -------------------------------------------------------
 Integral Job Info:
 Integral job number is                      11
 Integral operator is                         1
 short-range coefficients                     0
 long-range coefficients              100000000
 Omega coefficients                           0
 if combine SR and LR in K                    0
 Integral screening is                        0
 Integral computing path is                   2
 max size of driver memory is            800000
 size of driver memory is                593474
 size of scratch memory is             29623520
 max col of scratch BK array               1296
 max len of scratch array in speh3          155
 max len of scratch index in speh4           18
 max int batch size is                      520
 min int batch size is                       52
 fixed nKL is                                45
 max L of basis functions is                  2
 order of int derivative is                   0
 number of shells is                         50
 number of basis is                         148
 number of cartesian basis is               148
 number of contracted shell pairs          1067
 number of primitive shell pairs           3010
 maxK2 (contraction) of shell pair           36
 max number of K2 of shell pair               1
 max number of CS2 of shell pair            104
 max number of PS2 of shell pair            204
 mem total for path MDJ                  526822
 -------------------------------------------------------
 Smallest overlap matrix eigenvalue = 2.33E-04
 Guess from superposition of atomic densities
 Warning:  Energy on first SCF cycle will be non-variational
 SAD guess density has 84.000000 electrons

 -----------------------------------------------------------------------
  General SCF calculation program by
  Eric Jon Sundstrom, Paul Horn, Yuezhi Mao, Dmitri Zuev, Alec White,
  David Stuck, Shaama M.S., Shane Yost, Joonho Lee, David Small,
  Daniel Levine, Susi Lehtola, Hugh Burton, Evgeny Epifanovsky
 -----------------------------------------------------------------------
 Hartree-Fock
 using 6 threads for integral computing
 -------------------------------------------------------
 OpenMP Integral computing Module                
 Release: version 2.0, May 2017, Q-Chem Inc. Pleasanton 
 -------------------------------------------------------
 A restricted SCF calculation will be
 performed using DIIS
 SCF converges when DIIS error is below 1.0e-08
 ---------------------------------------
  Cycle       Energy         DIIS error
 ---------------------------------------
    1   -5253.8267656743      3.76e-02  
    2   -5253.4353354198      6.16e-03  
    3   -5253.4906733314      4.56e-03  
    4   -5253.5398360546      5.75e-04  
    5   -5253.5415309604      3.38e-04  
    6   -5253.5419610319      1.17e-04  
    7   -5253.5421178026      4.23e-05  
    8   -5253.5421392126      1.17e-05  
    9   -5253.5421405251      2.95e-06  
   10   -5253.5421406618      1.09e-06  
   11   -5253.5421406834      2.52e-07  
   12   -5253.5421406843      7.82e-08  
   13   -5253.5421406844      1.89e-08  
   14   -5253.5421406844      4.10e-09  Convergence criterion met
 ---------------------------------------
 SCF time:   CPU 9.51s  wall 2.00s 
 SCF   energy in the final basis set =    -5253.5421406844
 Total energy in the final basis set =    -5253.5421406844


 ------------------------------------------------------------------------------

   CCMAN2: suite of methods based on coupled cluster
           and equation of motion theories.

   Components:
   * libvmm-1.3-trunk
     by Evgeny Epifanovsky, Ilya Kaliman.
   * libtensor-2.5-trunk
     by Evgeny Epifanovsky, Michael Wormit, Dmitry Zuev, Sam Manzer, 
        Ilya Kaliman.
   * libcc-2.5-trunk
     by Evgeny Epifanovsky, Arik Landau, Tomasz Kus, Kirill Khistyaev, 
        Dmitry Zuev, Prashant Manohar, Xintian Feng, Anna Krylov, 
        Matthew Goldey, Alec White, Thomas Jagau, Kaushik Nanda, 
        Anastasia Gunina, Alexander Kunitsa, Joonho Lee.

   CCMAN original authors:
   Anna I. Krylov, C. David Sherrill, Steven R. Gwaltney,
   Edward F. C. Byrd (2000)
   Sergey V. Levchenko, Lyudmila V. Slipchenko, Tao Wang,
   Ana-Maria C. Cristian (2003)
   Piotr A. Pieniazek, C. Melania Oana, Evgeny Epifanovsky (2007)
   Prashant Manohar (2009)

 ------------------------------------------------------------------------------


 Allocating and initializing 63808MB of RAM...
 Calculation will run on 6 cores.


 Alpha MOs, Restricted
 -- Occupied --                  
-490.07 -490.07  -65.20  -65.20  -58.56  -58.56  -58.56  -58.56
  1 Ag    1 Bu    2 Bu    2 Ag    3 Ag    3 Bu    1 Au    1 Bg                 
-58.561 -58.561 -15.744 -15.742  -9.882  -9.882  -7.497  -7.497
  4 Ag    4 Bu    5 Ag    5 Bu    6 Bu    6 Ag    7 Ag    7 Bu                 
 -7.486  -7.486  -7.485  -7.485  -3.237  -3.237  -3.232  -3.232
  2 Au    2 Bg    8 Bu    8 Ag    9 Ag    9 Bu    3 Au    3 Bg                 
 -3.232  -3.232  -3.218  -3.218  -3.218  -3.218  -1.465  -1.078
 10 Bu   10 Ag    4 Bg   11 Bu    4 Au   11 Ag   12 Ag   12 Bu                 
 -1.019  -0.842  -0.678  -0.666  -0.634  -0.461  -0.450  -0.441
 13 Ag   13 Bu   14 Ag   14 Bu    5 Au    5 Bg   15 Ag   15 Bu                 
 -0.431  -0.412
  6 Au   16 Ag                                                                 
 -- Virtual --                   
 -0.019   0.063   0.065   0.083   0.090   0.095   0.097   0.118
 16 Bu    6 Bg   17 Ag   18 Ag   17 Bu    7 Au   18 Bu   19 Ag                 
  0.122   0.141   0.157   0.201   0.213   0.218   0.237   0.293
  7 Bg   19 Bu   20 Ag   20 Bu   21 Ag    8 Au    8 Bg   21 Bu                 
  0.294   0.305   0.347   0.511   0.549   0.550   0.555   0.555
 22 Ag   23 Ag   22 Bu   23 Bu   24 Bu    9 Au   24 Ag    9 Bg                 
  0.561   0.583   0.669   0.735   0.746   0.750   0.756   0.771
 25 Ag   25 Bu   26 Ag   10 Bg   10 Au   27 Ag   11 Au   11 Bg                 
  0.779   0.786   0.809   0.825   0.954   1.002   1.010   1.046
 26 Bu   28 Ag   27 Bu   28 Bu   29 Ag   12 Au   30 Ag   12 Bg                 
  1.054   1.104   1.172   1.252   1.368   1.488   1.890   1.953
 29 Bu   30 Bu   31 Ag   31 Bu   32 Ag   32 Bu   13 Au   33 Bu                 
  2.011   2.105   2.222   2.252   2.290   2.297   2.304   2.460
 13 Bg   33 Ag   14 Au   34 Bu   14 Bg   34 Ag   35 Bu   15 Au                 
  2.552   2.723   2.808   3.049   3.082   3.380   4.114   4.178
 35 Ag   36 Ag   36 Bu   15 Bg   37 Ag   37 Bu   16 Au   38 Bu                 
  4.331   4.339   4.459   4.515   4.521   4.528   4.545   4.547
 38 Ag   16 Bg   39 Ag   17 Au   17 Bg   40 Ag   18 Bg   39 Bu                 
  4.555   4.584   4.660   4.871   4.877   5.192   7.107   7.247
 18 Au   40 Bu   41 Ag   41 Bu   42 Ag   42 Bu   43 Ag   43 Bu                 
  8.173   8.178   8.182   8.204   8.270   8.281  36.544  37.115
 19 Au   44 Bu   19 Bg   44 Ag   45 Ag   45 Bu   46 Ag   46 Bu                 
 49.390  49.502 293.849 293.854 293.858 293.879 293.973 293.982
 47 Ag   47 Bu   20 Au   48 Bu   20 Bg   48 Ag   49 Ag   49 Bu                 
*******1028.456
 50 Ag   50 Bu                                                                 

 Beta MOs, Restricted
 -- Occupied --                  
-490.07 -490.07  -65.20  -65.20  -58.56  -58.56  -58.56  -58.56
  1 Ag    1 Bu    2 Bu    2 Ag    3 Ag    3 Bu    1 Au    1 Bg                 
-58.561 -58.561 -15.744 -15.742  -9.882  -9.882  -7.497  -7.497
  4 Ag    4 Bu    5 Ag    5 Bu    6 Bu    6 Ag    7 Ag    7 Bu                 
 -7.486  -7.486  -7.485  -7.485  -3.237  -3.237  -3.232  -3.232
  2 Au    2 Bg    8 Bu    8 Ag    9 Ag    9 Bu    3 Au    3 Bg                 
 -3.232  -3.232  -3.218  -3.218  -3.218  -3.218  -1.465  -1.078
 10 Bu   10 Ag    4 Bg   11 Bu    4 Au   11 Ag   12 Ag   12 Bu                 
 -1.019  -0.842  -0.678  -0.666  -0.634  -0.461  -0.450  -0.441
 13 Ag   13 Bu   14 Ag   14 Bu    5 Au    5 Bg   15 Ag   15 Bu                 
 -0.431  -0.412
  6 Au   16 Ag                                                                 
 -- Virtual --                   
 -0.019   0.063   0.065   0.083   0.090   0.095   0.097   0.118
 16 Bu    6 Bg   17 Ag   18 Ag   17 Bu    7 Au   18 Bu   19 Ag                 
  0.122   0.141   0.157   0.201   0.213   0.218   0.237   0.293
  7 Bg   19 Bu   20 Ag   20 Bu   21 Ag    8 Au    8 Bg   21 Bu                 
  0.294   0.305   0.347   0.511   0.549   0.550   0.555   0.555
 22 Ag   23 Ag   22 Bu   23 Bu   24 Bu    9 Au   24 Ag    9 Bg                 
  0.561   0.583   0.669   0.735   0.746   0.750   0.756   0.771
 25 Ag   25 Bu   26 Ag   10 Bg   10 Au   27 Ag   11 Au   11 Bg                 
  0.779   0.786   0.809   0.825   0.954   1.002   1.010   1.046
 26 Bu   28 Ag   27 Bu   28 Bu   29 Ag   12 Au   30 Ag   12 Bg                 
  1.054   1.104   1.172   1.252   1.368   1.488   1.890   1.953
 29 Bu   30 Bu   31 Ag   31 Bu   32 Ag   32 Bu   13 Au   33 Bu                 
  2.011   2.105   2.222   2.252   2.290   2.297   2.304   2.460
 13 Bg   33 Ag   14 Au   34 Bu   14 Bg   34 Ag   35 Bu   15 Au                 
  2.552   2.723   2.808   3.049   3.082   3.380   4.114   4.178
 35 Ag   36 Ag   36 Bu   15 Bg   37 Ag   37 Bu   16 Au   38 Bu                 
  4.331   4.339   4.459   4.515   4.521   4.528   4.545   4.547
 38 Ag   16 Bg   39 Ag   17 Au   17 Bg   40 Ag   18 Bg   39 Bu                 
  4.555   4.584   4.660   4.871   4.877   5.192   7.107   7.247
 18 Au   40 Bu   41 Ag   41 Bu   42 Ag   42 Bu   43 Ag   43 Bu                 
  8.173   8.178   8.182   8.204   8.270   8.281  36.544  37.115
 19 Au   44 Bu   19 Bg   44 Ag   45 Ag   45 Bu   46 Ag   46 Bu                 
 49.390  49.502 293.849 293.854 293.858 293.879 293.973 293.982
 47 Ag   47 Bu   20 Au   48 Bu   20 Bg   48 Ag   49 Ag   49 Bu                 
*******1028.456
 50 Ag   50 Bu                                                                 

 Occupation and symmetry of molecular orbitals

 Point group: C2h (4 irreducible representations).

                           Ag   Bg   Au   Bu    All 
 ----------------------------------------------------
 All molecular orbitals:
  - Alpha                  50   20   20   50    140 
  - Beta                   50   20   20   50    140 
 ----------------------------------------------------
 Alpha orbitals:
  - Frozen occupied        8    2    2    8     20  
  - Active occupied        8    3    4    7     22  
  - Active virtual         34   15   14   35    98  
  - Frozen virtual         0    0    0    0     0   
 ----------------------------------------------------
 Beta orbitals:
  - Frozen occupied        8    2    2    8     20  
  - Active occupied        8    3    4    7     22  
  - Active virtual         34   15   14   35    98  
  - Frozen virtual         0    0    0    0     0   
 ----------------------------------------------------

 Import integrals:   CPU 0.00 s  wall 0.00 s

 Import integrals:   CPU 63.35 s  wall 12.68 s

 MP2 amplitudes:   CPU 0.65 s  wall 0.57 s

Running a double precision version
           CCSD T amplitudes will be solved using DIIS.

           Start     Size      MaxIter   EConv     TConv     
           3         7         100       1.00e-07  1.00e-05  
 ------------------------------------------------------------------------------
           Energy (a.u.)   Ediff      Tdiff       Comment
 ------------------------------------------------------------------------------
         -5254.45601838                           
     1   -5254.41670822   3.93e-02   8.41e-01     
     2   -5254.44769063   3.10e-02   1.12e-01     
     3   -5254.44547468   2.22e-03   4.96e-02     
     4   -5254.44844190   2.97e-03   1.46e-02     Switched to DIIS steps.
     5   -5254.44944745   1.01e-03   1.35e-02     
     6   -5254.44950144   5.40e-05   3.10e-03     
     7   -5254.44951344   1.20e-05   1.57e-03     
     8   -5254.44952488   1.14e-05   4.62e-04     
     9   -5254.44952900   4.13e-06   3.12e-04     
    10   -5254.44952803   9.75e-07   8.56e-05     
    11   -5254.44952833   2.98e-07   3.71e-05     
    12   -5254.44952808   2.52e-07   2.09e-05     
    13   -5254.44952807   4.30e-10   5.02e-06     
 ------------------------------------------------------------------------------
         -5254.44952807                           CCSD T converged.

End of double precision
 SCF energy                 = -5253.54214068
 MP2 energy                 = -5254.45601838
 CCSD correlation energy     =    -0.90738739
 CCSD total energy           = -5254.44952807

 CCSD  T1^2 = 0.0126  T2^2 = 0.2982  Leading amplitudes:

 Amplitude    Orbitals with energies
  0.0302       5 (Bg) A                  ->    6 (Bg) A                   
              -0.4607                          0.0634                     
  0.0302       5 (Bg) B                  ->    6 (Bg) B                   
              -0.4607                          0.0634                     
 -0.0237       16 (Ag) A                 ->    20 (Ag) A                  
              -0.4125                          0.1566                     
 -0.0237       16 (Ag) B                 ->    20 (Ag) B                  
              -0.4125                          0.1566                     

 Amplitude    Orbitals with energies
 -0.1060       16 (Ag) A     16 (Ag) B   ->    16 (Bu) A     16 (Bu) B    
              -0.4125       -0.4125           -0.0193       -0.0193       
  0.1060       16 (Ag) A     16 (Ag) B   ->    16 (Bu) B     16 (Bu) A    
              -0.4125       -0.4125           -0.0193       -0.0193       
  0.1060       16 (Ag) B     16 (Ag) A   ->    16 (Bu) A     16 (Bu) B    
              -0.4125       -0.4125           -0.0193       -0.0193       
 -0.1060       16 (Ag) B     16 (Ag) A   ->    16 (Bu) B     16 (Bu) A    
              -0.4125       -0.4125           -0.0193       -0.0193       

 Computing CCSD intemediates for later calculations in double precision
 Finished.

Running a double precision version
           CCSD Lambda amplitudes will be solved using DIIS.
           Start     Size      MaxIter   EConv     LConv     
           3         7         100       1.00e-07  1.00e-05  
 ------------------------------------------------------------------------------
            Enorm      Ldiff       Comment
 ------------------------------------------------------------------------------
     1     6.01e-02   4.60e-02     
     2     1.36e-02   3.11e-03     
     3     5.67e-03   2.23e-03     
     4     3.16e-03   8.07e-04     Switched to DIIS steps.
     5     1.18e-03   6.54e-04     
     6     6.63e-04   2.27e-04     
     7     2.17e-04   9.01e-05     
     8     8.97e-05   4.19e-06     
     9     2.77e-05   2.70e-06     
    10     1.18e-05   1.14e-06     
    11     5.70e-06   3.19e-07     
    12     2.31e-06   7.82e-08     
    13     1.00e-06   7.18e-08     
    14     3.97e-07   3.62e-08     
    15     2.23e-07   1.90e-08     
    16     1.06e-07   2.77e-09     
    17     6.27e-08   2.54e-09     
 ------------------------------------------------------------------------------
                                   CCSD Lambda converged.

 Computing density matrices in double precision...
           Orbital response amplitudes will be solved using DIIS.
           Start     Size      MaxIter   EConv     LConv     
           3         7         100       1.00e-06  1.00e-06  
 ------------------------------------------------------------------------------
            Enorm      Ldiff       Comment
 ------------------------------------------------------------------------------
     1     1.34e-01   1.63e-03     
     2     1.56e-01   8.51e-03     
     3     2.07e-01   3.98e-02     
     4     1.91e-02   1.03e-01     Switched to DIIS steps.
     5     2.02e-03   1.42e-03     
     6     2.95e-04   2.61e-04     
     7     9.90e-05   5.28e-05     
     8     2.30e-05   1.53e-05     
     9     4.31e-06   5.09e-06     
    10     1.08e-06   3.63e-07     
    11     3.68e-07   1.62e-07     
 ------------------------------------------------------------------------------
                                   Orbital response converged.

 Computing density matrices... Done.
 CCSD calculation:   CPU 280.53 s  wall 53.21 s

 Transferring MO TPDM to AO TPDM
 Transferring g2_o1o1o1o1
 Transferring g2_o1o1o1v1
 Transferring g2_o1o1v1v1
 Transferring g2_o1v1o1v1
 Transferring g2_o1v1v1v1
 Transferring g2_v1v1v1v1
 Adding separable TPDM
 Computing TPDM gradient
 --------------------------------------------------------
 2e gradient
  Atom          X               Y               Z
 --------------------------------------------------------
    1        -42.240110        2.733133       -0.000000  
    2         -1.087405      -21.841968       -0.000000  
    3          1.087405       21.841968        0.000000  
    4         42.240110       -2.733133       -0.000000  
 --------------------------------------------------------
 --------------------------------------------------------
 Final gradient
  Atom          X               Y               Z
 --------------------------------------------------------
    1        -42.240110        2.733133       -0.000000  
    2         -1.087405      -21.841968       -0.000000  
    3          1.087405       21.841968        0.000000  
    4         42.240110       -2.733133       -0.000000  
 --------------------------------------------------------
 Analytic gradient from two-electron contribution:   CPU 490.22 s  wall 135.00 s

 Total ccman2 time:   CPU 841.26 s  wall 203.50 s


 --------------------------------------------------------------
             Orbital Energies (a.u.) and Symmetries
 --------------------------------------------------------------

 Alpha MOs, Restricted
 -- Occupied --                  
-490.07  -65.20  -58.56  -58.56  -15.74   -9.88   -7.50   -7.49
  1 Ag    2 Ag    3 Ag    4 Ag    5 Ag    6 Ag    7 Ag    8 Ag                 
-58.561  -7.486 -58.561  -7.486-490.070 -65.203 -58.563 -58.561
  1 Bg    2 Bg    1 Au    2 Au    1 Bu    2 Bu    3 Bu    4 Bu                 
-15.742  -9.882  -7.497  -7.485  -3.237  -3.232  -3.218  -1.465
  5 Bu    6 Bu    7 Bu    8 Bu    9 Ag   10 Ag   11 Ag   12 Ag                 
 -1.019  -0.678  -0.450  -0.412  -3.232  -3.218  -0.461  -3.232
 13 Ag   14 Ag   15 Ag   16 Ag    3 Bg    4 Bg    5 Bg    3 Au                 
 -3.218  -0.634  -0.431  -3.237  -3.232  -3.218  -1.078  -0.842
  4 Au    5 Au    6 Au    9 Bu   10 Bu   11 Bu   12 Bu   13 Bu                 
 -0.666  -0.441
 14 Bu   15 Bu                                                                 
 -- Virtual --                   
  0.065   0.083   0.118   0.157   0.213   0.294   0.305   0.555
 17 Ag   18 Ag   19 Ag   20 Ag   21 Ag   22 Ag   23 Ag   24 Ag                 
  0.561   0.669   0.750   0.786   0.954   1.010   1.172   1.368
 25 Ag   26 Ag   27 Ag   28 Ag   29 Ag   30 Ag   31 Ag   32 Ag                 
  2.105   2.297   2.552   2.723   3.082   4.331   4.459   4.528
 33 Ag   34 Ag   35 Ag   36 Ag   37 Ag   38 Ag   39 Ag   40 Ag                 
  4.660   4.877   7.107   8.204   8.270  36.544  49.390 293.879
 41 Ag   42 Ag   43 Ag   44 Ag   45 Ag   46 Ag   47 Ag   48 Ag                 
293.9731028.316   0.063   0.122   0.237   0.555   0.735   0.771
 49 Ag   50 Ag    6 Bg    7 Bg    8 Bg    9 Bg   10 Bg   11 Bg                 
  1.046   2.011   2.290   3.049   4.339   4.521   4.545   8.182
 12 Bg   13 Bg   14 Bg   15 Bg   16 Bg   17 Bg   18 Bg   19 Bg                 
293.858   0.095   0.218   0.550   0.746   0.756   1.002   1.890
 20 Bg    7 Au    8 Au    9 Au   10 Au   11 Au   12 Au   13 Au                 
  2.222   2.460   4.114   4.515   4.555   8.173 293.849  -0.019
 14 Au   15 Au   16 Au   17 Au   18 Au   19 Au   20 Au   16 Bu                 
  0.090   0.097   0.141   0.201   0.293   0.347   0.511   0.549
 17 Bu   18 Bu   19 Bu   20 Bu   21 Bu   22 Bu   23 Bu   24 Bu                 
  0.583   0.779   0.809   0.825   1.054   1.104   1.252   1.488
 25 Bu   26 Bu   27 Bu   28 Bu   29 Bu   30 Bu   31 Bu   32 Bu                 
  1.953   2.252   2.304   2.808   3.380   4.178   4.547   4.584
 33 Bu   34 Bu   35 Bu   36 Bu   37 Bu   38 Bu   39 Bu   40 Bu                 
  4.871   5.192   7.247   8.178   8.281  37.115  49.502 293.854
 41 Bu   42 Bu   43 Bu   44 Bu   45 Bu   46 Bu   47 Bu   48 Bu                 
293.9821028.456
 49 Bu   50 Bu                                                                 

 Beta MOs, Restricted
 -- Occupied --                  
-490.07  -65.20  -58.56  -58.56  -15.74   -9.88   -7.50   -7.49
  1 Ag    2 Ag    3 Ag    4 Ag    5 Ag    6 Ag    7 Ag    8 Ag                 
-58.561  -7.486 -58.561  -7.486-490.070 -65.203 -58.563 -58.561
  1 Bg    2 Bg    1 Au    2 Au    1 Bu    2 Bu    3 Bu    4 Bu                 
-15.742  -9.882  -7.497  -7.485  -3.237  -3.232  -3.218  -1.465
  5 Bu    6 Bu    7 Bu    8 Bu    9 Ag   10 Ag   11 Ag   12 Ag                 
 -1.019  -0.678  -0.450  -0.412  -3.232  -3.218  -0.461  -3.232
 13 Ag   14 Ag   15 Ag   16 Ag    3 Bg    4 Bg    5 Bg    3 Au                 
 -3.218  -0.634  -0.431  -3.237  -3.232  -3.218  -1.078  -0.842
  4 Au    5 Au    6 Au    9 Bu   10 Bu   11 Bu   12 Bu   13 Bu                 
 -0.666  -0.441
 14 Bu   15 Bu                                                                 
 -- Virtual --                   
  0.065   0.083   0.118   0.157   0.213   0.294   0.305   0.555
 17 Ag   18 Ag   19 Ag   20 Ag   21 Ag   22 Ag   23 Ag   24 Ag                 
  0.561   0.669   0.750   0.786   0.954   1.010   1.172   1.368
 25 Ag   26 Ag   27 Ag   28 Ag   29 Ag   30 Ag   31 Ag   32 Ag                 
  2.105   2.297   2.552   2.723   3.082   4.331   4.459   4.528
 33 Ag   34 Ag   35 Ag   36 Ag   37 Ag   38 Ag   39 Ag   40 Ag                 
  4.660   4.877   7.107   8.204   8.270  36.544  49.390 293.879
 41 Ag   42 Ag   43 Ag   44 Ag   45 Ag   46 Ag   47 Ag   48 Ag                 
293.9731028.316   0.063   0.122   0.237   0.555   0.735   0.771
 49 Ag   50 Ag    6 Bg    7 Bg    8 Bg    9 Bg   10 Bg   11 Bg                 
  1.046   2.011   2.290   3.049   4.339   4.521   4.545   8.182
 12 Bg   13 Bg   14 Bg   15 Bg   16 Bg   17 Bg   18 Bg   19 Bg                 
293.858   0.095   0.218   0.550   0.746   0.756   1.002   1.890
 20 Bg    7 Au    8 Au    9 Au   10 Au   11 Au   12 Au   13 Au                 
  2.222   2.460   4.114   4.515   4.555   8.173 293.849  -0.019
 14 Au   15 Au   16 Au   17 Au   18 Au   19 Au   20 Au   16 Bu                 
  0.090   0.097   0.141   0.201   0.293   0.347   0.511   0.549
 17 Bu   18 Bu   19 Bu   20 Bu   21 Bu   22 Bu   23 Bu   24 Bu                 
  0.583   0.779   0.809   0.825   1.054   1.104   1.252   1.488
 25 Bu   26 Bu   27 Bu   28 Bu   29 Bu   30 Bu   31 Bu   32 Bu                 
  1.953   2.252   2.304   2.808   3.380   4.178   4.547   4.584
 33 Bu   34 Bu   35 Bu   36 Bu   37 Bu   38 Bu   39 Bu   40 Bu                 
  4.871   5.192   7.247   8.178   8.281  37.115  49.502 293.854
 41 Bu   42 Bu   43 Bu   44 Bu   45 Bu   46 Bu   47 Bu   48 Bu                 
293.9821028.456
 49 Bu   50 Bu                                                                 
 --------------------------------------------------------------

          Ground-State Mulliken Net Atomic Charges

     Atom                 Charge (a.u.)
  ----------------------------------------
      1 Br                   -0.008599
      2 N                     0.008599
      3 N                     0.008599
      4 Br                   -0.008599
  ----------------------------------------
  Sum of atomic charges =    -0.000000

 -----------------------------------------------------------------
                    Cartesian Multipole Moments
 -----------------------------------------------------------------
    Charge (ESU x 10^10)
                 0.0000
    Dipole Moment (Debye)
         X      -0.0000      Y       0.0000      Z       0.0000
       Tot       0.0000
    Quadrupole Moments (Debye-Ang)
        XX     -43.7706     XY      -1.0321     YY     -50.1620
        XZ       0.0000     YZ       0.0000     ZZ     -48.0154
    Octopole Moments (Debye-Ang^2)
       XXX      -0.0000    XXY       0.0000    XYY       0.0000
       YYY       0.0000    XXZ       0.0000    XYZ      -0.0000
       YYZ       0.0000    XZZ      -0.0000    YZZ       0.0000
       ZZZ       0.0000
    Hexadecapole Moments (Debye-Ang^3)
      XXXX   -1069.0703   XXXY     -19.9491   XXYY    -215.1267
      XYYY      -1.9988   YYYY     -77.2906   XXXZ       0.0000
      XXYZ       0.0000   XYYZ      -0.0000   YYYZ       0.0000
      XXZZ    -213.3654   XYZZ      -0.5508   YYZZ     -21.7180
      XZZZ       0.0000   YZZZ       0.0000   ZZZZ     -55.7805
 -----------------------------------------------------------------
 DrvMan completing analytic gradient of the correlated energy
 Correlated dipole moment
            1
    1  -0.0000000
    2   0.0000000
    3   0.0000000
 Energy read as -5254.449528075
 Full Analytical Gradient: (in a.u., or Hartree/Bohr)
             1             2             3             4
    1    0.00004566   -0.00001418    0.00001418   -0.00004566
    2    0.00000775   -0.00007566    0.00007566   -0.00000775
    3   -0.00000000    0.00000000   -0.00000000    0.00000000
 Gradient time:  CPU 1.37 s  wall 1.40 s
 ######################################################
 ######################################################
 # Starting finite difference calculation for IDERIV  #
 Finite diff step size:  1.88973e-03 a.u.
 ----------------------------------------------------------------
             Standard Nuclear Orientation (Angstroms)
    I     Atom           X                Y                Z
 ----------------------------------------------------------------
    1      Br      2.2643294649    -0.0147089218    -0.0000000000
    2      N       0.3334516655     0.4991898309     0.0000000000
    3      N      -0.3334516655    -0.4991898309    -0.0000000000
    4      Br     -2.2633294649     0.0147089218     0.0000000000
 ----------------------------------------------------------------
 Nuclear Repulsion Energy =   392.7120365688 hartrees
 There are       42 alpha and       42 beta electrons

                       Distance Matrix (Angstroms)
             Br(  1)   N (  2)   N (  3)
   N (  2)  1.998094
   N (  3)  2.642572  1.200634
   Br(  4)  4.527754  2.641589  1.997128

 Requested basis set is 6-311++G(d,p)
 There are 50 shells and 140 basis functions
 A cutoff of  1.0D-14 yielded   1067 shell pairs
 There are      8962 function pairs (     10028 Cartesian)
 Smallest overlap matrix eigenvalue = 2.33E-04
 Guess MOs from SCF MO coefficient file

 -----------------------------------------------------------------------
  General SCF calculation program by
  Eric Jon Sundstrom, Paul Horn, Yuezhi Mao, Dmitri Zuev, Alec White,
  David Stuck, Shaama M.S., Shane Yost, Joonho Lee, David Small,
  Daniel Levine, Susi Lehtola, Hugh Burton, Evgeny Epifanovsky
 -----------------------------------------------------------------------
 Hartree-Fock
 using 6 threads for integral computing
 -------------------------------------------------------
 OpenMP Integral computing Module                
 Release: version 2.0, May 2017, Q-Chem Inc. Pleasanton 
 -------------------------------------------------------
 A restricted SCF calculation will be
 performed using DIIS
 SCF converges when DIIS error is below 1.0e-08
 ---------------------------------------
  Cycle       Energy         DIIS error
 ---------------------------------------
    1   -5253.5421098345      7.73e-06  
    2   -5253.5421100306      2.91e-06  
    3   -5253.5421100578      1.80e-06  
    4   -5253.5421100693      5.56e-07  
    5   -5253.5421100721      2.59e-07  
    6   -5253.5421100727      1.09e-07  
    7   -5253.5421100728      4.07e-08  
    8   -5253.5421100728      1.55e-08  
    9   -5253.5421100728      5.75e-09  Convergence criterion met
 ---------------------------------------
 SCF time:   CPU 10.14s  wall 2.00s 
 SCF   energy in the final basis set =    -5253.5421100728
 Total energy in the final basis set =    -5253.5421100728


 ------------------------------------------------------------------------------

   CCMAN2: suite of methods based on coupled cluster
           and equation of motion theories.

   Components:
   * libvmm-1.3-trunk
     by Evgeny Epifanovsky, Ilya Kaliman.
   * libtensor-2.5-trunk
     by Evgeny Epifanovsky, Michael Wormit, Dmitry Zuev, Sam Manzer, 
        Ilya Kaliman.
   * libcc-2.5-trunk
     by Evgeny Epifanovsky, Arik Landau, Tomasz Kus, Kirill Khistyaev, 
        Dmitry Zuev, Prashant Manohar, Xintian Feng, Anna Krylov, 
        Matthew Goldey, Alec White, Thomas Jagau, Kaushik Nanda, 
        Anastasia Gunina, Alexander Kunitsa, Joonho Lee.

   CCMAN original authors:
   Anna I. Krylov, C. David Sherrill, Steven R. Gwaltney,
   Edward F. C. Byrd (2000)
   Sergey V. Levchenko, Lyudmila V. Slipchenko, Tao Wang,
   Ana-Maria C. Cristian (2003)
   Piotr A. Pieniazek, C. Melania Oana, Evgeny Epifanovsky (2007)
   Prashant Manohar (2009)

 ------------------------------------------------------------------------------


 Allocating and initializing 63808MB of RAM...
 Calculation will run on 6 cores.


 Alpha MOs, Restricted
 -- Occupied --                  
-490.07 -490.07  -65.20  -65.20  -58.56  -58.56  -58.56  -58.56
  1 A     2 A     3 A     4 A     5 A     6 A     7 A     8 A                  
-58.561 -58.561 -15.744 -15.742  -9.882  -9.882  -7.497  -7.497
  9 A    10 A    11 A    12 A    13 A    14 A    15 A    16 A                  
 -7.486  -7.485  -7.485  -7.485  -3.237  -3.237  -3.232  -3.232
 17 A    18 A    19 A    20 A    21 A    22 A    23 A    24 A                  
 -3.232  -3.232  -3.218  -3.218  -3.218  -3.218  -1.465  -1.078
 25 A    26 A    27 A    28 A    29 A    30 A    31 A    32 A                  
 -1.019  -0.842  -0.678  -0.666  -0.634  -0.461  -0.450  -0.441
 33 A    34 A    35 A    36 A    37 A    38 A    39 A    40 A                  
 -0.431  -0.412
 41 A    42 A                                                                  
 -- Virtual --                   
 -0.019   0.063   0.065   0.083   0.090   0.095   0.097   0.118
 43 A    44 A    45 A    46 A    47 A    48 A    49 A    50 A                  
  0.122   0.141   0.157   0.201   0.213   0.218   0.237   0.293
 51 A    52 A    53 A    54 A    55 A    56 A    57 A    58 A                  
  0.294   0.304   0.347   0.511   0.550   0.550   0.555   0.555
 59 A    60 A    61 A    62 A    63 A    64 A    65 A    66 A                  
  0.561   0.583   0.669   0.735   0.746   0.750   0.756   0.771
 67 A    68 A    69 A    70 A    71 A    72 A    73 A    74 A                  
  0.779   0.786   0.809   0.825   0.954   1.002   1.010   1.046
 75 A    76 A    77 A    78 A    79 A    80 A    81 A    82 A                  
  1.054   1.104   1.172   1.252   1.368   1.489   1.890   1.953
 83 A    84 A    85 A    86 A    87 A    88 A    89 A    90 A                  
  2.011   2.105   2.223   2.251   2.290   2.297   2.304   2.460
 91 A    92 A    93 A    94 A    95 A    96 A    97 A    98 A                  
  2.552   2.723   2.808   3.048   3.082   3.380   4.114   4.178
 99 A   100 A   101 A   102 A   103 A   104 A   105 A   106 A                  
  4.331   4.339   4.459   4.515   4.521   4.528   4.545   4.547
107 A   108 A   109 A   110 A   111 A   112 A   113 A   114 A                  
  4.555   4.584   4.660   4.871   4.877   5.192   7.107   7.247
115 A   116 A   117 A   118 A   119 A   120 A   121 A   122 A                  
  8.173   8.178   8.182   8.204   8.270   8.281  36.544  37.114
123 A   124 A   125 A   126 A   127 A   128 A   129 A   130 A                  
 49.390  49.502 293.849 293.854 293.858 293.879 293.973 293.982
131 A   132 A   133 A   134 A   135 A   136 A   137 A   138 A                  
*******1028.455
139 A   140 A                                                                  

 Beta MOs, Restricted
 -- Occupied --                  
-490.07 -490.07  -65.20  -65.20  -58.56  -58.56  -58.56  -58.56
  1 A     2 A     3 A     4 A     5 A     6 A     7 A     8 A                  
-58.561 -58.561 -15.744 -15.742  -9.882  -9.882  -7.497  -7.497
  9 A    10 A    11 A    12 A    13 A    14 A    15 A    16 A                  
 -7.486  -7.485  -7.485  -7.485  -3.237  -3.237  -3.232  -3.232
 17 A    18 A    19 A    20 A    21 A    22 A    23 A    24 A                  
 -3.232  -3.232  -3.218  -3.218  -3.218  -3.218  -1.465  -1.078
 25 A    26 A    27 A    28 A    29 A    30 A    31 A    32 A                  
 -1.019  -0.842  -0.678  -0.666  -0.634  -0.461  -0.450  -0.441
 33 A    34 A    35 A    36 A    37 A    38 A    39 A    40 A                  
 -0.431  -0.412
 41 A    42 A                                                                  
 -- Virtual --                   
 -0.019   0.063   0.065   0.083   0.090   0.095   0.097   0.118
 43 A    44 A    45 A    46 A    47 A    48 A    49 A    50 A                  
  0.122   0.141   0.157   0.201   0.213   0.218   0.237   0.293
 51 A    52 A    53 A    54 A    55 A    56 A    57 A    58 A                  
  0.294   0.304   0.347   0.511   0.550   0.550   0.555   0.555
 59 A    60 A    61 A    62 A    63 A    64 A    65 A    66 A                  
  0.561   0.583   0.669   0.735   0.746   0.750   0.756   0.771
 67 A    68 A    69 A    70 A    71 A    72 A    73 A    74 A                  
  0.779   0.786   0.809   0.825   0.954   1.002   1.010   1.046
 75 A    76 A    77 A    78 A    79 A    80 A    81 A    82 A                  
  1.054   1.104   1.172   1.252   1.368   1.489   1.890   1.953
 83 A    84 A    85 A    86 A    87 A    88 A    89 A    90 A                  
  2.011   2.105   2.223   2.251   2.290   2.297   2.304   2.460
 91 A    92 A    93 A    94 A    95 A    96 A    97 A    98 A                  
  2.552   2.723   2.808   3.048   3.082   3.380   4.114   4.178
 99 A   100 A   101 A   102 A   103 A   104 A   105 A   106 A                  
  4.331   4.339   4.459   4.515   4.521   4.528   4.545   4.547
107 A   108 A   109 A   110 A   111 A   112 A   113 A   114 A                  
  4.555   4.584   4.660   4.871   4.877   5.192   7.107   7.247
115 A   116 A   117 A   118 A   119 A   120 A   121 A   122 A                  
  8.173   8.178   8.182   8.204   8.270   8.281  36.544  37.114
123 A   124 A   125 A   126 A   127 A   128 A   129 A   130 A                  
 49.390  49.502 293.849 293.854 293.858 293.879 293.973 293.982
131 A   132 A   133 A   134 A   135 A   136 A   137 A   138 A                  
*******1028.455
139 A   140 A                                                                  

 Occupation and symmetry of molecular orbitals

 Point group: C1 (1 irreducible representation).

                           A     All 
 -------------------------------------
 All molecular orbitals:
  - Alpha                  140   140 
  - Beta                   140   140 
 -------------------------------------
 Alpha orbitals:
  - Frozen occupied        20    20  
  - Active occupied        22    22  
  - Active virtual         98    98  
  - Frozen virtual         0     0   
 -------------------------------------
 Beta orbitals:
  - Frozen occupied        20    20  
  - Active occupied        22    22  
  - Active virtual         98    98  
  - Frozen virtual         0     0   
 -------------------------------------

 Import integrals:   CPU 0.00 s  wall 0.00 s

 Import integrals:   CPU 73.52 s  wall 14.01 s

 MP2 amplitudes:   CPU 0.35 s  wall 0.24 s

Running a double precision version
           CCSD T amplitudes will be solved using DIIS.

           Start     Size      MaxIter   EConv     TConv     
           3         7         100       1.00e-07  1.00e-05  
 ------------------------------------------------------------------------------
           Energy (a.u.)   Ediff      Tdiff       Comment
 ------------------------------------------------------------------------------
         -5254.45601941                           
     1   -5254.41669706   3.93e-02   8.42e-01     
     2   -5254.44768964   3.10e-02   1.12e-01     
     3   -5254.44547136   2.22e-03   4.96e-02     
     4   -5254.44844061   2.97e-03   1.46e-02     Switched to DIIS steps.
     5   -5254.44944713   1.01e-03   1.35e-02     
     6   -5254.44950117   5.40e-05   3.10e-03     
     7   -5254.44951319   1.20e-05   1.57e-03     
     8   -5254.44952463   1.14e-05   4.63e-04     
     9   -5254.44952877   4.14e-06   3.12e-04     
    10   -5254.44952780   9.78e-07   8.57e-05     
    11   -5254.44952810   2.99e-07   3.72e-05     
    12   -5254.44952784   2.53e-07   2.09e-05     
    13   -5254.44952784   3.18e-10   5.03e-06     
 ------------------------------------------------------------------------------
         -5254.44952784                           CCSD T converged.

End of double precision
 SCF energy                 = -5253.54211007
 MP2 energy                 = -5254.45601941
 CCSD correlation energy     =    -0.90741777
 CCSD total energy           = -5254.44952784

 CCSD  T1^2 = 0.0126  T2^2 = 0.2983  Leading amplitudes:

 Amplitude    Orbitals with energies
 -0.0302       38 (A) A                  ->    44 (A) A                   
              -0.4607                          0.0634                     
 -0.0302       38 (A) B                  ->    44 (A) B                   
              -0.4607                          0.0634                     
 -0.0237       42 (A) A                  ->    53 (A) A                   
              -0.4124                          0.1565                     
 -0.0237       42 (A) B                  ->    53 (A) B                   
              -0.4124                          0.1565                     

 Amplitude    Orbitals with energies
 -0.1063       42 (A) A      42 (A) B    ->    43 (A) A      43 (A) B     
              -0.4124       -0.4124           -0.0195       -0.0195       
  0.1063       42 (A) A      42 (A) B    ->    43 (A) B      43 (A) A     
              -0.4124       -0.4124           -0.0195       -0.0195       
  0.1063       42 (A) B      42 (A) A    ->    43 (A) A      43 (A) B     
              -0.4124       -0.4124           -0.0195       -0.0195       
 -0.1063       42 (A) B      42 (A) A    ->    43 (A) B      43 (A) A     
              -0.4124       -0.4124           -0.0195       -0.0195       

 Computing CCSD intemediates for later calculations in double precision
 Finished.

Running a double precision version
           CCSD Lambda amplitudes will be solved using DIIS.
           Start     Size      MaxIter   EConv     LConv     
           3         7         100       1.00e-07  1.00e-05  
 ------------------------------------------------------------------------------
            Enorm      Ldiff       Comment
 ------------------------------------------------------------------------------
     1     6.01e-02   4.61e-02     
     2     1.36e-02   3.11e-03     
     3     5.68e-03   2.23e-03     
     4     3.16e-03   8.07e-04     Switched to DIIS steps.
     5     1.18e-03   6.55e-04     
     6     6.64e-04   2.27e-04     
     7     2.18e-04   9.03e-05     
     8     8.98e-05   4.23e-06     
     9     2.78e-05   2.69e-06     
    10     1.18e-05   1.14e-06     
    11     5.71e-06   3.19e-07     
    12     2.31e-06   7.92e-08     
    13     1.01e-06   7.15e-08     
    14     3.99e-07   3.66e-08     
    15     2.24e-07   1.90e-08     
    16     1.07e-07   2.75e-09     
    17     6.30e-08   2.55e-09     
 ------------------------------------------------------------------------------
                                   CCSD Lambda converged.

 Computing density matrices in double precision...
           Orbital response amplitudes will be solved using DIIS.
           Start     Size      MaxIter   EConv     LConv     
           3         7         100       1.00e-06  1.00e-06  
 ------------------------------------------------------------------------------
            Enorm      Ldiff       Comment
 ------------------------------------------------------------------------------
     1     1.35e-01   1.65e-03     
     2     1.56e-01   8.55e-03     
     3     2.07e-01   3.99e-02     
     4     1.91e-02   1.03e-01     Switched to DIIS steps.
     5     2.02e-03   1.42e-03     
     6     3.00e-04   2.61e-04     
     7     1.47e-04   5.21e-05     
     8     7.93e-05   1.31e-05     
     9     1.96e-05   5.26e-06     
    10     5.94e-06   2.55e-06     
    11     3.50e-06   4.79e-07     
    12     5.77e-07   1.89e-07     
 ------------------------------------------------------------------------------
                                   Orbital response converged.

 Computing density matrices... Done.
 CCSD calculation:   CPU 3503.41 s  wall 601.46 s

 Transferring MO TPDM to AO TPDM
 Transferring g2_o1o1o1o1
 Transferring g2_o1o1o1v1
 Transferring g2_o1o1v1v1
 Transferring g2_o1v1o1v1
 Transferring g2_o1v1v1v1
 Transferring g2_v1v1v1v1
 Adding separable TPDM
 Computing TPDM gradient
 --------------------------------------------------------
 2e gradient
  Atom          X               Y               Z
 --------------------------------------------------------
    1        -42.215555        2.728205       -0.000000  
    2         -1.103615      -21.838252       -0.000000  
    3          1.086767       21.842837        0.000000  
    4         42.232404       -2.732790       -0.000000  
 --------------------------------------------------------
 --------------------------------------------------------
 Final gradient
  Atom          X               Y               Z
 --------------------------------------------------------
    1        -42.215555        2.728205       -0.000000  
    2         -1.103615      -21.838252       -0.000000  
    3          1.086767       21.842837        0.000000  
    4         42.232404       -2.732790       -0.000000  
 --------------------------------------------------------
 Analytic gradient from two-electron contribution:   CPU 414.30 s  wall 125.00 s

 Total ccman2 time:   CPU 4004.04 s  wall 744.29 s


 --------------------------------------------------------------

                    Orbital Energies (a.u.)
 --------------------------------------------------------------

 Alpha MOs
 -- Occupied --
*******-490.070 -65.203 -65.203 -58.563 -58.563 -58.561 -58.561
-58.561 -58.561 -15.744 -15.742  -9.882  -9.882  -7.497  -7.497
 -7.486  -7.485  -7.485  -7.485  -3.237  -3.237  -3.232  -3.232
 -3.232  -3.232  -3.218  -3.218  -3.218  -3.218  -1.465  -1.078
 -1.019  -0.842  -0.678  -0.666  -0.634  -0.461  -0.450  -0.441
 -0.431  -0.412
 -- Virtual --
 -0.019   0.063   0.065   0.083   0.090   0.095   0.097   0.118
  0.122   0.141   0.157   0.201   0.213   0.218   0.237   0.293
  0.294   0.304   0.347   0.511   0.550   0.550   0.555   0.555
  0.561   0.583   0.669   0.735   0.746   0.750   0.756   0.771
  0.779   0.786   0.809   0.825   0.954   1.002   1.010   1.046
  1.054   1.104   1.172   1.252   1.368   1.489   1.890   1.953
  2.011   2.105   2.223   2.251   2.290   2.297   2.304   2.460
  2.552   2.723   2.808   3.048   3.082   3.380   4.114   4.178
  4.331   4.339   4.459   4.515   4.521   4.528   4.545   4.547
  4.555   4.584   4.660   4.871   4.877   5.192   7.107   7.247
  8.173   8.178   8.182   8.204   8.270   8.281  36.544  37.114
 49.390  49.502 293.849 293.854 293.858 293.879 293.973 293.982
*******1028.455
 --------------------------------------------------------------

          Ground-State Mulliken Net Atomic Charges

     Atom                 Charge (a.u.)
  ----------------------------------------
      1 Br                   -0.008889
      2 N                     0.008741
      3 N                     0.008602
      4 Br                   -0.008454
  ----------------------------------------
  Sum of atomic charges =     0.000000

 -----------------------------------------------------------------
                    Cartesian Multipole Moments
 -----------------------------------------------------------------
    Charge (ESU x 10^10)
                -0.0000
    Dipole Moment (Debye)
         X      -0.0050      Y       0.0001      Z       0.0000
       Tot       0.0050
    Quadrupole Moments (Debye-Ang)
        XX     -43.7722     XY      -1.0319     YY     -50.1619
        XZ       0.0000     YZ       0.0000     ZZ     -48.0166
    Octopole Moments (Debye-Ang^2)
       XXX      -0.0863    XXY       0.0006    XYY      -0.0240
       YYY      -0.0003    XXZ       0.0000    XYZ      -0.0000
       YYZ       0.0000    XZZ      -0.0241    YZZ      -0.0001
       ZZZ       0.0000
    Hexadecapole Moments (Debye-Ang^3)
      XXXX   -1069.5268   XXXY     -19.9439   XXYY    -215.2165
      XYYY      -1.9982   YYYY     -77.2897   XXXZ       0.0000
      XXYZ       0.0000   XYYZ       0.0000   YYYZ       0.0000
      XXZZ    -213.4554   XYZZ      -0.5505   YYZZ     -21.7185
      XZZZ       0.0000   YZZZ       0.0000   ZZZZ     -55.7836
 -----------------------------------------------------------------
 DrvMan completing analytic gradient of the correlated energy
 Correlated dipole moment
            1
    1  -0.0019788
    2   0.0000341
    3   0.0000000
 Energy read as -5254.449527843
 Full Analytical Gradient: (in a.u., or Hartree/Bohr)
             1             2             3             4
    1    0.00021190   -0.00005018   -0.00013226   -0.00002945
    2   -0.00000711    0.00003944   -0.00001687   -0.00001545
    3   -0.00000000    0.00000000    0.00000000   -0.00000000
 Gradient time:  CPU 1.36 s  wall 1.38 s
 ----------------------------------------------------------------
             Standard Nuclear Orientation (Angstroms)
    I     Atom           X                Y                Z
 ----------------------------------------------------------------
    1      Br      2.2623294649    -0.0147089218    -0.0000000000
    2      N       0.3334516655     0.4991898309     0.0000000000
    3      N      -0.3334516655    -0.4991898309    -0.0000000000
    4      Br     -2.2633294649     0.0147089218     0.0000000000
 ----------------------------------------------------------------
 Nuclear Repulsion Energy =   392.8746551516 hartrees
 There are       42 alpha and       42 beta electrons

                       Distance Matrix (Angstroms)
             Br(  1)   N (  2)   N (  3)
   N (  2)  1.996162
   N (  3)  2.640606  1.200634
   Br(  4)  4.525755  2.641589  1.997128

 Requested basis set is 6-311++G(d,p)
 There are 50 shells and 140 basis functions
 A cutoff of  1.0D-14 yielded   1068 shell pairs
 There are      8965 function pairs (     10031 Cartesian)
 Smallest overlap matrix eigenvalue = 2.33E-04
 Guess MOs from SCF MO coefficient file

 -----------------------------------------------------------------------
  General SCF calculation program by
  Eric Jon Sundstrom, Paul Horn, Yuezhi Mao, Dmitri Zuev, Alec White,
  David Stuck, Shaama M.S., Shane Yost, Joonho Lee, David Small,
  Daniel Levine, Susi Lehtola, Hugh Burton, Evgeny Epifanovsky
 -----------------------------------------------------------------------
 Hartree-Fock
 using 6 threads for integral computing
 -------------------------------------------------------
 OpenMP Integral computing Module                
 Release: version 2.0, May 2017, Q-Chem Inc. Pleasanton 
 -------------------------------------------------------
 A restricted SCF calculation will be
 performed using DIIS
 SCF converges when DIIS error is below 1.0e-08
 ---------------------------------------
  Cycle       Energy         DIIS error
 ---------------------------------------
    1   -5253.5421699780      1.55e-05  
    2   -5253.5421707633      5.81e-06  
    3   -5253.5421708724      3.60e-06  
    4   -5253.5421709185      1.11e-06  
    5   -5253.5421709294      5.18e-07  
    6   -5253.5421709320      2.17e-07  
    7   -5253.5421709325      8.13e-08  
    8   -5253.5421709325      3.10e-08  
    9   -5253.5421709325      1.15e-08  
   10   -5253.5421709325      4.05e-09  Convergence criterion met
 ---------------------------------------
 SCF time:   CPU 11.20s  wall 2.00s 
 SCF   energy in the final basis set =    -5253.5421709325
 Total energy in the final basis set =    -5253.5421709325


 ------------------------------------------------------------------------------

   CCMAN2: suite of methods based on coupled cluster
           and equation of motion theories.

   Components:
   * libvmm-1.3-trunk
     by Evgeny Epifanovsky, Ilya Kaliman.
   * libtensor-2.5-trunk
     by Evgeny Epifanovsky, Michael Wormit, Dmitry Zuev, Sam Manzer, 
        Ilya Kaliman.
   * libcc-2.5-trunk
     by Evgeny Epifanovsky, Arik Landau, Tomasz Kus, Kirill Khistyaev, 
        Dmitry Zuev, Prashant Manohar, Xintian Feng, Anna Krylov, 
        Matthew Goldey, Alec White, Thomas Jagau, Kaushik Nanda, 
        Anastasia Gunina, Alexander Kunitsa, Joonho Lee.

   CCMAN original authors:
   Anna I. Krylov, C. David Sherrill, Steven R. Gwaltney,
   Edward F. C. Byrd (2000)
   Sergey V. Levchenko, Lyudmila V. Slipchenko, Tao Wang,
   Ana-Maria C. Cristian (2003)
   Piotr A. Pieniazek, C. Melania Oana, Evgeny Epifanovsky (2007)
   Prashant Manohar (2009)

 ------------------------------------------------------------------------------


 Allocating and initializing 63808MB of RAM...
 Calculation will run on 6 cores.


 Alpha MOs, Restricted
 -- Occupied --                  
-490.07 -490.07  -65.20  -65.20  -58.56  -58.56  -58.56  -58.56
  1 A     2 A     3 A     4 A     5 A     6 A     7 A     8 A                  
-58.561 -58.561 -15.744 -15.742  -9.882  -9.882  -7.497  -7.497
  9 A    10 A    11 A    12 A    13 A    14 A    15 A    16 A                  
 -7.486  -7.485  -7.485  -7.485  -3.237  -3.237  -3.232  -3.232
 17 A    18 A    19 A    20 A    21 A    22 A    23 A    24 A                  
 -3.232  -3.232  -3.218  -3.218  -3.218  -3.218  -1.465  -1.078
 25 A    26 A    27 A    28 A    29 A    30 A    31 A    32 A                  
 -1.019  -0.842  -0.678  -0.666  -0.634  -0.461  -0.450  -0.441
 33 A    34 A    35 A    36 A    37 A    38 A    39 A    40 A                  
 -0.431  -0.413
 41 A    42 A                                                                  
 -- Virtual --                   
 -0.019   0.063   0.065   0.083   0.090   0.095   0.097   0.118
 43 A    44 A    45 A    46 A    47 A    48 A    49 A    50 A                  
  0.122   0.141   0.157   0.201   0.213   0.218   0.237   0.293
 51 A    52 A    53 A    54 A    55 A    56 A    57 A    58 A                  
  0.294   0.305   0.347   0.511   0.549   0.550   0.555   0.555
 59 A    60 A    61 A    62 A    63 A    64 A    65 A    66 A                  
  0.561   0.583   0.669   0.735   0.746   0.750   0.756   0.771
 67 A    68 A    69 A    70 A    71 A    72 A    73 A    74 A                  
  0.779   0.786   0.809   0.825   0.954   1.002   1.010   1.046
 75 A    76 A    77 A    78 A    79 A    80 A    81 A    82 A                  
  1.055   1.104   1.172   1.252   1.368   1.488   1.890   1.954
 83 A    84 A    85 A    86 A    87 A    88 A    89 A    90 A                  
  2.011   2.106   2.222   2.252   2.290   2.297   2.304   2.460
 91 A    92 A    93 A    94 A    95 A    96 A    97 A    98 A                  
  2.552   2.723   2.809   3.049   3.082   3.380   4.114   4.178
 99 A   100 A   101 A   102 A   103 A   104 A   105 A   106 A                  
  4.331   4.339   4.459   4.515   4.521   4.528   4.545   4.547
107 A   108 A   109 A   110 A   111 A   112 A   113 A   114 A                  
  4.555   4.584   4.660   4.871   4.878   5.192   7.107   7.247
115 A   116 A   117 A   118 A   119 A   120 A   121 A   122 A                  
  8.173   8.178   8.182   8.204   8.270   8.281  36.544  37.115
123 A   124 A   125 A   126 A   127 A   128 A   129 A   130 A                  
 49.390  49.503 293.849 293.854 293.858 293.879 293.973 293.982
131 A   132 A   133 A   134 A   135 A   136 A   137 A   138 A                  
*******1028.456
139 A   140 A                                                                  

 Beta MOs, Restricted
 -- Occupied --                  
-490.07 -490.07  -65.20  -65.20  -58.56  -58.56  -58.56  -58.56
  1 A     2 A     3 A     4 A     5 A     6 A     7 A     8 A                  
-58.561 -58.561 -15.744 -15.742  -9.882  -9.882  -7.497  -7.497
  9 A    10 A    11 A    12 A    13 A    14 A    15 A    16 A                  
 -7.486  -7.485  -7.485  -7.485  -3.237  -3.237  -3.232  -3.232
 17 A    18 A    19 A    20 A    21 A    22 A    23 A    24 A                  
 -3.232  -3.232  -3.218  -3.218  -3.218  -3.218  -1.465  -1.078
 25 A    26 A    27 A    28 A    29 A    30 A    31 A    32 A                  
 -1.019  -0.842  -0.678  -0.666  -0.634  -0.461  -0.450  -0.441
 33 A    34 A    35 A    36 A    37 A    38 A    39 A    40 A                  
 -0.431  -0.413
 41 A    42 A                                                                  
 -- Virtual --                   
 -0.019   0.063   0.065   0.083   0.090   0.095   0.097   0.118
 43 A    44 A    45 A    46 A    47 A    48 A    49 A    50 A                  
  0.122   0.141   0.157   0.201   0.213   0.218   0.237   0.293
 51 A    52 A    53 A    54 A    55 A    56 A    57 A    58 A                  
  0.294   0.305   0.347   0.511   0.549   0.550   0.555   0.555
 59 A    60 A    61 A    62 A    63 A    64 A    65 A    66 A                  
  0.561   0.583   0.669   0.735   0.746   0.750   0.756   0.771
 67 A    68 A    69 A    70 A    71 A    72 A    73 A    74 A                  
  0.779   0.786   0.809   0.825   0.954   1.002   1.010   1.046
 75 A    76 A    77 A    78 A    79 A    80 A    81 A    82 A                  
  1.055   1.104   1.172   1.252   1.368   1.488   1.890   1.954
 83 A    84 A    85 A    86 A    87 A    88 A    89 A    90 A                  
  2.011   2.106   2.222   2.252   2.290   2.297   2.304   2.460
 91 A    92 A    93 A    94 A    95 A    96 A    97 A    98 A                  
  2.552   2.723   2.809   3.049   3.082   3.380   4.114   4.178
 99 A   100 A   101 A   102 A   103 A   104 A   105 A   106 A                  
  4.331   4.339   4.459   4.515   4.521   4.528   4.545   4.547
107 A   108 A   109 A   110 A   111 A   112 A   113 A   114 A                  
  4.555   4.584   4.660   4.871   4.878   5.192   7.107   7.247
115 A   116 A   117 A   118 A   119 A   120 A   121 A   122 A                  
  8.173   8.178   8.182   8.204   8.270   8.281  36.544  37.115
123 A   124 A   125 A   126 A   127 A   128 A   129 A   130 A                  
 49.390  49.503 293.849 293.854 293.858 293.879 293.973 293.982
131 A   132 A   133 A   134 A   135 A   136 A   137 A   138 A                  
*******1028.456
139 A   140 A                                                                  

 Occupation and symmetry of molecular orbitals

 Point group: C1 (1 irreducible representation).

                           A     All 
 -------------------------------------
 All molecular orbitals:
  - Alpha                  140   140 
  - Beta                   140   140 
 -------------------------------------
 Alpha orbitals:
  - Frozen occupied        20    20  
  - Active occupied        22    22  
  - Active virtual         98    98  
  - Frozen virtual         0     0   
 -------------------------------------
 Beta orbitals:
  - Frozen occupied        20    20  
  - Active occupied        22    22  
  - Active virtual         98    98  
  - Frozen virtual         0     0   
 -------------------------------------

 Import integrals:   CPU 0.00 s  wall 0.00 s

 Import integrals:   CPU 72.39 s  wall 13.96 s

 MP2 amplitudes:   CPU 0.20 s  wall 0.13 s

Running a double precision version
           CCSD T amplitudes will be solved using DIIS.

           Start     Size      MaxIter   EConv     TConv     
           3         7         100       1.00e-07  1.00e-05  
 ------------------------------------------------------------------------------
           Energy (a.u.)   Ediff      Tdiff       Comment
 ------------------------------------------------------------------------------
         -5254.45601706                           
     1   -5254.41671904   3.93e-02   8.41e-01     
     2   -5254.44769131   3.10e-02   1.12e-01     
     3   -5254.44547769   2.21e-03   4.96e-02     
     4   -5254.44844288   2.97e-03   1.46e-02     Switched to DIIS steps.
     5   -5254.44944747   1.00e-03   1.35e-02     
     6   -5254.44950140   5.39e-05   3.09e-03     
     7   -5254.44951340   1.20e-05   1.57e-03     
     8   -5254.44952481   1.14e-05   4.62e-04     
     9   -5254.44952893   4.12e-06   3.11e-04     
    10   -5254.44952796   9.72e-07   8.55e-05     
    11   -5254.44952825   2.96e-07   3.71e-05     
    12   -5254.44952800   2.52e-07   2.08e-05     
    13   -5254.44952800   5.41e-10   5.01e-06     
 ------------------------------------------------------------------------------
         -5254.44952800                           CCSD T converged.

End of double precision
 SCF energy                 = -5253.54217093
 MP2 energy                 = -5254.45601706
 CCSD correlation energy     =    -0.90735707
 CCSD total energy           = -5254.44952800

 CCSD  T1^2 = 0.0126  T2^2 = 0.2982  Leading amplitudes:

 Amplitude    Orbitals with energies
 -0.0302       38 (A) A                  ->    44 (A) A                   
              -0.4607                          0.0634                     
 -0.0302       38 (A) B                  ->    44 (A) B                   
              -0.4607                          0.0634                     
 -0.0237       42 (A) A                  ->    53 (A) A                   
              -0.4125                          0.1566                     
 -0.0237       42 (A) B                  ->    53 (A) B                   
              -0.4125                          0.1566                     

 Amplitude    Orbitals with energies
 -0.1058       42 (A) A      42 (A) B    ->    43 (A) A      43 (A) B     
              -0.4125       -0.4125           -0.0191       -0.0191       
  0.1058       42 (A) A      42 (A) B    ->    43 (A) B      43 (A) A     
              -0.4125       -0.4125           -0.0191       -0.0191       
  0.1058       42 (A) B      42 (A) A    ->    43 (A) A      43 (A) B     
              -0.4125       -0.4125           -0.0191       -0.0191       
 -0.1058       42 (A) B      42 (A) A    ->    43 (A) B      43 (A) A     
              -0.4125       -0.4125           -0.0191       -0.0191       

 Computing CCSD intemediates for later calculations in double precision
 Finished.

Running a double precision version
           CCSD Lambda amplitudes will be solved using DIIS.
           Start     Size      MaxIter   EConv     LConv     
           3         7         100       1.00e-07  1.00e-05  
 ------------------------------------------------------------------------------
            Enorm      Ldiff       Comment
 ------------------------------------------------------------------------------
     1     6.00e-02   4.60e-02     
     2     1.36e-02   3.12e-03     
     3     5.67e-03   2.23e-03     
     4     3.16e-03   8.06e-04     Switched to DIIS steps.
     5     1.18e-03   6.54e-04     
     6     6.63e-04   2.26e-04     
     7     2.17e-04   9.00e-05     
     8     8.96e-05   4.15e-06     
     9     2.77e-05   2.71e-06     
    10     1.18e-05   1.14e-06     
    11     5.69e-06   3.19e-07     
    12     2.30e-06   7.72e-08     
    13     1.00e-06   7.20e-08     
    14     3.97e-07   3.58e-08     
    15     2.23e-07   1.90e-08     
    16     1.06e-07   2.78e-09     
    17     6.26e-08   2.52e-09     
 ------------------------------------------------------------------------------
                                   CCSD Lambda converged.

 Computing density matrices in double precision...
           Orbital response amplitudes will be solved using DIIS.
           Start     Size      MaxIter   EConv     LConv     
           3         7         100       1.00e-06  1.00e-06  
 ------------------------------------------------------------------------------
            Enorm      Ldiff       Comment
 ------------------------------------------------------------------------------
     1     1.34e-01   1.62e-03     
     2     1.56e-01   8.48e-03     
     3     2.07e-01   3.97e-02     
     4     1.90e-02   1.03e-01     Switched to DIIS steps.
     5     2.02e-03   1.42e-03     
     6     2.99e-04   2.61e-04     
     7     1.46e-04   5.21e-05     
     8     7.92e-05   1.31e-05     
     9     1.96e-05   5.24e-06     
    10     5.88e-06   2.54e-06     
    11     3.48e-06   4.81e-07     
    12     5.77e-07   1.86e-07     
 ------------------------------------------------------------------------------
                                   Orbital response converged.

 Computing density matrices... Done.
 CCSD calculation:   CPU 3504.34 s  wall 601.81 s

 Transferring MO TPDM to AO TPDM
 Transferring g2_o1o1o1o1
 Transferring g2_o1o1o1v1
 Transferring g2_o1o1v1v1
 Transferring g2_o1v1o1v1
 Transferring g2_o1v1v1v1
 Transferring g2_v1v1v1v1
 Adding separable TPDM
 Computing TPDM gradient
 --------------------------------------------------------
 2e gradient
  Atom          X               Y               Z
 --------------------------------------------------------
    1        -42.264677        2.738069       -0.000000  
    2         -1.071185      -21.845700       -0.000000  
    3          1.088045       21.841107       -0.000000  
    4         42.247817       -2.733477        0.000000  
 --------------------------------------------------------
 --------------------------------------------------------
 Final gradient
  Atom          X               Y               Z
 --------------------------------------------------------
    1        -42.264677        2.738069       -0.000000  
    2         -1.071185      -21.845700       -0.000000  
    3          1.088045       21.841107       -0.000000  
    4         42.247817       -2.733477        0.000000  
 --------------------------------------------------------
 Analytic gradient from two-electron contribution:   CPU 417.25 s  wall 123.41 s

 Total ccman2 time:   CPU 4001.09 s  wall 741.66 s


 --------------------------------------------------------------

                    Orbital Energies (a.u.)
 --------------------------------------------------------------

 Alpha MOs
 -- Occupied --
*******-490.070 -65.203 -65.203 -58.563 -58.563 -58.561 -58.561
-58.561 -58.561 -15.744 -15.742  -9.882  -9.882  -7.497  -7.497
 -7.486  -7.485  -7.485  -7.485  -3.237  -3.237  -3.232  -3.232
 -3.232  -3.232  -3.218  -3.218  -3.218  -3.218  -1.465  -1.078
 -1.019  -0.842  -0.678  -0.666  -0.634  -0.461  -0.450  -0.441
 -0.431  -0.413
 -- Virtual --
 -0.019   0.063   0.065   0.083   0.090   0.095   0.097   0.118
  0.122   0.141   0.157   0.201   0.213   0.218   0.237   0.293
  0.294   0.305   0.347   0.511   0.549   0.550   0.555   0.555
  0.561   0.583   0.669   0.735   0.746   0.750   0.756   0.771
  0.779   0.786   0.809   0.825   0.954   1.002   1.010   1.046
  1.055   1.104   1.172   1.252   1.368   1.488   1.890   1.954
  2.011   2.106   2.222   2.252   2.290   2.297   2.304   2.460
  2.552   2.723   2.809   3.049   3.082   3.380   4.114   4.178
  4.331   4.339   4.459   4.515   4.521   4.528   4.545   4.547
  4.555   4.584   4.660   4.871   4.878   5.192   7.107   7.247
  8.173   8.178   8.182   8.204   8.270   8.281  36.544  37.115
 49.390  49.503 293.849 293.854 293.858 293.879 293.973 293.982
*******1028.456
 --------------------------------------------------------------

          Ground-State Mulliken Net Atomic Charges

     Atom                 Charge (a.u.)
  ----------------------------------------
      1 Br                   -0.008310
      2 N                     0.008457
      3 N                     0.008597
      4 Br                   -0.008745
  ----------------------------------------
  Sum of atomic charges =     0.000000

 -----------------------------------------------------------------
                    Cartesian Multipole Moments
 -----------------------------------------------------------------
    Charge (ESU x 10^10)
                -0.0000
    Dipole Moment (Debye)
         X       0.0050      Y      -0.0001      Z      -0.0000
       Tot       0.0050
    Quadrupole Moments (Debye-Ang)
        XX     -43.7689     XY      -1.0324     YY     -50.1620
        XZ       0.0000     YZ       0.0000     ZZ     -48.0141
    Octopole Moments (Debye-Ang^2)
       XXX       0.0863    XXY      -0.0006    XYY       0.0240
       YYY       0.0003    XXZ      -0.0000    XYZ       0.0000
       YYZ      -0.0000    XZZ       0.0241    YZZ       0.0001
       ZZZ      -0.0000
    Hexadecapole Moments (Debye-Ang^3)
      XXXX   -1068.6143   XXXY     -19.9543   XXYY    -215.0369
      XYYY      -1.9995   YYYY     -77.2915   XXXZ       0.0000
      XXYZ       0.0000   XYYZ       0.0000   YYYZ       0.0000
      XXZZ    -213.2754   XYZZ      -0.5512   YYZZ     -21.7174
      XZZZ       0.0000   YZZZ      -0.0000   ZZZZ     -55.7774
 -----------------------------------------------------------------
 DrvMan completing analytic gradient of the correlated energy
 Correlated dipole moment
            1
    1   0.0019786
    2  -0.0000340
    3  -0.0000000
 Energy read as -5254.449528002
 Full Analytical Gradient: (in a.u., or Hartree/Bohr)
             1             2             3             4
    1   -0.00012152    0.00002253    0.00016077   -0.00006179
    2    0.00002276   -0.00019067    0.00016794   -0.00000003
    3   -0.00000000   -0.00000000    0.00000000    0.00000000
 Gradient time:  CPU 1.39 s  wall 1.43 s
 ----------------------------------------------------------------
             Standard Nuclear Orientation (Angstroms)
    I     Atom           X                Y                Z
 ----------------------------------------------------------------
    1      Br      2.2633294649    -0.0137089218    -0.0000000000
    2      N       0.3334516655     0.4991898309     0.0000000000
    3      N      -0.3334516655    -0.4991898309    -0.0000000000
    4      Br     -2.2633294649     0.0147089218     0.0000000000
 ----------------------------------------------------------------
 Nuclear Repulsion Energy =   392.7984665941 hartrees
 There are       42 alpha and       42 beta electrons

                       Distance Matrix (Angstroms)
             Br(  1)   N (  2)   N (  3)
   N (  2)  1.996871
   N (  3)  2.641773  1.200634
   Br(  4)  4.526748  2.641589  1.997128

 Requested basis set is 6-311++G(d,p)
 There are 50 shells and 140 basis functions
 A cutoff of  1.0D-14 yielded   1067 shell pairs
 There are      8962 function pairs (     10028 Cartesian)
 Smallest overlap matrix eigenvalue = 2.33E-04
 Guess MOs from SCF MO coefficient file

 -----------------------------------------------------------------------
  General SCF calculation program by
  Eric Jon Sundstrom, Paul Horn, Yuezhi Mao, Dmitri Zuev, Alec White,
  David Stuck, Shaama M.S., Shane Yost, Joonho Lee, David Small,
  Daniel Levine, Susi Lehtola, Hugh Burton, Evgeny Epifanovsky
 -----------------------------------------------------------------------
 Hartree-Fock
 using 6 threads for integral computing
 -------------------------------------------------------
 OpenMP Integral computing Module                
 Release: version 2.0, May 2017, Q-Chem Inc. Pleasanton 
 -------------------------------------------------------
 A restricted SCF calculation will be
 performed using DIIS
 SCF converges when DIIS error is below 1.0e-08
 ---------------------------------------
  Cycle       Energy         DIIS error
 ---------------------------------------
    1   -5253.5421496993      7.09e-06  
    2   -5253.5421498934      2.64e-06  
    3   -5253.5421499252      1.66e-06  
    4   -5253.5421499383      6.36e-07  
    5   -5253.5421499433      2.92e-07  
    6   -5253.5421499445      1.18e-07  
    7   -5253.5421499446      4.25e-08  
    8   -5253.5421499446      1.36e-08  
    9   -5253.5421499446      4.52e-09  Convergence criterion met
 ---------------------------------------
 SCF time:   CPU 10.18s  wall 2.00s 
 SCF   energy in the final basis set =    -5253.5421499446
 Total energy in the final basis set =    -5253.5421499446


 ------------------------------------------------------------------------------

   CCMAN2: suite of methods based on coupled cluster
           and equation of motion theories.

   Components:
   * libvmm-1.3-trunk
     by Evgeny Epifanovsky, Ilya Kaliman.
   * libtensor-2.5-trunk
     by Evgeny Epifanovsky, Michael Wormit, Dmitry Zuev, Sam Manzer, 
        Ilya Kaliman.
   * libcc-2.5-trunk
     by Evgeny Epifanovsky, Arik Landau, Tomasz Kus, Kirill Khistyaev, 
        Dmitry Zuev, Prashant Manohar, Xintian Feng, Anna Krylov, 
        Matthew Goldey, Alec White, Thomas Jagau, Kaushik Nanda, 
        Anastasia Gunina, Alexander Kunitsa, Joonho Lee.

   CCMAN original authors:
   Anna I. Krylov, C. David Sherrill, Steven R. Gwaltney,
   Edward F. C. Byrd (2000)
   Sergey V. Levchenko, Lyudmila V. Slipchenko, Tao Wang,
   Ana-Maria C. Cristian (2003)
   Piotr A. Pieniazek, C. Melania Oana, Evgeny Epifanovsky (2007)
   Prashant Manohar (2009)

 ------------------------------------------------------------------------------


 Allocating and initializing 63808MB of RAM...
 Calculation will run on 6 cores.


 Alpha MOs, Restricted
 -- Occupied --                  
-490.07 -490.07  -65.20  -65.20  -58.56  -58.56  -58.56  -58.56
  1 A     2 A     3 A     4 A     5 A     6 A     7 A     8 A                  
-58.561 -58.561 -15.744 -15.742  -9.882  -9.882  -7.497  -7.497
  9 A    10 A    11 A    12 A    13 A    14 A    15 A    16 A                  
 -7.486  -7.485  -7.485  -7.485  -3.237  -3.237  -3.232  -3.232
 17 A    18 A    19 A    20 A    21 A    22 A    23 A    24 A                  
 -3.232  -3.232  -3.218  -3.218  -3.218  -3.218  -1.465  -1.078
 25 A    26 A    27 A    28 A    29 A    30 A    31 A    32 A                  
 -1.019  -0.842  -0.678  -0.666  -0.634  -0.461  -0.450  -0.441
 33 A    34 A    35 A    36 A    37 A    38 A    39 A    40 A                  
 -0.431  -0.412
 41 A    42 A                                                                  
 -- Virtual --                   
 -0.019   0.063   0.065   0.083   0.090   0.095   0.097   0.118
 43 A    44 A    45 A    46 A    47 A    48 A    49 A    50 A                  
  0.122   0.141   0.157   0.201   0.213   0.218   0.237   0.293
 51 A    52 A    53 A    54 A    55 A    56 A    57 A    58 A                  
  0.294   0.305   0.347   0.511   0.549   0.550   0.555   0.555
 59 A    60 A    61 A    62 A    63 A    64 A    65 A    66 A                  
  0.561   0.583   0.669   0.735   0.746   0.750   0.756   0.771
 67 A    68 A    69 A    70 A    71 A    72 A    73 A    74 A                  
  0.779   0.786   0.809   0.825   0.954   1.002   1.010   1.046
 75 A    76 A    77 A    78 A    79 A    80 A    81 A    82 A                  
  1.054   1.104   1.172   1.252   1.368   1.488   1.890   1.954
 83 A    84 A    85 A    86 A    87 A    88 A    89 A    90 A                  
  2.011   2.105   2.222   2.252   2.290   2.297   2.304   2.460
 91 A    92 A    93 A    94 A    95 A    96 A    97 A    98 A                  
  2.552   2.723   2.809   3.049   3.082   3.380   4.114   4.178
 99 A   100 A   101 A   102 A   103 A   104 A   105 A   106 A                  
  4.331   4.339   4.459   4.515   4.521   4.528   4.545   4.547
107 A   108 A   109 A   110 A   111 A   112 A   113 A   114 A                  
  4.555   4.584   4.660   4.871   4.878   5.192   7.107   7.247
115 A   116 A   117 A   118 A   119 A   120 A   121 A   122 A                  
  8.173   8.178   8.182   8.204   8.270   8.281  36.544  37.115
123 A   124 A   125 A   126 A   127 A   128 A   129 A   130 A                  
 49.390  49.503 293.849 293.854 293.858 293.879 293.973 293.982
131 A   132 A   133 A   134 A   135 A   136 A   137 A   138 A                  
*******1028.456
139 A   140 A                                                                  

 Beta MOs, Restricted
 -- Occupied --                  
-490.07 -490.07  -65.20  -65.20  -58.56  -58.56  -58.56  -58.56
  1 A     2 A     3 A     4 A     5 A     6 A     7 A     8 A                  
-58.561 -58.561 -15.744 -15.742  -9.882  -9.882  -7.497  -7.497
  9 A    10 A    11 A    12 A    13 A    14 A    15 A    16 A                  
 -7.486  -7.485  -7.485  -7.485  -3.237  -3.237  -3.232  -3.232
 17 A    18 A    19 A    20 A    21 A    22 A    23 A    24 A                  
 -3.232  -3.232  -3.218  -3.218  -3.218  -3.218  -1.465  -1.078
 25 A    26 A    27 A    28 A    29 A    30 A    31 A    32 A                  
 -1.019  -0.842  -0.678  -0.666  -0.634  -0.461  -0.450  -0.441
 33 A    34 A    35 A    36 A    37 A    38 A    39 A    40 A                  
 -0.431  -0.412
 41 A    42 A                                                                  
 -- Virtual --                   
 -0.019   0.063   0.065   0.083   0.090   0.095   0.097   0.118
 43 A    44 A    45 A    46 A    47 A    48 A    49 A    50 A                  
  0.122   0.141   0.157   0.201   0.213   0.218   0.237   0.293
 51 A    52 A    53 A    54 A    55 A    56 A    57 A    58 A                  
  0.294   0.305   0.347   0.511   0.549   0.550   0.555   0.555
 59 A    60 A    61 A    62 A    63 A    64 A    65 A    66 A                  
  0.561   0.583   0.669   0.735   0.746   0.750   0.756   0.771
 67 A    68 A    69 A    70 A    71 A    72 A    73 A    74 A                  
  0.779   0.786   0.809   0.825   0.954   1.002   1.010   1.046
 75 A    76 A    77 A    78 A    79 A    80 A    81 A    82 A                  
  1.054   1.104   1.172   1.252   1.368   1.488   1.890   1.954
 83 A    84 A    85 A    86 A    87 A    88 A    89 A    90 A                  
  2.011   2.105   2.222   2.252   2.290   2.297   2.304   2.460
 91 A    92 A    93 A    94 A    95 A    96 A    97 A    98 A                  
  2.552   2.723   2.809   3.049   3.082   3.380   4.114   4.178
 99 A   100 A   101 A   102 A   103 A   104 A   105 A   106 A                  
  4.331   4.339   4.459   4.515   4.521   4.528   4.545   4.547
107 A   108 A   109 A   110 A   111 A   112 A   113 A   114 A                  
  4.555   4.584   4.660   4.871   4.878   5.192   7.107   7.247
115 A   116 A   117 A   118 A   119 A   120 A   121 A   122 A                  
  8.173   8.178   8.182   8.204   8.270   8.281  36.544  37.115
123 A   124 A   125 A   126 A   127 A   128 A   129 A   130 A                  
 49.390  49.503 293.849 293.854 293.858 293.879 293.973 293.982
131 A   132 A   133 A   134 A   135 A   136 A   137 A   138 A                  
*******1028.456
139 A   140 A                                                                  

 Occupation and symmetry of molecular orbitals

 Point group: C1 (1 irreducible representation).

                           A     All 
 -------------------------------------
 All molecular orbitals:
  - Alpha                  140   140 
  - Beta                   140   140 
 -------------------------------------
 Alpha orbitals:
  - Frozen occupied        20    20  
  - Active occupied        22    22  
  - Active virtual         98    98  
  - Frozen virtual         0     0   
 -------------------------------------
 Beta orbitals:
  - Frozen occupied        20    20  
  - Active occupied        22    22  
  - Active virtual         98    98  
  - Frozen virtual         0     0   
 -------------------------------------

 Import integrals:   CPU 0.00 s  wall 0.00 s

 Import integrals:   CPU 72.96 s  wall 14.25 s

 MP2 amplitudes:   CPU 0.25 s  wall 0.17 s

Running a double precision version
           CCSD T amplitudes will be solved using DIIS.

           Start     Size      MaxIter   EConv     TConv     
           3         7         100       1.00e-07  1.00e-05  
 ------------------------------------------------------------------------------
           Energy (a.u.)   Ediff      Tdiff       Comment
 ------------------------------------------------------------------------------
         -5254.45601707                           
     1   -5254.41671069   3.93e-02   8.41e-01     
     2   -5254.44769065   3.10e-02   1.12e-01     
     3   -5254.44547526   2.22e-03   4.96e-02     
     4   -5254.44844201   2.97e-03   1.46e-02     Switched to DIIS steps.
     5   -5254.44944742   1.01e-03   1.35e-02     
     6   -5254.44950140   5.40e-05   3.10e-03     
     7   -5254.44951340   1.20e-05   1.57e-03     
     8   -5254.44952483   1.14e-05   4.62e-04     
     9   -5254.44952896   4.13e-06   3.12e-04     
    10   -5254.44952799   9.74e-07   8.55e-05     
    11   -5254.44952828   2.97e-07   3.71e-05     
    12   -5254.44952803   2.52e-07   2.09e-05     
    13   -5254.44952803   4.99e-10   5.02e-06     
 ------------------------------------------------------------------------------
         -5254.44952803                           CCSD T converged.

End of double precision
 SCF energy                 = -5253.54214994
 MP2 energy                 = -5254.45601707
 CCSD correlation energy     =    -0.90737809
 CCSD total energy           = -5254.44952803

 CCSD  T1^2 = 0.0126  T2^2 = 0.2982  Leading amplitudes:

 Amplitude    Orbitals with energies
 -0.0302       38 (A) A                  ->    44 (A) A                   
              -0.4607                          0.0634                     
 -0.0302       38 (A) B                  ->    44 (A) B                   
              -0.4607                          0.0634                     
 -0.0237       42 (A) A                  ->    53 (A) A                   
              -0.4125                          0.1566                     
 -0.0237       42 (A) B                  ->    53 (A) B                   
              -0.4125                          0.1566                     

 Amplitude    Orbitals with energies
 -0.1060       42 (A) A      42 (A) B    ->    43 (A) A      43 (A) B     
              -0.4125       -0.4125           -0.0192       -0.0192       
  0.1060       42 (A) A      42 (A) B    ->    43 (A) B      43 (A) A     
              -0.4125       -0.4125           -0.0192       -0.0192       
  0.1060       42 (A) B      42 (A) A    ->    43 (A) A      43 (A) B     
              -0.4125       -0.4125           -0.0192       -0.0192       
 -0.1060       42 (A) B      42 (A) A    ->    43 (A) B      43 (A) A     
              -0.4125       -0.4125           -0.0192       -0.0192       

 Computing CCSD intemediates for later calculations in double precision
 Finished.

Running a double precision version
           CCSD Lambda amplitudes will be solved using DIIS.
           Start     Size      MaxIter   EConv     LConv     
           3         7         100       1.00e-07  1.00e-05  
 ------------------------------------------------------------------------------
            Enorm      Ldiff       Comment
 ------------------------------------------------------------------------------
     1     6.00e-02   4.60e-02     
     2     1.36e-02   3.11e-03     
     3     5.67e-03   2.23e-03     
     4     3.16e-03   8.07e-04     Switched to DIIS steps.
     5     1.18e-03   6.54e-04     
     6     6.63e-04   2.27e-04     
     7     2.17e-04   9.01e-05     
     8     8.96e-05   4.18e-06     
     9     2.77e-05   2.70e-06     
    10     1.18e-05   1.14e-06     
    11     5.70e-06   3.19e-07     
    12     2.31e-06   7.81e-08     
    13     1.00e-06   7.18e-08     
    14     3.97e-07   3.62e-08     
    15     2.23e-07   1.90e-08     
    16     1.06e-07   2.78e-09     
    17     6.26e-08   2.54e-09     
 ------------------------------------------------------------------------------
                                   CCSD Lambda converged.

 Computing density matrices in double precision...
           Orbital response amplitudes will be solved using DIIS.
           Start     Size      MaxIter   EConv     LConv     
           3         7         100       1.00e-06  1.00e-06  
 ------------------------------------------------------------------------------
            Enorm      Ldiff       Comment
 ------------------------------------------------------------------------------
     1     1.34e-01   1.63e-03     
     2     1.56e-01   8.51e-03     
     3     2.07e-01   3.98e-02     
     4     1.91e-02   1.03e-01     Switched to DIIS steps.
     5     2.02e-03   1.42e-03     
     6     2.95e-04   2.61e-04     
     7     1.03e-04   5.28e-05     
     8     3.80e-05   1.51e-05     
     9     3.04e-05   3.78e-06     
    10     4.28e-06   1.46e-06     
    11     1.52e-06   5.97e-07     
    12     8.51e-07   6.69e-08     
 ------------------------------------------------------------------------------
                                   Orbital response converged.

 Computing density matrices... Done.
 CCSD calculation:   CPU 3506.39 s  wall 602.04 s

 Transferring MO TPDM to AO TPDM
 Transferring g2_o1o1o1o1
 Transferring g2_o1o1o1v1
 Transferring g2_o1o1v1v1
 Transferring g2_o1v1o1v1
 Transferring g2_o1v1v1v1
 Transferring g2_v1v1v1v1
 Adding separable TPDM
 Computing TPDM gradient
 --------------------------------------------------------
 2e gradient
  Atom          X               Y               Z
 --------------------------------------------------------
    1        -42.244852        2.717712        0.000000  
    2         -1.082550      -21.831994       -0.000000  
    3          1.087155       21.844215        0.000000  
    4         42.240246       -2.729932        0.000000  
 --------------------------------------------------------
 --------------------------------------------------------
 Final gradient
  Atom          X               Y               Z
 --------------------------------------------------------
    1        -42.244852        2.717712        0.000000  
    2         -1.082550      -21.831994       -0.000000  
    3          1.087155       21.844215        0.000000  
    4         42.240246       -2.729932        0.000000  
 --------------------------------------------------------
 Analytic gradient from two-electron contribution:   CPU 410.56 s  wall 116.64 s

 Total ccman2 time:   CPU 4002.86 s  wall 736.86 s


 --------------------------------------------------------------

                    Orbital Energies (a.u.)
 --------------------------------------------------------------

 Alpha MOs
 -- Occupied --
*******-490.070 -65.203 -65.203 -58.563 -58.563 -58.561 -58.561
-58.561 -58.561 -15.744 -15.742  -9.882  -9.882  -7.497  -7.497
 -7.486  -7.485  -7.485  -7.485  -3.237  -3.237  -3.232  -3.232
 -3.232  -3.232  -3.218  -3.218  -3.218  -3.218  -1.465  -1.078
 -1.019  -0.842  -0.678  -0.666  -0.634  -0.461  -0.450  -0.441
 -0.431  -0.412
 -- Virtual --
 -0.019   0.063   0.065   0.083   0.090   0.095   0.097   0.118
  0.122   0.141   0.157   0.201   0.213   0.218   0.237   0.293
  0.294   0.305   0.347   0.511   0.549   0.550   0.555   0.555
  0.561   0.583   0.669   0.735   0.746   0.750   0.756   0.771
  0.779   0.786   0.809   0.825   0.954   1.002   1.010   1.046
  1.054   1.104   1.172   1.252   1.368   1.488   1.890   1.954
  2.011   2.105   2.222   2.252   2.290   2.297   2.304   2.460
  2.552   2.723   2.809   3.049   3.082   3.380   4.114   4.178
  4.331   4.339   4.459   4.515   4.521   4.528   4.545   4.547
  4.555   4.584   4.660   4.871   4.878   5.192   7.107   7.247
  8.173   8.178   8.182   8.204   8.270   8.281  36.544  37.115
 49.390  49.503 293.849 293.854 293.858 293.879 293.973 293.982
*******1028.456
 --------------------------------------------------------------

          Ground-State Mulliken Net Atomic Charges

     Atom                 Charge (a.u.)
  ----------------------------------------
      1 Br                   -0.008494
      2 N                     0.008517
      3 N                     0.008557
      4 Br                   -0.008580
  ----------------------------------------
  Sum of atomic charges =    -0.000000

 -----------------------------------------------------------------
                    Cartesian Multipole Moments
 -----------------------------------------------------------------
    Charge (ESU x 10^10)
                -0.0000
    Dipole Moment (Debye)
         X       0.0013      Y       0.0001      Z       0.0000
       Tot       0.0013
    Quadrupole Moments (Debye-Ang)
        XX     -43.7678     XY      -1.0303     YY     -50.1629
        XZ       0.0000     YZ      -0.0000     ZZ     -48.0150
    Octopole Moments (Debye-Ang^2)
       XXX       0.0128    XXY      -0.0088    XYY      -0.0014
       YYY      -0.0560    XXZ       0.0000    XYZ      -0.0000
       YYZ       0.0000    XZZ       0.0014    YZZ      -0.0188
       ZZZ       0.0000
    Hexadecapole Moments (Debye-Ang^3)
      XXXX   -1069.0277   XXXY     -20.0363   XXYY    -215.1342
      XYYY      -2.1246   YYYY     -77.2892   XXXZ       0.0000
      XXYZ      -0.0000   XYYZ       0.0000   YYYZ       0.0000
      XXZZ    -213.3628   XYZZ      -0.5932   YYZZ     -21.7175
      XZZZ       0.0000   YZZZ      -0.0000   ZZZZ     -55.7796
 -----------------------------------------------------------------
 DrvMan completing analytic gradient of the correlated energy
 Correlated dipole moment
            1
    1   0.0004931
    2   0.0000587
    3   0.0000000
 Energy read as -5254.449528030
 Full Analytical Gradient: (in a.u., or Hartree/Bohr)
             1             2             3             4
    1    0.00003068    0.00003930   -0.00001664   -0.00005335
    2    0.00004469   -0.00014658    0.00010632   -0.00000443
    3   -0.00000000    0.00000000    0.00000000    0.00000000
 Gradient time:  CPU 1.42 s  wall 1.50 s
 ----------------------------------------------------------------
             Standard Nuclear Orientation (Angstroms)
    I     Atom           X                Y                Z
 ----------------------------------------------------------------
    1      Br      2.2633294649    -0.0157089218    -0.0000000000
    2      N       0.3334516655     0.4991898309     0.0000000000
    3      N      -0.3334516655    -0.4991898309    -0.0000000000
    4      Br     -2.2633294649     0.0147089218     0.0000000000
 ----------------------------------------------------------------
 Nuclear Repulsion Energy =   392.7881421199 hartrees
 There are       42 alpha and       42 beta electrons

                       Distance Matrix (Angstroms)
             Br(  1)   N (  2)   N (  3)
   N (  2)  1.997386
   N (  3)  2.641406  1.200634
   Br(  4)  4.526761  2.641589  1.997128

 Requested basis set is 6-311++G(d,p)
 There are 50 shells and 140 basis functions
 A cutoff of  1.0D-14 yielded   1067 shell pairs
 There are      8962 function pairs (     10028 Cartesian)
 Smallest overlap matrix eigenvalue = 2.33E-04
 Guess MOs from SCF MO coefficient file

 -----------------------------------------------------------------------
  General SCF calculation program by
  Eric Jon Sundstrom, Paul Horn, Yuezhi Mao, Dmitri Zuev, Alec White,
  David Stuck, Shaama M.S., Shane Yost, Joonho Lee, David Small,
  Daniel Levine, Susi Lehtola, Hugh Burton, Evgeny Epifanovsky
 -----------------------------------------------------------------------
 Hartree-Fock
 using 6 threads for integral computing
 -------------------------------------------------------
 OpenMP Integral computing Module                
 Release: version 2.0, May 2017, Q-Chem Inc. Pleasanton 
 -------------------------------------------------------
 A restricted SCF calculation will be
 performed using DIIS
 SCF converges when DIIS error is below 1.0e-08
 ---------------------------------------
  Cycle       Energy         DIIS error
 ---------------------------------------
    1   -5253.5421309437      7.83e-06  
    2   -5253.5421312432      2.57e-06  
    3   -5253.5421313093      1.40e-06  
    4   -5253.5421313233      7.94e-07  
    5   -5253.5421313302      2.08e-07  
    6   -5253.5421313309      1.03e-07  
    7   -5253.5421313309      3.63e-08  
    8   -5253.5421313310      1.63e-08  
    9   -5253.5421313310      6.06e-09  Convergence criterion met
 ---------------------------------------
 SCF time:   CPU 10.45s  wall 2.00s 
 SCF   energy in the final basis set =    -5253.5421313310
 Total energy in the final basis set =    -5253.5421313310


 ------------------------------------------------------------------------------

   CCMAN2: suite of methods based on coupled cluster
           and equation of motion theories.

   Components:
   * libvmm-1.3-trunk
     by Evgeny Epifanovsky, Ilya Kaliman.
   * libtensor-2.5-trunk
     by Evgeny Epifanovsky, Michael Wormit, Dmitry Zuev, Sam Manzer, 
        Ilya Kaliman.
   * libcc-2.5-trunk
     by Evgeny Epifanovsky, Arik Landau, Tomasz Kus, Kirill Khistyaev, 
        Dmitry Zuev, Prashant Manohar, Xintian Feng, Anna Krylov, 
        Matthew Goldey, Alec White, Thomas Jagau, Kaushik Nanda, 
        Anastasia Gunina, Alexander Kunitsa, Joonho Lee.

   CCMAN original authors:
   Anna I. Krylov, C. David Sherrill, Steven R. Gwaltney,
   Edward F. C. Byrd (2000)
   Sergey V. Levchenko, Lyudmila V. Slipchenko, Tao Wang,
   Ana-Maria C. Cristian (2003)
   Piotr A. Pieniazek, C. Melania Oana, Evgeny Epifanovsky (2007)
   Prashant Manohar (2009)

 ------------------------------------------------------------------------------


 Allocating and initializing 63808MB of RAM...
 Calculation will run on 6 cores.


 Alpha MOs, Restricted
 -- Occupied --                  
-490.07 -490.07  -65.20  -65.20  -58.56  -58.56  -58.56  -58.56
  1 A     2 A     3 A     4 A     5 A     6 A     7 A     8 A                  
-58.561 -58.561 -15.744 -15.742  -9.882  -9.882  -7.497  -7.497
  9 A    10 A    11 A    12 A    13 A    14 A    15 A    16 A                  
 -7.486  -7.485  -7.485  -7.485  -3.237  -3.237  -3.232  -3.232
 17 A    18 A    19 A    20 A    21 A    22 A    23 A    24 A                  
 -3.232  -3.232  -3.218  -3.218  -3.218  -3.218  -1.465  -1.078
 25 A    26 A    27 A    28 A    29 A    30 A    31 A    32 A                  
 -1.019  -0.842  -0.678  -0.666  -0.634  -0.461  -0.450  -0.441
 33 A    34 A    35 A    36 A    37 A    38 A    39 A    40 A                  
 -0.431  -0.412
 41 A    42 A                                                                  
 -- Virtual --                   
 -0.019   0.063   0.065   0.083   0.090   0.095   0.097   0.118
 43 A    44 A    45 A    46 A    47 A    48 A    49 A    50 A                  
  0.122   0.141   0.157   0.201   0.213   0.218   0.237   0.293
 51 A    52 A    53 A    54 A    55 A    56 A    57 A    58 A                  
  0.294   0.305   0.347   0.511   0.550   0.550   0.555   0.555
 59 A    60 A    61 A    62 A    63 A    64 A    65 A    66 A                  
  0.561   0.583   0.669   0.735   0.746   0.750   0.756   0.771
 67 A    68 A    69 A    70 A    71 A    72 A    73 A    74 A                  
  0.779   0.786   0.809   0.825   0.954   1.002   1.010   1.046
 75 A    76 A    77 A    78 A    79 A    80 A    81 A    82 A                  
  1.054   1.104   1.172   1.252   1.368   1.488   1.890   1.953
 83 A    84 A    85 A    86 A    87 A    88 A    89 A    90 A                  
  2.011   2.105   2.222   2.252   2.290   2.297   2.304   2.460
 91 A    92 A    93 A    94 A    95 A    96 A    97 A    98 A                  
  2.552   2.723   2.808   3.048   3.082   3.380   4.114   4.178
 99 A   100 A   101 A   102 A   103 A   104 A   105 A   106 A                  
  4.331   4.339   4.459   4.515   4.521   4.528   4.545   4.547
107 A   108 A   109 A   110 A   111 A   112 A   113 A   114 A                  
  4.555   4.584   4.660   4.871   4.877   5.192   7.107   7.247
115 A   116 A   117 A   118 A   119 A   120 A   121 A   122 A                  
  8.173   8.178   8.182   8.204   8.270   8.281  36.544  37.114
123 A   124 A   125 A   126 A   127 A   128 A   129 A   130 A                  
 49.390  49.502 293.849 293.854 293.858 293.879 293.973 293.982
131 A   132 A   133 A   134 A   135 A   136 A   137 A   138 A                  
*******1028.456
139 A   140 A                                                                  

 Beta MOs, Restricted
 -- Occupied --                  
-490.07 -490.07  -65.20  -65.20  -58.56  -58.56  -58.56  -58.56
  1 A     2 A     3 A     4 A     5 A     6 A     7 A     8 A                  
-58.561 -58.561 -15.744 -15.742  -9.882  -9.882  -7.497  -7.497
  9 A    10 A    11 A    12 A    13 A    14 A    15 A    16 A                  
 -7.486  -7.485  -7.485  -7.485  -3.237  -3.237  -3.232  -3.232
 17 A    18 A    19 A    20 A    21 A    22 A    23 A    24 A                  
 -3.232  -3.232  -3.218  -3.218  -3.218  -3.218  -1.465  -1.078
 25 A    26 A    27 A    28 A    29 A    30 A    31 A    32 A                  
 -1.019  -0.842  -0.678  -0.666  -0.634  -0.461  -0.450  -0.441
 33 A    34 A    35 A    36 A    37 A    38 A    39 A    40 A                  
 -0.431  -0.412
 41 A    42 A                                                                  
 -- Virtual --                   
 -0.019   0.063   0.065   0.083   0.090   0.095   0.097   0.118
 43 A    44 A    45 A    46 A    47 A    48 A    49 A    50 A                  
  0.122   0.141   0.157   0.201   0.213   0.218   0.237   0.293
 51 A    52 A    53 A    54 A    55 A    56 A    57 A    58 A                  
  0.294   0.305   0.347   0.511   0.550   0.550   0.555   0.555
 59 A    60 A    61 A    62 A    63 A    64 A    65 A    66 A                  
  0.561   0.583   0.669   0.735   0.746   0.750   0.756   0.771
 67 A    68 A    69 A    70 A    71 A    72 A    73 A    74 A                  
  0.779   0.786   0.809   0.825   0.954   1.002   1.010   1.046
 75 A    76 A    77 A    78 A    79 A    80 A    81 A    82 A                  
  1.054   1.104   1.172   1.252   1.368   1.488   1.890   1.953
 83 A    84 A    85 A    86 A    87 A    88 A    89 A    90 A                  
  2.011   2.105   2.222   2.252   2.290   2.297   2.304   2.460
 91 A    92 A    93 A    94 A    95 A    96 A    97 A    98 A                  
  2.552   2.723   2.808   3.048   3.082   3.380   4.114   4.178
 99 A   100 A   101 A   102 A   103 A   104 A   105 A   106 A                  
  4.331   4.339   4.459   4.515   4.521   4.528   4.545   4.547
107 A   108 A   109 A   110 A   111 A   112 A   113 A   114 A                  
  4.555   4.584   4.660   4.871   4.877   5.192   7.107   7.247
115 A   116 A   117 A   118 A   119 A   120 A   121 A   122 A                  
  8.173   8.178   8.182   8.204   8.270   8.281  36.544  37.114
123 A   124 A   125 A   126 A   127 A   128 A   129 A   130 A                  
 49.390  49.502 293.849 293.854 293.858 293.879 293.973 293.982
131 A   132 A   133 A   134 A   135 A   136 A   137 A   138 A                  
*******1028.456
139 A   140 A                                                                  

 Occupation and symmetry of molecular orbitals

 Point group: C1 (1 irreducible representation).

                           A     All 
 -------------------------------------
 All molecular orbitals:
  - Alpha                  140   140 
  - Beta                   140   140 
 -------------------------------------
 Alpha orbitals:
  - Frozen occupied        20    20  
  - Active occupied        22    22  
  - Active virtual         98    98  
  - Frozen virtual         0     0   
 -------------------------------------
 Beta orbitals:
  - Frozen occupied        20    20  
  - Active occupied        22    22  
  - Active virtual         98    98  
  - Frozen virtual         0     0   
 -------------------------------------

 Import integrals:   CPU 0.00 s  wall 0.00 s

 Import integrals:   CPU 73.66 s  wall 14.24 s

 MP2 amplitudes:   CPU 0.27 s  wall 0.18 s

Running a double precision version
           CCSD T amplitudes will be solved using DIIS.

           Start     Size      MaxIter   EConv     TConv     
           3         7         100       1.00e-07  1.00e-05  
 ------------------------------------------------------------------------------
           Energy (a.u.)   Ediff      Tdiff       Comment
 ------------------------------------------------------------------------------
         -5254.45601964                           
     1   -5254.41670568   3.93e-02   8.41e-01     
     2   -5254.44769055   3.10e-02   1.12e-01     
     3   -5254.44547405   2.22e-03   4.96e-02     
     4   -5254.44844174   2.97e-03   1.46e-02     Switched to DIIS steps.
     5   -5254.44944743   1.01e-03   1.35e-02     
     6   -5254.44950143   5.40e-05   3.10e-03     
     7   -5254.44951343   1.20e-05   1.57e-03     
     8   -5254.44952486   1.14e-05   4.62e-04     
     9   -5254.44952900   4.13e-06   3.12e-04     
    10   -5254.44952802   9.76e-07   8.56e-05     
    11   -5254.44952832   2.98e-07   3.72e-05     
    12   -5254.44952807   2.52e-07   2.09e-05     
    13   -5254.44952807   3.60e-10   5.02e-06     
 ------------------------------------------------------------------------------
         -5254.44952807                           CCSD T converged.

End of double precision
 SCF energy                 = -5253.54213133
 MP2 energy                 = -5254.45601964
 CCSD correlation energy     =    -0.90739673
 CCSD total energy           = -5254.44952807

 CCSD  T1^2 = 0.0126  T2^2 = 0.2983  Leading amplitudes:

 Amplitude    Orbitals with energies
  0.0302       38 (A) A                  ->    44 (A) A                   
              -0.4607                          0.0634                     
  0.0302       38 (A) B                  ->    44 (A) B                   
              -0.4607                          0.0634                     
 -0.0237       42 (A) A                  ->    53 (A) A                   
              -0.4125                          0.1565                     
 -0.0237       42 (A) B                  ->    53 (A) B                   
              -0.4125                          0.1565                     

 Amplitude    Orbitals with energies
 -0.1061       42 (A) A      42 (A) B    ->    43 (A) A      43 (A) B     
              -0.4125       -0.4125           -0.0193       -0.0193       
  0.1061       42 (A) A      42 (A) B    ->    43 (A) B      43 (A) A     
              -0.4125       -0.4125           -0.0193       -0.0193       
  0.1061       42 (A) B      42 (A) A    ->    43 (A) A      43 (A) B     
              -0.4125       -0.4125           -0.0193       -0.0193       
 -0.1061       42 (A) B      42 (A) A    ->    43 (A) B      43 (A) A     
              -0.4125       -0.4125           -0.0193       -0.0193       

 Computing CCSD intemediates for later calculations in double precision
 Finished.

Running a double precision version
           CCSD Lambda amplitudes will be solved using DIIS.
           Start     Size      MaxIter   EConv     LConv     
           3         7         100       1.00e-07  1.00e-05  
 ------------------------------------------------------------------------------
            Enorm      Ldiff       Comment
 ------------------------------------------------------------------------------
     1     6.01e-02   4.61e-02     
     2     1.36e-02   3.11e-03     
     3     5.67e-03   2.23e-03     
     4     3.16e-03   8.07e-04     Switched to DIIS steps.
     5     1.18e-03   6.55e-04     
     6     6.63e-04   2.27e-04     
     7     2.18e-04   9.02e-05     
     8     8.97e-05   4.19e-06     
     9     2.78e-05   2.70e-06     
    10     1.18e-05   1.14e-06     
    11     5.70e-06   3.19e-07     
    12     2.31e-06   7.83e-08     
    13     1.00e-06   7.17e-08     
    14     3.98e-07   3.63e-08     
    15     2.23e-07   1.90e-08     
    16     1.07e-07   2.76e-09     
    17     6.29e-08   2.53e-09     
 ------------------------------------------------------------------------------
                                   CCSD Lambda converged.

 Computing density matrices in double precision...
           Orbital response amplitudes will be solved using DIIS.
           Start     Size      MaxIter   EConv     LConv     
           3         7         100       1.00e-06  1.00e-06  
 ------------------------------------------------------------------------------
            Enorm      Ldiff       Comment
 ------------------------------------------------------------------------------
     1     1.34e-01   1.64e-03     
     2     1.56e-01   8.52e-03     
     3     2.07e-01   3.98e-02     
     4     1.91e-02   1.03e-01     Switched to DIIS steps.
     5     2.02e-03   1.42e-03     
     6     2.95e-04   2.61e-04     
     7     1.03e-04   5.28e-05     
     8     3.81e-05   1.51e-05     
     9     3.04e-05   3.77e-06     
    10     4.28e-06   1.47e-06     
    11     1.53e-06   5.97e-07     
    12     8.52e-07   6.71e-08     
 ------------------------------------------------------------------------------
                                   Orbital response converged.

 Computing density matrices... Done.
 CCSD calculation:   CPU 3502.48 s  wall 601.67 s

 Transferring MO TPDM to AO TPDM
 Transferring g2_o1o1o1o1
 Transferring g2_o1o1o1v1
 Transferring g2_o1o1v1v1
 Transferring g2_o1v1o1v1
 Transferring g2_o1v1v1v1
 Transferring g2_v1v1v1v1
 Adding separable TPDM
 Computing TPDM gradient
 --------------------------------------------------------
 2e gradient
  Atom          X               Y               Z
 --------------------------------------------------------
    1        -42.235352        2.748548        0.000000  
    2         -1.092270      -21.851938        0.000000  
    3          1.087655       21.839722       -0.000000  
    4         42.239966       -2.736333       -0.000000  
 --------------------------------------------------------
 --------------------------------------------------------
 Final gradient
  Atom          X               Y               Z
 --------------------------------------------------------
    1        -42.235352        2.748548        0.000000  
    2         -1.092270      -21.851938        0.000000  
    3          1.087655       21.839722       -0.000000  
    4         42.239966       -2.736333       -0.000000  
 --------------------------------------------------------
 Analytic gradient from two-electron contribution:   CPU 460.88 s  wall 138.38 s

 Total ccman2 time:   CPU 4049.61 s  wall 758.27 s


 --------------------------------------------------------------

                    Orbital Energies (a.u.)
 --------------------------------------------------------------

 Alpha MOs
 -- Occupied --
*******-490.070 -65.203 -65.203 -58.563 -58.563 -58.561 -58.561
-58.561 -58.561 -15.744 -15.742  -9.882  -9.882  -7.497  -7.497
 -7.486  -7.485  -7.485  -7.485  -3.237  -3.237  -3.232  -3.232
 -3.232  -3.232  -3.218  -3.218  -3.218  -3.218  -1.465  -1.078
 -1.019  -0.842  -0.678  -0.666  -0.634  -0.461  -0.450  -0.441
 -0.431  -0.412
 -- Virtual --
 -0.019   0.063   0.065   0.083   0.090   0.095   0.097   0.118
  0.122   0.141   0.157   0.201   0.213   0.218   0.237   0.293
  0.294   0.305   0.347   0.511   0.550   0.550   0.555   0.555
  0.561   0.583   0.669   0.735   0.746   0.750   0.756   0.771
  0.779   0.786   0.809   0.825   0.954   1.002   1.010   1.046
  1.054   1.104   1.172   1.252   1.368   1.488   1.890   1.953
  2.011   2.105   2.222   2.252   2.290   2.297   2.304   2.460
  2.552   2.723   2.808   3.048   3.082   3.380   4.114   4.178
  4.331   4.339   4.459   4.515   4.521   4.528   4.545   4.547
  4.555   4.584   4.660   4.871   4.877   5.192   7.107   7.247
  8.173   8.178   8.182   8.204   8.270   8.281  36.544  37.114
 49.390  49.502 293.849 293.854 293.858 293.879 293.973 293.982
*******1028.456
 --------------------------------------------------------------

          Ground-State Mulliken Net Atomic Charges

     Atom                 Charge (a.u.)
  ----------------------------------------
      1 Br                   -0.008705
      2 N                     0.008682
      3 N                     0.008642
      4 Br                   -0.008619
  ----------------------------------------
  Sum of atomic charges =     0.000000

 -----------------------------------------------------------------
                    Cartesian Multipole Moments
 -----------------------------------------------------------------
    Charge (ESU x 10^10)
                -0.0000
    Dipole Moment (Debye)
         X      -0.0013      Y      -0.0001      Z       0.0000
       Tot       0.0013
    Quadrupole Moments (Debye-Ang)
        XX     -43.7734     XY      -1.0339     YY     -50.1611
        XZ      -0.0000     YZ      -0.0000     ZZ     -48.0157
    Octopole Moments (Debye-Ang^2)
       XXX      -0.0128    XXY       0.0089    XYY       0.0014
       YYY       0.0560    XXZ      -0.0000    XYZ      -0.0000
       YYZ       0.0000    XZZ      -0.0014    YZZ       0.0188
       ZZZ      -0.0000
    Hexadecapole Moments (Debye-Ang^3)
      XXXX   -1069.1130   XXXY     -19.8619   XXYY    -215.1192
      XYYY      -1.8731   YYYY     -77.2923   XXXZ      -0.0000
      XXYZ      -0.0000   XYYZ      -0.0000   YYYZ      -0.0000
      XXZZ    -213.3680   XYZZ      -0.5085   YYZZ     -21.7184
      XZZZ      -0.0000   YZZZ       0.0000   ZZZZ     -55.7815
 -----------------------------------------------------------------
 DrvMan completing analytic gradient of the correlated energy
 Correlated dipole moment
            1
    1  -0.0004936
    2  -0.0000584
    3   0.0000000
 Energy read as -5254.449528065
 Full Analytical Gradient: (in a.u., or Hartree/Bohr)
             1             2             3             4
    1    0.00006059   -0.00006757    0.00004491   -0.00003793
    2   -0.00002921   -0.00000455    0.00004483   -0.00001108
    3    0.00000000   -0.00000000    0.00000000   -0.00000000
 Gradient time:  CPU 1.42 s  wall 1.50 s
 ----------------------------------------------------------------
             Standard Nuclear Orientation (Angstroms)
    I     Atom           X                Y                Z
 ----------------------------------------------------------------
    1      Br      2.2633294649    -0.0147089218     0.0010000000
    2      N       0.3334516655     0.4991898309     0.0000000000
    3      N      -0.3334516655    -0.4991898309    -0.0000000000
    4      Br     -2.2633294649     0.0147089218     0.0000000000
 ----------------------------------------------------------------
 Nuclear Repulsion Energy =   392.7933023851 hartrees
 There are       42 alpha and       42 beta electrons

                       Distance Matrix (Angstroms)
             Br(  1)   N (  2)   N (  3)
   N (  2)  1.997128
   N (  3)  2.641589  1.200634
   Br(  4)  4.526755  2.641589  1.997128

 Requested basis set is 6-311++G(d,p)
 There are 50 shells and 140 basis functions
 A cutoff of  1.0D-14 yielded   1067 shell pairs
 There are      8962 function pairs (     10028 Cartesian)
 Smallest overlap matrix eigenvalue = 2.33E-04
 Guess MOs from SCF MO coefficient file

 -----------------------------------------------------------------------
  General SCF calculation program by
  Eric Jon Sundstrom, Paul Horn, Yuezhi Mao, Dmitri Zuev, Alec White,
  David Stuck, Shaama M.S., Shane Yost, Joonho Lee, David Small,
  Daniel Levine, Susi Lehtola, Hugh Burton, Evgeny Epifanovsky
 -----------------------------------------------------------------------
 Hartree-Fock
 using 6 threads for integral computing
 -------------------------------------------------------
 OpenMP Integral computing Module                
 Release: version 2.0, May 2017, Q-Chem Inc. Pleasanton 
 -------------------------------------------------------
 A restricted SCF calculation will be
 performed using DIIS
 SCF converges when DIIS error is below 1.0e-08
 ---------------------------------------
  Cycle       Energy         DIIS error
 ---------------------------------------
    1   -5253.5421404774      5.20e-06  
    2   -5253.5421406188      1.73e-06  
    3   -5253.5421406521      8.65e-07  
    4   -5253.5421406592      5.47e-07  
    5   -5253.5421406619      1.50e-07  
    6   -5253.5421406623      6.56e-08  
    7   -5253.5421406623      2.97e-08  
    8   -5253.5421406623      1.22e-08  
    9   -5253.5421406623      4.50e-09  Convergence criterion met
 ---------------------------------------
 SCF time:   CPU 10.14s  wall 2.00s 
 SCF   energy in the final basis set =    -5253.5421406623
 Total energy in the final basis set =    -5253.5421406623


 ------------------------------------------------------------------------------

   CCMAN2: suite of methods based on coupled cluster
           and equation of motion theories.

   Components:
   * libvmm-1.3-trunk
     by Evgeny Epifanovsky, Ilya Kaliman.
   * libtensor-2.5-trunk
     by Evgeny Epifanovsky, Michael Wormit, Dmitry Zuev, Sam Manzer, 
        Ilya Kaliman.
   * libcc-2.5-trunk
     by Evgeny Epifanovsky, Arik Landau, Tomasz Kus, Kirill Khistyaev, 
        Dmitry Zuev, Prashant Manohar, Xintian Feng, Anna Krylov, 
        Matthew Goldey, Alec White, Thomas Jagau, Kaushik Nanda, 
        Anastasia Gunina, Alexander Kunitsa, Joonho Lee.

   CCMAN original authors:
   Anna I. Krylov, C. David Sherrill, Steven R. Gwaltney,
   Edward F. C. Byrd (2000)
   Sergey V. Levchenko, Lyudmila V. Slipchenko, Tao Wang,
   Ana-Maria C. Cristian (2003)
   Piotr A. Pieniazek, C. Melania Oana, Evgeny Epifanovsky (2007)
   Prashant Manohar (2009)

 ------------------------------------------------------------------------------


 Allocating and initializing 63808MB of RAM...
 Calculation will run on 6 cores.


 Alpha MOs, Restricted
 -- Occupied --                  
-490.07 -490.07  -65.20  -65.20  -58.56  -58.56  -58.56  -58.56
  1 A     2 A     3 A     4 A     5 A     6 A     7 A     8 A                  
-58.561 -58.561 -15.744 -15.742  -9.882  -9.882  -7.497  -7.497
  9 A    10 A    11 A    12 A    13 A    14 A    15 A    16 A                  
 -7.486  -7.486  -7.485  -7.485  -3.237  -3.237  -3.232  -3.232
 17 A    18 A    19 A    20 A    21 A    22 A    23 A    24 A                  
 -3.232  -3.232  -3.218  -3.218  -3.218  -3.218  -1.465  -1.078
 25 A    26 A    27 A    28 A    29 A    30 A    31 A    32 A                  
 -1.019  -0.842  -0.678  -0.666  -0.634  -0.461  -0.450  -0.441
 33 A    34 A    35 A    36 A    37 A    38 A    39 A    40 A                  
 -0.431  -0.412
 41 A    42 A                                                                  
 -- Virtual --                   
 -0.019   0.063   0.065   0.083   0.090   0.095   0.097   0.118
 43 A    44 A    45 A    46 A    47 A    48 A    49 A    50 A                  
  0.122   0.141   0.157   0.201   0.213   0.218   0.237   0.293
 51 A    52 A    53 A    54 A    55 A    56 A    57 A    58 A                  
  0.294   0.305   0.347   0.511   0.549   0.550   0.555   0.555
 59 A    60 A    61 A    62 A    63 A    64 A    65 A    66 A                  
  0.561   0.583   0.669   0.735   0.746   0.750   0.756   0.771
 67 A    68 A    69 A    70 A    71 A    72 A    73 A    74 A                  
  0.779   0.786   0.809   0.825   0.954   1.002   1.010   1.046
 75 A    76 A    77 A    78 A    79 A    80 A    81 A    82 A                  
  1.054   1.104   1.172   1.252   1.368   1.488   1.890   1.953
 83 A    84 A    85 A    86 A    87 A    88 A    89 A    90 A                  
  2.011   2.105   2.222   2.252   2.290   2.297   2.304   2.460
 91 A    92 A    93 A    94 A    95 A    96 A    97 A    98 A                  
  2.552   2.723   2.808   3.049   3.082   3.380   4.114   4.178
 99 A   100 A   101 A   102 A   103 A   104 A   105 A   106 A                  
  4.331   4.339   4.459   4.515   4.521   4.528   4.545   4.547
107 A   108 A   109 A   110 A   111 A   112 A   113 A   114 A                  
  4.555   4.584   4.660   4.871   4.877   5.192   7.107   7.247
115 A   116 A   117 A   118 A   119 A   120 A   121 A   122 A                  
  8.173   8.178   8.182   8.204   8.270   8.281  36.544  37.115
123 A   124 A   125 A   126 A   127 A   128 A   129 A   130 A                  
 49.390  49.502 293.849 293.854 293.858 293.879 293.973 293.982
131 A   132 A   133 A   134 A   135 A   136 A   137 A   138 A                  
*******1028.456
139 A   140 A                                                                  

 Beta MOs, Restricted
 -- Occupied --                  
-490.07 -490.07  -65.20  -65.20  -58.56  -58.56  -58.56  -58.56
  1 A     2 A     3 A     4 A     5 A     6 A     7 A     8 A                  
-58.561 -58.561 -15.744 -15.742  -9.882  -9.882  -7.497  -7.497
  9 A    10 A    11 A    12 A    13 A    14 A    15 A    16 A                  
 -7.486  -7.486  -7.485  -7.485  -3.237  -3.237  -3.232  -3.232
 17 A    18 A    19 A    20 A    21 A    22 A    23 A    24 A                  
 -3.232  -3.232  -3.218  -3.218  -3.218  -3.218  -1.465  -1.078
 25 A    26 A    27 A    28 A    29 A    30 A    31 A    32 A                  
 -1.019  -0.842  -0.678  -0.666  -0.634  -0.461  -0.450  -0.441
 33 A    34 A    35 A    36 A    37 A    38 A    39 A    40 A                  
 -0.431  -0.412
 41 A    42 A                                                                  
 -- Virtual --                   
 -0.019   0.063   0.065   0.083   0.090   0.095   0.097   0.118
 43 A    44 A    45 A    46 A    47 A    48 A    49 A    50 A                  
  0.122   0.141   0.157   0.201   0.213   0.218   0.237   0.293
 51 A    52 A    53 A    54 A    55 A    56 A    57 A    58 A                  
  0.294   0.305   0.347   0.511   0.549   0.550   0.555   0.555
 59 A    60 A    61 A    62 A    63 A    64 A    65 A    66 A                  
  0.561   0.583   0.669   0.735   0.746   0.750   0.756   0.771
 67 A    68 A    69 A    70 A    71 A    72 A    73 A    74 A                  
  0.779   0.786   0.809   0.825   0.954   1.002   1.010   1.046
 75 A    76 A    77 A    78 A    79 A    80 A    81 A    82 A                  
  1.054   1.104   1.172   1.252   1.368   1.488   1.890   1.953
 83 A    84 A    85 A    86 A    87 A    88 A    89 A    90 A                  
  2.011   2.105   2.222   2.252   2.290   2.297   2.304   2.460
 91 A    92 A    93 A    94 A    95 A    96 A    97 A    98 A                  
  2.552   2.723   2.808   3.049   3.082   3.380   4.114   4.178
 99 A   100 A   101 A   102 A   103 A   104 A   105 A   106 A                  
  4.331   4.339   4.459   4.515   4.521   4.528   4.545   4.547
107 A   108 A   109 A   110 A   111 A   112 A   113 A   114 A                  
  4.555   4.584   4.660   4.871   4.877   5.192   7.107   7.247
115 A   116 A   117 A   118 A   119 A   120 A   121 A   122 A                  
  8.173   8.178   8.182   8.204   8.270   8.281  36.544  37.115
123 A   124 A   125 A   126 A   127 A   128 A   129 A   130 A                  
 49.390  49.502 293.849 293.854 293.858 293.879 293.973 293.982
131 A   132 A   133 A   134 A   135 A   136 A   137 A   138 A                  
*******1028.456
139 A   140 A                                                                  

 Occupation and symmetry of molecular orbitals

 Point group: C1 (1 irreducible representation).

                           A     All 
 -------------------------------------
 All molecular orbitals:
  - Alpha                  140   140 
  - Beta                   140   140 
 -------------------------------------
 Alpha orbitals:
  - Frozen occupied        20    20  
  - Active occupied        22    22  
  - Active virtual         98    98  
  - Frozen virtual         0     0   
 -------------------------------------
 Beta orbitals:
  - Frozen occupied        20    20  
  - Active occupied        22    22  
  - Active virtual         98    98  
  - Frozen virtual         0     0   
 -------------------------------------

 Import integrals:   CPU 0.00 s  wall 0.00 s

 Import integrals:   CPU 73.57 s  wall 14.24 s

 MP2 amplitudes:   CPU 0.29 s  wall 0.19 s

Running a double precision version
           CCSD T amplitudes will be solved using DIIS.

           Start     Size      MaxIter   EConv     TConv     
           3         7         100       1.00e-07  1.00e-05  
 ------------------------------------------------------------------------------
           Energy (a.u.)   Ediff      Tdiff       Comment
 ------------------------------------------------------------------------------
         -5254.45601837                           
     1   -5254.41670820   3.93e-02   8.41e-01     
     2   -5254.44769062   3.10e-02   1.12e-01     
     3   -5254.44547467   2.22e-03   4.96e-02     
     4   -5254.44844189   2.97e-03   1.46e-02     Switched to DIIS steps.
     5   -5254.44944744   1.01e-03   1.35e-02     
     6   -5254.44950143   5.40e-05   3.10e-03     
     7   -5254.44951343   1.20e-05   1.57e-03     
     8   -5254.44952487   1.14e-05   4.62e-04     
     9   -5254.44952899   4.13e-06   3.12e-04     
    10   -5254.44952802   9.75e-07   8.56e-05     
    11   -5254.44952832   2.98e-07   3.71e-05     
    12   -5254.44952806   2.52e-07   2.09e-05     
    13   -5254.44952806   4.30e-10   5.02e-06     
 ------------------------------------------------------------------------------
         -5254.44952806                           CCSD T converged.

End of double precision
 SCF energy                 = -5253.54214066
 MP2 energy                 = -5254.45601837
 CCSD correlation energy     =    -0.90738740
 CCSD total energy           = -5254.44952806

 CCSD  T1^2 = 0.0126  T2^2 = 0.2982  Leading amplitudes:

 Amplitude    Orbitals with energies
 -0.0302       38 (A) A                  ->    44 (A) A                   
              -0.4607                          0.0634                     
 -0.0302       38 (A) B                  ->    44 (A) B                   
              -0.4607                          0.0634                     
 -0.0237       42 (A) A                  ->    53 (A) A                   
              -0.4125                          0.1566                     
 -0.0237       42 (A) B                  ->    53 (A) B                   
              -0.4125                          0.1566                     

 Amplitude    Orbitals with energies
 -0.1060       42 (A) A      42 (A) B    ->    43 (A) A      43 (A) B     
              -0.4125       -0.4125           -0.0193       -0.0193       
  0.1060       42 (A) A      42 (A) B    ->    43 (A) B      43 (A) A     
              -0.4125       -0.4125           -0.0193       -0.0193       
  0.1060       42 (A) B      42 (A) A    ->    43 (A) A      43 (A) B     
              -0.4125       -0.4125           -0.0193       -0.0193       
 -0.1060       42 (A) B      42 (A) A    ->    43 (A) B      43 (A) A     
              -0.4125       -0.4125           -0.0193       -0.0193       

 Computing CCSD intemediates for later calculations in double precision
 Finished.

Running a double precision version
           CCSD Lambda amplitudes will be solved using DIIS.
           Start     Size      MaxIter   EConv     LConv     
           3         7         100       1.00e-07  1.00e-05  
 ------------------------------------------------------------------------------
            Enorm      Ldiff       Comment
 ------------------------------------------------------------------------------
     1     6.01e-02   4.60e-02     
     2     1.36e-02   3.11e-03     
     3     5.67e-03   2.23e-03     
     4     3.16e-03   8.07e-04     Switched to DIIS steps.
     5     1.18e-03   6.54e-04     
     6     6.63e-04   2.27e-04     
     7     2.17e-04   9.01e-05     
     8     8.97e-05   4.19e-06     
     9     2.77e-05   2.70e-06     
    10     1.18e-05   1.14e-06     
    11     5.70e-06   3.19e-07     
    12     2.31e-06   7.82e-08     
    13     1.00e-06   7.18e-08     
    14     3.97e-07   3.62e-08     
    15     2.23e-07   1.90e-08     
    16     1.06e-07   2.77e-09     
    17     6.27e-08   2.54e-09     
 ------------------------------------------------------------------------------
                                   CCSD Lambda converged.

 Computing density matrices in double precision...
           Orbital response amplitudes will be solved using DIIS.
           Start     Size      MaxIter   EConv     LConv     
           3         7         100       1.00e-06  1.00e-06  
 ------------------------------------------------------------------------------
            Enorm      Ldiff       Comment
 ------------------------------------------------------------------------------
     1     1.34e-01   1.63e-03     
     2     1.56e-01   8.51e-03     
     3     2.07e-01   3.98e-02     
     4     1.91e-02   1.03e-01     Switched to DIIS steps.
     5     2.02e-03   1.42e-03     
     6     2.95e-04   2.61e-04     
     7     9.90e-05   5.28e-05     
     8     2.30e-05   1.53e-05     
     9     4.31e-06   5.09e-06     
    10     1.09e-06   3.63e-07     
    11     4.09e-07   1.62e-07     
 ------------------------------------------------------------------------------
                                   Orbital response converged.

 Computing density matrices... Done.
 CCSD calculation:   CPU 3503.45 s  wall 601.63 s

 Transferring MO TPDM to AO TPDM
 Transferring g2_o1o1o1o1
 Transferring g2_o1o1o1v1
 Transferring g2_o1o1v1v1
 Transferring g2_o1v1o1v1
 Transferring g2_o1v1v1v1
 Transferring g2_v1v1v1v1
 Adding separable TPDM
 Computing TPDM gradient
 --------------------------------------------------------
 2e gradient
  Atom          X               Y               Z
 --------------------------------------------------------
    1        -42.240101        2.733132       -0.016195  
    2         -1.087410      -21.841967        0.009472  
    3          1.087403       21.841968        0.003532  
    4         42.240108       -2.733133        0.003191  
 --------------------------------------------------------
 --------------------------------------------------------
 Final gradient
  Atom          X               Y               Z
 --------------------------------------------------------
    1        -42.240101        2.733132       -0.016195  
    2         -1.087410      -21.841967        0.009472  
    3          1.087403       21.841968        0.003532  
    4         42.240108       -2.733133        0.003191  
 --------------------------------------------------------
 Analytic gradient from two-electron contribution:   CPU 434.63 s  wall 123.35 s

 Total ccman2 time:   CPU 4024.03 s  wall 743.19 s


 --------------------------------------------------------------

                    Orbital Energies (a.u.)
 --------------------------------------------------------------

 Alpha MOs
 -- Occupied --
*******-490.070 -65.203 -65.203 -58.563 -58.563 -58.561 -58.561
-58.561 -58.561 -15.744 -15.742  -9.882  -9.882  -7.497  -7.497
 -7.486  -7.486  -7.485  -7.485  -3.237  -3.237  -3.232  -3.232
 -3.232  -3.232  -3.218  -3.218  -3.218  -3.218  -1.465  -1.078
 -1.019  -0.842  -0.678  -0.666  -0.634  -0.461  -0.450  -0.441
 -0.431  -0.412
 -- Virtual --
 -0.019   0.063   0.065   0.083   0.090   0.095   0.097   0.118
  0.122   0.141   0.157   0.201   0.213   0.218   0.237   0.293
  0.294   0.305   0.347   0.511   0.549   0.550   0.555   0.555
  0.561   0.583   0.669   0.735   0.746   0.750   0.756   0.771
  0.779   0.786   0.809   0.825   0.954   1.002   1.010   1.046
  1.054   1.104   1.172   1.252   1.368   1.488   1.890   1.953
  2.011   2.105   2.222   2.252   2.290   2.297   2.304   2.460
  2.552   2.723   2.808   3.049   3.082   3.380   4.114   4.178
  4.331   4.339   4.459   4.515   4.521   4.528   4.545   4.547
  4.555   4.584   4.660   4.871   4.877   5.192   7.107   7.247
  8.173   8.178   8.182   8.204   8.270   8.281  36.544  37.115
 49.390  49.502 293.849 293.854 293.858 293.879 293.973 293.982
*******1028.456
 --------------------------------------------------------------

          Ground-State Mulliken Net Atomic Charges

     Atom                 Charge (a.u.)
  ----------------------------------------
      1 Br                   -0.008599
      2 N                     0.008600
      3 N                     0.008599
      4 Br                   -0.008599
  ----------------------------------------
  Sum of atomic charges =    -0.000000

 -----------------------------------------------------------------
                    Cartesian Multipole Moments
 -----------------------------------------------------------------
    Charge (ESU x 10^10)
                -0.0000
    Dipole Moment (Debye)
         X      -0.0000      Y       0.0000      Z       0.0001
       Tot       0.0001
    Quadrupole Moments (Debye-Ang)
        XX     -43.7706     XY      -1.0321     YY     -50.1620
        XZ       0.0011     YZ       0.0001     ZZ     -48.0154
    Octopole Moments (Debye-Ang^2)
       XXX      -0.0000    XXY       0.0000    XYY      -0.0000
       YYY       0.0000    XXZ      -0.0087    XYZ      -0.0012
       YYZ      -0.0188    XZZ       0.0000    YZZ      -0.0000
       ZZZ      -0.0567
    Hexadecapole Moments (Debye-Ang^3)
      XXXX   -1069.0703   XXXY     -19.9491   XXYY    -215.1267
      XYYY      -1.9988   YYYY     -77.2906   XXXZ      -0.0914
      XXYZ      -0.0039   XYYZ      -0.0424   YYYZ       0.0013
      XXZZ    -213.3654   XYZZ      -0.5508   YYZZ     -21.7180
      XZZZ      -0.1283   YZZZ       0.0010   ZZZZ     -55.7807
 -----------------------------------------------------------------
 DrvMan completing analytic gradient of the correlated energy
 Correlated dipole moment
            1
    1  -0.0000008
    2   0.0000002
    3   0.0000468
 Energy read as -5254.449528064
 Full Analytical Gradient: (in a.u., or Hartree/Bohr)
             1             2             3             4
    1    0.00004569   -0.00001419    0.00001416   -0.00004566
    2    0.00000774   -0.00007562    0.00007563   -0.00000775
    3    0.00001233   -0.00001237   -0.00001224    0.00001228
 Gradient time:  CPU 1.39 s  wall 1.44 s
 ----------------------------------------------------------------
             Standard Nuclear Orientation (Angstroms)
    I     Atom           X                Y                Z
 ----------------------------------------------------------------
    1      Br      2.2633294649    -0.0147089218    -0.0000000000
    2      N       0.3344516655     0.4991898309     0.0000000000
    3      N      -0.3334516655    -0.4991898309    -0.0000000000
    4      Br     -2.2633294649     0.0147089218     0.0000000000
 ----------------------------------------------------------------
 Nuclear Repulsion Energy =   392.7964932523 hartrees
 There are       42 alpha and       42 beta electrons

                       Distance Matrix (Angstroms)
             Br(  1)   N (  2)   N (  3)
   N (  2)  1.996162
   N (  3)  2.641589  1.201190
   Br(  4)  4.526755  2.642572  1.997128

 Requested basis set is 6-311++G(d,p)
 There are 50 shells and 140 basis functions
 A cutoff of  1.0D-14 yielded   1068 shell pairs
 There are      8965 function pairs (     10031 Cartesian)
 Smallest overlap matrix eigenvalue = 2.34E-04
 Guess MOs from SCF MO coefficient file

 -----------------------------------------------------------------------
  General SCF calculation program by
  Eric Jon Sundstrom, Paul Horn, Yuezhi Mao, Dmitri Zuev, Alec White,
  David Stuck, Shaama M.S., Shane Yost, Joonho Lee, David Small,
  Daniel Levine, Susi Lehtola, Hugh Burton, Evgeny Epifanovsky
 -----------------------------------------------------------------------
 Hartree-Fock
 using 6 threads for integral computing
 -------------------------------------------------------
 OpenMP Integral computing Module                
 Release: version 2.0, May 2017, Q-Chem Inc. Pleasanton 
 -------------------------------------------------------
 A restricted SCF calculation will be
 performed using DIIS
 SCF converges when DIIS error is below 1.0e-08
 ---------------------------------------
  Cycle       Energy         DIIS error
 ---------------------------------------
    1   -5253.5421069677      1.70e-05  
    2   -5253.5421078280      4.62e-06  
    3   -5253.5421079266      2.80e-06  
    4   -5253.5421079511      9.26e-07  
    5   -5253.5421079569      3.49e-07  
    6   -5253.5421079581      1.84e-07  
    7   -5253.5421079584      7.29e-08  
    8   -5253.5421079584      2.91e-08  
    9   -5253.5421079585      1.06e-08  
   10   -5253.5421079585      3.90e-09  Convergence criterion met
 ---------------------------------------
 SCF time:   CPU 11.32s  wall 3.00s 
 SCF   energy in the final basis set =    -5253.5421079585
 Total energy in the final basis set =    -5253.5421079585


 ------------------------------------------------------------------------------

   CCMAN2: suite of methods based on coupled cluster
           and equation of motion theories.

   Components:
   * libvmm-1.3-trunk
     by Evgeny Epifanovsky, Ilya Kaliman.
   * libtensor-2.5-trunk
     by Evgeny Epifanovsky, Michael Wormit, Dmitry Zuev, Sam Manzer, 
        Ilya Kaliman.
   * libcc-2.5-trunk
     by Evgeny Epifanovsky, Arik Landau, Tomasz Kus, Kirill Khistyaev, 
        Dmitry Zuev, Prashant Manohar, Xintian Feng, Anna Krylov, 
        Matthew Goldey, Alec White, Thomas Jagau, Kaushik Nanda, 
        Anastasia Gunina, Alexander Kunitsa, Joonho Lee.

   CCMAN original authors:
   Anna I. Krylov, C. David Sherrill, Steven R. Gwaltney,
   Edward F. C. Byrd (2000)
   Sergey V. Levchenko, Lyudmila V. Slipchenko, Tao Wang,
   Ana-Maria C. Cristian (2003)
   Piotr A. Pieniazek, C. Melania Oana, Evgeny Epifanovsky (2007)
   Prashant Manohar (2009)

 ------------------------------------------------------------------------------


 Allocating and initializing 63808MB of RAM...
 Calculation will run on 6 cores.


 Alpha MOs, Restricted
 -- Occupied --                  
-490.07 -490.07  -65.20  -65.20  -58.56  -58.56  -58.56  -58.56
  1 A     2 A     3 A     4 A     5 A     6 A     7 A     8 A                  
-58.561 -58.561 -15.744 -15.742  -9.882  -9.882  -7.497  -7.497
  9 A    10 A    11 A    12 A    13 A    14 A    15 A    16 A                  
 -7.486  -7.485  -7.485  -7.485  -3.237  -3.237  -3.232  -3.232
 17 A    18 A    19 A    20 A    21 A    22 A    23 A    24 A                  
 -3.232  -3.232  -3.218  -3.218  -3.218  -3.218  -1.464  -1.078
 25 A    26 A    27 A    28 A    29 A    30 A    31 A    32 A                  
 -1.019  -0.842  -0.678  -0.665  -0.633  -0.461  -0.450  -0.441
 33 A    34 A    35 A    36 A    37 A    38 A    39 A    40 A                  
 -0.431  -0.413
 41 A    42 A                                                                  
 -- Virtual --                   
 -0.019   0.063   0.065   0.083   0.090   0.095   0.097   0.118
 43 A    44 A    45 A    46 A    47 A    48 A    49 A    50 A                  
  0.122   0.141   0.157   0.201   0.213   0.218   0.237   0.293
 51 A    52 A    53 A    54 A    55 A    56 A    57 A    58 A                  
  0.294   0.305   0.347   0.511   0.549   0.550   0.555   0.555
 59 A    60 A    61 A    62 A    63 A    64 A    65 A    66 A                  
  0.561   0.583   0.669   0.735   0.746   0.750   0.756   0.771
 67 A    68 A    69 A    70 A    71 A    72 A    73 A    74 A                  
  0.779   0.786   0.809   0.825   0.954   1.002   1.010   1.046
 75 A    76 A    77 A    78 A    79 A    80 A    81 A    82 A                  
  1.055   1.104   1.172   1.252   1.368   1.488   1.890   1.954
 83 A    84 A    85 A    86 A    87 A    88 A    89 A    90 A                  
  2.012   2.106   2.222   2.252   2.290   2.297   2.304   2.460
 91 A    92 A    93 A    94 A    95 A    96 A    97 A    98 A                  
  2.552   2.722   2.809   3.048   3.082   3.379   4.114   4.178
 99 A   100 A   101 A   102 A   103 A   104 A   105 A   106 A                  
  4.331   4.339   4.458   4.515   4.521   4.528   4.545   4.547
107 A   108 A   109 A   110 A   111 A   112 A   113 A   114 A                  
  4.555   4.584   4.660   4.871   4.878   5.193   7.107   7.247
115 A   116 A   117 A   118 A   119 A   120 A   121 A   122 A                  
  8.173   8.178   8.182   8.204   8.270   8.281  36.544  37.112
123 A   124 A   125 A   126 A   127 A   128 A   129 A   130 A                  
 49.390  49.502 293.849 293.854 293.858 293.879 293.973 293.982
131 A   132 A   133 A   134 A   135 A   136 A   137 A   138 A                  
*******1028.456
139 A   140 A                                                                  

 Beta MOs, Restricted
 -- Occupied --                  
-490.07 -490.07  -65.20  -65.20  -58.56  -58.56  -58.56  -58.56
  1 A     2 A     3 A     4 A     5 A     6 A     7 A     8 A                  
-58.561 -58.561 -15.744 -15.742  -9.882  -9.882  -7.497  -7.497
  9 A    10 A    11 A    12 A    13 A    14 A    15 A    16 A                  
 -7.486  -7.485  -7.485  -7.485  -3.237  -3.237  -3.232  -3.232
 17 A    18 A    19 A    20 A    21 A    22 A    23 A    24 A                  
 -3.232  -3.232  -3.218  -3.218  -3.218  -3.218  -1.464  -1.078
 25 A    26 A    27 A    28 A    29 A    30 A    31 A    32 A                  
 -1.019  -0.842  -0.678  -0.665  -0.633  -0.461  -0.450  -0.441
 33 A    34 A    35 A    36 A    37 A    38 A    39 A    40 A                  
 -0.431  -0.413
 41 A    42 A                                                                  
 -- Virtual --                   
 -0.019   0.063   0.065   0.083   0.090   0.095   0.097   0.118
 43 A    44 A    45 A    46 A    47 A    48 A    49 A    50 A                  
  0.122   0.141   0.157   0.201   0.213   0.218   0.237   0.293
 51 A    52 A    53 A    54 A    55 A    56 A    57 A    58 A                  
  0.294   0.305   0.347   0.511   0.549   0.550   0.555   0.555
 59 A    60 A    61 A    62 A    63 A    64 A    65 A    66 A                  
  0.561   0.583   0.669   0.735   0.746   0.750   0.756   0.771
 67 A    68 A    69 A    70 A    71 A    72 A    73 A    74 A                  
  0.779   0.786   0.809   0.825   0.954   1.002   1.010   1.046
 75 A    76 A    77 A    78 A    79 A    80 A    81 A    82 A                  
  1.055   1.104   1.172   1.252   1.368   1.488   1.890   1.954
 83 A    84 A    85 A    86 A    87 A    88 A    89 A    90 A                  
  2.012   2.106   2.222   2.252   2.290   2.297   2.304   2.460
 91 A    92 A    93 A    94 A    95 A    96 A    97 A    98 A                  
  2.552   2.722   2.809   3.048   3.082   3.379   4.114   4.178
 99 A   100 A   101 A   102 A   103 A   104 A   105 A   106 A                  
  4.331   4.339   4.458   4.515   4.521   4.528   4.545   4.547
107 A   108 A   109 A   110 A   111 A   112 A   113 A   114 A                  
  4.555   4.584   4.660   4.871   4.878   5.193   7.107   7.247
115 A   116 A   117 A   118 A   119 A   120 A   121 A   122 A                  
  8.173   8.178   8.182   8.204   8.270   8.281  36.544  37.112
123 A   124 A   125 A   126 A   127 A   128 A   129 A   130 A                  
 49.390  49.502 293.849 293.854 293.858 293.879 293.973 293.982
131 A   132 A   133 A   134 A   135 A   136 A   137 A   138 A                  
*******1028.456
139 A   140 A                                                                  

 Occupation and symmetry of molecular orbitals

 Point group: C1 (1 irreducible representation).

                           A     All 
 -------------------------------------
 All molecular orbitals:
  - Alpha                  140   140 
  - Beta                   140   140 
 -------------------------------------
 Alpha orbitals:
  - Frozen occupied        20    20  
  - Active occupied        22    22  
  - Active virtual         98    98  
  - Frozen virtual         0     0   
 -------------------------------------
 Beta orbitals:
  - Frozen occupied        20    20  
  - Active occupied        22    22  
  - Active virtual         98    98  
  - Frozen virtual         0     0   
 -------------------------------------

 Import integrals:   CPU 0.00 s  wall 0.00 s

 Import integrals:   CPU 72.77 s  wall 14.29 s

 MP2 amplitudes:   CPU 0.26 s  wall 0.18 s

Running a double precision version
           CCSD T amplitudes will be solved using DIIS.

           Start     Size      MaxIter   EConv     TConv     
           3         7         100       1.00e-07  1.00e-05  
 ------------------------------------------------------------------------------
           Energy (a.u.)   Ediff      Tdiff       Comment
 ------------------------------------------------------------------------------
         -5254.45602959                           
     1   -5254.41669704   3.93e-02   8.41e-01     
     2   -5254.44769300   3.10e-02   1.12e-01     
     3   -5254.44547253   2.22e-03   4.96e-02     
     4   -5254.44844095   2.97e-03   1.47e-02     Switched to DIIS steps.
     5   -5254.44944676   1.01e-03   1.35e-02     
     6   -5254.44950088   5.41e-05   3.10e-03     
     7   -5254.44951291   1.20e-05   1.57e-03     
     8   -5254.44952434   1.14e-05   4.62e-04     
     9   -5254.44952846   4.12e-06   3.12e-04     
    10   -5254.44952749   9.74e-07   8.56e-05     
    11   -5254.44952778   2.96e-07   3.71e-05     
    12   -5254.44952753   2.52e-07   2.09e-05     
    13   -5254.44952753   5.95e-10   5.02e-06     
 ------------------------------------------------------------------------------
         -5254.44952753                           CCSD T converged.

End of double precision
 SCF energy                 = -5253.54210796
 MP2 energy                 = -5254.45602959
 CCSD correlation energy     =    -0.90741957
 CCSD total energy           = -5254.44952753

 CCSD  T1^2 = 0.0126  T2^2 = 0.2982  Leading amplitudes:

 Amplitude    Orbitals with energies
 -0.0303       38 (A) A                  ->    44 (A) A                   
              -0.4607                          0.0632                     
 -0.0303       38 (A) B                  ->    44 (A) B                   
              -0.4607                          0.0632                     
 -0.0237       42 (A) A                  ->    53 (A) A                   
              -0.4126                          0.1566                     
 -0.0237       42 (A) B                  ->    53 (A) B                   
              -0.4126                          0.1566                     

 Amplitude    Orbitals with energies
 -0.1056       42 (A) A      42 (A) B    ->    43 (A) A      43 (A) B     
              -0.4126       -0.4126           -0.0191       -0.0191       
  0.1056       42 (A) A      42 (A) B    ->    43 (A) B      43 (A) A     
              -0.4126       -0.4126           -0.0191       -0.0191       
  0.1056       42 (A) B      42 (A) A    ->    43 (A) A      43 (A) B     
              -0.4126       -0.4126           -0.0191       -0.0191       
 -0.1056       42 (A) B      42 (A) A    ->    43 (A) B      43 (A) A     
              -0.4126       -0.4126           -0.0191       -0.0191       

 Computing CCSD intemediates for later calculations in double precision
 Finished.

Running a double precision version
           CCSD Lambda amplitudes will be solved using DIIS.
           Start     Size      MaxIter   EConv     LConv     
           3         7         100       1.00e-07  1.00e-05  
 ------------------------------------------------------------------------------
            Enorm      Ldiff       Comment
 ------------------------------------------------------------------------------
     1     6.00e-02   4.60e-02     
     2     1.36e-02   3.12e-03     
     3     5.67e-03   2.23e-03     
     4     3.16e-03   8.07e-04     Switched to DIIS steps.
     5     1.18e-03   6.54e-04     
     6     6.64e-04   2.27e-04     
     7     2.18e-04   9.01e-05     
     8     8.97e-05   4.14e-06     
     9     2.77e-05   2.73e-06     
    10     1.18e-05   1.15e-06     
    11     5.69e-06   3.22e-07     
    12     2.31e-06   7.59e-08     
    13     1.00e-06   7.28e-08     
    14     3.97e-07   3.57e-08     
    15     2.23e-07   1.91e-08     
    16     1.06e-07   2.82e-09     
    17     6.28e-08   2.52e-09     
 ------------------------------------------------------------------------------
                                   CCSD Lambda converged.

 Computing density matrices in double precision...
           Orbital response amplitudes will be solved using DIIS.
           Start     Size      MaxIter   EConv     LConv     
           3         7         100       1.00e-06  1.00e-06  
 ------------------------------------------------------------------------------
            Enorm      Ldiff       Comment
 ------------------------------------------------------------------------------
     1     1.35e-01   1.65e-03     
     2     1.56e-01   8.52e-03     
     3     2.07e-01   3.98e-02     
     4     1.91e-02   1.03e-01     Switched to DIIS steps.
     5     2.02e-03   1.42e-03     
     6     3.00e-04   2.61e-04     
     7     1.47e-04   5.23e-05     
     8     7.95e-05   1.31e-05     
     9     1.96e-05   5.27e-06     
    10     5.89e-06   2.55e-06     
    11     3.49e-06   4.82e-07     
    12     5.77e-07   1.86e-07     
 ------------------------------------------------------------------------------
                                   Orbital response converged.

 Computing density matrices... Done.
 CCSD calculation:   CPU 3506.04 s  wall 601.93 s

 Transferring MO TPDM to AO TPDM
 Transferring g2_o1o1o1o1
 Transferring g2_o1o1o1v1
 Transferring g2_o1o1v1v1
 Transferring g2_o1v1o1v1
 Transferring g2_o1v1v1v1
 Transferring g2_v1v1v1v1
 Adding separable TPDM
 Computing TPDM gradient
 --------------------------------------------------------
 2e gradient
  Atom          X               Y               Z
 --------------------------------------------------------
    1        -42.256804        2.738432       -0.000001  
    2         -1.076347      -21.823378        0.000001  
    3          1.093211       21.818783       -0.000000  
    4         42.239940       -2.733838       -0.000001  
 --------------------------------------------------------
 --------------------------------------------------------
 Final gradient
  Atom          X               Y               Z
 --------------------------------------------------------
    1        -42.256804        2.738432       -0.000001  
    2         -1.076347      -21.823378        0.000001  
    3          1.093211       21.818783       -0.000000  
    4         42.239940       -2.733838       -0.000001  
 --------------------------------------------------------
 Analytic gradient from two-electron contribution:   CPU 419.74 s  wall 120.26 s

 Total ccman2 time:   CPU 4011.35 s  wall 740.56 s


 --------------------------------------------------------------

                    Orbital Energies (a.u.)
 --------------------------------------------------------------

 Alpha MOs
 -- Occupied --
*******-490.070 -65.203 -65.203 -58.563 -58.563 -58.561 -58.561
-58.561 -58.561 -15.744 -15.742  -9.882  -9.882  -7.497  -7.497
 -7.486  -7.485  -7.485  -7.485  -3.237  -3.237  -3.232  -3.232
 -3.232  -3.232  -3.218  -3.218  -3.218  -3.218  -1.464  -1.078
 -1.019  -0.842  -0.678  -0.665  -0.633  -0.461  -0.450  -0.441
 -0.431  -0.413
 -- Virtual --
 -0.019   0.063   0.065   0.083   0.090   0.095   0.097   0.118
  0.122   0.141   0.157   0.201   0.213   0.218   0.237   0.293
  0.294   0.305   0.347   0.511   0.549   0.550   0.555   0.555
  0.561   0.583   0.669   0.735   0.746   0.750   0.756   0.771
  0.779   0.786   0.809   0.825   0.954   1.002   1.010   1.046
  1.055   1.104   1.172   1.252   1.368   1.488   1.890   1.954
  2.012   2.106   2.222   2.252   2.290   2.297   2.304   2.460
  2.552   2.722   2.809   3.048   3.082   3.379   4.114   4.178
  4.331   4.339   4.458   4.515   4.521   4.528   4.545   4.547
  4.555   4.584   4.660   4.871   4.878   5.193   7.107   7.247
  8.173   8.178   8.182   8.204   8.270   8.281  36.544  37.112
 49.390  49.502 293.849 293.854 293.858 293.879 293.973 293.982
*******1028.456
 --------------------------------------------------------------

          Ground-State Mulliken Net Atomic Charges

     Atom                 Charge (a.u.)
  ----------------------------------------
      1 Br                   -0.008107
      2 N                     0.008254
      3 N                     0.008395
      4 Br                   -0.008542
  ----------------------------------------
  Sum of atomic charges =    -0.000000

 -----------------------------------------------------------------
                    Cartesian Multipole Moments
 -----------------------------------------------------------------
    Charge (ESU x 10^10)
                -0.0000
    Dipole Moment (Debye)
         X       0.0050      Y      -0.0001      Z       0.0000
       Tot       0.0050
    Quadrupole Moments (Debye-Ang)
        XX     -43.7582     XY      -1.0315     YY     -50.1646
        XZ      -0.0000     YZ       0.0000     ZZ     -48.0151
    Octopole Moments (Debye-Ang^2)
       XXX       0.0206    XXY      -0.0016    XYY      -0.0011
       YYY       0.0003    XXZ      -0.0000    XYZ       0.0000
       YYZ       0.0000    XZZ       0.0000    YZZ       0.0001
       ZZZ       0.0000
    Hexadecapole Moments (Debye-Ang^3)
      XXXX   -1068.9493   XXXY     -19.9468   XXYY    -215.1245
      XYYY      -2.0060   YYYY     -77.2986   XXXZ      -0.0000
      XXYZ       0.0000   XYYZ      -0.0000   YYYZ       0.0000
      XXZZ    -213.3558   XYZZ      -0.5530   YYZZ     -21.7186
      XZZZ      -0.0000   YZZZ       0.0000   ZZZZ     -55.7780
 -----------------------------------------------------------------
 DrvMan completing analytic gradient of the correlated energy
 Correlated dipole moment
            1
    1   0.0019770
    2  -0.0000344
    3   0.0000000
 Energy read as -5254.449527531
 Full Analytical Gradient: (in a.u., or Hartree/Bohr)
             1             2             3             4
    1    0.00000890    0.00059179   -0.00040876   -0.00019193
    2    0.00006132    0.00039377   -0.00041655   -0.00003854
    3    0.00000000    0.00000005   -0.00000006    0.00000001
 Gradient time:  CPU 1.40 s  wall 1.45 s
 ----------------------------------------------------------------
             Standard Nuclear Orientation (Angstroms)
    I     Atom           X                Y                Z
 ----------------------------------------------------------------
    1      Br      2.2633294649    -0.0147089218    -0.0000000000
    2      N       0.3324516655     0.4991898309     0.0000000000
    3      N      -0.3334516655    -0.4991898309    -0.0000000000
    4      Br     -2.2633294649     0.0147089218     0.0000000000
 ----------------------------------------------------------------
 Nuclear Repulsion Energy =   392.7901833777 hartrees
 There are       42 alpha and       42 beta electrons

                       Distance Matrix (Angstroms)
             Br(  1)   N (  2)   N (  3)
   N (  2)  1.998094
   N (  3)  2.641589  1.200079
   Br(  4)  4.526755  2.640606  1.997128

 Requested basis set is 6-311++G(d,p)
 There are 50 shells and 140 basis functions
 A cutoff of  1.0D-14 yielded   1067 shell pairs
 There are      8962 function pairs (     10028 Cartesian)
 Smallest overlap matrix eigenvalue = 2.33E-04
 Guess MOs from SCF MO coefficient file

 -----------------------------------------------------------------------
  General SCF calculation program by
  Eric Jon Sundstrom, Paul Horn, Yuezhi Mao, Dmitri Zuev, Alec White,
  David Stuck, Shaama M.S., Shane Yost, Joonho Lee, David Small,
  Daniel Levine, Susi Lehtola, Hugh Burton, Evgeny Epifanovsky
 -----------------------------------------------------------------------
 Hartree-Fock
 using 6 threads for integral computing
 -------------------------------------------------------
 OpenMP Integral computing Module                
 Release: version 2.0, May 2017, Q-Chem Inc. Pleasanton 
 -------------------------------------------------------
 A restricted SCF calculation will be
 performed using DIIS
 SCF converges when DIIS error is below 1.0e-08
 ---------------------------------------
  Cycle       Energy         DIIS error
 ---------------------------------------
    1   -5253.5421684944      3.32e-05  
    2   -5253.5421716687      8.94e-06  
    3   -5253.5421720022      5.43e-06  
    4   -5253.5421720854      1.67e-06  
    5   -5253.5421721007      5.85e-07  
    6   -5253.5421721036      3.13e-07  
    7   -5253.5421721043      1.18e-07  
    8   -5253.5421721045      4.77e-08  
    9   -5253.5421721045      1.71e-08  
   10   -5253.5421721045      5.73e-09  Convergence criterion met
 ---------------------------------------
 SCF time:   CPU 11.34s  wall 2.00s 
 SCF   energy in the final basis set =    -5253.5421721045
 Total energy in the final basis set =    -5253.5421721045


 ------------------------------------------------------------------------------

   CCMAN2: suite of methods based on coupled cluster
           and equation of motion theories.

   Components:
   * libvmm-1.3-trunk
     by Evgeny Epifanovsky, Ilya Kaliman.
   * libtensor-2.5-trunk
     by Evgeny Epifanovsky, Michael Wormit, Dmitry Zuev, Sam Manzer, 
        Ilya Kaliman.
   * libcc-2.5-trunk
     by Evgeny Epifanovsky, Arik Landau, Tomasz Kus, Kirill Khistyaev, 
        Dmitry Zuev, Prashant Manohar, Xintian Feng, Anna Krylov, 
        Matthew Goldey, Alec White, Thomas Jagau, Kaushik Nanda, 
        Anastasia Gunina, Alexander Kunitsa, Joonho Lee.

   CCMAN original authors:
   Anna I. Krylov, C. David Sherrill, Steven R. Gwaltney,
   Edward F. C. Byrd (2000)
   Sergey V. Levchenko, Lyudmila V. Slipchenko, Tao Wang,
   Ana-Maria C. Cristian (2003)
   Piotr A. Pieniazek, C. Melania Oana, Evgeny Epifanovsky (2007)
   Prashant Manohar (2009)

 ------------------------------------------------------------------------------


 Allocating and initializing 63808MB of RAM...
 Calculation will run on 6 cores.


 Alpha MOs, Restricted
 -- Occupied --                  
-490.07 -490.07  -65.20  -65.20  -58.56  -58.56  -58.56  -58.56
  1 A     2 A     3 A     4 A     5 A     6 A     7 A     8 A                  
-58.561 -58.561 -15.744 -15.742  -9.882  -9.882  -7.497  -7.497
  9 A    10 A    11 A    12 A    13 A    14 A    15 A    16 A                  
 -7.486  -7.485  -7.485  -7.485  -3.237  -3.237  -3.232  -3.232
 17 A    18 A    19 A    20 A    21 A    22 A    23 A    24 A                  
 -3.232  -3.232  -3.218  -3.218  -3.218  -3.218  -1.465  -1.078
 25 A    26 A    27 A    28 A    29 A    30 A    31 A    32 A                  
 -1.019  -0.842  -0.678  -0.666  -0.634  -0.461  -0.450  -0.441
 33 A    34 A    35 A    36 A    37 A    38 A    39 A    40 A                  
 -0.431  -0.412
 41 A    42 A                                                                  
 -- Virtual --                   
 -0.019   0.063   0.065   0.083   0.090   0.095   0.097   0.118
 43 A    44 A    45 A    46 A    47 A    48 A    49 A    50 A                  
  0.122   0.141   0.157   0.201   0.213   0.218   0.237   0.293
 51 A    52 A    53 A    54 A    55 A    56 A    57 A    58 A                  
  0.294   0.305   0.347   0.511   0.550   0.550   0.555   0.555
 59 A    60 A    61 A    62 A    63 A    64 A    65 A    66 A                  
  0.561   0.583   0.669   0.735   0.746   0.749   0.756   0.771
 67 A    68 A    69 A    70 A    71 A    72 A    73 A    74 A                  
  0.779   0.786   0.809   0.825   0.954   1.002   1.009   1.046
 75 A    76 A    77 A    78 A    79 A    80 A    81 A    82 A                  
  1.054   1.104   1.172   1.253   1.368   1.489   1.890   1.953
 83 A    84 A    85 A    86 A    87 A    88 A    89 A    90 A                  
  2.011   2.105   2.223   2.252   2.290   2.297   2.304   2.460
 91 A    92 A    93 A    94 A    95 A    96 A    97 A    98 A                  
  2.552   2.724   2.808   3.049   3.083   3.380   4.114   4.178
 99 A   100 A   101 A   102 A   103 A   104 A   105 A   106 A                  
  4.331   4.339   4.460   4.515   4.521   4.528   4.545   4.547
107 A   108 A   109 A   110 A   111 A   112 A   113 A   114 A                  
  4.555   4.584   4.660   4.871   4.877   5.192   7.107   7.247
115 A   116 A   117 A   118 A   119 A   120 A   121 A   122 A                  
  8.173   8.178   8.182   8.204   8.270   8.281  36.543  37.117
123 A   124 A   125 A   126 A   127 A   128 A   129 A   130 A                  
 49.390  49.502 293.849 293.854 293.858 293.879 293.973 293.982
131 A   132 A   133 A   134 A   135 A   136 A   137 A   138 A                  
*******1028.456
139 A   140 A                                                                  

 Beta MOs, Restricted
 -- Occupied --                  
-490.07 -490.07  -65.20  -65.20  -58.56  -58.56  -58.56  -58.56
  1 A     2 A     3 A     4 A     5 A     6 A     7 A     8 A                  
-58.561 -58.561 -15.744 -15.742  -9.882  -9.882  -7.497  -7.497
  9 A    10 A    11 A    12 A    13 A    14 A    15 A    16 A                  
 -7.486  -7.485  -7.485  -7.485  -3.237  -3.237  -3.232  -3.232
 17 A    18 A    19 A    20 A    21 A    22 A    23 A    24 A                  
 -3.232  -3.232  -3.218  -3.218  -3.218  -3.218  -1.465  -1.078
 25 A    26 A    27 A    28 A    29 A    30 A    31 A    32 A                  
 -1.019  -0.842  -0.678  -0.666  -0.634  -0.461  -0.450  -0.441
 33 A    34 A    35 A    36 A    37 A    38 A    39 A    40 A                  
 -0.431  -0.412
 41 A    42 A                                                                  
 -- Virtual --                   
 -0.019   0.063   0.065   0.083   0.090   0.095   0.097   0.118
 43 A    44 A    45 A    46 A    47 A    48 A    49 A    50 A                  
  0.122   0.141   0.157   0.201   0.213   0.218   0.237   0.293
 51 A    52 A    53 A    54 A    55 A    56 A    57 A    58 A                  
  0.294   0.305   0.347   0.511   0.550   0.550   0.555   0.555
 59 A    60 A    61 A    62 A    63 A    64 A    65 A    66 A                  
  0.561   0.583   0.669   0.735   0.746   0.749   0.756   0.771
 67 A    68 A    69 A    70 A    71 A    72 A    73 A    74 A                  
  0.779   0.786   0.809   0.825   0.954   1.002   1.009   1.046
 75 A    76 A    77 A    78 A    79 A    80 A    81 A    82 A                  
  1.054   1.104   1.172   1.253   1.368   1.489   1.890   1.953
 83 A    84 A    85 A    86 A    87 A    88 A    89 A    90 A                  
  2.011   2.105   2.223   2.252   2.290   2.297   2.304   2.460
 91 A    92 A    93 A    94 A    95 A    96 A    97 A    98 A                  
  2.552   2.724   2.808   3.049   3.083   3.380   4.114   4.178
 99 A   100 A   101 A   102 A   103 A   104 A   105 A   106 A                  
  4.331   4.339   4.460   4.515   4.521   4.528   4.545   4.547
107 A   108 A   109 A   110 A   111 A   112 A   113 A   114 A                  
  4.555   4.584   4.660   4.871   4.877   5.192   7.107   7.247
115 A   116 A   117 A   118 A   119 A   120 A   121 A   122 A                  
  8.173   8.178   8.182   8.204   8.270   8.281  36.543  37.117
123 A   124 A   125 A   126 A   127 A   128 A   129 A   130 A                  
 49.390  49.502 293.849 293.854 293.858 293.879 293.973 293.982
131 A   132 A   133 A   134 A   135 A   136 A   137 A   138 A                  
*******1028.456
139 A   140 A                                                                  

 Occupation and symmetry of molecular orbitals

 Point group: C1 (1 irreducible representation).

                           A     All 
 -------------------------------------
 All molecular orbitals:
  - Alpha                  140   140 
  - Beta                   140   140 
 -------------------------------------
 Alpha orbitals:
  - Frozen occupied        20    20  
  - Active occupied        22    22  
  - Active virtual         98    98  
  - Frozen virtual         0     0   
 -------------------------------------
 Beta orbitals:
  - Frozen occupied        20    20  
  - Active occupied        22    22  
  - Active virtual         98    98  
  - Frozen virtual         0     0   
 -------------------------------------

 Import integrals:   CPU 0.00 s  wall 0.00 s

 Import integrals:   CPU 72.86 s  wall 14.46 s

 MP2 amplitudes:   CPU 0.27 s  wall 0.18 s

Running a double precision version
           CCSD T amplitudes will be solved using DIIS.

           Start     Size      MaxIter   EConv     TConv     
           3         7         100       1.00e-07  1.00e-05  
 ------------------------------------------------------------------------------
           Energy (a.u.)   Ediff      Tdiff       Comment
 ------------------------------------------------------------------------------
         -5254.45600612                           
     1   -5254.41671817   3.93e-02   8.41e-01     
     2   -5254.44768713   3.10e-02   1.12e-01     
     3   -5254.44547568   2.21e-03   4.96e-02     
     4   -5254.44844171   2.97e-03   1.46e-02     Switched to DIIS steps.
     5   -5254.44944701   1.01e-03   1.35e-02     
     6   -5254.44950086   5.39e-05   3.10e-03     
     7   -5254.44951284   1.20e-05   1.57e-03     
     8   -5254.44952428   1.14e-05   4.62e-04     
     9   -5254.44952841   4.13e-06   3.12e-04     
    10   -5254.44952744   9.76e-07   8.56e-05     
    11   -5254.44952774   3.00e-07   3.71e-05     
    12   -5254.44952749   2.53e-07   2.09e-05     
    13   -5254.44952749   2.64e-10   5.02e-06     
 ------------------------------------------------------------------------------
         -5254.44952749                           CCSD T converged.

End of double precision
 SCF energy                 = -5253.54217210
 MP2 energy                 = -5254.45600612
 CCSD correlation energy     =    -0.90735538
 CCSD total energy           = -5254.44952749

 CCSD  T1^2 = 0.0126  T2^2 = 0.2983  Leading amplitudes:

 Amplitude    Orbitals with energies
 -0.0302       38 (A) A                  ->    44 (A) A                   
              -0.4607                          0.0635                     
 -0.0302       38 (A) B                  ->    44 (A) B                   
              -0.4607                          0.0635                     
 -0.0237       42 (A) A                  ->    53 (A) A                   
              -0.4124                          0.1565                     
 -0.0237       42 (A) B                  ->    53 (A) B                   
              -0.4124                          0.1565                     

 Amplitude    Orbitals with energies
 -0.1065       42 (A) A      42 (A) B    ->    43 (A) A      43 (A) B     
              -0.4124       -0.4124           -0.0195       -0.0195       
  0.1065       42 (A) A      42 (A) B    ->    43 (A) B      43 (A) A     
              -0.4124       -0.4124           -0.0195       -0.0195       
  0.1065       42 (A) B      42 (A) A    ->    43 (A) A      43 (A) B     
              -0.4124       -0.4124           -0.0195       -0.0195       
 -0.1065       42 (A) B      42 (A) A    ->    43 (A) B      43 (A) A     
              -0.4124       -0.4124           -0.0195       -0.0195       

 Computing CCSD intemediates for later calculations in double precision
 Finished.

Running a double precision version
           CCSD Lambda amplitudes will be solved using DIIS.
           Start     Size      MaxIter   EConv     LConv     
           3         7         100       1.00e-07  1.00e-05  
 ------------------------------------------------------------------------------
            Enorm      Ldiff       Comment
 ------------------------------------------------------------------------------
     1     6.01e-02   4.61e-02     
     2     1.36e-02   3.11e-03     
     3     5.67e-03   2.23e-03     
     4     3.16e-03   8.06e-04     Switched to DIIS steps.
     5     1.18e-03   6.55e-04     
     6     6.63e-04   2.26e-04     
     7     2.17e-04   9.02e-05     
     8     8.96e-05   4.23e-06     
     9     2.78e-05   2.67e-06     
    10     1.18e-05   1.13e-06     
    11     5.70e-06   3.16e-07     
    12     2.31e-06   8.04e-08     
    13     1.00e-06   7.08e-08     
    14     3.98e-07   3.67e-08     
    15     2.23e-07   1.89e-08     
    16     1.06e-07   2.72e-09     
    17     6.28e-08   2.55e-09     
 ------------------------------------------------------------------------------
                                   CCSD Lambda converged.

 Computing density matrices in double precision...
           Orbital response amplitudes will be solved using DIIS.
           Start     Size      MaxIter   EConv     LConv     
           3         7         100       1.00e-06  1.00e-06  
 ------------------------------------------------------------------------------
            Enorm      Ldiff       Comment
 ------------------------------------------------------------------------------
     1     1.34e-01   1.62e-03     
     2     1.56e-01   8.51e-03     
     3     2.07e-01   3.98e-02     
     4     1.91e-02   1.03e-01     Switched to DIIS steps.
     5     2.02e-03   1.42e-03     
     6     2.99e-04   2.61e-04     
     7     1.46e-04   5.19e-05     
     8     7.91e-05   1.31e-05     
     9     1.96e-05   5.23e-06     
    10     5.94e-06   2.54e-06     
    11     3.49e-06   4.78e-07     
    12     5.76e-07   1.89e-07     
 ------------------------------------------------------------------------------
                                   Orbital response converged.

 Computing density matrices... Done.
 CCSD calculation:   CPU 3504.03 s  wall 601.97 s

 Transferring MO TPDM to AO TPDM
 Transferring g2_o1o1o1o1
 Transferring g2_o1o1o1v1
 Transferring g2_o1o1v1v1
 Transferring g2_o1v1o1v1
 Transferring g2_o1v1v1v1
 Transferring g2_v1v1v1v1
 Adding separable TPDM
 Computing TPDM gradient
 --------------------------------------------------------
 2e gradient
  Atom          X               Y               Z
 --------------------------------------------------------
    1        -42.223421        2.727840       -0.000000  
    2         -1.098420      -21.860558        0.000000  
    3          1.081574       21.865140       -0.000000  
    4         42.240267       -2.732422        0.000000  
 --------------------------------------------------------
 --------------------------------------------------------
 Final gradient
  Atom          X               Y               Z
 --------------------------------------------------------
    1        -42.223421        2.727840       -0.000000  
    2         -1.098420      -21.860558        0.000000  
    3          1.081574       21.865140       -0.000000  
    4         42.240267       -2.732422        0.000000  
 --------------------------------------------------------
 Analytic gradient from two-electron contribution:   CPU 414.54 s  wall 117.61 s

 Total ccman2 time:   CPU 4003.78 s  wall 737.89 s


 --------------------------------------------------------------

                    Orbital Energies (a.u.)
 --------------------------------------------------------------

 Alpha MOs
 -- Occupied --
*******-490.070 -65.203 -65.203 -58.563 -58.563 -58.561 -58.561
-58.561 -58.561 -15.744 -15.742  -9.882  -9.882  -7.497  -7.497
 -7.486  -7.485  -7.485  -7.485  -3.237  -3.237  -3.232  -3.232
 -3.232  -3.232  -3.218  -3.218  -3.218  -3.218  -1.465  -1.078
 -1.019  -0.842  -0.678  -0.666  -0.634  -0.461  -0.450  -0.441
 -0.431  -0.412
 -- Virtual --
 -0.019   0.063   0.065   0.083   0.090   0.095   0.097   0.118
  0.122   0.141   0.157   0.201   0.213   0.218   0.237   0.293
  0.294   0.305   0.347   0.511   0.550   0.550   0.555   0.555
  0.561   0.583   0.669   0.735   0.746   0.749   0.756   0.771
  0.779   0.786   0.809   0.825   0.954   1.002   1.009   1.046
  1.054   1.104   1.172   1.253   1.368   1.489   1.890   1.953
  2.011   2.105   2.223   2.252   2.290   2.297   2.304   2.460
  2.552   2.724   2.808   3.049   3.083   3.380   4.114   4.178
  4.331   4.339   4.460   4.515   4.521   4.528   4.545   4.547
  4.555   4.584   4.660   4.871   4.877   5.192   7.107   7.247
  8.173   8.178   8.182   8.204   8.270   8.281  36.543  37.117
 49.390  49.502 293.849 293.854 293.858 293.879 293.973 293.982
*******1028.456
 --------------------------------------------------------------

          Ground-State Mulliken Net Atomic Charges

     Atom                 Charge (a.u.)
  ----------------------------------------
      1 Br                   -0.009092
      2 N                     0.008944
      3 N                     0.008805
      4 Br                   -0.008657
  ----------------------------------------
  Sum of atomic charges =     0.000000

 -----------------------------------------------------------------
                    Cartesian Multipole Moments
 -----------------------------------------------------------------
    Charge (ESU x 10^10)
                -0.0000
    Dipole Moment (Debye)
         X      -0.0050      Y       0.0001      Z      -0.0000
       Tot       0.0050
    Quadrupole Moments (Debye-Ang)
        XX     -43.7830     XY      -1.0327     YY     -50.1594
        XZ      -0.0000     YZ       0.0000     ZZ     -48.0157
    Octopole Moments (Debye-Ang^2)
       XXX      -0.0207    XXY       0.0016    XYY       0.0011
       YYY      -0.0003    XXZ       0.0000    XYZ      -0.0000
       YYZ       0.0000    XZZ      -0.0000    YZZ      -0.0001
       ZZZ      -0.0000
    Hexadecapole Moments (Debye-Ang^3)
      XXXX   -1069.1915   XXXY     -19.9514   XXYY    -215.1289
      XYYY      -1.9917   YYYY     -77.2826   XXXZ      -0.0000
      XXYZ       0.0000   XYYZ      -0.0000   YYYZ       0.0000
      XXZZ    -213.3749   XYZZ      -0.5487   YYZZ     -21.7173
      XZZZ      -0.0000   YZZZ       0.0000   ZZZZ     -55.7831
 -----------------------------------------------------------------
 DrvMan completing analytic gradient of the correlated energy
 Correlated dipole moment
            1
    1  -0.0019804
    2   0.0000337
    3  -0.0000000
 Energy read as -5254.449527485
 Full Analytical Gradient: (in a.u., or Hartree/Bohr)
             1             2             3             4
    1    0.00008161   -0.00061997    0.00043724    0.00010112
    2   -0.00004553   -0.00054756    0.00057010    0.00002300
    3   -0.00000000    0.00000000   -0.00000000    0.00000000
 Gradient time:  CPU 1.38 s  wall 1.42 s
 ----------------------------------------------------------------
             Standard Nuclear Orientation (Angstroms)
    I     Atom           X                Y                Z
 ----------------------------------------------------------------
    1      Br      2.2633294649    -0.0147089218    -0.0000000000
    2      N       0.3334516655     0.5001898309     0.0000000000
    3      N      -0.3334516655    -0.4991898309    -0.0000000000
    4      Br     -2.2633294649     0.0147089218     0.0000000000
 ----------------------------------------------------------------
 Nuclear Repulsion Energy =   392.7665864841 hartrees
 There are       42 alpha and       42 beta electrons

                       Distance Matrix (Angstroms)
             Br(  1)   N (  2)   N (  3)
   N (  2)  1.997386
   N (  3)  2.641589  1.201466
   Br(  4)  4.526755  2.641773  1.997128

 Requested basis set is 6-311++G(d,p)
 There are 50 shells and 140 basis functions
 A cutoff of  1.0D-14 yielded   1067 shell pairs
 There are      8962 function pairs (     10028 Cartesian)
 Smallest overlap matrix eigenvalue = 2.34E-04
 Guess MOs from SCF MO coefficient file

 -----------------------------------------------------------------------
  General SCF calculation program by
  Eric Jon Sundstrom, Paul Horn, Yuezhi Mao, Dmitri Zuev, Alec White,
  David Stuck, Shaama M.S., Shane Yost, Joonho Lee, David Small,
  Daniel Levine, Susi Lehtola, Hugh Burton, Evgeny Epifanovsky
 -----------------------------------------------------------------------
 Hartree-Fock
 using 6 threads for integral computing
 -------------------------------------------------------
 OpenMP Integral computing Module                
 Release: version 2.0, May 2017, Q-Chem Inc. Pleasanton 
 -------------------------------------------------------
 A restricted SCF calculation will be
 performed using DIIS
 SCF converges when DIIS error is below 1.0e-08
 ---------------------------------------
  Cycle       Energy         DIIS error
 ---------------------------------------
    1   -5253.5420274121      2.91e-05  
    2   -5253.5420293824      8.02e-06  
    3   -5253.5420296155      4.70e-06  
    4   -5253.5420296855      1.27e-06  
    5   -5253.5420296966      5.77e-07  
    6   -5253.5420296990      2.81e-07  
    7   -5253.5420296997      1.30e-07  
    8   -5253.5420296998      4.87e-08  
    9   -5253.5420296999      1.54e-08  
   10   -5253.5420296999      4.74e-09  Convergence criterion met
 ---------------------------------------
 SCF time:   CPU 11.29s  wall 2.00s 
 SCF   energy in the final basis set =    -5253.5420296999
 Total energy in the final basis set =    -5253.5420296999


 ------------------------------------------------------------------------------

   CCMAN2: suite of methods based on coupled cluster
           and equation of motion theories.

   Components:
   * libvmm-1.3-trunk
     by Evgeny Epifanovsky, Ilya Kaliman.
   * libtensor-2.5-trunk
     by Evgeny Epifanovsky, Michael Wormit, Dmitry Zuev, Sam Manzer, 
        Ilya Kaliman.
   * libcc-2.5-trunk
     by Evgeny Epifanovsky, Arik Landau, Tomasz Kus, Kirill Khistyaev, 
        Dmitry Zuev, Prashant Manohar, Xintian Feng, Anna Krylov, 
        Matthew Goldey, Alec White, Thomas Jagau, Kaushik Nanda, 
        Anastasia Gunina, Alexander Kunitsa, Joonho Lee.

   CCMAN original authors:
   Anna I. Krylov, C. David Sherrill, Steven R. Gwaltney,
   Edward F. C. Byrd (2000)
   Sergey V. Levchenko, Lyudmila V. Slipchenko, Tao Wang,
   Ana-Maria C. Cristian (2003)
   Piotr A. Pieniazek, C. Melania Oana, Evgeny Epifanovsky (2007)
   Prashant Manohar (2009)

 ------------------------------------------------------------------------------


 Allocating and initializing 63808MB of RAM...
 Calculation will run on 6 cores.


 Alpha MOs, Restricted
 -- Occupied --                  
-490.07 -490.07  -65.20  -65.20  -58.56  -58.56  -58.56  -58.56
  1 A     2 A     3 A     4 A     5 A     6 A     7 A     8 A                  
-58.561 -58.561 -15.744 -15.743  -9.882  -9.882  -7.497  -7.497
  9 A    10 A    11 A    12 A    13 A    14 A    15 A    16 A                  
 -7.486  -7.485  -7.485  -7.485  -3.237  -3.237  -3.232  -3.232
 17 A    18 A    19 A    20 A    21 A    22 A    23 A    24 A                  
 -3.232  -3.232  -3.218  -3.218  -3.218  -3.218  -1.464  -1.078
 25 A    26 A    27 A    28 A    29 A    30 A    31 A    32 A                  
 -1.019  -0.842  -0.678  -0.665  -0.633  -0.461  -0.450  -0.441
 33 A    34 A    35 A    36 A    37 A    38 A    39 A    40 A                  
 -0.431  -0.413
 41 A    42 A                                                                  
 -- Virtual --                   
 -0.019   0.063   0.065   0.083   0.090   0.095   0.097   0.118
 43 A    44 A    45 A    46 A    47 A    48 A    49 A    50 A                  
  0.122   0.141   0.156   0.201   0.213   0.218   0.237   0.293
 51 A    52 A    53 A    54 A    55 A    56 A    57 A    58 A                  
  0.294   0.305   0.347   0.511   0.549   0.550   0.555   0.555
 59 A    60 A    61 A    62 A    63 A    64 A    65 A    66 A                  
  0.561   0.582   0.669   0.735   0.746   0.750   0.756   0.771
 67 A    68 A    69 A    70 A    71 A    72 A    73 A    74 A                  
  0.778   0.786   0.809   0.825   0.954   1.002   1.010   1.046
 75 A    76 A    77 A    78 A    79 A    80 A    81 A    82 A                  
  1.054   1.103   1.172   1.252   1.369   1.488   1.890   1.953
 83 A    84 A    85 A    86 A    87 A    88 A    89 A    90 A                  
  2.012   2.105   2.222   2.252   2.290   2.297   2.304   2.460
 91 A    92 A    93 A    94 A    95 A    96 A    97 A    98 A                  
  2.552   2.722   2.808   3.047   3.081   3.379   4.114   4.178
 99 A   100 A   101 A   102 A   103 A   104 A   105 A   106 A                  
  4.331   4.339   4.458   4.515   4.521   4.528   4.545   4.547
107 A   108 A   109 A   110 A   111 A   112 A   113 A   114 A                  
  4.555   4.584   4.660   4.871   4.877   5.193   7.107   7.247
115 A   116 A   117 A   118 A   119 A   120 A   121 A   122 A                  
  8.173   8.178   8.182   8.204   8.270   8.281  36.544  37.111
123 A   124 A   125 A   126 A   127 A   128 A   129 A   130 A                  
 49.390  49.502 293.849 293.854 293.858 293.879 293.973 293.982
131 A   132 A   133 A   134 A   135 A   136 A   137 A   138 A                  
*******1028.456
139 A   140 A                                                                  

 Beta MOs, Restricted
 -- Occupied --                  
-490.07 -490.07  -65.20  -65.20  -58.56  -58.56  -58.56  -58.56
  1 A     2 A     3 A     4 A     5 A     6 A     7 A     8 A                  
-58.561 -58.561 -15.744 -15.743  -9.882  -9.882  -7.497  -7.497
  9 A    10 A    11 A    12 A    13 A    14 A    15 A    16 A                  
 -7.486  -7.485  -7.485  -7.485  -3.237  -3.237  -3.232  -3.232
 17 A    18 A    19 A    20 A    21 A    22 A    23 A    24 A                  
 -3.232  -3.232  -3.218  -3.218  -3.218  -3.218  -1.464  -1.078
 25 A    26 A    27 A    28 A    29 A    30 A    31 A    32 A                  
 -1.019  -0.842  -0.678  -0.665  -0.633  -0.461  -0.450  -0.441
 33 A    34 A    35 A    36 A    37 A    38 A    39 A    40 A                  
 -0.431  -0.413
 41 A    42 A                                                                  
 -- Virtual --                   
 -0.019   0.063   0.065   0.083   0.090   0.095   0.097   0.118
 43 A    44 A    45 A    46 A    47 A    48 A    49 A    50 A                  
  0.122   0.141   0.156   0.201   0.213   0.218   0.237   0.293
 51 A    52 A    53 A    54 A    55 A    56 A    57 A    58 A                  
  0.294   0.305   0.347   0.511   0.549   0.550   0.555   0.555
 59 A    60 A    61 A    62 A    63 A    64 A    65 A    66 A                  
  0.561   0.582   0.669   0.735   0.746   0.750   0.756   0.771
 67 A    68 A    69 A    70 A    71 A    72 A    73 A    74 A                  
  0.778   0.786   0.809   0.825   0.954   1.002   1.010   1.046
 75 A    76 A    77 A    78 A    79 A    80 A    81 A    82 A                  
  1.054   1.103   1.172   1.252   1.369   1.488   1.890   1.953
 83 A    84 A    85 A    86 A    87 A    88 A    89 A    90 A                  
  2.012   2.105   2.222   2.252   2.290   2.297   2.304   2.460
 91 A    92 A    93 A    94 A    95 A    96 A    97 A    98 A                  
  2.552   2.722   2.808   3.047   3.081   3.379   4.114   4.178
 99 A   100 A   101 A   102 A   103 A   104 A   105 A   106 A                  
  4.331   4.339   4.458   4.515   4.521   4.528   4.545   4.547
107 A   108 A   109 A   110 A   111 A   112 A   113 A   114 A                  
  4.555   4.584   4.660   4.871   4.877   5.193   7.107   7.247
115 A   116 A   117 A   118 A   119 A   120 A   121 A   122 A                  
  8.173   8.178   8.182   8.204   8.270   8.281  36.544  37.111
123 A   124 A   125 A   126 A   127 A   128 A   129 A   130 A                  
 49.390  49.502 293.849 293.854 293.858 293.879 293.973 293.982
131 A   132 A   133 A   134 A   135 A   136 A   137 A   138 A                  
*******1028.456
139 A   140 A                                                                  

 Occupation and symmetry of molecular orbitals

 Point group: C1 (1 irreducible representation).

                           A     All 
 -------------------------------------
 All molecular orbitals:
  - Alpha                  140   140 
  - Beta                   140   140 
 -------------------------------------
 Alpha orbitals:
  - Frozen occupied        20    20  
  - Active occupied        22    22  
  - Active virtual         98    98  
  - Frozen virtual         0     0   
 -------------------------------------
 Beta orbitals:
  - Frozen occupied        20    20  
  - Active occupied        22    22  
  - Active virtual         98    98  
  - Frozen virtual         0     0   
 -------------------------------------

 Import integrals:   CPU 0.00 s  wall 0.00 s

 Import integrals:   CPU 72.59 s  wall 13.96 s

 MP2 amplitudes:   CPU 0.21 s  wall 0.13 s

Running a double precision version
           CCSD T amplitudes will be solved using DIIS.

           Start     Size      MaxIter   EConv     TConv     
           3         7         100       1.00e-07  1.00e-05  
 ------------------------------------------------------------------------------
           Energy (a.u.)   Ediff      Tdiff       Comment
 ------------------------------------------------------------------------------
         -5254.45604367                           
     1   -5254.41667478   3.94e-02   8.42e-01     
     2   -5254.44769370   3.10e-02   1.12e-01     
     3   -5254.44546727   2.23e-03   4.97e-02     
     4   -5254.44843941   2.97e-03   1.47e-02     Switched to DIIS steps.
     5   -5254.44944625   1.01e-03   1.35e-02     
     6   -5254.44950053   5.43e-05   3.10e-03     
     7   -5254.44951256   1.20e-05   1.57e-03     
     8   -5254.44952398   1.14e-05   4.62e-04     
     9   -5254.44952813   4.14e-06   3.12e-04     
    10   -5254.44952715   9.77e-07   8.57e-05     
    11   -5254.44952745   2.98e-07   3.72e-05     
    12   -5254.44952720   2.53e-07   2.10e-05     
    13   -5254.44952720   2.09e-10   5.04e-06     
 ------------------------------------------------------------------------------
         -5254.44952720                           CCSD T converged.

End of double precision
 SCF energy                 = -5253.54202970
 MP2 energy                 = -5254.45604367
 CCSD correlation energy     =    -0.90749750
 CCSD total energy           = -5254.44952720

 CCSD  T1^2 = 0.0126  T2^2 = 0.2984  Leading amplitudes:

 Amplitude    Orbitals with energies
 -0.0303       38 (A) A                  ->    44 (A) A                   
              -0.4607                          0.0631                     
 -0.0303       38 (A) B                  ->    44 (A) B                   
              -0.4607                          0.0631                     
 -0.0237       42 (A) A                  ->    53 (A) A                   
              -0.4127                          0.1564                     
 -0.0237       42 (A) B                  ->    53 (A) B                   
              -0.4127                          0.1564                     

 Amplitude    Orbitals with energies
 -0.1059       42 (A) A      42 (A) B    ->    43 (A) A      43 (A) B     
              -0.4127       -0.4127           -0.0192       -0.0192       
  0.1059       42 (A) A      42 (A) B    ->    43 (A) B      43 (A) A     
              -0.4127       -0.4127           -0.0192       -0.0192       
  0.1059       42 (A) B      42 (A) A    ->    43 (A) A      43 (A) B     
              -0.4127       -0.4127           -0.0192       -0.0192       
 -0.1059       42 (A) B      42 (A) A    ->    43 (A) B      43 (A) A     
              -0.4127       -0.4127           -0.0192       -0.0192       

 Computing CCSD intemediates for later calculations in double precision
 Finished.

Running a double precision version
           CCSD Lambda amplitudes will be solved using DIIS.
           Start     Size      MaxIter   EConv     LConv     
           3         7         100       1.00e-07  1.00e-05  
 ------------------------------------------------------------------------------
            Enorm      Ldiff       Comment
 ------------------------------------------------------------------------------
     1     6.01e-02   4.61e-02     
     2     1.36e-02   3.12e-03     
     3     5.68e-03   2.23e-03     
     4     3.17e-03   8.07e-04     Switched to DIIS steps.
     5     1.18e-03   6.55e-04     
     6     6.65e-04   2.27e-04     
     7     2.18e-04   9.03e-05     
     8     9.00e-05   4.16e-06     
     9     2.78e-05   2.73e-06     
    10     1.18e-05   1.15e-06     
    11     5.71e-06   3.25e-07     
    12     2.31e-06   7.56e-08     
    13     1.01e-06   7.32e-08     
    14     4.01e-07   3.58e-08     
    15     2.26e-07   1.90e-08     
    16     1.08e-07   2.77e-09     
    17     6.39e-08   2.50e-09     
 ------------------------------------------------------------------------------
                                   CCSD Lambda converged.

 Computing density matrices in double precision...
           Orbital response amplitudes will be solved using DIIS.
           Start     Size      MaxIter   EConv     LConv     
           3         7         100       1.00e-06  1.00e-06  
 ------------------------------------------------------------------------------
            Enorm      Ldiff       Comment
 ------------------------------------------------------------------------------
     1     1.35e-01   1.70e-03     
     2     1.56e-01   8.55e-03     
     3     2.07e-01   3.99e-02     
     4     1.91e-02   1.03e-01     Switched to DIIS steps.
     5     2.02e-03   1.42e-03     
     6     2.96e-04   2.61e-04     
     7     1.03e-04   5.31e-05     
     8     3.85e-05   1.51e-05     
     9     3.05e-05   3.78e-06     
    10     4.29e-06   1.49e-06     
    11     1.52e-06   5.99e-07     
    12     8.52e-07   6.71e-08     
 ------------------------------------------------------------------------------
                                   Orbital response converged.

 Computing density matrices... Done.
 CCSD calculation:   CPU 3504.88 s  wall 602.05 s

 Transferring MO TPDM to AO TPDM
 Transferring g2_o1o1o1o1
 Transferring g2_o1o1o1v1
 Transferring g2_o1o1v1v1
 Transferring g2_o1v1o1v1
 Transferring g2_o1v1v1v1
 Transferring g2_v1v1v1v1
 Adding separable TPDM
 Computing TPDM gradient
 --------------------------------------------------------
 2e gradient
  Atom          X               Y               Z
 --------------------------------------------------------
    1        -42.238377        2.743699       -0.000000  
    2         -1.070072      -21.844703        0.000000  
    3          1.065463       21.832487       -0.000000  
    4         42.242986       -2.731483        0.000000  
 --------------------------------------------------------
 --------------------------------------------------------
 Final gradient
  Atom          X               Y               Z
 --------------------------------------------------------
    1        -42.238377        2.743699       -0.000000  
    2         -1.070072      -21.844703        0.000000  
    3          1.065463       21.832487       -0.000000  
    4         42.242986       -2.731483        0.000000  
 --------------------------------------------------------
 Analytic gradient from two-electron contribution:   CPU 413.63 s  wall 122.18 s

 Total ccman2 time:   CPU 3997.95 s  wall 740.64 s


 --------------------------------------------------------------

                    Orbital Energies (a.u.)
 --------------------------------------------------------------

 Alpha MOs
 -- Occupied --
*******-490.070 -65.203 -65.203 -58.563 -58.563 -58.561 -58.561
-58.561 -58.561 -15.744 -15.743  -9.882  -9.882  -7.497  -7.497
 -7.486  -7.485  -7.485  -7.485  -3.237  -3.237  -3.232  -3.232
 -3.232  -3.232  -3.218  -3.218  -3.218  -3.218  -1.464  -1.078
 -1.019  -0.842  -0.678  -0.665  -0.633  -0.461  -0.450  -0.441
 -0.431  -0.413
 -- Virtual --
 -0.019   0.063   0.065   0.083   0.090   0.095   0.097   0.118
  0.122   0.141   0.156   0.201   0.213   0.218   0.237   0.293
  0.294   0.305   0.347   0.511   0.549   0.550   0.555   0.555
  0.561   0.582   0.669   0.735   0.746   0.750   0.756   0.771
  0.778   0.786   0.809   0.825   0.954   1.002   1.010   1.046
  1.054   1.103   1.172   1.252   1.369   1.488   1.890   1.953
  2.012   2.105   2.222   2.252   2.290   2.297   2.304   2.460
  2.552   2.722   2.808   3.047   3.081   3.379   4.114   4.178
  4.331   4.339   4.458   4.515   4.521   4.528   4.545   4.547
  4.555   4.584   4.660   4.871   4.877   5.193   7.107   7.247
  8.173   8.178   8.182   8.204   8.270   8.281  36.544  37.111
 49.390  49.502 293.849 293.854 293.858 293.879 293.973 293.982
*******1028.456
 --------------------------------------------------------------

          Ground-State Mulliken Net Atomic Charges

     Atom                 Charge (a.u.)
  ----------------------------------------
      1 Br                   -0.008654
      2 N                     0.008631
      3 N                     0.008591
      4 Br                   -0.008568
  ----------------------------------------
  Sum of atomic charges =    -0.000000

 -----------------------------------------------------------------
                    Cartesian Multipole Moments
 -----------------------------------------------------------------
    Charge (ESU x 10^10)
                 0.0000
    Dipole Moment (Debye)
         X      -0.0013      Y      -0.0001      Z      -0.0000
       Tot       0.0013
    Quadrupole Moments (Debye-Ang)
        XX     -43.7679     XY      -1.0338     YY     -50.1628
        XZ      -0.0000     YZ       0.0000     ZZ     -48.0172
    Octopole Moments (Debye-Ang^2)
       XXX      -0.0128    XXY      -0.0130    XYY       0.0004
       YYY      -0.0192    XXZ       0.0000    XYZ       0.0000
       YYZ       0.0000    XZZ      -0.0014    YZZ      -0.0053
       ZZZ       0.0000
    Hexadecapole Moments (Debye-Ang^3)
      XXXX   -1069.0388   XXXY     -19.9894   XXYY    -215.1225
      XYYY      -2.0077   YYYY     -77.3252   XXXZ      -0.0000
      XXYZ       0.0000   XYYZ      -0.0000   YYYZ       0.0000
      XXZZ    -213.3632   XYZZ      -0.5538   YYZZ     -21.7236
      XZZZ      -0.0000   YZZZ       0.0000   ZZZZ     -55.7828
 -----------------------------------------------------------------
 DrvMan completing analytic gradient of the correlated energy
 Correlated dipole moment
            1
    1  -0.0004919
    2  -0.0000585
    3  -0.0000000
 Energy read as -5254.449527195
 Full Analytical Gradient: (in a.u., or Hartree/Bohr)
             1             2             3             4
    1    0.00016055    0.00045435   -0.00047703   -0.00013787
    2   -0.00006333    0.00100441   -0.00096406    0.00002298
    3   -0.00000000    0.00000000   -0.00000000    0.00000000
 Gradient time:  CPU 1.39 s  wall 1.43 s
 ----------------------------------------------------------------
             Standard Nuclear Orientation (Angstroms)
    I     Atom           X                Y                Z
 ----------------------------------------------------------------
    1      Br      2.2633294649    -0.0147089218    -0.0000000000
    2      N       0.3334516655     0.4981898309     0.0000000000
    3      N      -0.3334516655    -0.4991898309    -0.0000000000
    4      Br     -2.2633294649     0.0147089218     0.0000000000
 ----------------------------------------------------------------
 Nuclear Repulsion Energy =   392.8200453138 hartrees
 There are       42 alpha and       42 beta electrons

                       Distance Matrix (Angstroms)
             Br(  1)   N (  2)   N (  3)
   N (  2)  1.996871
   N (  3)  2.641589  1.199803
   Br(  4)  4.526755  2.641406  1.997128

 Requested basis set is 6-311++G(d,p)
 There are 50 shells and 140 basis functions
 A cutoff of  1.0D-14 yielded   1067 shell pairs
 There are      8962 function pairs (     10028 Cartesian)
 Smallest overlap matrix eigenvalue = 2.32E-04
 Guess MOs from SCF MO coefficient file

 -----------------------------------------------------------------------
  General SCF calculation program by
  Eric Jon Sundstrom, Paul Horn, Yuezhi Mao, Dmitri Zuev, Alec White,
  David Stuck, Shaama M.S., Shane Yost, Joonho Lee, David Small,
  Daniel Levine, Susi Lehtola, Hugh Burton, Evgeny Epifanovsky
 -----------------------------------------------------------------------
 Hartree-Fock
 using 6 threads for integral computing
 -------------------------------------------------------
 OpenMP Integral computing Module                
 Release: version 2.0, May 2017, Q-Chem Inc. Pleasanton 
 -------------------------------------------------------
 A restricted SCF calculation will be
 performed using DIIS
 SCF converges when DIIS error is below 1.0e-08
 ---------------------------------------
  Cycle       Energy         DIIS error
 ---------------------------------------
    1   -5253.5422456600      3.67e-05  
    2   -5253.5422488240      1.09e-05  
    3   -5253.5422492271      6.22e-06  
    4   -5253.5422493552      1.67e-06  
    5   -5253.5422493758      7.75e-07  
    6   -5253.5422493807      3.36e-07  
    7   -5253.5422493820      1.32e-07  
    8   -5253.5422493822      6.67e-08  
    9   -5253.5422493822      2.11e-08  
   10   -5253.5422493822      5.88e-09  Convergence criterion met
 ---------------------------------------
 SCF time:   CPU 11.27s  wall 2.00s 
 SCF   energy in the final basis set =    -5253.5422493822
 Total energy in the final basis set =    -5253.5422493822


 ------------------------------------------------------------------------------

   CCMAN2: suite of methods based on coupled cluster
           and equation of motion theories.

   Components:
   * libvmm-1.3-trunk
     by Evgeny Epifanovsky, Ilya Kaliman.
   * libtensor-2.5-trunk
     by Evgeny Epifanovsky, Michael Wormit, Dmitry Zuev, Sam Manzer, 
        Ilya Kaliman.
   * libcc-2.5-trunk
     by Evgeny Epifanovsky, Arik Landau, Tomasz Kus, Kirill Khistyaev, 
        Dmitry Zuev, Prashant Manohar, Xintian Feng, Anna Krylov, 
        Matthew Goldey, Alec White, Thomas Jagau, Kaushik Nanda, 
        Anastasia Gunina, Alexander Kunitsa, Joonho Lee.

   CCMAN original authors:
   Anna I. Krylov, C. David Sherrill, Steven R. Gwaltney,
   Edward F. C. Byrd (2000)
   Sergey V. Levchenko, Lyudmila V. Slipchenko, Tao Wang,
   Ana-Maria C. Cristian (2003)
   Piotr A. Pieniazek, C. Melania Oana, Evgeny Epifanovsky (2007)
   Prashant Manohar (2009)

 ------------------------------------------------------------------------------


 Allocating and initializing 63808MB of RAM...
 Calculation will run on 6 cores.


 Alpha MOs, Restricted
 -- Occupied --                  
-490.07 -490.07  -65.20  -65.20  -58.56  -58.56  -58.56  -58.56
  1 A     2 A     3 A     4 A     5 A     6 A     7 A     8 A                  
-58.561 -58.561 -15.744 -15.742  -9.882  -9.882  -7.497  -7.497
  9 A    10 A    11 A    12 A    13 A    14 A    15 A    16 A                  
 -7.486  -7.485  -7.485  -7.485  -3.237  -3.237  -3.232  -3.232
 17 A    18 A    19 A    20 A    21 A    22 A    23 A    24 A                  
 -3.232  -3.232  -3.218  -3.218  -3.218  -3.218  -1.465  -1.078
 25 A    26 A    27 A    28 A    29 A    30 A    31 A    32 A                  
 -1.019  -0.842  -0.678  -0.666  -0.634  -0.461  -0.450  -0.441
 33 A    34 A    35 A    36 A    37 A    38 A    39 A    40 A                  
 -0.431  -0.412
 41 A    42 A                                                                  
 -- Virtual --                   
 -0.019   0.064   0.065   0.083   0.090   0.095   0.097   0.118
 43 A    44 A    45 A    46 A    47 A    48 A    49 A    50 A                  
  0.122   0.141   0.157   0.201   0.213   0.218   0.237   0.293
 51 A    52 A    53 A    54 A    55 A    56 A    57 A    58 A                  
  0.294   0.305   0.347   0.511   0.550   0.550   0.555   0.555
 59 A    60 A    61 A    62 A    63 A    64 A    65 A    66 A                  
  0.561   0.583   0.669   0.735   0.746   0.750   0.756   0.771
 67 A    68 A    69 A    70 A    71 A    72 A    73 A    74 A                  
  0.779   0.786   0.809   0.825   0.954   1.002   1.010   1.046
 75 A    76 A    77 A    78 A    79 A    80 A    81 A    82 A                  
  1.054   1.104   1.172   1.252   1.368   1.489   1.890   1.954
 83 A    84 A    85 A    86 A    87 A    88 A    89 A    90 A                  
  2.011   2.105   2.223   2.252   2.290   2.297   2.304   2.460
 91 A    92 A    93 A    94 A    95 A    96 A    97 A    98 A                  
  2.551   2.724   2.809   3.050   3.083   3.381   4.114   4.178
 99 A   100 A   101 A   102 A   103 A   104 A   105 A   106 A                  
  4.331   4.340   4.461   4.515   4.521   4.528   4.545   4.547
107 A   108 A   109 A   110 A   111 A   112 A   113 A   114 A                  
  4.555   4.584   4.660   4.871   4.878   5.191   7.107   7.247
115 A   116 A   117 A   118 A   119 A   120 A   121 A   122 A                  
  8.173   8.178   8.182   8.204   8.270   8.281  36.543  37.118
123 A   124 A   125 A   126 A   127 A   128 A   129 A   130 A                  
 49.390  49.503 293.849 293.854 293.858 293.879 293.973 293.982
131 A   132 A   133 A   134 A   135 A   136 A   137 A   138 A                  
*******1028.456
139 A   140 A                                                                  

 Beta MOs, Restricted
 -- Occupied --                  
-490.07 -490.07  -65.20  -65.20  -58.56  -58.56  -58.56  -58.56
  1 A     2 A     3 A     4 A     5 A     6 A     7 A     8 A                  
-58.561 -58.561 -15.744 -15.742  -9.882  -9.882  -7.497  -7.497
  9 A    10 A    11 A    12 A    13 A    14 A    15 A    16 A                  
 -7.486  -7.485  -7.485  -7.485  -3.237  -3.237  -3.232  -3.232
 17 A    18 A    19 A    20 A    21 A    22 A    23 A    24 A                  
 -3.232  -3.232  -3.218  -3.218  -3.218  -3.218  -1.465  -1.078
 25 A    26 A    27 A    28 A    29 A    30 A    31 A    32 A                  
 -1.019  -0.842  -0.678  -0.666  -0.634  -0.461  -0.450  -0.441
 33 A    34 A    35 A    36 A    37 A    38 A    39 A    40 A                  
 -0.431  -0.412
 41 A    42 A                                                                  
 -- Virtual --                   
 -0.019   0.064   0.065   0.083   0.090   0.095   0.097   0.118
 43 A    44 A    45 A    46 A    47 A    48 A    49 A    50 A                  
  0.122   0.141   0.157   0.201   0.213   0.218   0.237   0.293
 51 A    52 A    53 A    54 A    55 A    56 A    57 A    58 A                  
  0.294   0.305   0.347   0.511   0.550   0.550   0.555   0.555
 59 A    60 A    61 A    62 A    63 A    64 A    65 A    66 A                  
  0.561   0.583   0.669   0.735   0.746   0.750   0.756   0.771
 67 A    68 A    69 A    70 A    71 A    72 A    73 A    74 A                  
  0.779   0.786   0.809   0.825   0.954   1.002   1.010   1.046
 75 A    76 A    77 A    78 A    79 A    80 A    81 A    82 A                  
  1.054   1.104   1.172   1.252   1.368   1.489   1.890   1.954
 83 A    84 A    85 A    86 A    87 A    88 A    89 A    90 A                  
  2.011   2.105   2.223   2.252   2.290   2.297   2.304   2.460
 91 A    92 A    93 A    94 A    95 A    96 A    97 A    98 A                  
  2.551   2.724   2.809   3.050   3.083   3.381   4.114   4.178
 99 A   100 A   101 A   102 A   103 A   104 A   105 A   106 A                  
  4.331   4.340   4.461   4.515   4.521   4.528   4.545   4.547
107 A   108 A   109 A   110 A   111 A   112 A   113 A   114 A                  
  4.555   4.584   4.660   4.871   4.878   5.191   7.107   7.247
115 A   116 A   117 A   118 A   119 A   120 A   121 A   122 A                  
  8.173   8.178   8.182   8.204   8.270   8.281  36.543  37.118
123 A   124 A   125 A   126 A   127 A   128 A   129 A   130 A                  
 49.390  49.503 293.849 293.854 293.858 293.879 293.973 293.982
131 A   132 A   133 A   134 A   135 A   136 A   137 A   138 A                  
*******1028.456
139 A   140 A                                                                  

 Occupation and symmetry of molecular orbitals

 Point group: C1 (1 irreducible representation).

                           A     All 
 -------------------------------------
 All molecular orbitals:
  - Alpha                  140   140 
  - Beta                   140   140 
 -------------------------------------
 Alpha orbitals:
  - Frozen occupied        20    20  
  - Active occupied        22    22  
  - Active virtual         98    98  
  - Frozen virtual         0     0   
 -------------------------------------
 Beta orbitals:
  - Frozen occupied        20    20  
  - Active occupied        22    22  
  - Active virtual         98    98  
  - Frozen virtual         0     0   
 -------------------------------------

 Import integrals:   CPU 0.00 s  wall 0.00 s

 Import integrals:   CPU 73.70 s  wall 14.41 s

 MP2 amplitudes:   CPU 0.21 s  wall 0.13 s

Running a double precision version
           CCSD T amplitudes will be solved using DIIS.

           Start     Size      MaxIter   EConv     TConv     
           3         7         100       1.00e-07  1.00e-05  
 ------------------------------------------------------------------------------
           Energy (a.u.)   Ediff      Tdiff       Comment
 ------------------------------------------------------------------------------
         -5254.45599123                           
     1   -5254.41673946   3.93e-02   8.41e-01     
     2   -5254.44768556   3.09e-02   1.12e-01     
     3   -5254.44548001   2.21e-03   4.96e-02     
     4   -5254.44844235   2.96e-03   1.46e-02     Switched to DIIS steps.
     5   -5254.44944661   1.00e-03   1.35e-02     
     6   -5254.44950031   5.37e-05   3.09e-03     
     7   -5254.44951229   1.20e-05   1.57e-03     
     8   -5254.44952373   1.14e-05   4.62e-04     
     9   -5254.44952784   4.11e-06   3.12e-04     
    10   -5254.44952687   9.72e-07   8.54e-05     
    11   -5254.44952717   2.97e-07   3.71e-05     
    12   -5254.44952691   2.52e-07   2.08e-05     
    13   -5254.44952691   6.50e-10   5.00e-06     
 ------------------------------------------------------------------------------
         -5254.44952691                           CCSD T converged.

End of double precision
 SCF energy                 = -5253.54224938
 MP2 energy                 = -5254.45599123
 CCSD correlation energy     =    -0.90727753
 CCSD total energy           = -5254.44952691

 CCSD  T1^2 = 0.0126  T2^2 = 0.2981  Leading amplitudes:

 Amplitude    Orbitals with energies
 -0.0302       38 (A) A                  ->    44 (A) A                   
              -0.4607                          0.0636                     
 -0.0302       38 (A) B                  ->    44 (A) B                   
              -0.4607                          0.0636                     
 -0.0237       42 (A) A                  ->    53 (A) A                   
              -0.4123                          0.1567                     
 -0.0237       42 (A) B                  ->    53 (A) B                   
              -0.4123                          0.1567                     

 Amplitude    Orbitals with energies
 -0.1062       42 (A) A      42 (A) B    ->    43 (A) A      43 (A) B     
              -0.4123       -0.4123           -0.0194       -0.0194       
  0.1062       42 (A) A      42 (A) B    ->    43 (A) B      43 (A) A     
              -0.4123       -0.4123           -0.0194       -0.0194       
  0.1062       42 (A) B      42 (A) A    ->    43 (A) A      43 (A) B     
              -0.4123       -0.4123           -0.0194       -0.0194       
 -0.1062       42 (A) B      42 (A) A    ->    43 (A) B      43 (A) A     
              -0.4123       -0.4123           -0.0194       -0.0194       

 Computing CCSD intemediates for later calculations in double precision
 Finished.

Running a double precision version
           CCSD Lambda amplitudes will be solved using DIIS.
           Start     Size      MaxIter   EConv     LConv     
           3         7         100       1.00e-07  1.00e-05  
 ------------------------------------------------------------------------------
            Enorm      Ldiff       Comment
 ------------------------------------------------------------------------------
     1     6.00e-02   4.60e-02     
     2     1.36e-02   3.11e-03     
     3     5.66e-03   2.23e-03     
     4     3.16e-03   8.06e-04     Switched to DIIS steps.
     5     1.18e-03   6.54e-04     
     6     6.62e-04   2.26e-04     
     7     2.17e-04   9.00e-05     
     8     8.94e-05   4.21e-06     
     9     2.77e-05   2.66e-06     
    10     1.18e-05   1.13e-06     
    11     5.69e-06   3.13e-07     
    12     2.30e-06   8.07e-08     
    13     9.99e-07   7.04e-08     
    14     3.94e-07   3.67e-08     
    15     2.21e-07   1.89e-08     
    16     1.04e-07   2.76e-09     
    17     6.17e-08   2.57e-09     
 ------------------------------------------------------------------------------
                                   CCSD Lambda converged.

 Computing density matrices in double precision...
           Orbital response amplitudes will be solved using DIIS.
           Start     Size      MaxIter   EConv     LConv     
           3         7         100       1.00e-06  1.00e-06  
 ------------------------------------------------------------------------------
            Enorm      Ldiff       Comment
 ------------------------------------------------------------------------------
     1     1.34e-01   1.57e-03     
     2     1.56e-01   8.48e-03     
     3     2.07e-01   3.97e-02     
     4     1.90e-02   1.03e-01     Switched to DIIS steps.
     5     2.02e-03   1.42e-03     
     6     2.94e-04   2.61e-04     
     7     1.02e-04   5.25e-05     
     8     3.77e-05   1.50e-05     
     9     3.03e-05   3.77e-06     
    10     4.28e-06   1.44e-06     
    11     1.53e-06   5.95e-07     
    12     8.51e-07   6.69e-08     
 ------------------------------------------------------------------------------
                                   Orbital response converged.

 Computing density matrices... Done.
 CCSD calculation:   CPU 3503.11 s  wall 601.82 s

 Transferring MO TPDM to AO TPDM
 Transferring g2_o1o1o1o1
 Transferring g2_o1o1o1v1
 Transferring g2_o1o1v1v1
 Transferring g2_o1v1o1v1
 Transferring g2_o1v1v1v1
 Transferring g2_v1v1v1v1
 Adding separable TPDM
 Computing TPDM gradient
 --------------------------------------------------------
 2e gradient
  Atom          X               Y               Z
 --------------------------------------------------------
    1        -42.241816        2.722558       -0.000000  
    2         -1.104773      -21.839189       -0.000000  
    3          1.109383       21.851410        0.000000  
    4         42.237206       -2.734779       -0.000000  
 --------------------------------------------------------
 --------------------------------------------------------
 Final gradient
  Atom          X               Y               Z
 --------------------------------------------------------
    1        -42.241816        2.722558       -0.000000  
    2         -1.104773      -21.839189       -0.000000  
    3          1.109383       21.851410        0.000000  
    4         42.237206       -2.734779       -0.000000  
 --------------------------------------------------------
 Analytic gradient from two-electron contribution:   CPU 418.21 s  wall 124.50 s

 Total ccman2 time:   CPU 4002.22 s  wall 743.04 s


 --------------------------------------------------------------

                    Orbital Energies (a.u.)
 --------------------------------------------------------------

 Alpha MOs
 -- Occupied --
*******-490.070 -65.203 -65.203 -58.563 -58.563 -58.561 -58.561
-58.561 -58.561 -15.744 -15.742  -9.882  -9.882  -7.497  -7.497
 -7.486  -7.485  -7.485  -7.485  -3.237  -3.237  -3.232  -3.232
 -3.232  -3.232  -3.218  -3.218  -3.218  -3.218  -1.465  -1.078
 -1.019  -0.842  -0.678  -0.666  -0.634  -0.461  -0.450  -0.441
 -0.431  -0.412
 -- Virtual --
 -0.019   0.064   0.065   0.083   0.090   0.095   0.097   0.118
  0.122   0.141   0.157   0.201   0.213   0.218   0.237   0.293
  0.294   0.305   0.347   0.511   0.550   0.550   0.555   0.555
  0.561   0.583   0.669   0.735   0.746   0.750   0.756   0.771
  0.779   0.786   0.809   0.825   0.954   1.002   1.010   1.046
  1.054   1.104   1.172   1.252   1.368   1.489   1.890   1.954
  2.011   2.105   2.223   2.252   2.290   2.297   2.304   2.460
  2.551   2.724   2.809   3.050   3.083   3.381   4.114   4.178
  4.331   4.340   4.461   4.515   4.521   4.528   4.545   4.547
  4.555   4.584   4.660   4.871   4.878   5.191   7.107   7.247
  8.173   8.178   8.182   8.204   8.270   8.281  36.543  37.118
 49.390  49.503 293.849 293.854 293.858 293.879 293.973 293.982
*******1028.456
 --------------------------------------------------------------

          Ground-State Mulliken Net Atomic Charges

     Atom                 Charge (a.u.)
  ----------------------------------------
      1 Br                   -0.008545
      2 N                     0.008568
      3 N                     0.008609
      4 Br                   -0.008632
  ----------------------------------------
  Sum of atomic charges =    -0.000000

 -----------------------------------------------------------------
                    Cartesian Multipole Moments
 -----------------------------------------------------------------
    Charge (ESU x 10^10)
                -0.0000
    Dipole Moment (Debye)
         X       0.0013      Y       0.0001      Z      -0.0000
       Tot       0.0013
    Quadrupole Moments (Debye-Ang)
        XX     -43.7733     XY      -1.0304     YY     -50.1612
        XZ       0.0000     YZ       0.0000     ZZ     -48.0135
    Octopole Moments (Debye-Ang^2)
       XXX       0.0128    XXY       0.0130    XYY      -0.0004
       YYY       0.0192    XXZ      -0.0000    XYZ       0.0000
       YYZ      -0.0000    XZZ       0.0014    YZZ       0.0053
       ZZZ      -0.0000
    Hexadecapole Moments (Debye-Ang^3)
      XXXX   -1069.1023   XXXY     -19.9088   XXYY    -215.1309
      XYYY      -1.9900   YYYY     -77.2561   XXXZ      -0.0000
      XXYZ      -0.0000   XYYZ      -0.0000   YYYZ      -0.0000
      XXZZ    -213.3676   XYZZ      -0.5478   YYZZ     -21.7123
      XZZZ       0.0000   YZZZ       0.0000   ZZZZ     -55.7783
 -----------------------------------------------------------------
 DrvMan completing analytic gradient of the correlated energy
 Correlated dipole moment
            1
    1   0.0004947
    2   0.0000585
    3  -0.0000000
 Energy read as -5254.449526914
 Full Analytical Gradient: (in a.u., or Hartree/Bohr)
             1             2             3             4
    1   -0.00006958   -0.00048700    0.00050963    0.00004694
    2    0.00007875   -0.00116051    0.00112031   -0.00003855
    3   -0.00000000    0.00000000   -0.00000000    0.00000000
 Gradient time:  CPU 1.39 s  wall 1.41 s
 ----------------------------------------------------------------
             Standard Nuclear Orientation (Angstroms)
    I     Atom           X                Y                Z
 ----------------------------------------------------------------
    1      Br      2.2633294649    -0.0147089218    -0.0000000000
    2      N       0.3334516655     0.4991898309     0.0010000000
    3      N      -0.3334516655    -0.4991898309    -0.0000000000
    4      Br     -2.2633294649     0.0147089218     0.0000000000
 ----------------------------------------------------------------
 Nuclear Repulsion Energy =   392.7932983884 hartrees
 There are       42 alpha and       42 beta electrons

                       Distance Matrix (Angstroms)
             Br(  1)   N (  2)   N (  3)
   N (  2)  1.997128
   N (  3)  2.641589  1.200634
   Br(  4)  4.526755  2.641589  1.997128

 Requested basis set is 6-311++G(d,p)
 There are 50 shells and 140 basis functions
 A cutoff of  1.0D-14 yielded   1067 shell pairs
 There are      8962 function pairs (     10028 Cartesian)
 Smallest overlap matrix eigenvalue = 2.33E-04
 Guess MOs from SCF MO coefficient file

 -----------------------------------------------------------------------
  General SCF calculation program by
  Eric Jon Sundstrom, Paul Horn, Yuezhi Mao, Dmitri Zuev, Alec White,
  David Stuck, Shaama M.S., Shane Yost, Joonho Lee, David Small,
  Daniel Levine, Susi Lehtola, Hugh Burton, Evgeny Epifanovsky
 -----------------------------------------------------------------------
 Hartree-Fock
 using 6 threads for integral computing
 -------------------------------------------------------
 OpenMP Integral computing Module                
 Release: version 2.0, May 2017, Q-Chem Inc. Pleasanton 
 -------------------------------------------------------
 A restricted SCF calculation will be
 performed using DIIS
 SCF converges when DIIS error is below 1.0e-08
 ---------------------------------------
  Cycle       Energy         DIIS error
 ---------------------------------------
    1   -5253.5421388914      2.27e-05  
    2   -5253.5421403238      6.73e-06  
    3   -5253.5421405242      3.93e-06  
    4   -5253.5421405858      1.36e-06  
    5   -5253.5421406037      7.18e-07  
    6   -5253.5421406095      3.50e-07  
    7   -5253.5421406113      1.26e-07  
    8   -5253.5421406114      7.02e-08  
    9   -5253.5421406115      3.03e-08  
   10   -5253.5421406115      1.03e-08  
   11   -5253.5421406115      3.58e-09  Convergence criterion met
 ---------------------------------------
 SCF time:   CPU 12.52s  wall 2.00s 
 SCF   energy in the final basis set =    -5253.5421406115
 Total energy in the final basis set =    -5253.5421406115


 ------------------------------------------------------------------------------

   CCMAN2: suite of methods based on coupled cluster
           and equation of motion theories.

   Components:
   * libvmm-1.3-trunk
     by Evgeny Epifanovsky, Ilya Kaliman.
   * libtensor-2.5-trunk
     by Evgeny Epifanovsky, Michael Wormit, Dmitry Zuev, Sam Manzer, 
        Ilya Kaliman.
   * libcc-2.5-trunk
     by Evgeny Epifanovsky, Arik Landau, Tomasz Kus, Kirill Khistyaev, 
        Dmitry Zuev, Prashant Manohar, Xintian Feng, Anna Krylov, 
        Matthew Goldey, Alec White, Thomas Jagau, Kaushik Nanda, 
        Anastasia Gunina, Alexander Kunitsa, Joonho Lee.

   CCMAN original authors:
   Anna I. Krylov, C. David Sherrill, Steven R. Gwaltney,
   Edward F. C. Byrd (2000)
   Sergey V. Levchenko, Lyudmila V. Slipchenko, Tao Wang,
   Ana-Maria C. Cristian (2003)
   Piotr A. Pieniazek, C. Melania Oana, Evgeny Epifanovsky (2007)
   Prashant Manohar (2009)

 ------------------------------------------------------------------------------


 Allocating and initializing 63808MB of RAM...
 Calculation will run on 6 cores.


 Alpha MOs, Restricted
 -- Occupied --                  
-490.07 -490.07  -65.20  -65.20  -58.56  -58.56  -58.56  -58.56
  1 A     2 A     3 A     4 A     5 A     6 A     7 A     8 A                  
-58.561 -58.561 -15.744 -15.742  -9.882  -9.882  -7.497  -7.497
  9 A    10 A    11 A    12 A    13 A    14 A    15 A    16 A                  
 -7.486  -7.486  -7.485  -7.485  -3.237  -3.237  -3.232  -3.232
 17 A    18 A    19 A    20 A    21 A    22 A    23 A    24 A                  
 -3.232  -3.232  -3.218  -3.218  -3.218  -3.218  -1.465  -1.078
 25 A    26 A    27 A    28 A    29 A    30 A    31 A    32 A                  
 -1.019  -0.842  -0.678  -0.666  -0.634  -0.461  -0.450  -0.441
 33 A    34 A    35 A    36 A    37 A    38 A    39 A    40 A                  
 -0.431  -0.412
 41 A    42 A                                                                  
 -- Virtual --                   
 -0.019   0.063   0.065   0.083   0.090   0.095   0.097   0.118
 43 A    44 A    45 A    46 A    47 A    48 A    49 A    50 A                  
  0.122   0.141   0.157   0.201   0.213   0.218   0.237   0.293
 51 A    52 A    53 A    54 A    55 A    56 A    57 A    58 A                  
  0.294   0.305   0.347   0.511   0.549   0.550   0.555   0.555
 59 A    60 A    61 A    62 A    63 A    64 A    65 A    66 A                  
  0.561   0.583   0.669   0.735   0.746   0.750   0.756   0.771
 67 A    68 A    69 A    70 A    71 A    72 A    73 A    74 A                  
  0.779   0.786   0.809   0.825   0.954   1.002   1.010   1.046
 75 A    76 A    77 A    78 A    79 A    80 A    81 A    82 A                  
  1.054   1.104   1.172   1.252   1.368   1.488   1.890   1.953
 83 A    84 A    85 A    86 A    87 A    88 A    89 A    90 A                  
  2.011   2.105   2.222   2.252   2.290   2.297   2.304   2.460
 91 A    92 A    93 A    94 A    95 A    96 A    97 A    98 A                  
  2.552   2.723   2.808   3.049   3.082   3.380   4.114   4.178
 99 A   100 A   101 A   102 A   103 A   104 A   105 A   106 A                  
  4.331   4.339   4.459   4.515   4.521   4.528   4.545   4.547
107 A   108 A   109 A   110 A   111 A   112 A   113 A   114 A                  
  4.555   4.584   4.660   4.871   4.877   5.192   7.107   7.247
115 A   116 A   117 A   118 A   119 A   120 A   121 A   122 A                  
  8.173   8.178   8.182   8.204   8.270   8.281  36.544  37.115
123 A   124 A   125 A   126 A   127 A   128 A   129 A   130 A                  
 49.390  49.502 293.849 293.854 293.858 293.879 293.973 293.982
131 A   132 A   133 A   134 A   135 A   136 A   137 A   138 A                  
*******1028.456
139 A   140 A                                                                  

 Beta MOs, Restricted
 -- Occupied --                  
-490.07 -490.07  -65.20  -65.20  -58.56  -58.56  -58.56  -58.56
  1 A     2 A     3 A     4 A     5 A     6 A     7 A     8 A                  
-58.561 -58.561 -15.744 -15.742  -9.882  -9.882  -7.497  -7.497
  9 A    10 A    11 A    12 A    13 A    14 A    15 A    16 A                  
 -7.486  -7.486  -7.485  -7.485  -3.237  -3.237  -3.232  -3.232
 17 A    18 A    19 A    20 A    21 A    22 A    23 A    24 A                  
 -3.232  -3.232  -3.218  -3.218  -3.218  -3.218  -1.465  -1.078
 25 A    26 A    27 A    28 A    29 A    30 A    31 A    32 A                  
 -1.019  -0.842  -0.678  -0.666  -0.634  -0.461  -0.450  -0.441
 33 A    34 A    35 A    36 A    37 A    38 A    39 A    40 A                  
 -0.431  -0.412
 41 A    42 A                                                                  
 -- Virtual --                   
 -0.019   0.063   0.065   0.083   0.090   0.095   0.097   0.118
 43 A    44 A    45 A    46 A    47 A    48 A    49 A    50 A                  
  0.122   0.141   0.157   0.201   0.213   0.218   0.237   0.293
 51 A    52 A    53 A    54 A    55 A    56 A    57 A    58 A                  
  0.294   0.305   0.347   0.511   0.549   0.550   0.555   0.555
 59 A    60 A    61 A    62 A    63 A    64 A    65 A    66 A                  
  0.561   0.583   0.669   0.735   0.746   0.750   0.756   0.771
 67 A    68 A    69 A    70 A    71 A    72 A    73 A    74 A                  
  0.779   0.786   0.809   0.825   0.954   1.002   1.010   1.046
 75 A    76 A    77 A    78 A    79 A    80 A    81 A    82 A                  
  1.054   1.104   1.172   1.252   1.368   1.488   1.890   1.953
 83 A    84 A    85 A    86 A    87 A    88 A    89 A    90 A                  
  2.011   2.105   2.222   2.252   2.290   2.297   2.304   2.460
 91 A    92 A    93 A    94 A    95 A    96 A    97 A    98 A                  
  2.552   2.723   2.808   3.049   3.082   3.380   4.114   4.178
 99 A   100 A   101 A   102 A   103 A   104 A   105 A   106 A                  
  4.331   4.339   4.459   4.515   4.521   4.528   4.545   4.547
107 A   108 A   109 A   110 A   111 A   112 A   113 A   114 A                  
  4.555   4.584   4.660   4.871   4.877   5.192   7.107   7.247
115 A   116 A   117 A   118 A   119 A   120 A   121 A   122 A                  
  8.173   8.178   8.182   8.204   8.270   8.281  36.544  37.115
123 A   124 A   125 A   126 A   127 A   128 A   129 A   130 A                  
 49.390  49.502 293.849 293.854 293.858 293.879 293.973 293.982
131 A   132 A   133 A   134 A   135 A   136 A   137 A   138 A                  
*******1028.456
139 A   140 A                                                                  

 Occupation and symmetry of molecular orbitals

 Point group: C1 (1 irreducible representation).

                           A     All 
 -------------------------------------
 All molecular orbitals:
  - Alpha                  140   140 
  - Beta                   140   140 
 -------------------------------------
 Alpha orbitals:
  - Frozen occupied        20    20  
  - Active occupied        22    22  
  - Active virtual         98    98  
  - Frozen virtual         0     0   
 -------------------------------------
 Beta orbitals:
  - Frozen occupied        20    20  
  - Active occupied        22    22  
  - Active virtual         98    98  
  - Frozen virtual         0     0   
 -------------------------------------

 Import integrals:   CPU 0.00 s  wall 0.00 s

 Import integrals:   CPU 72.72 s  wall 14.39 s

 MP2 amplitudes:   CPU 0.21 s  wall 0.13 s

Running a double precision version
           CCSD T amplitudes will be solved using DIIS.

           Start     Size      MaxIter   EConv     TConv     
           3         7         100       1.00e-07  1.00e-05  
 ------------------------------------------------------------------------------
           Energy (a.u.)   Ediff      Tdiff       Comment
 ------------------------------------------------------------------------------
         -5254.45601839                           
     1   -5254.41670819   3.93e-02   8.41e-01     
     2   -5254.44769062   3.10e-02   1.12e-01     
     3   -5254.44547467   2.22e-03   4.96e-02     
     4   -5254.44844190   2.97e-03   1.46e-02     Switched to DIIS steps.
     5   -5254.44944745   1.01e-03   1.35e-02     
     6   -5254.44950143   5.40e-05   3.10e-03     
     7   -5254.44951344   1.20e-05   1.57e-03     
     8   -5254.44952487   1.14e-05   4.62e-04     
     9   -5254.44952900   4.13e-06   3.12e-04     
    10   -5254.44952802   9.75e-07   8.56e-05     
    11   -5254.44952832   2.98e-07   3.71e-05     
    12   -5254.44952807   2.52e-07   2.09e-05     
    13   -5254.44952807   4.30e-10   5.02e-06     
 ------------------------------------------------------------------------------
         -5254.44952807                           CCSD T converged.

End of double precision
 SCF energy                 = -5253.54214061
 MP2 energy                 = -5254.45601839
 CCSD correlation energy     =    -0.90738746
 CCSD total energy           = -5254.44952807

 CCSD  T1^2 = 0.0126  T2^2 = 0.2982  Leading amplitudes:

 Amplitude    Orbitals with energies
 -0.0302       38 (A) A                  ->    44 (A) A                   
              -0.4607                          0.0634                     
 -0.0302       38 (A) B                  ->    44 (A) B                   
              -0.4607                          0.0634                     
 -0.0237       42 (A) A                  ->    53 (A) A                   
              -0.4125                          0.1566                     
 -0.0237       42 (A) B                  ->    53 (A) B                   
              -0.4125                          0.1566                     

 Amplitude    Orbitals with energies
 -0.1060       42 (A) A      42 (A) B    ->    43 (A) A      43 (A) B     
              -0.4125       -0.4125           -0.0193       -0.0193       
  0.1060       42 (A) A      42 (A) B    ->    43 (A) B      43 (A) A     
              -0.4125       -0.4125           -0.0193       -0.0193       
  0.1060       42 (A) B      42 (A) A    ->    43 (A) A      43 (A) B     
              -0.4125       -0.4125           -0.0193       -0.0193       
 -0.1060       42 (A) B      42 (A) A    ->    43 (A) B      43 (A) A     
              -0.4125       -0.4125           -0.0193       -0.0193       

 Computing CCSD intemediates for later calculations in double precision
 Finished.

Running a double precision version
           CCSD Lambda amplitudes will be solved using DIIS.
           Start     Size      MaxIter   EConv     LConv     
           3         7         100       1.00e-07  1.00e-05  
 ------------------------------------------------------------------------------
            Enorm      Ldiff       Comment
 ------------------------------------------------------------------------------
     1     6.01e-02   4.60e-02     
     2     1.36e-02   3.11e-03     
     3     5.67e-03   2.23e-03     
     4     3.16e-03   8.07e-04     Switched to DIIS steps.
     5     1.18e-03   6.54e-04     
     6     6.63e-04   2.27e-04     
     7     2.17e-04   9.01e-05     
     8     8.97e-05   4.19e-06     
     9     2.77e-05   2.70e-06     
    10     1.18e-05   1.14e-06     
    11     5.70e-06   3.19e-07     
    12     2.31e-06   7.82e-08     
    13     1.00e-06   7.18e-08     
    14     3.97e-07   3.62e-08     
    15     2.23e-07   1.90e-08     
    16     1.06e-07   2.77e-09     
    17     6.27e-08   2.54e-09     
 ------------------------------------------------------------------------------
                                   CCSD Lambda converged.

 Computing density matrices in double precision...
           Orbital response amplitudes will be solved using DIIS.
           Start     Size      MaxIter   EConv     LConv     
           3         7         100       1.00e-06  1.00e-06  
 ------------------------------------------------------------------------------
            Enorm      Ldiff       Comment
 ------------------------------------------------------------------------------
     1     1.34e-01   1.63e-03     
     2     1.56e-01   8.51e-03     
     3     2.07e-01   3.98e-02     
     4     1.91e-02   1.03e-01     Switched to DIIS steps.
     5     2.02e-03   1.42e-03     
     6     2.95e-04   2.61e-04     
     7     9.90e-05   5.28e-05     
     8     2.30e-05   1.53e-05     
     9     4.31e-06   5.09e-06     
    10     1.09e-06   3.63e-07     
    11     4.00e-07   1.62e-07     
 ------------------------------------------------------------------------------
                                   Orbital response converged.

 Computing density matrices... Done.
 CCSD calculation:   CPU 3501.49 s  wall 601.17 s

 Transferring MO TPDM to AO TPDM
 Transferring g2_o1o1o1o1
 Transferring g2_o1o1o1v1
 Transferring g2_o1o1v1v1
 Transferring g2_o1v1o1v1
 Transferring g2_o1v1v1v1
 Transferring g2_v1v1v1v1
 Adding separable TPDM
 Computing TPDM gradient
 --------------------------------------------------------
 2e gradient
  Atom          X               Y               Z
 --------------------------------------------------------
    1        -42.240105        2.733132        0.008954  
    2         -1.087399      -21.841954       -0.028290  
    3          1.087395       21.841955        0.015285  
    4         42.240109       -2.733133        0.004051  
 --------------------------------------------------------
 --------------------------------------------------------
 Final gradient
  Atom          X               Y               Z
 --------------------------------------------------------
    1        -42.240105        2.733132        0.008954  
    2         -1.087399      -21.841954       -0.028290  
    3          1.087395       21.841955        0.015285  
    4         42.240109       -2.733133        0.004051  
 --------------------------------------------------------
 Analytic gradient from two-electron contribution:   CPU 414.69 s  wall 121.41 s

 Total ccman2 time:   CPU 3995.34 s  wall 739.16 s


 --------------------------------------------------------------

                    Orbital Energies (a.u.)
 --------------------------------------------------------------

 Alpha MOs
 -- Occupied --
*******-490.070 -65.203 -65.203 -58.563 -58.563 -58.561 -58.561
-58.561 -58.561 -15.744 -15.742  -9.882  -9.882  -7.497  -7.497
 -7.486  -7.486  -7.485  -7.485  -3.237  -3.237  -3.232  -3.232
 -3.232  -3.232  -3.218  -3.218  -3.218  -3.218  -1.465  -1.078
 -1.019  -0.842  -0.678  -0.666  -0.634  -0.461  -0.450  -0.441
 -0.431  -0.412
 -- Virtual --
 -0.019   0.063   0.065   0.083   0.090   0.095   0.097   0.118
  0.122   0.141   0.157   0.201   0.213   0.218   0.237   0.293
  0.294   0.305   0.347   0.511   0.549   0.550   0.555   0.555
  0.561   0.583   0.669   0.735   0.746   0.750   0.756   0.771
  0.779   0.786   0.809   0.825   0.954   1.002   1.010   1.046
  1.054   1.104   1.172   1.252   1.368   1.488   1.890   1.953
  2.011   2.105   2.222   2.252   2.290   2.297   2.304   2.460
  2.552   2.723   2.808   3.049   3.082   3.380   4.114   4.178
  4.331   4.339   4.459   4.515   4.521   4.528   4.545   4.547
  4.555   4.584   4.660   4.871   4.877   5.192   7.107   7.247
  8.173   8.178   8.182   8.204   8.270   8.281  36.544  37.115
 49.390  49.502 293.849 293.854 293.858 293.879 293.973 293.982
*******1028.456
 --------------------------------------------------------------

          Ground-State Mulliken Net Atomic Charges

     Atom                 Charge (a.u.)
  ----------------------------------------
      1 Br                   -0.008600
      2 N                     0.008600
      3 N                     0.008599
      4 Br                   -0.008599
  ----------------------------------------
  Sum of atomic charges =    -0.000000

 -----------------------------------------------------------------
                    Cartesian Multipole Moments
 -----------------------------------------------------------------
    Charge (ESU x 10^10)
                -0.0000
    Dipole Moment (Debye)
         X      -0.0000      Y       0.0000      Z      -0.0001
       Tot       0.0001
    Quadrupole Moments (Debye-Ang)
        XX     -43.7706     XY      -1.0321     YY     -50.1620
        XZ      -0.0010     YZ      -0.0021     ZZ     -48.0154
    Octopole Moments (Debye-Ang^2)
       XXX      -0.0000    XXY       0.0000    XYY      -0.0000
       YYY       0.0000    XXZ      -0.0132    XYZ       0.0007
       YYZ      -0.0063    XZZ       0.0000    YZZ      -0.0000
       ZZZ      -0.0153
    Hexadecapole Moments (Debye-Ang^3)
      XXXX   -1069.0703   XXXY     -19.9491   XXYY    -215.1267
      XYYY      -1.9988   YYYY     -77.2906   XXXZ      -0.0227
      XXYZ      -0.0019   XYYZ      -0.0021   YYYZ      -0.0121
      XXZZ    -213.3654   XYZZ      -0.5508   YYZZ     -21.7180
      XZZZ      -0.0054   YZZZ      -0.0094   ZZZZ     -55.7806
 -----------------------------------------------------------------
 DrvMan completing analytic gradient of the correlated energy
 Correlated dipole moment
            1
    1  -0.0000014
    2   0.0000002
    3  -0.0000468
 Energy read as -5254.449528069
 Full Analytical Gradient: (in a.u., or Hartree/Bohr)
             1             2             3             4
    1    0.00004572   -0.00001393    0.00001391   -0.00004570
    2    0.00000773   -0.00007507    0.00007508   -0.00000774
    3   -0.00001230    0.00001223    0.00001240   -0.00001232
 Gradient time:  CPU 1.35 s  wall 1.38 s
Dipole drv :
gprntSymmMtrx error report: 
 Final Hessian.
            1           2           3           4           5           6
    1   0.0882179  -0.0079082   0.0000000  -0.0192391   0.0608859   0.0000000
    2  -0.0079082   0.0195522   0.0000000   0.0282748  -0.0375856   0.0000000
    3   0.0000000   0.0000000   0.0065231   0.0000004   0.0000000  -0.0065282
    4  -0.0192391   0.0282748   0.0000004   0.3206167   0.2490680   0.0000000
    5   0.0608859  -0.0375856   0.0000000   0.2490680   0.5728123   0.0000000
    6   0.0000000   0.0000000  -0.0065282   0.0000000   0.0000000   0.0064718
    7  -0.0775359  -0.0162842  -0.0000016  -0.2238406  -0.2610570   0.0000080
    8  -0.0488988   0.0162742   0.0000000  -0.2610570  -0.5515005   0.0000000
    9   0.0000000   0.0000000  -0.0064993   0.0000000   0.0000000   0.0065594
   10   0.0085560  -0.0040805   0.0000000  -0.0775359  -0.0488988   0.0000000
   11  -0.0040805   0.0017589   0.0000000  -0.0162842   0.0162742   0.0000000
   12   0.0000000   0.0000000   0.0065006   0.0000000   0.0000000  -0.0064993
            7           8           9          10          11          12
    1  -0.0775359  -0.0488988   0.0000000   0.0085560  -0.0040805   0.0000000
    2  -0.0162842   0.0162742   0.0000000  -0.0040805   0.0017589   0.0000000
    3  -0.0000016   0.0000000  -0.0064993   0.0000000   0.0000000   0.0065006
    4  -0.2238406  -0.2610570   0.0000000  -0.0775359  -0.0162842   0.0000000
    5  -0.2610570  -0.5515005   0.0000000  -0.0488988   0.0162742   0.0000000
    6   0.0000080   0.0000000   0.0065594   0.0000000   0.0000000  -0.0064993
    7   0.3206167   0.2490680   0.0000000  -0.0192391   0.0282748   0.0000000
    8   0.2490680   0.5728123   0.0000000   0.0608859  -0.0375856   0.0000000
    9   0.0000000   0.0000000   0.0064718   0.0000000   0.0000000  -0.0065282
   10  -0.0192391   0.0608859   0.0000000   0.0882179  -0.0079082   0.0000000
   11   0.0282748  -0.0375856   0.0000000  -0.0079082   0.0195522   0.0000000
   12   0.0000000   0.0000000  -0.0065282   0.0000000   0.0000000   0.0065231
 ----------------------------------------------------------------
             Standard Nuclear Orientation (Angstroms)
    I     Atom           X                Y                Z
 ----------------------------------------------------------------
    1      Br      2.2633294649    -0.0147089218    -0.0000000000
    2      N       0.3334516655     0.4991898309     0.0000000000
    3      N      -0.3334516655    -0.4991898309    -0.0000000000
    4      Br     -2.2633294649     0.0147089218     0.0000000000
 ----------------------------------------------------------------
 Nuclear Repulsion Energy =   392.7933175341 hartrees
 There are       42 alpha and       42 beta electrons
 old dipole drv.
            1           2           3           4           5           6
    1  -1.0470660   0.2610809   0.0000000   1.0470712  -0.2610402   0.0000000
    2   0.0180212   0.0309708   0.0000000  -0.0180120  -0.0309567   0.0000000
    3   0.0000000  -0.0000000   0.0247707   0.0000036   0.0000000  -0.0247413
            7           8           9          10          11          12
    1   1.0470712  -0.2610402   0.0000000  -1.0470660   0.2610809   0.0000000
    2  -0.0180120  -0.0309567   0.0000000   0.0180212   0.0309708   0.0000000
    3  -0.0000036  -0.0000000  -0.0247413  -0.0000000   0.0000000   0.0247707
 New transposed dipole drv.
            1           2           3
    1  -1.0470660   0.0180212   0.0000000
    2   0.2610809   0.0309708  -0.0000000
    3   0.0000000   0.0000000   0.0247707
    4   1.0470712  -0.0180120   0.0000036
    5  -0.2610402  -0.0309567   0.0000000
    6   0.0000000   0.0000000  -0.0247413
    7   1.0470712  -0.0180120  -0.0000036
    8  -0.2610402  -0.0309567  -0.0000000
    9   0.0000000   0.0000000  -0.0247413
   10  -1.0470660   0.0180212  -0.0000000
   11   0.2610809   0.0309708   0.0000000
   12   0.0000000   0.0000000   0.0247707
FINAL TENSOR RESULT:
Order 2, Length 12
    Atom      X          Y          Z
     1 Order 1, Length 12
    Atom      X          Y          Z
     1    8.821789859488999e-02  -7.908183167338089e-03   0.000000000000000e+00
     2   -1.923912501116946e-02   6.088591603851197e-02   0.000000000000000e+00
     3   -7.753588394087474e-02  -4.889881011139863e-02   0.000000000000000e+00
     4    8.555995526990972e-03  -4.080524750382761e-03   0.000000000000000e+00

Order 1, Length 12
    Atom      X          Y          Z
     1   -7.908183167338089e-03   1.955219182895745e-02   0.000000000000000e+00
     2    2.827478205325015e-02  -3.758563311125782e-02   0.000000000000000e+00
     3   -1.628422095008032e-02   1.627416847524219e-02   0.000000000000000e+00
     4   -4.080524750382761e-03   1.758939539481211e-03   0.000000000000000e+00

Order 1, Length 12
    Atom      X          Y          Z
     1    0.000000000000000e+00   0.000000000000000e+00   6.523077272939165e-03
     2    3.690012554647132e-07   0.000000000000000e+00  -6.528155110419834e-03
     3   -1.603289956005974e-06   0.000000000000000e+00  -6.499325477169775e-03
     4    0.000000000000000e+00   0.000000000000000e+00   6.500613307835253e-03


     2 Order 1, Length 12
    Atom      X          Y          Z
     1   -1.923912501116946e-02   2.827478205325015e-02   3.690012554647132e-07
     2    3.206166743826349e-01   2.490680033816100e-01   0.000000000000000e+00
     3   -2.238405520138464e-01  -2.610569615041387e-01   0.000000000000000e+00
     4   -7.753588394087474e-02  -1.628422095008032e-02   0.000000000000000e+00

Order 1, Length 12
    Atom      X          Y          Z
     1    6.088591603851197e-02  -3.758563311125782e-02   0.000000000000000e+00
     2    2.490680033816100e-01   5.728123254340818e-01   0.000000000000000e+00
     3   -2.610569615041387e-01  -5.515005278242415e-01   0.000000000000000e+00
     4   -4.889881011139863e-02   1.627416847524219e-02   0.000000000000000e+00

Order 1, Length 12
    Atom      X          Y          Z
     1    0.000000000000000e+00   0.000000000000000e+00  -6.528155110419834e-03
     2    0.000000000000000e+00   0.000000000000000e+00   6.471823966986413e-03
     3    8.037490256784396e-06   0.000000000000000e+00   6.559446626856586e-03
     4    0.000000000000000e+00   0.000000000000000e+00  -6.499325477169775e-03


     3 Order 1, Length 12
    Atom      X          Y          Z
     1   -7.753588394087474e-02  -1.628422095008032e-02  -1.603289956005974e-06
     2   -2.238405520138464e-01  -2.610569615041387e-01   8.037490256784396e-06
     3    3.206166743826349e-01   2.490680033816100e-01   0.000000000000000e+00
     4   -1.923912501116946e-02   2.827478205325015e-02   0.000000000000000e+00

Order 1, Length 12
    Atom      X          Y          Z
     1   -4.889881011139863e-02   1.627416847524219e-02   0.000000000000000e+00
     2   -2.610569615041387e-01  -5.515005278242415e-01   0.000000000000000e+00
     3    2.490680033816100e-01   5.728123254340818e-01   0.000000000000000e+00
     4    6.088591603851197e-02  -3.758563311125782e-02   0.000000000000000e+00

Order 1, Length 12
    Atom      X          Y          Z
     1    0.000000000000000e+00   0.000000000000000e+00  -6.499325477169775e-03
     2    0.000000000000000e+00   0.000000000000000e+00   6.559446626856586e-03
     3    0.000000000000000e+00   0.000000000000000e+00   6.471823966986413e-03
     4    0.000000000000000e+00   0.000000000000000e+00  -6.528155110419834e-03


     4 Order 1, Length 12
    Atom      X          Y          Z
     1    8.555995526990972e-03  -4.080524750382761e-03   0.000000000000000e+00
     2   -7.753588394087474e-02  -4.889881011139863e-02   0.000000000000000e+00
     3   -1.923912501116946e-02   6.088591603851197e-02   0.000000000000000e+00
     4    8.821789859488999e-02  -7.908183167338089e-03   0.000000000000000e+00

Order 1, Length 12
    Atom      X          Y          Z
     1   -4.080524750382761e-03   1.758939539481211e-03   0.000000000000000e+00
     2   -1.628422095008032e-02   1.627416847524219e-02   0.000000000000000e+00
     3    2.827478205325015e-02  -3.758563311125782e-02   0.000000000000000e+00
     4   -7.908183167338089e-03   1.955219182895745e-02   0.000000000000000e+00

Order 1, Length 12
    Atom      X          Y          Z
     1    0.000000000000000e+00   0.000000000000000e+00   6.500613307835253e-03
     2    0.000000000000000e+00   0.000000000000000e+00  -6.499325477169775e-03
     3    0.000000000000000e+00   0.000000000000000e+00  -6.528155110419834e-03
     4    0.000000000000000e+00   0.000000000000000e+00   6.523077272939165e-03


 # Finishing finite difference calculation for IDERIV #
 ######################################################
 ######################################################
 Requested basis set is 6-311++G(d,p)
 There are 50 shells and 140 basis functions
 **********************************************************************
 **                                                                  **
 **                       VIBRATIONAL ANALYSIS                       **
 **                       --------------------                       **
 **                                                                  **
 **        VIBRATIONAL FREQUENCIES (CM**-1) AND NORMAL MODES         **
 **     FORCE CONSTANTS (mDYN/ANGSTROM) AND REDUCED MASSES (AMU)     **
 **                  INFRARED INTENSITIES (KM/MOL)                   **
 **                                                                  **
 **********************************************************************


 Mode:                 1                      2                      3
 Frequency:       151.57                 170.15                 207.90
 Force Cnst:      1.0611                 0.2727                 0.4071
 Red. Mass:      78.3859                15.9845                15.9845
 IR Active:          YES                    YES                    YES
 IR Intens:        0.000                  0.100                  1.742
 Raman Active:       YES                    YES                    YES
               X      Y      Z        X      Y      Z        X      Y      Z
 Br        -0.704  0.004 -0.000    0.000  0.000 -0.124   -0.019 -0.122 -0.000
 N          0.018  0.061  0.000   -0.000 -0.000  0.696    0.107  0.688  0.000
 N         -0.018 -0.061  0.000   -0.000 -0.000  0.696    0.107  0.688  0.000
 Br         0.704 -0.004 -0.000    0.000  0.000 -0.124   -0.019 -0.122 -0.000
 TransDip  -0.000  0.000 -0.000   -0.000  0.000 -0.010   -0.040 -0.014 -0.000

 Mode:                 4                      5                      6
 Frequency:       468.14                 687.85                1638.78
 Force Cnst:      2.0640                 3.9437                22.1833
 Red. Mass:      15.9845                14.1470                14.0195
 IR Active:          YES                    YES                    YES
 IR Intens:      189.382                  0.000                  0.000
 Raman Active:       YES                    YES                    YES
               X      Y      Z        X      Y      Z        X      Y      Z
 Br        -0.122  0.019 -0.000    0.003 -0.033 -0.000    0.011 -0.002  0.000
 N          0.688 -0.107  0.000   -0.611  0.354  0.000    0.355  0.611 -0.000
 N          0.688 -0.107  0.000    0.611 -0.354  0.000   -0.355 -0.611 -0.000
 Br        -0.122  0.019 -0.000   -0.003  0.033 -0.000   -0.011  0.002  0.000
 TransDip   0.441 -0.005 -0.000    0.000 -0.000 -0.000   -0.000  0.000  0.000

 STANDARD THERMODYNAMIC QUANTITIES AT   298.15 K  AND     1.00 ATM

   This Molecule has  0 Imaginary Frequencies
   Zero point vibrational energy:        4.752 kcal/mol

   Atom    1 Element Br Has Mass   78.91830
   Atom    2 Element N  Has Mass   14.00307
   Atom    3 Element N  Has Mass   14.00307
   Atom    4 Element Br Has Mass   78.91830
   Molecular Mass:   185.842740 amu
   Principal axes and moments of inertia in amu*Bohr^2:
                             1           2           3
    Eigenvalues --       25.04236  2898.48233  2923.52469
          X               1.00000     0.00074    -0.00000
          Y              -0.00074     1.00000    -0.00000
          Z              -0.00000     0.00000     1.00000
   Rotational Symmetry Number is   2
   The Molecule is an Asymmetric Top
   Translational Enthalpy:        0.889 kcal/mol
   Rotational Enthalpy:           0.889 kcal/mol
   Vibrational Enthalpy:          6.112 kcal/mol
   gas constant (RT):             0.592 kcal/mol
   Translational Entropy:        41.565  cal/mol.K
   Rotational Entropy:           25.476  cal/mol.K
   Vibrational Entropy:           8.218  cal/mol.K

   Total Enthalpy:                8.482 kcal/mol
   Total Entropy:                75.259  cal/mol.K
Archival summary:
1\1\november\FREQ\ProcedureUnspecified\BasisUnspecified\r22\taweetha\SunMay514:22:362019SunMay514:22:362019\0\\#,FREQ,ProcedureUnspecified,BasisUnspecified,\\0,1\Br\N,1,1.99713\N,2,1.20063,1,108.831\Br,3,1.99713,2,108.831,1,-180,0\\HF=-5253.54214\\@

 Total job time:  7841.09s(wall), 41226.94s(cpu) 
 Sun May  5 14:22:36 2019

        *************************************************************
        *                                                           *
        *  Thank you very much for using Q-Chem.  Have a nice day.  *
        *                                                           *
        *************************************************************
