# Supplementary material for: Geometric and energetic data from ab initio calculations of haloethene, haloimine, halomethylenephosphine, haloiminophosphine, halodiazene, halodiphosphene and halocyclopropane
Source: Data Brief. 2019 Nov 2;27:104738. doi: 10.1016/j.dib.2019.104738 (PMC6861602; doi:10.1016/j.dib.2019.104738)
Supplement: Multimedia component 6 [file mmc6.zip › NN/CCSD/freq/ClENNBrE.out]

Q-Chem Developer Version!
                  Welcome to Q-Chem
     A Quantum Leap Into The Future Of Chemistry


 Q-Chem 5.1, Q-Chem, Inc., Pleasanton, CA (2018)

 Yihan Shao,  Zhengting Gan,  E. Epifanovsky,  A. T. B. Gilbert,  M. Wormit,  
 J. Kussmann,  A. W. Lange,  A. Behn,  Jia Deng,  Xintian Feng,  D. Ghosh,  
 M. Goldey,  P. R. Horn,  L. D. Jacobson,  I. Kaliman,  T. Kus,  A. Landau,  
 Jie Liu,  E. I. Proynov,  R. M. Richard,  R. P. Steele,  E. J. Sundstrom,  
 H. L. Woodcock III,  P. M. Zimmerman,  D. Zuev,  B. Albrecht,  E. Alguire,  
 S. A. Baeppler,  D. Barton,  Z. Benda,  Y. A. Bernard,  E. J. Berquist,  
 K. B. Bravaya,  H. Burton,  D. Casanova,  Chun-Min Chang,  Yunqing Chen,  
 A. Chien,  K. D. Closser,  M. P. Coons,  S. Coriani,  S. Dasgupta,  
 A. L. Dempwolff,  M. Diedenhofen,  Hainam Do,  R. G. Edgar,  Po-Tung Fang,  
 S. Faraji,  S. Fatehi,  Qingguo Feng,  K. D. Fenk,  J. Fosso-Tande,  
 Qinghui Ge,  A. Ghysels,  G. Gidofalvi,  J. Gomes,  J. Gonthier,  A. Gunina,  
 D. Hait,  M. W. D. Hanson-Heine,  P. H. P. Harbach,  A. W. Hauser,  
 J. E. Herr,  E. G. Hohenstein,  Z. C. Holden,  Kerwin Hui,  B. C. Huynh,  
 T.-C. Jagau,  Hyunjun Ji,  B. Kaduk,  K. Khistyaev,  Jaehoon Kim,  
 P. Klunzinger,  K. Koh,  D. Kosenkov,  L. Koulias,  T. Kowalczyk,  
 C. M. Krauter,  A. Kunitsa,  Ka Un Lao,  A. Laurent,  K. V. Lawler,  
 Joonho Lee,  D. Lefrancois,  S. Lehtola,  D. S. Levine,  Yi-Pei Li,  
 You-Sheng Lin,  Fenglai Liu,  E. Livshits,  A. Luenser,  P. Manohar,  
 E. Mansoor,  S. F. Manzer,  Shan-Ping Mao,  Yuezhi Mao,  N. Mardirossian,  
 A. V. Marenich,  T. Markovich,  L. A. Martinez-Martinez,  S. A. Maurer,  
 N. J. Mayhall,  S. C. McKenzie,  J.-M. Mewes,  A. F. Morrison,  
 J. W. Mullinax,  K. Nanda,  T. S. Nguyen-Beck,  R. Olivares-Amaya,  
 J. A. Parkhill,  T. M. Perrine,  F. Plasser,  P. Pokhilko,  S. Prager,  
 A. Prociuk,  E. Ramos,  D. R. Rehn,  F. Rob,  M. Schneider,  N. Sergueev,  
 S. M. Sharada,  S. Sharma,  D. W. Small,  T. Stauch,  T. Stein,  
 Yu-Chuan Su,  A. J. W. Thom,  A. Tkatchenko,  T. Tsuchimochi,  N. M. Tubman,  
 L. Vogt,  M. L. Vidal,  O. Vydrov,  M. A. Watson,  J. Wenzel,  
 M. de Wergifosse,  T. A. Wesolowski,  A. White,  J. Witte,  A. Yamada,  
 Jun Yang,  K. Yao,  S. Yeganeh,  S. R. Yost,  Zhi-Qiang You,  A. Zech,  
 Igor Ying Zhang,  Xing Zhang,  Yan Zhao,  Ying Zhu,  B. R. Brooks,  
 G. K. L. Chan,  C. J. Cramer,  M. S. Gordon,  W. J. Hehre,  A. Klamt,  
 M. W. Schmidt,  C. D. Sherrill,  D. G. Truhlar,  A. Aspuru-Guzik,  R. Baer,  
 A. T. Bell,  N. A. Besley,  Jeng-Da Chai,  A. E. DePrince, III,  
 R. A. DiStasio Jr.,  A. Dreuw,  B. D. Dunietz,  T. R. Furlani,  
 Chao-Ping Hsu,  Yousung Jung,  Jing Kong,  D. S. Lambrecht,  WanZhen Liang,  
 C. Ochsenfeld,  V. A. Rassolov,  L. V. Slipchenko,  J. E. Subotnik,  
 T. Van Voorhis,  J. M. Herbert,  A. I. Krylov,  P. M. W. Gill,  M. Head-Gordon

 Contributors to earlier versions of Q-Chem not listed above: 
 R. D. Adamson,  B. Austin,  J. Baker,  G. J. O. Beran,  K. Brandhorst,  
 S. T. Brown,  E. F. C. Byrd,  A. K. Chakraborty,  C.-L. Cheng,  
 Siu Hung Chien,  D. M. Chipman,  D. L. Crittenden,  H. Dachsel,  
 R. J. Doerksen,  A. D. Dutoi,  L. Fusti-Molnar,  W. A. Goddard III,  
 A. Golubeva-Zadorozhnaya,  S. R. Gwaltney,  G. Hawkins,  A. Heyden,  
 S. Hirata,  G. Kedziora,  F. J. Keil,  C. Kelley,  Jihan Kim,  R. A. King,  
 R. Z. Khaliullin,  P. P. Korambath,  W. Kurlancheek,  A. M. Lee,  M. S. Lee,  
 S. V. Levchenko,  Ching Yeh Lin,  D. Liotard,  R. C. Lochan,  I. Lotan,  
 P. E. Maslen,  N. Nair,  D. P. O'Neill,  D. Neuhauser,  E. Neuscamman,  
 C. M. Oana,  R. Olson,  B. Peters,  R. Peverati,  P. A. Pieniazek,  
 Y. M. Rhee,  J. Ritchie,  M. A. Rohrdanz,  E. Rosta,  N. J. Russ,  
 H. F. Schaefer III,  N. E. Schultz,  N. Shenvi,  A. C. Simmonett,  A. Sodt,  
 D. Stuck,  K. S. Thanthiriwatte,  V. Vanovschi,  Tao Wang,  A. Warshel,  
 C. F. Williams,  Q. Wu,  X. Xu,  W. Zhang

 Please cite Q-Chem as follows:
 Y. Shao et al., Mol. Phys. 113, 184-215 (2015)
 DOI: 10.1080/00268976.2014.952696

 Q-Chem 5.1.2 for Intel X86 EM64T Linux

 Parts of Q-Chem use Armadillo 8.300.2 (Tropical Shenanigans).
 http://arma.sourceforge.net/

 Q-Chem begins on Sun May  5 14:22:36 2019  

Host: 
0

     Scratch files written to /scratch/taweetham/qchem26589//
Input Ideriv = 1
Curr. Ideriv = -1
Max.  Ideriv = 1


!!********************************************.
!!******************Warning*******************.
!!Desired Analytical derivatives not available.
!!Finite difference job might take a long time.
!!********************************************.
!!********************************************.


 2-order derivative to be evaluated numerically with 1-order analytical derivatives

Checking the input file for inconsistencies... 	...done.

--------------------------------------------------------------
User input:
--------------------------------------------------------------
Cl=Br_c.out
$molecule
0 1
Br
N  1 1.992052
N  2 1.196490 1 122.845583
Cl 3 1.799606 2 123.152345 1 -0.000000 0
$end

$rem
   JOB_TYPE 	FREQUENCY
   BASIS 		6-311++G**
   METHOD	ccsd
   MEM_TOTAL	64000
   N_FROZEN_CORE      FC
$end


--------------------------------------------------------------
 ----------------------------------------------------------------
             Standard Nuclear Orientation (Angstroms)
    I     Atom           X                Y                Z
 ----------------------------------------------------------------
    1      Br      1.2447832020    -0.1986935439     0.0000000000
    2      N      -0.0928522932     1.2774509113    -0.0000000000
    3      N      -1.2734925705     1.0833456416    -0.0000000000
    4      Cl     -2.0001763544    -0.5630177549     0.0000000000
 ----------------------------------------------------------------
 Molecular Point Group                 Cs    NOp =  2
 Largest Abelian Subgroup              Cs    NOp =  2
 Nuclear Repulsion Energy =   287.8094149980 hartrees
 There are       33 alpha and       33 beta electrons
 Requested basis set is 6-311++G(d,p)
 There are 44 shells and 122 basis functions
 Total memory of 64000MB is distributed as follows: 
   QALLOC including MEM_STATIC uses 192MB
   MEM_STATIC is set to 192MB
   CCMAN JOB total memory use is  63808MB
 Warning: actual memory use might exceed 64000MB

 Total QAlloc Memory Limit    192 MB
 Mega-Array Size       188 MB
 MEM_STATIC part       192 MB

                       Distance Matrix (Angstroms)
             Br(  1)   N (  2)   N (  3)
   N (  2)  1.992052
   N (  3)  2.825834  1.196490
   Cl(  4)  3.265348  2.650511  1.799606

 A cutoff of  1.0D-14 yielded    881 shell pairs
 There are      7225 function pairs (      7983 Cartesian)

 -------------------------------------------------------
 OpenMP Integral Computing Module                       
 Release: version 1.0, May 2013, Q-Chem Inc. Pittsburgh 
 -------------------------------------------------------
 Integral Job Info:
 Integral job number is                      11
 Integral operator is                         1
 short-range coefficients                     0
 long-range coefficients              100000000
 Omega coefficients                           0
 if combine SR and LR in K                    0
 Integral screening is                        0
 Integral computing path is                   2
 max size of driver memory is            800000
 size of driver memory is                593474
 size of scratch memory is             29634545
 max col of scratch BK array               1296
 max len of scratch array in speh3          155
 max len of scratch index in speh4           18
 max int batch size is                      520
 min int batch size is                       52
 fixed nKL is                                45
 max L of basis functions is                  2
 order of int derivative is                   0
 number of shells is                         44
 number of basis is                         128
 number of cartesian basis is               128
 number of contracted shell pairs           881
 number of primitive shell pairs           2568
 maxK2 (contraction) of shell pair           36
 max number of K2 of shell pair               1
 max number of CS2 of shell pair             86
 max number of PS2 of shell pair            204
 mem total for path MDJ                  517022
 -------------------------------------------------------
 Smallest overlap matrix eigenvalue = 1.49E-04
 Guess from superposition of atomic densities
 Warning:  Energy on first SCF cycle will be non-variational
 SAD guess density has 66.000000 electrons

 -----------------------------------------------------------------------
  General SCF calculation program by
  Eric Jon Sundstrom, Paul Horn, Yuezhi Mao, Dmitri Zuev, Alec White,
  David Stuck, Shaama M.S., Shane Yost, Joonho Lee, David Small,
  Daniel Levine, Susi Lehtola, Hugh Burton, Evgeny Epifanovsky
 -----------------------------------------------------------------------
 Hartree-Fock
 using 6 threads for integral computing
 -------------------------------------------------------
 OpenMP Integral computing Module                
 Release: version 2.0, May 2017, Q-Chem Inc. Pleasanton 
 -------------------------------------------------------
 A restricted SCF calculation will be
 performed using DIIS
 SCF converges when DIIS error is below 1.0e-08
 ---------------------------------------
  Cycle       Energy         DIIS error
 ---------------------------------------
    1   -3141.0517841637      4.26e-02  
    2   -3140.5477274183      7.26e-03  
    3   -3140.6003284749      5.98e-03  
    4   -3140.6654012773      7.49e-04  
    5   -3140.6679272806      4.14e-04  
    6   -3140.6685206513      1.25e-04  
    7   -3140.6686389897      3.79e-05  
    8   -3140.6686483314      1.57e-05  
    9   -3140.6686495343      8.88e-06  
   10   -3140.6686499042      2.71e-06  
   11   -3140.6686499702      9.99e-07  
   12   -3140.6686499784      3.17e-07  
   13   -3140.6686499792      8.89e-08  
   14   -3140.6686499793      2.94e-08  
   15   -3140.6686499793      8.13e-09  Convergence criterion met
 ---------------------------------------
 SCF time:   CPU 11.05s  wall 3.00s 
 SCF   energy in the final basis set =    -3140.6686499793
 Total energy in the final basis set =    -3140.6686499793


 ------------------------------------------------------------------------------

   CCMAN2: suite of methods based on coupled cluster
           and equation of motion theories.

   Components:
   * libvmm-1.3-trunk
     by Evgeny Epifanovsky, Ilya Kaliman.
   * libtensor-2.5-trunk
     by Evgeny Epifanovsky, Michael Wormit, Dmitry Zuev, Sam Manzer, 
        Ilya Kaliman.
   * libcc-2.5-trunk
     by Evgeny Epifanovsky, Arik Landau, Tomasz Kus, Kirill Khistyaev, 
        Dmitry Zuev, Prashant Manohar, Xintian Feng, Anna Krylov, 
        Matthew Goldey, Alec White, Thomas Jagau, Kaushik Nanda, 
        Anastasia Gunina, Alexander Kunitsa, Joonho Lee.

   CCMAN original authors:
   Anna I. Krylov, C. David Sherrill, Steven R. Gwaltney,
   Edward F. C. Byrd (2000)
   Sergey V. Levchenko, Lyudmila V. Slipchenko, Tao Wang,
   Ana-Maria C. Cristian (2003)
   Piotr A. Pieniazek, C. Melania Oana, Evgeny Epifanovsky (2007)
   Prashant Manohar (2009)

 ------------------------------------------------------------------------------


 Allocating and initializing 63808MB of RAM...
 Calculation will run on 6 cores.


 Alpha MOs, Restricted
 -- Occupied --                  
-490.07 -104.89  -65.21  -58.57  -58.56  -58.56  -15.75  -15.74
  1 A'    2 A'    3 A'    4 A'    1 A"    5 A'    6 A'    7 A'                 
-10.618  -9.884  -8.086  -8.082  -8.082  -7.499  -7.488  -7.488
  8 A'    9 A'   10 A'    2 A"   11 A'   12 A'    3 A"   13 A'                 
 -3.240  -3.235  -3.234  -3.221  -3.221  -1.466  -1.151  -1.056
 14 A'    4 A"   15 A'    5 A"   16 A'   17 A'   18 A'   19 A'                 
 -0.847  -0.695  -0.674  -0.643  -0.498  -0.494  -0.453  -0.446
 20 A'   21 A'   22 A'    6 A"   23 A'    7 A"   24 A'    8 A"                 
 -0.413
 25 A'                                                                         
 -- Virtual --                   
 -0.005   0.068   0.081   0.086   0.103   0.104   0.107   0.133
 26 A'    9 A"   27 A'   28 A'   10 A"   29 A'   30 A'   31 A'                 
  0.135   0.177   0.188   0.200   0.201   0.236   0.246   0.273
 11 A"   32 A'   33 A'   12 A"   34 A'   35 A'   36 A'   13 A"                 
  0.305   0.320   0.379   0.524   0.525   0.540   0.557   0.562
 37 A'   38 A'   39 A'   40 A'   41 A'   14 A"   42 A'   43 A'                 
  0.591   0.647   0.725   0.743   0.757   0.773   0.802   0.908
 15 A"   44 A'   45 A'   16 A"   17 A"   46 A'   47 A'   18 A"                 
  0.958   0.982   1.007   1.023   1.060   1.077   1.108   1.148
 48 A'   49 A'   50 A'   19 A"   51 A'   52 A'   20 A"   53 A'                 
  1.179   1.202   1.288   1.315   1.362   1.573   1.893   1.964
 54 A'   21 A"   55 A'   56 A'   57 A'   58 A'   22 A"   59 A'                 
  2.002   2.135   2.255   2.291   2.377   2.412   2.604   2.610
 23 A"   60 A'   24 A"   61 A'   62 A'   25 A"   63 A'   26 A"                 
  2.674   2.720   2.871   3.045   3.203   3.388   4.096   4.132
 64 A'   65 A'   66 A'   27 A"   67 A'   68 A'   28 A"   69 A'                 
  4.361   4.401   4.499   4.514   4.535   4.552   4.616   4.860
 29 A"   70 A'   71 A'   30 A"   72 A'   31 A"   73 A'   74 A'                 
  5.204   7.147   8.175   8.202   8.277  10.298  26.614  26.740
 75 A'   76 A'   32 A"   77 A'   78 A'   79 A'   33 A"   80 A'                 
 27.090  36.524  37.138  49.424 219.138 293.852 293.876 293.979
 81 A'   82 A'   83 A'   84 A'   85 A'   34 A"   86 A'   87 A'                 
*******
 88 A'                                                                         

 Beta MOs, Restricted
 -- Occupied --                  
-490.07 -104.89  -65.21  -58.57  -58.56  -58.56  -15.75  -15.74
  1 A'    2 A'    3 A'    4 A'    1 A"    5 A'    6 A'    7 A'                 
-10.618  -9.884  -8.086  -8.082  -8.082  -7.499  -7.488  -7.488
  8 A'    9 A'   10 A'    2 A"   11 A'   12 A'    3 A"   13 A'                 
 -3.240  -3.235  -3.234  -3.221  -3.221  -1.466  -1.151  -1.056
 14 A'    4 A"   15 A'    5 A"   16 A'   17 A'   18 A'   19 A'                 
 -0.847  -0.695  -0.674  -0.643  -0.498  -0.494  -0.453  -0.446
 20 A'   21 A'   22 A'    6 A"   23 A'    7 A"   24 A'    8 A"                 
 -0.413
 25 A'                                                                         
 -- Virtual --                   
 -0.005   0.068   0.081   0.086   0.103   0.104   0.107   0.133
 26 A'    9 A"   27 A'   28 A'   10 A"   29 A'   30 A'   31 A'                 
  0.135   0.177   0.188   0.200   0.201   0.236   0.246   0.273
 11 A"   32 A'   33 A'   12 A"   34 A'   35 A'   36 A'   13 A"                 
  0.305   0.320   0.379   0.524   0.525   0.540   0.557   0.562
 37 A'   38 A'   39 A'   40 A'   41 A'   14 A"   42 A'   43 A'                 
  0.591   0.647   0.725   0.743   0.757   0.773   0.802   0.908
 15 A"   44 A'   45 A'   16 A"   17 A"   46 A'   47 A'   18 A"                 
  0.958   0.982   1.007   1.023   1.060   1.077   1.108   1.148
 48 A'   49 A'   50 A'   19 A"   51 A'   52 A'   20 A"   53 A'                 
  1.179   1.202   1.288   1.315   1.362   1.573   1.893   1.964
 54 A'   21 A"   55 A'   56 A'   57 A'   58 A'   22 A"   59 A'                 
  2.002   2.135   2.255   2.291   2.377   2.412   2.604   2.610
 23 A"   60 A'   24 A"   61 A'   62 A'   25 A"   63 A'   26 A"                 
  2.674   2.720   2.871   3.045   3.203   3.388   4.096   4.132
 64 A'   65 A'   66 A'   27 A"   67 A'   68 A'   28 A"   69 A'                 
  4.361   4.401   4.499   4.514   4.535   4.552   4.616   4.860
 29 A"   70 A'   71 A'   30 A"   72 A'   31 A"   73 A'   74 A'                 
  5.204   7.147   8.175   8.202   8.277  10.298  26.614  26.740
 75 A'   76 A'   32 A"   77 A'   78 A'   79 A'   33 A"   80 A'                 
 27.090  36.524  37.138  49.424 219.138 293.852 293.876 293.979
 81 A'   82 A'   83 A'   84 A'   85 A'   34 A"   86 A'   87 A'                 
*******
 88 A'                                                                         

 Occupation and symmetry of molecular orbitals

 Point group: Cs (2 irreducible representations).

                           A'   A"    All 
 ------------------------------------------
 All molecular orbitals:
  - Alpha                  88   34    122 
  - Beta                   88   34    122 
 ------------------------------------------
 Alpha orbitals:
  - Frozen occupied        13   3     16  
  - Active occupied        12   5     17  
  - Active virtual         63   26    89  
  - Frozen virtual         0    0     0   
 ------------------------------------------
 Beta orbitals:
  - Frozen occupied        13   3     16  
  - Active occupied        12   5     17  
  - Active virtual         63   26    89  
  - Frozen virtual         0    0     0   
 ------------------------------------------

 Import integrals:   CPU 0.00 s  wall 0.00 s

 Import integrals:   CPU 37.63 s  wall 8.04 s

 MP2 amplitudes:   CPU 0.17 s  wall 0.15 s

Running a double precision version
           CCSD T amplitudes will be solved using DIIS.

           Start     Size      MaxIter   EConv     TConv     
           3         7         100       1.00e-07  1.00e-05  
 ------------------------------------------------------------------------------
           Energy (a.u.)   Ediff      Tdiff       Comment
 ------------------------------------------------------------------------------
         -3141.45199360                           
     1   -3141.42466687   2.73e-02   8.05e-01     
     2   -3141.45550557   3.08e-02   1.13e-01     
     3   -3141.45229063   3.21e-03   5.30e-02     
     4   -3141.45558315   3.29e-03   2.07e-02     Switched to DIIS steps.
     5   -3141.45689521   1.31e-03   1.41e-02     
     6   -3141.45701203   1.17e-04   3.52e-03     
     7   -3141.45705700   4.50e-05   2.21e-03     
     8   -3141.45707887   2.19e-05   7.24e-04     
     9   -3141.45708666   7.80e-06   4.26e-04     
    10   -3141.45708618   4.86e-07   1.04e-04     
    11   -3141.45708635   1.77e-07   5.71e-05     
    12   -3141.45708618   1.69e-07   3.84e-05     
    13   -3141.45708621   2.85e-08   1.34e-05     
    14   -3141.45708618   3.60e-08   6.02e-06     
 ------------------------------------------------------------------------------
         -3141.45708618                           CCSD T converged.

End of double precision
 SCF energy                 = -3140.66864998
 MP2 energy                 = -3141.45199360
 CCSD correlation energy     =    -0.78843620
 CCSD total energy           = -3141.45708618

 CCSD  T1^2 = 0.0208  T2^2 = 0.2827  Leading amplitudes:

 Amplitude    Orbitals with energies
 -0.0359       7 (A") A                  ->    9 (A") A                   
              -0.4942                          0.0683                     
 -0.0359       7 (A") B                  ->    9 (A") B                   
              -0.4942                          0.0683                     
  0.0309       23 (A') A                 ->    26 (A') A                  
              -0.4984                         -0.0053                     
  0.0309       23 (A') B                 ->    26 (A') B                  
              -0.4984                         -0.0053                     

 Amplitude    Orbitals with energies
 -0.0885       25 (A') A     25 (A') B   ->    26 (A') A     26 (A') B    
              -0.4128       -0.4128           -0.0053       -0.0053       
  0.0885       25 (A') A     25 (A') B   ->    26 (A') B     26 (A') A    
              -0.4128       -0.4128           -0.0053       -0.0053       
  0.0885       25 (A') B     25 (A') A   ->    26 (A') A     26 (A') B    
              -0.4128       -0.4128           -0.0053       -0.0053       
 -0.0885       25 (A') B     25 (A') A   ->    26 (A') B     26 (A') A    
              -0.4128       -0.4128           -0.0053       -0.0053       

 Computing CCSD intemediates for later calculations in double precision
 Finished.

Running a double precision version
           CCSD Lambda amplitudes will be solved using DIIS.
           Start     Size      MaxIter   EConv     LConv     
           3         7         100       1.00e-07  1.00e-05  
 ------------------------------------------------------------------------------
            Enorm      Ldiff       Comment
 ------------------------------------------------------------------------------
     1     6.10e-02   4.76e-02     
     2     1.45e-02   4.04e-03     
     3     6.29e-03   2.38e-03     
     4     3.93e-03   1.17e-03     Switched to DIIS steps.
     5     1.59e-03   8.31e-04     
     6     8.71e-04   3.64e-04     
     7     2.77e-04   1.48e-04     
     8     1.09e-04   1.28e-05     
     9     4.45e-05   9.01e-07     
    10     2.49e-05   8.58e-08     
    11     1.23e-05   7.83e-07     
    12     5.18e-06   5.63e-07     
    13     2.08e-06   2.43e-08     
    14     8.26e-07   1.03e-07     
    15     4.77e-07   7.15e-08     
    16     2.42e-07   4.01e-08     
    17     1.33e-07   2.75e-08     
    18     5.85e-08   1.71e-08     
 ------------------------------------------------------------------------------
                                   CCSD Lambda converged.

 Computing density matrices in double precision...
           Orbital response amplitudes will be solved using DIIS.
           Start     Size      MaxIter   EConv     LConv     
           3         7         100       1.00e-06  1.00e-06  
 ------------------------------------------------------------------------------
            Enorm      Ldiff       Comment
 ------------------------------------------------------------------------------
     1     1.18e-01   3.66e-03     
     2     1.58e-01   3.11e-02     
     3     2.54e-01   5.82e-02     
     4     1.72e-02   1.29e-01     Switched to DIIS steps.
     5     3.88e-03   1.50e-03     
     6     1.26e-03   3.36e-04     
     7     6.04e-04   3.65e-05     
     8     2.73e-04   9.20e-05     
     9     4.46e-05   5.30e-06     
    10     1.34e-05   5.51e-06     
    11     5.60e-06   4.01e-07     
    12     2.15e-06   2.53e-07     
    13     1.34e-06   7.55e-08     
    14     3.40e-07   1.29e-08     
 ------------------------------------------------------------------------------
                                   Orbital response converged.

 Computing density matrices... Done.
 CCSD calculation:   CPU 439.31 s  wall 81.43 s

 Transferring MO TPDM to AO TPDM
 Transferring g2_o1o1o1o1
 Transferring g2_o1o1o1v1
 Transferring g2_o1o1v1v1
 Transferring g2_o1v1o1v1
 Transferring g2_o1v1v1v1
 Transferring g2_v1v1v1v1
 Adding separable TPDM
 Computing TPDM gradient
 --------------------------------------------------------
 2e gradient
  Atom          X               Y               Z
 --------------------------------------------------------
    1        -34.473087       15.036093        0.000000  
    2         -7.079501      -18.719458       -0.000000  
    3         19.639357      -10.487299        0.000000  
    4         21.913232       14.170664       -0.000000  
 --------------------------------------------------------
 --------------------------------------------------------
 Final gradient
  Atom          X               Y               Z
 --------------------------------------------------------
    1        -34.473087       15.036093        0.000000  
    2         -7.079501      -18.719458       -0.000000  
    3         19.639357      -10.487299        0.000000  
    4         21.913232       14.170664       -0.000000  
 --------------------------------------------------------
 Analytic gradient from two-electron contribution:   CPU 242.34 s  wall 73.65 s

 Total ccman2 time:   CPU 729.64 s  wall 166.14 s


 --------------------------------------------------------------
             Orbital Energies (a.u.) and Symmetries
 --------------------------------------------------------------

 Alpha MOs, Restricted
 -- Occupied --                  
-490.07 -104.89  -65.21  -58.57  -58.56  -15.75  -15.74  -10.62
  1 A'    2 A'    3 A'    4 A'    5 A'    6 A'    7 A'    8 A'                 
 -9.884  -8.086  -8.082  -7.499  -7.488 -58.563  -8.082  -7.488
  9 A'   10 A'   11 A'   12 A'   13 A'    1 A"    2 A"    3 A"                 
 -3.240  -3.234  -3.221  -1.466  -1.151  -1.056  -0.847  -0.695
 14 A'   15 A'   16 A'   17 A'   18 A'   19 A'   20 A'   21 A'                 
 -0.674  -0.498  -0.453  -0.413  -3.235  -3.221  -0.643  -0.494
 22 A'   23 A'   24 A'   25 A'    4 A"    5 A"    6 A"    7 A"                 
 -0.446
  8 A"                                                                         
 -- Virtual --                   
 -0.005   0.081   0.086   0.104   0.107   0.133   0.177   0.188
 26 A'   27 A'   28 A'   29 A'   30 A'   31 A'   32 A'   33 A'                 
  0.201   0.236   0.246   0.305   0.320   0.379   0.524   0.525
 34 A'   35 A'   36 A'   37 A'   38 A'   39 A'   40 A'   41 A'                 
  0.557   0.562   0.647   0.725   0.773   0.802   0.958   0.982
 42 A'   43 A'   44 A'   45 A'   46 A'   47 A'   48 A'   49 A'                 
  1.007   1.060   1.077   1.148   1.179   1.288   1.315   1.362
 50 A'   51 A'   52 A'   53 A'   54 A'   55 A'   56 A'   57 A'                 
  1.573   1.964   2.135   2.291   2.377   2.604   2.674   2.720
 58 A'   59 A'   60 A'   61 A'   62 A'   63 A'   64 A'   65 A'                 
  2.871   3.203   3.388   4.132   4.401   4.499   4.535   4.616
 66 A'   67 A'   68 A'   69 A'   70 A'   71 A'   72 A'   73 A'                 
  4.860   5.204   7.147   8.202   8.277  10.298  26.740  27.090
 74 A'   75 A'   76 A'   77 A'   78 A'   79 A'   80 A'   81 A'                 
 36.524  37.138  49.424 219.138 293.876 293.9791028.358   0.068
 82 A'   83 A'   84 A'   85 A'   86 A'   87 A'   88 A'    9 A"                 
  0.103   0.135   0.200   0.273   0.540   0.591   0.743   0.757
 10 A"   11 A"   12 A"   13 A"   14 A"   15 A"   16 A"   17 A"                 
  0.908   1.023   1.108   1.202   1.893   2.002   2.255   2.412
 18 A"   19 A"   20 A"   21 A"   22 A"   23 A"   24 A"   25 A"                 
  2.610   3.045   4.096   4.361   4.514   4.552   8.175  26.614
 26 A"   27 A"   28 A"   29 A"   30 A"   31 A"   32 A"   33 A"                 
293.852
 34 A"                                                                         

 Beta MOs, Restricted
 -- Occupied --                  
-490.07 -104.89  -65.21  -58.57  -58.56  -15.75  -15.74  -10.62
  1 A'    2 A'    3 A'    4 A'    5 A'    6 A'    7 A'    8 A'                 
 -9.884  -8.086  -8.082  -7.499  -7.488 -58.563  -8.082  -7.488
  9 A'   10 A'   11 A'   12 A'   13 A'    1 A"    2 A"    3 A"                 
 -3.240  -3.234  -3.221  -1.466  -1.151  -1.056  -0.847  -0.695
 14 A'   15 A'   16 A'   17 A'   18 A'   19 A'   20 A'   21 A'                 
 -0.674  -0.498  -0.453  -0.413  -3.235  -3.221  -0.643  -0.494
 22 A'   23 A'   24 A'   25 A'    4 A"    5 A"    6 A"    7 A"                 
 -0.446
  8 A"                                                                         
 -- Virtual --                   
 -0.005   0.081   0.086   0.104   0.107   0.133   0.177   0.188
 26 A'   27 A'   28 A'   29 A'   30 A'   31 A'   32 A'   33 A'                 
  0.201   0.236   0.246   0.305   0.320   0.379   0.524   0.525
 34 A'   35 A'   36 A'   37 A'   38 A'   39 A'   40 A'   41 A'                 
  0.557   0.562   0.647   0.725   0.773   0.802   0.958   0.982
 42 A'   43 A'   44 A'   45 A'   46 A'   47 A'   48 A'   49 A'                 
  1.007   1.060   1.077   1.148   1.179   1.288   1.315   1.362
 50 A'   51 A'   52 A'   53 A'   54 A'   55 A'   56 A'   57 A'                 
  1.573   1.964   2.135   2.291   2.377   2.604   2.674   2.720
 58 A'   59 A'   60 A'   61 A'   62 A'   63 A'   64 A'   65 A'                 
  2.871   3.203   3.388   4.132   4.401   4.499   4.535   4.616
 66 A'   67 A'   68 A'   69 A'   70 A'   71 A'   72 A'   73 A'                 
  4.860   5.204   7.147   8.202   8.277  10.298  26.740  27.090
 74 A'   75 A'   76 A'   77 A'   78 A'   79 A'   80 A'   81 A'                 
 36.524  37.138  49.424 219.138 293.876 293.9791028.358   0.068
 82 A'   83 A'   84 A'   85 A'   86 A'   87 A'   88 A'    9 A"                 
  0.103   0.135   0.200   0.273   0.540   0.591   0.743   0.757
 10 A"   11 A"   12 A"   13 A"   14 A"   15 A"   16 A"   17 A"                 
  0.908   1.023   1.108   1.202   1.893   2.002   2.255   2.412
 18 A"   19 A"   20 A"   21 A"   22 A"   23 A"   24 A"   25 A"                 
  2.610   3.045   4.096   4.361   4.514   4.552   8.175  26.614
 26 A"   27 A"   28 A"   29 A"   30 A"   31 A"   32 A"   33 A"                 
293.852
 34 A"                                                                         
 --------------------------------------------------------------

          Ground-State Mulliken Net Atomic Charges

     Atom                 Charge (a.u.)
  ----------------------------------------
      1 Br                   -0.058475
      2 N                     0.022799
      3 N                     0.067720
      4 Cl                   -0.032045
  ----------------------------------------
  Sum of atomic charges =     0.000000

 -----------------------------------------------------------------
                    Cartesian Multipole Moments
 -----------------------------------------------------------------
    Charge (ESU x 10^10)
                 0.0000
    Dipole Moment (Debye)
         X       0.0613      Y      -0.7469      Z      -0.0000
       Tot       0.7494
    Quadrupole Moments (Debye-Ang)
        XX     -42.4324     XY      -0.0590     YY     -42.7979
        XZ      -0.0000     YZ      -0.0000     ZZ     -42.0250
    Octopole Moments (Debye-Ang^2)
       XXX      34.4407    XXY      -9.2368    XYY      10.0380
       YYY     -13.6163    XXZ      -0.0000    XYZ       0.0000
       YYZ      -0.0000    XZZ       9.2917    YZZ      -1.0402
       ZZZ      -0.0000
    Hexadecapole Moments (Debye-Ang^3)
      XXXX    -575.5761   XXXY      -1.6879   XXYY    -117.2077
      XYYY       1.2115   YYYY    -172.6105   XXXZ      -0.0000
      XXYZ       0.0000   XYYZ      -0.0000   YYYZ       0.0000
      XXZZ    -105.5379   XYZZ      -2.4735   YYZZ     -35.3579
      XZZZ      -0.0000   YZZZ       0.0000   ZZZZ     -47.4339
 -----------------------------------------------------------------
 DrvMan completing analytic gradient of the correlated energy
 Correlated dipole moment
            1
    1   0.0241018
    2  -0.2938603
    3  -0.0000000
 Energy read as -3141.457086177
 Full Analytical Gradient: (in a.u., or Hartree/Bohr)
             1             2             3             4
    1   -0.00003565   -0.00010828    0.00013807    0.00000586
    2    0.00004431   -0.00008303    0.00004074   -0.00000202
    3   -0.00000000    0.00000000   -0.00000000   -0.00000000
 Gradient time:  CPU 1.44 s  wall 1.45 s
 ######################################################
 ######################################################
 # Starting finite difference calculation for IDERIV  #
 Finite diff step size:  1.88973e-03 a.u.
 ----------------------------------------------------------------
             Standard Nuclear Orientation (Angstroms)
    I     Atom           X                Y                Z
 ----------------------------------------------------------------
    1      Br      1.2457832020    -0.1986935439     0.0000000000
    2      N      -0.0928522932     1.2774509113    -0.0000000000
    3      N      -1.2734925705     1.0833456416    -0.0000000000
    4      Cl     -2.0001763544    -0.5630177549     0.0000000000
 ----------------------------------------------------------------
 Nuclear Repulsion Energy =   287.7436783573 hartrees
 There are       33 alpha and       33 beta electrons

                       Distance Matrix (Angstroms)
             Br(  1)   N (  2)   N (  3)
   N (  2)  1.992724
   N (  3)  2.826725  1.196490
   Cl(  4)  3.266341  2.650511  1.799606

 Requested basis set is 6-311++G(d,p)
 There are 44 shells and 122 basis functions
 A cutoff of  1.0D-14 yielded    881 shell pairs
 There are      7225 function pairs (      7983 Cartesian)
 Smallest overlap matrix eigenvalue = 1.49E-04
 Guess MOs from SCF MO coefficient file

 -----------------------------------------------------------------------
  General SCF calculation program by
  Eric Jon Sundstrom, Paul Horn, Yuezhi Mao, Dmitri Zuev, Alec White,
  David Stuck, Shaama M.S., Shane Yost, Joonho Lee, David Small,
  Daniel Levine, Susi Lehtola, Hugh Burton, Evgeny Epifanovsky
 -----------------------------------------------------------------------
 Hartree-Fock
 using 6 threads for integral computing
 -------------------------------------------------------
 OpenMP Integral computing Module                
 Release: version 2.0, May 2017, Q-Chem Inc. Pleasanton 
 -------------------------------------------------------
 A restricted SCF calculation will be
 performed using DIIS
 SCF converges when DIIS error is below 1.0e-08
 ---------------------------------------
  Cycle       Energy         DIIS error
 ---------------------------------------
    1   -3140.6686243040      6.85e-06  
    2   -3140.6686244320      2.57e-06  
    3   -3140.6686244527      1.65e-06  
    4   -3140.6686244618      6.10e-07  
    5   -3140.6686244649      2.90e-07  
    6   -3140.6686244659      1.30e-07  
    7   -3140.6686244660      4.45e-08  
    8   -3140.6686244660      1.56e-08  
    9   -3140.6686244660      5.27e-09  Convergence criterion met
 ---------------------------------------
 SCF time:   CPU 6.46s  wall 1.00s 
 SCF   energy in the final basis set =    -3140.6686244660
 Total energy in the final basis set =    -3140.6686244660


 ------------------------------------------------------------------------------

   CCMAN2: suite of methods based on coupled cluster
           and equation of motion theories.

   Components:
   * libvmm-1.3-trunk
     by Evgeny Epifanovsky, Ilya Kaliman.
   * libtensor-2.5-trunk
     by Evgeny Epifanovsky, Michael Wormit, Dmitry Zuev, Sam Manzer, 
        Ilya Kaliman.
   * libcc-2.5-trunk
     by Evgeny Epifanovsky, Arik Landau, Tomasz Kus, Kirill Khistyaev, 
        Dmitry Zuev, Prashant Manohar, Xintian Feng, Anna Krylov, 
        Matthew Goldey, Alec White, Thomas Jagau, Kaushik Nanda, 
        Anastasia Gunina, Alexander Kunitsa, Joonho Lee.

   CCMAN original authors:
   Anna I. Krylov, C. David Sherrill, Steven R. Gwaltney,
   Edward F. C. Byrd (2000)
   Sergey V. Levchenko, Lyudmila V. Slipchenko, Tao Wang,
   Ana-Maria C. Cristian (2003)
   Piotr A. Pieniazek, C. Melania Oana, Evgeny Epifanovsky (2007)
   Prashant Manohar (2009)

 ------------------------------------------------------------------------------


 Allocating and initializing 63808MB of RAM...
 Calculation will run on 6 cores.


 Alpha MOs, Restricted
 -- Occupied --                  
-490.07 -104.89  -65.21  -58.57  -58.56  -58.56  -15.75  -15.74
  1 A     2 A     3 A     4 A     5 A     6 A     7 A     8 A                  
-10.618  -9.884  -8.086  -8.082  -8.082  -7.499  -7.488  -7.488
  9 A    10 A    11 A    12 A    13 A    14 A    15 A    16 A                  
 -3.240  -3.235  -3.234  -3.221  -3.221  -1.466  -1.151  -1.056
 17 A    18 A    19 A    20 A    21 A    22 A    23 A    24 A                  
 -0.847  -0.695  -0.674  -0.643  -0.498  -0.494  -0.453  -0.446
 25 A    26 A    27 A    28 A    29 A    30 A    31 A    32 A                  
 -0.413
 33 A                                                                          
 -- Virtual --                   
 -0.005   0.068   0.081   0.086   0.103   0.104   0.106   0.133
 34 A    35 A    36 A    37 A    38 A    39 A    40 A    41 A                  
  0.135   0.177   0.188   0.200   0.201   0.236   0.246   0.273
 42 A    43 A    44 A    45 A    46 A    47 A    48 A    49 A                  
  0.305   0.320   0.379   0.524   0.525   0.540   0.557   0.562
 50 A    51 A    52 A    53 A    54 A    55 A    56 A    57 A                  
  0.591   0.647   0.725   0.743   0.757   0.773   0.802   0.908
 58 A    59 A    60 A    61 A    62 A    63 A    64 A    65 A                  
  0.958   0.982   1.007   1.023   1.060   1.077   1.108   1.148
 66 A    67 A    68 A    69 A    70 A    71 A    72 A    73 A                  
  1.179   1.202   1.288   1.315   1.362   1.573   1.893   1.964
 74 A    75 A    76 A    77 A    78 A    79 A    80 A    81 A                  
  2.002   2.135   2.255   2.291   2.377   2.412   2.604   2.610
 82 A    83 A    84 A    85 A    86 A    87 A    88 A    89 A                  
  2.674   2.720   2.871   3.045   3.203   3.388   4.096   4.132
 90 A    91 A    92 A    93 A    94 A    95 A    96 A    97 A                  
  4.361   4.401   4.499   4.514   4.535   4.552   4.616   4.859
 98 A    99 A   100 A   101 A   102 A   103 A   104 A   105 A                  
  5.204   7.147   8.175   8.202   8.277  10.298  26.614  26.740
106 A   107 A   108 A   109 A   110 A   111 A   112 A   113 A                  
 27.090  36.524  37.138  49.424 219.138 293.852 293.876 293.979
114 A   115 A   116 A   117 A   118 A   119 A   120 A   121 A                  
*******
122 A                                                                          

 Beta MOs, Restricted
 -- Occupied --                  
-490.07 -104.89  -65.21  -58.57  -58.56  -58.56  -15.75  -15.74
  1 A     2 A     3 A     4 A     5 A     6 A     7 A     8 A                  
-10.618  -9.884  -8.086  -8.082  -8.082  -7.499  -7.488  -7.488
  9 A    10 A    11 A    12 A    13 A    14 A    15 A    16 A                  
 -3.240  -3.235  -3.234  -3.221  -3.221  -1.466  -1.151  -1.056
 17 A    18 A    19 A    20 A    21 A    22 A    23 A    24 A                  
 -0.847  -0.695  -0.674  -0.643  -0.498  -0.494  -0.453  -0.446
 25 A    26 A    27 A    28 A    29 A    30 A    31 A    32 A                  
 -0.413
 33 A                                                                          
 -- Virtual --                   
 -0.005   0.068   0.081   0.086   0.103   0.104   0.106   0.133
 34 A    35 A    36 A    37 A    38 A    39 A    40 A    41 A                  
  0.135   0.177   0.188   0.200   0.201   0.236   0.246   0.273
 42 A    43 A    44 A    45 A    46 A    47 A    48 A    49 A                  
  0.305   0.320   0.379   0.524   0.525   0.540   0.557   0.562
 50 A    51 A    52 A    53 A    54 A    55 A    56 A    57 A                  
  0.591   0.647   0.725   0.743   0.757   0.773   0.802   0.908
 58 A    59 A    60 A    61 A    62 A    63 A    64 A    65 A                  
  0.958   0.982   1.007   1.023   1.060   1.077   1.108   1.148
 66 A    67 A    68 A    69 A    70 A    71 A    72 A    73 A                  
  1.179   1.202   1.288   1.315   1.362   1.573   1.893   1.964
 74 A    75 A    76 A    77 A    78 A    79 A    80 A    81 A                  
  2.002   2.135   2.255   2.291   2.377   2.412   2.604   2.610
 82 A    83 A    84 A    85 A    86 A    87 A    88 A    89 A                  
  2.674   2.720   2.871   3.045   3.203   3.388   4.096   4.132
 90 A    91 A    92 A    93 A    94 A    95 A    96 A    97 A                  
  4.361   4.401   4.499   4.514   4.535   4.552   4.616   4.859
 98 A    99 A   100 A   101 A   102 A   103 A   104 A   105 A                  
  5.204   7.147   8.175   8.202   8.277  10.298  26.614  26.740
106 A   107 A   108 A   109 A   110 A   111 A   112 A   113 A                  
 27.090  36.524  37.138  49.424 219.138 293.852 293.876 293.979
114 A   115 A   116 A   117 A   118 A   119 A   120 A   121 A                  
*******
122 A                                                                          

 Occupation and symmetry of molecular orbitals

 Point group: C1 (1 irreducible representation).

                           A     All 
 -------------------------------------
 All molecular orbitals:
  - Alpha                  122   122 
  - Beta                   122   122 
 -------------------------------------
 Alpha orbitals:
  - Frozen occupied        16    16  
  - Active occupied        17    17  
  - Active virtual         89    89  
  - Frozen virtual         0     0   
 -------------------------------------
 Beta orbitals:
  - Frozen occupied        16    16  
  - Active occupied        17    17  
  - Active virtual         89    89  
  - Frozen virtual         0     0   
 -------------------------------------

 Import integrals:   CPU 0.00 s  wall 0.00 s

 Import integrals:   CPU 41.63 s  wall 8.52 s

 MP2 amplitudes:   CPU 0.18 s  wall 0.14 s

Running a double precision version
           CCSD T amplitudes will be solved using DIIS.

           Start     Size      MaxIter   EConv     TConv     
           3         7         100       1.00e-07  1.00e-05  
 ------------------------------------------------------------------------------
           Energy (a.u.)   Ediff      Tdiff       Comment
 ------------------------------------------------------------------------------
         -3141.45199926                           
     1   -3141.42465727   2.73e-02   8.05e-01     
     2   -3141.45550672   3.08e-02   1.13e-01     
     3   -3141.45228791   3.22e-03   5.30e-02     
     4   -3141.45558231   3.29e-03   2.07e-02     Switched to DIIS steps.
     5   -3141.45689502   1.31e-03   1.41e-02     
     6   -3141.45701192   1.17e-04   3.52e-03     
     7   -3141.45705691   4.50e-05   2.21e-03     
     8   -3141.45707880   2.19e-05   7.25e-04     
     9   -3141.45708662   7.82e-06   4.27e-04     
    10   -3141.45708614   4.89e-07   1.04e-04     
    11   -3141.45708632   1.81e-07   5.72e-05     
    12   -3141.45708615   1.70e-07   3.85e-05     
    13   -3141.45708618   2.87e-08   1.35e-05     
    14   -3141.45708614   3.61e-08   6.04e-06     
 ------------------------------------------------------------------------------
         -3141.45708614                           CCSD T converged.

End of double precision
 SCF energy                 = -3140.66862447
 MP2 energy                 = -3141.45199926
 CCSD correlation energy     =    -0.78846167
 CCSD total energy           = -3141.45708614

 CCSD  T1^2 = 0.0208  T2^2 = 0.2828  Leading amplitudes:

 Amplitude    Orbitals with energies
  0.0358       30 (A) A                  ->    35 (A) A                   
              -0.4942                          0.0683                     
  0.0358       30 (A) B                  ->    35 (A) B                   
              -0.4942                          0.0683                     
  0.0309       29 (A) A                  ->    34 (A) A                   
              -0.4984                         -0.0054                     
  0.0309       29 (A) B                  ->    34 (A) B                   
              -0.4984                         -0.0054                     

 Amplitude    Orbitals with energies
 -0.0886       33 (A) A      33 (A) B    ->    34 (A) A      34 (A) B     
              -0.4128       -0.4128           -0.0054       -0.0054       
  0.0886       33 (A) A      33 (A) B    ->    34 (A) B      34 (A) A     
              -0.4128       -0.4128           -0.0054       -0.0054       
  0.0886       33 (A) B      33 (A) A    ->    34 (A) A      34 (A) B     
              -0.4128       -0.4128           -0.0054       -0.0054       
 -0.0886       33 (A) B      33 (A) A    ->    34 (A) B      34 (A) A     
              -0.4128       -0.4128           -0.0054       -0.0054       

 Computing CCSD intemediates for later calculations in double precision
 Finished.

Running a double precision version
           CCSD Lambda amplitudes will be solved using DIIS.
           Start     Size      MaxIter   EConv     LConv     
           3         7         100       1.00e-07  1.00e-05  
 ------------------------------------------------------------------------------
            Enorm      Ldiff       Comment
 ------------------------------------------------------------------------------
     1     6.10e-02   4.76e-02     
     2     1.45e-02   4.04e-03     
     3     6.29e-03   2.38e-03     
     4     3.94e-03   1.17e-03     Switched to DIIS steps.
     5     1.59e-03   8.32e-04     
     6     8.72e-04   3.65e-04     
     7     2.78e-04   1.48e-04     
     8     1.09e-04   1.28e-05     
     9     4.46e-05   9.13e-07     
    10     2.50e-05   8.43e-08     
    11     1.24e-05   7.86e-07     
    12     5.19e-06   5.65e-07     
    13     2.08e-06   2.44e-08     
    14     8.29e-07   1.03e-07     
    15     4.79e-07   7.17e-08     
    16     2.43e-07   4.03e-08     
    17     1.34e-07   2.76e-08     
    18     5.89e-08   1.72e-08     
 ------------------------------------------------------------------------------
                                   CCSD Lambda converged.

 Computing density matrices in double precision...
           Orbital response amplitudes will be solved using DIIS.
           Start     Size      MaxIter   EConv     LConv     
           3         7         100       1.00e-06  1.00e-06  
 ------------------------------------------------------------------------------
            Enorm      Ldiff       Comment
 ------------------------------------------------------------------------------
     1     1.18e-01   3.68e-03     
     2     1.58e-01   3.13e-02     
     3     2.55e-01   5.84e-02     
     4     1.72e-02   1.29e-01     Switched to DIIS steps.
     5     3.88e-03   1.51e-03     
     6     1.26e-03   3.35e-04     
     7     6.04e-04   3.64e-05     
     8     2.74e-04   9.21e-05     
     9     4.46e-05   5.42e-06     
    10     1.34e-05   5.52e-06     
    11     5.58e-06   4.02e-07     
    12     2.15e-06   2.52e-07     
    13     1.34e-06   7.52e-08     
    14     3.40e-07   1.25e-08     
 ------------------------------------------------------------------------------
                                   Orbital response converged.

 Computing density matrices... Done.
 CCSD calculation:   CPU 1402.73 s  wall 244.21 s

 Transferring MO TPDM to AO TPDM
 Transferring g2_o1o1o1o1
 Transferring g2_o1o1o1v1
 Transferring g2_o1o1v1v1
 Transferring g2_o1v1o1v1
 Transferring g2_o1v1v1v1
 Transferring g2_v1v1v1v1
 Adding separable TPDM
 Computing TPDM gradient
 --------------------------------------------------------
 2e gradient
  Atom          X               Y               Z
 --------------------------------------------------------
    1        -34.460999       15.021671       -0.000000  
    2         -7.082103      -18.707660        0.000000  
    3         19.637801      -10.483425       -0.000000  
    4         21.905300       14.169414       -0.000000  
 --------------------------------------------------------
 --------------------------------------------------------
 Final gradient
  Atom          X               Y               Z
 --------------------------------------------------------
    1        -34.460999       15.021671       -0.000000  
    2         -7.082103      -18.707660        0.000000  
    3         19.637801      -10.483425       -0.000000  
    4         21.905300       14.169414       -0.000000  
 --------------------------------------------------------
 Analytic gradient from two-electron contribution:   CPU 241.21 s  wall 69.79 s

 Total ccman2 time:   CPU 1694.39 s  wall 325.29 s


 --------------------------------------------------------------

                    Orbital Energies (a.u.)
 --------------------------------------------------------------

 Alpha MOs
 -- Occupied --
*******-104.894 -65.205 -58.566 -58.563 -58.563 -15.751 -15.744
-10.618  -9.884  -8.086  -8.082  -8.082  -7.499  -7.488  -7.488
 -3.240  -3.235  -3.234  -3.221  -3.221  -1.466  -1.151  -1.056
 -0.847  -0.695  -0.674  -0.643  -0.498  -0.494  -0.453  -0.446
 -0.413
 -- Virtual --
 -0.005   0.068   0.081   0.086   0.103   0.104   0.106   0.133
  0.135   0.177   0.188   0.200   0.201   0.236   0.246   0.273
  0.305   0.320   0.379   0.524   0.525   0.540   0.557   0.562
  0.591   0.647   0.725   0.743   0.757   0.773   0.802   0.908
  0.958   0.982   1.007   1.023   1.060   1.077   1.108   1.148
  1.179   1.202   1.288   1.315   1.362   1.573   1.893   1.964
  2.002   2.135   2.255   2.291   2.377   2.412   2.604   2.610
  2.674   2.720   2.871   3.045   3.203   3.388   4.096   4.132
  4.361   4.401   4.499   4.514   4.535   4.552   4.616   4.859
  5.204   7.147   8.175   8.202   8.277  10.298  26.614  26.740
 27.090  36.524  37.138  49.424 219.138 293.852 293.876 293.979
*******
 --------------------------------------------------------------

          Ground-State Mulliken Net Atomic Charges

     Atom                 Charge (a.u.)
  ----------------------------------------
      1 Br                   -0.058649
      2 N                     0.022766
      3 N                     0.067865
      4 Cl                   -0.031981
  ----------------------------------------
  Sum of atomic charges =     0.000000

 -----------------------------------------------------------------
                    Cartesian Multipole Moments
 -----------------------------------------------------------------
    Charge (ESU x 10^10)
                -0.0000
    Dipole Moment (Debye)
         X       0.0583      Y      -0.7458      Z       0.0000
       Tot       0.7481
    Quadrupole Moments (Debye-Ang)
        XX     -42.4294     XY      -0.0596     YY     -42.7973
        XZ      -0.0000     YZ      -0.0000     ZZ     -42.0261
    Octopole Moments (Debye-Ang^2)
       XXX      34.3782    XXY      -9.2379    XYY      10.0132
       YYY     -13.6111    XXZ       0.0000    XYZ       0.0000
       YYZ       0.0000    XZZ       9.2706    YZZ      -1.0401
       ZZZ       0.0000
    Hexadecapole Moments (Debye-Ang^3)
      XXXX    -575.8146   XXXY      -1.6885   XXYY    -117.2476
      XYYY       1.2229   YYYY    -172.6059   XXXZ      -0.0000
      XXYZ      -0.0000   XYYZ      -0.0000   YYYZ       0.0000
      XXZZ    -105.5852   XYZZ      -2.4698   YYZZ     -35.3585
      XZZZ      -0.0000   YZZZ      -0.0000   ZZZZ     -47.4370
 -----------------------------------------------------------------
 DrvMan completing analytic gradient of the correlated energy
 Correlated dipole moment
            1
    1   0.0229490
    2  -0.2934191
    3   0.0000000
 Energy read as -3141.457086139
 Full Analytical Gradient: (in a.u., or Hartree/Bohr)
             1             2             3             4
    1    0.00007883   -0.00008449    0.00000643   -0.00000078
    2   -0.00001085   -0.00007463    0.00008437    0.00000111
    3   -0.00000000    0.00000000   -0.00000000    0.00000000
 Gradient time:  CPU 1.40 s  wall 1.43 s
 ----------------------------------------------------------------
             Standard Nuclear Orientation (Angstroms)
    I     Atom           X                Y                Z
 ----------------------------------------------------------------
    1      Br      1.2437832020    -0.1986935439     0.0000000000
    2      N      -0.0928522932     1.2774509113    -0.0000000000
    3      N      -1.2734925705     1.0833456416    -0.0000000000
    4      Cl     -2.0001763544    -0.5630177549     0.0000000000
 ----------------------------------------------------------------
 Nuclear Repulsion Energy =   287.8751831151 hartrees
 There are       33 alpha and       33 beta electrons

                       Distance Matrix (Angstroms)
             Br(  1)   N (  2)   N (  3)
   N (  2)  1.991381
   N (  3)  2.824943  1.196490
   Cl(  4)  3.264354  2.650511  1.799606

 Requested basis set is 6-311++G(d,p)
 There are 44 shells and 122 basis functions
 A cutoff of  1.0D-14 yielded    881 shell pairs
 There are      7225 function pairs (      7983 Cartesian)
 Smallest overlap matrix eigenvalue = 1.49E-04
 Guess MOs from SCF MO coefficient file

 -----------------------------------------------------------------------
  General SCF calculation program by
  Eric Jon Sundstrom, Paul Horn, Yuezhi Mao, Dmitri Zuev, Alec White,
  David Stuck, Shaama M.S., Shane Yost, Joonho Lee, David Small,
  Daniel Levine, Susi Lehtola, Hugh Burton, Evgeny Epifanovsky
 -----------------------------------------------------------------------
 Hartree-Fock
 using 6 threads for integral computing
 -------------------------------------------------------
 OpenMP Integral computing Module                
 Release: version 2.0, May 2017, Q-Chem Inc. Pleasanton 
 -------------------------------------------------------
 A restricted SCF calculation will be
 performed using DIIS
 SCF converges when DIIS error is below 1.0e-08
 ---------------------------------------
  Cycle       Energy         DIIS error
 ---------------------------------------
    1   -3140.6686745974      1.37e-05  
    2   -3140.6686751100      5.14e-06  
    3   -3140.6686751928      3.31e-06  
    4   -3140.6686752291      1.22e-06  
    5   -3140.6686752419      5.80e-07  
    6   -3140.6686752454      2.59e-07  
    7   -3140.6686752459      8.89e-08  
    8   -3140.6686752459      3.11e-08  
    9   -3140.6686752459      1.05e-08  
   10   -3140.6686752459      4.27e-09  Convergence criterion met
 ---------------------------------------
 SCF time:   CPU 7.32s  wall 1.00s 
 SCF   energy in the final basis set =    -3140.6686752459
 Total energy in the final basis set =    -3140.6686752459


 ------------------------------------------------------------------------------

   CCMAN2: suite of methods based on coupled cluster
           and equation of motion theories.

   Components:
   * libvmm-1.3-trunk
     by Evgeny Epifanovsky, Ilya Kaliman.
   * libtensor-2.5-trunk
     by Evgeny Epifanovsky, Michael Wormit, Dmitry Zuev, Sam Manzer, 
        Ilya Kaliman.
   * libcc-2.5-trunk
     by Evgeny Epifanovsky, Arik Landau, Tomasz Kus, Kirill Khistyaev, 
        Dmitry Zuev, Prashant Manohar, Xintian Feng, Anna Krylov, 
        Matthew Goldey, Alec White, Thomas Jagau, Kaushik Nanda, 
        Anastasia Gunina, Alexander Kunitsa, Joonho Lee.

   CCMAN original authors:
   Anna I. Krylov, C. David Sherrill, Steven R. Gwaltney,
   Edward F. C. Byrd (2000)
   Sergey V. Levchenko, Lyudmila V. Slipchenko, Tao Wang,
   Ana-Maria C. Cristian (2003)
   Piotr A. Pieniazek, C. Melania Oana, Evgeny Epifanovsky (2007)
   Prashant Manohar (2009)

 ------------------------------------------------------------------------------


 Allocating and initializing 63808MB of RAM...
 Calculation will run on 6 cores.


 Alpha MOs, Restricted
 -- Occupied --                  
-490.07 -104.89  -65.21  -58.57  -58.56  -58.56  -15.75  -15.74
  1 A     2 A     3 A     4 A     5 A     6 A     7 A     8 A                  
-10.617  -9.884  -8.086  -8.082  -8.082  -7.500  -7.488  -7.488
  9 A    10 A    11 A    12 A    13 A    14 A    15 A    16 A                  
 -3.240  -3.235  -3.234  -3.221  -3.221  -1.466  -1.151  -1.056
 17 A    18 A    19 A    20 A    21 A    22 A    23 A    24 A                  
 -0.847  -0.695  -0.674  -0.643  -0.498  -0.494  -0.453  -0.447
 25 A    26 A    27 A    28 A    29 A    30 A    31 A    32 A                  
 -0.413
 33 A                                                                          
 -- Virtual --                   
 -0.005   0.068   0.081   0.086   0.103   0.104   0.107   0.133
 34 A    35 A    36 A    37 A    38 A    39 A    40 A    41 A                  
  0.135   0.177   0.188   0.200   0.201   0.236   0.246   0.274
 42 A    43 A    44 A    45 A    46 A    47 A    48 A    49 A                  
  0.305   0.320   0.379   0.524   0.525   0.540   0.557   0.562
 50 A    51 A    52 A    53 A    54 A    55 A    56 A    57 A                  
  0.591   0.647   0.724   0.743   0.757   0.773   0.802   0.908
 58 A    59 A    60 A    61 A    62 A    63 A    64 A    65 A                  
  0.958   0.982   1.008   1.023   1.060   1.077   1.108   1.148
 66 A    67 A    68 A    69 A    70 A    71 A    72 A    73 A                  
  1.179   1.202   1.288   1.315   1.362   1.573   1.893   1.964
 74 A    75 A    76 A    77 A    78 A    79 A    80 A    81 A                  
  2.002   2.136   2.255   2.291   2.377   2.412   2.604   2.610
 82 A    83 A    84 A    85 A    86 A    87 A    88 A    89 A                  
  2.674   2.720   2.872   3.045   3.203   3.388   4.096   4.132
 90 A    91 A    92 A    93 A    94 A    95 A    96 A    97 A                  
  4.361   4.401   4.499   4.514   4.535   4.552   4.616   4.860
 98 A    99 A   100 A   101 A   102 A   103 A   104 A   105 A                  
  5.204   7.147   8.175   8.202   8.277  10.298  26.614  26.740
106 A   107 A   108 A   109 A   110 A   111 A   112 A   113 A                  
 27.091  36.524  37.138  49.424 219.138 293.852 293.876 293.979
114 A   115 A   116 A   117 A   118 A   119 A   120 A   121 A                  
*******
122 A                                                                          

 Beta MOs, Restricted
 -- Occupied --                  
-490.07 -104.89  -65.21  -58.57  -58.56  -58.56  -15.75  -15.74
  1 A     2 A     3 A     4 A     5 A     6 A     7 A     8 A                  
-10.617  -9.884  -8.086  -8.082  -8.082  -7.500  -7.488  -7.488
  9 A    10 A    11 A    12 A    13 A    14 A    15 A    16 A                  
 -3.240  -3.235  -3.234  -3.221  -3.221  -1.466  -1.151  -1.056
 17 A    18 A    19 A    20 A    21 A    22 A    23 A    24 A                  
 -0.847  -0.695  -0.674  -0.643  -0.498  -0.494  -0.453  -0.447
 25 A    26 A    27 A    28 A    29 A    30 A    31 A    32 A                  
 -0.413
 33 A                                                                          
 -- Virtual --                   
 -0.005   0.068   0.081   0.086   0.103   0.104   0.107   0.133
 34 A    35 A    36 A    37 A    38 A    39 A    40 A    41 A                  
  0.135   0.177   0.188   0.200   0.201   0.236   0.246   0.274
 42 A    43 A    44 A    45 A    46 A    47 A    48 A    49 A                  
  0.305   0.320   0.379   0.524   0.525   0.540   0.557   0.562
 50 A    51 A    52 A    53 A    54 A    55 A    56 A    57 A                  
  0.591   0.647   0.724   0.743   0.757   0.773   0.802   0.908
 58 A    59 A    60 A    61 A    62 A    63 A    64 A    65 A                  
  0.958   0.982   1.008   1.023   1.060   1.077   1.108   1.148
 66 A    67 A    68 A    69 A    70 A    71 A    72 A    73 A                  
  1.179   1.202   1.288   1.315   1.362   1.573   1.893   1.964
 74 A    75 A    76 A    77 A    78 A    79 A    80 A    81 A                  
  2.002   2.136   2.255   2.291   2.377   2.412   2.604   2.610
 82 A    83 A    84 A    85 A    86 A    87 A    88 A    89 A                  
  2.674   2.720   2.872   3.045   3.203   3.388   4.096   4.132
 90 A    91 A    92 A    93 A    94 A    95 A    96 A    97 A                  
  4.361   4.401   4.499   4.514   4.535   4.552   4.616   4.860
 98 A    99 A   100 A   101 A   102 A   103 A   104 A   105 A                  
  5.204   7.147   8.175   8.202   8.277  10.298  26.614  26.740
106 A   107 A   108 A   109 A   110 A   111 A   112 A   113 A                  
 27.091  36.524  37.138  49.424 219.138 293.852 293.876 293.979
114 A   115 A   116 A   117 A   118 A   119 A   120 A   121 A                  
*******
122 A                                                                          

 Occupation and symmetry of molecular orbitals

 Point group: C1 (1 irreducible representation).

                           A     All 
 -------------------------------------
 All molecular orbitals:
  - Alpha                  122   122 
  - Beta                   122   122 
 -------------------------------------
 Alpha orbitals:
  - Frozen occupied        16    16  
  - Active occupied        17    17  
  - Active virtual         89    89  
  - Frozen virtual         0     0   
 -------------------------------------
 Beta orbitals:
  - Frozen occupied        16    16  
  - Active occupied        17    17  
  - Active virtual         89    89  
  - Frozen virtual         0     0   
 -------------------------------------

 Import integrals:   CPU 0.00 s  wall 0.00 s

 Import integrals:   CPU 40.11 s  wall 8.35 s

 MP2 amplitudes:   CPU 0.18 s  wall 0.15 s

Running a double precision version
           CCSD T amplitudes will be solved using DIIS.

           Start     Size      MaxIter   EConv     TConv     
           3         7         100       1.00e-07  1.00e-05  
 ------------------------------------------------------------------------------
           Energy (a.u.)   Ediff      Tdiff       Comment
 ------------------------------------------------------------------------------
         -3141.45198775                           
     1   -3141.42467624   2.73e-02   8.05e-01     
     2   -3141.45550421   3.08e-02   1.13e-01     
     3   -3141.45229314   3.21e-03   5.30e-02     
     4   -3141.45558378   3.29e-03   2.07e-02     Switched to DIIS steps.
     5   -3141.45689519   1.31e-03   1.41e-02     
     6   -3141.45701194   1.17e-04   3.52e-03     
     7   -3141.45705688   4.49e-05   2.21e-03     
     8   -3141.45707872   2.18e-05   7.23e-04     
     9   -3141.45708649   7.77e-06   4.26e-04     
    10   -3141.45708601   4.83e-07   1.04e-04     
    11   -3141.45708618   1.74e-07   5.70e-05     
    12   -3141.45708601   1.67e-07   3.82e-05     
    13   -3141.45708604   2.82e-08   1.34e-05     
    14   -3141.45708600   3.58e-08   6.01e-06     
 ------------------------------------------------------------------------------
         -3141.45708600                           CCSD T converged.

End of double precision
 SCF energy                 = -3140.66867525
 MP2 energy                 = -3141.45198775
 CCSD correlation energy     =    -0.78841076
 CCSD total energy           = -3141.45708600

 CCSD  T1^2 = 0.0208  T2^2 = 0.2827  Leading amplitudes:

 Amplitude    Orbitals with energies
  0.0359       30 (A) A                  ->    35 (A) A                   
              -0.4942                          0.0683                     
  0.0359       30 (A) B                  ->    35 (A) B                   
              -0.4942                          0.0683                     
  0.0309       29 (A) A                  ->    34 (A) A                   
              -0.4984                         -0.0052                     
  0.0309       29 (A) B                  ->    34 (A) B                   
              -0.4984                         -0.0052                     

 Amplitude    Orbitals with energies
 -0.0883       33 (A) A      33 (A) B    ->    34 (A) A      34 (A) B     
              -0.4128       -0.4128           -0.0052       -0.0052       
  0.0883       33 (A) A      33 (A) B    ->    34 (A) B      34 (A) A     
              -0.4128       -0.4128           -0.0052       -0.0052       
  0.0883       33 (A) B      33 (A) A    ->    34 (A) A      34 (A) B     
              -0.4128       -0.4128           -0.0052       -0.0052       
 -0.0883       33 (A) B      33 (A) A    ->    34 (A) B      34 (A) A     
              -0.4128       -0.4128           -0.0052       -0.0052       

 Computing CCSD intemediates for later calculations in double precision
 Finished.

Running a double precision version
           CCSD Lambda amplitudes will be solved using DIIS.
           Start     Size      MaxIter   EConv     LConv     
           3         7         100       1.00e-07  1.00e-05  
 ------------------------------------------------------------------------------
            Enorm      Ldiff       Comment
 ------------------------------------------------------------------------------
     1     6.10e-02   4.75e-02     
     2     1.45e-02   4.04e-03     
     3     6.29e-03   2.37e-03     
     4     3.93e-03   1.17e-03     Switched to DIIS steps.
     5     1.59e-03   8.31e-04     
     6     8.70e-04   3.64e-04     
     7     2.77e-04   1.48e-04     
     8     1.09e-04   1.28e-05     
     9     4.44e-05   8.90e-07     
    10     2.48e-05   8.73e-08     
    11     1.23e-05   7.80e-07     
    12     5.17e-06   5.61e-07     
    13     2.07e-06   2.43e-08     
    14     8.23e-07   1.03e-07     
    15     4.75e-07   7.12e-08     
    16     2.41e-07   3.99e-08     
    17     1.33e-07   2.74e-08     
    18     5.82e-08   1.71e-08     
 ------------------------------------------------------------------------------
                                   CCSD Lambda converged.

 Computing density matrices in double precision...
           Orbital response amplitudes will be solved using DIIS.
           Start     Size      MaxIter   EConv     LConv     
           3         7         100       1.00e-06  1.00e-06  
 ------------------------------------------------------------------------------
            Enorm      Ldiff       Comment
 ------------------------------------------------------------------------------
     1     1.18e-01   3.63e-03     
     2     1.57e-01   3.10e-02     
     3     2.53e-01   5.80e-02     
     4     1.72e-02   1.28e-01     Switched to DIIS steps.
     5     3.89e-03   1.50e-03     
     6     1.26e-03   3.37e-04     
     7     6.04e-04   3.65e-05     
     8     2.73e-04   9.20e-05     
     9     4.46e-05   5.17e-06     
    10     1.34e-05   5.50e-06     
    11     5.61e-06   4.00e-07     
    12     2.16e-06   2.53e-07     
    13     1.33e-06   7.58e-08     
    14     3.40e-07   1.32e-08     
 ------------------------------------------------------------------------------
                                   Orbital response converged.

 Computing density matrices... Done.
 CCSD calculation:   CPU 1404.16 s  wall 244.59 s

 Transferring MO TPDM to AO TPDM
 Transferring g2_o1o1o1o1
 Transferring g2_o1o1o1v1
 Transferring g2_o1o1v1v1
 Transferring g2_o1v1o1v1
 Transferring g2_o1v1v1v1
 Transferring g2_v1v1v1v1
 Adding separable TPDM
 Computing TPDM gradient
 --------------------------------------------------------
 2e gradient
  Atom          X               Y               Z
 --------------------------------------------------------
    1        -34.485167       15.050526        0.000000  
    2         -7.076911      -18.731267        0.000000  
    3         19.640911      -10.491168       -0.000000  
    4         21.921167       14.171909       -0.000000  
 --------------------------------------------------------
 --------------------------------------------------------
 Final gradient
  Atom          X               Y               Z
 --------------------------------------------------------
    1        -34.485167       15.050526        0.000000  
    2         -7.076911      -18.731267        0.000000  
    3         19.640911      -10.491168       -0.000000  
    4         21.921167       14.171909       -0.000000  
 --------------------------------------------------------
 Analytic gradient from two-electron contribution:   CPU 246.55 s  wall 74.17 s

 Total ccman2 time:   CPU 1700.33 s  wall 330.11 s


 --------------------------------------------------------------

                    Orbital Energies (a.u.)
 --------------------------------------------------------------

 Alpha MOs
 -- Occupied --
*******-104.894 -65.205 -58.566 -58.564 -58.563 -15.751 -15.744
-10.617  -9.884  -8.086  -8.082  -8.082  -7.500  -7.488  -7.488
 -3.240  -3.235  -3.234  -3.221  -3.221  -1.466  -1.151  -1.056
 -0.847  -0.695  -0.674  -0.643  -0.498  -0.494  -0.453  -0.447
 -0.413
 -- Virtual --
 -0.005   0.068   0.081   0.086   0.103   0.104   0.107   0.133
  0.135   0.177   0.188   0.200   0.201   0.236   0.246   0.274
  0.305   0.320   0.379   0.524   0.525   0.540   0.557   0.562
  0.591   0.647   0.724   0.743   0.757   0.773   0.802   0.908
  0.958   0.982   1.008   1.023   1.060   1.077   1.108   1.148
  1.179   1.202   1.288   1.315   1.362   1.573   1.893   1.964
  2.002   2.136   2.255   2.291   2.377   2.412   2.604   2.610
  2.674   2.720   2.872   3.045   3.203   3.388   4.096   4.132
  4.361   4.401   4.499   4.514   4.535   4.552   4.616   4.860
  5.204   7.147   8.175   8.202   8.277  10.298  26.614  26.740
 27.091  36.524  37.138  49.424 219.138 293.852 293.876 293.979
*******
 --------------------------------------------------------------

          Ground-State Mulliken Net Atomic Charges

     Atom                 Charge (a.u.)
  ----------------------------------------
      1 Br                   -0.058300
      2 N                     0.022833
      3 N                     0.067576
      4 Cl                   -0.032108
  ----------------------------------------
  Sum of atomic charges =    -0.000000

 -----------------------------------------------------------------
                    Cartesian Multipole Moments
 -----------------------------------------------------------------
    Charge (ESU x 10^10)
                -0.0000
    Dipole Moment (Debye)
         X       0.0642      Y      -0.7480      Z       0.0000
       Tot       0.7508
    Quadrupole Moments (Debye-Ang)
        XX     -42.4354     XY      -0.0585     YY     -42.7986
        XZ      -0.0000     YZ       0.0000     ZZ     -42.0239
    Octopole Moments (Debye-Ang^2)
       XXX      34.5032    XXY      -9.2357    XYY      10.0628
       YYY     -13.6215    XXZ       0.0000    XYZ       0.0000
       YYZ       0.0000    XZZ       9.3128    YZZ      -1.0404
       ZZZ       0.0000
    Hexadecapole Moments (Debye-Ang^3)
      XXXX    -575.3380   XXXY      -1.6873   XXYY    -117.1678
      XYYY       1.2002   YYYY    -172.6150   XXXZ      -0.0000
      XXYZ      -0.0000   XYYZ      -0.0000   YYYZ       0.0000
      XXZZ    -105.4906   XYZZ      -2.4773   YYZZ     -35.3572
      XZZZ      -0.0000   YZZZ       0.0000   ZZZZ     -47.4307
 -----------------------------------------------------------------
 DrvMan completing analytic gradient of the correlated energy
 Correlated dipole moment
            1
    1   0.0252557
    2  -0.2943010
    3   0.0000000
 Energy read as -3141.457086004
 Full Analytical Gradient: (in a.u., or Hartree/Bohr)
             1             2             3             4
    1   -0.00015052   -0.00013165    0.00026961    0.00001256
    2    0.00009974   -0.00009150   -0.00000322   -0.00000502
    3   -0.00000000    0.00000000   -0.00000000   -0.00000000
 Gradient time:  CPU 1.50 s  wall 1.61 s
 ----------------------------------------------------------------
             Standard Nuclear Orientation (Angstroms)
    I     Atom           X                Y                Z
 ----------------------------------------------------------------
    1      Br      1.2447832020    -0.1976935439     0.0000000000
    2      N      -0.0928522932     1.2774509113    -0.0000000000
    3      N      -1.2734925705     1.0833456416    -0.0000000000
    4      Cl     -2.0001763544    -0.5630177549     0.0000000000
 ----------------------------------------------------------------
 Nuclear Repulsion Energy =   287.8376960451 hartrees
 There are       33 alpha and       33 beta electrons

                       Distance Matrix (Angstroms)
             Br(  1)   N (  2)   N (  3)
   N (  2)  1.991311
   N (  3)  2.825380  1.196490
   Cl(  4)  3.265459  2.650511  1.799606

 Requested basis set is 6-311++G(d,p)
 There are 44 shells and 122 basis functions
 A cutoff of  1.0D-14 yielded    881 shell pairs
 There are      7225 function pairs (      7983 Cartesian)
 Smallest overlap matrix eigenvalue = 1.49E-04
 Guess MOs from SCF MO coefficient file

 -----------------------------------------------------------------------
  General SCF calculation program by
  Eric Jon Sundstrom, Paul Horn, Yuezhi Mao, Dmitri Zuev, Alec White,
  David Stuck, Shaama M.S., Shane Yost, Joonho Lee, David Small,
  Daniel Levine, Susi Lehtola, Hugh Burton, Evgeny Epifanovsky
 -----------------------------------------------------------------------
 Hartree-Fock
 using 6 threads for integral computing
 -------------------------------------------------------
 OpenMP Integral computing Module                
 Release: version 2.0, May 2017, Q-Chem Inc. Pleasanton 
 -------------------------------------------------------
 A restricted SCF calculation will be
 performed using DIIS
 SCF converges when DIIS error is below 1.0e-08
 ---------------------------------------
  Cycle       Energy         DIIS error
 ---------------------------------------
    1   -3140.6686742918      5.72e-06  
    2   -3140.6686744208      1.85e-06  
    3   -3140.6686744518      8.28e-07  
    4   -3140.6686744601      4.06e-07  
    5   -3140.6686744617      1.68e-07  
    6   -3140.6686744619      5.83e-08  
    7   -3140.6686744620      2.41e-08  
    8   -3140.6686744620      1.24e-08  
    9   -3140.6686744619      3.92e-09  Convergence criterion met
 ---------------------------------------
 SCF time:   CPU 6.97s  wall 1.00s 
 SCF   energy in the final basis set =    -3140.6686744619
 Total energy in the final basis set =    -3140.6686744619


 ------------------------------------------------------------------------------

   CCMAN2: suite of methods based on coupled cluster
           and equation of motion theories.

   Components:
   * libvmm-1.3-trunk
     by Evgeny Epifanovsky, Ilya Kaliman.
   * libtensor-2.5-trunk
     by Evgeny Epifanovsky, Michael Wormit, Dmitry Zuev, Sam Manzer, 
        Ilya Kaliman.
   * libcc-2.5-trunk
     by Evgeny Epifanovsky, Arik Landau, Tomasz Kus, Kirill Khistyaev, 
        Dmitry Zuev, Prashant Manohar, Xintian Feng, Anna Krylov, 
        Matthew Goldey, Alec White, Thomas Jagau, Kaushik Nanda, 
        Anastasia Gunina, Alexander Kunitsa, Joonho Lee.

   CCMAN original authors:
   Anna I. Krylov, C. David Sherrill, Steven R. Gwaltney,
   Edward F. C. Byrd (2000)
   Sergey V. Levchenko, Lyudmila V. Slipchenko, Tao Wang,
   Ana-Maria C. Cristian (2003)
   Piotr A. Pieniazek, C. Melania Oana, Evgeny Epifanovsky (2007)
   Prashant Manohar (2009)

 ------------------------------------------------------------------------------


 Allocating and initializing 63808MB of RAM...
 Calculation will run on 6 cores.


 Alpha MOs, Restricted
 -- Occupied --                  
-490.07 -104.89  -65.21  -58.57  -58.56  -58.56  -15.75  -15.74
  1 A     2 A     3 A     4 A     5 A     6 A     7 A     8 A                  
-10.617  -9.884  -8.086  -8.082  -8.082  -7.500  -7.488  -7.488
  9 A    10 A    11 A    12 A    13 A    14 A    15 A    16 A                  
 -3.240  -3.235  -3.234  -3.221  -3.221  -1.466  -1.151  -1.056
 17 A    18 A    19 A    20 A    21 A    22 A    23 A    24 A                  
 -0.847  -0.695  -0.674  -0.643  -0.498  -0.494  -0.453  -0.447
 25 A    26 A    27 A    28 A    29 A    30 A    31 A    32 A                  
 -0.413
 33 A                                                                          
 -- Virtual --                   
 -0.005   0.068   0.081   0.086   0.103   0.104   0.107   0.133
 34 A    35 A    36 A    37 A    38 A    39 A    40 A    41 A                  
  0.135   0.177   0.188   0.200   0.201   0.236   0.246   0.274
 42 A    43 A    44 A    45 A    46 A    47 A    48 A    49 A                  
  0.305   0.320   0.379   0.524   0.525   0.540   0.557   0.562
 50 A    51 A    52 A    53 A    54 A    55 A    56 A    57 A                  
  0.591   0.648   0.725   0.743   0.757   0.773   0.802   0.908
 58 A    59 A    60 A    61 A    62 A    63 A    64 A    65 A                  
  0.958   0.982   1.008   1.023   1.060   1.077   1.108   1.148
 66 A    67 A    68 A    69 A    70 A    71 A    72 A    73 A                  
  1.179   1.202   1.288   1.315   1.362   1.573   1.893   1.964
 74 A    75 A    76 A    77 A    78 A    79 A    80 A    81 A                  
  2.002   2.136   2.255   2.291   2.377   2.412   2.604   2.610
 82 A    83 A    84 A    85 A    86 A    87 A    88 A    89 A                  
  2.674   2.720   2.872   3.045   3.203   3.388   4.096   4.132
 90 A    91 A    92 A    93 A    94 A    95 A    96 A    97 A                  
  4.361   4.401   4.499   4.514   4.535   4.552   4.616   4.860
 98 A    99 A   100 A   101 A   102 A   103 A   104 A   105 A                  
  5.204   7.147   8.175   8.202   8.277  10.298  26.614  26.740
106 A   107 A   108 A   109 A   110 A   111 A   112 A   113 A                  
 27.091  36.524  37.138  49.424 219.138 293.852 293.876 293.979
114 A   115 A   116 A   117 A   118 A   119 A   120 A   121 A                  
*******
122 A                                                                          

 Beta MOs, Restricted
 -- Occupied --                  
-490.07 -104.89  -65.21  -58.57  -58.56  -58.56  -15.75  -15.74
  1 A     2 A     3 A     4 A     5 A     6 A     7 A     8 A                  
-10.617  -9.884  -8.086  -8.082  -8.082  -7.500  -7.488  -7.488
  9 A    10 A    11 A    12 A    13 A    14 A    15 A    16 A                  
 -3.240  -3.235  -3.234  -3.221  -3.221  -1.466  -1.151  -1.056
 17 A    18 A    19 A    20 A    21 A    22 A    23 A    24 A                  
 -0.847  -0.695  -0.674  -0.643  -0.498  -0.494  -0.453  -0.447
 25 A    26 A    27 A    28 A    29 A    30 A    31 A    32 A                  
 -0.413
 33 A                                                                          
 -- Virtual --                   
 -0.005   0.068   0.081   0.086   0.103   0.104   0.107   0.133
 34 A    35 A    36 A    37 A    38 A    39 A    40 A    41 A                  
  0.135   0.177   0.188   0.200   0.201   0.236   0.246   0.274
 42 A    43 A    44 A    45 A    46 A    47 A    48 A    49 A                  
  0.305   0.320   0.379   0.524   0.525   0.540   0.557   0.562
 50 A    51 A    52 A    53 A    54 A    55 A    56 A    57 A                  
  0.591   0.648   0.725   0.743   0.757   0.773   0.802   0.908
 58 A    59 A    60 A    61 A    62 A    63 A    64 A    65 A                  
  0.958   0.982   1.008   1.023   1.060   1.077   1.108   1.148
 66 A    67 A    68 A    69 A    70 A    71 A    72 A    73 A                  
  1.179   1.202   1.288   1.315   1.362   1.573   1.893   1.964
 74 A    75 A    76 A    77 A    78 A    79 A    80 A    81 A                  
  2.002   2.136   2.255   2.291   2.377   2.412   2.604   2.610
 82 A    83 A    84 A    85 A    86 A    87 A    88 A    89 A                  
  2.674   2.720   2.872   3.045   3.203   3.388   4.096   4.132
 90 A    91 A    92 A    93 A    94 A    95 A    96 A    97 A                  
  4.361   4.401   4.499   4.514   4.535   4.552   4.616   4.860
 98 A    99 A   100 A   101 A   102 A   103 A   104 A   105 A                  
  5.204   7.147   8.175   8.202   8.277  10.298  26.614  26.740
106 A   107 A   108 A   109 A   110 A   111 A   112 A   113 A                  
 27.091  36.524  37.138  49.424 219.138 293.852 293.876 293.979
114 A   115 A   116 A   117 A   118 A   119 A   120 A   121 A                  
*******
122 A                                                                          

 Occupation and symmetry of molecular orbitals

 Point group: C1 (1 irreducible representation).

                           A     All 
 -------------------------------------
 All molecular orbitals:
  - Alpha                  122   122 
  - Beta                   122   122 
 -------------------------------------
 Alpha orbitals:
  - Frozen occupied        16    16  
  - Active occupied        17    17  
  - Active virtual         89    89  
  - Frozen virtual         0     0   
 -------------------------------------
 Beta orbitals:
  - Frozen occupied        16    16  
  - Active occupied        17    17  
  - Active virtual         89    89  
  - Frozen virtual         0     0   
 -------------------------------------

 Import integrals:   CPU 0.00 s  wall 0.00 s

 Import integrals:   CPU 40.39 s  wall 8.54 s

 MP2 amplitudes:   CPU 0.13 s  wall 0.10 s

Running a double precision version
           CCSD T amplitudes will be solved using DIIS.

           Start     Size      MaxIter   EConv     TConv     
           3         7         100       1.00e-07  1.00e-05  
 ------------------------------------------------------------------------------
           Energy (a.u.)   Ediff      Tdiff       Comment
 ------------------------------------------------------------------------------
         -3141.45198899                           
     1   -3141.42467376   2.73e-02   8.05e-01     
     2   -3141.45550458   3.08e-02   1.13e-01     
     3   -3141.45229212   3.21e-03   5.30e-02     
     4   -3141.45558332   3.29e-03   2.07e-02     Switched to DIIS steps.
     5   -3141.45689505   1.31e-03   1.41e-02     
     6   -3141.45701187   1.17e-04   3.52e-03     
     7   -3141.45705685   4.50e-05   2.21e-03     
     8   -3141.45707871   2.19e-05   7.23e-04     
     9   -3141.45708648   7.77e-06   4.26e-04     
    10   -3141.45708600   4.85e-07   1.04e-04     
    11   -3141.45708617   1.75e-07   5.70e-05     
    12   -3141.45708600   1.68e-07   3.83e-05     
    13   -3141.45708603   2.84e-08   1.34e-05     
    14   -3141.45708600   3.58e-08   6.01e-06     
 ------------------------------------------------------------------------------
         -3141.45708600                           CCSD T converged.

End of double precision
 SCF energy                 = -3140.66867446
 MP2 energy                 = -3141.45198899
 CCSD correlation energy     =    -0.78841153
 CCSD total energy           = -3141.45708600

 CCSD  T1^2 = 0.0208  T2^2 = 0.2827  Leading amplitudes:

 Amplitude    Orbitals with energies
 -0.0359       30 (A) A                  ->    35 (A) A                   
              -0.4942                          0.0684                     
 -0.0359       30 (A) B                  ->    35 (A) B                   
              -0.4942                          0.0684                     
  0.0309       29 (A) A                  ->    34 (A) A                   
              -0.4983                         -0.0052                     
  0.0309       29 (A) B                  ->    34 (A) B                   
              -0.4983                         -0.0052                     

 Amplitude    Orbitals with energies
 -0.0883       33 (A) A      33 (A) B    ->    34 (A) A      34 (A) B     
              -0.4128       -0.4128           -0.0052       -0.0052       
  0.0883       33 (A) A      33 (A) B    ->    34 (A) B      34 (A) A     
              -0.4128       -0.4128           -0.0052       -0.0052       
  0.0883       33 (A) B      33 (A) A    ->    34 (A) A      34 (A) B     
              -0.4128       -0.4128           -0.0052       -0.0052       
 -0.0883       33 (A) B      33 (A) A    ->    34 (A) B      34 (A) A     
              -0.4128       -0.4128           -0.0052       -0.0052       

 Computing CCSD intemediates for later calculations in double precision
 Finished.

Running a double precision version
           CCSD Lambda amplitudes will be solved using DIIS.
           Start     Size      MaxIter   EConv     LConv     
           3         7         100       1.00e-07  1.00e-05  
 ------------------------------------------------------------------------------
            Enorm      Ldiff       Comment
 ------------------------------------------------------------------------------
     1     6.10e-02   4.75e-02     
     2     1.45e-02   4.04e-03     
     3     6.29e-03   2.37e-03     
     4     3.93e-03   1.17e-03     Switched to DIIS steps.
     5     1.59e-03   8.31e-04     
     6     8.70e-04   3.64e-04     
     7     2.77e-04   1.48e-04     
     8     1.09e-04   1.28e-05     
     9     4.44e-05   8.95e-07     
    10     2.48e-05   8.55e-08     
    11     1.23e-05   7.81e-07     
    12     5.17e-06   5.60e-07     
    13     2.07e-06   2.43e-08     
    14     8.23e-07   1.03e-07     
    15     4.75e-07   7.13e-08     
    16     2.41e-07   3.99e-08     
    17     1.33e-07   2.74e-08     
    18     5.81e-08   1.71e-08     
 ------------------------------------------------------------------------------
                                   CCSD Lambda converged.

 Computing density matrices in double precision...
           Orbital response amplitudes will be solved using DIIS.
           Start     Size      MaxIter   EConv     LConv     
           3         7         100       1.00e-06  1.00e-06  
 ------------------------------------------------------------------------------
            Enorm      Ldiff       Comment
 ------------------------------------------------------------------------------
     1     1.18e-01   3.62e-03     
     2     1.57e-01   3.10e-02     
     3     2.53e-01   5.80e-02     
     4     1.72e-02   1.28e-01     Switched to DIIS steps.
     5     3.89e-03   1.50e-03     
     6     1.26e-03   3.36e-04     
     7     6.06e-04   3.58e-05     
     8     2.73e-04   9.22e-05     
     9     4.46e-05   5.13e-06     
    10     1.34e-05   5.50e-06     
    11     5.60e-06   4.01e-07     
    12     2.16e-06   2.53e-07     
    13     1.33e-06   7.56e-08     
    14     3.40e-07   1.33e-08     
 ------------------------------------------------------------------------------
                                   Orbital response converged.

 Computing density matrices... Done.
 CCSD calculation:   CPU 1404.34 s  wall 244.52 s

 Transferring MO TPDM to AO TPDM
 Transferring g2_o1o1o1o1
 Transferring g2_o1o1o1v1
 Transferring g2_o1o1v1v1
 Transferring g2_o1v1o1v1
 Transferring g2_o1v1v1v1
 Transferring g2_v1v1v1v1
 Adding separable TPDM
 Computing TPDM gradient
 --------------------------------------------------------
 2e gradient
  Atom          X               Y               Z
 --------------------------------------------------------
    1        -34.487942       15.033972       -0.000000  
    2         -7.065980      -18.720977       -0.000000  
    3         19.640624      -10.486539        0.000000  
    4         21.913298       14.173544        0.000000  
 --------------------------------------------------------
 --------------------------------------------------------
 Final gradient
  Atom          X               Y               Z
 --------------------------------------------------------
    1        -34.487942       15.033972       -0.000000  
    2         -7.065980      -18.720977       -0.000000  
    3         19.640624      -10.486539        0.000000  
    4         21.913298       14.173544        0.000000  
 --------------------------------------------------------
 Analytic gradient from two-electron contribution:   CPU 229.50 s  wall 65.68 s

 Total ccman2 time:   CPU 1678.99 s  wall 320.37 s


 --------------------------------------------------------------

                    Orbital Energies (a.u.)
 --------------------------------------------------------------

 Alpha MOs
 -- Occupied --
*******-104.894 -65.205 -58.566 -58.564 -58.563 -15.751 -15.744
-10.617  -9.884  -8.086  -8.082  -8.082  -7.500  -7.488  -7.488
 -3.240  -3.235  -3.234  -3.221  -3.221  -1.466  -1.151  -1.056
 -0.847  -0.695  -0.674  -0.643  -0.498  -0.494  -0.453  -0.447
 -0.413
 -- Virtual --
 -0.005   0.068   0.081   0.086   0.103   0.104   0.107   0.133
  0.135   0.177   0.188   0.200   0.201   0.236   0.246   0.274
  0.305   0.320   0.379   0.524   0.525   0.540   0.557   0.562
  0.591   0.648   0.725   0.743   0.757   0.773   0.802   0.908
  0.958   0.982   1.008   1.023   1.060   1.077   1.108   1.148
  1.179   1.202   1.288   1.315   1.362   1.573   1.893   1.964
  2.002   2.136   2.255   2.291   2.377   2.412   2.604   2.610
  2.674   2.720   2.872   3.045   3.203   3.388   4.096   4.132
  4.361   4.401   4.499   4.514   4.535   4.552   4.616   4.860
  5.204   7.147   8.175   8.202   8.277  10.298  26.614  26.740
 27.091  36.524  37.138  49.424 219.138 293.852 293.876 293.979
*******
 --------------------------------------------------------------

          Ground-State Mulliken Net Atomic Charges

     Atom                 Charge (a.u.)
  ----------------------------------------
      1 Br                   -0.058192
      2 N                     0.022678
      3 N                     0.067759
      4 Cl                   -0.032245
  ----------------------------------------
  Sum of atomic charges =     0.000000

 -----------------------------------------------------------------
                    Cartesian Multipole Moments
 -----------------------------------------------------------------
    Charge (ESU x 10^10)
                 0.0000
    Dipole Moment (Debye)
         X       0.0654      Y      -0.7476      Z      -0.0000
       Tot       0.7505
    Quadrupole Moments (Debye-Ang)
        XX     -42.4322     XY      -0.0593     YY     -42.8018
        XZ       0.0000     YZ      -0.0000     ZZ     -42.0238
    Octopole Moments (Debye-Ang^2)
       XXX      34.4621    XXY      -9.2539    XYY      10.0413
       YYY     -13.6729    XXZ      -0.0000    XYZ       0.0000
       YYZ      -0.0000    XZZ       9.2949    YZZ      -1.0589
       ZZZ      -0.0000
    Hexadecapole Moments (Debye-Ang^3)
      XXXX    -575.5690   XXXY      -1.7612   XXYY    -117.2128
      XYYY       1.1467   YYYY    -172.5866   XXXZ      -0.0000
      XXYZ      -0.0000   XYYZ      -0.0000   YYYZ      -0.0000
      XXZZ    -105.5364   XYZZ      -2.4976   YYZZ     -35.3506
      XZZZ       0.0000   YZZZ      -0.0000   ZZZZ     -47.4302
 -----------------------------------------------------------------
 DrvMan completing analytic gradient of the correlated energy
 Correlated dipole moment
            1
    1   0.0257413
    2  -0.2941383
    3  -0.0000000
 Energy read as -3141.457085995
 Full Analytical Gradient: (in a.u., or Hartree/Bohr)
             1             2             3             4
    1   -0.00009106   -0.00012237    0.00021884   -0.00000541
    2    0.00013860   -0.00019413    0.00003064    0.00002489
    3    0.00000000   -0.00000000    0.00000000   -0.00000000
 Gradient time:  CPU 1.40 s  wall 1.44 s
 ----------------------------------------------------------------
             Standard Nuclear Orientation (Angstroms)
    I     Atom           X                Y                Z
 ----------------------------------------------------------------
    1      Br      1.2447832020    -0.1996935439     0.0000000000
    2      N      -0.0928522932     1.2774509113    -0.0000000000
    3      N      -1.2734925705     1.0833456416    -0.0000000000
    4      Cl     -2.0001763544    -0.5630177549     0.0000000000
 ----------------------------------------------------------------
 Nuclear Repulsion Energy =   287.7811336641 hartrees
 There are       33 alpha and       33 beta electrons

                       Distance Matrix (Angstroms)
             Br(  1)   N (  2)   N (  3)
   N (  2)  1.992793
   N (  3)  2.826288  1.196490
   Cl(  4)  3.265236  2.650511  1.799606

 Requested basis set is 6-311++G(d,p)
 There are 44 shells and 122 basis functions
 A cutoff of  1.0D-14 yielded    881 shell pairs
 There are      7225 function pairs (      7983 Cartesian)
 Smallest overlap matrix eigenvalue = 1.49E-04
 Guess MOs from SCF MO coefficient file

 -----------------------------------------------------------------------
  General SCF calculation program by
  Eric Jon Sundstrom, Paul Horn, Yuezhi Mao, Dmitri Zuev, Alec White,
  David Stuck, Shaama M.S., Shane Yost, Joonho Lee, David Small,
  Daniel Levine, Susi Lehtola, Hugh Burton, Evgeny Epifanovsky
 -----------------------------------------------------------------------
 Hartree-Fock
 using 6 threads for integral computing
 -------------------------------------------------------
 OpenMP Integral computing Module                
 Release: version 2.0, May 2017, Q-Chem Inc. Pleasanton 
 -------------------------------------------------------
 A restricted SCF calculation will be
 performed using DIIS
 SCF converges when DIIS error is below 1.0e-08
 ---------------------------------------
  Cycle       Energy         DIIS error
 ---------------------------------------
    1   -3140.6686245540      1.47e-05  
    2   -3140.6686251602      5.24e-06  
    3   -3140.6686252535      3.57e-06  
    4   -3140.6686252905      1.22e-06  
    5   -3140.6686253017      5.02e-07  
    6   -3140.6686253037      2.36e-07  
    7   -3140.6686253040      7.83e-08  
    8   -3140.6686253041      3.34e-08  
    9   -3140.6686253041      9.77e-09  Convergence criterion met
 ---------------------------------------
 SCF time:   CPU 6.60s  wall 1.00s 
 SCF   energy in the final basis set =    -3140.6686253041
 Total energy in the final basis set =    -3140.6686253041


 ------------------------------------------------------------------------------

   CCMAN2: suite of methods based on coupled cluster
           and equation of motion theories.

   Components:
   * libvmm-1.3-trunk
     by Evgeny Epifanovsky, Ilya Kaliman.
   * libtensor-2.5-trunk
     by Evgeny Epifanovsky, Michael Wormit, Dmitry Zuev, Sam Manzer, 
        Ilya Kaliman.
   * libcc-2.5-trunk
     by Evgeny Epifanovsky, Arik Landau, Tomasz Kus, Kirill Khistyaev, 
        Dmitry Zuev, Prashant Manohar, Xintian Feng, Anna Krylov, 
        Matthew Goldey, Alec White, Thomas Jagau, Kaushik Nanda, 
        Anastasia Gunina, Alexander Kunitsa, Joonho Lee.

   CCMAN original authors:
   Anna I. Krylov, C. David Sherrill, Steven R. Gwaltney,
   Edward F. C. Byrd (2000)
   Sergey V. Levchenko, Lyudmila V. Slipchenko, Tao Wang,
   Ana-Maria C. Cristian (2003)
   Piotr A. Pieniazek, C. Melania Oana, Evgeny Epifanovsky (2007)
   Prashant Manohar (2009)

 ------------------------------------------------------------------------------


 Allocating and initializing 63808MB of RAM...
 Calculation will run on 6 cores.


 Alpha MOs, Restricted
 -- Occupied --                  
-490.07 -104.89  -65.21  -58.57  -58.56  -58.56  -15.75  -15.74
  1 A     2 A     3 A     4 A     5 A     6 A     7 A     8 A                  
-10.618  -9.884  -8.086  -8.082  -8.082  -7.499  -7.488  -7.488
  9 A    10 A    11 A    12 A    13 A    14 A    15 A    16 A                  
 -3.240  -3.235  -3.234  -3.221  -3.221  -1.466  -1.151  -1.056
 17 A    18 A    19 A    20 A    21 A    22 A    23 A    24 A                  
 -0.847  -0.695  -0.674  -0.643  -0.498  -0.494  -0.452  -0.446
 25 A    26 A    27 A    28 A    29 A    30 A    31 A    32 A                  
 -0.413
 33 A                                                                          
 -- Virtual --                   
 -0.005   0.068   0.081   0.086   0.103   0.104   0.107   0.133
 34 A    35 A    36 A    37 A    38 A    39 A    40 A    41 A                  
  0.135   0.177   0.188   0.200   0.201   0.236   0.246   0.273
 42 A    43 A    44 A    45 A    46 A    47 A    48 A    49 A                  
  0.305   0.320   0.379   0.524   0.525   0.540   0.557   0.562
 50 A    51 A    52 A    53 A    54 A    55 A    56 A    57 A                  
  0.591   0.647   0.725   0.743   0.757   0.773   0.802   0.908
 58 A    59 A    60 A    61 A    62 A    63 A    64 A    65 A                  
  0.958   0.982   1.007   1.023   1.060   1.077   1.108   1.148
 66 A    67 A    68 A    69 A    70 A    71 A    72 A    73 A                  
  1.179   1.202   1.288   1.315   1.362   1.573   1.893   1.964
 74 A    75 A    76 A    77 A    78 A    79 A    80 A    81 A                  
  2.002   2.135   2.255   2.291   2.377   2.412   2.604   2.610
 82 A    83 A    84 A    85 A    86 A    87 A    88 A    89 A                  
  2.674   2.720   2.871   3.045   3.202   3.388   4.096   4.132
 90 A    91 A    92 A    93 A    94 A    95 A    96 A    97 A                  
  4.361   4.401   4.499   4.514   4.535   4.552   4.616   4.859
 98 A    99 A   100 A   101 A   102 A   103 A   104 A   105 A                  
  5.204   7.147   8.175   8.202   8.277  10.298  26.614  26.740
106 A   107 A   108 A   109 A   110 A   111 A   112 A   113 A                  
 27.090  36.524  37.138  49.424 219.138 293.852 293.877 293.979
114 A   115 A   116 A   117 A   118 A   119 A   120 A   121 A                  
*******
122 A                                                                          

 Beta MOs, Restricted
 -- Occupied --                  
-490.07 -104.89  -65.21  -58.57  -58.56  -58.56  -15.75  -15.74
  1 A     2 A     3 A     4 A     5 A     6 A     7 A     8 A                  
-10.618  -9.884  -8.086  -8.082  -8.082  -7.499  -7.488  -7.488
  9 A    10 A    11 A    12 A    13 A    14 A    15 A    16 A                  
 -3.240  -3.235  -3.234  -3.221  -3.221  -1.466  -1.151  -1.056
 17 A    18 A    19 A    20 A    21 A    22 A    23 A    24 A                  
 -0.847  -0.695  -0.674  -0.643  -0.498  -0.494  -0.452  -0.446
 25 A    26 A    27 A    28 A    29 A    30 A    31 A    32 A                  
 -0.413
 33 A                                                                          
 -- Virtual --                   
 -0.005   0.068   0.081   0.086   0.103   0.104   0.107   0.133
 34 A    35 A    36 A    37 A    38 A    39 A    40 A    41 A                  
  0.135   0.177   0.188   0.200   0.201   0.236   0.246   0.273
 42 A    43 A    44 A    45 A    46 A    47 A    48 A    49 A                  
  0.305   0.320   0.379   0.524   0.525   0.540   0.557   0.562
 50 A    51 A    52 A    53 A    54 A    55 A    56 A    57 A                  
  0.591   0.647   0.725   0.743   0.757   0.773   0.802   0.908
 58 A    59 A    60 A    61 A    62 A    63 A    64 A    65 A                  
  0.958   0.982   1.007   1.023   1.060   1.077   1.108   1.148
 66 A    67 A    68 A    69 A    70 A    71 A    72 A    73 A                  
  1.179   1.202   1.288   1.315   1.362   1.573   1.893   1.964
 74 A    75 A    76 A    77 A    78 A    79 A    80 A    81 A                  
  2.002   2.135   2.255   2.291   2.377   2.412   2.604   2.610
 82 A    83 A    84 A    85 A    86 A    87 A    88 A    89 A                  
  2.674   2.720   2.871   3.045   3.202   3.388   4.096   4.132
 90 A    91 A    92 A    93 A    94 A    95 A    96 A    97 A                  
  4.361   4.401   4.499   4.514   4.535   4.552   4.616   4.859
 98 A    99 A   100 A   101 A   102 A   103 A   104 A   105 A                  
  5.204   7.147   8.175   8.202   8.277  10.298  26.614  26.740
106 A   107 A   108 A   109 A   110 A   111 A   112 A   113 A                  
 27.090  36.524  37.138  49.424 219.138 293.852 293.877 293.979
114 A   115 A   116 A   117 A   118 A   119 A   120 A   121 A                  
*******
122 A                                                                          

 Occupation and symmetry of molecular orbitals

 Point group: C1 (1 irreducible representation).

                           A     All 
 -------------------------------------
 All molecular orbitals:
  - Alpha                  122   122 
  - Beta                   122   122 
 -------------------------------------
 Alpha orbitals:
  - Frozen occupied        16    16  
  - Active occupied        17    17  
  - Active virtual         89    89  
  - Frozen virtual         0     0   
 -------------------------------------
 Beta orbitals:
  - Frozen occupied        16    16  
  - Active occupied        17    17  
  - Active virtual         89    89  
  - Frozen virtual         0     0   
 -------------------------------------

 Import integrals:   CPU 0.00 s  wall 0.00 s

 Import integrals:   CPU 43.26 s  wall 9.75 s

 MP2 amplitudes:   CPU 0.13 s  wall 0.10 s

Running a double precision version
           CCSD T amplitudes will be solved using DIIS.

           Start     Size      MaxIter   EConv     TConv     
           3         7         100       1.00e-07  1.00e-05  
 ------------------------------------------------------------------------------
           Energy (a.u.)   Ediff      Tdiff       Comment
 ------------------------------------------------------------------------------
         -3141.45199806                           
     1   -3141.42465978   2.73e-02   8.05e-01     
     2   -3141.45550638   3.08e-02   1.13e-01     
     3   -3141.45228896   3.22e-03   5.30e-02     
     4   -3141.45558281   3.29e-03   2.07e-02     Switched to DIIS steps.
     5   -3141.45689519   1.31e-03   1.41e-02     
     6   -3141.45701203   1.17e-04   3.52e-03     
     7   -3141.45705696   4.49e-05   2.21e-03     
     8   -3141.45707885   2.19e-05   7.24e-04     
     9   -3141.45708667   7.82e-06   4.27e-04     
    10   -3141.45708618   4.87e-07   1.04e-04     
    11   -3141.45708636   1.80e-07   5.73e-05     
    12   -3141.45708619   1.70e-07   3.85e-05     
    13   -3141.45708622   2.86e-08   1.35e-05     
    14   -3141.45708618   3.61e-08   6.04e-06     
 ------------------------------------------------------------------------------
         -3141.45708618                           CCSD T converged.

End of double precision
 SCF energy                 = -3140.66862530
 MP2 energy                 = -3141.45199806
 CCSD correlation energy     =    -0.78846088
 CCSD total energy           = -3141.45708618

 CCSD  T1^2 = 0.0208  T2^2 = 0.2828  Leading amplitudes:

 Amplitude    Orbitals with energies
 -0.0358       30 (A) A                  ->    35 (A) A                   
              -0.4942                          0.0683                     
 -0.0358       30 (A) B                  ->    35 (A) B                   
              -0.4942                          0.0683                     
  0.0309       29 (A) A                  ->    34 (A) A                   
              -0.4984                         -0.0055                     
  0.0309       29 (A) B                  ->    34 (A) B                   
              -0.4984                         -0.0055                     

 Amplitude    Orbitals with energies
 -0.0886       33 (A) A      33 (A) B    ->    34 (A) A      34 (A) B     
              -0.4128       -0.4128           -0.0055       -0.0055       
  0.0886       33 (A) A      33 (A) B    ->    34 (A) B      34 (A) A     
              -0.4128       -0.4128           -0.0055       -0.0055       
  0.0886       33 (A) B      33 (A) A    ->    34 (A) A      34 (A) B     
              -0.4128       -0.4128           -0.0055       -0.0055       
 -0.0886       33 (A) B      33 (A) A    ->    34 (A) B      34 (A) A     
              -0.4128       -0.4128           -0.0055       -0.0055       

 Computing CCSD intemediates for later calculations in double precision
 Finished.

Running a double precision version
           CCSD Lambda amplitudes will be solved using DIIS.
           Start     Size      MaxIter   EConv     LConv     
           3         7         100       1.00e-07  1.00e-05  
 ------------------------------------------------------------------------------
            Enorm      Ldiff       Comment
 ------------------------------------------------------------------------------
     1     6.10e-02   4.76e-02     
     2     1.45e-02   4.04e-03     
     3     6.29e-03   2.38e-03     
     4     3.94e-03   1.17e-03     Switched to DIIS steps.
     5     1.59e-03   8.31e-04     
     6     8.72e-04   3.64e-04     
     7     2.78e-04   1.48e-04     
     8     1.09e-04   1.28e-05     
     9     4.46e-05   9.08e-07     
    10     2.50e-05   8.61e-08     
    11     1.24e-05   7.85e-07     
    12     5.19e-06   5.66e-07     
    13     2.08e-06   2.43e-08     
    14     8.29e-07   1.04e-07     
    15     4.79e-07   7.17e-08     
    16     2.43e-07   4.02e-08     
    17     1.34e-07   2.76e-08     
    18     5.89e-08   1.72e-08     
 ------------------------------------------------------------------------------
                                   CCSD Lambda converged.

 Computing density matrices in double precision...
           Orbital response amplitudes will be solved using DIIS.
           Start     Size      MaxIter   EConv     LConv     
           3         7         100       1.00e-06  1.00e-06  
 ------------------------------------------------------------------------------
            Enorm      Ldiff       Comment
 ------------------------------------------------------------------------------
     1     1.18e-01   3.69e-03     
     2     1.58e-01   3.13e-02     
     3     2.55e-01   5.85e-02     
     4     1.72e-02   1.29e-01     Switched to DIIS steps.
     5     3.88e-03   1.51e-03     
     6     1.25e-03   3.36e-04     
     7     6.02e-04   3.71e-05     
     8     2.74e-04   9.18e-05     
     9     4.46e-05   5.47e-06     
    10     1.34e-05   5.52e-06     
    11     5.59e-06   4.01e-07     
    12     2.15e-06   2.53e-07     
    13     1.34e-06   7.55e-08     
    14     3.40e-07   1.25e-08     
 ------------------------------------------------------------------------------
                                   Orbital response converged.

 Computing density matrices... Done.
 CCSD calculation:   CPU 1403.00 s  wall 244.38 s

 Transferring MO TPDM to AO TPDM
 Transferring g2_o1o1o1o1
 Transferring g2_o1o1o1v1
 Transferring g2_o1o1v1v1
 Transferring g2_o1v1o1v1
 Transferring g2_o1v1v1v1
 Transferring g2_v1v1v1v1
 Adding separable TPDM
 Computing TPDM gradient
 --------------------------------------------------------
 2e gradient
  Atom          X               Y               Z
 --------------------------------------------------------
    1        -34.458245       15.038209        0.000000  
    2         -7.093014      -18.717930        0.000000  
    3         19.638098      -10.488050       -0.000000  
    4         21.913161       14.167771        0.000000  
 --------------------------------------------------------
 --------------------------------------------------------
 Final gradient
  Atom          X               Y               Z
 --------------------------------------------------------
    1        -34.458245       15.038209        0.000000  
    2         -7.093014      -18.717930        0.000000  
    3         19.638098      -10.488050       -0.000000  
    4         21.913161       14.167771        0.000000  
 --------------------------------------------------------
 Analytic gradient from two-electron contribution:   CPU 233.62 s  wall 68.18 s

 Total ccman2 time:   CPU 1684.63 s  wall 323.87 s


 --------------------------------------------------------------

                    Orbital Energies (a.u.)
 --------------------------------------------------------------

 Alpha MOs
 -- Occupied --
*******-104.894 -65.205 -58.566 -58.563 -58.563 -15.751 -15.744
-10.618  -9.884  -8.086  -8.082  -8.082  -7.499  -7.488  -7.488
 -3.240  -3.235  -3.234  -3.221  -3.221  -1.466  -1.151  -1.056
 -0.847  -0.695  -0.674  -0.643  -0.498  -0.494  -0.452  -0.446
 -0.413
 -- Virtual --
 -0.005   0.068   0.081   0.086   0.103   0.104   0.107   0.133
  0.135   0.177   0.188   0.200   0.201   0.236   0.246   0.273
  0.305   0.320   0.379   0.524   0.525   0.540   0.557   0.562
  0.591   0.647   0.725   0.743   0.757   0.773   0.802   0.908
  0.958   0.982   1.007   1.023   1.060   1.077   1.108   1.148
  1.179   1.202   1.288   1.315   1.362   1.573   1.893   1.964
  2.002   2.135   2.255   2.291   2.377   2.412   2.604   2.610
  2.674   2.720   2.871   3.045   3.202   3.388   4.096   4.132
  4.361   4.401   4.499   4.514   4.535   4.552   4.616   4.859
  5.204   7.147   8.175   8.202   8.277  10.298  26.614  26.740
 27.090  36.524  37.138  49.424 219.138 293.852 293.877 293.979
*******
 --------------------------------------------------------------

          Ground-State Mulliken Net Atomic Charges

     Atom                 Charge (a.u.)
  ----------------------------------------
      1 Br                   -0.058757
      2 N                     0.022920
      3 N                     0.067682
      4 Cl                   -0.031846
  ----------------------------------------
  Sum of atomic charges =     0.000000

 -----------------------------------------------------------------
                    Cartesian Multipole Moments
 -----------------------------------------------------------------
    Charge (ESU x 10^10)
                 0.0000
    Dipole Moment (Debye)
         X       0.0571      Y      -0.7462      Z       0.0000
       Tot       0.7484
    Quadrupole Moments (Debye-Ang)
        XX     -42.4326     XY      -0.0587     YY     -42.7940
        XZ      -0.0000     YZ       0.0000     ZZ     -42.0262
    Octopole Moments (Debye-Ang^2)
       XXX      34.4193    XXY      -9.2197    XYY      10.0347
       YYY     -13.5597    XXZ      -0.0000    XYZ       0.0000
       YYZ       0.0000    XZZ       9.2886    YZZ      -1.0215
       ZZZ       0.0000
    Hexadecapole Moments (Debye-Ang^3)
      XXXX    -575.5834   XXXY      -1.6147   XXYY    -117.2026
      XYYY       1.2763   YYYY    -172.6346   XXXZ       0.0000
      XXYZ       0.0000   XYYZ      -0.0000   YYYZ       0.0000
      XXZZ    -105.5394   XYZZ      -2.4495   YYZZ     -35.3652
      XZZZ      -0.0000   YZZZ       0.0000   ZZZZ     -47.4375
 -----------------------------------------------------------------
 DrvMan completing analytic gradient of the correlated energy
 Correlated dipole moment
            1
    1   0.0224670
    2  -0.2935803
    3   0.0000000
 Energy read as -3141.457086185
 Full Analytical Gradient: (in a.u., or Hartree/Bohr)
             1             2             3             4
    1    0.00001953   -0.00009366    0.00005697    0.00001717
    2   -0.00004975    0.00002787    0.00005057   -0.00002869
    3    0.00000000    0.00000000    0.00000000   -0.00000000
 Gradient time:  CPU 1.41 s  wall 1.48 s
 ----------------------------------------------------------------
             Standard Nuclear Orientation (Angstroms)
    I     Atom           X                Y                Z
 ----------------------------------------------------------------
    1      Br      1.2447832020    -0.1986935439     0.0010000000
    2      N      -0.0928522932     1.2774509113    -0.0000000000
    3      N      -1.2734925705     1.0833456416    -0.0000000000
    4      Cl     -2.0001763544    -0.5630177549     0.0000000000
 ----------------------------------------------------------------
 Nuclear Repulsion Energy =   287.8093994032 hartrees
 There are       33 alpha and       33 beta electrons

                       Distance Matrix (Angstroms)
             Br(  1)   N (  2)   N (  3)
   N (  2)  1.992052
   N (  3)  2.825834  1.196490
   Cl(  4)  3.265348  2.650511  1.799606

 Requested basis set is 6-311++G(d,p)
 There are 44 shells and 122 basis functions
 A cutoff of  1.0D-14 yielded    881 shell pairs
 There are      7225 function pairs (      7983 Cartesian)
 Smallest overlap matrix eigenvalue = 1.49E-04
 Guess MOs from SCF MO coefficient file

 -----------------------------------------------------------------------
  General SCF calculation program by
  Eric Jon Sundstrom, Paul Horn, Yuezhi Mao, Dmitri Zuev, Alec White,
  David Stuck, Shaama M.S., Shane Yost, Joonho Lee, David Small,
  Daniel Levine, Susi Lehtola, Hugh Burton, Evgeny Epifanovsky
 -----------------------------------------------------------------------
 Hartree-Fock
 using 6 threads for integral computing
 -------------------------------------------------------
 OpenMP Integral computing Module                
 Release: version 2.0, May 2017, Q-Chem Inc. Pleasanton 
 -------------------------------------------------------
 A restricted SCF calculation will be
 performed using DIIS
 SCF converges when DIIS error is below 1.0e-08
 ---------------------------------------
  Cycle       Energy         DIIS error
 ---------------------------------------
    1   -3140.6686496815      8.33e-06  
    2   -3140.6686499007      2.94e-06  
    3   -3140.6686499395      2.00e-06  
    4   -3140.6686499529      7.60e-07  
    5   -3140.6686499578      2.79e-07  
    6   -3140.6686499585      1.32e-07  
    7   -3140.6686499586      4.43e-08  
    8   -3140.6686499586      1.83e-08  
    9   -3140.6686499586      5.44e-09  Convergence criterion met
 ---------------------------------------
 SCF time:   CPU 6.88s  wall 1.00s 
 SCF   energy in the final basis set =    -3140.6686499586
 Total energy in the final basis set =    -3140.6686499586


 ------------------------------------------------------------------------------

   CCMAN2: suite of methods based on coupled cluster
           and equation of motion theories.

   Components:
   * libvmm-1.3-trunk
     by Evgeny Epifanovsky, Ilya Kaliman.
   * libtensor-2.5-trunk
     by Evgeny Epifanovsky, Michael Wormit, Dmitry Zuev, Sam Manzer, 
        Ilya Kaliman.
   * libcc-2.5-trunk
     by Evgeny Epifanovsky, Arik Landau, Tomasz Kus, Kirill Khistyaev, 
        Dmitry Zuev, Prashant Manohar, Xintian Feng, Anna Krylov, 
        Matthew Goldey, Alec White, Thomas Jagau, Kaushik Nanda, 
        Anastasia Gunina, Alexander Kunitsa, Joonho Lee.

   CCMAN original authors:
   Anna I. Krylov, C. David Sherrill, Steven R. Gwaltney,
   Edward F. C. Byrd (2000)
   Sergey V. Levchenko, Lyudmila V. Slipchenko, Tao Wang,
   Ana-Maria C. Cristian (2003)
   Piotr A. Pieniazek, C. Melania Oana, Evgeny Epifanovsky (2007)
   Prashant Manohar (2009)

 ------------------------------------------------------------------------------


 Allocating and initializing 63808MB of RAM...
 Calculation will run on 6 cores.


 Alpha MOs, Restricted
 -- Occupied --                  
-490.07 -104.89  -65.21  -58.57  -58.56  -58.56  -15.75  -15.74
  1 A     2 A     3 A     4 A     5 A     6 A     7 A     8 A                  
-10.618  -9.884  -8.086  -8.082  -8.082  -7.499  -7.488  -7.488
  9 A    10 A    11 A    12 A    13 A    14 A    15 A    16 A                  
 -3.240  -3.235  -3.234  -3.221  -3.221  -1.466  -1.151  -1.056
 17 A    18 A    19 A    20 A    21 A    22 A    23 A    24 A                  
 -0.847  -0.695  -0.674  -0.643  -0.498  -0.494  -0.453  -0.446
 25 A    26 A    27 A    28 A    29 A    30 A    31 A    32 A                  
 -0.413
 33 A                                                                          
 -- Virtual --                   
 -0.005   0.068   0.081   0.086   0.103   0.104   0.107   0.133
 34 A    35 A    36 A    37 A    38 A    39 A    40 A    41 A                  
  0.135   0.177   0.188   0.200   0.201   0.236   0.246   0.273
 42 A    43 A    44 A    45 A    46 A    47 A    48 A    49 A                  
  0.305   0.320   0.379   0.524   0.525   0.540   0.557   0.562
 50 A    51 A    52 A    53 A    54 A    55 A    56 A    57 A                  
  0.591   0.647   0.725   0.743   0.757   0.773   0.802   0.908
 58 A    59 A    60 A    61 A    62 A    63 A    64 A    65 A                  
  0.958   0.982   1.007   1.023   1.060   1.077   1.108   1.148
 66 A    67 A    68 A    69 A    70 A    71 A    72 A    73 A                  
  1.179   1.202   1.288   1.315   1.362   1.573   1.893   1.964
 74 A    75 A    76 A    77 A    78 A    79 A    80 A    81 A                  
  2.002   2.135   2.255   2.291   2.377   2.412   2.604   2.610
 82 A    83 A    84 A    85 A    86 A    87 A    88 A    89 A                  
  2.674   2.720   2.871   3.045   3.203   3.388   4.096   4.132
 90 A    91 A    92 A    93 A    94 A    95 A    96 A    97 A                  
  4.361   4.401   4.499   4.514   4.535   4.552   4.616   4.860
 98 A    99 A   100 A   101 A   102 A   103 A   104 A   105 A                  
  5.204   7.147   8.175   8.202   8.277  10.298  26.614  26.740
106 A   107 A   108 A   109 A   110 A   111 A   112 A   113 A                  
 27.090  36.524  37.138  49.424 219.138 293.852 293.876 293.979
114 A   115 A   116 A   117 A   118 A   119 A   120 A   121 A                  
*******
122 A                                                                          

 Beta MOs, Restricted
 -- Occupied --                  
-490.07 -104.89  -65.21  -58.57  -58.56  -58.56  -15.75  -15.74
  1 A     2 A     3 A     4 A     5 A     6 A     7 A     8 A                  
-10.618  -9.884  -8.086  -8.082  -8.082  -7.499  -7.488  -7.488
  9 A    10 A    11 A    12 A    13 A    14 A    15 A    16 A                  
 -3.240  -3.235  -3.234  -3.221  -3.221  -1.466  -1.151  -1.056
 17 A    18 A    19 A    20 A    21 A    22 A    23 A    24 A                  
 -0.847  -0.695  -0.674  -0.643  -0.498  -0.494  -0.453  -0.446
 25 A    26 A    27 A    28 A    29 A    30 A    31 A    32 A                  
 -0.413
 33 A                                                                          
 -- Virtual --                   
 -0.005   0.068   0.081   0.086   0.103   0.104   0.107   0.133
 34 A    35 A    36 A    37 A    38 A    39 A    40 A    41 A                  
  0.135   0.177   0.188   0.200   0.201   0.236   0.246   0.273
 42 A    43 A    44 A    45 A    46 A    47 A    48 A    49 A                  
  0.305   0.320   0.379   0.524   0.525   0.540   0.557   0.562
 50 A    51 A    52 A    53 A    54 A    55 A    56 A    57 A                  
  0.591   0.647   0.725   0.743   0.757   0.773   0.802   0.908
 58 A    59 A    60 A    61 A    62 A    63 A    64 A    65 A                  
  0.958   0.982   1.007   1.023   1.060   1.077   1.108   1.148
 66 A    67 A    68 A    69 A    70 A    71 A    72 A    73 A                  
  1.179   1.202   1.288   1.315   1.362   1.573   1.893   1.964
 74 A    75 A    76 A    77 A    78 A    79 A    80 A    81 A                  
  2.002   2.135   2.255   2.291   2.377   2.412   2.604   2.610
 82 A    83 A    84 A    85 A    86 A    87 A    88 A    89 A                  
  2.674   2.720   2.871   3.045   3.203   3.388   4.096   4.132
 90 A    91 A    92 A    93 A    94 A    95 A    96 A    97 A                  
  4.361   4.401   4.499   4.514   4.535   4.552   4.616   4.860
 98 A    99 A   100 A   101 A   102 A   103 A   104 A   105 A                  
  5.204   7.147   8.175   8.202   8.277  10.298  26.614  26.740
106 A   107 A   108 A   109 A   110 A   111 A   112 A   113 A                  
 27.090  36.524  37.138  49.424 219.138 293.852 293.876 293.979
114 A   115 A   116 A   117 A   118 A   119 A   120 A   121 A                  
*******
122 A                                                                          

 Occupation and symmetry of molecular orbitals

 Point group: C1 (1 irreducible representation).

                           A     All 
 -------------------------------------
 All molecular orbitals:
  - Alpha                  122   122 
  - Beta                   122   122 
 -------------------------------------
 Alpha orbitals:
  - Frozen occupied        16    16  
  - Active occupied        17    17  
  - Active virtual         89    89  
  - Frozen virtual         0     0   
 -------------------------------------
 Beta orbitals:
  - Frozen occupied        16    16  
  - Active occupied        17    17  
  - Active virtual         89    89  
  - Frozen virtual         0     0   
 -------------------------------------

 Import integrals:   CPU 0.00 s  wall 0.00 s

 Import integrals:   CPU 42.70 s  wall 8.96 s

 MP2 amplitudes:   CPU 0.17 s  wall 0.13 s

Running a double precision version
           CCSD T amplitudes will be solved using DIIS.

           Start     Size      MaxIter   EConv     TConv     
           3         7         100       1.00e-07  1.00e-05  
 ------------------------------------------------------------------------------
           Energy (a.u.)   Ediff      Tdiff       Comment
 ------------------------------------------------------------------------------
         -3141.45199359                           
     1   -3141.42466685   2.73e-02   8.05e-01     
     2   -3141.45550555   3.08e-02   1.13e-01     
     3   -3141.45229062   3.21e-03   5.30e-02     
     4   -3141.45558314   3.29e-03   2.07e-02     Switched to DIIS steps.
     5   -3141.45689519   1.31e-03   1.41e-02     
     6   -3141.45701202   1.17e-04   3.52e-03     
     7   -3141.45705698   4.50e-05   2.21e-03     
     8   -3141.45707885   2.19e-05   7.24e-04     
     9   -3141.45708665   7.80e-06   4.26e-04     
    10   -3141.45708616   4.86e-07   1.04e-04     
    11   -3141.45708634   1.77e-07   5.71e-05     
    12   -3141.45708617   1.69e-07   3.84e-05     
    13   -3141.45708620   2.85e-08   1.34e-05     
    14   -3141.45708616   3.60e-08   6.02e-06     
 ------------------------------------------------------------------------------
         -3141.45708616                           CCSD T converged.

End of double precision
 SCF energy                 = -3140.66864996
 MP2 energy                 = -3141.45199359
 CCSD correlation energy     =    -0.78843620
 CCSD total energy           = -3141.45708616

 CCSD  T1^2 = 0.0208  T2^2 = 0.2827  Leading amplitudes:

 Amplitude    Orbitals with energies
 -0.0359       30 (A) A                  ->    35 (A) A                   
              -0.4942                          0.0683                     
 -0.0359       30 (A) B                  ->    35 (A) B                   
              -0.4942                          0.0683                     
 -0.0309       29 (A) A                  ->    34 (A) A                   
              -0.4984                         -0.0053                     
 -0.0309       29 (A) B                  ->    34 (A) B                   
              -0.4984                         -0.0053                     

 Amplitude    Orbitals with energies
 -0.0885       33 (A) A      33 (A) B    ->    34 (A) A      34 (A) B     
              -0.4128       -0.4128           -0.0053       -0.0053       
  0.0885       33 (A) A      33 (A) B    ->    34 (A) B      34 (A) A     
              -0.4128       -0.4128           -0.0053       -0.0053       
  0.0885       33 (A) B      33 (A) A    ->    34 (A) A      34 (A) B     
              -0.4128       -0.4128           -0.0053       -0.0053       
 -0.0885       33 (A) B      33 (A) A    ->    34 (A) B      34 (A) A     
              -0.4128       -0.4128           -0.0053       -0.0053       

 Computing CCSD intemediates for later calculations in double precision
 Finished.

Running a double precision version
           CCSD Lambda amplitudes will be solved using DIIS.
           Start     Size      MaxIter   EConv     LConv     
           3         7         100       1.00e-07  1.00e-05  
 ------------------------------------------------------------------------------
            Enorm      Ldiff       Comment
 ------------------------------------------------------------------------------
     1     6.10e-02   4.76e-02     
     2     1.45e-02   4.04e-03     
     3     6.29e-03   2.38e-03     
     4     3.93e-03   1.17e-03     Switched to DIIS steps.
     5     1.59e-03   8.31e-04     
     6     8.71e-04   3.64e-04     
     7     2.77e-04   1.48e-04     
     8     1.09e-04   1.28e-05     
     9     4.45e-05   9.01e-07     
    10     2.49e-05   8.58e-08     
    11     1.23e-05   7.83e-07     
    12     5.18e-06   5.63e-07     
    13     2.08e-06   2.43e-08     
    14     8.26e-07   1.03e-07     
    15     4.77e-07   7.15e-08     
    16     2.42e-07   4.01e-08     
    17     1.33e-07   2.75e-08     
    18     5.85e-08   1.71e-08     
 ------------------------------------------------------------------------------
                                   CCSD Lambda converged.

 Computing density matrices in double precision...
           Orbital response amplitudes will be solved using DIIS.
           Start     Size      MaxIter   EConv     LConv     
           3         7         100       1.00e-06  1.00e-06  
 ------------------------------------------------------------------------------
            Enorm      Ldiff       Comment
 ------------------------------------------------------------------------------
     1     1.18e-01   3.66e-03     
     2     1.58e-01   3.11e-02     
     3     2.54e-01   5.82e-02     
     4     1.72e-02   1.29e-01     Switched to DIIS steps.
     5     3.88e-03   1.50e-03     
     6     1.26e-03   3.36e-04     
     7     6.04e-04   3.65e-05     
     8     2.73e-04   9.20e-05     
     9     4.46e-05   5.30e-06     
    10     1.34e-05   5.51e-06     
    11     5.60e-06   4.01e-07     
    12     2.15e-06   2.53e-07     
    13     1.34e-06   7.55e-08     
    14     3.40e-07   1.29e-08     
 ------------------------------------------------------------------------------
                                   Orbital response converged.

 Computing density matrices... Done.
 CCSD calculation:   CPU 1403.74 s  wall 244.43 s

 Transferring MO TPDM to AO TPDM
 Transferring g2_o1o1o1o1
 Transferring g2_o1o1o1v1
 Transferring g2_o1o1v1v1
 Transferring g2_o1v1o1v1
 Transferring g2_o1v1v1v1
 Transferring g2_v1v1v1v1
 Adding separable TPDM
 Computing TPDM gradient
 --------------------------------------------------------
 2e gradient
  Atom          X               Y               Z
 --------------------------------------------------------
    1        -34.473078       15.036088       -0.016442  
    2         -7.079509      -18.719455        0.007879  
    3         19.639355      -10.487297        0.004175  
    4         21.913231       14.170664        0.004388  
 --------------------------------------------------------
 --------------------------------------------------------
 Final gradient
  Atom          X               Y               Z
 --------------------------------------------------------
    1        -34.473078       15.036088       -0.016442  
    2         -7.079509      -18.719455        0.007879  
    3         19.639355      -10.487297        0.004175  
    4         21.913231       14.170664        0.004388  
 --------------------------------------------------------
 Analytic gradient from two-electron contribution:   CPU 246.26 s  wall 73.36 s

 Total ccman2 time:   CPU 1701.36 s  wall 329.52 s


 --------------------------------------------------------------

                    Orbital Energies (a.u.)
 --------------------------------------------------------------

 Alpha MOs
 -- Occupied --
*******-104.894 -65.205 -58.566 -58.563 -58.563 -15.751 -15.744
-10.618  -9.884  -8.086  -8.082  -8.082  -7.499  -7.488  -7.488
 -3.240  -3.235  -3.234  -3.221  -3.221  -1.466  -1.151  -1.056
 -0.847  -0.695  -0.674  -0.643  -0.498  -0.494  -0.453  -0.446
 -0.413
 -- Virtual --
 -0.005   0.068   0.081   0.086   0.103   0.104   0.107   0.133
  0.135   0.177   0.188   0.200   0.201   0.236   0.246   0.273
  0.305   0.320   0.379   0.524   0.525   0.540   0.557   0.562
  0.591   0.647   0.725   0.743   0.757   0.773   0.802   0.908
  0.958   0.982   1.007   1.023   1.060   1.077   1.108   1.148
  1.179   1.202   1.288   1.315   1.362   1.573   1.893   1.964
  2.002   2.135   2.255   2.291   2.377   2.412   2.604   2.610
  2.674   2.720   2.871   3.045   3.203   3.388   4.096   4.132
  4.361   4.401   4.499   4.514   4.535   4.552   4.616   4.860
  5.204   7.147   8.175   8.202   8.277  10.298  26.614  26.740
 27.090  36.524  37.138  49.424 219.138 293.852 293.876 293.979
*******
 --------------------------------------------------------------

          Ground-State Mulliken Net Atomic Charges

     Atom                 Charge (a.u.)
  ----------------------------------------
      1 Br                   -0.058475
      2 N                     0.022799
      3 N                     0.067720
      4 Cl                   -0.032045
  ----------------------------------------
  Sum of atomic charges =    -0.000000

 -----------------------------------------------------------------
                    Cartesian Multipole Moments
 -----------------------------------------------------------------
    Charge (ESU x 10^10)
                 0.0000
    Dipole Moment (Debye)
         X       0.0613      Y      -0.7469      Z       0.0002
       Tot       0.7494
    Quadrupole Moments (Debye-Ang)
        XX     -42.4324     XY      -0.0590     YY     -42.7979
        XZ       0.0006     YZ      -0.0002     ZZ     -42.0250
    Octopole Moments (Debye-Ang^2)
       XXX      34.4407    XXY      -9.2368    XYY      10.0380
       YYY     -13.6163    XXZ      -0.0150    XYZ      -0.0035
       YYZ      -0.0165    XZZ       9.2917    YZZ      -1.0402
       ZZZ      -0.0567
    Hexadecapole Moments (Debye-Ang^3)
      XXXX    -575.5761   XXXY      -1.6879   XXYY    -117.2077
      XYYY       1.2115   YYYY    -172.6105   XXXZ      -0.0605
      XXYZ      -0.0009   XYYZ      -0.0206   YYYZ       0.0112
      XXZZ    -105.5379   XYZZ      -2.4736   YYZZ     -35.3579
      XZZZ      -0.0702   YZZZ       0.0112   ZZZZ     -47.4340
 -----------------------------------------------------------------
 DrvMan completing analytic gradient of the correlated energy
 Correlated dipole moment
            1
    1   0.0241016
    2  -0.2938602
    3   0.0000875
 Energy read as -3141.457086163
 Full Analytical Gradient: (in a.u., or Hartree/Bohr)
             1             2             3             4
    1   -0.00003565   -0.00010822    0.00013803    0.00000584
    2    0.00004429   -0.00008299    0.00004072   -0.00000202
    3    0.00001069   -0.00003020    0.00003143   -0.00001193
 Gradient time:  CPU 1.41 s  wall 1.48 s
 ----------------------------------------------------------------
             Standard Nuclear Orientation (Angstroms)
    I     Atom           X                Y                Z
 ----------------------------------------------------------------
    1      Br      1.2447832020    -0.1986935439     0.0000000000
    2      N      -0.0918522932     1.2774509113    -0.0000000000
    3      N      -1.2734925705     1.0833456416    -0.0000000000
    4      Cl     -2.0001763544    -0.5630177549     0.0000000000
 ----------------------------------------------------------------
 Nuclear Repulsion Energy =   287.8070487049 hartrees
 There are       33 alpha and       33 beta electrons

                       Distance Matrix (Angstroms)
             Br(  1)   N (  2)   N (  3)
   N (  2)  1.991381
   N (  3)  2.825834  1.197477
   Cl(  4)  3.265348  2.651231  1.799606

 Requested basis set is 6-311++G(d,p)
 There are 44 shells and 122 basis functions
 A cutoff of  1.0D-14 yielded    881 shell pairs
 There are      7225 function pairs (      7983 Cartesian)
 Smallest overlap matrix eigenvalue = 1.50E-04
 Guess MOs from SCF MO coefficient file

 -----------------------------------------------------------------------
  General SCF calculation program by
  Eric Jon Sundstrom, Paul Horn, Yuezhi Mao, Dmitri Zuev, Alec White,
  David Stuck, Shaama M.S., Shane Yost, Joonho Lee, David Small,
  Daniel Levine, Susi Lehtola, Hugh Burton, Evgeny Epifanovsky
 -----------------------------------------------------------------------
 Hartree-Fock
 using 6 threads for integral computing
 -------------------------------------------------------
 OpenMP Integral computing Module                
 Release: version 2.0, May 2017, Q-Chem Inc. Pleasanton 
 -------------------------------------------------------
 A restricted SCF calculation will be
 performed using DIIS
 SCF converges when DIIS error is below 1.0e-08
 ---------------------------------------
  Cycle       Energy         DIIS error
 ---------------------------------------
    1   -3140.6685692865      2.48e-05  
    2   -3140.6685704300      7.04e-06  
    3   -3140.6685705727      4.25e-06  
    4   -3140.6685706196      1.22e-06  
    5   -3140.6685706290      5.67e-07  
    6   -3140.6685706311      2.74e-07  
    7   -3140.6685706316      1.14e-07  
    8   -3140.6685706317      5.53e-08  
    9   -3140.6685706317      1.85e-08  
   10   -3140.6685706318      5.99e-09  Convergence criterion met
 ---------------------------------------
 SCF time:   CPU 7.33s  wall 1.00s 
 SCF   energy in the final basis set =    -3140.6685706318
 Total energy in the final basis set =    -3140.6685706318


 ------------------------------------------------------------------------------

   CCMAN2: suite of methods based on coupled cluster
           and equation of motion theories.

   Components:
   * libvmm-1.3-trunk
     by Evgeny Epifanovsky, Ilya Kaliman.
   * libtensor-2.5-trunk
     by Evgeny Epifanovsky, Michael Wormit, Dmitry Zuev, Sam Manzer, 
        Ilya Kaliman.
   * libcc-2.5-trunk
     by Evgeny Epifanovsky, Arik Landau, Tomasz Kus, Kirill Khistyaev, 
        Dmitry Zuev, Prashant Manohar, Xintian Feng, Anna Krylov, 
        Matthew Goldey, Alec White, Thomas Jagau, Kaushik Nanda, 
        Anastasia Gunina, Alexander Kunitsa, Joonho Lee.

   CCMAN original authors:
   Anna I. Krylov, C. David Sherrill, Steven R. Gwaltney,
   Edward F. C. Byrd (2000)
   Sergey V. Levchenko, Lyudmila V. Slipchenko, Tao Wang,
   Ana-Maria C. Cristian (2003)
   Piotr A. Pieniazek, C. Melania Oana, Evgeny Epifanovsky (2007)
   Prashant Manohar (2009)

 ------------------------------------------------------------------------------


 Allocating and initializing 63808MB of RAM...
 Calculation will run on 6 cores.


 Alpha MOs, Restricted
 -- Occupied --                  
-490.07 -104.89  -65.21  -58.57  -58.56  -58.56  -15.75  -15.74
  1 A     2 A     3 A     4 A     5 A     6 A     7 A     8 A                  
-10.618  -9.884  -8.086  -8.082  -8.082  -7.500  -7.488  -7.488
  9 A    10 A    11 A    12 A    13 A    14 A    15 A    16 A                  
 -3.240  -3.235  -3.234  -3.221  -3.221  -1.465  -1.151  -1.056
 17 A    18 A    19 A    20 A    21 A    22 A    23 A    24 A                  
 -0.847  -0.695  -0.674  -0.642  -0.498  -0.494  -0.453  -0.446
 25 A    26 A    27 A    28 A    29 A    30 A    31 A    32 A                  
 -0.413
 33 A                                                                          
 -- Virtual --                   
 -0.005   0.068   0.081   0.086   0.103   0.104   0.107   0.133
 34 A    35 A    36 A    37 A    38 A    39 A    40 A    41 A                  
  0.135   0.177   0.188   0.201   0.201   0.236   0.246   0.273
 42 A    43 A    44 A    45 A    46 A    47 A    48 A    49 A                  
  0.305   0.320   0.379   0.523   0.525   0.540   0.557   0.562
 50 A    51 A    52 A    53 A    54 A    55 A    56 A    57 A                  
  0.591   0.647   0.725   0.743   0.757   0.773   0.802   0.908
 58 A    59 A    60 A    61 A    62 A    63 A    64 A    65 A                  
  0.958   0.982   1.007   1.023   1.060   1.077   1.108   1.148
 66 A    67 A    68 A    69 A    70 A    71 A    72 A    73 A                  
  1.179   1.202   1.288   1.315   1.362   1.573   1.893   1.964
 74 A    75 A    76 A    77 A    78 A    79 A    80 A    81 A                  
  2.002   2.136   2.255   2.291   2.377   2.412   2.604   2.610
 82 A    83 A    84 A    85 A    86 A    87 A    88 A    89 A                  
  2.674   2.719   2.871   3.043   3.202   3.387   4.096   4.132
 90 A    91 A    92 A    93 A    94 A    95 A    96 A    97 A                  
  4.360   4.400   4.498   4.514   4.535   4.552   4.616   4.860
 98 A    99 A   100 A   101 A   102 A   103 A   104 A   105 A                  
  5.205   7.147   8.175   8.202   8.277  10.298  26.614  26.740
106 A   107 A   108 A   109 A   110 A   111 A   112 A   113 A                  
 27.090  36.524  37.134  49.424 219.138 293.851 293.876 293.979
114 A   115 A   116 A   117 A   118 A   119 A   120 A   121 A                  
*******
122 A                                                                          

 Beta MOs, Restricted
 -- Occupied --                  
-490.07 -104.89  -65.21  -58.57  -58.56  -58.56  -15.75  -15.74
  1 A     2 A     3 A     4 A     5 A     6 A     7 A     8 A                  
-10.618  -9.884  -8.086  -8.082  -8.082  -7.500  -7.488  -7.488
  9 A    10 A    11 A    12 A    13 A    14 A    15 A    16 A                  
 -3.240  -3.235  -3.234  -3.221  -3.221  -1.465  -1.151  -1.056
 17 A    18 A    19 A    20 A    21 A    22 A    23 A    24 A                  
 -0.847  -0.695  -0.674  -0.642  -0.498  -0.494  -0.453  -0.446
 25 A    26 A    27 A    28 A    29 A    30 A    31 A    32 A                  
 -0.413
 33 A                                                                          
 -- Virtual --                   
 -0.005   0.068   0.081   0.086   0.103   0.104   0.107   0.133
 34 A    35 A    36 A    37 A    38 A    39 A    40 A    41 A                  
  0.135   0.177   0.188   0.201   0.201   0.236   0.246   0.273
 42 A    43 A    44 A    45 A    46 A    47 A    48 A    49 A                  
  0.305   0.320   0.379   0.523   0.525   0.540   0.557   0.562
 50 A    51 A    52 A    53 A    54 A    55 A    56 A    57 A                  
  0.591   0.647   0.725   0.743   0.757   0.773   0.802   0.908
 58 A    59 A    60 A    61 A    62 A    63 A    64 A    65 A                  
  0.958   0.982   1.007   1.023   1.060   1.077   1.108   1.148
 66 A    67 A    68 A    69 A    70 A    71 A    72 A    73 A                  
  1.179   1.202   1.288   1.315   1.362   1.573   1.893   1.964
 74 A    75 A    76 A    77 A    78 A    79 A    80 A    81 A                  
  2.002   2.136   2.255   2.291   2.377   2.412   2.604   2.610
 82 A    83 A    84 A    85 A    86 A    87 A    88 A    89 A                  
  2.674   2.719   2.871   3.043   3.202   3.387   4.096   4.132
 90 A    91 A    92 A    93 A    94 A    95 A    96 A    97 A                  
  4.360   4.400   4.498   4.514   4.535   4.552   4.616   4.860
 98 A    99 A   100 A   101 A   102 A   103 A   104 A   105 A                  
  5.205   7.147   8.175   8.202   8.277  10.298  26.614  26.740
106 A   107 A   108 A   109 A   110 A   111 A   112 A   113 A                  
 27.090  36.524  37.134  49.424 219.138 293.851 293.876 293.979
114 A   115 A   116 A   117 A   118 A   119 A   120 A   121 A                  
*******
122 A                                                                          

 Occupation and symmetry of molecular orbitals

 Point group: C1 (1 irreducible representation).

                           A     All 
 -------------------------------------
 All molecular orbitals:
  - Alpha                  122   122 
  - Beta                   122   122 
 -------------------------------------
 Alpha orbitals:
  - Frozen occupied        16    16  
  - Active occupied        17    17  
  - Active virtual         89    89  
  - Frozen virtual         0     0   
 -------------------------------------
 Beta orbitals:
  - Frozen occupied        16    16  
  - Active occupied        17    17  
  - Active virtual         89    89  
  - Frozen virtual         0     0   
 -------------------------------------

 Import integrals:   CPU 0.00 s  wall 0.00 s

 Import integrals:   CPU 41.28 s  wall 8.67 s

 MP2 amplitudes:   CPU 0.18 s  wall 0.14 s

Running a double precision version
           CCSD T amplitudes will be solved using DIIS.

           Start     Size      MaxIter   EConv     TConv     
           3         7         100       1.00e-07  1.00e-05  
 ------------------------------------------------------------------------------
           Energy (a.u.)   Ediff      Tdiff       Comment
 ------------------------------------------------------------------------------
         -3141.45200790                           
     1   -3141.42464236   2.74e-02   8.05e-01     
     2   -3141.45550798   3.09e-02   1.13e-01     
     3   -3141.45228522   3.22e-03   5.30e-02     
     4   -3141.45558118   3.30e-03   2.07e-02     Switched to DIIS steps.
     5   -3141.45689399   1.31e-03   1.41e-02     
     6   -3141.45701101   1.17e-04   3.52e-03     
     7   -3141.45705594   4.49e-05   2.21e-03     
     8   -3141.45707778   2.18e-05   7.23e-04     
     9   -3141.45708557   7.79e-06   4.26e-04     
    10   -3141.45708508   4.83e-07   1.04e-04     
    11   -3141.45708525   1.71e-07   5.70e-05     
    12   -3141.45708509   1.65e-07   3.82e-05     
    13   -3141.45708512   2.86e-08   1.34e-05     
    14   -3141.45708508   3.58e-08   6.02e-06     
 ------------------------------------------------------------------------------
         -3141.45708508                           CCSD T converged.

End of double precision
 SCF energy                 = -3140.66857063
 MP2 energy                 = -3141.45200790
 CCSD correlation energy     =    -0.78851445
 CCSD total energy           = -3141.45708508

 CCSD  T1^2 = 0.0208  T2^2 = 0.2828  Leading amplitudes:

 Amplitude    Orbitals with energies
  0.0359       30 (A) A                  ->    35 (A) A                   
              -0.4942                          0.0680                     
  0.0359       30 (A) B                  ->    35 (A) B                   
              -0.4942                          0.0680                     
  0.0308       29 (A) A                  ->    34 (A) A                   
              -0.4983                         -0.0051                     
  0.0308       29 (A) B                  ->    34 (A) B                   
              -0.4983                         -0.0051                     

 Amplitude    Orbitals with energies
 -0.0884       28 (A) A      28 (A) B    ->    35 (A) A      35 (A) B     
              -0.6423       -0.6423            0.0680        0.0680       
  0.0884       28 (A) A      28 (A) B    ->    35 (A) B      35 (A) A     
              -0.6423       -0.6423            0.0680        0.0680       
  0.0884       28 (A) B      28 (A) A    ->    35 (A) A      35 (A) B     
              -0.6423       -0.6423            0.0680        0.0680       
 -0.0884       28 (A) B      28 (A) A    ->    35 (A) B      35 (A) A     
              -0.6423       -0.6423            0.0680        0.0680       

 Computing CCSD intemediates for later calculations in double precision
 Finished.

Running a double precision version
           CCSD Lambda amplitudes will be solved using DIIS.
           Start     Size      MaxIter   EConv     LConv     
           3         7         100       1.00e-07  1.00e-05  
 ------------------------------------------------------------------------------
            Enorm      Ldiff       Comment
 ------------------------------------------------------------------------------
     1     6.10e-02   4.76e-02     
     2     1.45e-02   4.04e-03     
     3     6.30e-03   2.37e-03     
     4     3.94e-03   1.17e-03     Switched to DIIS steps.
     5     1.59e-03   8.31e-04     
     6     8.71e-04   3.65e-04     
     7     2.77e-04   1.48e-04     
     8     1.09e-04   1.27e-05     
     9     4.44e-05   8.65e-07     
    10     2.48e-05   1.05e-07     
    11     1.23e-05   7.68e-07     
    12     5.18e-06   5.61e-07     
    13     2.08e-06   2.46e-08     
    14     8.26e-07   1.04e-07     
    15     4.77e-07   7.11e-08     
    16     2.42e-07   3.97e-08     
    17     1.33e-07   2.73e-08     
    18     5.83e-08   1.71e-08     
 ------------------------------------------------------------------------------
                                   CCSD Lambda converged.

 Computing density matrices in double precision...
           Orbital response amplitudes will be solved using DIIS.
           Start     Size      MaxIter   EConv     LConv     
           3         7         100       1.00e-06  1.00e-06  
 ------------------------------------------------------------------------------
            Enorm      Ldiff       Comment
 ------------------------------------------------------------------------------
     1     1.18e-01   3.66e-03     
     2     1.57e-01   3.09e-02     
     3     2.53e-01   5.80e-02     
     4     1.72e-02   1.28e-01     Switched to DIIS steps.
     5     3.89e-03   1.48e-03     
     6     1.24e-03   3.44e-04     
     7     6.01e-04   4.06e-05     
     8     2.77e-04   9.09e-05     
     9     4.46e-05   5.29e-06     
    10     1.34e-05   5.53e-06     
    11     5.61e-06   3.94e-07     
    12     2.17e-06   2.57e-07     
    13     1.33e-06   7.45e-08     
    14     3.42e-07   1.39e-08     
 ------------------------------------------------------------------------------
                                   Orbital response converged.

 Computing density matrices... Done.
 CCSD calculation:   CPU 1402.84 s  wall 244.50 s

 Transferring MO TPDM to AO TPDM
 Transferring g2_o1o1o1o1
 Transferring g2_o1o1o1v1
 Transferring g2_o1o1v1v1
 Transferring g2_o1v1o1v1
 Transferring g2_o1v1v1v1
 Transferring g2_v1v1v1v1
 Adding separable TPDM
 Computing TPDM gradient
 --------------------------------------------------------
 2e gradient
  Atom          X               Y               Z
 --------------------------------------------------------
    1        -34.478023       15.051878       -0.000001  
    2         -7.056727      -18.726372        0.000002  
    3         19.619405      -10.496668       -0.000001  
    4         21.915344       14.171162        0.000000  
 --------------------------------------------------------
 --------------------------------------------------------
 Final gradient
  Atom          X               Y               Z
 --------------------------------------------------------
    1        -34.478023       15.051878       -0.000001  
    2         -7.056727      -18.726372        0.000002  
    3         19.619405      -10.496668       -0.000001  
    4         21.915344       14.171162        0.000000  
 --------------------------------------------------------
 Analytic gradient from two-electron contribution:   CPU 240.55 s  wall 73.86 s

 Total ccman2 time:   CPU 1693.74 s  wall 330.14 s


 --------------------------------------------------------------

                    Orbital Energies (a.u.)
 --------------------------------------------------------------

 Alpha MOs
 -- Occupied --
*******-104.894 -65.205 -58.566 -58.564 -58.563 -15.751 -15.744
-10.618  -9.884  -8.086  -8.082  -8.082  -7.500  -7.488  -7.488
 -3.240  -3.235  -3.234  -3.221  -3.221  -1.465  -1.151  -1.056
 -0.847  -0.695  -0.674  -0.642  -0.498  -0.494  -0.453  -0.446
 -0.413
 -- Virtual --
 -0.005   0.068   0.081   0.086   0.103   0.104   0.107   0.133
  0.135   0.177   0.188   0.201   0.201   0.236   0.246   0.273
  0.305   0.320   0.379   0.523   0.525   0.540   0.557   0.562
  0.591   0.647   0.725   0.743   0.757   0.773   0.802   0.908
  0.958   0.982   1.007   1.023   1.060   1.077   1.108   1.148
  1.179   1.202   1.288   1.315   1.362   1.573   1.893   1.964
  2.002   2.136   2.255   2.291   2.377   2.412   2.604   2.610
  2.674   2.719   2.871   3.043   3.202   3.387   4.096   4.132
  4.360   4.400   4.498   4.514   4.535   4.552   4.616   4.860
  5.205   7.147   8.175   8.202   8.277  10.298  26.614  26.740
 27.090  36.524  37.134  49.424 219.138 293.851 293.876 293.979
*******
 --------------------------------------------------------------

          Ground-State Mulliken Net Atomic Charges

     Atom                 Charge (a.u.)
  ----------------------------------------
      1 Br                   -0.058067
      2 N                     0.022674
      3 N                     0.067420
      4 Cl                   -0.032027
  ----------------------------------------
  Sum of atomic charges =     0.000000

 -----------------------------------------------------------------
                    Cartesian Multipole Moments
 -----------------------------------------------------------------
    Charge (ESU x 10^10)
                 0.0000
    Dipole Moment (Debye)
         X       0.0657      Y      -0.7512      Z      -0.0000
       Tot       0.7540
    Quadrupole Moments (Debye-Ang)
        XX     -42.4303     XY      -0.0564     YY     -42.8046
        XZ      -0.0000     YZ       0.0000     ZZ     -42.0258
    Octopole Moments (Debye-Ang^2)
       XXX      34.4354    XXY      -9.2473    XYY      10.0431
       YYY     -13.6387    XXZ      -0.0000    XYZ       0.0000
       YYZ      -0.0000    XZZ       9.2914    YZZ      -1.0452
       ZZZ       0.0000
    Hexadecapole Moments (Debye-Ang^3)
      XXXX    -575.5423   XXXY      -1.6939   XXYY    -117.2118
      XYYY       1.1996   YYYY    -172.6534   XXXZ      -0.0000
      XXYZ       0.0000   XYYZ      -0.0000   YYYZ       0.0000
      XXZZ    -105.5342   XYZZ      -2.4767   YYZZ     -35.3637
      XZZZ      -0.0000   YZZZ       0.0000   ZZZZ     -47.4328
 -----------------------------------------------------------------
 DrvMan completing analytic gradient of the correlated energy
 Correlated dipole moment
            1
    1   0.0258486
    2  -0.2955373
    3  -0.0000000
 Energy read as -3141.457085081
 Full Analytical Gradient: (in a.u., or Hartree/Bohr)
             1             2             3             4
    1   -0.00001239    0.00126579   -0.00116389   -0.00008951
    2    0.00003026    0.00021010   -0.00012420   -0.00011616
    3    0.00000002   -0.00000002    0.00000000   -0.00000000
 Gradient time:  CPU 1.40 s  wall 1.42 s
 ----------------------------------------------------------------
             Standard Nuclear Orientation (Angstroms)
    I     Atom           X                Y                Z
 ----------------------------------------------------------------
    1      Br      1.2447832020    -0.1986935439     0.0000000000
    2      N      -0.0938522932     1.2774509113    -0.0000000000
    3      N      -1.2734925705     1.0833456416    -0.0000000000
    4      Cl     -2.0001763544    -0.5630177549     0.0000000000
 ----------------------------------------------------------------
 Nuclear Repulsion Energy =   287.8118180280 hartrees
 There are       33 alpha and       33 beta electrons

                       Distance Matrix (Angstroms)
             Br(  1)   N (  2)   N (  3)
   N (  2)  1.992724
   N (  3)  2.825834  1.195503
   Cl(  4)  3.265348  2.649792  1.799606

 Requested basis set is 6-311++G(d,p)
 There are 44 shells and 122 basis functions
 A cutoff of  1.0D-14 yielded    881 shell pairs
 There are      7225 function pairs (      7983 Cartesian)
 Smallest overlap matrix eigenvalue = 1.48E-04
 Guess MOs from SCF MO coefficient file

 -----------------------------------------------------------------------
  General SCF calculation program by
  Eric Jon Sundstrom, Paul Horn, Yuezhi Mao, Dmitri Zuev, Alec White,
  David Stuck, Shaama M.S., Shane Yost, Joonho Lee, David Small,
  Daniel Levine, Susi Lehtola, Hugh Burton, Evgeny Epifanovsky
 -----------------------------------------------------------------------
 Hartree-Fock
 using 6 threads for integral computing
 -------------------------------------------------------
 OpenMP Integral computing Module                
 Release: version 2.0, May 2017, Q-Chem Inc. Pleasanton 
 -------------------------------------------------------
 A restricted SCF calculation will be
 performed using DIIS
 SCF converges when DIIS error is below 1.0e-08
 ---------------------------------------
  Cycle       Energy         DIIS error
 ---------------------------------------
    1   -3140.6687215299      4.89e-05  
    2   -3140.6687258342      1.38e-05  
    3   -3140.6687263478      8.32e-06  
    4   -3140.6687265163      2.27e-06  
    5   -3140.6687265458      1.05e-06  
    6   -3140.6687265526      5.15e-07  
    7   -3140.6687265544      2.17e-07  
    8   -3140.6687265546      1.08e-07  
    9   -3140.6687265548      3.67e-08  
   10   -3140.6687265548      1.15e-08  
   11   -3140.6687265548      3.43e-09  Convergence criterion met
 ---------------------------------------
 SCF time:   CPU 8.22s  wall 2.00s 
 SCF   energy in the final basis set =    -3140.6687265548
 Total energy in the final basis set =    -3140.6687265548


 ------------------------------------------------------------------------------

   CCMAN2: suite of methods based on coupled cluster
           and equation of motion theories.

   Components:
   * libvmm-1.3-trunk
     by Evgeny Epifanovsky, Ilya Kaliman.
   * libtensor-2.5-trunk
     by Evgeny Epifanovsky, Michael Wormit, Dmitry Zuev, Sam Manzer, 
        Ilya Kaliman.
   * libcc-2.5-trunk
     by Evgeny Epifanovsky, Arik Landau, Tomasz Kus, Kirill Khistyaev, 
        Dmitry Zuev, Prashant Manohar, Xintian Feng, Anna Krylov, 
        Matthew Goldey, Alec White, Thomas Jagau, Kaushik Nanda, 
        Anastasia Gunina, Alexander Kunitsa, Joonho Lee.

   CCMAN original authors:
   Anna I. Krylov, C. David Sherrill, Steven R. Gwaltney,
   Edward F. C. Byrd (2000)
   Sergey V. Levchenko, Lyudmila V. Slipchenko, Tao Wang,
   Ana-Maria C. Cristian (2003)
   Piotr A. Pieniazek, C. Melania Oana, Evgeny Epifanovsky (2007)
   Prashant Manohar (2009)

 ------------------------------------------------------------------------------


 Allocating and initializing 63808MB of RAM...
 Calculation will run on 6 cores.


 Alpha MOs, Restricted
 -- Occupied --                  
-490.07 -104.89  -65.21  -58.57  -58.56  -58.56  -15.75  -15.74
  1 A     2 A     3 A     4 A     5 A     6 A     7 A     8 A                  
-10.618  -9.884  -8.086  -8.082  -8.082  -7.499  -7.488  -7.488
  9 A    10 A    11 A    12 A    13 A    14 A    15 A    16 A                  
 -3.240  -3.235  -3.234  -3.221  -3.221  -1.466  -1.151  -1.056
 17 A    18 A    19 A    20 A    21 A    22 A    23 A    24 A                  
 -0.846  -0.695  -0.674  -0.643  -0.498  -0.494  -0.452  -0.446
 25 A    26 A    27 A    28 A    29 A    30 A    31 A    32 A                  
 -0.413
 33 A                                                                          
 -- Virtual --                   
 -0.006   0.069   0.081   0.086   0.103   0.104   0.107   0.133
 34 A    35 A    36 A    37 A    38 A    39 A    40 A    41 A                  
  0.135   0.177   0.188   0.200   0.201   0.236   0.246   0.274
 42 A    43 A    44 A    45 A    46 A    47 A    48 A    49 A                  
  0.305   0.320   0.379   0.524   0.525   0.540   0.558   0.562
 50 A    51 A    52 A    53 A    54 A    55 A    56 A    57 A                  
  0.591   0.648   0.724   0.743   0.757   0.773   0.802   0.908
 58 A    59 A    60 A    61 A    62 A    63 A    64 A    65 A                  
  0.958   0.982   1.007   1.023   1.060   1.078   1.108   1.148
 66 A    67 A    68 A    69 A    70 A    71 A    72 A    73 A                  
  1.180   1.202   1.288   1.315   1.362   1.573   1.894   1.964
 74 A    75 A    76 A    77 A    78 A    79 A    80 A    81 A                  
  2.001   2.135   2.255   2.292   2.377   2.412   2.604   2.610
 82 A    83 A    84 A    85 A    86 A    87 A    88 A    89 A                  
  2.674   2.721   2.872   3.046   3.203   3.390   4.096   4.132
 90 A    91 A    92 A    93 A    94 A    95 A    96 A    97 A                  
  4.361   4.401   4.501   4.514   4.535   4.552   4.616   4.860
 98 A    99 A   100 A   101 A   102 A   103 A   104 A   105 A                  
  5.203   7.147   8.176   8.202   8.277  10.298  26.614  26.740
106 A   107 A   108 A   109 A   110 A   111 A   112 A   113 A                  
 27.091  36.523  37.142  49.424 219.138 293.852 293.877 293.979
114 A   115 A   116 A   117 A   118 A   119 A   120 A   121 A                  
*******
122 A                                                                          

 Beta MOs, Restricted
 -- Occupied --                  
-490.07 -104.89  -65.21  -58.57  -58.56  -58.56  -15.75  -15.74
  1 A     2 A     3 A     4 A     5 A     6 A     7 A     8 A                  
-10.618  -9.884  -8.086  -8.082  -8.082  -7.499  -7.488  -7.488
  9 A    10 A    11 A    12 A    13 A    14 A    15 A    16 A                  
 -3.240  -3.235  -3.234  -3.221  -3.221  -1.466  -1.151  -1.056
 17 A    18 A    19 A    20 A    21 A    22 A    23 A    24 A                  
 -0.846  -0.695  -0.674  -0.643  -0.498  -0.494  -0.452  -0.446
 25 A    26 A    27 A    28 A    29 A    30 A    31 A    32 A                  
 -0.413
 33 A                                                                          
 -- Virtual --                   
 -0.006   0.069   0.081   0.086   0.103   0.104   0.107   0.133
 34 A    35 A    36 A    37 A    38 A    39 A    40 A    41 A                  
  0.135   0.177   0.188   0.200   0.201   0.236   0.246   0.274
 42 A    43 A    44 A    45 A    46 A    47 A    48 A    49 A                  
  0.305   0.320   0.379   0.524   0.525   0.540   0.558   0.562
 50 A    51 A    52 A    53 A    54 A    55 A    56 A    57 A                  
  0.591   0.648   0.724   0.743   0.757   0.773   0.802   0.908
 58 A    59 A    60 A    61 A    62 A    63 A    64 A    65 A                  
  0.958   0.982   1.007   1.023   1.060   1.078   1.108   1.148
 66 A    67 A    68 A    69 A    70 A    71 A    72 A    73 A                  
  1.180   1.202   1.288   1.315   1.362   1.573   1.894   1.964
 74 A    75 A    76 A    77 A    78 A    79 A    80 A    81 A                  
  2.001   2.135   2.255   2.292   2.377   2.412   2.604   2.610
 82 A    83 A    84 A    85 A    86 A    87 A    88 A    89 A                  
  2.674   2.721   2.872   3.046   3.203   3.390   4.096   4.132
 90 A    91 A    92 A    93 A    94 A    95 A    96 A    97 A                  
  4.361   4.401   4.501   4.514   4.535   4.552   4.616   4.860
 98 A    99 A   100 A   101 A   102 A   103 A   104 A   105 A                  
  5.203   7.147   8.176   8.202   8.277  10.298  26.614  26.740
106 A   107 A   108 A   109 A   110 A   111 A   112 A   113 A                  
 27.091  36.523  37.142  49.424 219.138 293.852 293.877 293.979
114 A   115 A   116 A   117 A   118 A   119 A   120 A   121 A                  
*******
122 A                                                                          

 Occupation and symmetry of molecular orbitals

 Point group: C1 (1 irreducible representation).

                           A     All 
 -------------------------------------
 All molecular orbitals:
  - Alpha                  122   122 
  - Beta                   122   122 
 -------------------------------------
 Alpha orbitals:
  - Frozen occupied        16    16  
  - Active occupied        17    17  
  - Active virtual         89    89  
  - Frozen virtual         0     0   
 -------------------------------------
 Beta orbitals:
  - Frozen occupied        16    16  
  - Active occupied        17    17  
  - Active virtual         89    89  
  - Frozen virtual         0     0   
 -------------------------------------

 Import integrals:   CPU 0.00 s  wall 0.00 s

 Import integrals:   CPU 43.50 s  wall 10.15 s

 MP2 amplitudes:   CPU 0.13 s  wall 0.09 s

Running a double precision version
           CCSD T amplitudes will be solved using DIIS.

           Start     Size      MaxIter   EConv     TConv     
           3         7         100       1.00e-07  1.00e-05  
 ------------------------------------------------------------------------------
           Energy (a.u.)   Ediff      Tdiff       Comment
 ------------------------------------------------------------------------------
         -3141.45197691                           
     1   -3141.42468866   2.73e-02   8.05e-01     
     2   -3141.45550058   3.08e-02   1.13e-01     
     3   -3141.45229340   3.21e-03   5.30e-02     
     4   -3141.45558252   3.29e-03   2.07e-02     Switched to DIIS steps.
     5   -3141.45689382   1.31e-03   1.41e-02     
     6   -3141.45701046   1.17e-04   3.52e-03     
     7   -3141.45705544   4.50e-05   2.21e-03     
     8   -3141.45707734   2.19e-05   7.24e-04     
     9   -3141.45708515   7.81e-06   4.26e-04     
    10   -3141.45708466   4.89e-07   1.04e-04     
    11   -3141.45708485   1.83e-07   5.73e-05     
    12   -3141.45708467   1.72e-07   3.86e-05     
    13   -3141.45708470   2.83e-08   1.35e-05     
    14   -3141.45708467   3.61e-08   6.03e-06     
 ------------------------------------------------------------------------------
         -3141.45708467                           CCSD T converged.

End of double precision
 SCF energy                 = -3140.66872655
 MP2 energy                 = -3141.45197691
 CCSD correlation energy     =    -0.78835811
 CCSD total energy           = -3141.45708467

 CCSD  T1^2 = 0.0208  T2^2 = 0.2827  Leading amplitudes:

 Amplitude    Orbitals with energies
  0.0358       30 (A) A                  ->    35 (A) A                   
              -0.4943                          0.0686                     
  0.0358       30 (A) B                  ->    35 (A) B                   
              -0.4943                          0.0686                     
  0.0310       29 (A) A                  ->    34 (A) A                   
              -0.4984                         -0.0055                     
  0.0310       29 (A) B                  ->    34 (A) B                   
              -0.4984                         -0.0055                     

 Amplitude    Orbitals with energies
 -0.0889       33 (A) A      33 (A) B    ->    34 (A) A      34 (A) B     
              -0.4126       -0.4126           -0.0055       -0.0055       
  0.0889       33 (A) A      33 (A) B    ->    34 (A) B      34 (A) A     
              -0.4126       -0.4126           -0.0055       -0.0055       
  0.0889       33 (A) B      33 (A) A    ->    34 (A) A      34 (A) B     
              -0.4126       -0.4126           -0.0055       -0.0055       
 -0.0889       33 (A) B      33 (A) A    ->    34 (A) B      34 (A) A     
              -0.4126       -0.4126           -0.0055       -0.0055       

 Computing CCSD intemediates for later calculations in double precision
 Finished.

Running a double precision version
           CCSD Lambda amplitudes will be solved using DIIS.
           Start     Size      MaxIter   EConv     LConv     
           3         7         100       1.00e-07  1.00e-05  
 ------------------------------------------------------------------------------
            Enorm      Ldiff       Comment
 ------------------------------------------------------------------------------
     1     6.10e-02   4.76e-02     
     2     1.45e-02   4.03e-03     
     3     6.28e-03   2.38e-03     
     4     3.93e-03   1.17e-03     Switched to DIIS steps.
     5     1.59e-03   8.31e-04     
     6     8.70e-04   3.64e-04     
     7     2.77e-04   1.48e-04     
     8     1.09e-04   1.29e-05     
     9     4.46e-05   9.37e-07     
    10     2.50e-05   6.65e-08     
    11     1.24e-05   7.98e-07     
    12     5.18e-06   5.65e-07     
    13     2.08e-06   2.40e-08     
    14     8.27e-07   1.02e-07     
    15     4.78e-07   7.19e-08     
    16     2.43e-07   4.04e-08     
    17     1.34e-07   2.76e-08     
    18     5.87e-08   1.71e-08     
 ------------------------------------------------------------------------------
                                   CCSD Lambda converged.

 Computing density matrices in double precision...
           Orbital response amplitudes will be solved using DIIS.
           Start     Size      MaxIter   EConv     LConv     
           3         7         100       1.00e-06  1.00e-06  
 ------------------------------------------------------------------------------
            Enorm      Ldiff       Comment
 ------------------------------------------------------------------------------
     1     1.18e-01   3.65e-03     
     2     1.58e-01   3.13e-02     
     3     2.55e-01   5.85e-02     
     4     1.73e-02   1.29e-01     Switched to DIIS steps.
     5     3.88e-03   1.53e-03     
     6     1.27e-03   3.28e-04     
     7     6.06e-04   3.22e-05     
     8     2.70e-04   9.32e-05     
     9     4.46e-05   5.29e-06     
    10     1.34e-05   5.50e-06     
    11     5.58e-06   4.08e-07     
    12     2.14e-06   2.48e-07     
    13     1.34e-06   7.66e-08     
    14     3.39e-07   1.18e-08     
 ------------------------------------------------------------------------------
                                   Orbital response converged.

 Computing density matrices... Done.
 CCSD calculation:   CPU 1401.68 s  wall 244.18 s

 Transferring MO TPDM to AO TPDM
 Transferring g2_o1o1o1o1
 Transferring g2_o1o1o1v1
 Transferring g2_o1o1v1v1
 Transferring g2_o1v1o1v1
 Transferring g2_o1v1v1v1
 Transferring g2_v1v1v1v1
 Adding separable TPDM
 Computing TPDM gradient
 --------------------------------------------------------
 2e gradient
  Atom          X               Y               Z
 --------------------------------------------------------
    1        -34.468120       15.020303        0.000000  
    2         -7.102284      -18.712559       -0.000000  
    3         19.659292      -10.477896        0.000000  
    4         21.911111       14.170151       -0.000000  
 --------------------------------------------------------
 --------------------------------------------------------
 Final gradient
  Atom          X               Y               Z
 --------------------------------------------------------
    1        -34.468120       15.020303        0.000000  
    2         -7.102284      -18.712559       -0.000000  
    3         19.659292      -10.477896        0.000000  
    4         21.911111       14.170151       -0.000000  
 --------------------------------------------------------
 Analytic gradient from two-electron contribution:   CPU 234.23 s  wall 68.84 s

 Total ccman2 time:   CPU 1684.22 s  wall 324.75 s


 --------------------------------------------------------------

                    Orbital Energies (a.u.)
 --------------------------------------------------------------

 Alpha MOs
 -- Occupied --
*******-104.894 -65.205 -58.566 -58.563 -58.563 -15.751 -15.744
-10.618  -9.884  -8.086  -8.082  -8.082  -7.499  -7.488  -7.488
 -3.240  -3.235  -3.234  -3.221  -3.221  -1.466  -1.151  -1.056
 -0.846  -0.695  -0.674  -0.643  -0.498  -0.494  -0.452  -0.446
 -0.413
 -- Virtual --
 -0.006   0.069   0.081   0.086   0.103   0.104   0.107   0.133
  0.135   0.177   0.188   0.200   0.201   0.236   0.246   0.274
  0.305   0.320   0.379   0.524   0.525   0.540   0.558   0.562
  0.591   0.648   0.724   0.743   0.757   0.773   0.802   0.908
  0.958   0.982   1.007   1.023   1.060   1.078   1.108   1.148
  1.180   1.202   1.288   1.315   1.362   1.573   1.894   1.964
  2.001   2.135   2.255   2.292   2.377   2.412   2.604   2.610
  2.674   2.721   2.872   3.046   3.203   3.390   4.096   4.132
  4.361   4.401   4.501   4.514   4.535   4.552   4.616   4.860
  5.203   7.147   8.176   8.202   8.277  10.298  26.614  26.740
 27.091  36.523  37.142  49.424 219.138 293.852 293.877 293.979
*******
 --------------------------------------------------------------

          Ground-State Mulliken Net Atomic Charges

     Atom                 Charge (a.u.)
  ----------------------------------------
      1 Br                   -0.058884
      2 N                     0.022924
      3 N                     0.068022
      4 Cl                   -0.032063
  ----------------------------------------
  Sum of atomic charges =     0.000000

 -----------------------------------------------------------------
                    Cartesian Multipole Moments
 -----------------------------------------------------------------
    Charge (ESU x 10^10)
                -0.0000
    Dipole Moment (Debye)
         X       0.0568      Y      -0.7426      Z       0.0000
       Tot       0.7448
    Quadrupole Moments (Debye-Ang)
        XX     -42.4345     XY      -0.0616     YY     -42.7911
        XZ      -0.0000     YZ       0.0000     ZZ     -42.0241
    Octopole Moments (Debye-Ang^2)
       XXX      34.4459    XXY      -9.2263    XYY      10.0329
       YYY     -13.5939    XXZ       0.0000    XYZ      -0.0000
       YYZ       0.0000    XZZ       9.2920    YZZ      -1.0352
       ZZZ      -0.0000
    Hexadecapole Moments (Debye-Ang^3)
      XXXX    -575.6102   XXXY      -1.6820   XXYY    -117.2036
      XYYY       1.2234   YYYY    -172.5674   XXXZ       0.0000
      XXYZ       0.0000   XYYZ       0.0000   YYYZ       0.0000
      XXZZ    -105.5415   XYZZ      -2.4704   YYZZ     -35.3520
      XZZZ      -0.0000   YZZZ       0.0000   ZZZZ     -47.4350
 -----------------------------------------------------------------
 DrvMan completing analytic gradient of the correlated energy
 Correlated dipole moment
            1
    1   0.0223489
    2  -0.2921787
    3   0.0000000
 Energy read as -3141.457084666
 Full Analytical Gradient: (in a.u., or Hartree/Bohr)
             1             2             3             4
    1   -0.00005951   -0.00149173    0.00144973    0.00010151
    2    0.00005889   -0.00037884    0.00020728    0.00011266
    3   -0.00000000    0.00000000   -0.00000000    0.00000000
 Gradient time:  CPU 1.42 s  wall 1.47 s
 ----------------------------------------------------------------
             Standard Nuclear Orientation (Angstroms)
    I     Atom           X                Y                Z
 ----------------------------------------------------------------
    1      Br      1.2447832020    -0.1986935439     0.0000000000
    2      N      -0.0928522932     1.2784509113    -0.0000000000
    3      N      -1.2734925705     1.0833456416    -0.0000000000
    4      Cl     -2.0001763544    -0.5630177549     0.0000000000
 ----------------------------------------------------------------
 Nuclear Repulsion Energy =   287.7760415010 hartrees
 There are       33 alpha and       33 beta electrons

                       Distance Matrix (Angstroms)
             Br(  1)   N (  2)   N (  3)
   N (  2)  1.992793
   N (  3)  2.825834  1.196653
   Cl(  4)  3.265348  2.651206  1.799606

 Requested basis set is 6-311++G(d,p)
 There are 44 shells and 122 basis functions
 A cutoff of  1.0D-14 yielded    881 shell pairs
 There are      7225 function pairs (      7983 Cartesian)
 Smallest overlap matrix eigenvalue = 1.49E-04
 Guess MOs from SCF MO coefficient file

 -----------------------------------------------------------------------
  General SCF calculation program by
  Eric Jon Sundstrom, Paul Horn, Yuezhi Mao, Dmitri Zuev, Alec White,
  David Stuck, Shaama M.S., Shane Yost, Joonho Lee, David Small,
  Daniel Levine, Susi Lehtola, Hugh Burton, Evgeny Epifanovsky
 -----------------------------------------------------------------------
 Hartree-Fock
 using 6 threads for integral computing
 -------------------------------------------------------
 OpenMP Integral computing Module                
 Release: version 2.0, May 2017, Q-Chem Inc. Pleasanton 
 -------------------------------------------------------
 A restricted SCF calculation will be
 performed using DIIS
 SCF converges when DIIS error is below 1.0e-08
 ---------------------------------------
  Cycle       Energy         DIIS error
 ---------------------------------------
    1   -3140.6686027235      2.95e-05  
    2   -3140.6686042149      8.71e-06  
    3   -3140.6686043945      5.12e-06  
    4   -3140.6686044580      1.31e-06  
    5   -3140.6686044684      6.09e-07  
    6   -3140.6686044712      2.84e-07  
    7   -3140.6686044719      1.35e-07  
    8   -3140.6686044721      5.36e-08  
    9   -3140.6686044721      1.73e-08  
   10   -3140.6686044721      6.10e-09  Convergence criterion met
 ---------------------------------------
 SCF time:   CPU 7.33s  wall 1.00s 
 SCF   energy in the final basis set =    -3140.6686044721
 Total energy in the final basis set =    -3140.6686044721


 ------------------------------------------------------------------------------

   CCMAN2: suite of methods based on coupled cluster
           and equation of motion theories.

   Components:
   * libvmm-1.3-trunk
     by Evgeny Epifanovsky, Ilya Kaliman.
   * libtensor-2.5-trunk
     by Evgeny Epifanovsky, Michael Wormit, Dmitry Zuev, Sam Manzer, 
        Ilya Kaliman.
   * libcc-2.5-trunk
     by Evgeny Epifanovsky, Arik Landau, Tomasz Kus, Kirill Khistyaev, 
        Dmitry Zuev, Prashant Manohar, Xintian Feng, Anna Krylov, 
        Matthew Goldey, Alec White, Thomas Jagau, Kaushik Nanda, 
        Anastasia Gunina, Alexander Kunitsa, Joonho Lee.

   CCMAN original authors:
   Anna I. Krylov, C. David Sherrill, Steven R. Gwaltney,
   Edward F. C. Byrd (2000)
   Sergey V. Levchenko, Lyudmila V. Slipchenko, Tao Wang,
   Ana-Maria C. Cristian (2003)
   Piotr A. Pieniazek, C. Melania Oana, Evgeny Epifanovsky (2007)
   Prashant Manohar (2009)

 ------------------------------------------------------------------------------


 Allocating and initializing 63808MB of RAM...
 Calculation will run on 6 cores.


 Alpha MOs, Restricted
 -- Occupied --                  
-490.07 -104.89  -65.21  -58.57  -58.56  -58.56  -15.75  -15.74
  1 A     2 A     3 A     4 A     5 A     6 A     7 A     8 A                  
-10.618  -9.884  -8.086  -8.082  -8.082  -7.499  -7.488  -7.488
  9 A    10 A    11 A    12 A    13 A    14 A    15 A    16 A                  
 -3.240  -3.235  -3.234  -3.221  -3.221  -1.465  -1.151  -1.056
 17 A    18 A    19 A    20 A    21 A    22 A    23 A    24 A                  
 -0.847  -0.695  -0.674  -0.643  -0.498  -0.494  -0.452  -0.446
 25 A    26 A    27 A    28 A    29 A    30 A    31 A    32 A                  
 -0.413
 33 A                                                                          
 -- Virtual --                   
 -0.005   0.068   0.081   0.086   0.103   0.104   0.107   0.133
 34 A    35 A    36 A    37 A    38 A    39 A    40 A    41 A                  
  0.135   0.177   0.188   0.200   0.201   0.236   0.246   0.273
 42 A    43 A    44 A    45 A    46 A    47 A    48 A    49 A                  
  0.305   0.320   0.379   0.524   0.525   0.540   0.557   0.562
 50 A    51 A    52 A    53 A    54 A    55 A    56 A    57 A                  
  0.591   0.647   0.725   0.743   0.757   0.773   0.802   0.908
 58 A    59 A    60 A    61 A    62 A    63 A    64 A    65 A                  
  0.958   0.982   1.007   1.023   1.059   1.077   1.108   1.148
 66 A    67 A    68 A    69 A    70 A    71 A    72 A    73 A                  
  1.179   1.202   1.288   1.315   1.362   1.573   1.893   1.964
 74 A    75 A    76 A    77 A    78 A    79 A    80 A    81 A                  
  2.002   2.135   2.255   2.291   2.377   2.412   2.604   2.610
 82 A    83 A    84 A    85 A    86 A    87 A    88 A    89 A                  
  2.674   2.720   2.871   3.044   3.202   3.388   4.096   4.132
 90 A    91 A    92 A    93 A    94 A    95 A    96 A    97 A                  
  4.361   4.400   4.499   4.514   4.535   4.552   4.616   4.859
 98 A    99 A   100 A   101 A   102 A   103 A   104 A   105 A                  
  5.204   7.147   8.176   8.202   8.277  10.298  26.614  26.740
106 A   107 A   108 A   109 A   110 A   111 A   112 A   113 A                  
 27.090  36.524  37.137  49.424 219.138 293.852 293.877 293.979
114 A   115 A   116 A   117 A   118 A   119 A   120 A   121 A                  
*******
122 A                                                                          

 Beta MOs, Restricted
 -- Occupied --                  
-490.07 -104.89  -65.21  -58.57  -58.56  -58.56  -15.75  -15.74
  1 A     2 A     3 A     4 A     5 A     6 A     7 A     8 A                  
-10.618  -9.884  -8.086  -8.082  -8.082  -7.499  -7.488  -7.488
  9 A    10 A    11 A    12 A    13 A    14 A    15 A    16 A                  
 -3.240  -3.235  -3.234  -3.221  -3.221  -1.465  -1.151  -1.056
 17 A    18 A    19 A    20 A    21 A    22 A    23 A    24 A                  
 -0.847  -0.695  -0.674  -0.643  -0.498  -0.494  -0.452  -0.446
 25 A    26 A    27 A    28 A    29 A    30 A    31 A    32 A                  
 -0.413
 33 A                                                                          
 -- Virtual --                   
 -0.005   0.068   0.081   0.086   0.103   0.104   0.107   0.133
 34 A    35 A    36 A    37 A    38 A    39 A    40 A    41 A                  
  0.135   0.177   0.188   0.200   0.201   0.236   0.246   0.273
 42 A    43 A    44 A    45 A    46 A    47 A    48 A    49 A                  
  0.305   0.320   0.379   0.524   0.525   0.540   0.557   0.562
 50 A    51 A    52 A    53 A    54 A    55 A    56 A    57 A                  
  0.591   0.647   0.725   0.743   0.757   0.773   0.802   0.908
 58 A    59 A    60 A    61 A    62 A    63 A    64 A    65 A                  
  0.958   0.982   1.007   1.023   1.059   1.077   1.108   1.148
 66 A    67 A    68 A    69 A    70 A    71 A    72 A    73 A                  
  1.179   1.202   1.288   1.315   1.362   1.573   1.893   1.964
 74 A    75 A    76 A    77 A    78 A    79 A    80 A    81 A                  
  2.002   2.135   2.255   2.291   2.377   2.412   2.604   2.610
 82 A    83 A    84 A    85 A    86 A    87 A    88 A    89 A                  
  2.674   2.720   2.871   3.044   3.202   3.388   4.096   4.132
 90 A    91 A    92 A    93 A    94 A    95 A    96 A    97 A                  
  4.361   4.400   4.499   4.514   4.535   4.552   4.616   4.859
 98 A    99 A   100 A   101 A   102 A   103 A   104 A   105 A                  
  5.204   7.147   8.176   8.202   8.277  10.298  26.614  26.740
106 A   107 A   108 A   109 A   110 A   111 A   112 A   113 A                  
 27.090  36.524  37.137  49.424 219.138 293.852 293.877 293.979
114 A   115 A   116 A   117 A   118 A   119 A   120 A   121 A                  
*******
122 A                                                                          

 Occupation and symmetry of molecular orbitals

 Point group: C1 (1 irreducible representation).

                           A     All 
 -------------------------------------
 All molecular orbitals:
  - Alpha                  122   122 
  - Beta                   122   122 
 -------------------------------------
 Alpha orbitals:
  - Frozen occupied        16    16  
  - Active occupied        17    17  
  - Active virtual         89    89  
  - Frozen virtual         0     0   
 -------------------------------------
 Beta orbitals:
  - Frozen occupied        16    16  
  - Active occupied        17    17  
  - Active virtual         89    89  
  - Frozen virtual         0     0   
 -------------------------------------

 Import integrals:   CPU 0.00 s  wall 0.00 s

 Import integrals:   CPU 38.70 s  wall 9.63 s

 MP2 amplitudes:   CPU 0.13 s  wall 0.09 s

Running a double precision version
           CCSD T amplitudes will be solved using DIIS.

           Start     Size      MaxIter   EConv     TConv     
           3         7         100       1.00e-07  1.00e-05  
 ------------------------------------------------------------------------------
           Energy (a.u.)   Ediff      Tdiff       Comment
 ------------------------------------------------------------------------------
         -3141.45200369                           
     1   -3141.42465331   2.74e-02   8.05e-01     
     2   -3141.45550739   3.09e-02   1.13e-01     
     3   -3141.45228736   3.22e-03   5.30e-02     
     4   -3141.45558228   3.29e-03   2.07e-02     Switched to DIIS steps.
     5   -3141.45689491   1.31e-03   1.41e-02     
     6   -3141.45701181   1.17e-04   3.52e-03     
     7   -3141.45705676   4.50e-05   2.21e-03     
     8   -3141.45707866   2.19e-05   7.25e-04     
     9   -3141.45708648   7.82e-06   4.27e-04     
    10   -3141.45708599   4.86e-07   1.04e-04     
    11   -3141.45708617   1.79e-07   5.73e-05     
    12   -3141.45708600   1.69e-07   3.85e-05     
    13   -3141.45708603   2.86e-08   1.35e-05     
    14   -3141.45708600   3.62e-08   6.04e-06     
 ------------------------------------------------------------------------------
         -3141.45708600                           CCSD T converged.

End of double precision
 SCF energy                 = -3140.66860447
 MP2 energy                 = -3141.45200369
 CCSD correlation energy     =    -0.78848152
 CCSD total energy           = -3141.45708600

 CCSD  T1^2 = 0.0208  T2^2 = 0.2828  Leading amplitudes:

 Amplitude    Orbitals with energies
  0.0358       30 (A) A                  ->    35 (A) A                   
              -0.4943                          0.0683                     
  0.0358       30 (A) B                  ->    35 (A) B                   
              -0.4943                          0.0683                     
 -0.0309       29 (A) A                  ->    34 (A) A                   
              -0.4985                         -0.0054                     
 -0.0309       29 (A) B                  ->    34 (A) B                   
              -0.4985                         -0.0054                     

 Amplitude    Orbitals with energies
 -0.0886       33 (A) A      33 (A) B    ->    34 (A) A      34 (A) B     
              -0.4128       -0.4128           -0.0054       -0.0054       
  0.0886       33 (A) A      33 (A) B    ->    34 (A) B      34 (A) A     
              -0.4128       -0.4128           -0.0054       -0.0054       
  0.0886       33 (A) B      33 (A) A    ->    34 (A) A      34 (A) B     
              -0.4128       -0.4128           -0.0054       -0.0054       
 -0.0886       33 (A) B      33 (A) A    ->    34 (A) B      34 (A) A     
              -0.4128       -0.4128           -0.0054       -0.0054       

 Computing CCSD intemediates for later calculations in double precision
 Finished.

Running a double precision version
           CCSD Lambda amplitudes will be solved using DIIS.
           Start     Size      MaxIter   EConv     LConv     
           3         7         100       1.00e-07  1.00e-05  
 ------------------------------------------------------------------------------
            Enorm      Ldiff       Comment
 ------------------------------------------------------------------------------
     1     6.10e-02   4.76e-02     
     2     1.45e-02   4.04e-03     
     3     6.29e-03   2.38e-03     
     4     3.94e-03   1.17e-03     Switched to DIIS steps.
     5     1.59e-03   8.32e-04     
     6     8.72e-04   3.65e-04     
     7     2.78e-04   1.48e-04     
     8     1.09e-04   1.28e-05     
     9     4.46e-05   9.09e-07     
    10     2.50e-05   8.71e-08     
    11     1.24e-05   7.85e-07     
    12     5.20e-06   5.67e-07     
    13     2.09e-06   2.47e-08     
    14     8.30e-07   1.04e-07     
    15     4.80e-07   7.17e-08     
    16     2.44e-07   4.02e-08     
    17     1.34e-07   2.76e-08     
    18     5.90e-08   1.72e-08     
 ------------------------------------------------------------------------------
                                   CCSD Lambda converged.

 Computing density matrices in double precision...
           Orbital response amplitudes will be solved using DIIS.
           Start     Size      MaxIter   EConv     LConv     
           3         7         100       1.00e-06  1.00e-06  
 ------------------------------------------------------------------------------
            Enorm      Ldiff       Comment
 ------------------------------------------------------------------------------
     1     1.18e-01   3.70e-03     
     2     1.58e-01   3.12e-02     
     3     2.55e-01   5.84e-02     
     4     1.72e-02   1.29e-01     Switched to DIIS steps.
     5     3.88e-03   1.51e-03     
     6     1.25e-03   3.38e-04     
     7     6.01e-04   3.82e-05     
     8     2.75e-04   9.15e-05     
     9     4.47e-05   5.49e-06     
    10     1.34e-05   5.52e-06     
    11     5.60e-06   4.00e-07     
    12     2.15e-06   2.55e-07     
    13     1.34e-06   7.58e-08     
    14     3.41e-07   1.25e-08     
 ------------------------------------------------------------------------------
                                   Orbital response converged.

 Computing density matrices... Done.
 CCSD calculation:   CPU 1405.69 s  wall 244.85 s

 Transferring MO TPDM to AO TPDM
 Transferring g2_o1o1o1o1
 Transferring g2_o1o1o1v1
 Transferring g2_o1o1v1v1
 Transferring g2_o1v1o1v1
 Transferring g2_o1v1v1v1
 Transferring g2_v1v1v1v1
 Adding separable TPDM
 Computing TPDM gradient
 --------------------------------------------------------
 2e gradient
  Atom          X               Y               Z
 --------------------------------------------------------
    1        -34.458164       15.032753       -0.000000  
    2         -7.086905      -18.733657       -0.000000  
    3         19.633709      -10.472231        0.000000  
    4         21.911359       14.173135       -0.000000  
 --------------------------------------------------------
 --------------------------------------------------------
 Final gradient
  Atom          X               Y               Z
 --------------------------------------------------------
    1        -34.458164       15.032753       -0.000000  
    2         -7.086905      -18.733657       -0.000000  
    3         19.633709      -10.472231        0.000000  
    4         21.911359       14.173135       -0.000000  
 --------------------------------------------------------
 Analytic gradient from two-electron contribution:   CPU 223.43 s  wall 55.89 s

 Total ccman2 time:   CPU 1672.87 s  wall 312.12 s


 --------------------------------------------------------------

                    Orbital Energies (a.u.)
 --------------------------------------------------------------

 Alpha MOs
 -- Occupied --
*******-104.894 -65.205 -58.566 -58.563 -58.563 -15.751 -15.744
-10.618  -9.884  -8.086  -8.082  -8.082  -7.499  -7.488  -7.488
 -3.240  -3.235  -3.234  -3.221  -3.221  -1.465  -1.151  -1.056
 -0.847  -0.695  -0.674  -0.643  -0.498  -0.494  -0.452  -0.446
 -0.413
 -- Virtual --
 -0.005   0.068   0.081   0.086   0.103   0.104   0.107   0.133
  0.135   0.177   0.188   0.200   0.201   0.236   0.246   0.273
  0.305   0.320   0.379   0.524   0.525   0.540   0.557   0.562
  0.591   0.647   0.725   0.743   0.757   0.773   0.802   0.908
  0.958   0.982   1.007   1.023   1.059   1.077   1.108   1.148
  1.179   1.202   1.288   1.315   1.362   1.573   1.893   1.964
  2.002   2.135   2.255   2.291   2.377   2.412   2.604   2.610
  2.674   2.720   2.871   3.044   3.202   3.388   4.096   4.132
  4.361   4.400   4.499   4.514   4.535   4.552   4.616   4.859
  5.204   7.147   8.176   8.202   8.277  10.298  26.614  26.740
 27.090  36.524  37.137  49.424 219.138 293.852 293.877 293.979
*******
 --------------------------------------------------------------

          Ground-State Mulliken Net Atomic Charges

     Atom                 Charge (a.u.)
  ----------------------------------------
      1 Br                   -0.058894
      2 N                     0.023317
      3 N                     0.067351
      4 Cl                   -0.031773
  ----------------------------------------
  Sum of atomic charges =    -0.000000

 -----------------------------------------------------------------
                    Cartesian Multipole Moments
 -----------------------------------------------------------------
    Charge (ESU x 10^10)
                 0.0000
    Dipole Moment (Debye)
         X       0.0557      Y      -0.7469      Z       0.0000
       Tot       0.7489
    Quadrupole Moments (Debye-Ang)
        XX     -42.4320     XY      -0.0550     YY     -42.7946
        XZ       0.0000     YZ       0.0000     ZZ     -42.0266
    Octopole Moments (Debye-Ang^2)
       XXX      34.4043    XXY      -9.2500    XYY      10.0340
       YYY     -13.6353    XXZ       0.0000    XYZ      -0.0000
       YYZ       0.0000    XZZ       9.2874    YZZ      -1.0464
       ZZZ       0.0000
    Hexadecapole Moments (Debye-Ang^3)
      XXXX    -575.5656   XXXY      -1.6557   XXYY    -117.2151
      XYYY       1.2204   YYYY    -172.6892   XXXZ       0.0000
      XXYZ      -0.0000   XYYZ       0.0000   YYYZ       0.0000
      XXZZ    -105.5387   XYZZ      -2.4705   YYZZ     -35.3714
      XZZZ       0.0000   YZZZ      -0.0000   ZZZZ     -47.4383
 -----------------------------------------------------------------
 DrvMan completing analytic gradient of the correlated energy
 Correlated dipole moment
            1
    1   0.0219249
    2  -0.2938392
    3   0.0000000
 Energy read as -3141.457085995
 Full Analytical Gradient: (in a.u., or Hartree/Bohr)
             1             2             3             4
    1   -0.00002732    0.00018672   -0.00007819   -0.00008121
    2   -0.00006661    0.00027340   -0.00013791   -0.00006888
    3   -0.00000000    0.00000000    0.00000000   -0.00000000
 Gradient time:  CPU 1.39 s  wall 1.43 s
 ----------------------------------------------------------------
             Standard Nuclear Orientation (Angstroms)
    I     Atom           X                Y                Z
 ----------------------------------------------------------------
    1      Br      1.2447832020    -0.1986935439     0.0000000000
    2      N      -0.0928522932     1.2764509113    -0.0000000000
    3      N      -1.2734925705     1.0833456416    -0.0000000000
    4      Cl     -2.0001763544    -0.5630177549     0.0000000000
 ----------------------------------------------------------------
 Nuclear Repulsion Energy =   287.8427866787 hartrees
 There are       33 alpha and       33 beta electrons

                       Distance Matrix (Angstroms)
             Br(  1)   N (  2)   N (  3)
   N (  2)  1.991311
   N (  3)  2.825834  1.196328
   Cl(  4)  3.265348  2.649817  1.799606

 Requested basis set is 6-311++G(d,p)
 There are 44 shells and 122 basis functions
 A cutoff of  1.0D-14 yielded    881 shell pairs
 There are      7225 function pairs (      7983 Cartesian)
 Smallest overlap matrix eigenvalue = 1.49E-04
 Guess MOs from SCF MO coefficient file

 -----------------------------------------------------------------------
  General SCF calculation program by
  Eric Jon Sundstrom, Paul Horn, Yuezhi Mao, Dmitri Zuev, Alec White,
  David Stuck, Shaama M.S., Shane Yost, Joonho Lee, David Small,
  Daniel Levine, Susi Lehtola, Hugh Burton, Evgeny Epifanovsky
 -----------------------------------------------------------------------
 Hartree-Fock
 using 6 threads for integral computing
 -------------------------------------------------------
 OpenMP Integral computing Module                
 Release: version 2.0, May 2017, Q-Chem Inc. Pleasanton 
 -------------------------------------------------------
 A restricted SCF calculation will be
 performed using DIIS
 SCF converges when DIIS error is below 1.0e-08
 ---------------------------------------
  Cycle       Energy         DIIS error
 ---------------------------------------
    1   -3140.6686920751      3.08e-05  
    2   -3140.6686943145      9.22e-06  
    3   -3140.6686945671      5.83e-06  
    4   -3140.6686946439      1.68e-06  
    5   -3140.6686946615      7.87e-07  
    6   -3140.6686946657      3.83e-07  
    7   -3140.6686946669      1.32e-07  
    8   -3140.6686946670      4.00e-08  
    9   -3140.6686946670      1.23e-08  
   10   -3140.6686946671      4.38e-09  Convergence criterion met
 ---------------------------------------
 SCF time:   CPU 7.38s  wall 2.00s 
 SCF   energy in the final basis set =    -3140.6686946671
 Total energy in the final basis set =    -3140.6686946671


 ------------------------------------------------------------------------------

   CCMAN2: suite of methods based on coupled cluster
           and equation of motion theories.

   Components:
   * libvmm-1.3-trunk
     by Evgeny Epifanovsky, Ilya Kaliman.
   * libtensor-2.5-trunk
     by Evgeny Epifanovsky, Michael Wormit, Dmitry Zuev, Sam Manzer, 
        Ilya Kaliman.
   * libcc-2.5-trunk
     by Evgeny Epifanovsky, Arik Landau, Tomasz Kus, Kirill Khistyaev, 
        Dmitry Zuev, Prashant Manohar, Xintian Feng, Anna Krylov, 
        Matthew Goldey, Alec White, Thomas Jagau, Kaushik Nanda, 
        Anastasia Gunina, Alexander Kunitsa, Joonho Lee.

   CCMAN original authors:
   Anna I. Krylov, C. David Sherrill, Steven R. Gwaltney,
   Edward F. C. Byrd (2000)
   Sergey V. Levchenko, Lyudmila V. Slipchenko, Tao Wang,
   Ana-Maria C. Cristian (2003)
   Piotr A. Pieniazek, C. Melania Oana, Evgeny Epifanovsky (2007)
   Prashant Manohar (2009)

 ------------------------------------------------------------------------------


 Allocating and initializing 63808MB of RAM...
 Calculation will run on 6 cores.


 Alpha MOs, Restricted
 -- Occupied --                  
-490.07 -104.89  -65.21  -58.57  -58.56  -58.56  -15.75  -15.74
  1 A     2 A     3 A     4 A     5 A     6 A     7 A     8 A                  
-10.617  -9.884  -8.086  -8.082  -8.082  -7.500  -7.488  -7.488
  9 A    10 A    11 A    12 A    13 A    14 A    15 A    16 A                  
 -3.240  -3.235  -3.234  -3.221  -3.221  -1.466  -1.151  -1.056
 17 A    18 A    19 A    20 A    21 A    22 A    23 A    24 A                  
 -0.847  -0.695  -0.674  -0.643  -0.498  -0.494  -0.453  -0.447
 25 A    26 A    27 A    28 A    29 A    30 A    31 A    32 A                  
 -0.413
 33 A                                                                          
 -- Virtual --                   
 -0.005   0.068   0.081   0.086   0.103   0.104   0.107   0.133
 34 A    35 A    36 A    37 A    38 A    39 A    40 A    41 A                  
  0.135   0.177   0.188   0.200   0.201   0.236   0.246   0.274
 42 A    43 A    44 A    45 A    46 A    47 A    48 A    49 A                  
  0.305   0.320   0.379   0.523   0.525   0.540   0.558   0.562
 50 A    51 A    52 A    53 A    54 A    55 A    56 A    57 A                  
  0.591   0.648   0.725   0.743   0.757   0.773   0.802   0.908
 58 A    59 A    60 A    61 A    62 A    63 A    64 A    65 A                  
  0.958   0.982   1.008   1.023   1.060   1.078   1.108   1.148
 66 A    67 A    68 A    69 A    70 A    71 A    72 A    73 A                  
  1.180   1.202   1.288   1.315   1.362   1.573   1.893   1.964
 74 A    75 A    76 A    77 A    78 A    79 A    80 A    81 A                  
  2.002   2.136   2.255   2.291   2.377   2.412   2.604   2.610
 82 A    83 A    84 A    85 A    86 A    87 A    88 A    89 A                  
  2.674   2.720   2.872   3.045   3.203   3.389   4.096   4.132
 90 A    91 A    92 A    93 A    94 A    95 A    96 A    97 A                  
  4.361   4.401   4.500   4.514   4.535   4.552   4.616   4.860
 98 A    99 A   100 A   101 A   102 A   103 A   104 A   105 A                  
  5.204   7.147   8.175   8.202   8.277  10.298  26.614  26.740
106 A   107 A   108 A   109 A   110 A   111 A   112 A   113 A                  
 27.091  36.524  37.139  49.424 219.138 293.851 293.876 293.979
114 A   115 A   116 A   117 A   118 A   119 A   120 A   121 A                  
*******
122 A                                                                          

 Beta MOs, Restricted
 -- Occupied --                  
-490.07 -104.89  -65.21  -58.57  -58.56  -58.56  -15.75  -15.74
  1 A     2 A     3 A     4 A     5 A     6 A     7 A     8 A                  
-10.617  -9.884  -8.086  -8.082  -8.082  -7.500  -7.488  -7.488
  9 A    10 A    11 A    12 A    13 A    14 A    15 A    16 A                  
 -3.240  -3.235  -3.234  -3.221  -3.221  -1.466  -1.151  -1.056
 17 A    18 A    19 A    20 A    21 A    22 A    23 A    24 A                  
 -0.847  -0.695  -0.674  -0.643  -0.498  -0.494  -0.453  -0.447
 25 A    26 A    27 A    28 A    29 A    30 A    31 A    32 A                  
 -0.413
 33 A                                                                          
 -- Virtual --                   
 -0.005   0.068   0.081   0.086   0.103   0.104   0.107   0.133
 34 A    35 A    36 A    37 A    38 A    39 A    40 A    41 A                  
  0.135   0.177   0.188   0.200   0.201   0.236   0.246   0.274
 42 A    43 A    44 A    45 A    46 A    47 A    48 A    49 A                  
  0.305   0.320   0.379   0.523   0.525   0.540   0.558   0.562
 50 A    51 A    52 A    53 A    54 A    55 A    56 A    57 A                  
  0.591   0.648   0.725   0.743   0.757   0.773   0.802   0.908
 58 A    59 A    60 A    61 A    62 A    63 A    64 A    65 A                  
  0.958   0.982   1.008   1.023   1.060   1.078   1.108   1.148
 66 A    67 A    68 A    69 A    70 A    71 A    72 A    73 A                  
  1.180   1.202   1.288   1.315   1.362   1.573   1.893   1.964
 74 A    75 A    76 A    77 A    78 A    79 A    80 A    81 A                  
  2.002   2.136   2.255   2.291   2.377   2.412   2.604   2.610
 82 A    83 A    84 A    85 A    86 A    87 A    88 A    89 A                  
  2.674   2.720   2.872   3.045   3.203   3.389   4.096   4.132
 90 A    91 A    92 A    93 A    94 A    95 A    96 A    97 A                  
  4.361   4.401   4.500   4.514   4.535   4.552   4.616   4.860
 98 A    99 A   100 A   101 A   102 A   103 A   104 A   105 A                  
  5.204   7.147   8.175   8.202   8.277  10.298  26.614  26.740
106 A   107 A   108 A   109 A   110 A   111 A   112 A   113 A                  
 27.091  36.524  37.139  49.424 219.138 293.851 293.876 293.979
114 A   115 A   116 A   117 A   118 A   119 A   120 A   121 A                  
*******
122 A                                                                          

 Occupation and symmetry of molecular orbitals

 Point group: C1 (1 irreducible representation).

                           A     All 
 -------------------------------------
 All molecular orbitals:
  - Alpha                  122   122 
  - Beta                   122   122 
 -------------------------------------
 Alpha orbitals:
  - Frozen occupied        16    16  
  - Active occupied        17    17  
  - Active virtual         89    89  
  - Frozen virtual         0     0   
 -------------------------------------
 Beta orbitals:
  - Frozen occupied        16    16  
  - Active occupied        17    17  
  - Active virtual         89    89  
  - Frozen virtual         0     0   
 -------------------------------------

 Import integrals:   CPU 0.00 s  wall 0.00 s

 Import integrals:   CPU 39.70 s  wall 8.47 s

 MP2 amplitudes:   CPU 0.15 s  wall 0.12 s

Running a double precision version
           CCSD T amplitudes will be solved using DIIS.

           Start     Size      MaxIter   EConv     TConv     
           3         7         100       1.00e-07  1.00e-05  
 ------------------------------------------------------------------------------
           Energy (a.u.)   Ediff      Tdiff       Comment
 ------------------------------------------------------------------------------
         -3141.45198286                           
     1   -3141.42467968   2.73e-02   8.05e-01     
     2   -3141.45550306   3.08e-02   1.13e-01     
     3   -3141.45229321   3.21e-03   5.30e-02     
     4   -3141.45558334   3.29e-03   2.07e-02     Switched to DIIS steps.
     5   -3141.45689482   1.31e-03   1.41e-02     
     6   -3141.45701158   1.17e-04   3.52e-03     
     7   -3141.45705655   4.50e-05   2.21e-03     
     8   -3141.45707840   2.18e-05   7.23e-04     
     9   -3141.45708616   7.77e-06   4.26e-04     
    10   -3141.45708568   4.86e-07   1.04e-04     
    11   -3141.45708585   1.75e-07   5.70e-05     
    12   -3141.45708569   1.68e-07   3.83e-05     
    13   -3141.45708571   2.83e-08   1.34e-05     
    14   -3141.45708568   3.58e-08   6.01e-06     
 ------------------------------------------------------------------------------
         -3141.45708568                           CCSD T converged.

End of double precision
 SCF energy                 = -3140.66869467
 MP2 energy                 = -3141.45198286
 CCSD correlation energy     =    -0.78839101
 CCSD total energy           = -3141.45708568

 CCSD  T1^2 = 0.0208  T2^2 = 0.2827  Leading amplitudes:

 Amplitude    Orbitals with energies
 -0.0359       30 (A) A                  ->    35 (A) A                   
              -0.4942                          0.0684                     
 -0.0359       30 (A) B                  ->    35 (A) B                   
              -0.4942                          0.0684                     
  0.0309       29 (A) A                  ->    34 (A) A                   
              -0.4983                         -0.0052                     
  0.0309       29 (A) B                  ->    34 (A) B                   
              -0.4983                         -0.0052                     

 Amplitude    Orbitals with energies
 -0.0883       33 (A) A      33 (A) B    ->    34 (A) A      34 (A) B     
              -0.4128       -0.4128           -0.0052       -0.0052       
  0.0883       33 (A) A      33 (A) B    ->    34 (A) B      34 (A) A     
              -0.4128       -0.4128           -0.0052       -0.0052       
  0.0883       33 (A) B      33 (A) A    ->    34 (A) A      34 (A) B     
              -0.4128       -0.4128           -0.0052       -0.0052       
 -0.0883       33 (A) B      33 (A) A    ->    34 (A) B      34 (A) A     
              -0.4128       -0.4128           -0.0052       -0.0052       

 Computing CCSD intemediates for later calculations in double precision
 Finished.

Running a double precision version
           CCSD Lambda amplitudes will be solved using DIIS.
           Start     Size      MaxIter   EConv     LConv     
           3         7         100       1.00e-07  1.00e-05  
 ------------------------------------------------------------------------------
            Enorm      Ldiff       Comment
 ------------------------------------------------------------------------------
     1     6.10e-02   4.75e-02     
     2     1.45e-02   4.04e-03     
     3     6.28e-03   2.37e-03     
     4     3.93e-03   1.17e-03     Switched to DIIS steps.
     5     1.59e-03   8.31e-04     
     6     8.70e-04   3.64e-04     
     7     2.77e-04   1.48e-04     
     8     1.08e-04   1.28e-05     
     9     4.44e-05   8.94e-07     
    10     2.48e-05   8.45e-08     
    11     1.23e-05   7.81e-07     
    12     5.16e-06   5.59e-07     
    13     2.07e-06   2.40e-08     
    14     8.22e-07   1.03e-07     
    15     4.75e-07   7.13e-08     
    16     2.40e-07   4.00e-08     
    17     1.32e-07   2.74e-08     
    18     5.80e-08   1.71e-08     
 ------------------------------------------------------------------------------
                                   CCSD Lambda converged.

 Computing density matrices in double precision...
           Orbital response amplitudes will be solved using DIIS.
           Start     Size      MaxIter   EConv     LConv     
           3         7         100       1.00e-06  1.00e-06  
 ------------------------------------------------------------------------------
            Enorm      Ldiff       Comment
 ------------------------------------------------------------------------------
     1     1.18e-01   3.61e-03     
     2     1.57e-01   3.10e-02     
     3     2.53e-01   5.80e-02     
     4     1.72e-02   1.28e-01     Switched to DIIS steps.
     5     3.89e-03   1.50e-03     
     6     1.26e-03   3.34e-04     
     7     6.06e-04   3.47e-05     
     8     2.72e-04   9.26e-05     
     9     4.45e-05   5.11e-06     
    10     1.34e-05   5.50e-06     
    11     5.59e-06   4.02e-07     
    12     2.16e-06   2.51e-07     
    13     1.33e-06   7.53e-08     
    14     3.39e-07   1.32e-08     
 ------------------------------------------------------------------------------
                                   Orbital response converged.

 Computing density matrices... Done.
 CCSD calculation:   CPU 1403.51 s  wall 244.43 s

 Transferring MO TPDM to AO TPDM
 Transferring g2_o1o1o1o1
 Transferring g2_o1o1o1v1
 Transferring g2_o1o1v1v1
 Transferring g2_o1v1o1v1
 Transferring g2_o1v1v1v1
 Transferring g2_v1v1v1v1
 Adding separable TPDM
 Computing TPDM gradient
 --------------------------------------------------------
 2e gradient
  Atom          X               Y               Z
 --------------------------------------------------------
    1        -34.488026       15.039429        0.000000  
    2         -7.072068      -18.705228        0.000000  
    3         19.644988      -10.502382       -0.000000  
    4         21.915106       14.168181        0.000000  
 --------------------------------------------------------
 --------------------------------------------------------
 Final gradient
  Atom          X               Y               Z
 --------------------------------------------------------
    1        -34.488026       15.039429        0.000000  
    2         -7.072068      -18.705228        0.000000  
    3         19.644988      -10.502382       -0.000000  
    4         21.915106       14.168181        0.000000  
 --------------------------------------------------------
 Analytic gradient from two-electron contribution:   CPU 238.68 s  wall 70.40 s

 Total ccman2 time:   CPU 1687.44 s  wall 325.20 s


 --------------------------------------------------------------

                    Orbital Energies (a.u.)
 --------------------------------------------------------------

 Alpha MOs
 -- Occupied --
*******-104.893 -65.205 -58.566 -58.564 -58.563 -15.751 -15.744
-10.617  -9.884  -8.086  -8.082  -8.082  -7.500  -7.488  -7.488
 -3.240  -3.235  -3.234  -3.221  -3.221  -1.466  -1.151  -1.056
 -0.847  -0.695  -0.674  -0.643  -0.498  -0.494  -0.453  -0.447
 -0.413
 -- Virtual --
 -0.005   0.068   0.081   0.086   0.103   0.104   0.107   0.133
  0.135   0.177   0.188   0.200   0.201   0.236   0.246   0.274
  0.305   0.320   0.379   0.523   0.525   0.540   0.558   0.562
  0.591   0.648   0.725   0.743   0.757   0.773   0.802   0.908
  0.958   0.982   1.008   1.023   1.060   1.078   1.108   1.148
  1.180   1.202   1.288   1.315   1.362   1.573   1.893   1.964
  2.002   2.136   2.255   2.291   2.377   2.412   2.604   2.610
  2.674   2.720   2.872   3.045   3.203   3.389   4.096   4.132
  4.361   4.401   4.500   4.514   4.535   4.552   4.616   4.860
  5.204   7.147   8.175   8.202   8.277  10.298  26.614  26.740
 27.091  36.524  37.139  49.424 219.138 293.851 293.876 293.979
*******
 --------------------------------------------------------------

          Ground-State Mulliken Net Atomic Charges

     Atom                 Charge (a.u.)
  ----------------------------------------
      1 Br                   -0.058055
      2 N                     0.022282
      3 N                     0.068090
      4 Cl                   -0.032317
  ----------------------------------------
  Sum of atomic charges =     0.000000

 -----------------------------------------------------------------
                    Cartesian Multipole Moments
 -----------------------------------------------------------------
    Charge (ESU x 10^10)
                 0.0000
    Dipole Moment (Debye)
         X       0.0668      Y      -0.7470      Z      -0.0000
       Tot       0.7500
    Quadrupole Moments (Debye-Ang)
        XX     -42.4328     XY      -0.0630     YY     -42.8012
        XZ       0.0000     YZ       0.0000     ZZ     -42.0234
    Octopole Moments (Debye-Ang^2)
       XXX      34.4771    XXY      -9.2236    XYY      10.0420
       YYY     -13.5973    XXZ      -0.0000    XYZ      -0.0000
       YYZ       0.0000    XZZ       9.2961    YZZ      -1.0340
       ZZZ      -0.0000
    Hexadecapole Moments (Debye-Ang^3)
      XXXX    -575.5868   XXXY      -1.7202   XXYY    -117.2003
      XYYY       1.2026   YYYY    -172.5318   XXXZ       0.0000
      XXYZ      -0.0000   XYYZ       0.0000   YYYZ      -0.0000
      XXZZ    -105.5370   XYZZ      -2.4766   YYZZ     -35.3444
      XZZZ       0.0000   YZZZ       0.0000   ZZZZ     -47.4294
 -----------------------------------------------------------------
 DrvMan completing analytic gradient of the correlated energy
 Correlated dipole moment
            1
    1   0.0262829
    2  -0.2938804
    3  -0.0000000
 Energy read as -3141.457085678
 Full Analytical Gradient: (in a.u., or Hartree/Bohr)
             1             2             3             4
    1   -0.00004416   -0.00040223    0.00035333    0.00009306
    2    0.00015541   -0.00043913    0.00021868    0.00006503
    3   -0.00000000   -0.00000000   -0.00000000    0.00000000
 Gradient time:  CPU 1.42 s  wall 1.46 s
 ----------------------------------------------------------------
             Standard Nuclear Orientation (Angstroms)
    I     Atom           X                Y                Z
 ----------------------------------------------------------------
    1      Br      1.2447832020    -0.1986935439     0.0000000000
    2      N      -0.0928522932     1.2774509113     0.0010000000
    3      N      -1.2734925705     1.0833456416    -0.0000000000
    4      Cl     -2.0001763544    -0.5630177549     0.0000000000
 ----------------------------------------------------------------
 Nuclear Repulsion Energy =   287.8093975376 hartrees
 There are       33 alpha and       33 beta electrons

                       Distance Matrix (Angstroms)
             Br(  1)   N (  2)   N (  3)
   N (  2)  1.992052
   N (  3)  2.825834  1.196490
   Cl(  4)  3.265348  2.650511  1.799606

 Requested basis set is 6-311++G(d,p)
 There are 44 shells and 122 basis functions
 A cutoff of  1.0D-14 yielded    881 shell pairs
 There are      7225 function pairs (      7983 Cartesian)
 Smallest overlap matrix eigenvalue = 1.49E-04
 Guess MOs from SCF MO coefficient file

 -----------------------------------------------------------------------
  General SCF calculation program by
  Eric Jon Sundstrom, Paul Horn, Yuezhi Mao, Dmitri Zuev, Alec White,
  David Stuck, Shaama M.S., Shane Yost, Joonho Lee, David Small,
  Daniel Levine, Susi Lehtola, Hugh Burton, Evgeny Epifanovsky
 -----------------------------------------------------------------------
 Hartree-Fock
 using 6 threads for integral computing
 -------------------------------------------------------
 OpenMP Integral computing Module                
 Release: version 2.0, May 2017, Q-Chem Inc. Pleasanton 
 -------------------------------------------------------
 A restricted SCF calculation will be
 performed using DIIS
 SCF converges when DIIS error is below 1.0e-08
 ---------------------------------------
  Cycle       Energy         DIIS error
 ---------------------------------------
    1   -3140.6686484863      2.15e-05  
    2   -3140.6686496408      6.24e-06  
    3   -3140.6686497907      3.46e-06  
    4   -3140.6686498213      1.27e-06  
    5   -3140.6686498318      5.58e-07  
    6   -3140.6686498342      2.99e-07  
    7   -3140.6686498348      9.27e-08  
    8   -3140.6686498349      3.14e-08  
    9   -3140.6686498349      1.12e-08  
   10   -3140.6686498349      4.20e-09  Convergence criterion met
 ---------------------------------------
 SCF time:   CPU 7.46s  wall 2.00s 
 SCF   energy in the final basis set =    -3140.6686498349
 Total energy in the final basis set =    -3140.6686498349


 ------------------------------------------------------------------------------

   CCMAN2: suite of methods based on coupled cluster
           and equation of motion theories.

   Components:
   * libvmm-1.3-trunk
     by Evgeny Epifanovsky, Ilya Kaliman.
   * libtensor-2.5-trunk
     by Evgeny Epifanovsky, Michael Wormit, Dmitry Zuev, Sam Manzer, 
        Ilya Kaliman.
   * libcc-2.5-trunk
     by Evgeny Epifanovsky, Arik Landau, Tomasz Kus, Kirill Khistyaev, 
        Dmitry Zuev, Prashant Manohar, Xintian Feng, Anna Krylov, 
        Matthew Goldey, Alec White, Thomas Jagau, Kaushik Nanda, 
        Anastasia Gunina, Alexander Kunitsa, Joonho Lee.

   CCMAN original authors:
   Anna I. Krylov, C. David Sherrill, Steven R. Gwaltney,
   Edward F. C. Byrd (2000)
   Sergey V. Levchenko, Lyudmila V. Slipchenko, Tao Wang,
   Ana-Maria C. Cristian (2003)
   Piotr A. Pieniazek, C. Melania Oana, Evgeny Epifanovsky (2007)
   Prashant Manohar (2009)

 ------------------------------------------------------------------------------


 Allocating and initializing 63808MB of RAM...
 Calculation will run on 6 cores.


 Alpha MOs, Restricted
 -- Occupied --                  
-490.07 -104.89  -65.21  -58.57  -58.56  -58.56  -15.75  -15.74
  1 A     2 A     3 A     4 A     5 A     6 A     7 A     8 A                  
-10.618  -9.884  -8.086  -8.082  -8.082  -7.499  -7.488  -7.488
  9 A    10 A    11 A    12 A    13 A    14 A    15 A    16 A                  
 -3.240  -3.235  -3.234  -3.221  -3.221  -1.466  -1.151  -1.056
 17 A    18 A    19 A    20 A    21 A    22 A    23 A    24 A                  
 -0.847  -0.695  -0.674  -0.643  -0.498  -0.494  -0.453  -0.446
 25 A    26 A    27 A    28 A    29 A    30 A    31 A    32 A                  
 -0.413
 33 A                                                                          
 -- Virtual --                   
 -0.005   0.068   0.081   0.086   0.103   0.104   0.107   0.133
 34 A    35 A    36 A    37 A    38 A    39 A    40 A    41 A                  
  0.135   0.177   0.188   0.200   0.201   0.236   0.246   0.273
 42 A    43 A    44 A    45 A    46 A    47 A    48 A    49 A                  
  0.305   0.320   0.379   0.524   0.525   0.540   0.557   0.562
 50 A    51 A    52 A    53 A    54 A    55 A    56 A    57 A                  
  0.591   0.647   0.725   0.743   0.757   0.773   0.802   0.908
 58 A    59 A    60 A    61 A    62 A    63 A    64 A    65 A                  
  0.958   0.982   1.007   1.023   1.060   1.077   1.108   1.148
 66 A    67 A    68 A    69 A    70 A    71 A    72 A    73 A                  
  1.179   1.202   1.288   1.315   1.362   1.573   1.893   1.964
 74 A    75 A    76 A    77 A    78 A    79 A    80 A    81 A                  
  2.002   2.135   2.255   2.291   2.377   2.412   2.604   2.610
 82 A    83 A    84 A    85 A    86 A    87 A    88 A    89 A                  
  2.674   2.720   2.871   3.045   3.203   3.388   4.096   4.132
 90 A    91 A    92 A    93 A    94 A    95 A    96 A    97 A                  
  4.361   4.401   4.499   4.514   4.535   4.552   4.616   4.860
 98 A    99 A   100 A   101 A   102 A   103 A   104 A   105 A                  
  5.204   7.147   8.175   8.202   8.277  10.298  26.614  26.740
106 A   107 A   108 A   109 A   110 A   111 A   112 A   113 A                  
 27.090  36.524  37.138  49.424 219.138 293.852 293.876 293.979
114 A   115 A   116 A   117 A   118 A   119 A   120 A   121 A                  
*******
122 A                                                                          

 Beta MOs, Restricted
 -- Occupied --                  
-490.07 -104.89  -65.21  -58.57  -58.56  -58.56  -15.75  -15.74
  1 A     2 A     3 A     4 A     5 A     6 A     7 A     8 A                  
-10.618  -9.884  -8.086  -8.082  -8.082  -7.499  -7.488  -7.488
  9 A    10 A    11 A    12 A    13 A    14 A    15 A    16 A                  
 -3.240  -3.235  -3.234  -3.221  -3.221  -1.466  -1.151  -1.056
 17 A    18 A    19 A    20 A    21 A    22 A    23 A    24 A                  
 -0.847  -0.695  -0.674  -0.643  -0.498  -0.494  -0.453  -0.446
 25 A    26 A    27 A    28 A    29 A    30 A    31 A    32 A                  
 -0.413
 33 A                                                                          
 -- Virtual --                   
 -0.005   0.068   0.081   0.086   0.103   0.104   0.107   0.133
 34 A    35 A    36 A    37 A    38 A    39 A    40 A    41 A                  
  0.135   0.177   0.188   0.200   0.201   0.236   0.246   0.273
 42 A    43 A    44 A    45 A    46 A    47 A    48 A    49 A                  
  0.305   0.320   0.379   0.524   0.525   0.540   0.557   0.562
 50 A    51 A    52 A    53 A    54 A    55 A    56 A    57 A                  
  0.591   0.647   0.725   0.743   0.757   0.773   0.802   0.908
 58 A    59 A    60 A    61 A    62 A    63 A    64 A    65 A                  
  0.958   0.982   1.007   1.023   1.060   1.077   1.108   1.148
 66 A    67 A    68 A    69 A    70 A    71 A    72 A    73 A                  
  1.179   1.202   1.288   1.315   1.362   1.573   1.893   1.964
 74 A    75 A    76 A    77 A    78 A    79 A    80 A    81 A                  
  2.002   2.135   2.255   2.291   2.377   2.412   2.604   2.610
 82 A    83 A    84 A    85 A    86 A    87 A    88 A    89 A                  
  2.674   2.720   2.871   3.045   3.203   3.388   4.096   4.132
 90 A    91 A    92 A    93 A    94 A    95 A    96 A    97 A                  
  4.361   4.401   4.499   4.514   4.535   4.552   4.616   4.860
 98 A    99 A   100 A   101 A   102 A   103 A   104 A   105 A                  
  5.204   7.147   8.175   8.202   8.277  10.298  26.614  26.740
106 A   107 A   108 A   109 A   110 A   111 A   112 A   113 A                  
 27.090  36.524  37.138  49.424 219.138 293.852 293.876 293.979
114 A   115 A   116 A   117 A   118 A   119 A   120 A   121 A                  
*******
122 A                                                                          

 Occupation and symmetry of molecular orbitals

 Point group: C1 (1 irreducible representation).

                           A     All 
 -------------------------------------
 All molecular orbitals:
  - Alpha                  122   122 
  - Beta                   122   122 
 -------------------------------------
 Alpha orbitals:
  - Frozen occupied        16    16  
  - Active occupied        17    17  
  - Active virtual         89    89  
  - Frozen virtual         0     0   
 -------------------------------------
 Beta orbitals:
  - Frozen occupied        16    16  
  - Active occupied        17    17  
  - Active virtual         89    89  
  - Frozen virtual         0     0   
 -------------------------------------

 Import integrals:   CPU 0.00 s  wall 0.00 s

 Import integrals:   CPU 41.60 s  wall 8.82 s

 MP2 amplitudes:   CPU 0.13 s  wall 0.09 s

Running a double precision version
           CCSD T amplitudes will be solved using DIIS.

           Start     Size      MaxIter   EConv     TConv     
           3         7         100       1.00e-07  1.00e-05  
 ------------------------------------------------------------------------------
           Energy (a.u.)   Ediff      Tdiff       Comment
 ------------------------------------------------------------------------------
         -3141.45199353                           
     1   -3141.42466677   2.73e-02   8.05e-01     
     2   -3141.45550549   3.08e-02   1.13e-01     
     3   -3141.45229055   3.21e-03   5.30e-02     
     4   -3141.45558307   3.29e-03   2.07e-02     Switched to DIIS steps.
     5   -3141.45689513   1.31e-03   1.41e-02     
     6   -3141.45701196   1.17e-04   3.52e-03     
     7   -3141.45705692   4.50e-05   2.21e-03     
     8   -3141.45707879   2.19e-05   7.24e-04     
     9   -3141.45708658   7.80e-06   4.26e-04     
    10   -3141.45708610   4.86e-07   1.04e-04     
    11   -3141.45708628   1.77e-07   5.71e-05     
    12   -3141.45708611   1.69e-07   3.84e-05     
    13   -3141.45708614   2.85e-08   1.34e-05     
    14   -3141.45708610   3.60e-08   6.02e-06     
 ------------------------------------------------------------------------------
         -3141.45708610                           CCSD T converged.

End of double precision
 SCF energy                 = -3140.66864983
 MP2 energy                 = -3141.45199353
 CCSD correlation energy     =    -0.78843626
 CCSD total energy           = -3141.45708610

 CCSD  T1^2 = 0.0208  T2^2 = 0.2827  Leading amplitudes:

 Amplitude    Orbitals with energies
 -0.0359       30 (A) A                  ->    35 (A) A                   
              -0.4942                          0.0683                     
 -0.0359       30 (A) B                  ->    35 (A) B                   
              -0.4942                          0.0683                     
 -0.0309       29 (A) A                  ->    34 (A) A                   
              -0.4984                         -0.0053                     
 -0.0309       29 (A) B                  ->    34 (A) B                   
              -0.4984                         -0.0053                     

 Amplitude    Orbitals with energies
 -0.0885       33 (A) A      33 (A) B    ->    34 (A) A      34 (A) B     
              -0.4128       -0.4128           -0.0053       -0.0053       
  0.0885       33 (A) A      33 (A) B    ->    34 (A) B      34 (A) A     
              -0.4128       -0.4128           -0.0053       -0.0053       
  0.0885       33 (A) B      33 (A) A    ->    34 (A) A      34 (A) B     
              -0.4128       -0.4128           -0.0053       -0.0053       
 -0.0885       33 (A) B      33 (A) A    ->    34 (A) B      34 (A) A     
              -0.4128       -0.4128           -0.0053       -0.0053       

 Computing CCSD intemediates for later calculations in double precision
 Finished.

Running a double precision version
           CCSD Lambda amplitudes will be solved using DIIS.
           Start     Size      MaxIter   EConv     LConv     
           3         7         100       1.00e-07  1.00e-05  
 ------------------------------------------------------------------------------
            Enorm      Ldiff       Comment
 ------------------------------------------------------------------------------
     1     6.10e-02   4.76e-02     
     2     1.45e-02   4.04e-03     
     3     6.29e-03   2.38e-03     
     4     3.93e-03   1.17e-03     Switched to DIIS steps.
     5     1.59e-03   8.31e-04     
     6     8.71e-04   3.64e-04     
     7     2.77e-04   1.48e-04     
     8     1.09e-04   1.28e-05     
     9     4.45e-05   9.01e-07     
    10     2.49e-05   8.58e-08     
    11     1.23e-05   7.83e-07     
    12     5.18e-06   5.63e-07     
    13     2.08e-06   2.43e-08     
    14     8.26e-07   1.03e-07     
    15     4.77e-07   7.15e-08     
    16     2.42e-07   4.01e-08     
    17     1.33e-07   2.75e-08     
    18     5.85e-08   1.71e-08     
 ------------------------------------------------------------------------------
                                   CCSD Lambda converged.

 Computing density matrices in double precision...
           Orbital response amplitudes will be solved using DIIS.
           Start     Size      MaxIter   EConv     LConv     
           3         7         100       1.00e-06  1.00e-06  
 ------------------------------------------------------------------------------
            Enorm      Ldiff       Comment
 ------------------------------------------------------------------------------
     1     1.18e-01   3.66e-03     
     2     1.58e-01   3.11e-02     
     3     2.54e-01   5.82e-02     
     4     1.72e-02   1.29e-01     Switched to DIIS steps.
     5     3.88e-03   1.50e-03     
     6     1.26e-03   3.36e-04     
     7     6.04e-04   3.65e-05     
     8     2.73e-04   9.20e-05     
     9     4.46e-05   5.30e-06     
    10     1.34e-05   5.51e-06     
    11     5.60e-06   4.01e-07     
    12     2.15e-06   2.53e-07     
    13     1.34e-06   7.55e-08     
    14     3.40e-07   1.29e-08     
 ------------------------------------------------------------------------------
                                   Orbital response converged.

 Computing density matrices... Done.
 CCSD calculation:   CPU 1402.92 s  wall 244.45 s

 Transferring MO TPDM to AO TPDM
 Transferring g2_o1o1o1o1
 Transferring g2_o1o1o1v1
 Transferring g2_o1o1v1v1
 Transferring g2_o1v1o1v1
 Transferring g2_o1v1v1v1
 Transferring g2_v1v1v1v1
 Adding separable TPDM
 Computing TPDM gradient
 --------------------------------------------------------
 2e gradient
  Atom          X               Y               Z
 --------------------------------------------------------
    1        -34.473083       15.036088        0.008770  
    2         -7.079489      -18.719453       -0.021117  
    3         19.639339      -10.487298        0.010403  
    4         21.913233       14.170663        0.001943  
 --------------------------------------------------------
 --------------------------------------------------------
 Final gradient
  Atom          X               Y               Z
 --------------------------------------------------------
    1        -34.473083       15.036088        0.008770  
    2         -7.079489      -18.719453       -0.021117  
    3         19.639339      -10.487298        0.010403  
    4         21.913233       14.170663        0.001943  
 --------------------------------------------------------
 Analytic gradient from two-electron contribution:   CPU 232.53 s  wall 67.91 s

 Total ccman2 time:   CPU 1681.69 s  wall 322.68 s


 --------------------------------------------------------------

                    Orbital Energies (a.u.)
 --------------------------------------------------------------

 Alpha MOs
 -- Occupied --
*******-104.894 -65.205 -58.566 -58.563 -58.563 -15.751 -15.744
-10.618  -9.884  -8.086  -8.082  -8.082  -7.499  -7.488  -7.488
 -3.240  -3.235  -3.234  -3.221  -3.221  -1.466  -1.151  -1.056
 -0.847  -0.695  -0.674  -0.643  -0.498  -0.494  -0.453  -0.446
 -0.413
 -- Virtual --
 -0.005   0.068   0.081   0.086   0.103   0.104   0.107   0.133
  0.135   0.177   0.188   0.200   0.201   0.236   0.246   0.273
  0.305   0.320   0.379   0.524   0.525   0.540   0.557   0.562
  0.591   0.647   0.725   0.743   0.757   0.773   0.802   0.908
  0.958   0.982   1.007   1.023   1.060   1.077   1.108   1.148
  1.179   1.202   1.288   1.315   1.362   1.573   1.893   1.964
  2.002   2.135   2.255   2.291   2.377   2.412   2.604   2.610
  2.674   2.720   2.871   3.045   3.203   3.388   4.096   4.132
  4.361   4.401   4.499   4.514   4.535   4.552   4.616   4.860
  5.204   7.147   8.175   8.202   8.277  10.298  26.614  26.740
 27.090  36.524  37.138  49.424 219.138 293.852 293.876 293.979
*******
 --------------------------------------------------------------

          Ground-State Mulliken Net Atomic Charges

     Atom                 Charge (a.u.)
  ----------------------------------------
      1 Br                   -0.058475
      2 N                     0.022799
      3 N                     0.067720
      4 Cl                   -0.032045
  ----------------------------------------
  Sum of atomic charges =    -0.000000

 -----------------------------------------------------------------
                    Cartesian Multipole Moments
 -----------------------------------------------------------------
    Charge (ESU x 10^10)
                -0.0000
    Dipole Moment (Debye)
         X       0.0613      Y      -0.7469      Z      -0.0003
       Tot       0.7494
    Quadrupole Moments (Debye-Ang)
        XX     -42.4324     XY      -0.0590     YY     -42.7979
        XZ      -0.0020     YZ      -0.0003     ZZ     -42.0250
    Octopole Moments (Debye-Ang^2)
       XXX      34.4407    XXY      -9.2368    XYY      10.0380
       YYY     -13.6163    XXZ      -0.0073    XYZ       0.0019
       YYZ      -0.0083    XZZ       9.2917    YZZ      -1.0402
       ZZZ      -0.0154
    Hexadecapole Moments (Debye-Ang^3)
      XXXX    -575.5761   XXXY      -1.6879   XXYY    -117.2077
      XYYY       1.2115   YYYY    -172.6105   XXXZ      -0.0104
      XXYZ      -0.0047   XYYZ      -0.0033   YYYZ      -0.0255
      XXZZ    -105.5379   XYZZ      -2.4735   YYZZ     -35.3579
      XZZZ      -0.0007   YZZZ      -0.0197   ZZZZ     -47.4339
 -----------------------------------------------------------------
 DrvMan completing analytic gradient of the correlated energy
 Correlated dipole moment
            1
    1   0.0241022
    2  -0.2938606
    3  -0.0001059
 Energy read as -3141.457086099
 Full Analytical Gradient: (in a.u., or Hartree/Bohr)
             1             2             3             4
    1   -0.00003563   -0.00010765    0.00013747    0.00000581
    2    0.00004429   -0.00008287    0.00004059   -0.00000202
    3   -0.00003019    0.00008501   -0.00008841    0.00003359
 Gradient time:  CPU 1.40 s  wall 1.43 s
 ----------------------------------------------------------------
             Standard Nuclear Orientation (Angstroms)
    I     Atom           X                Y                Z
 ----------------------------------------------------------------
    1      Br      1.2447832020    -0.1986935439     0.0000000000
    2      N      -0.0928522932     1.2774509113    -0.0000000000
    3      N      -1.2724925705     1.0833456416    -0.0000000000
    4      Cl     -2.0001763544    -0.5630177549     0.0000000000
 ----------------------------------------------------------------
 Nuclear Repulsion Energy =   287.8339204398 hartrees
 There are       33 alpha and       33 beta electrons

                       Distance Matrix (Angstroms)
             Br(  1)   N (  2)   N (  3)
   N (  2)  1.992052
   N (  3)  2.824943  1.195503
   Cl(  4)  3.265348  2.650511  1.800010

 Requested basis set is 6-311++G(d,p)
 There are 44 shells and 122 basis functions
 A cutoff of  1.0D-14 yielded    881 shell pairs
 There are      7225 function pairs (      7983 Cartesian)
 Smallest overlap matrix eigenvalue = 1.48E-04
 Guess MOs from SCF MO coefficient file

 -----------------------------------------------------------------------
  General SCF calculation program by
  Eric Jon Sundstrom, Paul Horn, Yuezhi Mao, Dmitri Zuev, Alec White,
  David Stuck, Shaama M.S., Shane Yost, Joonho Lee, David Small,
  Daniel Levine, Susi Lehtola, Hugh Burton, Evgeny Epifanovsky
 -----------------------------------------------------------------------
 Hartree-Fock
 using 6 threads for integral computing
 -------------------------------------------------------
 OpenMP Integral computing Module                
 Release: version 2.0, May 2017, Q-Chem Inc. Pleasanton 
 -------------------------------------------------------
 A restricted SCF calculation will be
 performed using DIIS
 SCF converges when DIIS error is below 1.0e-08
 ---------------------------------------
  Cycle       Energy         DIIS error
 ---------------------------------------
    1   -3140.6687320168      2.86e-05  
    2   -3140.6687336604      8.06e-06  
    3   -3140.6687338586      4.89e-06  
    4   -3140.6687339194      1.46e-06  
    5   -3140.6687339316      6.81e-07  
    6   -3140.6687339346      3.54e-07  
    7   -3140.6687339354      1.52e-07  
    8   -3140.6687339355      5.51e-08  
    9   -3140.6687339355      2.03e-08  
   10   -3140.6687339356      6.50e-09  Convergence criterion met
 ---------------------------------------
 SCF time:   CPU 8.20s  wall 2.00s 
 SCF   energy in the final basis set =    -3140.6687339356
 Total energy in the final basis set =    -3140.6687339356


 ------------------------------------------------------------------------------

   CCMAN2: suite of methods based on coupled cluster
           and equation of motion theories.

   Components:
   * libvmm-1.3-trunk
     by Evgeny Epifanovsky, Ilya Kaliman.
   * libtensor-2.5-trunk
     by Evgeny Epifanovsky, Michael Wormit, Dmitry Zuev, Sam Manzer, 
        Ilya Kaliman.
   * libcc-2.5-trunk
     by Evgeny Epifanovsky, Arik Landau, Tomasz Kus, Kirill Khistyaev, 
        Dmitry Zuev, Prashant Manohar, Xintian Feng, Anna Krylov, 
        Matthew Goldey, Alec White, Thomas Jagau, Kaushik Nanda, 
        Anastasia Gunina, Alexander Kunitsa, Joonho Lee.

   CCMAN original authors:
   Anna I. Krylov, C. David Sherrill, Steven R. Gwaltney,
   Edward F. C. Byrd (2000)
   Sergey V. Levchenko, Lyudmila V. Slipchenko, Tao Wang,
   Ana-Maria C. Cristian (2003)
   Piotr A. Pieniazek, C. Melania Oana, Evgeny Epifanovsky (2007)
   Prashant Manohar (2009)

 ------------------------------------------------------------------------------


 Allocating and initializing 63808MB of RAM...
 Calculation will run on 6 cores.


 Alpha MOs, Restricted
 -- Occupied --                  
-490.07 -104.89  -65.21  -58.57  -58.56  -58.56  -15.75  -15.74
  1 A     2 A     3 A     4 A     5 A     6 A     7 A     8 A                  
-10.617  -9.884  -8.086  -8.082  -8.082  -7.499  -7.488  -7.488
  9 A    10 A    11 A    12 A    13 A    14 A    15 A    16 A                  
 -3.240  -3.235  -3.234  -3.221  -3.221  -1.466  -1.151  -1.056
 17 A    18 A    19 A    20 A    21 A    22 A    23 A    24 A                  
 -0.846  -0.695  -0.674  -0.643  -0.498  -0.494  -0.452  -0.447
 25 A    26 A    27 A    28 A    29 A    30 A    31 A    32 A                  
 -0.413
 33 A                                                                          
 -- Virtual --                   
 -0.005   0.069   0.081   0.086   0.103   0.104   0.107   0.133
 34 A    35 A    36 A    37 A    38 A    39 A    40 A    41 A                  
  0.135   0.177   0.188   0.200   0.201   0.236   0.246   0.274
 42 A    43 A    44 A    45 A    46 A    47 A    48 A    49 A                  
  0.305   0.320   0.379   0.524   0.525   0.540   0.558   0.562
 50 A    51 A    52 A    53 A    54 A    55 A    56 A    57 A                  
  0.591   0.648   0.724   0.743   0.757   0.773   0.802   0.908
 58 A    59 A    60 A    61 A    62 A    63 A    64 A    65 A                  
  0.958   0.982   1.007   1.023   1.060   1.078   1.108   1.148
 66 A    67 A    68 A    69 A    70 A    71 A    72 A    73 A                  
  1.180   1.202   1.288   1.315   1.362   1.573   1.894   1.964
 74 A    75 A    76 A    77 A    78 A    79 A    80 A    81 A                  
  2.001   2.135   2.255   2.291   2.377   2.413   2.604   2.610
 82 A    83 A    84 A    85 A    86 A    87 A    88 A    89 A                  
  2.674   2.721   2.872   3.046   3.204   3.390   4.096   4.132
 90 A    91 A    92 A    93 A    94 A    95 A    96 A    97 A                  
  4.361   4.401   4.501   4.514   4.535   4.552   4.616   4.860
 98 A    99 A   100 A   101 A   102 A   103 A   104 A   105 A                  
  5.203   7.147   8.175   8.202   8.277  10.298  26.614  26.740
106 A   107 A   108 A   109 A   110 A   111 A   112 A   113 A                  
 27.091  36.523  37.142  49.424 219.138 293.852 293.877 293.979
114 A   115 A   116 A   117 A   118 A   119 A   120 A   121 A                  
*******
122 A                                                                          

 Beta MOs, Restricted
 -- Occupied --                  
-490.07 -104.89  -65.21  -58.57  -58.56  -58.56  -15.75  -15.74
  1 A     2 A     3 A     4 A     5 A     6 A     7 A     8 A                  
-10.617  -9.884  -8.086  -8.082  -8.082  -7.499  -7.488  -7.488
  9 A    10 A    11 A    12 A    13 A    14 A    15 A    16 A                  
 -3.240  -3.235  -3.234  -3.221  -3.221  -1.466  -1.151  -1.056
 17 A    18 A    19 A    20 A    21 A    22 A    23 A    24 A                  
 -0.846  -0.695  -0.674  -0.643  -0.498  -0.494  -0.452  -0.447
 25 A    26 A    27 A    28 A    29 A    30 A    31 A    32 A                  
 -0.413
 33 A                                                                          
 -- Virtual --                   
 -0.005   0.069   0.081   0.086   0.103   0.104   0.107   0.133
 34 A    35 A    36 A    37 A    38 A    39 A    40 A    41 A                  
  0.135   0.177   0.188   0.200   0.201   0.236   0.246   0.274
 42 A    43 A    44 A    45 A    46 A    47 A    48 A    49 A                  
  0.305   0.320   0.379   0.524   0.525   0.540   0.558   0.562
 50 A    51 A    52 A    53 A    54 A    55 A    56 A    57 A                  
  0.591   0.648   0.724   0.743   0.757   0.773   0.802   0.908
 58 A    59 A    60 A    61 A    62 A    63 A    64 A    65 A                  
  0.958   0.982   1.007   1.023   1.060   1.078   1.108   1.148
 66 A    67 A    68 A    69 A    70 A    71 A    72 A    73 A                  
  1.180   1.202   1.288   1.315   1.362   1.573   1.894   1.964
 74 A    75 A    76 A    77 A    78 A    79 A    80 A    81 A                  
  2.001   2.135   2.255   2.291   2.377   2.413   2.604   2.610
 82 A    83 A    84 A    85 A    86 A    87 A    88 A    89 A                  
  2.674   2.721   2.872   3.046   3.204   3.390   4.096   4.132
 90 A    91 A    92 A    93 A    94 A    95 A    96 A    97 A                  
  4.361   4.401   4.501   4.514   4.535   4.552   4.616   4.860
 98 A    99 A   100 A   101 A   102 A   103 A   104 A   105 A                  
  5.203   7.147   8.175   8.202   8.277  10.298  26.614  26.740
106 A   107 A   108 A   109 A   110 A   111 A   112 A   113 A                  
 27.091  36.523  37.142  49.424 219.138 293.852 293.877 293.979
114 A   115 A   116 A   117 A   118 A   119 A   120 A   121 A                  
*******
122 A                                                                          

 Occupation and symmetry of molecular orbitals

 Point group: C1 (1 irreducible representation).

                           A     All 
 -------------------------------------
 All molecular orbitals:
  - Alpha                  122   122 
  - Beta                   122   122 
 -------------------------------------
 Alpha orbitals:
  - Frozen occupied        16    16  
  - Active occupied        17    17  
  - Active virtual         89    89  
  - Frozen virtual         0     0   
 -------------------------------------
 Beta orbitals:
  - Frozen occupied        16    16  
  - Active occupied        17    17  
  - Active virtual         89    89  
  - Frozen virtual         0     0   
 -------------------------------------

 Import integrals:   CPU 0.00 s  wall 0.00 s

 Import integrals:   CPU 40.94 s  wall 8.39 s

 MP2 amplitudes:   CPU 0.13 s  wall 0.09 s

Running a double precision version
           CCSD T amplitudes will be solved using DIIS.

           Start     Size      MaxIter   EConv     TConv     
           3         7         100       1.00e-07  1.00e-05  
 ------------------------------------------------------------------------------
           Energy (a.u.)   Ediff      Tdiff       Comment
 ------------------------------------------------------------------------------
         -3141.45197605                           
     1   -3141.42468990   2.73e-02   8.05e-01     
     2   -3141.45550008   3.08e-02   1.13e-01     
     3   -3141.45229344   3.21e-03   5.30e-02     
     4   -3141.45558227   3.29e-03   2.07e-02     Switched to DIIS steps.
     5   -3141.45689363   1.31e-03   1.41e-02     
     6   -3141.45701030   1.17e-04   3.52e-03     
     7   -3141.45705534   4.50e-05   2.21e-03     
     8   -3141.45707725   2.19e-05   7.24e-04     
     9   -3141.45708504   7.79e-06   4.26e-04     
    10   -3141.45708455   4.87e-07   1.04e-04     
    11   -3141.45708474   1.81e-07   5.73e-05     
    12   -3141.45708456   1.71e-07   3.86e-05     
    13   -3141.45708459   2.82e-08   1.35e-05     
    14   -3141.45708456   3.61e-08   6.03e-06     
 ------------------------------------------------------------------------------
         -3141.45708456                           CCSD T converged.

End of double precision
 SCF energy                 = -3140.66873394
 MP2 energy                 = -3141.45197605
 CCSD correlation energy     =    -0.78835062
 CCSD total energy           = -3141.45708456

 CCSD  T1^2 = 0.0208  T2^2 = 0.2827  Leading amplitudes:

 Amplitude    Orbitals with energies
  0.0358       30 (A) A                  ->    35 (A) A                   
              -0.4942                          0.0686                     
  0.0358       30 (A) B                  ->    35 (A) B                   
              -0.4942                          0.0686                     
  0.0310       29 (A) A                  ->    34 (A) A                   
              -0.4984                         -0.0055                     
  0.0310       29 (A) B                  ->    34 (A) B                   
              -0.4984                         -0.0055                     

 Amplitude    Orbitals with energies
 -0.0888       33 (A) A      33 (A) B    ->    34 (A) A      34 (A) B     
              -0.4126       -0.4126           -0.0055       -0.0055       
  0.0888       33 (A) A      33 (A) B    ->    34 (A) B      34 (A) A     
              -0.4126       -0.4126           -0.0055       -0.0055       
  0.0888       33 (A) B      33 (A) A    ->    34 (A) A      34 (A) B     
              -0.4126       -0.4126           -0.0055       -0.0055       
 -0.0888       33 (A) B      33 (A) A    ->    34 (A) B      34 (A) A     
              -0.4126       -0.4126           -0.0055       -0.0055       

 Computing CCSD intemediates for later calculations in double precision
 Finished.

Running a double precision version
           CCSD Lambda amplitudes will be solved using DIIS.
           Start     Size      MaxIter   EConv     LConv     
           3         7         100       1.00e-07  1.00e-05  
 ------------------------------------------------------------------------------
            Enorm      Ldiff       Comment
 ------------------------------------------------------------------------------
     1     6.10e-02   4.76e-02     
     2     1.44e-02   4.03e-03     
     3     6.28e-03   2.38e-03     
     4     3.93e-03   1.17e-03     Switched to DIIS steps.
     5     1.59e-03   8.31e-04     
     6     8.70e-04   3.64e-04     
     7     2.77e-04   1.48e-04     
     8     1.09e-04   1.29e-05     
     9     4.46e-05   9.39e-07     
    10     2.50e-05   6.32e-08     
    11     1.23e-05   8.00e-07     
    12     5.17e-06   5.64e-07     
    13     2.07e-06   2.45e-08     
    14     8.25e-07   1.02e-07     
    15     4.77e-07   7.17e-08     
    16     2.42e-07   4.03e-08     
    17     1.33e-07   2.76e-08     
    18     5.85e-08   1.71e-08     
 ------------------------------------------------------------------------------
                                   CCSD Lambda converged.

 Computing density matrices in double precision...
           Orbital response amplitudes will be solved using DIIS.
           Start     Size      MaxIter   EConv     LConv     
           3         7         100       1.00e-06  1.00e-06  
 ------------------------------------------------------------------------------
            Enorm      Ldiff       Comment
 ------------------------------------------------------------------------------
     1     1.18e-01   3.62e-03     
     2     1.57e-01   3.11e-02     
     3     2.54e-01   5.82e-02     
     4     1.72e-02   1.29e-01     Switched to DIIS steps.
     5     3.89e-03   1.52e-03     
     6     1.28e-03   3.28e-04     
     7     6.08e-04   3.13e-05     
     8     2.69e-04   9.35e-05     
     9     4.47e-05   5.08e-06     
    10     1.34e-05   5.49e-06     
    11     5.61e-06   4.09e-07     
    12     2.15e-06   2.49e-07     
    13     1.34e-06   7.75e-08     
    14     3.39e-07   1.22e-08     
 ------------------------------------------------------------------------------
                                   Orbital response converged.

 Computing density matrices... Done.
 CCSD calculation:   CPU 1403.41 s  wall 244.51 s

 Transferring MO TPDM to AO TPDM
 Transferring g2_o1o1o1o1
 Transferring g2_o1o1o1v1
 Transferring g2_o1o1v1v1
 Transferring g2_o1v1o1v1
 Transferring g2_o1v1v1v1
 Transferring g2_v1v1v1v1
 Adding separable TPDM
 Computing TPDM gradient
 --------------------------------------------------------
 2e gradient
  Atom          X               Y               Z
 --------------------------------------------------------
    1        -34.472301       15.035915        0.000001  
    2         -7.101032      -18.722903       -0.000000  
    3         19.657398      -10.474334        0.000000  
    4         21.915935       14.161323       -0.000000  
 --------------------------------------------------------
 --------------------------------------------------------
 Final gradient
  Atom          X               Y               Z
 --------------------------------------------------------
    1        -34.472301       15.035915        0.000001  
    2         -7.101032      -18.722903       -0.000000  
    3         19.657398      -10.474334        0.000000  
    4         21.915935       14.161323       -0.000000  
 --------------------------------------------------------
 Analytic gradient from two-electron contribution:   CPU 233.68 s  wall 72.12 s

 Total ccman2 time:   CPU 1685.58 s  wall 327.63 s


 --------------------------------------------------------------

                    Orbital Energies (a.u.)
 --------------------------------------------------------------

 Alpha MOs
 -- Occupied --
*******-104.894 -65.205 -58.566 -58.563 -58.563 -15.751 -15.744
-10.617  -9.884  -8.086  -8.082  -8.082  -7.499  -7.488  -7.488
 -3.240  -3.235  -3.234  -3.221  -3.221  -1.466  -1.151  -1.056
 -0.846  -0.695  -0.674  -0.643  -0.498  -0.494  -0.452  -0.447
 -0.413
 -- Virtual --
 -0.005   0.069   0.081   0.086   0.103   0.104   0.107   0.133
  0.135   0.177   0.188   0.200   0.201   0.236   0.246   0.274
  0.305   0.320   0.379   0.524   0.525   0.540   0.558   0.562
  0.591   0.648   0.724   0.743   0.757   0.773   0.802   0.908
  0.958   0.982   1.007   1.023   1.060   1.078   1.108   1.148
  1.180   1.202   1.288   1.315   1.362   1.573   1.894   1.964
  2.001   2.135   2.255   2.291   2.377   2.413   2.604   2.610
  2.674   2.721   2.872   3.046   3.204   3.390   4.096   4.132
  4.361   4.401   4.501   4.514   4.535   4.552   4.616   4.860
  5.203   7.147   8.175   8.202   8.277  10.298  26.614  26.740
 27.091  36.523  37.142  49.424 219.138 293.852 293.877 293.979
*******
 --------------------------------------------------------------

          Ground-State Mulliken Net Atomic Charges

     Atom                 Charge (a.u.)
  ----------------------------------------
      1 Br                   -0.058642
      2 N                     0.023127
      3 N                     0.067826
      4 Cl                   -0.032310
  ----------------------------------------
  Sum of atomic charges =     0.000000

 -----------------------------------------------------------------
                    Cartesian Multipole Moments
 -----------------------------------------------------------------
    Charge (ESU x 10^10)
                 0.0000
    Dipole Moment (Debye)
         X       0.0613      Y      -0.7425      Z       0.0000
       Tot       0.7451
    Quadrupole Moments (Debye-Ang)
        XX     -42.4383     XY      -0.0620     YY     -42.7913
        XZ      -0.0000     YZ       0.0000     ZZ     -42.0237
    Octopole Moments (Debye-Ang^2)
       XXX      34.4222    XXY      -9.2280    XYY      10.0299
       YYY     -13.5925    XXZ      -0.0000    XYZ      -0.0000
       YYZ       0.0000    XZZ       9.2859    YZZ      -1.0349
       ZZZ      -0.0000
    Hexadecapole Moments (Debye-Ang^3)
      XXXX    -575.5351   XXXY      -1.7148   XXYY    -117.1884
      XYYY       1.1742   YYYY    -172.5710   XXXZ      -0.0000
      XXYZ       0.0000   XYYZ      -0.0000   YYYZ       0.0000
      XXZZ    -105.5301   XYZZ      -2.4830   YYZZ     -35.3514
      XZZZ      -0.0000   YZZZ       0.0000   ZZZZ     -47.4331
 -----------------------------------------------------------------
 DrvMan completing analytic gradient of the correlated energy
 Correlated dipole moment
            1
    1   0.0241208
    2  -0.2921316
    3   0.0000000
 Energy read as -3141.457084557
 Full Analytical Gradient: (in a.u., or Hartree/Bohr)
             1             2             3             4
    1   -0.00016745   -0.00141995    0.00157859    0.00000881
    2    0.00012540   -0.00029995    0.00012324    0.00005130
    3   -0.00000001   -0.00000001    0.00000002   -0.00000000
 Gradient time:  CPU 1.42 s  wall 1.43 s
 ----------------------------------------------------------------
             Standard Nuclear Orientation (Angstroms)
    I     Atom           X                Y                Z
 ----------------------------------------------------------------
    1      Br      1.2447832020    -0.1986935439     0.0000000000
    2      N      -0.0928522932     1.2774509113    -0.0000000000
    3      N      -1.2744925705     1.0833456416    -0.0000000000
    4      Cl     -2.0001763544    -0.5630177549     0.0000000000
 ----------------------------------------------------------------
 Nuclear Repulsion Energy =   287.7849410609 hartrees
 There are       33 alpha and       33 beta electrons

                       Distance Matrix (Angstroms)
             Br(  1)   N (  2)   N (  3)
   N (  2)  1.992052
   N (  3)  2.826725  1.197477
   Cl(  4)  3.265348  2.650511  1.799202

 Requested basis set is 6-311++G(d,p)
 There are 44 shells and 122 basis functions
 A cutoff of  1.0D-14 yielded    881 shell pairs
 There are      7225 function pairs (      7983 Cartesian)
 Smallest overlap matrix eigenvalue = 1.50E-04
 Guess MOs from SCF MO coefficient file

 -----------------------------------------------------------------------
  General SCF calculation program by
  Eric Jon Sundstrom, Paul Horn, Yuezhi Mao, Dmitri Zuev, Alec White,
  David Stuck, Shaama M.S., Shane Yost, Joonho Lee, David Small,
  Daniel Levine, Susi Lehtola, Hugh Burton, Evgeny Epifanovsky
 -----------------------------------------------------------------------
 Hartree-Fock
 using 6 threads for integral computing
 -------------------------------------------------------
 OpenMP Integral computing Module                
 Release: version 2.0, May 2017, Q-Chem Inc. Pleasanton 
 -------------------------------------------------------
 A restricted SCF calculation will be
 performed using DIIS
 SCF converges when DIIS error is below 1.0e-08
 ---------------------------------------
  Cycle       Energy         DIIS error
 ---------------------------------------
    1   -3140.6685582425      4.86e-05  
    2   -3140.6685624343      1.37e-05  
    3   -3140.6685629170      8.37e-06  
    4   -3140.6685630793      2.20e-06  
    5   -3140.6685631037      9.89e-07  
    6   -3140.6685631088      4.80e-07  
    7   -3140.6685631100      1.98e-07  
    8   -3140.6685631103      7.16e-08  
    9   -3140.6685631103      2.76e-08  
   10   -3140.6685631103      9.27e-09  Convergence criterion met
 ---------------------------------------
 SCF time:   CPU 7.39s  wall 2.00s 
 SCF   energy in the final basis set =    -3140.6685631103
 Total energy in the final basis set =    -3140.6685631103


 ------------------------------------------------------------------------------

   CCMAN2: suite of methods based on coupled cluster
           and equation of motion theories.

   Components:
   * libvmm-1.3-trunk
     by Evgeny Epifanovsky, Ilya Kaliman.
   * libtensor-2.5-trunk
     by Evgeny Epifanovsky, Michael Wormit, Dmitry Zuev, Sam Manzer, 
        Ilya Kaliman.
   * libcc-2.5-trunk
     by Evgeny Epifanovsky, Arik Landau, Tomasz Kus, Kirill Khistyaev, 
        Dmitry Zuev, Prashant Manohar, Xintian Feng, Anna Krylov, 
        Matthew Goldey, Alec White, Thomas Jagau, Kaushik Nanda, 
        Anastasia Gunina, Alexander Kunitsa, Joonho Lee.

   CCMAN original authors:
   Anna I. Krylov, C. David Sherrill, Steven R. Gwaltney,
   Edward F. C. Byrd (2000)
   Sergey V. Levchenko, Lyudmila V. Slipchenko, Tao Wang,
   Ana-Maria C. Cristian (2003)
   Piotr A. Pieniazek, C. Melania Oana, Evgeny Epifanovsky (2007)
   Prashant Manohar (2009)

 ------------------------------------------------------------------------------


 Allocating and initializing 63808MB of RAM...
 Calculation will run on 6 cores.


 Alpha MOs, Restricted
 -- Occupied --                  
-490.07 -104.89  -65.21  -58.57  -58.56  -58.56  -15.75  -15.74
  1 A     2 A     3 A     4 A     5 A     6 A     7 A     8 A                  
-10.618  -9.884  -8.086  -8.082  -8.082  -7.499  -7.488  -7.488
  9 A    10 A    11 A    12 A    13 A    14 A    15 A    16 A                  
 -3.240  -3.235  -3.234  -3.221  -3.221  -1.465  -1.151  -1.056
 17 A    18 A    19 A    20 A    21 A    22 A    23 A    24 A                  
 -0.847  -0.695  -0.674  -0.642  -0.498  -0.494  -0.453  -0.446
 25 A    26 A    27 A    28 A    29 A    30 A    31 A    32 A                  
 -0.413
 33 A                                                                          
 -- Virtual --                   
 -0.005   0.068   0.081   0.086   0.103   0.104   0.107   0.133
 34 A    35 A    36 A    37 A    38 A    39 A    40 A    41 A                  
  0.135   0.177   0.188   0.201   0.201   0.236   0.246   0.273
 42 A    43 A    44 A    45 A    46 A    47 A    48 A    49 A                  
  0.305   0.320   0.379   0.523   0.525   0.540   0.557   0.562
 50 A    51 A    52 A    53 A    54 A    55 A    56 A    57 A                  
  0.591   0.647   0.725   0.743   0.757   0.773   0.802   0.908
 58 A    59 A    60 A    61 A    62 A    63 A    64 A    65 A                  
  0.958   0.982   1.007   1.023   1.060   1.077   1.108   1.148
 66 A    67 A    68 A    69 A    70 A    71 A    72 A    73 A                  
  1.179   1.201   1.288   1.315   1.362   1.572   1.893   1.964
 74 A    75 A    76 A    77 A    78 A    79 A    80 A    81 A                  
  2.002   2.135   2.255   2.291   2.377   2.412   2.604   2.610
 82 A    83 A    84 A    85 A    86 A    87 A    88 A    89 A                  
  2.674   2.719   2.871   3.043   3.202   3.387   4.096   4.132
 90 A    91 A    92 A    93 A    94 A    95 A    96 A    97 A                  
  4.360   4.400   4.498   4.514   4.535   4.552   4.616   4.860
 98 A    99 A   100 A   101 A   102 A   103 A   104 A   105 A                  
  5.205   7.147   8.175   8.202   8.277  10.298  26.614  26.740
106 A   107 A   108 A   109 A   110 A   111 A   112 A   113 A                  
 27.090  36.524  37.134  49.424 219.138 293.852 293.876 293.979
114 A   115 A   116 A   117 A   118 A   119 A   120 A   121 A                  
*******
122 A                                                                          

 Beta MOs, Restricted
 -- Occupied --                  
-490.07 -104.89  -65.21  -58.57  -58.56  -58.56  -15.75  -15.74
  1 A     2 A     3 A     4 A     5 A     6 A     7 A     8 A                  
-10.618  -9.884  -8.086  -8.082  -8.082  -7.499  -7.488  -7.488
  9 A    10 A    11 A    12 A    13 A    14 A    15 A    16 A                  
 -3.240  -3.235  -3.234  -3.221  -3.221  -1.465  -1.151  -1.056
 17 A    18 A    19 A    20 A    21 A    22 A    23 A    24 A                  
 -0.847  -0.695  -0.674  -0.642  -0.498  -0.494  -0.453  -0.446
 25 A    26 A    27 A    28 A    29 A    30 A    31 A    32 A                  
 -0.413
 33 A                                                                          
 -- Virtual --                   
 -0.005   0.068   0.081   0.086   0.103   0.104   0.107   0.133
 34 A    35 A    36 A    37 A    38 A    39 A    40 A    41 A                  
  0.135   0.177   0.188   0.201   0.201   0.236   0.246   0.273
 42 A    43 A    44 A    45 A    46 A    47 A    48 A    49 A                  
  0.305   0.320   0.379   0.523   0.525   0.540   0.557   0.562
 50 A    51 A    52 A    53 A    54 A    55 A    56 A    57 A                  
  0.591   0.647   0.725   0.743   0.757   0.773   0.802   0.908
 58 A    59 A    60 A    61 A    62 A    63 A    64 A    65 A                  
  0.958   0.982   1.007   1.023   1.060   1.077   1.108   1.148
 66 A    67 A    68 A    69 A    70 A    71 A    72 A    73 A                  
  1.179   1.201   1.288   1.315   1.362   1.572   1.893   1.964
 74 A    75 A    76 A    77 A    78 A    79 A    80 A    81 A                  
  2.002   2.135   2.255   2.291   2.377   2.412   2.604   2.610
 82 A    83 A    84 A    85 A    86 A    87 A    88 A    89 A                  
  2.674   2.719   2.871   3.043   3.202   3.387   4.096   4.132
 90 A    91 A    92 A    93 A    94 A    95 A    96 A    97 A                  
  4.360   4.400   4.498   4.514   4.535   4.552   4.616   4.860
 98 A    99 A   100 A   101 A   102 A   103 A   104 A   105 A                  
  5.205   7.147   8.175   8.202   8.277  10.298  26.614  26.740
106 A   107 A   108 A   109 A   110 A   111 A   112 A   113 A                  
 27.090  36.524  37.134  49.424 219.138 293.852 293.876 293.979
114 A   115 A   116 A   117 A   118 A   119 A   120 A   121 A                  
*******
122 A                                                                          

 Occupation and symmetry of molecular orbitals

 Point group: C1 (1 irreducible representation).

                           A     All 
 -------------------------------------
 All molecular orbitals:
  - Alpha                  122   122 
  - Beta                   122   122 
 -------------------------------------
 Alpha orbitals:
  - Frozen occupied        16    16  
  - Active occupied        17    17  
  - Active virtual         89    89  
  - Frozen virtual         0     0   
 -------------------------------------
 Beta orbitals:
  - Frozen occupied        16    16  
  - Active occupied        17    17  
  - Active virtual         89    89  
  - Frozen virtual         0     0   
 -------------------------------------

 Import integrals:   CPU 0.00 s  wall 0.00 s

 Import integrals:   CPU 43.42 s  wall 10.03 s

 MP2 amplitudes:   CPU 0.13 s  wall 0.09 s

Running a double precision version
           CCSD T amplitudes will be solved using DIIS.

           Start     Size      MaxIter   EConv     TConv     
           3         7         100       1.00e-07  1.00e-05  
 ------------------------------------------------------------------------------
           Energy (a.u.)   Ediff      Tdiff       Comment
 ------------------------------------------------------------------------------
         -3141.45200863                           
     1   -3141.42464099   2.74e-02   8.05e-01     
     2   -3141.45550836   3.09e-02   1.13e-01     
     3   -3141.45228507   3.22e-03   5.30e-02     
     4   -3141.45558131   3.30e-03   2.07e-02     Switched to DIIS steps.
     5   -3141.45689406   1.31e-03   1.41e-02     
     6   -3141.45701105   1.17e-04   3.52e-03     
     7   -3141.45705593   4.49e-05   2.21e-03     
     8   -3141.45707776   2.18e-05   7.23e-04     
     9   -3141.45708556   7.80e-06   4.27e-04     
    10   -3141.45708508   4.85e-07   1.04e-04     
    11   -3141.45708525   1.73e-07   5.70e-05     
    12   -3141.45708509   1.66e-07   3.82e-05     
    13   -3141.45708511   2.87e-08   1.34e-05     
    14   -3141.45708508   3.59e-08   6.02e-06     
 ------------------------------------------------------------------------------
         -3141.45708508                           CCSD T converged.

End of double precision
 SCF energy                 = -3140.66856311
 MP2 energy                 = -3141.45200863
 CCSD correlation energy     =    -0.78852197
 CCSD total energy           = -3141.45708508

 CCSD  T1^2 = 0.0208  T2^2 = 0.2828  Leading amplitudes:

 Amplitude    Orbitals with energies
  0.0359       30 (A) A                  ->    35 (A) A                   
              -0.4942                          0.0680                     
  0.0359       30 (A) B                  ->    35 (A) B                   
              -0.4942                          0.0680                     
  0.0308       29 (A) A                  ->    34 (A) A                   
              -0.4983                         -0.0052                     
  0.0308       29 (A) B                  ->    34 (A) B                   
              -0.4983                         -0.0052                     

 Amplitude    Orbitals with energies
 -0.0883       28 (A) A      28 (A) B    ->    35 (A) A      35 (A) B     
              -0.6424       -0.6424            0.0680        0.0680       
  0.0883       28 (A) A      28 (A) B    ->    35 (A) B      35 (A) A     
              -0.6424       -0.6424            0.0680        0.0680       
  0.0883       28 (A) B      28 (A) A    ->    35 (A) A      35 (A) B     
              -0.6424       -0.6424            0.0680        0.0680       
 -0.0883       28 (A) B      28 (A) A    ->    35 (A) B      35 (A) A     
              -0.6424       -0.6424            0.0680        0.0680       

 Computing CCSD intemediates for later calculations in double precision
 Finished.

Running a double precision version
           CCSD Lambda amplitudes will be solved using DIIS.
           Start     Size      MaxIter   EConv     LConv     
           3         7         100       1.00e-07  1.00e-05  
 ------------------------------------------------------------------------------
            Enorm      Ldiff       Comment
 ------------------------------------------------------------------------------
     1     6.10e-02   4.76e-02     
     2     1.45e-02   4.04e-03     
     3     6.30e-03   2.37e-03     
     4     3.94e-03   1.17e-03     Switched to DIIS steps.
     5     1.59e-03   8.31e-04     
     6     8.71e-04   3.65e-04     
     7     2.77e-04   1.48e-04     
     8     1.09e-04   1.27e-05     
     9     4.44e-05   8.63e-07     
    10     2.48e-05   1.08e-07     
    11     1.23e-05   7.66e-07     
    12     5.19e-06   5.62e-07     
    13     2.08e-06   2.41e-08     
    14     8.27e-07   1.04e-07     
    15     4.78e-07   7.12e-08     
    16     2.42e-07   3.98e-08     
    17     1.34e-07   2.74e-08     
    18     5.85e-08   1.71e-08     
 ------------------------------------------------------------------------------
                                   CCSD Lambda converged.

 Computing density matrices in double precision...
           Orbital response amplitudes will be solved using DIIS.
           Start     Size      MaxIter   EConv     LConv     
           3         7         100       1.00e-06  1.00e-06  
 ------------------------------------------------------------------------------
            Enorm      Ldiff       Comment
 ------------------------------------------------------------------------------
     1     1.18e-01   3.69e-03     
     2     1.58e-01   3.11e-02     
     3     2.54e-01   5.82e-02     
     4     1.72e-02   1.29e-01     Switched to DIIS steps.
     5     3.88e-03   1.49e-03     
     6     1.24e-03   3.44e-04     
     7     5.98e-04   4.18e-05     
     8     2.78e-04   9.05e-05     
     9     4.45e-05   5.53e-06     
    10     1.34e-05   5.53e-06     
    11     5.58e-06   3.93e-07     
    12     2.16e-06   2.56e-07     
    13     1.33e-06   7.35e-08     
    14     3.42e-07   1.35e-08     
 ------------------------------------------------------------------------------
                                   Orbital response converged.

 Computing density matrices... Done.
 CCSD calculation:   CPU 1403.84 s  wall 244.56 s

 Transferring MO TPDM to AO TPDM
 Transferring g2_o1o1o1o1
 Transferring g2_o1o1o1v1
 Transferring g2_o1o1v1v1
 Transferring g2_o1v1o1v1
 Transferring g2_o1v1v1v1
 Transferring g2_v1v1v1v1
 Adding separable TPDM
 Computing TPDM gradient
 --------------------------------------------------------
 2e gradient
  Atom          X               Y               Z
 --------------------------------------------------------
    1        -34.473860       15.036258       -0.000000  
    2         -7.057956      -18.715996        0.000000  
    3         19.621312      -10.500240        0.000000  
    4         21.910504       14.179978       -0.000000  
 --------------------------------------------------------
 --------------------------------------------------------
 Final gradient
  Atom          X               Y               Z
 --------------------------------------------------------
    1        -34.473860       15.036258       -0.000000  
    2         -7.057956      -18.715996        0.000000  
    3         19.621312      -10.500240        0.000000  
    4         21.910504       14.179978       -0.000000  
 --------------------------------------------------------
 Analytic gradient from two-electron contribution:   CPU 236.83 s  wall 68.97 s

 Total ccman2 time:   CPU 1688.45 s  wall 325.18 s


 --------------------------------------------------------------

                    Orbital Energies (a.u.)
 --------------------------------------------------------------

 Alpha MOs
 -- Occupied --
*******-104.894 -65.205 -58.566 -58.564 -58.563 -15.751 -15.744
-10.618  -9.884  -8.086  -8.082  -8.082  -7.499  -7.488  -7.488
 -3.240  -3.235  -3.234  -3.221  -3.221  -1.465  -1.151  -1.056
 -0.847  -0.695  -0.674  -0.642  -0.498  -0.494  -0.453  -0.446
 -0.413
 -- Virtual --
 -0.005   0.068   0.081   0.086   0.103   0.104   0.107   0.133
  0.135   0.177   0.188   0.201   0.201   0.236   0.246   0.273
  0.305   0.320   0.379   0.523   0.525   0.540   0.557   0.562
  0.591   0.647   0.725   0.743   0.757   0.773   0.802   0.908
  0.958   0.982   1.007   1.023   1.060   1.077   1.108   1.148
  1.179   1.201   1.288   1.315   1.362   1.572   1.893   1.964
  2.002   2.135   2.255   2.291   2.377   2.412   2.604   2.610
  2.674   2.719   2.871   3.043   3.202   3.387   4.096   4.132
  4.360   4.400   4.498   4.514   4.535   4.552   4.616   4.860
  5.205   7.147   8.175   8.202   8.277  10.298  26.614  26.740
 27.090  36.524  37.134  49.424 219.138 293.852 293.876 293.979
*******
 --------------------------------------------------------------

          Ground-State Mulliken Net Atomic Charges

     Atom                 Charge (a.u.)
  ----------------------------------------
      1 Br                   -0.058307
      2 N                     0.022474
      3 N                     0.067614
      4 Cl                   -0.031780
  ----------------------------------------
  Sum of atomic charges =     0.000000

 -----------------------------------------------------------------
                    Cartesian Multipole Moments
 -----------------------------------------------------------------
    Charge (ESU x 10^10)
                 0.0000
    Dipole Moment (Debye)
         X       0.0612      Y      -0.7513      Z       0.0000
       Tot       0.7538
    Quadrupole Moments (Debye-Ang)
        XX     -42.4266     XY      -0.0561     YY     -42.8045
        XZ      -0.0000     YZ       0.0000     ZZ     -42.0263
    Octopole Moments (Debye-Ang^2)
       XXX      34.4592    XXY      -9.2456    XYY      10.0461
       YYY     -13.6400    XXZ      -0.0000    XYZ      -0.0000
       YYZ       0.0000    XZZ       9.2976    YZZ      -1.0456
       ZZZ      -0.0000
    Hexadecapole Moments (Debye-Ang^3)
      XXXX    -575.6175   XXXY      -1.6611   XXYY    -117.2270
      XYYY       1.2488   YYYY    -172.6498   XXXZ      -0.0000
      XXYZ       0.0000   XYYZ      -0.0000   YYYZ       0.0000
      XXZZ    -105.5456   XYZZ      -2.4641   YYZZ     -35.3643
      XZZZ      -0.0000   YZZZ       0.0000   ZZZZ     -47.4347
 -----------------------------------------------------------------
 DrvMan completing analytic gradient of the correlated energy
 Correlated dipole moment
            1
    1   0.0240867
    2  -0.2955832
    3   0.0000000
 Energy read as -3141.457085078
 Full Analytical Gradient: (in a.u., or Hartree/Bohr)
             1             2             3             4
    1    0.00009573    0.00119364   -0.00129274    0.00000337
    2   -0.00003640    0.00013155   -0.00004052   -0.00005463
    3    0.00000000   -0.00000000    0.00000000   -0.00000000
 Gradient time:  CPU 1.40 s  wall 1.41 s
 ----------------------------------------------------------------
             Standard Nuclear Orientation (Angstroms)
    I     Atom           X                Y                Z
 ----------------------------------------------------------------
    1      Br      1.2447832020    -0.1986935439     0.0000000000
    2      N      -0.0928522932     1.2774509113    -0.0000000000
    3      N      -1.2734925705     1.0843456416    -0.0000000000
    4      Cl     -2.0001763544    -0.5630177549     0.0000000000
 ----------------------------------------------------------------
 Nuclear Repulsion Energy =   287.7871989239 hartrees
 There are       33 alpha and       33 beta electrons

                       Distance Matrix (Angstroms)
             Br(  1)   N (  2)   N (  3)
   N (  2)  1.992052
   N (  3)  2.826288  1.196328
   Cl(  4)  3.265348  2.650511  1.800521

 Requested basis set is 6-311++G(d,p)
 There are 44 shells and 122 basis functions
 A cutoff of  1.0D-14 yielded    881 shell pairs
 There are      7225 function pairs (      7983 Cartesian)
 Smallest overlap matrix eigenvalue = 1.49E-04
 Guess MOs from SCF MO coefficient file

 -----------------------------------------------------------------------
  General SCF calculation program by
  Eric Jon Sundstrom, Paul Horn, Yuezhi Mao, Dmitri Zuev, Alec White,
  David Stuck, Shaama M.S., Shane Yost, Joonho Lee, David Small,
  Daniel Levine, Susi Lehtola, Hugh Burton, Evgeny Epifanovsky
 -----------------------------------------------------------------------
 Hartree-Fock
 using 6 threads for integral computing
 -------------------------------------------------------
 OpenMP Integral computing Module                
 Release: version 2.0, May 2017, Q-Chem Inc. Pleasanton 
 -------------------------------------------------------
 A restricted SCF calculation will be
 performed using DIIS
 SCF converges when DIIS error is below 1.0e-08
 ---------------------------------------
  Cycle       Energy         DIIS error
 ---------------------------------------
    1   -3140.6686388717      3.35e-05  
    2   -3140.6686411970      9.45e-06  
    3   -3140.6686414572      6.07e-06  
    4   -3140.6686415402      1.83e-06  
    5   -3140.6686415560      7.76e-07  
    6   -3140.6686415596      4.05e-07  
    7   -3140.6686415603      1.39e-07  
    8   -3140.6686415604      5.50e-08  
    9   -3140.6686415605      2.37e-08  
   10   -3140.6686415605      7.76e-09  Convergence criterion met
 ---------------------------------------
 SCF time:   CPU 7.62s  wall 2.00s 
 SCF   energy in the final basis set =    -3140.6686415605
 Total energy in the final basis set =    -3140.6686415605


 ------------------------------------------------------------------------------

   CCMAN2: suite of methods based on coupled cluster
           and equation of motion theories.

   Components:
   * libvmm-1.3-trunk
     by Evgeny Epifanovsky, Ilya Kaliman.
   * libtensor-2.5-trunk
     by Evgeny Epifanovsky, Michael Wormit, Dmitry Zuev, Sam Manzer, 
        Ilya Kaliman.
   * libcc-2.5-trunk
     by Evgeny Epifanovsky, Arik Landau, Tomasz Kus, Kirill Khistyaev, 
        Dmitry Zuev, Prashant Manohar, Xintian Feng, Anna Krylov, 
        Matthew Goldey, Alec White, Thomas Jagau, Kaushik Nanda, 
        Anastasia Gunina, Alexander Kunitsa, Joonho Lee.

   CCMAN original authors:
   Anna I. Krylov, C. David Sherrill, Steven R. Gwaltney,
   Edward F. C. Byrd (2000)
   Sergey V. Levchenko, Lyudmila V. Slipchenko, Tao Wang,
   Ana-Maria C. Cristian (2003)
   Piotr A. Pieniazek, C. Melania Oana, Evgeny Epifanovsky (2007)
   Prashant Manohar (2009)

 ------------------------------------------------------------------------------


 Allocating and initializing 63808MB of RAM...
 Calculation will run on 6 cores.


 Alpha MOs, Restricted
 -- Occupied --                  
-490.07 -104.89  -65.21  -58.57  -58.56  -58.56  -15.75  -15.74
  1 A     2 A     3 A     4 A     5 A     6 A     7 A     8 A                  
-10.617  -9.884  -8.086  -8.082  -8.081  -7.500  -7.488  -7.488
  9 A    10 A    11 A    12 A    13 A    14 A    15 A    16 A                  
 -3.240  -3.235  -3.234  -3.221  -3.221  -1.466  -1.150  -1.056
 17 A    18 A    19 A    20 A    21 A    22 A    23 A    24 A                  
 -0.847  -0.695  -0.674  -0.643  -0.498  -0.494  -0.453  -0.447
 25 A    26 A    27 A    28 A    29 A    30 A    31 A    32 A                  
 -0.413
 33 A                                                                          
 -- Virtual --                   
 -0.006   0.068   0.081   0.086   0.103   0.104   0.107   0.133
 34 A    35 A    36 A    37 A    38 A    39 A    40 A    41 A                  
  0.135   0.177   0.188   0.200   0.201   0.236   0.246   0.273
 42 A    43 A    44 A    45 A    46 A    47 A    48 A    49 A                  
  0.305   0.320   0.379   0.523   0.525   0.540   0.558   0.562
 50 A    51 A    52 A    53 A    54 A    55 A    56 A    57 A                  
  0.591   0.647   0.725   0.743   0.757   0.773   0.802   0.908
 58 A    59 A    60 A    61 A    62 A    63 A    64 A    65 A                  
  0.958   0.982   1.007   1.023   1.060   1.077   1.108   1.148
 66 A    67 A    68 A    69 A    70 A    71 A    72 A    73 A                  
  1.179   1.202   1.288   1.315   1.362   1.573   1.893   1.964
 74 A    75 A    76 A    77 A    78 A    79 A    80 A    81 A                  
  2.001   2.135   2.255   2.291   2.376   2.412   2.604   2.610
 82 A    83 A    84 A    85 A    86 A    87 A    88 A    89 A                  
  2.674   2.720   2.872   3.045   3.202   3.389   4.096   4.132
 90 A    91 A    92 A    93 A    94 A    95 A    96 A    97 A                  
  4.361   4.401   4.499   4.514   4.535   4.552   4.616   4.860
 98 A    99 A   100 A   101 A   102 A   103 A   104 A   105 A                  
  5.204   7.147   8.175   8.202   8.277  10.298  26.614  26.740
106 A   107 A   108 A   109 A   110 A   111 A   112 A   113 A                  
 27.091  36.524  37.138  49.424 219.138 293.851 293.876 293.979
114 A   115 A   116 A   117 A   118 A   119 A   120 A   121 A                  
*******
122 A                                                                          

 Beta MOs, Restricted
 -- Occupied --                  
-490.07 -104.89  -65.21  -58.57  -58.56  -58.56  -15.75  -15.74
  1 A     2 A     3 A     4 A     5 A     6 A     7 A     8 A                  
-10.617  -9.884  -8.086  -8.082  -8.081  -7.500  -7.488  -7.488
  9 A    10 A    11 A    12 A    13 A    14 A    15 A    16 A                  
 -3.240  -3.235  -3.234  -3.221  -3.221  -1.466  -1.150  -1.056
 17 A    18 A    19 A    20 A    21 A    22 A    23 A    24 A                  
 -0.847  -0.695  -0.674  -0.643  -0.498  -0.494  -0.453  -0.447
 25 A    26 A    27 A    28 A    29 A    30 A    31 A    32 A                  
 -0.413
 33 A                                                                          
 -- Virtual --                   
 -0.006   0.068   0.081   0.086   0.103   0.104   0.107   0.133
 34 A    35 A    36 A    37 A    38 A    39 A    40 A    41 A                  
  0.135   0.177   0.188   0.200   0.201   0.236   0.246   0.273
 42 A    43 A    44 A    45 A    46 A    47 A    48 A    49 A                  
  0.305   0.320   0.379   0.523   0.525   0.540   0.558   0.562
 50 A    51 A    52 A    53 A    54 A    55 A    56 A    57 A                  
  0.591   0.647   0.725   0.743   0.757   0.773   0.802   0.908
 58 A    59 A    60 A    61 A    62 A    63 A    64 A    65 A                  
  0.958   0.982   1.007   1.023   1.060   1.077   1.108   1.148
 66 A    67 A    68 A    69 A    70 A    71 A    72 A    73 A                  
  1.179   1.202   1.288   1.315   1.362   1.573   1.893   1.964
 74 A    75 A    76 A    77 A    78 A    79 A    80 A    81 A                  
  2.001   2.135   2.255   2.291   2.376   2.412   2.604   2.610
 82 A    83 A    84 A    85 A    86 A    87 A    88 A    89 A                  
  2.674   2.720   2.872   3.045   3.202   3.389   4.096   4.132
 90 A    91 A    92 A    93 A    94 A    95 A    96 A    97 A                  
  4.361   4.401   4.499   4.514   4.535   4.552   4.616   4.860
 98 A    99 A   100 A   101 A   102 A   103 A   104 A   105 A                  
  5.204   7.147   8.175   8.202   8.277  10.298  26.614  26.740
106 A   107 A   108 A   109 A   110 A   111 A   112 A   113 A                  
 27.091  36.524  37.138  49.424 219.138 293.851 293.876 293.979
114 A   115 A   116 A   117 A   118 A   119 A   120 A   121 A                  
*******
122 A                                                                          

 Occupation and symmetry of molecular orbitals

 Point group: C1 (1 irreducible representation).

                           A     All 
 -------------------------------------
 All molecular orbitals:
  - Alpha                  122   122 
  - Beta                   122   122 
 -------------------------------------
 Alpha orbitals:
  - Frozen occupied        16    16  
  - Active occupied        17    17  
  - Active virtual         89    89  
  - Frozen virtual         0     0   
 -------------------------------------
 Beta orbitals:
  - Frozen occupied        16    16  
  - Active occupied        17    17  
  - Active virtual         89    89  
  - Frozen virtual         0     0   
 -------------------------------------

 Import integrals:   CPU 0.00 s  wall 0.00 s

 Import integrals:   CPU 40.56 s  wall 8.50 s

 MP2 amplitudes:   CPU 0.18 s  wall 0.14 s

Running a double precision version
           CCSD T amplitudes will be solved using DIIS.

           Start     Size      MaxIter   EConv     TConv     
           3         7         100       1.00e-07  1.00e-05  
 ------------------------------------------------------------------------------
           Energy (a.u.)   Ediff      Tdiff       Comment
 ------------------------------------------------------------------------------
         -3141.45199140                           
     1   -3141.42466192   2.73e-02   8.05e-01     
     2   -3141.45550420   3.08e-02   1.13e-01     
     3   -3141.45228871   3.22e-03   5.30e-02     
     4   -3141.45558211   3.29e-03   2.07e-02     Switched to DIIS steps.
     5   -3141.45689474   1.31e-03   1.41e-02     
     6   -3141.45701160   1.17e-04   3.52e-03     
     7   -3141.45705660   4.50e-05   2.21e-03     
     8   -3141.45707850   2.19e-05   7.24e-04     
     9   -3141.45708631   7.80e-06   4.27e-04     
    10   -3141.45708582   4.86e-07   1.04e-04     
    11   -3141.45708600   1.78e-07   5.73e-05     
    12   -3141.45708583   1.69e-07   3.85e-05     
    13   -3141.45708586   2.85e-08   1.35e-05     
    14   -3141.45708582   3.61e-08   6.03e-06     
 ------------------------------------------------------------------------------
         -3141.45708582                           CCSD T converged.

End of double precision
 SCF energy                 = -3140.66864156
 MP2 energy                 = -3141.45199140
 CCSD correlation energy     =    -0.78844426
 CCSD total energy           = -3141.45708582

 CCSD  T1^2 = 0.0208  T2^2 = 0.2828  Leading amplitudes:

 Amplitude    Orbitals with energies
  0.0359       30 (A) A                  ->    35 (A) A                   
              -0.4941                          0.0684                     
  0.0359       30 (A) B                  ->    35 (A) B                   
              -0.4941                          0.0684                     
  0.0309       29 (A) A                  ->    34 (A) A                   
              -0.4983                         -0.0055                     
  0.0309       29 (A) B                  ->    34 (A) B                   
              -0.4983                         -0.0055                     

 Amplitude    Orbitals with energies
 -0.0886       33 (A) A      33 (A) B    ->    34 (A) A      34 (A) B     
              -0.4128       -0.4128           -0.0055       -0.0055       
  0.0886       33 (A) A      33 (A) B    ->    34 (A) B      34 (A) A     
              -0.4128       -0.4128           -0.0055       -0.0055       
  0.0886       33 (A) B      33 (A) A    ->    34 (A) A      34 (A) B     
              -0.4128       -0.4128           -0.0055       -0.0055       
 -0.0886       33 (A) B      33 (A) A    ->    34 (A) B      34 (A) A     
              -0.4128       -0.4128           -0.0055       -0.0055       

 Computing CCSD intemediates for later calculations in double precision
 Finished.

Running a double precision version
           CCSD Lambda amplitudes will be solved using DIIS.
           Start     Size      MaxIter   EConv     LConv     
           3         7         100       1.00e-07  1.00e-05  
 ------------------------------------------------------------------------------
            Enorm      Ldiff       Comment
 ------------------------------------------------------------------------------
     1     6.10e-02   4.76e-02     
     2     1.45e-02   4.04e-03     
     3     6.29e-03   2.38e-03     
     4     3.94e-03   1.17e-03     Switched to DIIS steps.
     5     1.59e-03   8.31e-04     
     6     8.71e-04   3.64e-04     
     7     2.77e-04   1.48e-04     
     8     1.09e-04   1.28e-05     
     9     4.46e-05   9.14e-07     
    10     2.50e-05   8.07e-08     
    11     1.24e-05   7.90e-07     
    12     5.19e-06   5.64e-07     
    13     2.08e-06   2.45e-08     
    14     8.27e-07   1.03e-07     
    15     4.78e-07   7.18e-08     
    16     2.42e-07   4.02e-08     
    17     1.33e-07   2.76e-08     
    18     5.85e-08   1.72e-08     
 ------------------------------------------------------------------------------
                                   CCSD Lambda converged.

 Computing density matrices in double precision...
           Orbital response amplitudes will be solved using DIIS.
           Start     Size      MaxIter   EConv     LConv     
           3         7         100       1.00e-06  1.00e-06  
 ------------------------------------------------------------------------------
            Enorm      Ldiff       Comment
 ------------------------------------------------------------------------------
     1     1.18e-01   3.65e-03     
     2     1.58e-01   3.11e-02     
     3     2.54e-01   5.83e-02     
     4     1.72e-02   1.29e-01     Switched to DIIS steps.
     5     3.89e-03   1.51e-03     
     6     1.27e-03   3.32e-04     
     7     6.08e-04   3.33e-05     
     8     2.71e-04   9.31e-05     
     9     4.47e-05   5.13e-06     
    10     1.35e-05   5.51e-06     
    11     5.60e-06   4.07e-07     
    12     2.16e-06   2.50e-07     
    13     1.33e-06   7.64e-08     
    14     3.40e-07   1.32e-08     
 ------------------------------------------------------------------------------
                                   Orbital response converged.

 Computing density matrices... Done.
 CCSD calculation:   CPU 1403.74 s  wall 244.56 s

 Transferring MO TPDM to AO TPDM
 Transferring g2_o1o1o1o1
 Transferring g2_o1o1o1v1
 Transferring g2_o1o1v1v1
 Transferring g2_o1v1o1v1
 Transferring g2_o1v1v1v1
 Transferring g2_v1v1v1v1
 Adding separable TPDM
 Computing TPDM gradient
 --------------------------------------------------------
 2e gradient
  Atom          X               Y               Z
 --------------------------------------------------------
    1        -34.471373       15.039237       -0.000000  
    2         -7.087029      -18.704485        0.000000  
    3         19.652517      -10.495712        0.000000  
    4         21.905885       14.160960       -0.000000  
 --------------------------------------------------------
 --------------------------------------------------------
 Final gradient
  Atom          X               Y               Z
 --------------------------------------------------------
    1        -34.471373       15.039237       -0.000000  
    2         -7.087029      -18.704485        0.000000  
    3         19.652517      -10.495712        0.000000  
    4         21.905885       14.160960       -0.000000  
 --------------------------------------------------------
 Analytic gradient from two-electron contribution:   CPU 238.31 s  wall 71.18 s

 Total ccman2 time:   CPU 1691.58 s  wall 327.50 s


 --------------------------------------------------------------

                    Orbital Energies (a.u.)
 --------------------------------------------------------------

 Alpha MOs
 -- Occupied --
*******-104.893 -65.206 -58.566 -58.564 -58.563 -15.751 -15.744
-10.617  -9.884  -8.086  -8.082  -8.081  -7.500  -7.488  -7.488
 -3.240  -3.235  -3.234  -3.221  -3.221  -1.466  -1.150  -1.056
 -0.847  -0.695  -0.674  -0.643  -0.498  -0.494  -0.453  -0.447
 -0.413
 -- Virtual --
 -0.006   0.068   0.081   0.086   0.103   0.104   0.107   0.133
  0.135   0.177   0.188   0.200   0.201   0.236   0.246   0.273
  0.305   0.320   0.379   0.523   0.525   0.540   0.558   0.562
  0.591   0.647   0.725   0.743   0.757   0.773   0.802   0.908
  0.958   0.982   1.007   1.023   1.060   1.077   1.108   1.148
  1.179   1.202   1.288   1.315   1.362   1.573   1.893   1.964
  2.001   2.135   2.255   2.291   2.376   2.412   2.604   2.610
  2.674   2.720   2.872   3.045   3.202   3.389   4.096   4.132
  4.361   4.401   4.499   4.514   4.535   4.552   4.616   4.860
  5.204   7.147   8.175   8.202   8.277  10.298  26.614  26.740
 27.091  36.524  37.138  49.424 219.138 293.851 293.876 293.979
*******
 --------------------------------------------------------------

          Ground-State Mulliken Net Atomic Charges

     Atom                 Charge (a.u.)
  ----------------------------------------
      1 Br                   -0.058066
      2 N                     0.022389
      3 N                     0.068068
      4 Cl                   -0.032390
  ----------------------------------------
  Sum of atomic charges =     0.000000

 -----------------------------------------------------------------
                    Cartesian Multipole Moments
 -----------------------------------------------------------------
    Charge (ESU x 10^10)
                 0.0000
    Dipole Moment (Debye)
         X       0.0681      Y      -0.7441      Z       0.0000
       Tot       0.7472
    Quadrupole Moments (Debye-Ang)
        XX     -42.4407     XY      -0.0672     YY     -42.7951
        XZ      -0.0000     YZ       0.0000     ZZ     -42.0258
    Octopole Moments (Debye-Ang^2)
       XXX      34.4908    XXY      -9.2300    XYY      10.0417
       YYY     -13.6260    XXZ      -0.0000    XYZ      -0.0000
       YYZ       0.0000    XZZ       9.2986    YZZ      -1.0435
       ZZZ      -0.0000
    Hexadecapole Moments (Debye-Ang^3)
      XXXX    -575.6738   XXXY      -1.7136   XXYY    -117.2264
      XYYY       1.2155   YYYY    -172.6716   XXXZ      -0.0000
      XXYZ       0.0000   XYYZ      -0.0000   YYYZ       0.0000
      XXZZ    -105.5468   XYZZ      -2.4716   YYZZ     -35.3680
      XZZZ      -0.0000   YZZZ       0.0000   ZZZZ     -47.4353
 -----------------------------------------------------------------
 DrvMan completing analytic gradient of the correlated energy
 Correlated dipole moment
            1
    1   0.0268081
    2  -0.2927572
    3   0.0000000
 Energy read as -3141.457085821
 Full Analytical Gradient: (in a.u., or Hartree/Bohr)
             1             2             3             4
    1    0.00000808   -0.00027328    0.00021918    0.00004602
    2    0.00003434   -0.00026107    0.00034053   -0.00011380
    3   -0.00000000   -0.00000000    0.00000000   -0.00000000
 Gradient time:  CPU 1.43 s  wall 1.44 s
 ----------------------------------------------------------------
             Standard Nuclear Orientation (Angstroms)
    I     Atom           X                Y                Z
 ----------------------------------------------------------------
    1      Br      1.2447832020    -0.1986935439     0.0000000000
    2      N      -0.0928522932     1.2774509113    -0.0000000000
    3      N      -1.2734925705     1.0823456416    -0.0000000000
    4      Cl     -2.0001763544    -0.5630177549     0.0000000000
 ----------------------------------------------------------------
 Nuclear Repulsion Energy =   287.8316312558 hartrees
 There are       33 alpha and       33 beta electrons

                       Distance Matrix (Angstroms)
             Br(  1)   N (  2)   N (  3)
   N (  2)  1.992052
   N (  3)  2.825380  1.196653
   Cl(  4)  3.265348  2.650511  1.798691

 Requested basis set is 6-311++G(d,p)
 There are 44 shells and 122 basis functions
 A cutoff of  1.0D-14 yielded    881 shell pairs
 There are      7225 function pairs (      7983 Cartesian)
 Smallest overlap matrix eigenvalue = 1.49E-04
 Guess MOs from SCF MO coefficient file

 -----------------------------------------------------------------------
  General SCF calculation program by
  Eric Jon Sundstrom, Paul Horn, Yuezhi Mao, Dmitri Zuev, Alec White,
  David Stuck, Shaama M.S., Shane Yost, Joonho Lee, David Small,
  Daniel Levine, Susi Lehtola, Hugh Burton, Evgeny Epifanovsky
 -----------------------------------------------------------------------
 Hartree-Fock
 using 6 threads for integral computing
 -------------------------------------------------------
 OpenMP Integral computing Module                
 Release: version 2.0, May 2017, Q-Chem Inc. Pleasanton 
 -------------------------------------------------------
 A restricted SCF calculation will be
 performed using DIIS
 SCF converges when DIIS error is below 1.0e-08
 ---------------------------------------
  Cycle       Energy         DIIS error
 ---------------------------------------
    1   -3140.6686540282      3.55e-05  
    2   -3140.6686571879      1.03e-05  
    3   -3140.6686575583      6.56e-06  
    4   -3140.6686576507      2.10e-06  
    5   -3140.6686576779      7.92e-07  
    6   -3140.6686576833      3.37e-07  
    7   -3140.6686576841      1.27e-07  
    8   -3140.6686576842      5.06e-08  
    9   -3140.6686576842      2.25e-08  
   10   -3140.6686576842      9.35e-09  Convergence criterion met
 ---------------------------------------
 SCF time:   CPU 7.62s  wall 2.00s 
 SCF   energy in the final basis set =    -3140.6686576842
 Total energy in the final basis set =    -3140.6686576842


 ------------------------------------------------------------------------------

   CCMAN2: suite of methods based on coupled cluster
           and equation of motion theories.

   Components:
   * libvmm-1.3-trunk
     by Evgeny Epifanovsky, Ilya Kaliman.
   * libtensor-2.5-trunk
     by Evgeny Epifanovsky, Michael Wormit, Dmitry Zuev, Sam Manzer, 
        Ilya Kaliman.
   * libcc-2.5-trunk
     by Evgeny Epifanovsky, Arik Landau, Tomasz Kus, Kirill Khistyaev, 
        Dmitry Zuev, Prashant Manohar, Xintian Feng, Anna Krylov, 
        Matthew Goldey, Alec White, Thomas Jagau, Kaushik Nanda, 
        Anastasia Gunina, Alexander Kunitsa, Joonho Lee.

   CCMAN original authors:
   Anna I. Krylov, C. David Sherrill, Steven R. Gwaltney,
   Edward F. C. Byrd (2000)
   Sergey V. Levchenko, Lyudmila V. Slipchenko, Tao Wang,
   Ana-Maria C. Cristian (2003)
   Piotr A. Pieniazek, C. Melania Oana, Evgeny Epifanovsky (2007)
   Prashant Manohar (2009)

 ------------------------------------------------------------------------------


 Allocating and initializing 63808MB of RAM...
 Calculation will run on 6 cores.


 Alpha MOs, Restricted
 -- Occupied --                  
-490.07 -104.89  -65.21  -58.57  -58.56  -58.56  -15.75  -15.74
  1 A     2 A     3 A     4 A     5 A     6 A     7 A     8 A                  
-10.618  -9.884  -8.086  -8.082  -8.082  -7.499  -7.488  -7.488
  9 A    10 A    11 A    12 A    13 A    14 A    15 A    16 A                  
 -3.240  -3.235  -3.234  -3.221  -3.221  -1.465  -1.151  -1.056
 17 A    18 A    19 A    20 A    21 A    22 A    23 A    24 A                  
 -0.847  -0.695  -0.674  -0.643  -0.498  -0.494  -0.453  -0.446
 25 A    26 A    27 A    28 A    29 A    30 A    31 A    32 A                  
 -0.413
 33 A                                                                          
 -- Virtual --                   
 -0.005   0.068   0.081   0.086   0.103   0.104   0.107   0.133
 34 A    35 A    36 A    37 A    38 A    39 A    40 A    41 A                  
  0.135   0.177   0.188   0.200   0.201   0.236   0.246   0.274
 42 A    43 A    44 A    45 A    46 A    47 A    48 A    49 A                  
  0.305   0.320   0.379   0.524   0.525   0.540   0.557   0.562
 50 A    51 A    52 A    53 A    54 A    55 A    56 A    57 A                  
  0.591   0.648   0.724   0.743   0.757   0.773   0.802   0.908
 58 A    59 A    60 A    61 A    62 A    63 A    64 A    65 A                  
  0.958   0.982   1.007   1.023   1.060   1.077   1.107   1.148
 66 A    67 A    68 A    69 A    70 A    71 A    72 A    73 A                  
  1.179   1.202   1.288   1.315   1.362   1.573   1.893   1.964
 74 A    75 A    76 A    77 A    78 A    79 A    80 A    81 A                  
  2.002   2.135   2.255   2.292   2.377   2.412   2.604   2.610
 82 A    83 A    84 A    85 A    86 A    87 A    88 A    89 A                  
  2.674   2.720   2.871   3.044   3.203   3.388   4.096   4.132
 90 A    91 A    92 A    93 A    94 A    95 A    96 A    97 A                  
  4.361   4.401   4.499   4.514   4.535   4.552   4.616   4.860
 98 A    99 A   100 A   101 A   102 A   103 A   104 A   105 A                  
  5.204   7.147   8.176   8.202   8.277  10.299  26.614  26.740
106 A   107 A   108 A   109 A   110 A   111 A   112 A   113 A                  
 27.090  36.524  37.137  49.424 219.138 293.852 293.877 293.979
114 A   115 A   116 A   117 A   118 A   119 A   120 A   121 A                  
*******
122 A                                                                          

 Beta MOs, Restricted
 -- Occupied --                  
-490.07 -104.89  -65.21  -58.57  -58.56  -58.56  -15.75  -15.74
  1 A     2 A     3 A     4 A     5 A     6 A     7 A     8 A                  
-10.618  -9.884  -8.086  -8.082  -8.082  -7.499  -7.488  -7.488
  9 A    10 A    11 A    12 A    13 A    14 A    15 A    16 A                  
 -3.240  -3.235  -3.234  -3.221  -3.221  -1.465  -1.151  -1.056
 17 A    18 A    19 A    20 A    21 A    22 A    23 A    24 A                  
 -0.847  -0.695  -0.674  -0.643  -0.498  -0.494  -0.453  -0.446
 25 A    26 A    27 A    28 A    29 A    30 A    31 A    32 A                  
 -0.413
 33 A                                                                          
 -- Virtual --                   
 -0.005   0.068   0.081   0.086   0.103   0.104   0.107   0.133
 34 A    35 A    36 A    37 A    38 A    39 A    40 A    41 A                  
  0.135   0.177   0.188   0.200   0.201   0.236   0.246   0.274
 42 A    43 A    44 A    45 A    46 A    47 A    48 A    49 A                  
  0.305   0.320   0.379   0.524   0.525   0.540   0.557   0.562
 50 A    51 A    52 A    53 A    54 A    55 A    56 A    57 A                  
  0.591   0.648   0.724   0.743   0.757   0.773   0.802   0.908
 58 A    59 A    60 A    61 A    62 A    63 A    64 A    65 A                  
  0.958   0.982   1.007   1.023   1.060   1.077   1.107   1.148
 66 A    67 A    68 A    69 A    70 A    71 A    72 A    73 A                  
  1.179   1.202   1.288   1.315   1.362   1.573   1.893   1.964
 74 A    75 A    76 A    77 A    78 A    79 A    80 A    81 A                  
  2.002   2.135   2.255   2.292   2.377   2.412   2.604   2.610
 82 A    83 A    84 A    85 A    86 A    87 A    88 A    89 A                  
  2.674   2.720   2.871   3.044   3.203   3.388   4.096   4.132
 90 A    91 A    92 A    93 A    94 A    95 A    96 A    97 A                  
  4.361   4.401   4.499   4.514   4.535   4.552   4.616   4.860
 98 A    99 A   100 A   101 A   102 A   103 A   104 A   105 A                  
  5.204   7.147   8.176   8.202   8.277  10.299  26.614  26.740
106 A   107 A   108 A   109 A   110 A   111 A   112 A   113 A                  
 27.090  36.524  37.137  49.424 219.138 293.852 293.877 293.979
114 A   115 A   116 A   117 A   118 A   119 A   120 A   121 A                  
*******
122 A                                                                          

 Occupation and symmetry of molecular orbitals

 Point group: C1 (1 irreducible representation).

                           A     All 
 -------------------------------------
 All molecular orbitals:
  - Alpha                  122   122 
  - Beta                   122   122 
 -------------------------------------
 Alpha orbitals:
  - Frozen occupied        16    16  
  - Active occupied        17    17  
  - Active virtual         89    89  
  - Frozen virtual         0     0   
 -------------------------------------
 Beta orbitals:
  - Frozen occupied        16    16  
  - Active occupied        17    17  
  - Active virtual         89    89  
  - Frozen virtual         0     0   
 -------------------------------------

 Import integrals:   CPU 0.00 s  wall 0.00 s

 Import integrals:   CPU 43.57 s  wall 9.21 s

 MP2 amplitudes:   CPU 0.13 s  wall 0.09 s

Running a double precision version
           CCSD T amplitudes will be solved using DIIS.

           Start     Size      MaxIter   EConv     TConv     
           3         7         100       1.00e-07  1.00e-05  
 ------------------------------------------------------------------------------
           Energy (a.u.)   Ediff      Tdiff       Comment
 ------------------------------------------------------------------------------
         -3141.45199528                           
     1   -3141.42467117   2.73e-02   8.05e-01     
     2   -3141.45550636   3.08e-02   1.13e-01     
     3   -3141.45229195   3.21e-03   5.30e-02     
     4   -3141.45558361   3.29e-03   2.07e-02     Switched to DIIS steps.
     5   -3141.45689510   1.31e-03   1.41e-02     
     6   -3141.45701190   1.17e-04   3.52e-03     
     7   -3141.45705682   4.49e-05   2.21e-03     
     8   -3141.45707866   2.18e-05   7.23e-04     
     9   -3141.45708645   7.79e-06   4.26e-04     
    10   -3141.45708596   4.86e-07   1.04e-04     
    11   -3141.45708614   1.77e-07   5.70e-05     
    12   -3141.45708597   1.69e-07   3.83e-05     
    13   -3141.45708600   2.84e-08   1.34e-05     
    14   -3141.45708596   3.59e-08   6.01e-06     
 ------------------------------------------------------------------------------
         -3141.45708596                           CCSD T converged.

End of double precision
 SCF energy                 = -3140.66865768
 MP2 energy                 = -3141.45199528
 CCSD correlation energy     =    -0.78842828
 CCSD total energy           = -3141.45708596

 CCSD  T1^2 = 0.0208  T2^2 = 0.2827  Leading amplitudes:

 Amplitude    Orbitals with energies
  0.0359       30 (A) A                  ->    35 (A) A                   
              -0.4943                          0.0683                     
  0.0359       30 (A) B                  ->    35 (A) B                   
              -0.4943                          0.0683                     
  0.0309       29 (A) A                  ->    34 (A) A                   
              -0.4985                         -0.0051                     
  0.0309       29 (A) B                  ->    34 (A) B                   
              -0.4985                         -0.0051                     

 Amplitude    Orbitals with energies
 -0.0883       33 (A) A      33 (A) B    ->    34 (A) A      34 (A) B     
              -0.4128       -0.4128           -0.0051       -0.0051       
  0.0883       33 (A) A      33 (A) B    ->    34 (A) B      34 (A) A     
              -0.4128       -0.4128           -0.0051       -0.0051       
  0.0883       33 (A) B      33 (A) A    ->    34 (A) A      34 (A) B     
              -0.4128       -0.4128           -0.0051       -0.0051       
 -0.0883       33 (A) B      33 (A) A    ->    34 (A) B      34 (A) A     
              -0.4128       -0.4128           -0.0051       -0.0051       

 Computing CCSD intemediates for later calculations in double precision
 Finished.

Running a double precision version
           CCSD Lambda amplitudes will be solved using DIIS.
           Start     Size      MaxIter   EConv     LConv     
           3         7         100       1.00e-07  1.00e-05  
 ------------------------------------------------------------------------------
            Enorm      Ldiff       Comment
 ------------------------------------------------------------------------------
     1     6.10e-02   4.75e-02     
     2     1.45e-02   4.04e-03     
     3     6.29e-03   2.37e-03     
     4     3.93e-03   1.17e-03     Switched to DIIS steps.
     5     1.59e-03   8.31e-04     
     6     8.70e-04   3.64e-04     
     7     2.77e-04   1.48e-04     
     8     1.09e-04   1.27e-05     
     9     4.44e-05   8.89e-07     
    10     2.48e-05   9.08e-08     
    11     1.23e-05   7.77e-07     
    12     5.17e-06   5.62e-07     
    13     2.07e-06   2.41e-08     
    14     8.25e-07   1.03e-07     
    15     4.77e-07   7.12e-08     
    16     2.42e-07   3.99e-08     
    17     1.33e-07   2.74e-08     
    18     5.85e-08   1.71e-08     
 ------------------------------------------------------------------------------
                                   CCSD Lambda converged.

 Computing density matrices in double precision...
           Orbital response amplitudes will be solved using DIIS.
           Start     Size      MaxIter   EConv     LConv     
           3         7         100       1.00e-06  1.00e-06  
 ------------------------------------------------------------------------------
            Enorm      Ldiff       Comment
 ------------------------------------------------------------------------------
     1     1.18e-01   3.66e-03     
     2     1.58e-01   3.11e-02     
     3     2.54e-01   5.82e-02     
     4     1.72e-02   1.29e-01     Switched to DIIS steps.
     5     3.88e-03   1.49e-03     
     6     1.24e-03   3.40e-04     
     7     6.00e-04   3.96e-05     
     8     2.75e-04   9.09e-05     
     9     4.45e-05   5.47e-06     
    10     1.34e-05   5.51e-06     
    11     5.59e-06   3.95e-07     
    12     2.15e-06   2.55e-07     
    13     1.34e-06   7.47e-08     
    14     3.40e-07   1.26e-08     
 ------------------------------------------------------------------------------
                                   Orbital response converged.

 Computing density matrices... Done.
 CCSD calculation:   CPU 1403.98 s  wall 244.63 s

 Transferring MO TPDM to AO TPDM
 Transferring g2_o1o1o1o1
 Transferring g2_o1o1o1v1
 Transferring g2_o1o1v1v1
 Transferring g2_o1v1o1v1
 Transferring g2_o1v1v1v1
 Transferring g2_v1v1v1v1
 Adding separable TPDM
 Computing TPDM gradient
 --------------------------------------------------------
 2e gradient
  Atom          X               Y               Z
 --------------------------------------------------------
    1        -34.474794       15.032940        0.000000  
    2         -7.071965      -18.734417       -0.000000  
    3         19.626166      -10.478894        0.000000  
    4         21.920593       14.180371       -0.000000  
 --------------------------------------------------------
 --------------------------------------------------------
 Final gradient
  Atom          X               Y               Z
 --------------------------------------------------------
    1        -34.474794       15.032940        0.000000  
    2         -7.071965      -18.734417       -0.000000  
    3         19.626166      -10.478894        0.000000  
    4         21.920593       14.180371       -0.000000  
 --------------------------------------------------------
 Analytic gradient from two-electron contribution:   CPU 238.48 s  wall 71.43 s

 Total ccman2 time:   CPU 1690.36 s  wall 326.77 s


 --------------------------------------------------------------

                    Orbital Energies (a.u.)
 --------------------------------------------------------------

 Alpha MOs
 -- Occupied --
*******-104.894 -65.205 -58.566 -58.563 -58.563 -15.751 -15.744
-10.618  -9.884  -8.086  -8.082  -8.082  -7.499  -7.488  -7.488
 -3.240  -3.235  -3.234  -3.221  -3.221  -1.465  -1.151  -1.056
 -0.847  -0.695  -0.674  -0.643  -0.498  -0.494  -0.453  -0.446
 -0.413
 -- Virtual --
 -0.005   0.068   0.081   0.086   0.103   0.104   0.107   0.133
  0.135   0.177   0.188   0.200   0.201   0.236   0.246   0.274
  0.305   0.320   0.379   0.524   0.525   0.540   0.557   0.562
  0.591   0.648   0.724   0.743   0.757   0.773   0.802   0.908
  0.958   0.982   1.007   1.023   1.060   1.077   1.107   1.148
  1.179   1.202   1.288   1.315   1.362   1.573   1.893   1.964
  2.002   2.135   2.255   2.292   2.377   2.412   2.604   2.610
  2.674   2.720   2.871   3.044   3.203   3.388   4.096   4.132
  4.361   4.401   4.499   4.514   4.535   4.552   4.616   4.860
  5.204   7.147   8.176   8.202   8.277  10.299  26.614  26.740
 27.090  36.524  37.137  49.424 219.138 293.852 293.877 293.979
*******
 --------------------------------------------------------------

          Ground-State Mulliken Net Atomic Charges

     Atom                 Charge (a.u.)
  ----------------------------------------
      1 Br                   -0.058883
      2 N                     0.023209
      3 N                     0.067374
      4 Cl                   -0.031700
  ----------------------------------------
  Sum of atomic charges =    -0.000000

 -----------------------------------------------------------------
                    Cartesian Multipole Moments
 -----------------------------------------------------------------
    Charge (ESU x 10^10)
                -0.0000
    Dipole Moment (Debye)
         X       0.0544      Y      -0.7497      Z      -0.0000
       Tot       0.7517
    Quadrupole Moments (Debye-Ang)
        XX     -42.4241     XY      -0.0508     YY     -42.8007
        XZ       0.0000     YZ      -0.0000     ZZ     -42.0242
    Octopole Moments (Debye-Ang^2)
       XXX      34.3905    XXY      -9.2437    XYY      10.0343
       YYY     -13.6066    XXZ      -0.0000    XYZ       0.0000
       YYZ      -0.0000    XZZ       9.2849    YZZ      -1.0369
       ZZZ       0.0000
    Hexadecapole Moments (Debye-Ang^3)
      XXXX    -575.4785   XXXY      -1.6623   XXYY    -117.1890
      XYYY       1.2075   YYYY    -172.5494   XXXZ       0.0000
      XXYZ       0.0000   XYYZ       0.0000   YYYZ      -0.0000
      XXZZ    -105.5289   XYZZ      -2.4755   YYZZ     -35.3478
      XZZZ       0.0000   YZZZ      -0.0000   ZZZZ     -47.4324
 -----------------------------------------------------------------
 DrvMan completing analytic gradient of the correlated energy
 Correlated dipole moment
            1
    1   0.0213979
    2  -0.2949618
    3  -0.0000000
 Energy read as -3141.457085960
 Full Analytical Gradient: (in a.u., or Hartree/Bohr)
             1             2             3             4
    1   -0.00007951    0.00005817    0.00005534   -0.00003400
    2    0.00005431    0.00009554   -0.00026056    0.00011070
    3   -0.00000000   -0.00000000   -0.00000000    0.00000000
 Gradient time:  CPU 1.41 s  wall 1.43 s
 ----------------------------------------------------------------
             Standard Nuclear Orientation (Angstroms)
    I     Atom           X                Y                Z
 ----------------------------------------------------------------
    1      Br      1.2447832020    -0.1986935439     0.0000000000
    2      N      -0.0928522932     1.2774509113    -0.0000000000
    3      N      -1.2734925705     1.0833456416     0.0010000000
    4      Cl     -2.0001763544    -0.5630177549     0.0000000000
 ----------------------------------------------------------------
 Nuclear Repulsion Energy =   287.8093991538 hartrees
 There are       33 alpha and       33 beta electrons

                       Distance Matrix (Angstroms)
             Br(  1)   N (  2)   N (  3)
   N (  2)  1.992052
   N (  3)  2.825834  1.196490
   Cl(  4)  3.265348  2.650511  1.799606

 Requested basis set is 6-311++G(d,p)
 There are 44 shells and 122 basis functions
 A cutoff of  1.0D-14 yielded    881 shell pairs
 There are      7225 function pairs (      7983 Cartesian)
 Smallest overlap matrix eigenvalue = 1.49E-04
 Guess MOs from SCF MO coefficient file

 -----------------------------------------------------------------------
  General SCF calculation program by
  Eric Jon Sundstrom, Paul Horn, Yuezhi Mao, Dmitri Zuev, Alec White,
  David Stuck, Shaama M.S., Shane Yost, Joonho Lee, David Small,
  Daniel Levine, Susi Lehtola, Hugh Burton, Evgeny Epifanovsky
 -----------------------------------------------------------------------
 Hartree-Fock
 using 6 threads for integral computing
 -------------------------------------------------------
 OpenMP Integral computing Module                
 Release: version 2.0, May 2017, Q-Chem Inc. Pleasanton 
 -------------------------------------------------------
 A restricted SCF calculation will be
 performed using DIIS
 SCF converges when DIIS error is below 1.0e-08
 ---------------------------------------
  Cycle       Energy         DIIS error
 ---------------------------------------
    1   -3140.6686481571      2.36e-05  
    2   -3140.6686495896      6.74e-06  
    3   -3140.6686497786      3.73e-06  
    4   -3140.6686498129      1.48e-06  
    5   -3140.6686498264      5.56e-07  
    6   -3140.6686498293      2.34e-07  
    7   -3140.6686498296      8.87e-08  
    8   -3140.6686498297      3.45e-08  
    9   -3140.6686498298      1.60e-08  
   10   -3140.6686498298      7.72e-09  Convergence criterion met
 ---------------------------------------
 SCF time:   CPU 7.34s  wall 2.00s 
 SCF   energy in the final basis set =    -3140.6686498298
 Total energy in the final basis set =    -3140.6686498298


 ------------------------------------------------------------------------------

   CCMAN2: suite of methods based on coupled cluster
           and equation of motion theories.

   Components:
   * libvmm-1.3-trunk
     by Evgeny Epifanovsky, Ilya Kaliman.
   * libtensor-2.5-trunk
     by Evgeny Epifanovsky, Michael Wormit, Dmitry Zuev, Sam Manzer, 
        Ilya Kaliman.
   * libcc-2.5-trunk
     by Evgeny Epifanovsky, Arik Landau, Tomasz Kus, Kirill Khistyaev, 
        Dmitry Zuev, Prashant Manohar, Xintian Feng, Anna Krylov, 
        Matthew Goldey, Alec White, Thomas Jagau, Kaushik Nanda, 
        Anastasia Gunina, Alexander Kunitsa, Joonho Lee.

   CCMAN original authors:
   Anna I. Krylov, C. David Sherrill, Steven R. Gwaltney,
   Edward F. C. Byrd (2000)
   Sergey V. Levchenko, Lyudmila V. Slipchenko, Tao Wang,
   Ana-Maria C. Cristian (2003)
   Piotr A. Pieniazek, C. Melania Oana, Evgeny Epifanovsky (2007)
   Prashant Manohar (2009)

 ------------------------------------------------------------------------------


 Allocating and initializing 63808MB of RAM...
 Calculation will run on 6 cores.


 Alpha MOs, Restricted
 -- Occupied --                  
-490.07 -104.89  -65.21  -58.57  -58.56  -58.56  -15.75  -15.74
  1 A     2 A     3 A     4 A     5 A     6 A     7 A     8 A                  
-10.618  -9.884  -8.086  -8.082  -8.082  -7.499  -7.488  -7.488
  9 A    10 A    11 A    12 A    13 A    14 A    15 A    16 A                  
 -3.240  -3.235  -3.234  -3.221  -3.221  -1.466  -1.151  -1.056
 17 A    18 A    19 A    20 A    21 A    22 A    23 A    24 A                  
 -0.847  -0.695  -0.674  -0.643  -0.498  -0.494  -0.453  -0.446
 25 A    26 A    27 A    28 A    29 A    30 A    31 A    32 A                  
 -0.413
 33 A                                                                          
 -- Virtual --                   
 -0.005   0.068   0.081   0.086   0.103   0.104   0.107   0.133
 34 A    35 A    36 A    37 A    38 A    39 A    40 A    41 A                  
  0.135   0.177   0.188   0.200   0.201   0.236   0.246   0.273
 42 A    43 A    44 A    45 A    46 A    47 A    48 A    49 A                  
  0.305   0.320   0.379   0.524   0.525   0.540   0.557   0.562
 50 A    51 A    52 A    53 A    54 A    55 A    56 A    57 A                  
  0.591   0.647   0.725   0.743   0.757   0.773   0.802   0.908
 58 A    59 A    60 A    61 A    62 A    63 A    64 A    65 A                  
  0.958   0.982   1.007   1.023   1.060   1.077   1.108   1.148
 66 A    67 A    68 A    69 A    70 A    71 A    72 A    73 A                  
  1.179   1.202   1.288   1.315   1.362   1.573   1.893   1.964
 74 A    75 A    76 A    77 A    78 A    79 A    80 A    81 A                  
  2.002   2.135   2.255   2.291   2.377   2.412   2.604   2.610
 82 A    83 A    84 A    85 A    86 A    87 A    88 A    89 A                  
  2.674   2.720   2.871   3.045   3.203   3.388   4.096   4.132
 90 A    91 A    92 A    93 A    94 A    95 A    96 A    97 A                  
  4.361   4.401   4.499   4.514   4.535   4.552   4.616   4.860
 98 A    99 A   100 A   101 A   102 A   103 A   104 A   105 A                  
  5.204   7.147   8.175   8.202   8.277  10.298  26.614  26.740
106 A   107 A   108 A   109 A   110 A   111 A   112 A   113 A                  
 27.090  36.524  37.138  49.424 219.138 293.852 293.876 293.979
114 A   115 A   116 A   117 A   118 A   119 A   120 A   121 A                  
*******
122 A                                                                          

 Beta MOs, Restricted
 -- Occupied --                  
-490.07 -104.89  -65.21  -58.57  -58.56  -58.56  -15.75  -15.74
  1 A     2 A     3 A     4 A     5 A     6 A     7 A     8 A                  
-10.618  -9.884  -8.086  -8.082  -8.082  -7.499  -7.488  -7.488
  9 A    10 A    11 A    12 A    13 A    14 A    15 A    16 A                  
 -3.240  -3.235  -3.234  -3.221  -3.221  -1.466  -1.151  -1.056
 17 A    18 A    19 A    20 A    21 A    22 A    23 A    24 A                  
 -0.847  -0.695  -0.674  -0.643  -0.498  -0.494  -0.453  -0.446
 25 A    26 A    27 A    28 A    29 A    30 A    31 A    32 A                  
 -0.413
 33 A                                                                          
 -- Virtual --                   
 -0.005   0.068   0.081   0.086   0.103   0.104   0.107   0.133
 34 A    35 A    36 A    37 A    38 A    39 A    40 A    41 A                  
  0.135   0.177   0.188   0.200   0.201   0.236   0.246   0.273
 42 A    43 A    44 A    45 A    46 A    47 A    48 A    49 A                  
  0.305   0.320   0.379   0.524   0.525   0.540   0.557   0.562
 50 A    51 A    52 A    53 A    54 A    55 A    56 A    57 A                  
  0.591   0.647   0.725   0.743   0.757   0.773   0.802   0.908
 58 A    59 A    60 A    61 A    62 A    63 A    64 A    65 A                  
  0.958   0.982   1.007   1.023   1.060   1.077   1.108   1.148
 66 A    67 A    68 A    69 A    70 A    71 A    72 A    73 A                  
  1.179   1.202   1.288   1.315   1.362   1.573   1.893   1.964
 74 A    75 A    76 A    77 A    78 A    79 A    80 A    81 A                  
  2.002   2.135   2.255   2.291   2.377   2.412   2.604   2.610
 82 A    83 A    84 A    85 A    86 A    87 A    88 A    89 A                  
  2.674   2.720   2.871   3.045   3.203   3.388   4.096   4.132
 90 A    91 A    92 A    93 A    94 A    95 A    96 A    97 A                  
  4.361   4.401   4.499   4.514   4.535   4.552   4.616   4.860
 98 A    99 A   100 A   101 A   102 A   103 A   104 A   105 A                  
  5.204   7.147   8.175   8.202   8.277  10.298  26.614  26.740
106 A   107 A   108 A   109 A   110 A   111 A   112 A   113 A                  
 27.090  36.524  37.138  49.424 219.138 293.852 293.876 293.979
114 A   115 A   116 A   117 A   118 A   119 A   120 A   121 A                  
*******
122 A                                                                          

 Occupation and symmetry of molecular orbitals

 Point group: C1 (1 irreducible representation).

                           A     All 
 -------------------------------------
 All molecular orbitals:
  - Alpha                  122   122 
  - Beta                   122   122 
 -------------------------------------
 Alpha orbitals:
  - Frozen occupied        16    16  
  - Active occupied        17    17  
  - Active virtual         89    89  
  - Frozen virtual         0     0   
 -------------------------------------
 Beta orbitals:
  - Frozen occupied        16    16  
  - Active occupied        17    17  
  - Active virtual         89    89  
  - Frozen virtual         0     0   
 -------------------------------------

 Import integrals:   CPU 0.00 s  wall 0.00 s

 Import integrals:   CPU 42.68 s  wall 9.53 s

 MP2 amplitudes:   CPU 0.13 s  wall 0.09 s

Running a double precision version
           CCSD T amplitudes will be solved using DIIS.

           Start     Size      MaxIter   EConv     TConv     
           3         7         100       1.00e-07  1.00e-05  
 ------------------------------------------------------------------------------
           Energy (a.u.)   Ediff      Tdiff       Comment
 ------------------------------------------------------------------------------
         -3141.45199352                           
     1   -3141.42466676   2.73e-02   8.05e-01     
     2   -3141.45550548   3.08e-02   1.13e-01     
     3   -3141.45229054   3.21e-03   5.30e-02     
     4   -3141.45558306   3.29e-03   2.07e-02     Switched to DIIS steps.
     5   -3141.45689512   1.31e-03   1.41e-02     
     6   -3141.45701195   1.17e-04   3.52e-03     
     7   -3141.45705691   4.50e-05   2.21e-03     
     8   -3141.45707878   2.19e-05   7.24e-04     
     9   -3141.45708658   7.80e-06   4.26e-04     
    10   -3141.45708609   4.86e-07   1.04e-04     
    11   -3141.45708627   1.77e-07   5.71e-05     
    12   -3141.45708610   1.69e-07   3.84e-05     
    13   -3141.45708613   2.85e-08   1.34e-05     
    14   -3141.45708609   3.60e-08   6.02e-06     
 ------------------------------------------------------------------------------
         -3141.45708609                           CCSD T converged.

End of double precision
 SCF energy                 = -3140.66864983
 MP2 energy                 = -3141.45199352
 CCSD correlation energy     =    -0.78843626
 CCSD total energy           = -3141.45708609

 CCSD  T1^2 = 0.0208  T2^2 = 0.2827  Leading amplitudes:

 Amplitude    Orbitals with energies
 -0.0359       30 (A) A                  ->    35 (A) A                   
              -0.4942                          0.0683                     
 -0.0359       30 (A) B                  ->    35 (A) B                   
              -0.4942                          0.0683                     
 -0.0309       29 (A) A                  ->    34 (A) A                   
              -0.4984                         -0.0053                     
 -0.0309       29 (A) B                  ->    34 (A) B                   
              -0.4984                         -0.0053                     

 Amplitude    Orbitals with energies
 -0.0885       33 (A) A      33 (A) B    ->    34 (A) A      34 (A) B     
              -0.4128       -0.4128           -0.0053       -0.0053       
  0.0885       33 (A) A      33 (A) B    ->    34 (A) B      34 (A) A     
              -0.4128       -0.4128           -0.0053       -0.0053       
  0.0885       33 (A) B      33 (A) A    ->    34 (A) A      34 (A) B     
              -0.4128       -0.4128           -0.0053       -0.0053       
 -0.0885       33 (A) B      33 (A) A    ->    34 (A) B      34 (A) A     
              -0.4128       -0.4128           -0.0053       -0.0053       

 Computing CCSD intemediates for later calculations in double precision
 Finished.

Running a double precision version
           CCSD Lambda amplitudes will be solved using DIIS.
           Start     Size      MaxIter   EConv     LConv     
           3         7         100       1.00e-07  1.00e-05  
 ------------------------------------------------------------------------------
            Enorm      Ldiff       Comment
 ------------------------------------------------------------------------------
     1     6.10e-02   4.76e-02     
     2     1.45e-02   4.04e-03     
     3     6.29e-03   2.38e-03     
     4     3.93e-03   1.17e-03     Switched to DIIS steps.
     5     1.59e-03   8.31e-04     
     6     8.71e-04   3.64e-04     
     7     2.77e-04   1.48e-04     
     8     1.09e-04   1.28e-05     
     9     4.45e-05   9.01e-07     
    10     2.49e-05   8.58e-08     
    11     1.23e-05   7.83e-07     
    12     5.18e-06   5.63e-07     
    13     2.08e-06   2.43e-08     
    14     8.26e-07   1.03e-07     
    15     4.77e-07   7.15e-08     
    16     2.42e-07   4.01e-08     
    17     1.33e-07   2.75e-08     
    18     5.85e-08   1.71e-08     
 ------------------------------------------------------------------------------
                                   CCSD Lambda converged.

 Computing density matrices in double precision...
           Orbital response amplitudes will be solved using DIIS.
           Start     Size      MaxIter   EConv     LConv     
           3         7         100       1.00e-06  1.00e-06  
 ------------------------------------------------------------------------------
            Enorm      Ldiff       Comment
 ------------------------------------------------------------------------------
     1     1.18e-01   3.66e-03     
     2     1.58e-01   3.11e-02     
     3     2.54e-01   5.82e-02     
     4     1.72e-02   1.29e-01     Switched to DIIS steps.
     5     3.88e-03   1.50e-03     
     6     1.26e-03   3.36e-04     
     7     6.04e-04   3.65e-05     
     8     2.73e-04   9.20e-05     
     9     4.46e-05   5.30e-06     
    10     1.34e-05   5.51e-06     
    11     5.60e-06   4.01e-07     
    12     2.15e-06   2.53e-07     
    13     1.34e-06   7.55e-08     
    14     3.40e-07   1.29e-08     
 ------------------------------------------------------------------------------
                                   Orbital response converged.

 Computing density matrices... Done.
 CCSD calculation:   CPU 1402.17 s  wall 244.35 s

 Transferring MO TPDM to AO TPDM
 Transferring g2_o1o1o1o1
 Transferring g2_o1o1o1v1
 Transferring g2_o1o1v1v1
 Transferring g2_o1v1o1v1
 Transferring g2_o1v1v1v1
 Transferring g2_v1v1v1v1
 Adding separable TPDM
 Computing TPDM gradient
 --------------------------------------------------------
 2e gradient
  Atom          X               Y               Z
 --------------------------------------------------------
    1        -34.473086       15.036094        0.002966  
    2         -7.079486      -18.719455        0.010493  
    3         19.639339      -10.487296       -0.018923  
    4         21.913233       14.170658        0.005464  
 --------------------------------------------------------
 --------------------------------------------------------
 Final gradient
  Atom          X               Y               Z
 --------------------------------------------------------
    1        -34.473086       15.036094        0.002966  
    2         -7.079486      -18.719455        0.010493  
    3         19.639339      -10.487296       -0.018923  
    4         21.913233       14.170658        0.005464  
 --------------------------------------------------------
 Analytic gradient from two-electron contribution:   CPU 243.25 s  wall 72.59 s

 Total ccman2 time:   CPU 1692.81 s  wall 328.30 s


 --------------------------------------------------------------

                    Orbital Energies (a.u.)
 --------------------------------------------------------------

 Alpha MOs
 -- Occupied --
*******-104.894 -65.205 -58.566 -58.563 -58.563 -15.751 -15.744
-10.618  -9.884  -8.086  -8.082  -8.082  -7.499  -7.488  -7.488
 -3.240  -3.235  -3.234  -3.221  -3.221  -1.466  -1.151  -1.056
 -0.847  -0.695  -0.674  -0.643  -0.498  -0.494  -0.453  -0.446
 -0.413
 -- Virtual --
 -0.005   0.068   0.081   0.086   0.103   0.104   0.107   0.133
  0.135   0.177   0.188   0.200   0.201   0.236   0.246   0.273
  0.305   0.320   0.379   0.524   0.525   0.540   0.557   0.562
  0.591   0.647   0.725   0.743   0.757   0.773   0.802   0.908
  0.958   0.982   1.007   1.023   1.060   1.077   1.108   1.148
  1.179   1.202   1.288   1.315   1.362   1.573   1.893   1.964
  2.002   2.135   2.255   2.291   2.377   2.412   2.604   2.610
  2.674   2.720   2.871   3.045   3.203   3.388   4.096   4.132
  4.361   4.401   4.499   4.514   4.535   4.552   4.616   4.860
  5.204   7.147   8.175   8.202   8.277  10.298  26.614  26.740
 27.090  36.524  37.138  49.424 219.138 293.852 293.876 293.979
*******
 --------------------------------------------------------------

          Ground-State Mulliken Net Atomic Charges

     Atom                 Charge (a.u.)
  ----------------------------------------
      1 Br                   -0.058474
      2 N                     0.022799
      3 N                     0.067720
      4 Cl                   -0.032045
  ----------------------------------------
  Sum of atomic charges =    -0.000000

 -----------------------------------------------------------------
                    Cartesian Multipole Moments
 -----------------------------------------------------------------
    Charge (ESU x 10^10)
                -0.0000
    Dipole Moment (Debye)
         X       0.0613      Y      -0.7469      Z      -0.0002
       Tot       0.7494
    Quadrupole Moments (Debye-Ang)
        XX     -42.4324     XY      -0.0590     YY     -42.7979
        XZ       0.0021     YZ      -0.0004     ZZ     -42.0250
    Octopole Moments (Debye-Ang^2)
       XXX      34.4407    XXY      -9.2368    XYY      10.0380
       YYY     -13.6163    XXZ      -0.0086    XYZ      -0.0009
       YYZ      -0.0088    XZZ       9.2917    YZZ      -1.0402
       ZZZ      -0.0153
    Hexadecapole Moments (Debye-Ang^3)
      XXXX    -575.5762   XXXY      -1.6879   XXYY    -117.2077
      XYYY       1.2115   YYYY    -172.6105   XXXZ       0.0358
      XXYZ      -0.0048   XYYZ       0.0154   YYYZ      -0.0190
      XXZZ    -105.5379   XYZZ      -2.4735   YYZZ     -35.3579
      XZZZ       0.0213   YZZZ      -0.0172   ZZZZ     -47.4339
 -----------------------------------------------------------------
 DrvMan completing analytic gradient of the correlated energy
 Correlated dipole moment
            1
    1   0.0241039
    2  -0.2938603
    3  -0.0000795
 Energy read as -3141.457086092
 Full Analytical Gradient: (in a.u., or Hartree/Bohr)
             1             2             3             4
    1   -0.00003562   -0.00010765    0.00013744    0.00000583
    2    0.00004428   -0.00008292    0.00004064   -0.00000201
    3    0.00003142   -0.00008840    0.00009190   -0.00003492
 Gradient time:  CPU 1.40 s  wall 1.42 s
 ----------------------------------------------------------------
             Standard Nuclear Orientation (Angstroms)
    I     Atom           X                Y                Z
 ----------------------------------------------------------------
    1      Br      1.2447832020    -0.1986935439     0.0000000000
    2      N      -0.0928522932     1.2774509113    -0.0000000000
    3      N      -1.2734925705     1.0833456416    -0.0000000000
    4      Cl     -1.9991763544    -0.5630177549     0.0000000000
 ----------------------------------------------------------------
 Nuclear Repulsion Energy =   287.8530693997 hartrees
 There are       33 alpha and       33 beta electrons

                       Distance Matrix (Angstroms)
             Br(  1)   N (  2)   N (  3)
   N (  2)  1.992052
   N (  3)  2.825834  1.196490
   Cl(  4)  3.264354  2.649792  1.799202

 Requested basis set is 6-311++G(d,p)
 There are 44 shells and 122 basis functions
 A cutoff of  1.0D-14 yielded    881 shell pairs
 There are      7225 function pairs (      7983 Cartesian)
 Smallest overlap matrix eigenvalue = 1.49E-04
 Guess MOs from SCF MO coefficient file

 -----------------------------------------------------------------------
  General SCF calculation program by
  Eric Jon Sundstrom, Paul Horn, Yuezhi Mao, Dmitri Zuev, Alec White,
  David Stuck, Shaama M.S., Shane Yost, Joonho Lee, David Small,
  Daniel Levine, Susi Lehtola, Hugh Burton, Evgeny Epifanovsky
 -----------------------------------------------------------------------
 Hartree-Fock
 using 6 threads for integral computing
 -------------------------------------------------------
 OpenMP Integral computing Module                
 Release: version 2.0, May 2017, Q-Chem Inc. Pleasanton 
 -------------------------------------------------------
 A restricted SCF calculation will be
 performed using DIIS
 SCF converges when DIIS error is below 1.0e-08
 ---------------------------------------
  Cycle       Energy         DIIS error
 ---------------------------------------
    1   -3140.6686668733      1.71e-05  
    2   -3140.6686676556      4.97e-06  
    3   -3140.6686677756      2.32e-06  
    4   -3140.6686677944      1.16e-06  
    5   -3140.6686678030      4.76e-07  
    6   -3140.6686678048      2.36e-07  
    7   -3140.6686678052      7.62e-08  
    8   -3140.6686678052      3.39e-08  
    9   -3140.6686678052      1.52e-08  
   10   -3140.6686678052      5.74e-09  Convergence criterion met
 ---------------------------------------
 SCF time:   CPU 7.47s  wall 2.00s 
 SCF   energy in the final basis set =    -3140.6686678052
 Total energy in the final basis set =    -3140.6686678052


 ------------------------------------------------------------------------------

   CCMAN2: suite of methods based on coupled cluster
           and equation of motion theories.

   Components:
   * libvmm-1.3-trunk
     by Evgeny Epifanovsky, Ilya Kaliman.
   * libtensor-2.5-trunk
     by Evgeny Epifanovsky, Michael Wormit, Dmitry Zuev, Sam Manzer, 
        Ilya Kaliman.
   * libcc-2.5-trunk
     by Evgeny Epifanovsky, Arik Landau, Tomasz Kus, Kirill Khistyaev, 
        Dmitry Zuev, Prashant Manohar, Xintian Feng, Anna Krylov, 
        Matthew Goldey, Alec White, Thomas Jagau, Kaushik Nanda, 
        Anastasia Gunina, Alexander Kunitsa, Joonho Lee.

   CCMAN original authors:
   Anna I. Krylov, C. David Sherrill, Steven R. Gwaltney,
   Edward F. C. Byrd (2000)
   Sergey V. Levchenko, Lyudmila V. Slipchenko, Tao Wang,
   Ana-Maria C. Cristian (2003)
   Piotr A. Pieniazek, C. Melania Oana, Evgeny Epifanovsky (2007)
   Prashant Manohar (2009)

 ------------------------------------------------------------------------------


 Allocating and initializing 63808MB of RAM...
 Calculation will run on 6 cores.


 Alpha MOs, Restricted
 -- Occupied --                  
-490.07 -104.89  -65.21  -58.57  -58.56  -58.56  -15.75  -15.74
  1 A     2 A     3 A     4 A     5 A     6 A     7 A     8 A                  
-10.618  -9.884  -8.086  -8.082  -8.082  -7.499  -7.488  -7.488
  9 A    10 A    11 A    12 A    13 A    14 A    15 A    16 A                  
 -3.240  -3.235  -3.234  -3.221  -3.221  -1.466  -1.151  -1.056
 17 A    18 A    19 A    20 A    21 A    22 A    23 A    24 A                  
 -0.847  -0.695  -0.674  -0.643  -0.498  -0.494  -0.453  -0.446
 25 A    26 A    27 A    28 A    29 A    30 A    31 A    32 A                  
 -0.413
 33 A                                                                          
 -- Virtual --                   
 -0.005   0.068   0.081   0.086   0.103   0.104   0.107   0.133
 34 A    35 A    36 A    37 A    38 A    39 A    40 A    41 A                  
  0.135   0.177   0.188   0.200   0.201   0.236   0.246   0.273
 42 A    43 A    44 A    45 A    46 A    47 A    48 A    49 A                  
  0.305   0.320   0.379   0.524   0.525   0.540   0.557   0.562
 50 A    51 A    52 A    53 A    54 A    55 A    56 A    57 A                  
  0.591   0.647   0.724   0.743   0.757   0.773   0.802   0.908
 58 A    59 A    60 A    61 A    62 A    63 A    64 A    65 A                  
  0.958   0.982   1.007   1.023   1.060   1.077   1.108   1.148
 66 A    67 A    68 A    69 A    70 A    71 A    72 A    73 A                  
  1.179   1.202   1.288   1.315   1.362   1.573   1.893   1.964
 74 A    75 A    76 A    77 A    78 A    79 A    80 A    81 A                  
  2.002   2.135   2.255   2.292   2.377   2.412   2.604   2.610
 82 A    83 A    84 A    85 A    86 A    87 A    88 A    89 A                  
  2.674   2.720   2.872   3.045   3.203   3.388   4.096   4.132
 90 A    91 A    92 A    93 A    94 A    95 A    96 A    97 A                  
  4.361   4.401   4.499   4.514   4.535   4.552   4.616   4.860
 98 A    99 A   100 A   101 A   102 A   103 A   104 A   105 A                  
  5.204   7.147   8.175   8.202   8.277  10.298  26.614  26.740
106 A   107 A   108 A   109 A   110 A   111 A   112 A   113 A                  
 27.091  36.524  37.138  49.424 219.138 293.852 293.877 293.979
114 A   115 A   116 A   117 A   118 A   119 A   120 A   121 A                  
*******
122 A                                                                          

 Beta MOs, Restricted
 -- Occupied --                  
-490.07 -104.89  -65.21  -58.57  -58.56  -58.56  -15.75  -15.74
  1 A     2 A     3 A     4 A     5 A     6 A     7 A     8 A                  
-10.618  -9.884  -8.086  -8.082  -8.082  -7.499  -7.488  -7.488
  9 A    10 A    11 A    12 A    13 A    14 A    15 A    16 A                  
 -3.240  -3.235  -3.234  -3.221  -3.221  -1.466  -1.151  -1.056
 17 A    18 A    19 A    20 A    21 A    22 A    23 A    24 A                  
 -0.847  -0.695  -0.674  -0.643  -0.498  -0.494  -0.453  -0.446
 25 A    26 A    27 A    28 A    29 A    30 A    31 A    32 A                  
 -0.413
 33 A                                                                          
 -- Virtual --                   
 -0.005   0.068   0.081   0.086   0.103   0.104   0.107   0.133
 34 A    35 A    36 A    37 A    38 A    39 A    40 A    41 A                  
  0.135   0.177   0.188   0.200   0.201   0.236   0.246   0.273
 42 A    43 A    44 A    45 A    46 A    47 A    48 A    49 A                  
  0.305   0.320   0.379   0.524   0.525   0.540   0.557   0.562
 50 A    51 A    52 A    53 A    54 A    55 A    56 A    57 A                  
  0.591   0.647   0.724   0.743   0.757   0.773   0.802   0.908
 58 A    59 A    60 A    61 A    62 A    63 A    64 A    65 A                  
  0.958   0.982   1.007   1.023   1.060   1.077   1.108   1.148
 66 A    67 A    68 A    69 A    70 A    71 A    72 A    73 A                  
  1.179   1.202   1.288   1.315   1.362   1.573   1.893   1.964
 74 A    75 A    76 A    77 A    78 A    79 A    80 A    81 A                  
  2.002   2.135   2.255   2.292   2.377   2.412   2.604   2.610
 82 A    83 A    84 A    85 A    86 A    87 A    88 A    89 A                  
  2.674   2.720   2.872   3.045   3.203   3.388   4.096   4.132
 90 A    91 A    92 A    93 A    94 A    95 A    96 A    97 A                  
  4.361   4.401   4.499   4.514   4.535   4.552   4.616   4.860
 98 A    99 A   100 A   101 A   102 A   103 A   104 A   105 A                  
  5.204   7.147   8.175   8.202   8.277  10.298  26.614  26.740
106 A   107 A   108 A   109 A   110 A   111 A   112 A   113 A                  
 27.091  36.524  37.138  49.424 219.138 293.852 293.877 293.979
114 A   115 A   116 A   117 A   118 A   119 A   120 A   121 A                  
*******
122 A                                                                          

 Occupation and symmetry of molecular orbitals

 Point group: C1 (1 irreducible representation).

                           A     All 
 -------------------------------------
 All molecular orbitals:
  - Alpha                  122   122 
  - Beta                   122   122 
 -------------------------------------
 Alpha orbitals:
  - Frozen occupied        16    16  
  - Active occupied        17    17  
  - Active virtual         89    89  
  - Frozen virtual         0     0   
 -------------------------------------
 Beta orbitals:
  - Frozen occupied        16    16  
  - Active occupied        17    17  
  - Active virtual         89    89  
  - Frozen virtual         0     0   
 -------------------------------------

 Import integrals:   CPU 0.00 s  wall 0.00 s

 Import integrals:   CPU 43.66 s  wall 10.00 s

 MP2 amplitudes:   CPU 0.13 s  wall 0.09 s

Running a double precision version
           CCSD T amplitudes will be solved using DIIS.

           Start     Size      MaxIter   EConv     TConv     
           3         7         100       1.00e-07  1.00e-05  
 ------------------------------------------------------------------------------
           Energy (a.u.)   Ediff      Tdiff       Comment
 ------------------------------------------------------------------------------
         -3141.45198857                           
     1   -3141.42467496   2.73e-02   8.05e-01     
     2   -3141.45550467   3.08e-02   1.13e-01     
     3   -3141.45229306   3.21e-03   5.30e-02     
     4   -3141.45558398   3.29e-03   2.07e-02     Switched to DIIS steps.
     5   -3141.45689534   1.31e-03   1.41e-02     
     6   -3141.45701205   1.17e-04   3.52e-03     
     7   -3141.45705694   4.49e-05   2.21e-03     
     8   -3141.45707878   2.18e-05   7.23e-04     
     9   -3141.45708656   7.78e-06   4.26e-04     
    10   -3141.45708608   4.85e-07   1.04e-04     
    11   -3141.45708625   1.76e-07   5.70e-05     
    12   -3141.45708609   1.68e-07   3.83e-05     
    13   -3141.45708611   2.83e-08   1.34e-05     
    14   -3141.45708608   3.59e-08   6.01e-06     
 ------------------------------------------------------------------------------
         -3141.45708608                           CCSD T converged.

End of double precision
 SCF energy                 = -3140.66866781
 MP2 energy                 = -3141.45198857
 CCSD correlation energy     =    -0.78841827
 CCSD total energy           = -3141.45708608

 CCSD  T1^2 = 0.0208  T2^2 = 0.2827  Leading amplitudes:

 Amplitude    Orbitals with energies
  0.0359       30 (A) A                  ->    35 (A) A                   
              -0.4942                          0.0683                     
  0.0359       30 (A) B                  ->    35 (A) B                   
              -0.4942                          0.0683                     
  0.0309       29 (A) A                  ->    34 (A) A                   
              -0.4984                         -0.0052                     
  0.0309       29 (A) B                  ->    34 (A) B                   
              -0.4984                         -0.0052                     

 Amplitude    Orbitals with energies
 -0.0883       33 (A) A      33 (A) B    ->    34 (A) A      34 (A) B     
              -0.4128       -0.4128           -0.0052       -0.0052       
  0.0883       33 (A) A      33 (A) B    ->    34 (A) B      34 (A) A     
              -0.4128       -0.4128           -0.0052       -0.0052       
  0.0883       33 (A) B      33 (A) A    ->    34 (A) A      34 (A) B     
              -0.4128       -0.4128           -0.0052       -0.0052       
 -0.0883       33 (A) B      33 (A) A    ->    34 (A) B      34 (A) A     
              -0.4128       -0.4128           -0.0052       -0.0052       

 Computing CCSD intemediates for later calculations in double precision
 Finished.

Running a double precision version
           CCSD Lambda amplitudes will be solved using DIIS.
           Start     Size      MaxIter   EConv     LConv     
           3         7         100       1.00e-07  1.00e-05  
 ------------------------------------------------------------------------------
            Enorm      Ldiff       Comment
 ------------------------------------------------------------------------------
     1     6.10e-02   4.75e-02     
     2     1.45e-02   4.04e-03     
     3     6.29e-03   2.37e-03     
     4     3.93e-03   1.17e-03     Switched to DIIS steps.
     5     1.59e-03   8.31e-04     
     6     8.70e-04   3.64e-04     
     7     2.77e-04   1.48e-04     
     8     1.09e-04   1.27e-05     
     9     4.44e-05   8.88e-07     
    10     2.48e-05   9.05e-08     
    11     1.23e-05   7.77e-07     
    12     5.17e-06   5.62e-07     
    13     2.07e-06   2.38e-08     
    14     8.25e-07   1.03e-07     
    15     4.76e-07   7.14e-08     
    16     2.42e-07   4.00e-08     
    17     1.33e-07   2.74e-08     
    18     5.83e-08   1.71e-08     
 ------------------------------------------------------------------------------
                                   CCSD Lambda converged.

 Computing density matrices in double precision...
           Orbital response amplitudes will be solved using DIIS.
           Start     Size      MaxIter   EConv     LConv     
           3         7         100       1.00e-06  1.00e-06  
 ------------------------------------------------------------------------------
            Enorm      Ldiff       Comment
 ------------------------------------------------------------------------------
     1     1.18e-01   3.66e-03     
     2     1.58e-01   3.11e-02     
     3     2.54e-01   5.82e-02     
     4     1.72e-02   1.29e-01     Switched to DIIS steps.
     5     3.88e-03   1.50e-03     
     6     1.25e-03   3.37e-04     
     7     6.02e-04   3.76e-05     
     8     2.74e-04   9.16e-05     
     9     4.45e-05   5.40e-06     
    10     1.34e-05   5.51e-06     
    11     5.58e-06   3.99e-07     
    12     2.15e-06   2.53e-07     
    13     1.33e-06   7.49e-08     
    14     3.40e-07   1.28e-08     
 ------------------------------------------------------------------------------
                                   Orbital response converged.

 Computing density matrices... Done.
 CCSD calculation:   CPU 1402.13 s  wall 244.33 s

 Transferring MO TPDM to AO TPDM
 Transferring g2_o1o1o1o1
 Transferring g2_o1o1o1v1
 Transferring g2_o1o1v1v1
 Transferring g2_o1v1o1v1
 Transferring g2_o1v1v1v1
 Transferring g2_v1v1v1v1
 Adding separable TPDM
 Computing TPDM gradient
 --------------------------------------------------------
 2e gradient
  Atom          X               Y               Z
 --------------------------------------------------------
    1        -34.480997       15.034905        0.000000  
    2         -7.078149      -18.720902       -0.000001  
    3         19.642818      -10.494732        0.000000  
    4         21.916328       14.180728        0.000000  
 --------------------------------------------------------
 --------------------------------------------------------
 Final gradient
  Atom          X               Y               Z
 --------------------------------------------------------
    1        -34.480997       15.034905        0.000000  
    2         -7.078149      -18.720902       -0.000001  
    3         19.642818      -10.494732        0.000000  
    4         21.916328       14.180728        0.000000  
 --------------------------------------------------------
 Analytic gradient from two-electron contribution:   CPU 233.14 s  wall 68.54 s

 Total ccman2 time:   CPU 1683.24 s  wall 325.03 s


 --------------------------------------------------------------

                    Orbital Energies (a.u.)
 --------------------------------------------------------------

 Alpha MOs
 -- Occupied --
*******-104.894 -65.205 -58.566 -58.563 -58.563 -15.751 -15.744
-10.618  -9.884  -8.086  -8.082  -8.082  -7.499  -7.488  -7.488
 -3.240  -3.235  -3.234  -3.221  -3.221  -1.466  -1.151  -1.056
 -0.847  -0.695  -0.674  -0.643  -0.498  -0.494  -0.453  -0.446
 -0.413
 -- Virtual --
 -0.005   0.068   0.081   0.086   0.103   0.104   0.107   0.133
  0.135   0.177   0.188   0.200   0.201   0.236   0.246   0.273
  0.305   0.320   0.379   0.524   0.525   0.540   0.557   0.562
  0.591   0.647   0.724   0.743   0.757   0.773   0.802   0.908
  0.958   0.982   1.007   1.023   1.060   1.077   1.108   1.148
  1.179   1.202   1.288   1.315   1.362   1.573   1.893   1.964
  2.002   2.135   2.255   2.292   2.377   2.412   2.604   2.610
  2.674   2.720   2.872   3.045   3.203   3.388   4.096   4.132
  4.361   4.401   4.499   4.514   4.535   4.552   4.616   4.860
  5.204   7.147   8.175   8.202   8.277  10.298  26.614  26.740
 27.091  36.524  37.138  49.424 219.138 293.852 293.877 293.979
*******
 --------------------------------------------------------------

          Ground-State Mulliken Net Atomic Charges

     Atom                 Charge (a.u.)
  ----------------------------------------
      1 Br                   -0.058541
      2 N                     0.022632
      3 N                     0.067771
      4 Cl                   -0.031861
  ----------------------------------------
  Sum of atomic charges =    -0.000000

 -----------------------------------------------------------------
                    Cartesian Multipole Moments
 -----------------------------------------------------------------
    Charge (ESU x 10^10)
                 0.0000
    Dipole Moment (Debye)
         X       0.0597      Y      -0.7482      Z      -0.0000
       Tot       0.7505
    Quadrupole Moments (Debye-Ang)
        XX     -42.4315     XY      -0.0589     YY     -42.7984
        XZ       0.0000     YZ      -0.0000     ZZ     -42.0244
    Octopole Moments (Debye-Ang^2)
       XXX      34.3997    XXY      -9.2341    XYY      10.0231
       YYY     -13.6229    XXZ       0.0000    XYZ       0.0000
       YYZ      -0.0000    XZZ       9.2769    YZZ      -1.0408
       ZZZ       0.0000
    Hexadecapole Moments (Debye-Ang^3)
      XXXX    -575.2753   XXXY      -1.6823   XXYY    -117.1629
      XYYY       1.2358   YYYY    -172.6114   XXXZ       0.0000
      XXYZ      -0.0000   XYYZ      -0.0000   YYYZ      -0.0000
      XXZZ    -105.4834   XYZZ      -2.4658   YYZZ     -35.3578
      XZZZ       0.0000   YZZZ      -0.0000   ZZZZ     -47.4326
 -----------------------------------------------------------------
 DrvMan completing analytic gradient of the correlated energy
 Correlated dipole moment
            1
    1   0.0234897
    2  -0.2943473
    3  -0.0000001
 Energy read as -3141.457086077
 Full Analytical Gradient: (in a.u., or Hartree/Bohr)
             1             2             3             4
    1   -0.00004238   -0.00020369    0.00014064    0.00010543
    2    0.00003301   -0.00017021    0.00008065    0.00005655
    3    0.00000001   -0.00000000   -0.00000001    0.00000001
 Gradient time:  CPU 1.40 s  wall 1.42 s
 ----------------------------------------------------------------
             Standard Nuclear Orientation (Angstroms)
    I     Atom           X                Y                Z
 ----------------------------------------------------------------
    1      Br      1.2447832020    -0.1986935439     0.0000000000
    2      N      -0.0928522932     1.2774509113    -0.0000000000
    3      N      -1.2734925705     1.0833456416    -0.0000000000
    4      Cl     -2.0011763544    -0.5630177549     0.0000000000
 ----------------------------------------------------------------
 Nuclear Repulsion Energy =   287.7657746977 hartrees
 There are       33 alpha and       33 beta electrons

                       Distance Matrix (Angstroms)
             Br(  1)   N (  2)   N (  3)
   N (  2)  1.992052
   N (  3)  2.825834  1.196490
   Cl(  4)  3.266341  2.651231  1.800010

 Requested basis set is 6-311++G(d,p)
 There are 44 shells and 122 basis functions
 A cutoff of  1.0D-14 yielded    881 shell pairs
 There are      7225 function pairs (      7983 Cartesian)
 Smallest overlap matrix eigenvalue = 1.49E-04
 Guess MOs from SCF MO coefficient file

 -----------------------------------------------------------------------
  General SCF calculation program by
  Eric Jon Sundstrom, Paul Horn, Yuezhi Mao, Dmitri Zuev, Alec White,
  David Stuck, Shaama M.S., Shane Yost, Joonho Lee, David Small,
  Daniel Levine, Susi Lehtola, Hugh Burton, Evgeny Epifanovsky
 -----------------------------------------------------------------------
 Hartree-Fock
 using 6 threads for integral computing
 -------------------------------------------------------
 OpenMP Integral computing Module                
 Release: version 2.0, May 2017, Q-Chem Inc. Pleasanton 
 -------------------------------------------------------
 A restricted SCF calculation will be
 performed using DIIS
 SCF converges when DIIS error is below 1.0e-08
 ---------------------------------------
  Cycle       Energy         DIIS error
 ---------------------------------------
    1   -3140.6686312336      1.39e-05  
    2   -3140.6686317931      4.79e-06  
    3   -3140.6686318828      3.00e-06  
    4   -3140.6686319140      1.19e-06  
    5   -3140.6686319250      5.38e-07  
    6   -3140.6686319272      2.23e-07  
    7   -3140.6686319276      7.98e-08  
    8   -3140.6686319277      3.87e-08  
    9   -3140.6686319277      1.30e-08  
   10   -3140.6686319277      5.26e-09  Convergence criterion met
 ---------------------------------------
 SCF time:   CPU 7.51s  wall 1.00s 
 SCF   energy in the final basis set =    -3140.6686319277
 Total energy in the final basis set =    -3140.6686319277


 ------------------------------------------------------------------------------

   CCMAN2: suite of methods based on coupled cluster
           and equation of motion theories.

   Components:
   * libvmm-1.3-trunk
     by Evgeny Epifanovsky, Ilya Kaliman.
   * libtensor-2.5-trunk
     by Evgeny Epifanovsky, Michael Wormit, Dmitry Zuev, Sam Manzer, 
        Ilya Kaliman.
   * libcc-2.5-trunk
     by Evgeny Epifanovsky, Arik Landau, Tomasz Kus, Kirill Khistyaev, 
        Dmitry Zuev, Prashant Manohar, Xintian Feng, Anna Krylov, 
        Matthew Goldey, Alec White, Thomas Jagau, Kaushik Nanda, 
        Anastasia Gunina, Alexander Kunitsa, Joonho Lee.

   CCMAN original authors:
   Anna I. Krylov, C. David Sherrill, Steven R. Gwaltney,
   Edward F. C. Byrd (2000)
   Sergey V. Levchenko, Lyudmila V. Slipchenko, Tao Wang,
   Ana-Maria C. Cristian (2003)
   Piotr A. Pieniazek, C. Melania Oana, Evgeny Epifanovsky (2007)
   Prashant Manohar (2009)

 ------------------------------------------------------------------------------


 Allocating and initializing 63808MB of RAM...
 Calculation will run on 6 cores.


 Alpha MOs, Restricted
 -- Occupied --                  
-490.07 -104.89  -65.21  -58.57  -58.56  -58.56  -15.75  -15.74
  1 A     2 A     3 A     4 A     5 A     6 A     7 A     8 A                  
-10.617  -9.884  -8.086  -8.082  -8.082  -7.499  -7.488  -7.488
  9 A    10 A    11 A    12 A    13 A    14 A    15 A    16 A                  
 -3.240  -3.235  -3.234  -3.221  -3.221  -1.466  -1.151  -1.056
 17 A    18 A    19 A    20 A    21 A    22 A    23 A    24 A                  
 -0.847  -0.695  -0.674  -0.643  -0.498  -0.494  -0.453  -0.447
 25 A    26 A    27 A    28 A    29 A    30 A    31 A    32 A                  
 -0.413
 33 A                                                                          
 -- Virtual --                   
 -0.005   0.068   0.081   0.086   0.103   0.104   0.107   0.133
 34 A    35 A    36 A    37 A    38 A    39 A    40 A    41 A                  
  0.135   0.177   0.188   0.200   0.201   0.236   0.246   0.273
 42 A    43 A    44 A    45 A    46 A    47 A    48 A    49 A                  
  0.305   0.320   0.379   0.524   0.525   0.540   0.557   0.562
 50 A    51 A    52 A    53 A    54 A    55 A    56 A    57 A                  
  0.591   0.648   0.725   0.743   0.757   0.773   0.802   0.908
 58 A    59 A    60 A    61 A    62 A    63 A    64 A    65 A                  
  0.958   0.982   1.007   1.023   1.060   1.077   1.108   1.148
 66 A    67 A    68 A    69 A    70 A    71 A    72 A    73 A                  
  1.179   1.202   1.288   1.315   1.362   1.573   1.893   1.964
 74 A    75 A    76 A    77 A    78 A    79 A    80 A    81 A                  
  2.002   2.135   2.255   2.291   2.377   2.412   2.604   2.610
 82 A    83 A    84 A    85 A    86 A    87 A    88 A    89 A                  
  2.674   2.720   2.871   3.045   3.203   3.388   4.096   4.132
 90 A    91 A    92 A    93 A    94 A    95 A    96 A    97 A                  
  4.361   4.401   4.499   4.514   4.535   4.552   4.616   4.860
 98 A    99 A   100 A   101 A   102 A   103 A   104 A   105 A                  
  5.204   7.147   8.175   8.202   8.277  10.298  26.614  26.740
106 A   107 A   108 A   109 A   110 A   111 A   112 A   113 A                  
 27.090  36.524  37.138  49.424 219.138 293.852 293.876 293.979
114 A   115 A   116 A   117 A   118 A   119 A   120 A   121 A                  
*******
122 A                                                                          

 Beta MOs, Restricted
 -- Occupied --                  
-490.07 -104.89  -65.21  -58.57  -58.56  -58.56  -15.75  -15.74
  1 A     2 A     3 A     4 A     5 A     6 A     7 A     8 A                  
-10.617  -9.884  -8.086  -8.082  -8.082  -7.499  -7.488  -7.488
  9 A    10 A    11 A    12 A    13 A    14 A    15 A    16 A                  
 -3.240  -3.235  -3.234  -3.221  -3.221  -1.466  -1.151  -1.056
 17 A    18 A    19 A    20 A    21 A    22 A    23 A    24 A                  
 -0.847  -0.695  -0.674  -0.643  -0.498  -0.494  -0.453  -0.447
 25 A    26 A    27 A    28 A    29 A    30 A    31 A    32 A                  
 -0.413
 33 A                                                                          
 -- Virtual --                   
 -0.005   0.068   0.081   0.086   0.103   0.104   0.107   0.133
 34 A    35 A    36 A    37 A    38 A    39 A    40 A    41 A                  
  0.135   0.177   0.188   0.200   0.201   0.236   0.246   0.273
 42 A    43 A    44 A    45 A    46 A    47 A    48 A    49 A                  
  0.305   0.320   0.379   0.524   0.525   0.540   0.557   0.562
 50 A    51 A    52 A    53 A    54 A    55 A    56 A    57 A                  
  0.591   0.648   0.725   0.743   0.757   0.773   0.802   0.908
 58 A    59 A    60 A    61 A    62 A    63 A    64 A    65 A                  
  0.958   0.982   1.007   1.023   1.060   1.077   1.108   1.148
 66 A    67 A    68 A    69 A    70 A    71 A    72 A    73 A                  
  1.179   1.202   1.288   1.315   1.362   1.573   1.893   1.964
 74 A    75 A    76 A    77 A    78 A    79 A    80 A    81 A                  
  2.002   2.135   2.255   2.291   2.377   2.412   2.604   2.610
 82 A    83 A    84 A    85 A    86 A    87 A    88 A    89 A                  
  2.674   2.720   2.871   3.045   3.203   3.388   4.096   4.132
 90 A    91 A    92 A    93 A    94 A    95 A    96 A    97 A                  
  4.361   4.401   4.499   4.514   4.535   4.552   4.616   4.860
 98 A    99 A   100 A   101 A   102 A   103 A   104 A   105 A                  
  5.204   7.147   8.175   8.202   8.277  10.298  26.614  26.740
106 A   107 A   108 A   109 A   110 A   111 A   112 A   113 A                  
 27.090  36.524  37.138  49.424 219.138 293.852 293.876 293.979
114 A   115 A   116 A   117 A   118 A   119 A   120 A   121 A                  
*******
122 A                                                                          

 Occupation and symmetry of molecular orbitals

 Point group: C1 (1 irreducible representation).

                           A     All 
 -------------------------------------
 All molecular orbitals:
  - Alpha                  122   122 
  - Beta                   122   122 
 -------------------------------------
 Alpha orbitals:
  - Frozen occupied        16    16  
  - Active occupied        17    17  
  - Active virtual         89    89  
  - Frozen virtual         0     0   
 -------------------------------------
 Beta orbitals:
  - Frozen occupied        16    16  
  - Active occupied        17    17  
  - Active virtual         89    89  
  - Frozen virtual         0     0   
 -------------------------------------

 Import integrals:   CPU 0.00 s  wall 0.00 s

 Import integrals:   CPU 41.40 s  wall 8.75 s

 MP2 amplitudes:   CPU 0.18 s  wall 0.15 s

Running a double precision version
           CCSD T amplitudes will be solved using DIIS.

           Start     Size      MaxIter   EConv     TConv     
           3         7         100       1.00e-07  1.00e-05  
 ------------------------------------------------------------------------------
           Energy (a.u.)   Ediff      Tdiff       Comment
 ------------------------------------------------------------------------------
         -3141.45199846                           
     1   -3141.42465857   2.73e-02   8.05e-01     
     2   -3141.45550628   3.08e-02   1.13e-01     
     3   -3141.45228800   3.22e-03   5.30e-02     
     4   -3141.45558213   3.29e-03   2.07e-02     Switched to DIIS steps.
     5   -3141.45689489   1.31e-03   1.41e-02     
     6   -3141.45701183   1.17e-04   3.52e-03     
     7   -3141.45705687   4.50e-05   2.21e-03     
     8   -3141.45707876   2.19e-05   7.24e-04     
     9   -3141.45708657   7.81e-06   4.27e-04     
    10   -3141.45708609   4.87e-07   1.04e-04     
    11   -3141.45708627   1.79e-07   5.72e-05     
    12   -3141.45708610   1.70e-07   3.85e-05     
    13   -3141.45708612   2.86e-08   1.35e-05     
    14   -3141.45708609   3.61e-08   6.04e-06     
 ------------------------------------------------------------------------------
         -3141.45708609                           CCSD T converged.

End of double precision
 SCF energy                 = -3140.66863193
 MP2 energy                 = -3141.45199846
 CCSD correlation energy     =    -0.78845416
 CCSD total energy           = -3141.45708609

 CCSD  T1^2 = 0.0208  T2^2 = 0.2828  Leading amplitudes:

 Amplitude    Orbitals with energies
  0.0359       30 (A) A                  ->    35 (A) A                   
              -0.4942                          0.0683                     
  0.0359       30 (A) B                  ->    35 (A) B                   
              -0.4942                          0.0683                     
  0.0309       29 (A) A                  ->    34 (A) A                   
              -0.4983                         -0.0054                     
  0.0309       29 (A) B                  ->    34 (A) B                   
              -0.4983                         -0.0054                     

 Amplitude    Orbitals with energies
 -0.0886       33 (A) A      33 (A) B    ->    34 (A) A      34 (A) B     
              -0.4128       -0.4128           -0.0054       -0.0054       
  0.0886       33 (A) A      33 (A) B    ->    34 (A) B      34 (A) A     
              -0.4128       -0.4128           -0.0054       -0.0054       
  0.0886       33 (A) B      33 (A) A    ->    34 (A) A      34 (A) B     
              -0.4128       -0.4128           -0.0054       -0.0054       
 -0.0886       33 (A) B      33 (A) A    ->    34 (A) B      34 (A) A     
              -0.4128       -0.4128           -0.0054       -0.0054       

 Computing CCSD intemediates for later calculations in double precision
 Finished.

Running a double precision version
           CCSD Lambda amplitudes will be solved using DIIS.
           Start     Size      MaxIter   EConv     LConv     
           3         7         100       1.00e-07  1.00e-05  
 ------------------------------------------------------------------------------
            Enorm      Ldiff       Comment
 ------------------------------------------------------------------------------
     1     6.10e-02   4.76e-02     
     2     1.45e-02   4.04e-03     
     3     6.29e-03   2.38e-03     
     4     3.94e-03   1.17e-03     Switched to DIIS steps.
     5     1.59e-03   8.31e-04     
     6     8.71e-04   3.65e-04     
     7     2.77e-04   1.48e-04     
     8     1.09e-04   1.28e-05     
     9     4.46e-05   9.15e-07     
    10     2.49e-05   8.11e-08     
    11     1.24e-05   7.89e-07     
    12     5.19e-06   5.64e-07     
    13     2.08e-06   2.48e-08     
    14     8.28e-07   1.03e-07     
    15     4.78e-07   7.16e-08     
    16     2.43e-07   4.02e-08     
    17     1.34e-07   2.76e-08     
    18     5.87e-08   1.72e-08     
 ------------------------------------------------------------------------------
                                   CCSD Lambda converged.

 Computing density matrices in double precision...
           Orbital response amplitudes will be solved using DIIS.
           Start     Size      MaxIter   EConv     LConv     
           3         7         100       1.00e-06  1.00e-06  
 ------------------------------------------------------------------------------
            Enorm      Ldiff       Comment
 ------------------------------------------------------------------------------
     1     1.18e-01   3.66e-03     
     2     1.58e-01   3.11e-02     
     3     2.54e-01   5.82e-02     
     4     1.72e-02   1.29e-01     Switched to DIIS steps.
     5     3.89e-03   1.51e-03     
     6     1.26e-03   3.35e-04     
     7     6.06e-04   3.54e-05     
     8     2.73e-04   9.24e-05     
     9     4.47e-05   5.19e-06     
    10     1.34e-05   5.51e-06     
    11     5.61e-06   4.04e-07     
    12     2.16e-06   2.53e-07     
    13     1.34e-06   7.62e-08     
    14     3.40e-07   1.29e-08     
 ------------------------------------------------------------------------------
                                   Orbital response converged.

 Computing density matrices... Done.
 CCSD calculation:   CPU 1402.22 s  wall 244.35 s

 Transferring MO TPDM to AO TPDM
 Transferring g2_o1o1o1o1
 Transferring g2_o1o1o1v1
 Transferring g2_o1o1v1v1
 Transferring g2_o1v1o1v1
 Transferring g2_o1v1v1v1
 Transferring g2_v1v1v1v1
 Adding separable TPDM
 Computing TPDM gradient
 --------------------------------------------------------
 2e gradient
  Atom          X               Y               Z
 --------------------------------------------------------
    1        -34.465177       15.037281        0.000000  
    2         -7.080856      -18.718014       -0.000000  
    3         19.635907      -10.479858        0.000000  
    4         21.910126       14.160591        0.000000  
 --------------------------------------------------------
 --------------------------------------------------------
 Final gradient
  Atom          X               Y               Z
 --------------------------------------------------------
    1        -34.465177       15.037281        0.000000  
    2         -7.080856      -18.718014       -0.000000  
    3         19.635907      -10.479858        0.000000  
    4         21.910126       14.160591        0.000000  
 --------------------------------------------------------
 Analytic gradient from two-electron contribution:   CPU 241.17 s  wall 71.28 s

 Total ccman2 time:   CPU 1693.92 s  wall 327.44 s


 --------------------------------------------------------------

                    Orbital Energies (a.u.)
 --------------------------------------------------------------

 Alpha MOs
 -- Occupied --
*******-104.894 -65.205 -58.566 -58.564 -58.563 -15.751 -15.744
-10.617  -9.884  -8.086  -8.082  -8.082  -7.499  -7.488  -7.488
 -3.240  -3.235  -3.234  -3.221  -3.221  -1.466  -1.151  -1.056
 -0.847  -0.695  -0.674  -0.643  -0.498  -0.494  -0.453  -0.447
 -0.413
 -- Virtual --
 -0.005   0.068   0.081   0.086   0.103   0.104   0.107   0.133
  0.135   0.177   0.188   0.200   0.201   0.236   0.246   0.273
  0.305   0.320   0.379   0.524   0.525   0.540   0.557   0.562
  0.591   0.648   0.725   0.743   0.757   0.773   0.802   0.908
  0.958   0.982   1.007   1.023   1.060   1.077   1.108   1.148
  1.179   1.202   1.288   1.315   1.362   1.573   1.893   1.964
  2.002   2.135   2.255   2.291   2.377   2.412   2.604   2.610
  2.674   2.720   2.871   3.045   3.203   3.388   4.096   4.132
  4.361   4.401   4.499   4.514   4.535   4.552   4.616   4.860
  5.204   7.147   8.175   8.202   8.277  10.298  26.614  26.740
 27.090  36.524  37.138  49.424 219.138 293.852 293.876 293.979
*******
 --------------------------------------------------------------

          Ground-State Mulliken Net Atomic Charges

     Atom                 Charge (a.u.)
  ----------------------------------------
      1 Br                   -0.058408
      2 N                     0.022967
      3 N                     0.067669
      4 Cl                   -0.032229
  ----------------------------------------
  Sum of atomic charges =    -0.000000

 -----------------------------------------------------------------
                    Cartesian Multipole Moments
 -----------------------------------------------------------------
    Charge (ESU x 10^10)
                 0.0000
    Dipole Moment (Debye)
         X       0.0628      Y      -0.7457      Z      -0.0000
       Tot       0.7483
    Quadrupole Moments (Debye-Ang)
        XX     -42.4333     XY      -0.0592     YY     -42.7974
        XZ       0.0000     YZ      -0.0000     ZZ     -42.0256
    Octopole Moments (Debye-Ang^2)
       XXX      34.4818    XXY      -9.2395    XYY      10.0529
       YYY     -13.6097    XXZ       0.0000    XYZ       0.0000
       YYZ      -0.0000    XZZ       9.3065    YZZ      -1.0397
       ZZZ       0.0000
    Hexadecapole Moments (Debye-Ang^3)
      XXXX    -575.8772   XXXY      -1.6936   XXYY    -117.2525
      XYYY       1.1872   YYYY    -172.6095   XXXZ       0.0000
      XXYZ      -0.0000   XYYZ       0.0000   YYYZ      -0.0000
      XXZZ    -105.5924   XYZZ      -2.4813   YYZZ     -35.3579
      XZZZ       0.0000   YZZZ      -0.0000   ZZZZ     -47.4351
 -----------------------------------------------------------------
 DrvMan completing analytic gradient of the correlated energy
 Correlated dipole moment
            1
    1   0.0247169
    2  -0.2933726
    3  -0.0000000
 Energy read as -3141.457086088
 Full Analytical Gradient: (in a.u., or Hartree/Bohr)
             1             2             3             4
    1   -0.00002902   -0.00001270    0.00013521   -0.00009349
    2    0.00005558    0.00000407    0.00000060   -0.00006025
    3   -0.00000000    0.00000000   -0.00000000    0.00000000
 Gradient time:  CPU 1.47 s  wall 1.60 s
 ----------------------------------------------------------------
             Standard Nuclear Orientation (Angstroms)
    I     Atom           X                Y                Z
 ----------------------------------------------------------------
    1      Br      1.2447832020    -0.1986935439     0.0000000000
    2      N      -0.0928522932     1.2774509113    -0.0000000000
    3      N      -1.2734925705     1.0833456416    -0.0000000000
    4      Cl     -2.0001763544    -0.5620177549     0.0000000000
 ----------------------------------------------------------------
 Nuclear Repulsion Energy =   287.8367271266 hartrees
 There are       33 alpha and       33 beta electrons

                       Distance Matrix (Angstroms)
             Br(  1)   N (  2)   N (  3)
   N (  2)  1.992052
   N (  3)  2.825834  1.196490
   Cl(  4)  3.265236  2.649817  1.798691

 Requested basis set is 6-311++G(d,p)
 There are 44 shells and 122 basis functions
 A cutoff of  1.0D-14 yielded    881 shell pairs
 There are      7225 function pairs (      7983 Cartesian)
 Smallest overlap matrix eigenvalue = 1.49E-04
 Guess MOs from SCF MO coefficient file

 -----------------------------------------------------------------------
  General SCF calculation program by
  Eric Jon Sundstrom, Paul Horn, Yuezhi Mao, Dmitri Zuev, Alec White,
  David Stuck, Shaama M.S., Shane Yost, Joonho Lee, David Small,
  Daniel Levine, Susi Lehtola, Hugh Burton, Evgeny Epifanovsky
 -----------------------------------------------------------------------
 Hartree-Fock
 using 6 threads for integral computing
 -------------------------------------------------------
 OpenMP Integral computing Module                
 Release: version 2.0, May 2017, Q-Chem Inc. Pleasanton 
 -------------------------------------------------------
 A restricted SCF calculation will be
 performed using DIIS
 SCF converges when DIIS error is below 1.0e-08
 ---------------------------------------
  Cycle       Energy         DIIS error
 ---------------------------------------
    1   -3140.6686776318      1.58e-05  
    2   -3140.6686782674      5.57e-06  
    3   -3140.6686783544      3.61e-06  
    4   -3140.6686783900      1.20e-06  
    5   -3140.6686783995      5.85e-07  
    6   -3140.6686784022      2.63e-07  
    7   -3140.6686784028      9.04e-08  
    8   -3140.6686784028      4.83e-08  
    9   -3140.6686784029      1.58e-08  
   10   -3140.6686784028      4.91e-09  Convergence criterion met
 ---------------------------------------
 SCF time:   CPU 7.47s  wall 2.00s 
 SCF   energy in the final basis set =    -3140.6686784028
 Total energy in the final basis set =    -3140.6686784028


 ------------------------------------------------------------------------------

   CCMAN2: suite of methods based on coupled cluster
           and equation of motion theories.

   Components:
   * libvmm-1.3-trunk
     by Evgeny Epifanovsky, Ilya Kaliman.
   * libtensor-2.5-trunk
     by Evgeny Epifanovsky, Michael Wormit, Dmitry Zuev, Sam Manzer, 
        Ilya Kaliman.
   * libcc-2.5-trunk
     by Evgeny Epifanovsky, Arik Landau, Tomasz Kus, Kirill Khistyaev, 
        Dmitry Zuev, Prashant Manohar, Xintian Feng, Anna Krylov, 
        Matthew Goldey, Alec White, Thomas Jagau, Kaushik Nanda, 
        Anastasia Gunina, Alexander Kunitsa, Joonho Lee.

   CCMAN original authors:
   Anna I. Krylov, C. David Sherrill, Steven R. Gwaltney,
   Edward F. C. Byrd (2000)
   Sergey V. Levchenko, Lyudmila V. Slipchenko, Tao Wang,
   Ana-Maria C. Cristian (2003)
   Piotr A. Pieniazek, C. Melania Oana, Evgeny Epifanovsky (2007)
   Prashant Manohar (2009)

 ------------------------------------------------------------------------------


 Allocating and initializing 63808MB of RAM...
 Calculation will run on 6 cores.


 Alpha MOs, Restricted
 -- Occupied --                  
-490.07 -104.89  -65.21  -58.57  -58.56  -58.56  -15.75  -15.74
  1 A     2 A     3 A     4 A     5 A     6 A     7 A     8 A                  
-10.618  -9.884  -8.086  -8.082  -8.082  -7.499  -7.488  -7.488
  9 A    10 A    11 A    12 A    13 A    14 A    15 A    16 A                  
 -3.240  -3.235  -3.234  -3.221  -3.221  -1.466  -1.151  -1.056
 17 A    18 A    19 A    20 A    21 A    22 A    23 A    24 A                  
 -0.847  -0.695  -0.674  -0.643  -0.498  -0.494  -0.453  -0.446
 25 A    26 A    27 A    28 A    29 A    30 A    31 A    32 A                  
 -0.413
 33 A                                                                          
 -- Virtual --                   
 -0.005   0.068   0.081   0.086   0.103   0.104   0.107   0.133
 34 A    35 A    36 A    37 A    38 A    39 A    40 A    41 A                  
  0.135   0.177   0.188   0.200   0.201   0.236   0.246   0.274
 42 A    43 A    44 A    45 A    46 A    47 A    48 A    49 A                  
  0.305   0.320   0.379   0.524   0.525   0.540   0.557   0.562
 50 A    51 A    52 A    53 A    54 A    55 A    56 A    57 A                  
  0.591   0.648   0.724   0.743   0.757   0.773   0.802   0.908
 58 A    59 A    60 A    61 A    62 A    63 A    64 A    65 A                  
  0.958   0.982   1.007   1.023   1.060   1.077   1.108   1.148
 66 A    67 A    68 A    69 A    70 A    71 A    72 A    73 A                  
  1.179   1.202   1.288   1.315   1.362   1.573   1.893   1.964
 74 A    75 A    76 A    77 A    78 A    79 A    80 A    81 A                  
  2.002   2.135   2.255   2.292   2.377   2.412   2.604   2.610
 82 A    83 A    84 A    85 A    86 A    87 A    88 A    89 A                  
  2.674   2.720   2.872   3.045   3.203   3.388   4.096   4.132
 90 A    91 A    92 A    93 A    94 A    95 A    96 A    97 A                  
  4.361   4.401   4.500   4.514   4.535   4.552   4.616   4.860
 98 A    99 A   100 A   101 A   102 A   103 A   104 A   105 A                  
  5.204   7.147   8.175   8.202   8.277  10.299  26.614  26.740
106 A   107 A   108 A   109 A   110 A   111 A   112 A   113 A                  
 27.091  36.524  37.138  49.424 219.138 293.852 293.877 293.979
114 A   115 A   116 A   117 A   118 A   119 A   120 A   121 A                  
*******
122 A                                                                          

 Beta MOs, Restricted
 -- Occupied --                  
-490.07 -104.89  -65.21  -58.57  -58.56  -58.56  -15.75  -15.74
  1 A     2 A     3 A     4 A     5 A     6 A     7 A     8 A                  
-10.618  -9.884  -8.086  -8.082  -8.082  -7.499  -7.488  -7.488
  9 A    10 A    11 A    12 A    13 A    14 A    15 A    16 A                  
 -3.240  -3.235  -3.234  -3.221  -3.221  -1.466  -1.151  -1.056
 17 A    18 A    19 A    20 A    21 A    22 A    23 A    24 A                  
 -0.847  -0.695  -0.674  -0.643  -0.498  -0.494  -0.453  -0.446
 25 A    26 A    27 A    28 A    29 A    30 A    31 A    32 A                  
 -0.413
 33 A                                                                          
 -- Virtual --                   
 -0.005   0.068   0.081   0.086   0.103   0.104   0.107   0.133
 34 A    35 A    36 A    37 A    38 A    39 A    40 A    41 A                  
  0.135   0.177   0.188   0.200   0.201   0.236   0.246   0.274
 42 A    43 A    44 A    45 A    46 A    47 A    48 A    49 A                  
  0.305   0.320   0.379   0.524   0.525   0.540   0.557   0.562
 50 A    51 A    52 A    53 A    54 A    55 A    56 A    57 A                  
  0.591   0.648   0.724   0.743   0.757   0.773   0.802   0.908
 58 A    59 A    60 A    61 A    62 A    63 A    64 A    65 A                  
  0.958   0.982   1.007   1.023   1.060   1.077   1.108   1.148
 66 A    67 A    68 A    69 A    70 A    71 A    72 A    73 A                  
  1.179   1.202   1.288   1.315   1.362   1.573   1.893   1.964
 74 A    75 A    76 A    77 A    78 A    79 A    80 A    81 A                  
  2.002   2.135   2.255   2.292   2.377   2.412   2.604   2.610
 82 A    83 A    84 A    85 A    86 A    87 A    88 A    89 A                  
  2.674   2.720   2.872   3.045   3.203   3.388   4.096   4.132
 90 A    91 A    92 A    93 A    94 A    95 A    96 A    97 A                  
  4.361   4.401   4.500   4.514   4.535   4.552   4.616   4.860
 98 A    99 A   100 A   101 A   102 A   103 A   104 A   105 A                  
  5.204   7.147   8.175   8.202   8.277  10.299  26.614  26.740
106 A   107 A   108 A   109 A   110 A   111 A   112 A   113 A                  
 27.091  36.524  37.138  49.424 219.138 293.852 293.877 293.979
114 A   115 A   116 A   117 A   118 A   119 A   120 A   121 A                  
*******
122 A                                                                          

 Occupation and symmetry of molecular orbitals

 Point group: C1 (1 irreducible representation).

                           A     All 
 -------------------------------------
 All molecular orbitals:
  - Alpha                  122   122 
  - Beta                   122   122 
 -------------------------------------
 Alpha orbitals:
  - Frozen occupied        16    16  
  - Active occupied        17    17  
  - Active virtual         89    89  
  - Frozen virtual         0     0   
 -------------------------------------
 Beta orbitals:
  - Frozen occupied        16    16  
  - Active occupied        17    17  
  - Active virtual         89    89  
  - Frozen virtual         0     0   
 -------------------------------------

 Import integrals:   CPU 0.00 s  wall 0.00 s

 Import integrals:   CPU 40.70 s  wall 8.81 s

 MP2 amplitudes:   CPU 0.18 s  wall 0.14 s

Running a double precision version
           CCSD T amplitudes will be solved using DIIS.

           Start     Size      MaxIter   EConv     TConv     
           3         7         100       1.00e-07  1.00e-05  
 ------------------------------------------------------------------------------
           Energy (a.u.)   Ediff      Tdiff       Comment
 ------------------------------------------------------------------------------
         -3141.45198953                           
     1   -3141.42467753   2.73e-02   8.05e-01     
     2   -3141.45550524   3.08e-02   1.13e-01     
     3   -3141.45229344   3.21e-03   5.30e-02     
     4   -3141.45558403   3.29e-03   2.07e-02     Switched to DIIS steps.
     5   -3141.45689527   1.31e-03   1.41e-02     
     6   -3141.45701200   1.17e-04   3.52e-03     
     7   -3141.45705691   4.49e-05   2.21e-03     
     8   -3141.45707874   2.18e-05   7.23e-04     
     9   -3141.45708652   7.78e-06   4.26e-04     
    10   -3141.45708604   4.86e-07   1.04e-04     
    11   -3141.45708621   1.77e-07   5.69e-05     
    12   -3141.45708605   1.69e-07   3.83e-05     
    13   -3141.45708607   2.84e-08   1.34e-05     
    14   -3141.45708604   3.59e-08   6.01e-06     
 ------------------------------------------------------------------------------
         -3141.45708604                           CCSD T converged.

End of double precision
 SCF energy                 = -3140.66867840
 MP2 energy                 = -3141.45198953
 CCSD correlation energy     =    -0.78840764
 CCSD total energy           = -3141.45708604

 CCSD  T1^2 = 0.0208  T2^2 = 0.2827  Leading amplitudes:

 Amplitude    Orbitals with energies
  0.0359       30 (A) A                  ->    35 (A) A                   
              -0.4943                          0.0684                     
  0.0359       30 (A) B                  ->    35 (A) B                   
              -0.4943                          0.0684                     
  0.0309       29 (A) A                  ->    34 (A) A                   
              -0.4984                         -0.0051                     
  0.0309       29 (A) B                  ->    34 (A) B                   
              -0.4984                         -0.0051                     

 Amplitude    Orbitals with energies
 -0.0883       33 (A) A      33 (A) B    ->    34 (A) A      34 (A) B     
              -0.4128       -0.4128           -0.0051       -0.0051       
  0.0883       33 (A) A      33 (A) B    ->    34 (A) B      34 (A) A     
              -0.4128       -0.4128           -0.0051       -0.0051       
  0.0883       33 (A) B      33 (A) A    ->    34 (A) A      34 (A) B     
              -0.4128       -0.4128           -0.0051       -0.0051       
 -0.0883       33 (A) B      33 (A) A    ->    34 (A) B      34 (A) A     
              -0.4128       -0.4128           -0.0051       -0.0051       

 Computing CCSD intemediates for later calculations in double precision
 Finished.

Running a double precision version
           CCSD Lambda amplitudes will be solved using DIIS.
           Start     Size      MaxIter   EConv     LConv     
           3         7         100       1.00e-07  1.00e-05  
 ------------------------------------------------------------------------------
            Enorm      Ldiff       Comment
 ------------------------------------------------------------------------------
     1     6.10e-02   4.75e-02     
     2     1.45e-02   4.04e-03     
     3     6.29e-03   2.37e-03     
     4     3.93e-03   1.17e-03     Switched to DIIS steps.
     5     1.59e-03   8.31e-04     
     6     8.70e-04   3.64e-04     
     7     2.77e-04   1.48e-04     
     8     1.09e-04   1.27e-05     
     9     4.44e-05   8.89e-07     
    10     2.48e-05   8.98e-08     
    11     1.23e-05   7.76e-07     
    12     5.17e-06   5.61e-07     
    13     2.07e-06   2.38e-08     
    14     8.24e-07   1.03e-07     
    15     4.76e-07   7.13e-08     
    16     2.42e-07   3.99e-08     
    17     1.33e-07   2.74e-08     
    18     5.84e-08   1.71e-08     
 ------------------------------------------------------------------------------
                                   CCSD Lambda converged.

 Computing density matrices in double precision...
           Orbital response amplitudes will be solved using DIIS.
           Start     Size      MaxIter   EConv     LConv     
           3         7         100       1.00e-06  1.00e-06  
 ------------------------------------------------------------------------------
            Enorm      Ldiff       Comment
 ------------------------------------------------------------------------------
     1     1.18e-01   3.65e-03     
     2     1.58e-01   3.11e-02     
     3     2.54e-01   5.82e-02     
     4     1.72e-02   1.29e-01     Switched to DIIS steps.
     5     3.88e-03   1.50e-03     
     6     1.24e-03   3.38e-04     
     7     6.01e-04   3.85e-05     
     8     2.75e-04   9.13e-05     
     9     4.45e-05   5.45e-06     
    10     1.34e-05   5.51e-06     
    11     5.58e-06   3.97e-07     
    12     2.15e-06   2.53e-07     
    13     1.33e-06   7.44e-08     
    14     3.40e-07   1.26e-08     
 ------------------------------------------------------------------------------
                                   Orbital response converged.

 Computing density matrices... Done.
 CCSD calculation:   CPU 1404.19 s  wall 244.78 s

 Transferring MO TPDM to AO TPDM
 Transferring g2_o1o1o1o1
 Transferring g2_o1o1o1v1
 Transferring g2_o1o1v1v1
 Transferring g2_o1v1o1v1
 Transferring g2_o1v1v1v1
 Transferring g2_v1v1v1v1
 Adding separable TPDM
 Computing TPDM gradient
 --------------------------------------------------------
 2e gradient
  Atom          X               Y               Z
 --------------------------------------------------------
    1        -34.474874       15.038399        0.000000  
    2         -7.078075      -18.718686       -0.000000  
    3         19.630553      -10.494722       -0.000000  
    4         21.922397       14.175009        0.000000  
 --------------------------------------------------------
 --------------------------------------------------------
 Final gradient
  Atom          X               Y               Z
 --------------------------------------------------------
    1        -34.474874       15.038399        0.000000  
    2         -7.078075      -18.718686       -0.000000  
    3         19.630553      -10.494722       -0.000000  
    4         21.922397       14.175009        0.000000  
 --------------------------------------------------------
 Analytic gradient from two-electron contribution:   CPU 250.14 s  wall 74.20 s

 Total ccman2 time:   CPU 1703.91 s  wall 330.88 s


 --------------------------------------------------------------

                    Orbital Energies (a.u.)
 --------------------------------------------------------------

 Alpha MOs
 -- Occupied --
*******-104.894 -65.205 -58.566 -58.563 -58.563 -15.751 -15.744
-10.618  -9.884  -8.086  -8.082  -8.082  -7.499  -7.488  -7.488
 -3.240  -3.235  -3.234  -3.221  -3.221  -1.466  -1.151  -1.056
 -0.847  -0.695  -0.674  -0.643  -0.498  -0.494  -0.453  -0.446
 -0.413
 -- Virtual --
 -0.005   0.068   0.081   0.086   0.103   0.104   0.107   0.133
  0.135   0.177   0.188   0.200   0.201   0.236   0.246   0.274
  0.305   0.320   0.379   0.524   0.525   0.540   0.557   0.562
  0.591   0.648   0.724   0.743   0.757   0.773   0.802   0.908
  0.958   0.982   1.007   1.023   1.060   1.077   1.108   1.148
  1.179   1.202   1.288   1.315   1.362   1.573   1.893   1.964
  2.002   2.135   2.255   2.292   2.377   2.412   2.604   2.610
  2.674   2.720   2.872   3.045   3.203   3.388   4.096   4.132
  4.361   4.401   4.500   4.514   4.535   4.552   4.616   4.860
  5.204   7.147   8.175   8.202   8.277  10.299  26.614  26.740
 27.091  36.524  37.138  49.424 219.138 293.852 293.877 293.979
*******
 --------------------------------------------------------------

          Ground-State Mulliken Net Atomic Charges

     Atom                 Charge (a.u.)
  ----------------------------------------
      1 Br                   -0.058746
      2 N                     0.022813
      3 N                     0.067705
      4 Cl                   -0.031772
  ----------------------------------------
  Sum of atomic charges =    -0.000000

 -----------------------------------------------------------------
                    Cartesian Multipole Moments
 -----------------------------------------------------------------
    Charge (ESU x 10^10)
                 0.0000
    Dipole Moment (Debye)
         X       0.0558      Y      -0.7491      Z      -0.0000
       Tot       0.7511
    Quadrupole Moments (Debye-Ang)
        XX     -42.4247     XY      -0.0544     YY     -42.8015
        XZ       0.0000     YZ      -0.0000     ZZ     -42.0237
    Octopole Moments (Debye-Ang^2)
       XXX      34.4055    XXY      -9.2558    XYY      10.0348
       YYY     -13.6595    XXZ      -0.0000    XYZ       0.0000
       YYZ      -0.0000    XZZ       9.2861    YZZ      -1.0540
       ZZZ      -0.0000
    Hexadecapole Moments (Debye-Ang^3)
      XXXX    -575.4963   XXXY      -1.5869   XXYY    -117.1949
      XYYY       1.2935   YYYY    -172.5492   XXXZ       0.0000
      XXYZ      -0.0000   XYYZ       0.0000   YYYZ      -0.0000
      XXZZ    -105.5296   XYZZ      -2.4452   YYZZ     -35.3437
      XZZZ       0.0000   YZZZ      -0.0000   ZZZZ     -47.4316
 -----------------------------------------------------------------
 DrvMan completing analytic gradient of the correlated energy
 Correlated dipole moment
            1
    1   0.0219381
    2  -0.2947031
    3  -0.0000000
 Energy read as -3141.457086038
 Full Analytical Gradient: (in a.u., or Hartree/Bohr)
             1             2             3             4
    1   -0.00003262   -0.00022250    0.00019063    0.00006448
    2    0.00007117   -0.00015003   -0.00007199    0.00015085
    3   -0.00000000    0.00000000   -0.00000000    0.00000000
 Gradient time:  CPU 1.41 s  wall 1.46 s
 ----------------------------------------------------------------
             Standard Nuclear Orientation (Angstroms)
    I     Atom           X                Y                Z
 ----------------------------------------------------------------
    1      Br      1.2447832020    -0.1986935439     0.0000000000
    2      N      -0.0928522932     1.2774509113    -0.0000000000
    3      N      -1.2734925705     1.0833456416    -0.0000000000
    4      Cl     -2.0001763544    -0.5640177549     0.0000000000
 ----------------------------------------------------------------
 Nuclear Repulsion Energy =   287.7821119979 hartrees
 There are       33 alpha and       33 beta electrons

                       Distance Matrix (Angstroms)
             Br(  1)   N (  2)   N (  3)
   N (  2)  1.992052
   N (  3)  2.825834  1.196490
   Cl(  4)  3.265459  2.651206  1.800521

 Requested basis set is 6-311++G(d,p)
 There are 44 shells and 122 basis functions
 A cutoff of  1.0D-14 yielded    881 shell pairs
 There are      7225 function pairs (      7983 Cartesian)
 Smallest overlap matrix eigenvalue = 1.49E-04
 Guess MOs from SCF MO coefficient file

 -----------------------------------------------------------------------
  General SCF calculation program by
  Eric Jon Sundstrom, Paul Horn, Yuezhi Mao, Dmitri Zuev, Alec White,
  David Stuck, Shaama M.S., Shane Yost, Joonho Lee, David Small,
  Daniel Levine, Susi Lehtola, Hugh Burton, Evgeny Epifanovsky
 -----------------------------------------------------------------------
 Hartree-Fock
 using 6 threads for integral computing
 -------------------------------------------------------
 OpenMP Integral computing Module                
 Release: version 2.0, May 2017, Q-Chem Inc. Pleasanton 
 -------------------------------------------------------
 A restricted SCF calculation will be
 performed using DIIS
 SCF converges when DIIS error is below 1.0e-08
 ---------------------------------------
  Cycle       Energy         DIIS error
 ---------------------------------------
    1   -3140.6686196737      2.21e-05  
    2   -3140.6686209676      7.54e-06  
    3   -3140.6686211478      5.12e-06  
    4   -3140.6686212176      1.69e-06  
    5   -3140.6686212368      7.67e-07  
    6   -3140.6686212413      3.53e-07  
    7   -3140.6686212420      1.23e-07  
    8   -3140.6686212422      6.79e-08  
    9   -3140.6686212422      2.17e-08  
   10   -3140.6686212422      6.64e-09  Convergence criterion met
 ---------------------------------------
 SCF time:   CPU 7.49s  wall 1.00s 
 SCF   energy in the final basis set =    -3140.6686212422
 Total energy in the final basis set =    -3140.6686212422


 ------------------------------------------------------------------------------

   CCMAN2: suite of methods based on coupled cluster
           and equation of motion theories.

   Components:
   * libvmm-1.3-trunk
     by Evgeny Epifanovsky, Ilya Kaliman.
   * libtensor-2.5-trunk
     by Evgeny Epifanovsky, Michael Wormit, Dmitry Zuev, Sam Manzer, 
        Ilya Kaliman.
   * libcc-2.5-trunk
     by Evgeny Epifanovsky, Arik Landau, Tomasz Kus, Kirill Khistyaev, 
        Dmitry Zuev, Prashant Manohar, Xintian Feng, Anna Krylov, 
        Matthew Goldey, Alec White, Thomas Jagau, Kaushik Nanda, 
        Anastasia Gunina, Alexander Kunitsa, Joonho Lee.

   CCMAN original authors:
   Anna I. Krylov, C. David Sherrill, Steven R. Gwaltney,
   Edward F. C. Byrd (2000)
   Sergey V. Levchenko, Lyudmila V. Slipchenko, Tao Wang,
   Ana-Maria C. Cristian (2003)
   Piotr A. Pieniazek, C. Melania Oana, Evgeny Epifanovsky (2007)
   Prashant Manohar (2009)

 ------------------------------------------------------------------------------


 Allocating and initializing 63808MB of RAM...
 Calculation will run on 6 cores.


 Alpha MOs, Restricted
 -- Occupied --                  
-490.07 -104.89  -65.21  -58.57  -58.56  -58.56  -15.75  -15.74
  1 A     2 A     3 A     4 A     5 A     6 A     7 A     8 A                  
-10.617  -9.884  -8.086  -8.082  -8.082  -7.500  -7.488  -7.488
  9 A    10 A    11 A    12 A    13 A    14 A    15 A    16 A                  
 -3.240  -3.235  -3.234  -3.221  -3.221  -1.466  -1.151  -1.056
 17 A    18 A    19 A    20 A    21 A    22 A    23 A    24 A                  
 -0.847  -0.695  -0.674  -0.643  -0.498  -0.494  -0.453  -0.447
 25 A    26 A    27 A    28 A    29 A    30 A    31 A    32 A                  
 -0.413
 33 A                                                                          
 -- Virtual --                   
 -0.005   0.068   0.081   0.086   0.103   0.104   0.107   0.133
 34 A    35 A    36 A    37 A    38 A    39 A    40 A    41 A                  
  0.135   0.177   0.188   0.200   0.201   0.236   0.246   0.273
 42 A    43 A    44 A    45 A    46 A    47 A    48 A    49 A                  
  0.305   0.320   0.379   0.524   0.525   0.540   0.557   0.562
 50 A    51 A    52 A    53 A    54 A    55 A    56 A    57 A                  
  0.591   0.647   0.725   0.743   0.757   0.773   0.802   0.908
 58 A    59 A    60 A    61 A    62 A    63 A    64 A    65 A                  
  0.958   0.982   1.007   1.023   1.060   1.077   1.108   1.148
 66 A    67 A    68 A    69 A    70 A    71 A    72 A    73 A                  
  1.179   1.202   1.288   1.315   1.362   1.573   1.893   1.964
 74 A    75 A    76 A    77 A    78 A    79 A    80 A    81 A                  
  2.002   2.135   2.255   2.291   2.376   2.412   2.604   2.610
 82 A    83 A    84 A    85 A    86 A    87 A    88 A    89 A                  
  2.674   2.720   2.871   3.045   3.202   3.388   4.096   4.132
 90 A    91 A    92 A    93 A    94 A    95 A    96 A    97 A                  
  4.361   4.401   4.499   4.514   4.535   4.552   4.616   4.860
 98 A    99 A   100 A   101 A   102 A   103 A   104 A   105 A                  
  5.204   7.147   8.175   8.202   8.277  10.298  26.614  26.740
106 A   107 A   108 A   109 A   110 A   111 A   112 A   113 A                  
 27.090  36.524  37.138  49.424 219.138 293.851 293.876 293.979
114 A   115 A   116 A   117 A   118 A   119 A   120 A   121 A                  
*******
122 A                                                                          

 Beta MOs, Restricted
 -- Occupied --                  
-490.07 -104.89  -65.21  -58.57  -58.56  -58.56  -15.75  -15.74
  1 A     2 A     3 A     4 A     5 A     6 A     7 A     8 A                  
-10.617  -9.884  -8.086  -8.082  -8.082  -7.500  -7.488  -7.488
  9 A    10 A    11 A    12 A    13 A    14 A    15 A    16 A                  
 -3.240  -3.235  -3.234  -3.221  -3.221  -1.466  -1.151  -1.056
 17 A    18 A    19 A    20 A    21 A    22 A    23 A    24 A                  
 -0.847  -0.695  -0.674  -0.643  -0.498  -0.494  -0.453  -0.447
 25 A    26 A    27 A    28 A    29 A    30 A    31 A    32 A                  
 -0.413
 33 A                                                                          
 -- Virtual --                   
 -0.005   0.068   0.081   0.086   0.103   0.104   0.107   0.133
 34 A    35 A    36 A    37 A    38 A    39 A    40 A    41 A                  
  0.135   0.177   0.188   0.200   0.201   0.236   0.246   0.273
 42 A    43 A    44 A    45 A    46 A    47 A    48 A    49 A                  
  0.305   0.320   0.379   0.524   0.525   0.540   0.557   0.562
 50 A    51 A    52 A    53 A    54 A    55 A    56 A    57 A                  
  0.591   0.647   0.725   0.743   0.757   0.773   0.802   0.908
 58 A    59 A    60 A    61 A    62 A    63 A    64 A    65 A                  
  0.958   0.982   1.007   1.023   1.060   1.077   1.108   1.148
 66 A    67 A    68 A    69 A    70 A    71 A    72 A    73 A                  
  1.179   1.202   1.288   1.315   1.362   1.573   1.893   1.964
 74 A    75 A    76 A    77 A    78 A    79 A    80 A    81 A                  
  2.002   2.135   2.255   2.291   2.376   2.412   2.604   2.610
 82 A    83 A    84 A    85 A    86 A    87 A    88 A    89 A                  
  2.674   2.720   2.871   3.045   3.202   3.388   4.096   4.132
 90 A    91 A    92 A    93 A    94 A    95 A    96 A    97 A                  
  4.361   4.401   4.499   4.514   4.535   4.552   4.616   4.860
 98 A    99 A   100 A   101 A   102 A   103 A   104 A   105 A                  
  5.204   7.147   8.175   8.202   8.277  10.298  26.614  26.740
106 A   107 A   108 A   109 A   110 A   111 A   112 A   113 A                  
 27.090  36.524  37.138  49.424 219.138 293.851 293.876 293.979
114 A   115 A   116 A   117 A   118 A   119 A   120 A   121 A                  
*******
122 A                                                                          

 Occupation and symmetry of molecular orbitals

 Point group: C1 (1 irreducible representation).

                           A     All 
 -------------------------------------
 All molecular orbitals:
  - Alpha                  122   122 
  - Beta                   122   122 
 -------------------------------------
 Alpha orbitals:
  - Frozen occupied        16    16  
  - Active occupied        17    17  
  - Active virtual         89    89  
  - Frozen virtual         0     0   
 -------------------------------------
 Beta orbitals:
  - Frozen occupied        16    16  
  - Active occupied        17    17  
  - Active virtual         89    89  
  - Frozen virtual         0     0   
 -------------------------------------

 Import integrals:   CPU 0.00 s  wall 0.00 s

 Import integrals:   CPU 43.66 s  wall 10.09 s

 MP2 amplitudes:   CPU 0.13 s  wall 0.10 s

Running a double precision version
           CCSD T amplitudes will be solved using DIIS.

           Start     Size      MaxIter   EConv     TConv     
           3         7         100       1.00e-07  1.00e-05  
 ------------------------------------------------------------------------------
           Energy (a.u.)   Ediff      Tdiff       Comment
 ------------------------------------------------------------------------------
         -3141.45199743                           
     1   -3141.42465589   2.73e-02   8.05e-01     
     2   -3141.45550562   3.08e-02   1.13e-01     
     3   -3141.45228753   3.22e-03   5.30e-02     
     4   -3141.45558198   3.29e-03   2.07e-02     Switched to DIIS steps.
     5   -3141.45689487   1.31e-03   1.41e-02     
     6   -3141.45701179   1.17e-04   3.52e-03     
     7   -3141.45705680   4.50e-05   2.21e-03     
     8   -3141.45707871   2.19e-05   7.25e-04     
     9   -3141.45708652   7.81e-06   4.27e-04     
    10   -3141.45708603   4.85e-07   1.04e-04     
    11   -3141.45708621   1.78e-07   5.73e-05     
    12   -3141.45708604   1.69e-07   3.85e-05     
    13   -3141.45708607   2.86e-08   1.35e-05     
    14   -3141.45708604   3.61e-08   6.04e-06     
 ------------------------------------------------------------------------------
         -3141.45708604                           CCSD T converged.

End of double precision
 SCF energy                 = -3140.66862124
 MP2 energy                 = -3141.45199743
 CCSD correlation energy     =    -0.78846479
 CCSD total energy           = -3141.45708604

 CCSD  T1^2 = 0.0208  T2^2 = 0.2828  Leading amplitudes:

 Amplitude    Orbitals with energies
 -0.0359       30 (A) A                  ->    35 (A) A                   
              -0.4942                          0.0683                     
 -0.0359       30 (A) B                  ->    35 (A) B                   
              -0.4942                          0.0683                     
  0.0309       29 (A) A                  ->    34 (A) A                   
              -0.4983                         -0.0055                     
  0.0309       29 (A) B                  ->    34 (A) B                   
              -0.4983                         -0.0055                     

 Amplitude    Orbitals with energies
 -0.0886       33 (A) A      33 (A) B    ->    34 (A) A      34 (A) B     
              -0.4128       -0.4128           -0.0055       -0.0055       
  0.0886       33 (A) A      33 (A) B    ->    34 (A) B      34 (A) A     
              -0.4128       -0.4128           -0.0055       -0.0055       
  0.0886       33 (A) B      33 (A) A    ->    34 (A) A      34 (A) B     
              -0.4128       -0.4128           -0.0055       -0.0055       
 -0.0886       33 (A) B      33 (A) A    ->    34 (A) B      34 (A) A     
              -0.4128       -0.4128           -0.0055       -0.0055       

 Computing CCSD intemediates for later calculations in double precision
 Finished.

Running a double precision version
           CCSD Lambda amplitudes will be solved using DIIS.
           Start     Size      MaxIter   EConv     LConv     
           3         7         100       1.00e-07  1.00e-05  
 ------------------------------------------------------------------------------
            Enorm      Ldiff       Comment
 ------------------------------------------------------------------------------
     1     6.10e-02   4.76e-02     
     2     1.45e-02   4.04e-03     
     3     6.29e-03   2.38e-03     
     4     3.94e-03   1.17e-03     Switched to DIIS steps.
     5     1.59e-03   8.31e-04     
     6     8.72e-04   3.65e-04     
     7     2.78e-04   1.48e-04     
     8     1.09e-04   1.28e-05     
     9     4.46e-05   9.14e-07     
    10     2.50e-05   8.17e-08     
    11     1.24e-05   7.90e-07     
    12     5.19e-06   5.65e-07     
    13     2.08e-06   2.48e-08     
    14     8.28e-07   1.04e-07     
    15     4.78e-07   7.17e-08     
    16     2.43e-07   4.02e-08     
    17     1.34e-07   2.76e-08     
    18     5.87e-08   1.72e-08     
 ------------------------------------------------------------------------------
                                   CCSD Lambda converged.

 Computing density matrices in double precision...
           Orbital response amplitudes will be solved using DIIS.
           Start     Size      MaxIter   EConv     LConv     
           3         7         100       1.00e-06  1.00e-06  
 ------------------------------------------------------------------------------
            Enorm      Ldiff       Comment
 ------------------------------------------------------------------------------
     1     1.18e-01   3.66e-03     
     2     1.58e-01   3.11e-02     
     3     2.54e-01   5.83e-02     
     4     1.72e-02   1.29e-01     Switched to DIIS steps.
     5     3.89e-03   1.51e-03     
     6     1.27e-03   3.34e-04     
     7     6.07e-04   3.45e-05     
     8     2.72e-04   9.27e-05     
     9     4.47e-05   5.14e-06     
    10     1.35e-05   5.51e-06     
    11     5.61e-06   4.05e-07     
    12     2.16e-06   2.52e-07     
    13     1.34e-06   7.67e-08     
    14     3.40e-07   1.32e-08     
 ------------------------------------------------------------------------------
                                   Orbital response converged.

 Computing density matrices... Done.
 CCSD calculation:   CPU 1403.06 s  wall 244.49 s

 Transferring MO TPDM to AO TPDM
 Transferring g2_o1o1o1o1
 Transferring g2_o1o1o1v1
 Transferring g2_o1o1v1v1
 Transferring g2_o1v1o1v1
 Transferring g2_o1v1v1v1
 Transferring g2_v1v1v1v1
 Adding separable TPDM
 Computing TPDM gradient
 --------------------------------------------------------
 2e gradient
  Atom          X               Y               Z
 --------------------------------------------------------
    1        -34.471293       15.033784       -0.000000  
    2         -7.080940      -18.720228       -0.000000  
    3         19.648155      -10.479876        0.000000  
    4         21.904077       14.166321       -0.000000  
 --------------------------------------------------------
 --------------------------------------------------------
 Final gradient
  Atom          X               Y               Z
 --------------------------------------------------------
    1        -34.471293       15.033784       -0.000000
[truncated: 36,772 more chars]
