# Supplementary material for: Geometric and energetic data from ab initio calculations of haloethene, haloimine, halomethylenephosphine, haloiminophosphine, halodiazene, halodiphosphene and halocyclopropane
Source: Data Brief. 2019 Nov 2;27:104738. doi: 10.1016/j.dib.2019.104738 (PMC6861602; doi:10.1016/j.dib.2019.104738)
Supplement: Multimedia component 6 [file mmc6.zip › NN/CCSD/freq/ClENNClE.out]

Q-Chem Developer Version!
                  Welcome to Q-Chem
     A Quantum Leap Into The Future Of Chemistry


 Q-Chem 5.1, Q-Chem, Inc., Pleasanton, CA (2018)

 Yihan Shao,  Zhengting Gan,  E. Epifanovsky,  A. T. B. Gilbert,  M. Wormit,  
 J. Kussmann,  A. W. Lange,  A. Behn,  Jia Deng,  Xintian Feng,  D. Ghosh,  
 M. Goldey,  P. R. Horn,  L. D. Jacobson,  I. Kaliman,  T. Kus,  A. Landau,  
 Jie Liu,  E. I. Proynov,  R. M. Richard,  R. P. Steele,  E. J. Sundstrom,  
 H. L. Woodcock III,  P. M. Zimmerman,  D. Zuev,  B. Albrecht,  E. Alguire,  
 S. A. Baeppler,  D. Barton,  Z. Benda,  Y. A. Bernard,  E. J. Berquist,  
 K. B. Bravaya,  H. Burton,  D. Casanova,  Chun-Min Chang,  Yunqing Chen,  
 A. Chien,  K. D. Closser,  M. P. Coons,  S. Coriani,  S. Dasgupta,  
 A. L. Dempwolff,  M. Diedenhofen,  Hainam Do,  R. G. Edgar,  Po-Tung Fang,  
 S. Faraji,  S. Fatehi,  Qingguo Feng,  K. D. Fenk,  J. Fosso-Tande,  
 Qinghui Ge,  A. Ghysels,  G. Gidofalvi,  J. Gomes,  J. Gonthier,  A. Gunina,  
 D. Hait,  M. W. D. Hanson-Heine,  P. H. P. Harbach,  A. W. Hauser,  
 J. E. Herr,  E. G. Hohenstein,  Z. C. Holden,  Kerwin Hui,  B. C. Huynh,  
 T.-C. Jagau,  Hyunjun Ji,  B. Kaduk,  K. Khistyaev,  Jaehoon Kim,  
 P. Klunzinger,  K. Koh,  D. Kosenkov,  L. Koulias,  T. Kowalczyk,  
 C. M. Krauter,  A. Kunitsa,  Ka Un Lao,  A. Laurent,  K. V. Lawler,  
 Joonho Lee,  D. Lefrancois,  S. Lehtola,  D. S. Levine,  Yi-Pei Li,  
 You-Sheng Lin,  Fenglai Liu,  E. Livshits,  A. Luenser,  P. Manohar,  
 E. Mansoor,  S. F. Manzer,  Shan-Ping Mao,  Yuezhi Mao,  N. Mardirossian,  
 A. V. Marenich,  T. Markovich,  L. A. Martinez-Martinez,  S. A. Maurer,  
 N. J. Mayhall,  S. C. McKenzie,  J.-M. Mewes,  A. F. Morrison,  
 J. W. Mullinax,  K. Nanda,  T. S. Nguyen-Beck,  R. Olivares-Amaya,  
 J. A. Parkhill,  T. M. Perrine,  F. Plasser,  P. Pokhilko,  S. Prager,  
 A. Prociuk,  E. Ramos,  D. R. Rehn,  F. Rob,  M. Schneider,  N. Sergueev,  
 S. M. Sharada,  S. Sharma,  D. W. Small,  T. Stauch,  T. Stein,  
 Yu-Chuan Su,  A. J. W. Thom,  A. Tkatchenko,  T. Tsuchimochi,  N. M. Tubman,  
 L. Vogt,  M. L. Vidal,  O. Vydrov,  M. A. Watson,  J. Wenzel,  
 M. de Wergifosse,  T. A. Wesolowski,  A. White,  J. Witte,  A. Yamada,  
 Jun Yang,  K. Yao,  S. Yeganeh,  S. R. Yost,  Zhi-Qiang You,  A. Zech,  
 Igor Ying Zhang,  Xing Zhang,  Yan Zhao,  Ying Zhu,  B. R. Brooks,  
 G. K. L. Chan,  C. J. Cramer,  M. S. Gordon,  W. J. Hehre,  A. Klamt,  
 M. W. Schmidt,  C. D. Sherrill,  D. G. Truhlar,  A. Aspuru-Guzik,  R. Baer,  
 A. T. Bell,  N. A. Besley,  Jeng-Da Chai,  A. E. DePrince, III,  
 R. A. DiStasio Jr.,  A. Dreuw,  B. D. Dunietz,  T. R. Furlani,  
 Chao-Ping Hsu,  Yousung Jung,  Jing Kong,  D. S. Lambrecht,  WanZhen Liang,  
 C. Ochsenfeld,  V. A. Rassolov,  L. V. Slipchenko,  J. E. Subotnik,  
 T. Van Voorhis,  J. M. Herbert,  A. I. Krylov,  P. M. W. Gill,  M. Head-Gordon

 Contributors to earlier versions of Q-Chem not listed above: 
 R. D. Adamson,  B. Austin,  J. Baker,  G. J. O. Beran,  K. Brandhorst,  
 S. T. Brown,  E. F. C. Byrd,  A. K. Chakraborty,  C.-L. Cheng,  
 Siu Hung Chien,  D. M. Chipman,  D. L. Crittenden,  H. Dachsel,  
 R. J. Doerksen,  A. D. Dutoi,  L. Fusti-Molnar,  W. A. Goddard III,  
 A. Golubeva-Zadorozhnaya,  S. R. Gwaltney,  G. Hawkins,  A. Heyden,  
 S. Hirata,  G. Kedziora,  F. J. Keil,  C. Kelley,  Jihan Kim,  R. A. King,  
 R. Z. Khaliullin,  P. P. Korambath,  W. Kurlancheek,  A. M. Lee,  M. S. Lee,  
 S. V. Levchenko,  Ching Yeh Lin,  D. Liotard,  R. C. Lochan,  I. Lotan,  
 P. E. Maslen,  N. Nair,  D. P. O'Neill,  D. Neuhauser,  E. Neuscamman,  
 C. M. Oana,  R. Olson,  B. Peters,  R. Peverati,  P. A. Pieniazek,  
 Y. M. Rhee,  J. Ritchie,  M. A. Rohrdanz,  E. Rosta,  N. J. Russ,  
 H. F. Schaefer III,  N. E. Schultz,  N. Shenvi,  A. C. Simmonett,  A. Sodt,  
 D. Stuck,  K. S. Thanthiriwatte,  V. Vanovschi,  Tao Wang,  A. Warshel,  
 C. F. Williams,  Q. Wu,  X. Xu,  W. Zhang

 Please cite Q-Chem as follows:
 Y. Shao et al., Mol. Phys. 113, 184-215 (2015)
 DOI: 10.1080/00268976.2014.952696

 Q-Chem 5.1.2 for Intel X86 EM64T Linux

 Parts of Q-Chem use Armadillo 8.300.2 (Tropical Shenanigans).
 http://arma.sourceforge.net/

 Q-Chem begins on Sun May  5 18:12:46 2019  

Host: 
0

     Scratch files written to /scratch/taweetham/qchem27488//
Input Ideriv = 1
Curr. Ideriv = -1
Max.  Ideriv = 1


!!********************************************.
!!******************Warning*******************.
!!Desired Analytical derivatives not available.
!!Finite difference job might take a long time.
!!********************************************.
!!********************************************.


 2-order derivative to be evaluated numerically with 1-order analytical derivatives

Checking the input file for inconsistencies... 	...done.

--------------------------------------------------------------
User input:
--------------------------------------------------------------
Cl=Cl_c.out
$molecule
0 1
Cl
N  1 1.786023
N  2 1.207554 1 122.020990
Cl 3 1.786023 2 122.020990 1 -0.000000 0
$end

$rem
   JOB_TYPE 	FREQUENCY
   BASIS 		6-311++G**
   METHOD	ccsd
   MEM_TOTAL	64000
   N_FROZEN_CORE      FC
$end


--------------------------------------------------------------
 ----------------------------------------------------------------
             Standard Nuclear Orientation (Angstroms)
    I     Atom           X                Y                Z
 ----------------------------------------------------------------
    1      Cl      1.5507798083     0.0000000000     0.4416669183
    2      N       0.6037770000    -0.0000000000    -1.0726196588
    3      N      -0.6037770000    -0.0000000000    -1.0726196588
    4      Cl     -1.5507798083     0.0000000000     0.4416669183
 ----------------------------------------------------------------
 Molecular Point Group                 C2v   NOp =  4
 Largest Abelian Subgroup              C2v   NOp =  4
 Nuclear Repulsion Energy =   189.1219803432 hartrees
 There are       24 alpha and       24 beta electrons
 Requested basis set is 6-311++G(d,p)
 There are 38 shells and 104 basis functions
 Total memory of 64000MB is distributed as follows: 
   QALLOC including MEM_STATIC uses 192MB
   MEM_STATIC is set to 192MB
   CCMAN JOB total memory use is  63808MB
 Warning: actual memory use might exceed 64000MB

 Total QAlloc Memory Limit    192 MB
 Mega-Array Size       188 MB
 MEM_STATIC part       192 MB

                       Distance Matrix (Angstroms)
             Cl(  1)   N (  2)   N (  3)
   N (  2)  1.786023
   N (  3)  2.633473  1.207554
   Cl(  4)  3.101560  2.633473  1.786023

 A cutoff of  1.0D-14 yielded    685 shell pairs
 There are      5422 function pairs (      5868 Cartesian)

 -------------------------------------------------------
 OpenMP Integral Computing Module                       
 Release: version 1.0, May 2013, Q-Chem Inc. Pittsburgh 
 -------------------------------------------------------
 Integral Job Info:
 Integral job number is                      11
 Integral operator is                         1
 short-range coefficients                     0
 long-range coefficients              100000000
 Omega coefficients                           0
 if combine SR and LR in K                    0
 Integral screening is                        0
 Integral computing path is                   2
 max size of driver memory is            800000
 size of driver memory is                593474
 size of scratch memory is              8114252
 max col of scratch BK array               1296
 max len of scratch array in speh3          155
 max len of scratch index in speh4           18
 max int batch size is                      520
 min int batch size is                       52
 fixed nKL is                                52
 max L of basis functions is                  2
 order of int derivative is                   0
 number of shells is                         38
 number of basis is                         108
 number of cartesian basis is               108
 number of contracted shell pairs           685
 number of primitive shell pairs           2098
 maxK2 (contraction) of shell pair           36
 max number of K2 of shell pair               1
 max number of CS2 of shell pair             68
 max number of PS2 of shell pair            204
 mem total for path MDJ                  513682
 -------------------------------------------------------
 Smallest overlap matrix eigenvalue = 1.49E-04
 Guess from superposition of atomic densities
 Warning:  Energy on first SCF cycle will be non-variational
 SAD guess density has 48.000000 electrons

 -----------------------------------------------------------------------
  General SCF calculation program by
  Eric Jon Sundstrom, Paul Horn, Yuezhi Mao, Dmitri Zuev, Alec White,
  David Stuck, Shaama M.S., Shane Yost, Joonho Lee, David Small,
  Daniel Levine, Susi Lehtola, Hugh Burton, Evgeny Epifanovsky
 -----------------------------------------------------------------------
 Hartree-Fock
 using 6 threads for integral computing
 -------------------------------------------------------
 OpenMP Integral computing Module                
 Release: version 2.0, May 2017, Q-Chem Inc. Pleasanton 
 -------------------------------------------------------
 A restricted SCF calculation will be
 performed using DIIS
 SCF converges when DIIS error is below 1.0e-08
 ---------------------------------------
  Cycle       Energy         DIIS error
 ---------------------------------------
    1   -1028.2871277265      4.96e-02  
    2   -1027.6824785065      8.55e-03  
    3   -1027.7413866827      6.58e-03  
    4   -1027.7971362932      7.94e-04  
    5   -1027.7996236754      3.54e-04  
    6   -1027.8001369838      9.39e-05  
    7   -1027.8001938627      2.07e-05  
    8   -1027.8001959547      5.41e-06  
    9   -1027.8001961235      1.60e-06  
   10   -1027.8001961391      5.45e-07  
   11   -1027.8001961413      1.55e-07  
   12   -1027.8001961415      3.96e-08  
   13   -1027.8001961414      6.28e-09  Convergence criterion met
 ---------------------------------------
 SCF time:   CPU 3.73s  wall 1.00s 
 SCF   energy in the final basis set =    -1027.8001961414
 Total energy in the final basis set =    -1027.8001961414


 ------------------------------------------------------------------------------

   CCMAN2: suite of methods based on coupled cluster
           and equation of motion theories.

   Components:
   * libvmm-1.3-trunk
     by Evgeny Epifanovsky, Ilya Kaliman.
   * libtensor-2.5-trunk
     by Evgeny Epifanovsky, Michael Wormit, Dmitry Zuev, Sam Manzer, 
        Ilya Kaliman.
   * libcc-2.5-trunk
     by Evgeny Epifanovsky, Arik Landau, Tomasz Kus, Kirill Khistyaev, 
        Dmitry Zuev, Prashant Manohar, Xintian Feng, Anna Krylov, 
        Matthew Goldey, Alec White, Thomas Jagau, Kaushik Nanda, 
        Anastasia Gunina, Alexander Kunitsa, Joonho Lee.

   CCMAN original authors:
   Anna I. Krylov, C. David Sherrill, Steven R. Gwaltney,
   Edward F. C. Byrd (2000)
   Sergey V. Levchenko, Lyudmila V. Slipchenko, Tao Wang,
   Ana-Maria C. Cristian (2003)
   Piotr A. Pieniazek, C. Melania Oana, Evgeny Epifanovsky (2007)
   Prashant Manohar (2009)

 ------------------------------------------------------------------------------


 Allocating and initializing 63808MB of RAM...
 Calculation will run on 6 cores.


 Alpha MOs, Restricted
 -- Occupied --                  
-104.90 -104.90  -15.75  -15.75  -10.62  -10.62   -8.09   -8.09
  1 A1    1 B1    2 A1    2 B1    3 B1    3 A1    4 B1    4 A1                 
 -8.084  -8.084  -8.083  -8.083  -1.469  -1.174  -1.129  -0.858
  1 A2    1 B2    5 B1    5 A1    6 A1    6 B1    7 A1    7 B1                 
 -0.713  -0.684  -0.651  -0.512  -0.506  -0.494  -0.473  -0.436
  8 A1    9 A1    2 B2    2 A2   10 A1    8 B1    3 B2    9 B1                 
 -- Virtual --                   
  0.027   0.066   0.094   0.097   0.111   0.113   0.118   0.142
 11 A1    3 A2   12 A1   10 B1   11 B1    4 B2   13 A1    4 A2                 
  0.148   0.188   0.194   0.202   0.211   0.240   0.249   0.274
 14 A1   12 B1   15 A1    5 B2   13 B1   14 B1   16 A1    5 A2                 
  0.314   0.325   0.391   0.543   0.546   0.556   0.562   0.584
 17 A1   15 B1   16 B1   18 A1   17 B1    6 B2   18 B1   19 A1                 
  0.605   0.659   0.782   0.889   0.937   0.958   1.003   1.013
  6 A2   19 B1   20 A1    7 B2    7 A2   21 A1   22 A1   20 B1                 
  1.083   1.103   1.107   1.114   1.132   1.133   1.162   1.227
 21 B1    8 B2    8 A2   23 A1    9 B2   22 B1   23 B1   24 A1                 
  1.235   1.253   1.314   1.345   1.412   1.589   1.887   1.971
  9 A2   25 A1   24 B1   26 A1   25 B1   26 B1   10 B2   27 A1                 
  2.014   2.255   2.363   2.455   2.572   2.592   2.610   2.636
 11 B2   28 A1   10 A2   27 B1   12 B2   28 B1   29 A1   11 A2                 
  2.712   2.870   2.875   3.028   3.259   3.371   4.093   4.158
 30 A1   31 A1   29 B1   12 A2   30 B1   31 B1   13 B2   32 A1                 
  4.355   4.438   4.498   5.222  10.201  10.374  26.576  26.645
 13 A2   32 B1   33 A1   33 B1   34 A1   34 B1   14 B2   14 A2                 
 26.645  26.736  27.095  27.125  36.531  37.093 219.031 219.225
 35 B1   35 A1   36 A1   36 B1   37 A1   37 B1   38 A1   38 B1                 

 Beta MOs, Restricted
 -- Occupied --                  
-104.90 -104.90  -15.75  -15.75  -10.62  -10.62   -8.09   -8.09
  1 A1    1 B1    2 A1    2 B1    3 B1    3 A1    4 B1    4 A1                 
 -8.084  -8.084  -8.083  -8.083  -1.469  -1.174  -1.129  -0.858
  1 A2    1 B2    5 B1    5 A1    6 A1    6 B1    7 A1    7 B1                 
 -0.713  -0.684  -0.651  -0.512  -0.506  -0.494  -0.473  -0.436
  8 A1    9 A1    2 B2    2 A2   10 A1    8 B1    3 B2    9 B1                 
 -- Virtual --                   
  0.027   0.066   0.094   0.097   0.111   0.113   0.118   0.142
 11 A1    3 A2   12 A1   10 B1   11 B1    4 B2   13 A1    4 A2                 
  0.148   0.188   0.194   0.202   0.211   0.240   0.249   0.274
 14 A1   12 B1   15 A1    5 B2   13 B1   14 B1   16 A1    5 A2                 
  0.314   0.325   0.391   0.543   0.546   0.556   0.562   0.584
 17 A1   15 B1   16 B1   18 A1   17 B1    6 B2   18 B1   19 A1                 
  0.605   0.659   0.782   0.889   0.937   0.958   1.003   1.013
  6 A2   19 B1   20 A1    7 B2    7 A2   21 A1   22 A1   20 B1                 
  1.083   1.103   1.107   1.114   1.132   1.133   1.162   1.227
 21 B1    8 B2    8 A2   23 A1    9 B2   22 B1   23 B1   24 A1                 
  1.235   1.253   1.314   1.345   1.412   1.589   1.887   1.971
  9 A2   25 A1   24 B1   26 A1   25 B1   26 B1   10 B2   27 A1                 
  2.014   2.255   2.363   2.455   2.572   2.592   2.610   2.636
 11 B2   28 A1   10 A2   27 B1   12 B2   28 B1   29 A1   11 A2                 
  2.712   2.870   2.875   3.028   3.259   3.371   4.093   4.158
 30 A1   31 A1   29 B1   12 A2   30 B1   31 B1   13 B2   32 A1                 
  4.355   4.438   4.498   5.222  10.201  10.374  26.576  26.645
 13 A2   32 B1   33 A1   33 B1   34 A1   34 B1   14 B2   14 A2                 
 26.645  26.736  27.095  27.125  36.531  37.093 219.031 219.225
 35 B1   35 A1   36 A1   36 B1   37 A1   37 B1   38 A1   38 B1                 

 Occupation and symmetry of molecular orbitals

 Point group: C2v (4 irreducible representations).

                           A1   A2   B1   B2    All 
 ----------------------------------------------------
 All molecular orbitals:
  - Alpha                  38   14   38   14    104 
  - Beta                   38   14   38   14    104 
 ----------------------------------------------------
 Alpha orbitals:
  - Frozen occupied        5    1    5    1     12  
  - Active occupied        5    1    4    2     12  
  - Active virtual         28   12   29   11    80  
  - Frozen virtual         0    0    0    0     0   
 ----------------------------------------------------
 Beta orbitals:
  - Frozen occupied        5    1    5    1     12  
  - Active occupied        5    1    4    2     12  
  - Active virtual         28   12   29   11    80  
  - Frozen virtual         0    0    0    0     0   
 ----------------------------------------------------

 Import integrals:   CPU 0.00 s  wall 0.00 s

 Import integrals:   CPU 19.58 s  wall 4.97 s

 MP2 amplitudes:   CPU 0.41 s  wall 0.38 s

Running a double precision version
           CCSD T amplitudes will be solved using DIIS.

           Start     Size      MaxIter   EConv     TConv     
           3         7         100       1.00e-07  1.00e-05  
 ------------------------------------------------------------------------------
           Energy (a.u.)   Ediff      Tdiff       Comment
 ------------------------------------------------------------------------------
         -1028.44021398                           
     1   -1028.43334104   6.87e-03   7.71e-01     
     2   -1028.45958853   2.62e-02   1.07e-01     
     3   -1028.45769233   1.90e-03   4.91e-02     
     4   -1028.46064845   2.96e-03   1.83e-02     Switched to DIIS steps.
     5   -1028.46185661   1.21e-03   1.33e-02     
     6   -1028.46196289   1.06e-04   3.00e-03     
     7   -1028.46199848   3.56e-05   1.90e-03     
     8   -1028.46201208   1.36e-05   6.05e-04     
     9   -1028.46201729   5.21e-06   3.20e-04     
    10   -1028.46201769   4.06e-07   7.56e-05     
    11   -1028.46201735   3.42e-07   4.13e-05     
    12   -1028.46201749   1.42e-07   2.06e-05     
    13   -1028.46201745   4.00e-08   9.08e-06     
 ------------------------------------------------------------------------------
         -1028.46201745                           CCSD T converged.

End of double precision
 SCF energy                 = -1027.80019614
 MP2 energy                 = -1028.44021398
 CCSD correlation energy     =    -0.66182131
 CCSD total energy           = -1028.46201745

 CCSD  T1^2 = 0.0182  T2^2 = 0.2629  Leading amplitudes:

 Amplitude    Orbitals with energies
  0.0425       2 (A2) A                  ->    3 (A2) A                   
              -0.5124                          0.0658                     
  0.0425       2 (A2) B                  ->    3 (A2) B                   
              -0.5124                          0.0658                     
 -0.0315       9 (B1) A                  ->    13 (B1) A                  
              -0.4365                          0.2105                     
 -0.0315       9 (B1) B                  ->    13 (B1) B                  
              -0.4365                          0.2105                     

 Amplitude    Orbitals with energies
 -0.0834       2 (B2) A      2 (B2) B    ->    3 (A2) A      3 (A2) B     
              -0.6511       -0.6511            0.0658        0.0658       
  0.0834       2 (B2) A      2 (B2) B    ->    3 (A2) B      3 (A2) A     
              -0.6511       -0.6511            0.0658        0.0658       
  0.0834       2 (B2) B      2 (B2) A    ->    3 (A2) A      3 (A2) B     
              -0.6511       -0.6511            0.0658        0.0658       
 -0.0834       2 (B2) B      2 (B2) A    ->    3 (A2) B      3 (A2) A     
              -0.6511       -0.6511            0.0658        0.0658       

 Computing CCSD intemediates for later calculations in double precision
 Finished.

Running a double precision version
           CCSD Lambda amplitudes will be solved using DIIS.
           Start     Size      MaxIter   EConv     LConv     
           3         7         100       1.00e-07  1.00e-05  
 ------------------------------------------------------------------------------
            Enorm      Ldiff       Comment
 ------------------------------------------------------------------------------
     1     5.62e-02   4.41e-02     
     2     1.37e-02   4.48e-03     
     3     5.82e-03   2.09e-03     
     4     3.71e-03   1.19e-03     Switched to DIIS steps.
     5     1.44e-03   7.42e-04     
     6     7.27e-04   3.19e-04     
     7     2.23e-04   1.08e-04     
     8     7.90e-05   4.56e-06     
     9     2.98e-05   1.16e-06     
    10     1.56e-05   5.52e-07     
    11     7.59e-06   2.62e-07     
    12     3.38e-06   1.82e-07     
    13     1.35e-06   3.22e-09     
    14     4.96e-07   6.56e-08     
    15     2.68e-07   3.31e-08     
    16     1.21e-07   1.44e-08     
    17     6.39e-08   1.08e-08     
 ------------------------------------------------------------------------------
                                   CCSD Lambda converged.

 Computing density matrices in double precision...
           Orbital response amplitudes will be solved using DIIS.
           Start     Size      MaxIter   EConv     LConv     
           3         7         100       1.00e-06  1.00e-06  
 ------------------------------------------------------------------------------
            Enorm      Ldiff       Comment
 ------------------------------------------------------------------------------
     1     8.38e-02   5.68e-03     
     2     6.38e-02   9.43e-03     
     3     7.48e-02   1.90e-02     
     4     7.40e-03   2.78e-02     Switched to DIIS steps.
     5     7.14e-04   3.11e-05     
     6     3.04e-04   1.15e-04     
     7     4.82e-05   4.39e-05     
     8     8.47e-06   9.95e-06     
     9     1.67e-06   8.28e-07     
    10     4.19e-07   7.94e-08     
 ------------------------------------------------------------------------------
                                   Orbital response converged.

 Computing density matrices... Done.
 CCSD calculation:   CPU 59.99 s  wall 13.73 s

 Transferring MO TPDM to AO TPDM
 Transferring g2_o1o1o1o1
 Transferring g2_o1o1o1v1
 Transferring g2_o1o1v1v1
 Transferring g2_o1v1o1v1
 Transferring g2_o1v1v1v1
 Transferring g2_v1v1v1v1
 Adding separable TPDM
 Computing TPDM gradient
 --------------------------------------------------------
 2e gradient
  Atom          X               Y               Z
 --------------------------------------------------------
    1        -17.042968        0.000000      -11.445113  
    2        -12.749086        0.000000       11.445113  
    3         12.749086       -0.000000       11.445113  
    4         17.042968       -0.000000      -11.445113  
 --------------------------------------------------------
 --------------------------------------------------------
 Final gradient
  Atom          X               Y               Z
 --------------------------------------------------------
    1        -17.042968        0.000000      -11.445113  
    2        -12.749086        0.000000       11.445113  
    3         12.749086       -0.000000       11.445113  
    4         17.042968       -0.000000      -11.445113  
 --------------------------------------------------------
 Analytic gradient from two-electron contribution:   CPU 144.44 s  wall 43.98 s

 Total ccman2 time:   CPU 233.19 s  wall 66.07 s


 --------------------------------------------------------------
             Orbital Energies (a.u.) and Symmetries
 --------------------------------------------------------------

 Alpha MOs, Restricted
 -- Occupied --                  
-104.90  -15.75  -10.62   -8.09   -8.08   -8.08 -104.90  -15.75
  1 A1    2 A1    3 A1    4 A1    5 A1    1 A2    1 B1    2 B1                 
-10.619  -8.088  -8.083  -8.084  -1.469  -1.129  -0.713  -0.684
  3 B1    4 B1    5 B1    1 B2    6 A1    7 A1    8 A1    9 A1                 
 -0.506  -0.512  -1.174  -0.858  -0.494  -0.436  -0.651  -0.473
 10 A1    2 A2    6 B1    7 B1    8 B1    9 B1    2 B2    3 B2                 
 -- Virtual --                   
  0.027   0.094   0.118   0.148   0.194   0.249   0.314   0.543
 11 A1   12 A1   13 A1   14 A1   15 A1   16 A1   17 A1   18 A1                 
  0.584   0.782   0.958   1.003   1.114   1.227   1.253   1.345
 19 A1   20 A1   21 A1   22 A1   23 A1   24 A1   25 A1   26 A1                 
  1.971   2.255   2.610   2.712   2.870   4.158   4.498  10.201
 27 A1   28 A1   29 A1   30 A1   31 A1   32 A1   33 A1   34 A1                 
 26.736  27.095  36.531 219.031   0.066   0.142   0.274   0.605
 35 A1   36 A1   37 A1   38 A1    3 A2    4 A2    5 A2    6 A2                 
  0.937   1.107   1.235   2.363   2.636   3.028   4.355  26.645
  7 A2    8 A2    9 A2   10 A2   11 A2   12 A2   13 A2   14 A2                 
  0.097   0.111   0.188   0.211   0.240   0.325   0.391   0.546
 10 B1   11 B1   12 B1   13 B1   14 B1   15 B1   16 B1   17 B1                 
  0.562   0.659   1.013   1.083   1.133   1.162   1.314   1.412
 18 B1   19 B1   20 B1   21 B1   22 B1   23 B1   24 B1   25 B1                 
  1.589   2.455   2.592   2.875   3.259   3.371   4.438   5.222
 26 B1   27 B1   28 B1   29 B1   30 B1   31 B1   32 B1   33 B1                 
 10.374  26.645  27.125  37.093 219.225   0.113   0.202   0.556
 34 B1   35 B1   36 B1   37 B1   38 B1    4 B2    5 B2    6 B2                 
  0.889   1.103   1.132   1.887   2.014   2.572   4.093  26.576
  7 B2    8 B2    9 B2   10 B2   11 B2   12 B2   13 B2   14 B2                 

 Beta MOs, Restricted
 -- Occupied --                  
-104.90  -15.75  -10.62   -8.09   -8.08   -8.08 -104.90  -15.75
  1 A1    2 A1    3 A1    4 A1    5 A1    1 A2    1 B1    2 B1                 
-10.619  -8.088  -8.083  -8.084  -1.469  -1.129  -0.713  -0.684
  3 B1    4 B1    5 B1    1 B2    6 A1    7 A1    8 A1    9 A1                 
 -0.506  -0.512  -1.174  -0.858  -0.494  -0.436  -0.651  -0.473
 10 A1    2 A2    6 B1    7 B1    8 B1    9 B1    2 B2    3 B2                 
 -- Virtual --                   
  0.027   0.094   0.118   0.148   0.194   0.249   0.314   0.543
 11 A1   12 A1   13 A1   14 A1   15 A1   16 A1   17 A1   18 A1                 
  0.584   0.782   0.958   1.003   1.114   1.227   1.253   1.345
 19 A1   20 A1   21 A1   22 A1   23 A1   24 A1   25 A1   26 A1                 
  1.971   2.255   2.610   2.712   2.870   4.158   4.498  10.201
 27 A1   28 A1   29 A1   30 A1   31 A1   32 A1   33 A1   34 A1                 
 26.736  27.095  36.531 219.031   0.066   0.142   0.274   0.605
 35 A1   36 A1   37 A1   38 A1    3 A2    4 A2    5 A2    6 A2                 
  0.937   1.107   1.235   2.363   2.636   3.028   4.355  26.645
  7 A2    8 A2    9 A2   10 A2   11 A2   12 A2   13 A2   14 A2                 
  0.097   0.111   0.188   0.211   0.240   0.325   0.391   0.546
 10 B1   11 B1   12 B1   13 B1   14 B1   15 B1   16 B1   17 B1                 
  0.562   0.659   1.013   1.083   1.133   1.162   1.314   1.412
 18 B1   19 B1   20 B1   21 B1   22 B1   23 B1   24 B1   25 B1                 
  1.589   2.455   2.592   2.875   3.259   3.371   4.438   5.222
 26 B1   27 B1   28 B1   29 B1   30 B1   31 B1   32 B1   33 B1                 
 10.374  26.645  27.125  37.093 219.225   0.113   0.202   0.556
 34 B1   35 B1   36 B1   37 B1   38 B1    4 B2    5 B2    6 B2                 
  0.889   1.103   1.132   1.887   2.014   2.572   4.093  26.576
  7 B2    8 B2    9 B2   10 B2   11 B2   12 B2   13 B2   14 B2                 
 --------------------------------------------------------------

          Ground-State Mulliken Net Atomic Charges

     Atom                 Charge (a.u.)
  ----------------------------------------
      1 Cl                   -0.067581
      2 N                     0.067581
      3 N                     0.067581
      4 Cl                   -0.067581
  ----------------------------------------
  Sum of atomic charges =    -0.000000

 -----------------------------------------------------------------
                    Cartesian Multipole Moments
 -----------------------------------------------------------------
    Charge (ESU x 10^10)
                -0.0000
    Dipole Moment (Debye)
         X      -0.0000      Y       0.0000      Z       0.8195
       Tot       0.8195
    Quadrupole Moments (Debye-Ang)
        XX     -36.9233     XY       0.0000     YY     -36.0275
        XZ       0.0000     YZ      -0.0000     ZZ     -37.3377
    Octopole Moments (Debye-Ang^2)
       XXX      -0.0000    XXY       0.0000    XYY      -0.0000
       YYY       0.0000    XXZ       6.5761    XYZ      -0.0000
       YYZ      -0.4091    XZZ      -0.0000    YZZ       0.0000
       ZZZ       8.8204
    Hexadecapole Moments (Debye-Ang^3)
      XXXX    -425.7899   XXXY       0.0000   XXYY     -79.4569
      XYYY       0.0000   YYYY     -39.0146   XXXZ       0.0000
      XXYZ      -0.0000   XYYZ       0.0000   YYYZ      -0.0000
      XXZZ     -89.2564   XYZZ       0.0000   YYZZ     -30.5097
      XZZZ       0.0000   YZZZ      -0.0000   ZZZZ    -149.6370
 -----------------------------------------------------------------
 DrvMan completing analytic gradient of the correlated energy
 Correlated dipole moment
            1
    1  -0.0000000
    2   0.0000000
    3   0.3224267
 Energy read as -1028.462017451
 Full Analytical Gradient: (in a.u., or Hartree/Bohr)
             1             2             3             4
    1    0.00002156    0.00011830   -0.00011830   -0.00002156
    2    0.00000000   -0.00000000    0.00000000    0.00000000
    3    0.00001493   -0.00001493   -0.00001493    0.00001493
 Gradient time:  CPU 1.41 s  wall 1.42 s
 ######################################################
 ######################################################
 # Starting finite difference calculation for IDERIV  #
 Finite diff step size:  1.88973e-03 a.u.
 ----------------------------------------------------------------
             Standard Nuclear Orientation (Angstroms)
    I     Atom           X                Y                Z
 ----------------------------------------------------------------
    1      Cl      1.5517798083     0.0000000000     0.4416669183
    2      N       0.6037770000    -0.0000000000    -1.0726196588
    3      N      -0.6037770000    -0.0000000000    -1.0726196588
    4      Cl     -1.5507798083     0.0000000000     0.4416669183
 ----------------------------------------------------------------
 Nuclear Repulsion Energy =   189.0881922804 hartrees
 There are       24 alpha and       24 beta electrons

                       Distance Matrix (Angstroms)
             Cl(  1)   N (  2)   N (  3)
   N (  2)  1.786553
   N (  3)  2.634291  1.207554
   Cl(  4)  3.102560  2.633473  1.786023

 Requested basis set is 6-311++G(d,p)
 There are 38 shells and 104 basis functions
 A cutoff of  1.0D-14 yielded    685 shell pairs
 There are      5422 function pairs (      5868 Cartesian)
 Smallest overlap matrix eigenvalue = 1.49E-04
 Guess MOs from SCF MO coefficient file

 -----------------------------------------------------------------------
  General SCF calculation program by
  Eric Jon Sundstrom, Paul Horn, Yuezhi Mao, Dmitri Zuev, Alec White,
  David Stuck, Shaama M.S., Shane Yost, Joonho Lee, David Small,
  Daniel Levine, Susi Lehtola, Hugh Burton, Evgeny Epifanovsky
 -----------------------------------------------------------------------
 Hartree-Fock
 using 6 threads for integral computing
 -------------------------------------------------------
 OpenMP Integral computing Module                
 Release: version 2.0, May 2017, Q-Chem Inc. Pleasanton 
 -------------------------------------------------------
 A restricted SCF calculation will be
 performed using DIIS
 SCF converges when DIIS error is below 1.0e-08
 ---------------------------------------
  Cycle       Energy         DIIS error
 ---------------------------------------
    1   -1027.8001742156      9.37e-06  
    2   -1027.8001743880      3.21e-06  
    3   -1027.8001744130      2.01e-06  
    4   -1027.8001744221      7.32e-07  
    5   -1027.8001744249      3.32e-07  
    6   -1027.8001744255      1.38e-07  
    7   -1027.8001744256      4.35e-08  
    8   -1027.8001744256      1.41e-08  
    9   -1027.8001744256      4.13e-09  Convergence criterion met
 ---------------------------------------
 SCF time:   CPU 3.79s  wall 0.00s 
 SCF   energy in the final basis set =    -1027.8001744256
 Total energy in the final basis set =    -1027.8001744256


 ------------------------------------------------------------------------------

   CCMAN2: suite of methods based on coupled cluster
           and equation of motion theories.

   Components:
   * libvmm-1.3-trunk
     by Evgeny Epifanovsky, Ilya Kaliman.
   * libtensor-2.5-trunk
     by Evgeny Epifanovsky, Michael Wormit, Dmitry Zuev, Sam Manzer, 
        Ilya Kaliman.
   * libcc-2.5-trunk
     by Evgeny Epifanovsky, Arik Landau, Tomasz Kus, Kirill Khistyaev, 
        Dmitry Zuev, Prashant Manohar, Xintian Feng, Anna Krylov, 
        Matthew Goldey, Alec White, Thomas Jagau, Kaushik Nanda, 
        Anastasia Gunina, Alexander Kunitsa, Joonho Lee.

   CCMAN original authors:
   Anna I. Krylov, C. David Sherrill, Steven R. Gwaltney,
   Edward F. C. Byrd (2000)
   Sergey V. Levchenko, Lyudmila V. Slipchenko, Tao Wang,
   Ana-Maria C. Cristian (2003)
   Piotr A. Pieniazek, C. Melania Oana, Evgeny Epifanovsky (2007)
   Prashant Manohar (2009)

 ------------------------------------------------------------------------------


 Allocating and initializing 63808MB of RAM...
 Calculation will run on 6 cores.


 Alpha MOs, Restricted
 -- Occupied --                  
-104.90 -104.90  -15.75  -15.75  -10.62  -10.62   -8.09   -8.09
  1 A     2 A     3 A     4 A     5 A     6 A     7 A     8 A                  
 -8.084  -8.084  -8.084  -8.083  -1.469  -1.174  -1.129  -0.858
  9 A    10 A    11 A    12 A    13 A    14 A    15 A    16 A                  
 -0.712  -0.684  -0.651  -0.512  -0.505  -0.494  -0.473  -0.436
 17 A    18 A    19 A    20 A    21 A    22 A    23 A    24 A                  
 -- Virtual --                   
  0.027   0.066   0.094   0.096   0.111   0.113   0.118   0.142
 25 A    26 A    27 A    28 A    29 A    30 A    31 A    32 A                  
  0.148   0.188   0.194   0.202   0.210   0.240   0.249   0.274
 33 A    34 A    35 A    36 A    37 A    38 A    39 A    40 A                  
  0.314   0.325   0.391   0.543   0.546   0.556   0.562   0.584
 41 A    42 A    43 A    44 A    45 A    46 A    47 A    48 A                  
  0.605   0.659   0.782   0.889   0.937   0.958   1.003   1.013
 49 A    50 A    51 A    52 A    53 A    54 A    55 A    56 A                  
  1.083   1.103   1.107   1.114   1.133   1.133   1.162   1.227
 57 A    58 A    59 A    60 A    61 A    62 A    63 A    64 A                  
  1.235   1.253   1.314   1.345   1.412   1.589   1.887   1.971
 65 A    66 A    67 A    68 A    69 A    70 A    71 A    72 A                  
  2.014   2.255   2.363   2.454   2.572   2.592   2.609   2.636
 73 A    74 A    75 A    76 A    77 A    78 A    79 A    80 A                  
  2.712   2.870   2.874   3.028   3.259   3.371   4.093   4.157
 81 A    82 A    83 A    84 A    85 A    86 A    87 A    88 A                  
  4.355   4.438   4.497   5.222  10.201  10.374  26.576  26.645
 89 A    90 A    91 A    92 A    93 A    94 A    95 A    96 A                  
 26.645  26.736  27.095  27.125  36.531  37.093 219.031 219.225
 97 A    98 A    99 A   100 A   101 A   102 A   103 A   104 A                  

 Beta MOs, Restricted
 -- Occupied --                  
-104.90 -104.90  -15.75  -15.75  -10.62  -10.62   -8.09   -8.09
  1 A     2 A     3 A     4 A     5 A     6 A     7 A     8 A                  
 -8.084  -8.084  -8.084  -8.083  -1.469  -1.174  -1.129  -0.858
  9 A    10 A    11 A    12 A    13 A    14 A    15 A    16 A                  
 -0.712  -0.684  -0.651  -0.512  -0.505  -0.494  -0.473  -0.436
 17 A    18 A    19 A    20 A    21 A    22 A    23 A    24 A                  
 -- Virtual --                   
  0.027   0.066   0.094   0.096   0.111   0.113   0.118   0.142
 25 A    26 A    27 A    28 A    29 A    30 A    31 A    32 A                  
  0.148   0.188   0.194   0.202   0.210   0.240   0.249   0.274
 33 A    34 A    35 A    36 A    37 A    38 A    39 A    40 A                  
  0.314   0.325   0.391   0.543   0.546   0.556   0.562   0.584
 41 A    42 A    43 A    44 A    45 A    46 A    47 A    48 A                  
  0.605   0.659   0.782   0.889   0.937   0.958   1.003   1.013
 49 A    50 A    51 A    52 A    53 A    54 A    55 A    56 A                  
  1.083   1.103   1.107   1.114   1.133   1.133   1.162   1.227
 57 A    58 A    59 A    60 A    61 A    62 A    63 A    64 A                  
  1.235   1.253   1.314   1.345   1.412   1.589   1.887   1.971
 65 A    66 A    67 A    68 A    69 A    70 A    71 A    72 A                  
  2.014   2.255   2.363   2.454   2.572   2.592   2.609   2.636
 73 A    74 A    75 A    76 A    77 A    78 A    79 A    80 A                  
  2.712   2.870   2.874   3.028   3.259   3.371   4.093   4.157
 81 A    82 A    83 A    84 A    85 A    86 A    87 A    88 A                  
  4.355   4.438   4.497   5.222  10.201  10.374  26.576  26.645
 89 A    90 A    91 A    92 A    93 A    94 A    95 A    96 A                  
 26.645  26.736  27.095  27.125  36.531  37.093 219.031 219.225
 97 A    98 A    99 A   100 A   101 A   102 A   103 A   104 A                  

 Occupation and symmetry of molecular orbitals

 Point group: C1 (1 irreducible representation).

                           A     All 
 -------------------------------------
 All molecular orbitals:
  - Alpha                  104   104 
  - Beta                   104   104 
 -------------------------------------
 Alpha orbitals:
  - Frozen occupied        12    12  
  - Active occupied        12    12  
  - Active virtual         80    80  
  - Frozen virtual         0     0   
 -------------------------------------
 Beta orbitals:
  - Frozen occupied        12    12  
  - Active occupied        12    12  
  - Active virtual         80    80  
  - Frozen virtual         0     0   
 -------------------------------------

 Import integrals:   CPU 0.00 s  wall 0.00 s

 Import integrals:   CPU 20.97 s  wall 5.51 s

 MP2 amplitudes:   CPU 0.08 s  wall 0.05 s

Running a double precision version
           CCSD T amplitudes will be solved using DIIS.

           Start     Size      MaxIter   EConv     TConv     
           3         7         100       1.00e-07  1.00e-05  
 ------------------------------------------------------------------------------
           Energy (a.u.)   Ediff      Tdiff       Comment
 ------------------------------------------------------------------------------
         -1028.44021820                           
     1   -1028.43333194   6.89e-03   7.71e-01     
     2   -1028.45958909   2.63e-02   1.07e-01     
     3   -1028.45768967   1.90e-03   4.91e-02     
     4   -1028.46064739   2.96e-03   1.83e-02     Switched to DIIS steps.
     5   -1028.46185626   1.21e-03   1.33e-02     
     6   -1028.46196264   1.06e-04   3.01e-03     
     7   -1028.46199828   3.56e-05   1.90e-03     
     8   -1028.46201190   1.36e-05   6.05e-04     
     9   -1028.46201712   5.22e-06   3.21e-04     
    10   -1028.46201753   4.06e-07   7.57e-05     
    11   -1028.46201718   3.42e-07   4.14e-05     
    12   -1028.46201733   1.42e-07   2.07e-05     
    13   -1028.46201729   3.99e-08   9.10e-06     
 ------------------------------------------------------------------------------
         -1028.46201729                           CCSD T converged.

End of double precision
 SCF energy                 = -1027.80017443
 MP2 energy                 = -1028.44021820
 CCSD correlation energy     =    -0.66184286
 CCSD total energy           = -1028.46201729

 CCSD  T1^2 = 0.0182  T2^2 = 0.2629  Leading amplitudes:

 Amplitude    Orbitals with energies
  0.0425       20 (A) A                  ->    26 (A) A                   
              -0.5124                          0.0658                     
  0.0425       20 (A) B                  ->    26 (A) B                   
              -0.5124                          0.0658                     
 -0.0315       24 (A) A                  ->    37 (A) A                   
              -0.4365                          0.2105                     
 -0.0315       24 (A) B                  ->    37 (A) B                   
              -0.4365                          0.2105                     

 Amplitude    Orbitals with energies
 -0.0834       19 (A) A      19 (A) B    ->    26 (A) A      26 (A) B     
              -0.6511       -0.6511            0.0658        0.0658       
  0.0834       19 (A) A      19 (A) B    ->    26 (A) B      26 (A) A     
              -0.6511       -0.6511            0.0658        0.0658       
  0.0834       19 (A) B      19 (A) A    ->    26 (A) A      26 (A) B     
              -0.6511       -0.6511            0.0658        0.0658       
 -0.0834       19 (A) B      19 (A) A    ->    26 (A) B      26 (A) A     
              -0.6511       -0.6511            0.0658        0.0658       

 Computing CCSD intemediates for later calculations in double precision
 Finished.

Running a double precision version
           CCSD Lambda amplitudes will be solved using DIIS.
           Start     Size      MaxIter   EConv     LConv     
           3         7         100       1.00e-07  1.00e-05  
 ------------------------------------------------------------------------------
            Enorm      Ldiff       Comment
 ------------------------------------------------------------------------------
     1     5.62e-02   4.41e-02     
     2     1.37e-02   4.48e-03     
     3     5.82e-03   2.09e-03     
     4     3.71e-03   1.19e-03     Switched to DIIS steps.
     5     1.44e-03   7.42e-04     
     6     7.27e-04   3.20e-04     
     7     2.23e-04   1.08e-04     
     8     7.91e-05   4.59e-06     
     9     2.99e-05   1.15e-06     
    10     1.56e-05   5.51e-07     
    11     7.61e-06   2.64e-07     
    12     3.39e-06   1.83e-07     
    13     1.35e-06   2.93e-09     
    14     4.97e-07   6.58e-08     
    15     2.69e-07   3.32e-08     
    16     1.21e-07   1.44e-08     
    17     6.40e-08   1.08e-08     
 ------------------------------------------------------------------------------
                                   CCSD Lambda converged.

 Computing density matrices in double precision...
           Orbital response amplitudes will be solved using DIIS.
           Start     Size      MaxIter   EConv     LConv     
           3         7         100       1.00e-06  1.00e-06  
 ------------------------------------------------------------------------------
            Enorm      Ldiff       Comment
 ------------------------------------------------------------------------------
     1     8.38e-02   5.67e-03     
     2     6.38e-02   9.43e-03     
     3     7.48e-02   1.90e-02     
     4     7.41e-03   2.78e-02     Switched to DIIS steps.
     5     7.15e-04   3.09e-05     
     6     3.06e-04   1.16e-04     
     7     6.63e-05   4.39e-05     
     8     5.75e-05   9.12e-06     
     9     7.11e-06   1.32e-06     
    10     1.40e-06   3.61e-07     
    11     6.20e-07   1.12e-07     
 ------------------------------------------------------------------------------
                                   Orbital response converged.

 Computing density matrices... Done.
 CCSD calculation:   CPU 457.84 s  wall 86.56 s

 Transferring MO TPDM to AO TPDM
 Transferring g2_o1o1o1o1
 Transferring g2_o1o1o1v1
 Transferring g2_o1o1v1v1
 Transferring g2_o1v1o1v1
 Transferring g2_o1v1v1v1
 Transferring g2_v1v1v1v1
 Adding separable TPDM
 Computing TPDM gradient
 --------------------------------------------------------
 2e gradient
  Atom          X               Y               Z
 --------------------------------------------------------
    1        -17.040653        0.000000      -11.435111  
    2        -12.747014        0.000000       11.436925  
    3         12.748759       -0.000000       11.443341  
    4         17.038908       -0.000000      -11.445155  
 --------------------------------------------------------
 --------------------------------------------------------
 Final gradient
  Atom          X               Y               Z
 --------------------------------------------------------
    1        -17.040653        0.000000      -11.435111  
    2        -12.747014        0.000000       11.436925  
    3         12.748759       -0.000000       11.443341  
    4         17.038908       -0.000000      -11.445155  
 --------------------------------------------------------
 Analytic gradient from two-electron contribution:   CPU 129.43 s  wall 39.01 s

 Total ccman2 time:   CPU 613.43 s  wall 133.01 s


 --------------------------------------------------------------

                    Orbital Energies (a.u.)
 --------------------------------------------------------------

 Alpha MOs
 -- Occupied --
*******-104.895 -15.751 -15.749 -10.619 -10.619  -8.088  -8.088
 -8.084  -8.084  -8.084  -8.083  -1.469  -1.174  -1.129  -0.858
 -0.712  -0.684  -0.651  -0.512  -0.505  -0.494  -0.473  -0.436
 -- Virtual --
  0.027   0.066   0.094   0.096   0.111   0.113   0.118   0.142
  0.148   0.188   0.194   0.202   0.210   0.240   0.249   0.274
  0.314   0.325   0.391   0.543   0.546   0.556   0.562   0.584
  0.605   0.659   0.782   0.889   0.937   0.958   1.003   1.013
  1.083   1.103   1.107   1.114   1.133   1.133   1.162   1.227
  1.235   1.253   1.314   1.345   1.412   1.589   1.887   1.971
  2.014   2.255   2.363   2.454   2.572   2.592   2.609   2.636
  2.712   2.870   2.874   3.028   3.259   3.371   4.093   4.157
  4.355   4.438   4.497   5.222  10.201  10.374  26.576  26.645
 26.645  26.736  27.095  27.125  36.531  37.093 219.031 219.225
 --------------------------------------------------------------

          Ground-State Mulliken Net Atomic Charges

     Atom                 Charge (a.u.)
  ----------------------------------------
      1 Cl                   -0.067739
      2 N                     0.067504
      3 N                     0.067772
      4 Cl                   -0.067537
  ----------------------------------------
  Sum of atomic charges =    -0.000000

 -----------------------------------------------------------------
                    Cartesian Multipole Moments
 -----------------------------------------------------------------
    Charge (ESU x 10^10)
                 0.0000
    Dipole Moment (Debye)
         X      -0.0022      Y      -0.0000      Z       0.8183
       Tot       0.8183
    Quadrupole Moments (Debye-Ang)
        XX     -36.9228     XY       0.0000     YY     -36.0284
        XZ       0.0003     YZ      -0.0000     ZZ     -37.3374
    Octopole Moments (Debye-Ang^2)
       XXX      -0.0419    XXY      -0.0000    XYY      -0.0150
       YYY      -0.0000    XXZ       6.5779    XYZ       0.0000
       YYZ      -0.4096    XZZ      -0.0165    YZZ      -0.0000
       ZZZ       8.8149
    Hexadecapole Moments (Debye-Ang^3)
      XXXX    -426.0122   XXXY       0.0000   XXYY     -79.4986
      XYYY       0.0000   YYYY     -39.0165   XXXZ      -0.0046
      XXYZ      -0.0000   XYYZ      -0.0059   YYYZ      -0.0000
      XXZZ     -89.2908   XYZZ       0.0000   YYZZ     -30.5099
      XZZZ      -0.0188   YZZZ      -0.0000   ZZZZ    -149.6368
 -----------------------------------------------------------------
 DrvMan completing analytic gradient of the correlated energy
 Correlated dipole moment
            1
    1  -0.0008586
    2  -0.0000000
    3   0.3219493
 Energy read as -1028.462017286
 Full Analytical Gradient: (in a.u., or Hartree/Bohr)
             1             2             3             4
    1    0.00015803    0.00010679   -0.00023288   -0.00003194
    2    0.00000000   -0.00000000    0.00000000    0.00000000
    3    0.00009423   -0.00000319   -0.00009984    0.00000879
 Gradient time:  CPU 1.45 s  wall 1.52 s
 ----------------------------------------------------------------
             Standard Nuclear Orientation (Angstroms)
    I     Atom           X                Y                Z
 ----------------------------------------------------------------
    1      Cl      1.5497798083     0.0000000000     0.4416669183
    2      N       0.6037770000    -0.0000000000    -1.0726196588
    3      N      -0.6037770000    -0.0000000000    -1.0726196588
    4      Cl     -1.5507798083     0.0000000000     0.4416669183
 ----------------------------------------------------------------
 Nuclear Repulsion Energy =   189.1557804028 hartrees
 There are       24 alpha and       24 beta electrons

                       Distance Matrix (Angstroms)
             Cl(  1)   N (  2)   N (  3)
   N (  2)  1.785493
   N (  3)  2.632655  1.207554
   Cl(  4)  3.100560  2.633473  1.786023

 Requested basis set is 6-311++G(d,p)
 There are 38 shells and 104 basis functions
 A cutoff of  1.0D-14 yielded    685 shell pairs
 There are      5422 function pairs (      5868 Cartesian)
 Smallest overlap matrix eigenvalue = 1.49E-04
 Guess MOs from SCF MO coefficient file

 -----------------------------------------------------------------------
  General SCF calculation program by
  Eric Jon Sundstrom, Paul Horn, Yuezhi Mao, Dmitri Zuev, Alec White,
  David Stuck, Shaama M.S., Shane Yost, Joonho Lee, David Small,
  Daniel Levine, Susi Lehtola, Hugh Burton, Evgeny Epifanovsky
 -----------------------------------------------------------------------
 Hartree-Fock
 using 6 threads for integral computing
 -------------------------------------------------------
 OpenMP Integral computing Module                
 Release: version 2.0, May 2017, Q-Chem Inc. Pleasanton 
 -------------------------------------------------------
 A restricted SCF calculation will be
 performed using DIIS
 SCF converges when DIIS error is below 1.0e-08
 ---------------------------------------
  Cycle       Energy         DIIS error
 ---------------------------------------
    1   -1027.8002167154      1.87e-05  
    2   -1027.8002174056      6.43e-06  
    3   -1027.8002175054      4.02e-06  
    4   -1027.8002175417      1.46e-06  
    5   -1027.8002175529      6.63e-07  
    6   -1027.8002175555      2.75e-07  
    7   -1027.8002175559      8.70e-08  
    8   -1027.8002175559      2.82e-08  
    9   -1027.8002175559      8.25e-09  Convergence criterion met
 ---------------------------------------
 SCF time:   CPU 3.87s  wall 1.00s 
 SCF   energy in the final basis set =    -1027.8002175559
 Total energy in the final basis set =    -1027.8002175559


 ------------------------------------------------------------------------------

   CCMAN2: suite of methods based on coupled cluster
           and equation of motion theories.

   Components:
   * libvmm-1.3-trunk
     by Evgeny Epifanovsky, Ilya Kaliman.
   * libtensor-2.5-trunk
     by Evgeny Epifanovsky, Michael Wormit, Dmitry Zuev, Sam Manzer, 
        Ilya Kaliman.
   * libcc-2.5-trunk
     by Evgeny Epifanovsky, Arik Landau, Tomasz Kus, Kirill Khistyaev, 
        Dmitry Zuev, Prashant Manohar, Xintian Feng, Anna Krylov, 
        Matthew Goldey, Alec White, Thomas Jagau, Kaushik Nanda, 
        Anastasia Gunina, Alexander Kunitsa, Joonho Lee.

   CCMAN original authors:
   Anna I. Krylov, C. David Sherrill, Steven R. Gwaltney,
   Edward F. C. Byrd (2000)
   Sergey V. Levchenko, Lyudmila V. Slipchenko, Tao Wang,
   Ana-Maria C. Cristian (2003)
   Piotr A. Pieniazek, C. Melania Oana, Evgeny Epifanovsky (2007)
   Prashant Manohar (2009)

 ------------------------------------------------------------------------------


 Allocating and initializing 63808MB of RAM...
 Calculation will run on 6 cores.


 Alpha MOs, Restricted
 -- Occupied --                  
-104.90 -104.90  -15.75  -15.75  -10.62  -10.62   -8.09   -8.09
  1 A     2 A     3 A     4 A     5 A     6 A     7 A     8 A                  
 -8.084  -8.084  -8.084  -8.083  -1.469  -1.174  -1.129  -0.858
  9 A    10 A    11 A    12 A    13 A    14 A    15 A    16 A                  
 -0.713  -0.684  -0.651  -0.512  -0.506  -0.494  -0.473  -0.437
 17 A    18 A    19 A    20 A    21 A    22 A    23 A    24 A                  
 -- Virtual --                   
  0.028   0.066   0.094   0.097   0.111   0.113   0.118   0.142
 25 A    26 A    27 A    28 A    29 A    30 A    31 A    32 A                  
  0.148   0.188   0.194   0.202   0.211   0.240   0.249   0.274
 33 A    34 A    35 A    36 A    37 A    38 A    39 A    40 A                  
  0.314   0.325   0.391   0.543   0.546   0.556   0.562   0.584
 41 A    42 A    43 A    44 A    45 A    46 A    47 A    48 A                  
  0.605   0.659   0.781   0.889   0.937   0.958   1.003   1.013
 49 A    50 A    51 A    52 A    53 A    54 A    55 A    56 A                  
  1.083   1.103   1.107   1.114   1.132   1.133   1.162   1.227
 57 A    58 A    59 A    60 A    61 A    62 A    63 A    64 A                  
  1.235   1.253   1.314   1.345   1.412   1.589   1.887   1.971
 65 A    66 A    67 A    68 A    69 A    70 A    71 A    72 A                  
  2.014   2.255   2.363   2.455   2.572   2.592   2.610   2.636
 73 A    74 A    75 A    76 A    77 A    78 A    79 A    80 A                  
  2.712   2.870   2.875   3.028   3.259   3.371   4.093   4.158
 81 A    82 A    83 A    84 A    85 A    86 A    87 A    88 A                  
  4.356   4.439   4.498   5.222  10.201  10.374  26.576  26.645
 89 A    90 A    91 A    92 A    93 A    94 A    95 A    96 A                  
 26.645  26.737  27.095  27.125  36.531  37.093 219.031 219.225
 97 A    98 A    99 A   100 A   101 A   102 A   103 A   104 A                  

 Beta MOs, Restricted
 -- Occupied --                  
-104.90 -104.90  -15.75  -15.75  -10.62  -10.62   -8.09   -8.09
  1 A     2 A     3 A     4 A     5 A     6 A     7 A     8 A                  
 -8.084  -8.084  -8.084  -8.083  -1.469  -1.174  -1.129  -0.858
  9 A    10 A    11 A    12 A    13 A    14 A    15 A    16 A                  
 -0.713  -0.684  -0.651  -0.512  -0.506  -0.494  -0.473  -0.437
 17 A    18 A    19 A    20 A    21 A    22 A    23 A    24 A                  
 -- Virtual --                   
  0.028   0.066   0.094   0.097   0.111   0.113   0.118   0.142
 25 A    26 A    27 A    28 A    29 A    30 A    31 A    32 A                  
  0.148   0.188   0.194   0.202   0.211   0.240   0.249   0.274
 33 A    34 A    35 A    36 A    37 A    38 A    39 A    40 A                  
  0.314   0.325   0.391   0.543   0.546   0.556   0.562   0.584
 41 A    42 A    43 A    44 A    45 A    46 A    47 A    48 A                  
  0.605   0.659   0.781   0.889   0.937   0.958   1.003   1.013
 49 A    50 A    51 A    52 A    53 A    54 A    55 A    56 A                  
  1.083   1.103   1.107   1.114   1.132   1.133   1.162   1.227
 57 A    58 A    59 A    60 A    61 A    62 A    63 A    64 A                  
  1.235   1.253   1.314   1.345   1.412   1.589   1.887   1.971
 65 A    66 A    67 A    68 A    69 A    70 A    71 A    72 A                  
  2.014   2.255   2.363   2.455   2.572   2.592   2.610   2.636
 73 A    74 A    75 A    76 A    77 A    78 A    79 A    80 A                  
  2.712   2.870   2.875   3.028   3.259   3.371   4.093   4.158
 81 A    82 A    83 A    84 A    85 A    86 A    87 A    88 A                  
  4.356   4.439   4.498   5.222  10.201  10.374  26.576  26.645
 89 A    90 A    91 A    92 A    93 A    94 A    95 A    96 A                  
 26.645  26.737  27.095  27.125  36.531  37.093 219.031 219.225
 97 A    98 A    99 A   100 A   101 A   102 A   103 A   104 A                  

 Occupation and symmetry of molecular orbitals

 Point group: C1 (1 irreducible representation).

                           A     All 
 -------------------------------------
 All molecular orbitals:
  - Alpha                  104   104 
  - Beta                   104   104 
 -------------------------------------
 Alpha orbitals:
  - Frozen occupied        12    12  
  - Active occupied        12    12  
  - Active virtual         80    80  
  - Frozen virtual         0     0   
 -------------------------------------
 Beta orbitals:
  - Frozen occupied        12    12  
  - Active occupied        12    12  
  - Active virtual         80    80  
  - Frozen virtual         0     0   
 -------------------------------------

 Import integrals:   CPU 0.00 s  wall 0.00 s

 Import integrals:   CPU 20.28 s  wall 5.39 s

 MP2 amplitudes:   CPU 0.03 s  wall 0.03 s

Running a double precision version
           CCSD T amplitudes will be solved using DIIS.

           Start     Size      MaxIter   EConv     TConv     
           3         7         100       1.00e-07  1.00e-05  
 ------------------------------------------------------------------------------
           Energy (a.u.)   Ediff      Tdiff       Comment
 ------------------------------------------------------------------------------
         -1028.44020954                           
     1   -1028.43334988   6.86e-03   7.71e-01     
     2   -1028.45958774   2.62e-02   1.07e-01     
     3   -1028.45769475   1.89e-03   4.90e-02     
     4   -1028.46064926   2.95e-03   1.83e-02     Switched to DIIS steps.
     5   -1028.46185671   1.21e-03   1.33e-02     
     6   -1028.46196290   1.06e-04   3.00e-03     
     7   -1028.46199843   3.55e-05   1.90e-03     
     8   -1028.46201201   1.36e-05   6.04e-04     
     9   -1028.46201721   5.20e-06   3.20e-04     
    10   -1028.46201761   4.06e-07   7.55e-05     
    11   -1028.46201727   3.42e-07   4.12e-05     
    12   -1028.46201741   1.42e-07   2.06e-05     
    13   -1028.46201737   4.00e-08   9.06e-06     
 ------------------------------------------------------------------------------
         -1028.46201737                           CCSD T converged.

End of double precision
 SCF energy                 = -1027.80021756
 MP2 energy                 = -1028.44020954
 CCSD correlation energy     =    -0.66179982
 CCSD total energy           = -1028.46201737

 CCSD  T1^2 = 0.0181  T2^2 = 0.2629  Leading amplitudes:

 Amplitude    Orbitals with energies
  0.0425       20 (A) A                  ->    26 (A) A                   
              -0.5124                          0.0658                     
  0.0425       20 (A) B                  ->    26 (A) B                   
              -0.5124                          0.0658                     
 -0.0316       24 (A) A                  ->    37 (A) A                   
              -0.4365                          0.2106                     
 -0.0316       24 (A) B                  ->    37 (A) B                   
              -0.4365                          0.2106                     

 Amplitude    Orbitals with energies
 -0.0834       19 (A) A      19 (A) B    ->    26 (A) A      26 (A) B     
              -0.6512       -0.6512            0.0658        0.0658       
  0.0834       19 (A) A      19 (A) B    ->    26 (A) B      26 (A) A     
              -0.6512       -0.6512            0.0658        0.0658       
  0.0834       19 (A) B      19 (A) A    ->    26 (A) A      26 (A) B     
              -0.6512       -0.6512            0.0658        0.0658       
 -0.0834       19 (A) B      19 (A) A    ->    26 (A) B      26 (A) A     
              -0.6512       -0.6512            0.0658        0.0658       

 Computing CCSD intemediates for later calculations in double precision
 Finished.

Running a double precision version
           CCSD Lambda amplitudes will be solved using DIIS.
           Start     Size      MaxIter   EConv     LConv     
           3         7         100       1.00e-07  1.00e-05  
 ------------------------------------------------------------------------------
            Enorm      Ldiff       Comment
 ------------------------------------------------------------------------------
     1     5.61e-02   4.41e-02     
     2     1.37e-02   4.48e-03     
     3     5.82e-03   2.08e-03     
     4     3.70e-03   1.19e-03     Switched to DIIS steps.
     5     1.43e-03   7.41e-04     
     6     7.26e-04   3.19e-04     
     7     2.23e-04   1.08e-04     
     8     7.89e-05   4.53e-06     
     9     2.98e-05   1.16e-06     
    10     1.55e-05   5.53e-07     
    11     7.57e-06   2.60e-07     
    12     3.37e-06   1.81e-07     
    13     1.35e-06   3.50e-09     
    14     4.95e-07   6.54e-08     
    15     2.68e-07   3.31e-08     
    16     1.21e-07   1.43e-08     
    17     6.37e-08   1.08e-08     
 ------------------------------------------------------------------------------
                                   CCSD Lambda converged.

 Computing density matrices in double precision...
           Orbital response amplitudes will be solved using DIIS.
           Start     Size      MaxIter   EConv     LConv     
           3         7         100       1.00e-06  1.00e-06  
 ------------------------------------------------------------------------------
            Enorm      Ldiff       Comment
 ------------------------------------------------------------------------------
     1     8.38e-02   5.68e-03     
     2     6.38e-02   9.43e-03     
     3     7.47e-02   1.90e-02     
     4     7.40e-03   2.78e-02     Switched to DIIS steps.
     5     7.14e-04   3.13e-05     
     6     3.06e-04   1.15e-04     
     7     6.61e-05   4.38e-05     
     8     5.74e-05   9.10e-06     
     9     7.09e-06   1.31e-06     
    10     1.39e-06   3.58e-07     
    11     6.12e-07   1.11e-07     
 ------------------------------------------------------------------------------
                                   Orbital response converged.

 Computing density matrices... Done.
 CCSD calculation:   CPU 455.84 s  wall 86.19 s

 Transferring MO TPDM to AO TPDM
 Transferring g2_o1o1o1o1
 Transferring g2_o1o1o1v1
 Transferring g2_o1o1v1v1
 Transferring g2_o1v1o1v1
 Transferring g2_o1v1v1v1
 Transferring g2_v1v1v1v1
 Adding separable TPDM
 Computing TPDM gradient
 --------------------------------------------------------
 2e gradient
  Atom          X               Y               Z
 --------------------------------------------------------
    1        -17.045271       -0.000000      -11.455114  
    2        -12.751169        0.000000       11.453300  
    3         12.749411       -0.000000       11.446885  
    4         17.047029        0.000000      -11.445071  
 --------------------------------------------------------
 --------------------------------------------------------
 Final gradient
  Atom          X               Y               Z
 --------------------------------------------------------
    1        -17.045271       -0.000000      -11.455114  
    2        -12.751169        0.000000       11.453300  
    3         12.749411       -0.000000       11.446885  
    4         17.047029        0.000000      -11.445071  
 --------------------------------------------------------
 Analytic gradient from two-electron contribution:   CPU 133.19 s  wall 40.09 s

 Total ccman2 time:   CPU 612.51 s  wall 132.90 s


 --------------------------------------------------------------

                    Orbital Energies (a.u.)
 --------------------------------------------------------------

 Alpha MOs
 -- Occupied --
*******-104.895 -15.751 -15.749 -10.619 -10.619  -8.088  -8.088
 -8.084  -8.084  -8.084  -8.083  -1.469  -1.174  -1.129  -0.858
 -0.713  -0.684  -0.651  -0.512  -0.506  -0.494  -0.473  -0.437
 -- Virtual --
  0.028   0.066   0.094   0.097   0.111   0.113   0.118   0.142
  0.148   0.188   0.194   0.202   0.211   0.240   0.249   0.274
  0.314   0.325   0.391   0.543   0.546   0.556   0.562   0.584
  0.605   0.659   0.781   0.889   0.937   0.958   1.003   1.013
  1.083   1.103   1.107   1.114   1.132   1.133   1.162   1.227
  1.235   1.253   1.314   1.345   1.412   1.589   1.887   1.971
  2.014   2.255   2.363   2.455   2.572   2.592   2.610   2.636
  2.712   2.870   2.875   3.028   3.259   3.371   4.093   4.158
  4.356   4.439   4.498   5.222  10.201  10.374  26.576  26.645
 26.645  26.737  27.095  27.125  36.531  37.093 219.031 219.225
 --------------------------------------------------------------

          Ground-State Mulliken Net Atomic Charges

     Atom                 Charge (a.u.)
  ----------------------------------------
      1 Cl                   -0.067423
      2 N                     0.067658
      3 N                     0.067390
      4 Cl                   -0.067624
  ----------------------------------------
  Sum of atomic charges =    -0.000000

 -----------------------------------------------------------------
                    Cartesian Multipole Moments
 -----------------------------------------------------------------
    Charge (ESU x 10^10)
                -0.0000
    Dipole Moment (Debye)
         X       0.0022      Y      -0.0000      Z       0.8207
       Tot       0.8207
    Quadrupole Moments (Debye-Ang)
        XX     -36.9237     XY       0.0000     YY     -36.0267
        XZ      -0.0003     YZ       0.0000     ZZ     -37.3380
    Octopole Moments (Debye-Ang^2)
       XXX       0.0418    XXY      -0.0000    XYY       0.0150
       YYY      -0.0000    XXZ       6.5743    XYZ       0.0000
       YYZ      -0.4086    XZZ       0.0165    YZZ      -0.0000
       ZZZ       8.8259
    Hexadecapole Moments (Debye-Ang^3)
      XXXX    -425.5679   XXXY       0.0000   XXYY     -79.4151
      XYYY       0.0000   YYYY     -39.0128   XXXZ       0.0046
      XXYZ      -0.0000   XYYZ       0.0059   YYYZ       0.0000
      XXZZ     -89.2220   XYZZ       0.0000   YYZZ     -30.5095
      XZZZ       0.0187   YZZZ       0.0000   ZZZZ    -149.6372
 -----------------------------------------------------------------
 DrvMan completing analytic gradient of the correlated energy
 Correlated dipole moment
            1
    1   0.0008566
    2  -0.0000000
    3   0.3229042
 Energy read as -1028.462017372
 Full Analytical Gradient: (in a.u., or Hartree/Bohr)
             1             2             3             4
    1   -0.00011530    0.00013018   -0.00000378   -0.00001109
    2    0.00000000    0.00000000   -0.00000000   -0.00000000
    3   -0.00006481   -0.00002642    0.00007016    0.00002107
 Gradient time:  CPU 1.44 s  wall 1.46 s
 ----------------------------------------------------------------
             Standard Nuclear Orientation (Angstroms)
    I     Atom           X                Y                Z
 ----------------------------------------------------------------
    1      Cl      1.5507798083     0.0010000000     0.4416669183
    2      N       0.6037770000    -0.0000000000    -1.0726196588
    3      N      -0.6037770000    -0.0000000000    -1.0726196588
    4      Cl     -1.5507798083     0.0000000000     0.4416669183
 ----------------------------------------------------------------
 Nuclear Repulsion Energy =   189.1219705298 hartrees
 There are       24 alpha and       24 beta electrons

                       Distance Matrix (Angstroms)
             Cl(  1)   N (  2)   N (  3)
   N (  2)  1.786023
   N (  3)  2.633473  1.207554
   Cl(  4)  3.101560  2.633473  1.786023

 Requested basis set is 6-311++G(d,p)
 There are 38 shells and 104 basis functions
 A cutoff of  1.0D-14 yielded    685 shell pairs
 There are      5422 function pairs (      5868 Cartesian)
 Smallest overlap matrix eigenvalue = 1.49E-04
 Guess MOs from SCF MO coefficient file

 -----------------------------------------------------------------------
  General SCF calculation program by
  Eric Jon Sundstrom, Paul Horn, Yuezhi Mao, Dmitri Zuev, Alec White,
  David Stuck, Shaama M.S., Shane Yost, Joonho Lee, David Small,
  Daniel Levine, Susi Lehtola, Hugh Burton, Evgeny Epifanovsky
 -----------------------------------------------------------------------
 Hartree-Fock
 using 6 threads for integral computing
 -------------------------------------------------------
 OpenMP Integral computing Module                
 Release: version 2.0, May 2017, Q-Chem Inc. Pleasanton 
 -------------------------------------------------------
 A restricted SCF calculation will be
 performed using DIIS
 SCF converges when DIIS error is below 1.0e-08
 ---------------------------------------
  Cycle       Energy         DIIS error
 ---------------------------------------
    1   -1027.8001957528      1.15e-05  
    2   -1027.8001960471      3.86e-06  
    3   -1027.8001960952      2.40e-06  
    4   -1027.8001961095      9.57e-07  
    5   -1027.8001961143      3.80e-07  
    6   -1027.8001961151      1.62e-07  
    7   -1027.8001961152      5.80e-08  
    8   -1027.8001961152      2.07e-08  
    9   -1027.8001961153      6.84e-09  Convergence criterion met
 ---------------------------------------
 SCF time:   CPU 4.60s  wall 1.00s 
 SCF   energy in the final basis set =    -1027.8001961153
 Total energy in the final basis set =    -1027.8001961153


 ------------------------------------------------------------------------------

   CCMAN2: suite of methods based on coupled cluster
           and equation of motion theories.

   Components:
   * libvmm-1.3-trunk
     by Evgeny Epifanovsky, Ilya Kaliman.
   * libtensor-2.5-trunk
     by Evgeny Epifanovsky, Michael Wormit, Dmitry Zuev, Sam Manzer, 
        Ilya Kaliman.
   * libcc-2.5-trunk
     by Evgeny Epifanovsky, Arik Landau, Tomasz Kus, Kirill Khistyaev, 
        Dmitry Zuev, Prashant Manohar, Xintian Feng, Anna Krylov, 
        Matthew Goldey, Alec White, Thomas Jagau, Kaushik Nanda, 
        Anastasia Gunina, Alexander Kunitsa, Joonho Lee.

   CCMAN original authors:
   Anna I. Krylov, C. David Sherrill, Steven R. Gwaltney,
   Edward F. C. Byrd (2000)
   Sergey V. Levchenko, Lyudmila V. Slipchenko, Tao Wang,
   Ana-Maria C. Cristian (2003)
   Piotr A. Pieniazek, C. Melania Oana, Evgeny Epifanovsky (2007)
   Prashant Manohar (2009)

 ------------------------------------------------------------------------------


 Allocating and initializing 63808MB of RAM...
 Calculation will run on 6 cores.


 Alpha MOs, Restricted
 -- Occupied --                  
-104.90 -104.90  -15.75  -15.75  -10.62  -10.62   -8.09   -8.09
  1 A     2 A     3 A     4 A     5 A     6 A     7 A     8 A                  
 -8.084  -8.084  -8.083  -8.083  -1.469  -1.174  -1.129  -0.858
  9 A    10 A    11 A    12 A    13 A    14 A    15 A    16 A                  
 -0.713  -0.684  -0.651  -0.512  -0.506  -0.494  -0.473  -0.436
 17 A    18 A    19 A    20 A    21 A    22 A    23 A    24 A                  
 -- Virtual --                   
  0.027   0.066   0.094   0.097   0.111   0.113   0.118   0.142
 25 A    26 A    27 A    28 A    29 A    30 A    31 A    32 A                  
  0.148   0.188   0.194   0.202   0.211   0.240   0.249   0.274
 33 A    34 A    35 A    36 A    37 A    38 A    39 A    40 A                  
  0.314   0.325   0.391   0.543   0.546   0.556   0.562   0.584
 41 A    42 A    43 A    44 A    45 A    46 A    47 A    48 A                  
  0.605   0.659   0.782   0.889   0.937   0.958   1.003   1.013
 49 A    50 A    51 A    52 A    53 A    54 A    55 A    56 A                  
  1.083   1.103   1.107   1.114   1.132   1.133   1.162   1.227
 57 A    58 A    59 A    60 A    61 A    62 A    63 A    64 A                  
  1.235   1.253   1.314   1.345   1.412   1.589   1.887   1.971
 65 A    66 A    67 A    68 A    69 A    70 A    71 A    72 A                  
  2.014   2.255   2.363   2.455   2.572   2.592   2.610   2.636
 73 A    74 A    75 A    76 A    77 A    78 A    79 A    80 A                  
  2.712   2.870   2.875   3.028   3.259   3.371   4.093   4.158
 81 A    82 A    83 A    84 A    85 A    86 A    87 A    88 A                  
  4.355   4.438   4.498   5.222  10.201  10.374  26.576  26.645
 89 A    90 A    91 A    92 A    93 A    94 A    95 A    96 A                  
 26.645  26.736  27.095  27.125  36.531  37.093 219.031 219.225
 97 A    98 A    99 A   100 A   101 A   102 A   103 A   104 A                  

 Beta MOs, Restricted
 -- Occupied --                  
-104.90 -104.90  -15.75  -15.75  -10.62  -10.62   -8.09   -8.09
  1 A     2 A     3 A     4 A     5 A     6 A     7 A     8 A                  
 -8.084  -8.084  -8.083  -8.083  -1.469  -1.174  -1.129  -0.858
  9 A    10 A    11 A    12 A    13 A    14 A    15 A    16 A                  
 -0.713  -0.684  -0.651  -0.512  -0.506  -0.494  -0.473  -0.436
 17 A    18 A    19 A    20 A    21 A    22 A    23 A    24 A                  
 -- Virtual --                   
  0.027   0.066   0.094   0.097   0.111   0.113   0.118   0.142
 25 A    26 A    27 A    28 A    29 A    30 A    31 A    32 A                  
  0.148   0.188   0.194   0.202   0.211   0.240   0.249   0.274
 33 A    34 A    35 A    36 A    37 A    38 A    39 A    40 A                  
  0.314   0.325   0.391   0.543   0.546   0.556   0.562   0.584
 41 A    42 A    43 A    44 A    45 A    46 A    47 A    48 A                  
  0.605   0.659   0.782   0.889   0.937   0.958   1.003   1.013
 49 A    50 A    51 A    52 A    53 A    54 A    55 A    56 A                  
  1.083   1.103   1.107   1.114   1.132   1.133   1.162   1.227
 57 A    58 A    59 A    60 A    61 A    62 A    63 A    64 A                  
  1.235   1.253   1.314   1.345   1.412   1.589   1.887   1.971
 65 A    66 A    67 A    68 A    69 A    70 A    71 A    72 A                  
  2.014   2.255   2.363   2.455   2.572   2.592   2.610   2.636
 73 A    74 A    75 A    76 A    77 A    78 A    79 A    80 A                  
  2.712   2.870   2.875   3.028   3.259   3.371   4.093   4.158
 81 A    82 A    83 A    84 A    85 A    86 A    87 A    88 A                  
  4.355   4.438   4.498   5.222  10.201  10.374  26.576  26.645
 89 A    90 A    91 A    92 A    93 A    94 A    95 A    96 A                  
 26.645  26.736  27.095  27.125  36.531  37.093 219.031 219.225
 97 A    98 A    99 A   100 A   101 A   102 A   103 A   104 A                  

 Occupation and symmetry of molecular orbitals

 Point group: C1 (1 irreducible representation).

                           A     All 
 -------------------------------------
 All molecular orbitals:
  - Alpha                  104   104 
  - Beta                   104   104 
 -------------------------------------
 Alpha orbitals:
  - Frozen occupied        12    12  
  - Active occupied        12    12  
  - Active virtual         80    80  
  - Frozen virtual         0     0   
 -------------------------------------
 Beta orbitals:
  - Frozen occupied        12    12  
  - Active occupied        12    12  
  - Active virtual         80    80  
  - Frozen virtual         0     0   
 -------------------------------------

 Import integrals:   CPU 0.00 s  wall 0.00 s

 Import integrals:   CPU 20.47 s  wall 5.21 s

 MP2 amplitudes:   CPU 0.05 s  wall 0.04 s

Running a double precision version
           CCSD T amplitudes will be solved using DIIS.

           Start     Size      MaxIter   EConv     TConv     
           3         7         100       1.00e-07  1.00e-05  
 ------------------------------------------------------------------------------
           Energy (a.u.)   Ediff      Tdiff       Comment
 ------------------------------------------------------------------------------
         -1028.44021397                           
     1   -1028.43334103   6.87e-03   7.71e-01     
     2   -1028.45958852   2.62e-02   1.07e-01     
     3   -1028.45769232   1.90e-03   4.91e-02     
     4   -1028.46064844   2.96e-03   1.83e-02     Switched to DIIS steps.
     5   -1028.46185660   1.21e-03   1.33e-02     
     6   -1028.46196288   1.06e-04   3.00e-03     
     7   -1028.46199846   3.56e-05   1.90e-03     
     8   -1028.46201207   1.36e-05   6.05e-04     
     9   -1028.46201727   5.21e-06   3.20e-04     
    10   -1028.46201768   4.06e-07   7.56e-05     
    11   -1028.46201734   3.42e-07   4.13e-05     
    12   -1028.46201748   1.42e-07   2.06e-05     
    13   -1028.46201744   4.00e-08   9.08e-06     
 ------------------------------------------------------------------------------
         -1028.46201744                           CCSD T converged.

End of double precision
 SCF energy                 = -1027.80019612
 MP2 energy                 = -1028.44021397
 CCSD correlation energy     =    -0.66182132
 CCSD total energy           = -1028.46201744

 CCSD  T1^2 = 0.0182  T2^2 = 0.2629  Leading amplitudes:

 Amplitude    Orbitals with energies
  0.0425       20 (A) A                  ->    26 (A) A                   
              -0.5124                          0.0658                     
  0.0425       20 (A) B                  ->    26 (A) B                   
              -0.5124                          0.0658                     
 -0.0315       24 (A) A                  ->    37 (A) A                   
              -0.4365                          0.2105                     
 -0.0315       24 (A) B                  ->    37 (A) B                   
              -0.4365                          0.2105                     

 Amplitude    Orbitals with energies
 -0.0834       19 (A) A      19 (A) B    ->    26 (A) A      26 (A) B     
              -0.6511       -0.6511            0.0658        0.0658       
  0.0834       19 (A) A      19 (A) B    ->    26 (A) B      26 (A) A     
              -0.6511       -0.6511            0.0658        0.0658       
  0.0834       19 (A) B      19 (A) A    ->    26 (A) A      26 (A) B     
              -0.6511       -0.6511            0.0658        0.0658       
 -0.0834       19 (A) B      19 (A) A    ->    26 (A) B      26 (A) A     
              -0.6511       -0.6511            0.0658        0.0658       

 Computing CCSD intemediates for later calculations in double precision
 Finished.

Running a double precision version
           CCSD Lambda amplitudes will be solved using DIIS.
           Start     Size      MaxIter   EConv     LConv     
           3         7         100       1.00e-07  1.00e-05  
 ------------------------------------------------------------------------------
            Enorm      Ldiff       Comment
 ------------------------------------------------------------------------------
     1     5.62e-02   4.41e-02     
     2     1.37e-02   4.48e-03     
     3     5.82e-03   2.09e-03     
     4     3.71e-03   1.19e-03     Switched to DIIS steps.
     5     1.44e-03   7.42e-04     
     6     7.27e-04   3.19e-04     
     7     2.23e-04   1.08e-04     
     8     7.90e-05   4.56e-06     
     9     2.98e-05   1.16e-06     
    10     1.56e-05   5.52e-07     
    11     7.59e-06   2.62e-07     
    12     3.38e-06   1.82e-07     
    13     1.35e-06   3.22e-09     
    14     4.96e-07   6.56e-08     
    15     2.68e-07   3.31e-08     
    16     1.21e-07   1.44e-08     
    17     6.39e-08   1.08e-08     
 ------------------------------------------------------------------------------
                                   CCSD Lambda converged.

 Computing density matrices in double precision...
           Orbital response amplitudes will be solved using DIIS.
           Start     Size      MaxIter   EConv     LConv     
           3         7         100       1.00e-06  1.00e-06  
 ------------------------------------------------------------------------------
            Enorm      Ldiff       Comment
 ------------------------------------------------------------------------------
     1     8.38e-02   5.68e-03     
     2     6.38e-02   9.43e-03     
     3     7.48e-02   1.90e-02     
     4     7.40e-03   2.78e-02     Switched to DIIS steps.
     5     7.14e-04   3.11e-05     
     6     3.04e-04   1.15e-04     
     7     4.82e-05   4.39e-05     
     8     8.47e-06   9.95e-06     
     9     1.68e-06   8.28e-07     
    10     4.58e-07   7.94e-08     
 ------------------------------------------------------------------------------
                                   Orbital response converged.

 Computing density matrices... Done.
 CCSD calculation:   CPU 457.05 s  wall 86.34 s

 Transferring MO TPDM to AO TPDM
 Transferring g2_o1o1o1o1
 Transferring g2_o1o1o1v1
 Transferring g2_o1o1v1v1
 Transferring g2_o1v1o1v1
 Transferring g2_o1v1v1v1
 Transferring g2_v1v1v1v1
 Adding separable TPDM
 Computing TPDM gradient
 --------------------------------------------------------
 2e gradient
  Atom          X               Y               Z
 --------------------------------------------------------
    1        -17.042965       -0.010007      -11.445108  
    2        -12.749088        0.004711       11.445109  
    3         12.749086        0.002846       11.445111  
    4         17.042967        0.002451      -11.445112  
 --------------------------------------------------------
 --------------------------------------------------------
 Final gradient
  Atom          X               Y               Z
 --------------------------------------------------------
    1        -17.042965       -0.010007      -11.445108  
    2        -12.749088        0.004711       11.445109  
    3         12.749086        0.002846       11.445111  
    4         17.042967        0.002451      -11.445112  
 --------------------------------------------------------
 Analytic gradient from two-electron contribution:   CPU 136.47 s  wall 40.34 s

 Total ccman2 time:   CPU 617.48 s  wall 133.22 s


 --------------------------------------------------------------

                    Orbital Energies (a.u.)
 --------------------------------------------------------------

 Alpha MOs
 -- Occupied --
*******-104.895 -15.751 -15.749 -10.619 -10.619  -8.088  -8.088
 -8.084  -8.084  -8.083  -8.083  -1.469  -1.174  -1.129  -0.858
 -0.713  -0.684  -0.651  -0.512  -0.506  -0.494  -0.473  -0.436
 -- Virtual --
  0.027   0.066   0.094   0.097   0.111   0.113   0.118   0.142
  0.148   0.188   0.194   0.202   0.211   0.240   0.249   0.274
  0.314   0.325   0.391   0.543   0.546   0.556   0.562   0.584
  0.605   0.659   0.782   0.889   0.937   0.958   1.003   1.013
  1.083   1.103   1.107   1.114   1.132   1.133   1.162   1.227
  1.235   1.253   1.314   1.345   1.412   1.589   1.887   1.971
  2.014   2.255   2.363   2.455   2.572   2.592   2.610   2.636
  2.712   2.870   2.875   3.028   3.259   3.371   4.093   4.158
  4.355   4.438   4.498   5.222  10.201  10.374  26.576  26.645
 26.645  26.736  27.095  27.125  36.531  37.093 219.031 219.225
 --------------------------------------------------------------

          Ground-State Mulliken Net Atomic Charges

     Atom                 Charge (a.u.)
  ----------------------------------------
      1 Cl                   -0.067581
      2 N                     0.067581
      3 N                     0.067581
      4 Cl                   -0.067581
  ----------------------------------------
  Sum of atomic charges =    -0.000000

 -----------------------------------------------------------------
                    Cartesian Multipole Moments
 -----------------------------------------------------------------
    Charge (ESU x 10^10)
                -0.0000
    Dipole Moment (Debye)
         X      -0.0000      Y       0.0003      Z       0.8195
       Tot       0.8195
    Quadrupole Moments (Debye-Ang)
        XX     -36.9233     XY       0.0004     YY     -36.0275
        XZ       0.0000     YZ      -0.0001     ZZ     -37.3377
    Octopole Moments (Debye-Ang^2)
       XXX      -0.0000    XXY      -0.0109    XYY       0.0000
       YYY      -0.0387    XXZ       6.5761    XYZ       0.0027
       YYZ      -0.4091    XZZ      -0.0000    YZZ      -0.0100
       ZZZ       8.8204
    Hexadecapole Moments (Debye-Ang^3)
      XXXX    -425.7899   XXXY      -0.0527   XXYY     -79.4569
      XYYY      -0.0601   YYYY     -39.0147   XXXZ       0.0000
      XXYZ      -0.0009   XYYZ       0.0000   YYYZ      -0.0178
      XXZZ     -89.2564   XYZZ      -0.0153   YYZZ     -30.5097
      XZZZ       0.0000   YZZZ      -0.0161   ZZZZ    -149.6370
 -----------------------------------------------------------------
 DrvMan completing analytic gradient of the correlated energy
 Correlated dipole moment
            1
    1  -0.0000005
    2   0.0001064
    3   0.3224265
 Energy read as -1028.462017440
 Full Analytical Gradient: (in a.u., or Hartree/Bohr)
             1             2             3             4
    1    0.00002159    0.00011832   -0.00011836   -0.00002154
    2    0.00001507   -0.00003870    0.00003869   -0.00001506
    3    0.00001496   -0.00001495   -0.00001492    0.00001491
 Gradient time:  CPU 1.46 s  wall 1.50 s
 ----------------------------------------------------------------
             Standard Nuclear Orientation (Angstroms)
    I     Atom           X                Y                Z
 ----------------------------------------------------------------
    1      Cl      1.5507798083     0.0000000000     0.4426669183
    2      N       0.6037770000    -0.0000000000    -1.0726196588
    3      N      -0.6037770000    -0.0000000000    -1.0726196588
    4      Cl     -1.5507798083     0.0000000000     0.4416669183
 ----------------------------------------------------------------
 Nuclear Repulsion Energy =   189.1000252943 hartrees
 There are       24 alpha and       24 beta electrons

                       Distance Matrix (Angstroms)
             Cl(  1)   N (  2)   N (  3)
   N (  2)  1.786871
   N (  3)  2.634048  1.207554
   Cl(  4)  3.101560  2.633473  1.786023

 Requested basis set is 6-311++G(d,p)
 There are 38 shells and 104 basis functions
 A cutoff of  1.0D-14 yielded    685 shell pairs
 There are      5422 function pairs (      5868 Cartesian)
 Smallest overlap matrix eigenvalue = 1.49E-04
 Guess MOs from SCF MO coefficient file

 -----------------------------------------------------------------------
  General SCF calculation program by
  Eric Jon Sundstrom, Paul Horn, Yuezhi Mao, Dmitri Zuev, Alec White,
  David Stuck, Shaama M.S., Shane Yost, Joonho Lee, David Small,
  Daniel Levine, Susi Lehtola, Hugh Burton, Evgeny Epifanovsky
 -----------------------------------------------------------------------
 Hartree-Fock
 using 6 threads for integral computing
 -------------------------------------------------------
 OpenMP Integral computing Module                
 Release: version 2.0, May 2017, Q-Chem Inc. Pleasanton 
 -------------------------------------------------------
 A restricted SCF calculation will be
 performed using DIIS
 SCF converges when DIIS error is below 1.0e-08
 ---------------------------------------
  Cycle       Energy         DIIS error
 ---------------------------------------
    1   -1027.8001675261      1.42e-05  
    2   -1027.8001679433      4.71e-06  
    3   -1027.8001680044      3.15e-06  
    4   -1027.8001680241      1.05e-06  
    5   -1027.8001680296      4.06e-07  
    6   -1027.8001680304      1.84e-07  
    7   -1027.8001680306      6.27e-08  
    8   -1027.8001680306      2.44e-08  
    9   -1027.8001680306      7.24e-09  Convergence criterion met
 ---------------------------------------
 SCF time:   CPU 4.04s  wall 1.00s 
 SCF   energy in the final basis set =    -1027.8001680306
 Total energy in the final basis set =    -1027.8001680306


 ------------------------------------------------------------------------------

   CCMAN2: suite of methods based on coupled cluster
           and equation of motion theories.

   Components:
   * libvmm-1.3-trunk
     by Evgeny Epifanovsky, Ilya Kaliman.
   * libtensor-2.5-trunk
     by Evgeny Epifanovsky, Michael Wormit, Dmitry Zuev, Sam Manzer, 
        Ilya Kaliman.
   * libcc-2.5-trunk
     by Evgeny Epifanovsky, Arik Landau, Tomasz Kus, Kirill Khistyaev, 
        Dmitry Zuev, Prashant Manohar, Xintian Feng, Anna Krylov, 
        Matthew Goldey, Alec White, Thomas Jagau, Kaushik Nanda, 
        Anastasia Gunina, Alexander Kunitsa, Joonho Lee.

   CCMAN original authors:
   Anna I. Krylov, C. David Sherrill, Steven R. Gwaltney,
   Edward F. C. Byrd (2000)
   Sergey V. Levchenko, Lyudmila V. Slipchenko, Tao Wang,
   Ana-Maria C. Cristian (2003)
   Piotr A. Pieniazek, C. Melania Oana, Evgeny Epifanovsky (2007)
   Prashant Manohar (2009)

 ------------------------------------------------------------------------------


 Allocating and initializing 63808MB of RAM...
 Calculation will run on 6 cores.


 Alpha MOs, Restricted
 -- Occupied --                  
-104.90 -104.90  -15.75  -15.75  -10.62  -10.62   -8.09   -8.09
  1 A     2 A     3 A     4 A     5 A     6 A     7 A     8 A                  
 -8.084  -8.084  -8.083  -8.083  -1.469  -1.174  -1.129  -0.858
  9 A    10 A    11 A    12 A    13 A    14 A    15 A    16 A                  
 -0.712  -0.684  -0.651  -0.512  -0.506  -0.494  -0.473  -0.437
 17 A    18 A    19 A    20 A    21 A    22 A    23 A    24 A                  
 -- Virtual --                   
  0.027   0.066   0.094   0.097   0.111   0.113   0.118   0.142
 25 A    26 A    27 A    28 A    29 A    30 A    31 A    32 A                  
  0.148   0.188   0.194   0.202   0.210   0.240   0.249   0.274
 33 A    34 A    35 A    36 A    37 A    38 A    39 A    40 A                  
  0.314   0.325   0.391   0.543   0.546   0.556   0.562   0.584
 41 A    42 A    43 A    44 A    45 A    46 A    47 A    48 A                  
  0.605   0.659   0.782   0.889   0.937   0.958   1.003   1.013
 49 A    50 A    51 A    52 A    53 A    54 A    55 A    56 A                  
  1.083   1.103   1.107   1.114   1.133   1.133   1.162   1.226
 57 A    58 A    59 A    60 A    61 A    62 A    63 A    64 A                  
  1.235   1.253   1.314   1.345   1.412   1.589   1.887   1.971
 65 A    66 A    67 A    68 A    69 A    70 A    71 A    72 A                  
  2.014   2.255   2.363   2.454   2.572   2.592   2.610   2.636
 73 A    74 A    75 A    76 A    77 A    78 A    79 A    80 A                  
  2.712   2.870   2.875   3.028   3.258   3.371   4.093   4.157
 81 A    82 A    83 A    84 A    85 A    86 A    87 A    88 A                  
  4.355   4.438   4.497   5.222  10.201  10.374  26.576  26.645
 89 A    90 A    91 A    92 A    93 A    94 A    95 A    96 A                  
 26.645  26.737  27.095  27.125  36.531  37.093 219.031 219.225
 97 A    98 A    99 A   100 A   101 A   102 A   103 A   104 A                  

 Beta MOs, Restricted
 -- Occupied --                  
-104.90 -104.90  -15.75  -15.75  -10.62  -10.62   -8.09   -8.09
  1 A     2 A     3 A     4 A     5 A     6 A     7 A     8 A                  
 -8.084  -8.084  -8.083  -8.083  -1.469  -1.174  -1.129  -0.858
  9 A    10 A    11 A    12 A    13 A    14 A    15 A    16 A                  
 -0.712  -0.684  -0.651  -0.512  -0.506  -0.494  -0.473  -0.437
 17 A    18 A    19 A    20 A    21 A    22 A    23 A    24 A                  
 -- Virtual --                   
  0.027   0.066   0.094   0.097   0.111   0.113   0.118   0.142
 25 A    26 A    27 A    28 A    29 A    30 A    31 A    32 A                  
  0.148   0.188   0.194   0.202   0.210   0.240   0.249   0.274
 33 A    34 A    35 A    36 A    37 A    38 A    39 A    40 A                  
  0.314   0.325   0.391   0.543   0.546   0.556   0.562   0.584
 41 A    42 A    43 A    44 A    45 A    46 A    47 A    48 A                  
  0.605   0.659   0.782   0.889   0.937   0.958   1.003   1.013
 49 A    50 A    51 A    52 A    53 A    54 A    55 A    56 A                  
  1.083   1.103   1.107   1.114   1.133   1.133   1.162   1.226
 57 A    58 A    59 A    60 A    61 A    62 A    63 A    64 A                  
  1.235   1.253   1.314   1.345   1.412   1.589   1.887   1.971
 65 A    66 A    67 A    68 A    69 A    70 A    71 A    72 A                  
  2.014   2.255   2.363   2.454   2.572   2.592   2.610   2.636
 73 A    74 A    75 A    76 A    77 A    78 A    79 A    80 A                  
  2.712   2.870   2.875   3.028   3.258   3.371   4.093   4.157
 81 A    82 A    83 A    84 A    85 A    86 A    87 A    88 A                  
  4.355   4.438   4.497   5.222  10.201  10.374  26.576  26.645
 89 A    90 A    91 A    92 A    93 A    94 A    95 A    96 A                  
 26.645  26.737  27.095  27.125  36.531  37.093 219.031 219.225
 97 A    98 A    99 A   100 A   101 A   102 A   103 A   104 A                  

 Occupation and symmetry of molecular orbitals

 Point group: C1 (1 irreducible representation).

                           A     All 
 -------------------------------------
 All molecular orbitals:
  - Alpha                  104   104 
  - Beta                   104   104 
 -------------------------------------
 Alpha orbitals:
  - Frozen occupied        12    12  
  - Active occupied        12    12  
  - Active virtual         80    80  
  - Frozen virtual         0     0   
 -------------------------------------
 Beta orbitals:
  - Frozen occupied        12    12  
  - Active occupied        12    12  
  - Active virtual         80    80  
  - Frozen virtual         0     0   
 -------------------------------------

 Import integrals:   CPU 0.00 s  wall 0.00 s

 Import integrals:   CPU 21.14 s  wall 5.22 s

 MP2 amplitudes:   CPU 0.05 s  wall 0.03 s

Running a double precision version
           CCSD T amplitudes will be solved using DIIS.

           Start     Size      MaxIter   EConv     TConv     
           3         7         100       1.00e-07  1.00e-05  
 ------------------------------------------------------------------------------
           Energy (a.u.)   Ediff      Tdiff       Comment
 ------------------------------------------------------------------------------
         -1028.44021722                           
     1   -1028.43333145   6.89e-03   7.71e-01     
     2   -1028.45958881   2.63e-02   1.07e-01     
     3   -1028.45768986   1.90e-03   4.91e-02     
     4   -1028.46064757   2.96e-03   1.83e-02     Switched to DIIS steps.
     5   -1028.46185632   1.21e-03   1.33e-02     
     6   -1028.46196266   1.06e-04   3.01e-03     
     7   -1028.46199827   3.56e-05   1.90e-03     
     8   -1028.46201189   1.36e-05   6.05e-04     
     9   -1028.46201711   5.22e-06   3.21e-04     
    10   -1028.46201752   4.08e-07   7.57e-05     
    11   -1028.46201718   3.42e-07   4.14e-05     
    12   -1028.46201732   1.42e-07   2.07e-05     
    13   -1028.46201728   3.99e-08   9.11e-06     
 ------------------------------------------------------------------------------
         -1028.46201728                           CCSD T converged.

End of double precision
 SCF energy                 = -1027.80016803
 MP2 energy                 = -1028.44021722
 CCSD correlation energy     =    -0.66184925
 CCSD total energy           = -1028.46201728

 CCSD  T1^2 = 0.0182  T2^2 = 0.2630  Leading amplitudes:

 Amplitude    Orbitals with energies
 -0.0425       20 (A) A                  ->    26 (A) A                   
              -0.5123                          0.0658                     
 -0.0425       20 (A) B                  ->    26 (A) B                   
              -0.5123                          0.0658                     
 -0.0315       24 (A) A                  ->    37 (A) A                   
              -0.4365                          0.2104                     
 -0.0315       24 (A) B                  ->    37 (A) B                   
              -0.4365                          0.2104                     

 Amplitude    Orbitals with energies
 -0.0834       19 (A) A      19 (A) B    ->    26 (A) A      26 (A) B     
              -0.6511       -0.6511            0.0658        0.0658       
  0.0834       19 (A) A      19 (A) B    ->    26 (A) B      26 (A) A     
              -0.6511       -0.6511            0.0658        0.0658       
  0.0834       19 (A) B      19 (A) A    ->    26 (A) A      26 (A) B     
              -0.6511       -0.6511            0.0658        0.0658       
 -0.0834       19 (A) B      19 (A) A    ->    26 (A) B      26 (A) A     
              -0.6511       -0.6511            0.0658        0.0658       

 Computing CCSD intemediates for later calculations in double precision
 Finished.

Running a double precision version
           CCSD Lambda amplitudes will be solved using DIIS.
           Start     Size      MaxIter   EConv     LConv     
           3         7         100       1.00e-07  1.00e-05  
 ------------------------------------------------------------------------------
            Enorm      Ldiff       Comment
 ------------------------------------------------------------------------------
     1     5.62e-02   4.41e-02     
     2     1.37e-02   4.48e-03     
     3     5.82e-03   2.09e-03     
     4     3.71e-03   1.19e-03     Switched to DIIS steps.
     5     1.44e-03   7.42e-04     
     6     7.27e-04   3.20e-04     
     7     2.23e-04   1.08e-04     
     8     7.91e-05   4.58e-06     
     9     2.99e-05   1.15e-06     
    10     1.56e-05   5.52e-07     
    11     7.62e-06   2.64e-07     
    12     3.39e-06   1.83e-07     
    13     1.35e-06   2.95e-09     
    14     4.97e-07   6.59e-08     
    15     2.69e-07   3.33e-08     
    16     1.21e-07   1.44e-08     
    17     6.41e-08   1.09e-08     
 ------------------------------------------------------------------------------
                                   CCSD Lambda converged.

 Computing density matrices in double precision...
           Orbital response amplitudes will be solved using DIIS.
           Start     Size      MaxIter   EConv     LConv     
           3         7         100       1.00e-06  1.00e-06  
 ------------------------------------------------------------------------------
            Enorm      Ldiff       Comment
 ------------------------------------------------------------------------------
     1     8.38e-02   5.67e-03     
     2     6.38e-02   9.43e-03     
     3     7.48e-02   1.90e-02     
     4     7.41e-03   2.78e-02     Switched to DIIS steps.
     5     7.15e-04   3.10e-05     
     6     3.10e-04   1.15e-04     
     7     9.23e-05   4.37e-05     
     8     7.35e-05   8.17e-06     
     9     6.19e-06   2.44e-06     
    10     1.48e-06   3.72e-07     
    11     7.78e-07   1.11e-07     
 ------------------------------------------------------------------------------
                                   Orbital response converged.

 Computing density matrices... Done.
 CCSD calculation:   CPU 457.18 s  wall 86.47 s

 Transferring MO TPDM to AO TPDM
 Transferring g2_o1o1o1o1
 Transferring g2_o1o1o1v1
 Transferring g2_o1o1v1v1
 Transferring g2_o1v1o1v1
 Transferring g2_o1v1v1v1
 Transferring g2_v1v1v1v1
 Adding separable TPDM
 Computing TPDM gradient
 --------------------------------------------------------
 2e gradient
  Atom          X               Y               Z
 --------------------------------------------------------
    1        -17.033538       -0.000001      -11.442129  
    2        -12.758004        0.000001       11.440136  
    3         12.749126        0.000000       11.446325  
    4         17.042416       -0.000000      -11.444332  
 --------------------------------------------------------
 --------------------------------------------------------
 Final gradient
  Atom          X               Y               Z
 --------------------------------------------------------
    1        -17.033538       -0.000001      -11.442129  
    2        -12.758004        0.000001       11.440136  
    3         12.749126        0.000000       11.446325  
    4         17.042416       -0.000000      -11.444332  
 --------------------------------------------------------
 Analytic gradient from two-electron contribution:   CPU 126.60 s  wall 36.24 s

 Total ccman2 time:   CPU 608.60 s  wall 129.22 s


 --------------------------------------------------------------

                    Orbital Energies (a.u.)
 --------------------------------------------------------------

 Alpha MOs
 -- Occupied --
*******-104.895 -15.751 -15.749 -10.619 -10.619  -8.088  -8.087
 -8.084  -8.084  -8.083  -8.083  -1.469  -1.174  -1.129  -0.858
 -0.712  -0.684  -0.651  -0.512  -0.506  -0.494  -0.473  -0.437
 -- Virtual --
  0.027   0.066   0.094   0.097   0.111   0.113   0.118   0.142
  0.148   0.188   0.194   0.202   0.210   0.240   0.249   0.274
  0.314   0.325   0.391   0.543   0.546   0.556   0.562   0.584
  0.605   0.659   0.782   0.889   0.937   0.958   1.003   1.013
  1.083   1.103   1.107   1.114   1.133   1.133   1.162   1.226
  1.235   1.253   1.314   1.345   1.412   1.589   1.887   1.971
  2.014   2.255   2.363   2.454   2.572   2.592   2.610   2.636
  2.712   2.870   2.875   3.028   3.258   3.371   4.093   4.157
  4.355   4.438   4.497   5.222  10.201  10.374  26.576  26.645
 26.645  26.737  27.095  27.125  36.531  37.093 219.031 219.225
 --------------------------------------------------------------

          Ground-State Mulliken Net Atomic Charges

     Atom                 Charge (a.u.)
  ----------------------------------------
      1 Cl                   -0.067767
      2 N                     0.067647
      3 N                     0.067537
      4 Cl                   -0.067417
  ----------------------------------------
  Sum of atomic charges =     0.000000

 -----------------------------------------------------------------
                    Cartesian Multipole Moments
 -----------------------------------------------------------------
    Charge (ESU x 10^10)
                 0.0000
    Dipole Moment (Debye)
         X      -0.0047      Y       0.0000      Z       0.8180
       Tot       0.8180
    Quadrupole Moments (Debye-Ang)
        XX     -36.9268     XY      -0.0000     YY     -36.0289
        XZ      -0.0021     YZ      -0.0000     ZZ     -37.3341
    Octopole Moments (Debye-Ang^2)
       XXX      -0.0231    XXY      -0.0000    XYY      -0.0042
       YYY      -0.0000    XXZ       6.5621    XYZ      -0.0000
       YYZ      -0.4225    XZZ      -0.0032    YZZ      -0.0000
       ZZZ       8.7795
    Hexadecapole Moments (Debye-Ang^3)
      XXXX    -425.8220   XXXY      -0.0000   XXYY     -79.4609
      XYYY       0.0000   YYYY     -39.0177   XXXZ      -0.0693
      XXYZ      -0.0000   XYYZ      -0.0213   YYYZ      -0.0000
      XXZZ     -89.2620   XYZZ      -0.0000   YYZZ     -30.5208
      XZZZ      -0.0592   YZZZ      -0.0000   ZZZZ    -149.6831
 -----------------------------------------------------------------
 DrvMan completing analytic gradient of the correlated energy
 Correlated dipole moment
            1
    1  -0.0018510
    2   0.0000001
    3   0.3218069
 Energy read as -1028.462017281
 Full Analytical Gradient: (in a.u., or Hartree/Bohr)
             1             2             3             4
    1    0.00010078    0.00012506   -0.00021042   -0.00001542
    2    0.00000001   -0.00000000    0.00000001   -0.00000001
    3    0.00017564   -0.00016529   -0.00006265    0.00005229
 Gradient time:  CPU 1.39 s  wall 1.41 s
 ----------------------------------------------------------------
             Standard Nuclear Orientation (Angstroms)
    I     Atom           X                Y                Z
 ----------------------------------------------------------------
    1      Cl      1.5507798083     0.0000000000     0.4406669183
    2      N       0.6037770000    -0.0000000000    -1.0726196588
    3      N      -0.6037770000    -0.0000000000    -1.0726196588
    4      Cl     -1.5507798083     0.0000000000     0.4416669183
 ----------------------------------------------------------------
 Nuclear Repulsion Energy =   189.1439430223 hartrees
 There are       24 alpha and       24 beta electrons

                       Distance Matrix (Angstroms)
             Cl(  1)   N (  2)   N (  3)
   N (  2)  1.785175
   N (  3)  2.632898  1.207554
   Cl(  4)  3.101560  2.633473  1.786023

 Requested basis set is 6-311++G(d,p)
 There are 38 shells and 104 basis functions
 A cutoff of  1.0D-14 yielded    685 shell pairs
 There are      5422 function pairs (      5868 Cartesian)
 Smallest overlap matrix eigenvalue = 1.49E-04
 Guess MOs from SCF MO coefficient file

 -----------------------------------------------------------------------
  General SCF calculation program by
  Eric Jon Sundstrom, Paul Horn, Yuezhi Mao, Dmitri Zuev, Alec White,
  David Stuck, Shaama M.S., Shane Yost, Joonho Lee, David Small,
  Daniel Levine, Susi Lehtola, Hugh Burton, Evgeny Epifanovsky
 -----------------------------------------------------------------------
 Hartree-Fock
 using 6 threads for integral computing
 -------------------------------------------------------
 OpenMP Integral computing Module                
 Release: version 2.0, May 2017, Q-Chem Inc. Pleasanton 
 -------------------------------------------------------
 A restricted SCF calculation will be
 performed using DIIS
 SCF converges when DIIS error is below 1.0e-08
 ---------------------------------------
  Cycle       Energy         DIIS error
 ---------------------------------------
    1   -1027.8002225020      2.51e-05  
    2   -1027.8002236865      8.40e-06  
    3   -1027.8002238402      5.68e-06  
    4   -1027.8002238976      1.70e-06  
    5   -1027.8002239107      7.22e-07  
    6   -1027.8002239133      3.25e-07  
    7   -1027.8002239137      1.05e-07  
    8   -1027.8002239137      4.10e-08  
    9   -1027.8002239137      1.03e-08  
   10   -1027.8002239138      3.79e-09  Convergence criterion met
 ---------------------------------------
 SCF time:   CPU 4.37s  wall 1.00s 
 SCF   energy in the final basis set =    -1027.8002239138
 Total energy in the final basis set =    -1027.8002239138


 ------------------------------------------------------------------------------

   CCMAN2: suite of methods based on coupled cluster
           and equation of motion theories.

   Components:
   * libvmm-1.3-trunk
     by Evgeny Epifanovsky, Ilya Kaliman.
   * libtensor-2.5-trunk
     by Evgeny Epifanovsky, Michael Wormit, Dmitry Zuev, Sam Manzer, 
        Ilya Kaliman.
   * libcc-2.5-trunk
     by Evgeny Epifanovsky, Arik Landau, Tomasz Kus, Kirill Khistyaev, 
        Dmitry Zuev, Prashant Manohar, Xintian Feng, Anna Krylov, 
        Matthew Goldey, Alec White, Thomas Jagau, Kaushik Nanda, 
        Anastasia Gunina, Alexander Kunitsa, Joonho Lee.

   CCMAN original authors:
   Anna I. Krylov, C. David Sherrill, Steven R. Gwaltney,
   Edward F. C. Byrd (2000)
   Sergey V. Levchenko, Lyudmila V. Slipchenko, Tao Wang,
   Ana-Maria C. Cristian (2003)
   Piotr A. Pieniazek, C. Melania Oana, Evgeny Epifanovsky (2007)
   Prashant Manohar (2009)

 ------------------------------------------------------------------------------


 Allocating and initializing 63808MB of RAM...
 Calculation will run on 6 cores.


 Alpha MOs, Restricted
 -- Occupied --                  
-104.90 -104.90  -15.75  -15.75  -10.62  -10.62   -8.09   -8.09
  1 A     2 A     3 A     4 A     5 A     6 A     7 A     8 A                  
 -8.084  -8.084  -8.084  -8.083  -1.469  -1.174  -1.129  -0.858
  9 A    10 A    11 A    12 A    13 A    14 A    15 A    16 A                  
 -0.713  -0.684  -0.651  -0.512  -0.505  -0.494  -0.473  -0.436
 17 A    18 A    19 A    20 A    21 A    22 A    23 A    24 A                  
 -- Virtual --                   
  0.028   0.066   0.094   0.097   0.111   0.113   0.118   0.142
 25 A    26 A    27 A    28 A    29 A    30 A    31 A    32 A                  
  0.148   0.188   0.194   0.202   0.211   0.240   0.249   0.274
 33 A    34 A    35 A    36 A    37 A    38 A    39 A    40 A                  
  0.314   0.325   0.391   0.543   0.546   0.556   0.562   0.584
 41 A    42 A    43 A    44 A    45 A    46 A    47 A    48 A                  
  0.605   0.659   0.782   0.889   0.937   0.958   1.003   1.013
 49 A    50 A    51 A    52 A    53 A    54 A    55 A    56 A                  
  1.083   1.103   1.107   1.114   1.132   1.133   1.162   1.227
 57 A    58 A    59 A    60 A    61 A    62 A    63 A    64 A                  
  1.235   1.253   1.314   1.345   1.412   1.589   1.887   1.971
 65 A    66 A    67 A    68 A    69 A    70 A    71 A    72 A                  
  2.014   2.256   2.363   2.455   2.572   2.592   2.609   2.636
 73 A    74 A    75 A    76 A    77 A    78 A    79 A    80 A                  
  2.712   2.870   2.875   3.028   3.259   3.371   4.093   4.158
 81 A    82 A    83 A    84 A    85 A    86 A    87 A    88 A                  
  4.356   4.439   4.498   5.223  10.201  10.374  26.576  26.645
 89 A    90 A    91 A    92 A    93 A    94 A    95 A    96 A                  
 26.645  26.736  27.095  27.125  36.531  37.093 219.031 219.225
 97 A    98 A    99 A   100 A   101 A   102 A   103 A   104 A                  

 Beta MOs, Restricted
 -- Occupied --                  
-104.90 -104.90  -15.75  -15.75  -10.62  -10.62   -8.09   -8.09
  1 A     2 A     3 A     4 A     5 A     6 A     7 A     8 A                  
 -8.084  -8.084  -8.084  -8.083  -1.469  -1.174  -1.129  -0.858
  9 A    10 A    11 A    12 A    13 A    14 A    15 A    16 A                  
 -0.713  -0.684  -0.651  -0.512  -0.505  -0.494  -0.473  -0.436
 17 A    18 A    19 A    20 A    21 A    22 A    23 A    24 A                  
 -- Virtual --                   
  0.028   0.066   0.094   0.097   0.111   0.113   0.118   0.142
 25 A    26 A    27 A    28 A    29 A    30 A    31 A    32 A                  
  0.148   0.188   0.194   0.202   0.211   0.240   0.249   0.274
 33 A    34 A    35 A    36 A    37 A    38 A    39 A    40 A                  
  0.314   0.325   0.391   0.543   0.546   0.556   0.562   0.584
 41 A    42 A    43 A    44 A    45 A    46 A    47 A    48 A                  
  0.605   0.659   0.782   0.889   0.937   0.958   1.003   1.013
 49 A    50 A    51 A    52 A    53 A    54 A    55 A    56 A                  
  1.083   1.103   1.107   1.114   1.132   1.133   1.162   1.227
 57 A    58 A    59 A    60 A    61 A    62 A    63 A    64 A                  
  1.235   1.253   1.314   1.345   1.412   1.589   1.887   1.971
 65 A    66 A    67 A    68 A    69 A    70 A    71 A    72 A                  
  2.014   2.256   2.363   2.455   2.572   2.592   2.609   2.636
 73 A    74 A    75 A    76 A    77 A    78 A    79 A    80 A                  
  2.712   2.870   2.875   3.028   3.259   3.371   4.093   4.158
 81 A    82 A    83 A    84 A    85 A    86 A    87 A    88 A                  
  4.356   4.439   4.498   5.223  10.201  10.374  26.576  26.645
 89 A    90 A    91 A    92 A    93 A    94 A    95 A    96 A                  
 26.645  26.736  27.095  27.125  36.531  37.093 219.031 219.225
 97 A    98 A    99 A   100 A   101 A   102 A   103 A   104 A                  

 Occupation and symmetry of molecular orbitals

 Point group: C1 (1 irreducible representation).

                           A     All 
 -------------------------------------
 All molecular orbitals:
  - Alpha                  104   104 
  - Beta                   104   104 
 -------------------------------------
 Alpha orbitals:
  - Frozen occupied        12    12  
  - Active occupied        12    12  
  - Active virtual         80    80  
  - Frozen virtual         0     0   
 -------------------------------------
 Beta orbitals:
  - Frozen occupied        12    12  
  - Active occupied        12    12  
  - Active virtual         80    80  
  - Frozen virtual         0     0   
 -------------------------------------

 Import integrals:   CPU 0.00 s  wall 0.00 s

 Import integrals:   CPU 19.30 s  wall 4.50 s

 MP2 amplitudes:   CPU 0.07 s  wall 0.05 s

Running a double precision version
           CCSD T amplitudes will be solved using DIIS.

           Start     Size      MaxIter   EConv     TConv     
           3         7         100       1.00e-07  1.00e-05  
 ------------------------------------------------------------------------------
           Energy (a.u.)   Ediff      Tdiff       Comment
 ------------------------------------------------------------------------------
         -1028.44021047                           
     1   -1028.43335032   6.86e-03   7.71e-01     
     2   -1028.45958797   2.62e-02   1.07e-01     
     3   -1028.45769451   1.89e-03   4.90e-02     
     4   -1028.46064904   2.95e-03   1.83e-02     Switched to DIIS steps.
     5   -1028.46185661   1.21e-03   1.33e-02     
     6   -1028.46196283   1.06e-04   3.00e-03     
     7   -1028.46199839   3.56e-05   1.90e-03     
     8   -1028.46201197   1.36e-05   6.04e-04     
     9   -1028.46201717   5.20e-06   3.20e-04     
    10   -1028.46201757   4.05e-07   7.54e-05     
    11   -1028.46201723   3.42e-07   4.11e-05     
    12   -1028.46201737   1.41e-07   2.05e-05     
    13   -1028.46201733   4.00e-08   9.06e-06     
 ------------------------------------------------------------------------------
         -1028.46201733                           CCSD T converged.

End of double precision
 SCF energy                 = -1027.80022391
 MP2 energy                 = -1028.44021047
 CCSD correlation energy     =    -0.66179342
 CCSD total energy           = -1028.46201733

 CCSD  T1^2 = 0.0181  T2^2 = 0.2628  Leading amplitudes:

 Amplitude    Orbitals with energies
  0.0425       20 (A) A                  ->    26 (A) A                   
              -0.5124                          0.0658                     
  0.0425       20 (A) B                  ->    26 (A) B                   
              -0.5124                          0.0658                     
 -0.0316       24 (A) A                  ->    37 (A) A                   
              -0.4365                          0.2106                     
 -0.0316       24 (A) B                  ->    37 (A) B                   
              -0.4365                          0.2106                     

 Amplitude    Orbitals with energies
 -0.0833       19 (A) A      19 (A) B    ->    26 (A) A      26 (A) B     
              -0.6512       -0.6512            0.0658        0.0658       
  0.0833       19 (A) A      19 (A) B    ->    26 (A) B      26 (A) A     
              -0.6512       -0.6512            0.0658        0.0658       
  0.0833       19 (A) B      19 (A) A    ->    26 (A) A      26 (A) B     
              -0.6512       -0.6512            0.0658        0.0658       
 -0.0833       19 (A) B      19 (A) A    ->    26 (A) B      26 (A) A     
              -0.6512       -0.6512            0.0658        0.0658       

 Computing CCSD intemediates for later calculations in double precision
 Finished.

Running a double precision version
           CCSD Lambda amplitudes will be solved using DIIS.
           Start     Size      MaxIter   EConv     LConv     
           3         7         100       1.00e-07  1.00e-05  
 ------------------------------------------------------------------------------
            Enorm      Ldiff       Comment
 ------------------------------------------------------------------------------
     1     5.61e-02   4.41e-02     
     2     1.37e-02   4.48e-03     
     3     5.81e-03   2.08e-03     
     4     3.70e-03   1.19e-03     Switched to DIIS steps.
     5     1.43e-03   7.41e-04     
     6     7.26e-04   3.19e-04     
     7     2.23e-04   1.08e-04     
     8     7.88e-05   4.54e-06     
     9     2.97e-05   1.16e-06     
    10     1.55e-05   5.52e-07     
    11     7.56e-06   2.60e-07     
    12     3.37e-06   1.80e-07     
    13     1.35e-06   3.48e-09     
    14     4.94e-07   6.53e-08     
    15     2.67e-07   3.30e-08     
    16     1.20e-07   1.43e-08     
    17     6.36e-08   1.08e-08     
 ------------------------------------------------------------------------------
                                   CCSD Lambda converged.

 Computing density matrices in double precision...
           Orbital response amplitudes will be solved using DIIS.
           Start     Size      MaxIter   EConv     LConv     
           3         7         100       1.00e-06  1.00e-06  
 ------------------------------------------------------------------------------
            Enorm      Ldiff       Comment
 ------------------------------------------------------------------------------
     1     8.38e-02   5.69e-03     
     2     6.38e-02   9.43e-03     
     3     7.47e-02   1.90e-02     
     4     7.40e-03   2.77e-02     Switched to DIIS steps.
     5     7.14e-04   3.12e-05     
     6     3.09e-04   1.15e-04     
     7     9.23e-05   4.37e-05     
     8     7.34e-05   8.15e-06     
     9     6.17e-06   2.44e-06     
    10     1.47e-06   3.69e-07     
    11     7.66e-07   1.10e-07     
 ------------------------------------------------------------------------------
                                   Orbital response converged.

 Computing density matrices... Done.
 CCSD calculation:   CPU 456.75 s  wall 86.32 s

 Transferring MO TPDM to AO TPDM
 Transferring g2_o1o1o1o1
 Transferring g2_o1o1o1v1
 Transferring g2_o1o1v1v1
 Transferring g2_o1v1o1v1
 Transferring g2_o1v1v1v1
 Transferring g2_v1v1v1v1
 Adding separable TPDM
 Computing TPDM gradient
 --------------------------------------------------------
 2e gradient
  Atom          X               Y               Z
 --------------------------------------------------------
    1        -17.052409       -0.000000      -11.448096  
    2        -12.740160        0.000000       11.450090  
    3         12.749051        0.000000       11.443896  
    4         17.043518       -0.000000      -11.445889  
 --------------------------------------------------------
 --------------------------------------------------------
 Final gradient
  Atom          X               Y               Z
 --------------------------------------------------------
    1        -17.052409       -0.000000      -11.448096  
    2        -12.740160        0.000000       11.450090  
    3         12.749051        0.000000       11.443896  
    4         17.043518       -0.000000      -11.445889  
 --------------------------------------------------------
 Analytic gradient from two-electron contribution:   CPU 130.60 s  wall 39.08 s

 Total ccman2 time:   CPU 612.70 s  wall 132.09 s


 --------------------------------------------------------------

                    Orbital Energies (a.u.)
 --------------------------------------------------------------

 Alpha MOs
 -- Occupied --
*******-104.895 -15.751 -15.749 -10.619 -10.619  -8.088  -8.088
 -8.084  -8.084  -8.084  -8.083  -1.469  -1.174  -1.129  -0.858
 -0.713  -0.684  -0.651  -0.512  -0.505  -0.494  -0.473  -0.436
 -- Virtual --
  0.028   0.066   0.094   0.097   0.111   0.113   0.118   0.142
  0.148   0.188   0.194   0.202   0.211   0.240   0.249   0.274
  0.314   0.325   0.391   0.543   0.546   0.556   0.562   0.584
  0.605   0.659   0.782   0.889   0.937   0.958   1.003   1.013
  1.083   1.103   1.107   1.114   1.132   1.133   1.162   1.227
  1.235   1.253   1.314   1.345   1.412   1.589   1.887   1.971
  2.014   2.256   2.363   2.455   2.572   2.592   2.609   2.636
  2.712   2.870   2.875   3.028   3.259   3.371   4.093   4.158
  4.356   4.439   4.498   5.223  10.201  10.374  26.576  26.645
 26.645  26.736  27.095  27.125  36.531  37.093 219.031 219.225
 --------------------------------------------------------------

          Ground-State Mulliken Net Atomic Charges

     Atom                 Charge (a.u.)
  ----------------------------------------
      1 Cl                   -0.067395
      2 N                     0.067515
      3 N                     0.067625
      4 Cl                   -0.067745
  ----------------------------------------
  Sum of atomic charges =    -0.000000

 -----------------------------------------------------------------
                    Cartesian Multipole Moments
 -----------------------------------------------------------------
    Charge (ESU x 10^10)
                -0.0000
    Dipole Moment (Debye)
         X       0.0047      Y       0.0000      Z       0.8211
       Tot       0.8211
    Quadrupole Moments (Debye-Ang)
        XX     -36.9198     XY       0.0000     YY     -36.0262
        XZ       0.0021     YZ      -0.0000     ZZ     -37.3414
    Octopole Moments (Debye-Ang^2)
       XXX       0.0231    XXY      -0.0000    XYY       0.0042
       YYY      -0.0000    XXZ       6.5900    XYZ       0.0000
       YYZ      -0.3957    XZZ       0.0032    YZZ       0.0000
       ZZZ       8.8612
    Hexadecapole Moments (Debye-Ang^3)
      XXXX    -425.7579   XXXY       0.0000   XXYY     -79.4528
      XYYY      -0.0000   YYYY     -39.0116   XXXZ       0.0693
      XXYZ      -0.0000   XYYZ       0.0213   YYYZ      -0.0000
      XXZZ     -89.2508   XYZZ       0.0000   YYZZ     -30.4986
      XZZZ       0.0591   YZZZ      -0.0000   ZZZZ    -149.5911
 -----------------------------------------------------------------
 DrvMan completing analytic gradient of the correlated energy
 Correlated dipole moment
            1
    1   0.0018518
    2   0.0000000
    3   0.3230452
 Energy read as -1028.462017332
 Full Analytical Gradient: (in a.u., or Hartree/Bohr)
             1             2             3             4
    1   -0.00005824    0.00011236   -0.00002644   -0.00002768
    2   -0.00000000    0.00000000    0.00000000   -0.00000000
    3   -0.00014656    0.00013616    0.00003292   -0.00002253
 Gradient time:  CPU 1.49 s  wall 1.54 s
 ----------------------------------------------------------------
             Standard Nuclear Orientation (Angstroms)
    I     Atom           X                Y                Z
 ----------------------------------------------------------------
    1      Cl      1.5507798083     0.0000000000     0.4416669183
    2      N       0.6047770000    -0.0000000000    -1.0726196588
    3      N      -0.6037770000    -0.0000000000    -1.0726196588
    4      Cl     -1.5507798083     0.0000000000     0.4416669183
 ----------------------------------------------------------------
 Nuclear Repulsion Energy =   189.1072523544 hartrees
 There are       24 alpha and       24 beta electrons

                       Distance Matrix (Angstroms)
             Cl(  1)   N (  2)   N (  3)
   N (  2)  1.785493
   N (  3)  2.633473  1.208554
   Cl(  4)  3.101560  2.634291  1.786023

 Requested basis set is 6-311++G(d,p)
 There are 38 shells and 104 basis functions
 A cutoff of  1.0D-14 yielded    685 shell pairs
 There are      5422 function pairs (      5868 Cartesian)
 Smallest overlap matrix eigenvalue = 1.49E-04
 Guess MOs from SCF MO coefficient file

 -----------------------------------------------------------------------
  General SCF calculation program by
  Eric Jon Sundstrom, Paul Horn, Yuezhi Mao, Dmitri Zuev, Alec White,
  David Stuck, Shaama M.S., Shane Yost, Joonho Lee, David Small,
  Daniel Levine, Susi Lehtola, Hugh Burton, Evgeny Epifanovsky
 -----------------------------------------------------------------------
 Hartree-Fock
 using 6 threads for integral computing
 -------------------------------------------------------
 OpenMP Integral computing Module                
 Release: version 2.0, May 2017, Q-Chem Inc. Pleasanton 
 -------------------------------------------------------
 A restricted SCF calculation will be
 performed using DIIS
 SCF converges when DIIS error is below 1.0e-08
 ---------------------------------------
  Cycle       Energy         DIIS error
 ---------------------------------------
    1   -1027.8001072850      2.83e-05  
    2   -1027.8001082854      8.52e-06  
    3   -1027.8001084029      4.66e-06  
    4   -1027.8001084404      1.04e-06  
    5   -1027.8001084451      3.98e-07  
    6   -1027.8001084460      2.27e-07  
    7   -1027.8001084462      8.50e-08  
    8   -1027.8001084462      1.89e-08  
    9   -1027.8001084462      4.22e-09  Convergence criterion met
 ---------------------------------------
 SCF time:   CPU 4.09s  wall 1.00s 
 SCF   energy in the final basis set =    -1027.8001084462
 Total energy in the final basis set =    -1027.8001084462


 ------------------------------------------------------------------------------

   CCMAN2: suite of methods based on coupled cluster
           and equation of motion theories.

   Components:
   * libvmm-1.3-trunk
     by Evgeny Epifanovsky, Ilya Kaliman.
   * libtensor-2.5-trunk
     by Evgeny Epifanovsky, Michael Wormit, Dmitry Zuev, Sam Manzer, 
        Ilya Kaliman.
   * libcc-2.5-trunk
     by Evgeny Epifanovsky, Arik Landau, Tomasz Kus, Kirill Khistyaev, 
        Dmitry Zuev, Prashant Manohar, Xintian Feng, Anna Krylov, 
        Matthew Goldey, Alec White, Thomas Jagau, Kaushik Nanda, 
        Anastasia Gunina, Alexander Kunitsa, Joonho Lee.

   CCMAN original authors:
   Anna I. Krylov, C. David Sherrill, Steven R. Gwaltney,
   Edward F. C. Byrd (2000)
   Sergey V. Levchenko, Lyudmila V. Slipchenko, Tao Wang,
   Ana-Maria C. Cristian (2003)
   Piotr A. Pieniazek, C. Melania Oana, Evgeny Epifanovsky (2007)
   Prashant Manohar (2009)

 ------------------------------------------------------------------------------


 Allocating and initializing 63808MB of RAM...
 Calculation will run on 6 cores.


 Alpha MOs, Restricted
 -- Occupied --                  
-104.90 -104.90  -15.75  -15.75  -10.62  -10.62   -8.09   -8.09
  1 A     2 A     3 A     4 A     5 A     6 A     7 A     8 A                  
 -8.084  -8.084  -8.084  -8.083  -1.468  -1.174  -1.128  -0.858
  9 A    10 A    11 A    12 A    13 A    14 A    15 A    16 A                  
 -0.712  -0.684  -0.651  -0.512  -0.505  -0.494  -0.473  -0.437
 17 A    18 A    19 A    20 A    21 A    22 A    23 A    24 A                  
 -- Virtual --                   
  0.028   0.065   0.094   0.096   0.111   0.113   0.118   0.142
 25 A    26 A    27 A    28 A    29 A    30 A    31 A    32 A                  
  0.148   0.188   0.194   0.202   0.210   0.240   0.249   0.274
 33 A    34 A    35 A    36 A    37 A    38 A    39 A    40 A                  
  0.314   0.325   0.391   0.543   0.546   0.556   0.562   0.584
 41 A    42 A    43 A    44 A    45 A    46 A    47 A    48 A                  
  0.605   0.659   0.782   0.889   0.937   0.958   1.003   1.012
 49 A    50 A    51 A    52 A    53 A    54 A    55 A    56 A                  
  1.083   1.103   1.107   1.114   1.132   1.133   1.162   1.227
 57 A    58 A    59 A    60 A    61 A    62 A    63 A    64 A                  
  1.235   1.253   1.314   1.345   1.412   1.589   1.887   1.971
 65 A    66 A    67 A    68 A    69 A    70 A    71 A    72 A                  
  2.015   2.256   2.363   2.454   2.572   2.592   2.609   2.636
 73 A    74 A    75 A    76 A    77 A    78 A    79 A    80 A                  
  2.711   2.870   2.874   3.027   3.258   3.370   4.093   4.158
 81 A    82 A    83 A    84 A    85 A    86 A    87 A    88 A                  
  4.355   4.438   4.496   5.224  10.201  10.374  26.576  26.645
 89 A    90 A    91 A    92 A    93 A    94 A    95 A    96 A                  
 26.645  26.737  27.095  27.125  36.532  37.089 219.031 219.225
 97 A    98 A    99 A   100 A   101 A   102 A   103 A   104 A                  

 Beta MOs, Restricted
 -- Occupied --                  
-104.90 -104.90  -15.75  -15.75  -10.62  -10.62   -8.09   -8.09
  1 A     2 A     3 A     4 A     5 A     6 A     7 A     8 A                  
 -8.084  -8.084  -8.084  -8.083  -1.468  -1.174  -1.128  -0.858
  9 A    10 A    11 A    12 A    13 A    14 A    15 A    16 A                  
 -0.712  -0.684  -0.651  -0.512  -0.505  -0.494  -0.473  -0.437
 17 A    18 A    19 A    20 A    21 A    22 A    23 A    24 A                  
 -- Virtual --                   
  0.028   0.065   0.094   0.096   0.111   0.113   0.118   0.142
 25 A    26 A    27 A    28 A    29 A    30 A    31 A    32 A                  
  0.148   0.188   0.194   0.202   0.210   0.240   0.249   0.274
 33 A    34 A    35 A    36 A    37 A    38 A    39 A    40 A                  
  0.314   0.325   0.391   0.543   0.546   0.556   0.562   0.584
 41 A    42 A    43 A    44 A    45 A    46 A    47 A    48 A                  
  0.605   0.659   0.782   0.889   0.937   0.958   1.003   1.012
 49 A    50 A    51 A    52 A    53 A    54 A    55 A    56 A                  
  1.083   1.103   1.107   1.114   1.132   1.133   1.162   1.227
 57 A    58 A    59 A    60 A    61 A    62 A    63 A    64 A                  
  1.235   1.253   1.314   1.345   1.412   1.589   1.887   1.971
 65 A    66 A    67 A    68 A    69 A    70 A    71 A    72 A                  
  2.015   2.256   2.363   2.454   2.572   2.592   2.609   2.636
 73 A    74 A    75 A    76 A    77 A    78 A    79 A    80 A                  
  2.711   2.870   2.874   3.027   3.258   3.370   4.093   4.158
 81 A    82 A    83 A    84 A    85 A    86 A    87 A    88 A                  
  4.355   4.438   4.496   5.224  10.201  10.374  26.576  26.645
 89 A    90 A    91 A    92 A    93 A    94 A    95 A    96 A                  
 26.645  26.737  27.095  27.125  36.532  37.089 219.031 219.225
 97 A    98 A    99 A   100 A   101 A   102 A   103 A   104 A                  

 Occupation and symmetry of molecular orbitals

 Point group: C1 (1 irreducible representation).

                           A     All 
 -------------------------------------
 All molecular orbitals:
  - Alpha                  104   104 
  - Beta                   104   104 
 -------------------------------------
 Alpha orbitals:
  - Frozen occupied        12    12  
  - Active occupied        12    12  
  - Active virtual         80    80  
  - Frozen virtual         0     0   
 -------------------------------------
 Beta orbitals:
  - Frozen occupied        12    12  
  - Active occupied        12    12  
  - Active virtual         80    80  
  - Frozen virtual         0     0   
 -------------------------------------

 Import integrals:   CPU 0.00 s  wall 0.00 s

 Import integrals:   CPU 20.73 s  wall 5.46 s

 MP2 amplitudes:   CPU 0.05 s  wall 0.03 s

Running a double precision version
           CCSD T amplitudes will be solved using DIIS.

           Start     Size      MaxIter   EConv     TConv     
           3         7         100       1.00e-07  1.00e-05  
 ------------------------------------------------------------------------------
           Energy (a.u.)   Ediff      Tdiff       Comment
 ------------------------------------------------------------------------------
         -1028.44023243                           
     1   -1028.43331603   6.92e-03   7.72e-01     
     2   -1028.45959071   2.63e-02   1.07e-01     
     3   -1028.45768664   1.90e-03   4.91e-02     
     4   -1028.46064627   2.96e-03   1.83e-02     Switched to DIIS steps.
     5   -1028.46185507   1.21e-03   1.33e-02     
     6   -1028.46196143   1.06e-04   3.01e-03     
     7   -1028.46199694   3.55e-05   1.90e-03     
     8   -1028.46201052   1.36e-05   6.04e-04     
     9   -1028.46201573   5.22e-06   3.21e-04     
    10   -1028.46201614   4.08e-07   7.56e-05     
    11   -1028.46201580   3.42e-07   4.11e-05     
    12   -1028.46201594   1.42e-07   2.06e-05     
    13   -1028.46201590   3.96e-08   9.07e-06     
 ------------------------------------------------------------------------------
         -1028.46201590                           CCSD T converged.

End of double precision
 SCF energy                 = -1027.80010845
 MP2 energy                 = -1028.44023243
 CCSD correlation energy     =    -0.66190745
 CCSD total energy           = -1028.46201590

 CCSD  T1^2 = 0.0182  T2^2 = 0.2630  Leading amplitudes:

 Amplitude    Orbitals with energies
  0.0425       20 (A) A                  ->    26 (A) A                   
              -0.5124                          0.0655                     
  0.0425       20 (A) B                  ->    26 (A) B                   
              -0.5124                          0.0655                     
 -0.0315       24 (A) A                  ->    37 (A) A                   
              -0.4367                          0.2104                     
 -0.0315       24 (A) B                  ->    37 (A) B                   
              -0.4367                          0.2104                     

 Amplitude    Orbitals with energies
 -0.0834       19 (A) A      19 (A) B    ->    26 (A) A      26 (A) B     
              -0.6508       -0.6508            0.0655        0.0655       
  0.0834       19 (A) A      19 (A) B    ->    26 (A) B      26 (A) A     
              -0.6508       -0.6508            0.0655        0.0655       
  0.0834       19 (A) B      19 (A) A    ->    26 (A) A      26 (A) B     
              -0.6508       -0.6508            0.0655        0.0655       
 -0.0834       19 (A) B      19 (A) A    ->    26 (A) B      26 (A) A     
              -0.6508       -0.6508            0.0655        0.0655       

 Computing CCSD intemediates for later calculations in double precision
 Finished.

Running a double precision version
           CCSD Lambda amplitudes will be solved using DIIS.
           Start     Size      MaxIter   EConv     LConv     
           3         7         100       1.00e-07  1.00e-05  
 ------------------------------------------------------------------------------
            Enorm      Ldiff       Comment
 ------------------------------------------------------------------------------
     1     5.62e-02   4.41e-02     
     2     1.37e-02   4.49e-03     
     3     5.82e-03   2.09e-03     
     4     3.71e-03   1.19e-03     Switched to DIIS steps.
     5     1.44e-03   7.42e-04     
     6     7.27e-04   3.20e-04     
     7     2.23e-04   1.08e-04     
     8     7.91e-05   4.49e-06     
     9     2.98e-05   1.19e-06     
    10     1.55e-05   5.67e-07     
    11     7.58e-06   2.52e-07     
    12     3.38e-06   1.80e-07     
    13     1.35e-06   4.00e-09     
    14     4.98e-07   6.59e-08     
    15     2.69e-07   3.31e-08     
    16     1.21e-07   1.43e-08     
    17     6.41e-08   1.08e-08     
 ------------------------------------------------------------------------------
                                   CCSD Lambda converged.

 Computing density matrices in double precision...
           Orbital response amplitudes will be solved using DIIS.
           Start     Size      MaxIter   EConv     LConv     
           3         7         100       1.00e-06  1.00e-06  
 ------------------------------------------------------------------------------
            Enorm      Ldiff       Comment
 ------------------------------------------------------------------------------
     1     8.39e-02   5.64e-03     
     2     6.39e-02   9.43e-03     
     3     7.50e-02   1.91e-02     
     4     7.40e-03   2.79e-02     Switched to DIIS steps.
     5     7.15e-04   3.32e-05     
     6     3.06e-04   1.16e-04     
     7     6.66e-05   4.40e-05     
     8     5.80e-05   9.11e-06     
     9     7.09e-06   1.34e-06     
    10     1.40e-06   3.60e-07     
    11     6.14e-07   1.12e-07     
 ------------------------------------------------------------------------------
                                   Orbital response converged.

 Computing density matrices... Done.
 CCSD calculation:   CPU 456.55 s  wall 86.39 s

 Transferring MO TPDM to AO TPDM
 Transferring g2_o1o1o1o1
 Transferring g2_o1o1o1v1
 Transferring g2_o1o1v1v1
 Transferring g2_o1v1o1v1
 Transferring g2_o1v1v1v1
 Transferring g2_v1v1v1v1
 Adding separable TPDM
 Computing TPDM gradient
 --------------------------------------------------------
 2e gradient
  Atom          X               Y               Z
 --------------------------------------------------------
    1        -17.041877       -0.000000      -11.454840  
    2        -12.732271        0.000000       11.453030  
    3         12.730512        0.000000       11.446607  
    4         17.043636       -0.000000      -11.444797  
 --------------------------------------------------------
 --------------------------------------------------------
 Final gradient
  Atom          X               Y               Z
 --------------------------------------------------------
    1        -17.041877       -0.000000      -11.454840  
    2        -12.732271        0.000000       11.453030  
    3         12.730512        0.000000       11.446607  
    4         17.043636       -0.000000      -11.444797  
 --------------------------------------------------------
 Analytic gradient from two-electron contribution:   CPU 128.62 s  wall 38.81 s

 Total ccman2 time:   CPU 609.67 s  wall 132.09 s


 --------------------------------------------------------------

                    Orbital Energies (a.u.)
 --------------------------------------------------------------

 Alpha MOs
 -- Occupied --
*******-104.895 -15.751 -15.749 -10.619 -10.619  -8.088  -8.088
 -8.084  -8.084  -8.084  -8.083  -1.468  -1.174  -1.128  -0.858
 -0.712  -0.684  -0.651  -0.512  -0.505  -0.494  -0.473  -0.437
 -- Virtual --
  0.028   0.065   0.094   0.096   0.111   0.113   0.118   0.142
  0.148   0.188   0.194   0.202   0.210   0.240   0.249   0.274
  0.314   0.325   0.391   0.543   0.546   0.556   0.562   0.584
  0.605   0.659   0.782   0.889   0.937   0.958   1.003   1.012
  1.083   1.103   1.107   1.114   1.132   1.133   1.162   1.227
  1.235   1.253   1.314   1.345   1.412   1.589   1.887   1.971
  2.015   2.256   2.363   2.454   2.572   2.592   2.609   2.636
  2.711   2.870   2.874   3.027   3.258   3.370   4.093   4.158
  4.355   4.438   4.496   5.224  10.201  10.374  26.576  26.645
 26.645  26.737  27.095  27.125  36.532  37.089 219.031 219.225
 --------------------------------------------------------------

          Ground-State Mulliken Net Atomic Charges

     Atom                 Charge (a.u.)
  ----------------------------------------
      1 Cl                   -0.067283
      2 N                     0.067516
      3 N                     0.067250
      4 Cl                   -0.067484
  ----------------------------------------
  Sum of atomic charges =     0.000000

 -----------------------------------------------------------------
                    Cartesian Multipole Moments
 -----------------------------------------------------------------
    Charge (ESU x 10^10)
                 0.0000
    Dipole Moment (Debye)
         X       0.0022      Y       0.0000      Z       0.8235
       Tot       0.8235
    Quadrupole Moments (Debye-Ang)
        XX     -36.9188     XY      -0.0000     YY     -36.0288
        XZ       0.0001     YZ      -0.0000     ZZ     -37.3429
    Octopole Moments (Debye-Ang^2)
       XXX      -0.0135    XXY      -0.0000    XYY      -0.0030
       YYY      -0.0000    XXZ       6.5828    XYZ      -0.0000
       YYZ      -0.4042    XZZ      -0.0021    YZZ       0.0000
       ZZZ       8.8394
    Hexadecapole Moments (Debye-Ang^3)
      XXXX    -425.7967   XXXY      -0.0000   XXYY     -79.4584
      XYYY       0.0000   YYYY     -39.0159   XXXZ       0.0144
      XXYZ      -0.0000   XYYZ       0.0057   YYYZ      -0.0000
      XXZZ     -89.2643   XYZZ       0.0000   YYZZ     -30.5151
      XZZZ       0.0232   YZZZ      -0.0000   ZZZZ    -149.6658
 -----------------------------------------------------------------
 DrvMan completing analytic gradient of the correlated energy
 Correlated dipole moment
            1
    1   0.0008562
    2   0.0000000
    3   0.3239932
 Energy read as -1028.462015899
 Full Analytical Gradient: (in a.u., or Hartree/Bohr)
             1             2             3             4
    1    0.00000960    0.00152433   -0.00139800   -0.00013593
    2   -0.00000000    0.00000000    0.00000000   -0.00000000
    3    0.00002092   -0.00011199   -0.00001564    0.00010670
 Gradient time:  CPU 1.42 s  wall 1.46 s
 ----------------------------------------------------------------
             Standard Nuclear Orientation (Angstroms)
    I     Atom           X                Y                Z
 ----------------------------------------------------------------
    1      Cl      1.5507798083     0.0000000000     0.4416669183
    2      N       0.6027770000    -0.0000000000    -1.0726196588
    3      N      -0.6037770000    -0.0000000000    -1.0726196588
    4      Cl     -1.5507798083     0.0000000000     0.4416669183
 ----------------------------------------------------------------
 Nuclear Repulsion Energy =   189.1367395288 hartrees
 There are       24 alpha and       24 beta electrons

                       Distance Matrix (Angstroms)
             Cl(  1)   N (  2)   N (  3)
   N (  2)  1.786553
   N (  3)  2.633473  1.206554
   Cl(  4)  3.101560  2.632655  1.786023

 Requested basis set is 6-311++G(d,p)
 There are 38 shells and 104 basis functions
 A cutoff of  1.0D-14 yielded    685 shell pairs
 There are      5422 function pairs (      5868 Cartesian)
 Smallest overlap matrix eigenvalue = 1.48E-04
 Guess MOs from SCF MO coefficient file

 -----------------------------------------------------------------------
  General SCF calculation program by
  Eric Jon Sundstrom, Paul Horn, Yuezhi Mao, Dmitri Zuev, Alec White,
  David Stuck, Shaama M.S., Shane Yost, Joonho Lee, David Small,
  Daniel Levine, Susi Lehtola, Hugh Burton, Evgeny Epifanovsky
 -----------------------------------------------------------------------
 Hartree-Fock
 using 6 threads for integral computing
 -------------------------------------------------------
 OpenMP Integral computing Module                
 Release: version 2.0, May 2017, Q-Chem Inc. Pleasanton 
 -------------------------------------------------------
 A restricted SCF calculation will be
 performed using DIIS
 SCF converges when DIIS error is below 1.0e-08
 ---------------------------------------
  Cycle       Energy         DIIS error
 ---------------------------------------
    1   -1027.8002761036      5.71e-05  
    2   -1027.8002803557      1.57e-05  
    3   -1027.8002808071      9.09e-06  
    4   -1027.8002809433      2.26e-06  
    5   -1027.8002809624      9.63e-07  
    6   -1027.8002809660      5.60e-07  
    7   -1027.8002809671      1.71e-07  
    8   -1027.8002809673      5.35e-08  
    9   -1027.8002809674      1.44e-08  
   10   -1027.8002809674      6.43e-09  Convergence criterion met
 ---------------------------------------
 SCF time:   CPU 4.49s  wall 2.00s 
 SCF   energy in the final basis set =    -1027.8002809674
 Total energy in the final basis set =    -1027.8002809674


 ------------------------------------------------------------------------------

   CCMAN2: suite of methods based on coupled cluster
           and equation of motion theories.

   Components:
   * libvmm-1.3-trunk
     by Evgeny Epifanovsky, Ilya Kaliman.
   * libtensor-2.5-trunk
     by Evgeny Epifanovsky, Michael Wormit, Dmitry Zuev, Sam Manzer, 
        Ilya Kaliman.
   * libcc-2.5-trunk
     by Evgeny Epifanovsky, Arik Landau, Tomasz Kus, Kirill Khistyaev, 
        Dmitry Zuev, Prashant Manohar, Xintian Feng, Anna Krylov, 
        Matthew Goldey, Alec White, Thomas Jagau, Kaushik Nanda, 
        Anastasia Gunina, Alexander Kunitsa, Joonho Lee.

   CCMAN original authors:
   Anna I. Krylov, C. David Sherrill, Steven R. Gwaltney,
   Edward F. C. Byrd (2000)
   Sergey V. Levchenko, Lyudmila V. Slipchenko, Tao Wang,
   Ana-Maria C. Cristian (2003)
   Piotr A. Pieniazek, C. Melania Oana, Evgeny Epifanovsky (2007)
   Prashant Manohar (2009)

 ------------------------------------------------------------------------------


 Allocating and initializing 63808MB of RAM...
 Calculation will run on 6 cores.


 Alpha MOs, Restricted
 -- Occupied --                  
-104.90 -104.90  -15.75  -15.75  -10.62  -10.62   -8.09   -8.09
  1 A     2 A     3 A     4 A     5 A     6 A     7 A     8 A                  
 -8.084  -8.083  -8.083  -8.083  -1.470  -1.174  -1.129  -0.858
  9 A    10 A    11 A    12 A    13 A    14 A    15 A    16 A                  
 -0.713  -0.684  -0.651  -0.512  -0.506  -0.494  -0.473  -0.436
 17 A    18 A    19 A    20 A    21 A    22 A    23 A    24 A                  
 -- Virtual --                   
  0.027   0.066   0.094   0.097   0.111   0.113   0.118   0.142
 25 A    26 A    27 A    28 A    29 A    30 A    31 A    32 A                  
  0.148   0.188   0.194   0.202   0.211   0.240   0.249   0.275
 33 A    34 A    35 A    36 A    37 A    38 A    39 A    40 A                  
  0.314   0.325   0.391   0.543   0.546   0.556   0.562   0.584
 41 A    42 A    43 A    44 A    45 A    46 A    47 A    48 A                  
  0.605   0.660   0.781   0.888   0.937   0.958   1.003   1.013
 49 A    50 A    51 A    52 A    53 A    54 A    55 A    56 A                  
  1.083   1.103   1.107   1.114   1.133   1.133   1.162   1.227
 57 A    58 A    59 A    60 A    61 A    62 A    63 A    64 A                  
  1.235   1.253   1.315   1.345   1.412   1.589   1.888   1.971
 65 A    66 A    67 A    68 A    69 A    70 A    71 A    72 A                  
  2.013   2.255   2.364   2.455   2.572   2.592   2.610   2.636
 73 A    74 A    75 A    76 A    77 A    78 A    79 A    80 A                  
  2.713   2.870   2.875   3.029   3.259   3.372   4.093   4.158
 81 A    82 A    83 A    84 A    85 A    86 A    87 A    88 A                  
  4.356   4.439   4.499   5.221  10.201  10.374  26.576  26.645
 89 A    90 A    91 A    92 A    93 A    94 A    95 A    96 A                  
 26.645  26.736  27.095  27.125  36.531  37.097 219.031 219.225
 97 A    98 A    99 A   100 A   101 A   102 A   103 A   104 A                  

 Beta MOs, Restricted
 -- Occupied --                  
-104.90 -104.90  -15.75  -15.75  -10.62  -10.62   -8.09   -8.09
  1 A     2 A     3 A     4 A     5 A     6 A     7 A     8 A                  
 -8.084  -8.083  -8.083  -8.083  -1.470  -1.174  -1.129  -0.858
  9 A    10 A    11 A    12 A    13 A    14 A    15 A    16 A                  
 -0.713  -0.684  -0.651  -0.512  -0.506  -0.494  -0.473  -0.436
 17 A    18 A    19 A    20 A    21 A    22 A    23 A    24 A                  
 -- Virtual --                   
  0.027   0.066   0.094   0.097   0.111   0.113   0.118   0.142
 25 A    26 A    27 A    28 A    29 A    30 A    31 A    32 A                  
  0.148   0.188   0.194   0.202   0.211   0.240   0.249   0.275
 33 A    34 A    35 A    36 A    37 A    38 A    39 A    40 A                  
  0.314   0.325   0.391   0.543   0.546   0.556   0.562   0.584
 41 A    42 A    43 A    44 A    45 A    46 A    47 A    48 A                  
  0.605   0.660   0.781   0.888   0.937   0.958   1.003   1.013
 49 A    50 A    51 A    52 A    53 A    54 A    55 A    56 A                  
  1.083   1.103   1.107   1.114   1.133   1.133   1.162   1.227
 57 A    58 A    59 A    60 A    61 A    62 A    63 A    64 A                  
  1.235   1.253   1.315   1.345   1.412   1.589   1.888   1.971
 65 A    66 A    67 A    68 A    69 A    70 A    71 A    72 A                  
  2.013   2.255   2.364   2.455   2.572   2.592   2.610   2.636
 73 A    74 A    75 A    76 A    77 A    78 A    79 A    80 A                  
  2.713   2.870   2.875   3.029   3.259   3.372   4.093   4.158
 81 A    82 A    83 A    84 A    85 A    86 A    87 A    88 A                  
  4.356   4.439   4.499   5.221  10.201  10.374  26.576  26.645
 89 A    90 A    91 A    92 A    93 A    94 A    95 A    96 A                  
 26.645  26.736  27.095  27.125  36.531  37.097 219.031 219.225
 97 A    98 A    99 A   100 A   101 A   102 A   103 A   104 A                  

 Occupation and symmetry of molecular orbitals

 Point group: C1 (1 irreducible representation).

                           A     All 
 -------------------------------------
 All molecular orbitals:
  - Alpha                  104   104 
  - Beta                   104   104 
 -------------------------------------
 Alpha orbitals:
  - Frozen occupied        12    12  
  - Active occupied        12    12  
  - Active virtual         80    80  
  - Frozen virtual         0     0   
 -------------------------------------
 Beta orbitals:
  - Frozen occupied        12    12  
  - Active occupied        12    12  
  - Active virtual         80    80  
  - Frozen virtual         0     0   
 -------------------------------------

 Import integrals:   CPU 0.00 s  wall 0.00 s

 Import integrals:   CPU 20.57 s  wall 5.58 s

 MP2 amplitudes:   CPU 0.08 s  wall 0.06 s

Running a double precision version
           CCSD T amplitudes will be solved using DIIS.

           Start     Size      MaxIter   EConv     TConv     
           3         7         100       1.00e-07  1.00e-05  
 ------------------------------------------------------------------------------
           Energy (a.u.)   Ediff      Tdiff       Comment
 ------------------------------------------------------------------------------
         -1028.44019309                           
     1   -1028.43336328   6.83e-03   7.71e-01     
     2   -1028.45958373   2.62e-02   1.07e-01     
     3   -1028.45769534   1.89e-03   4.90e-02     
     4   -1028.46064796   2.95e-03   1.83e-02     Switched to DIIS steps.
     5   -1028.46185549   1.21e-03   1.33e-02     
     6   -1028.46196169   1.06e-04   3.00e-03     
     7   -1028.46199735   3.57e-05   1.90e-03     
     8   -1028.46201098   1.36e-05   6.05e-04     
     9   -1028.46201618   5.20e-06   3.20e-04     
    10   -1028.46201658   4.04e-07   7.55e-05     
    11   -1028.46201624   3.42e-07   4.14e-05     
    12   -1028.46201638   1.41e-07   2.07e-05     
    13   -1028.46201634   4.04e-08   9.10e-06     
 ------------------------------------------------------------------------------
         -1028.46201634                           CCSD T converged.

End of double precision
 SCF energy                 = -1027.80028097
 MP2 energy                 = -1028.44019309
 CCSD correlation energy     =    -0.66173538
 CCSD total energy           = -1028.46201634

 CCSD  T1^2 = 0.0182  T2^2 = 0.2628  Leading amplitudes:

 Amplitude    Orbitals with energies
 -0.0424       20 (A) A                  ->    26 (A) A                   
              -0.5123                          0.0661                     
 -0.0424       20 (A) B                  ->    26 (A) B                   
              -0.5123                          0.0661                     
 -0.0316       24 (A) A                  ->    37 (A) A                   
              -0.4363                          0.2106                     
 -0.0316       24 (A) B                  ->    37 (A) B                   
              -0.4363                          0.2106                     

 Amplitude    Orbitals with energies
 -0.0834       19 (A) A      19 (A) B    ->    26 (A) A      26 (A) B     
              -0.6514       -0.6514            0.0661        0.0661       
  0.0834       19 (A) A      19 (A) B    ->    26 (A) B      26 (A) A     
              -0.6514       -0.6514            0.0661        0.0661       
  0.0834       19 (A) B      19 (A) A    ->    26 (A) A      26 (A) B     
              -0.6514       -0.6514            0.0661        0.0661       
 -0.0834       19 (A) B      19 (A) A    ->    26 (A) B      26 (A) A     
              -0.6514       -0.6514            0.0661        0.0661       

 Computing CCSD intemediates for later calculations in double precision
 Finished.

Running a double precision version
           CCSD Lambda amplitudes will be solved using DIIS.
           Start     Size      MaxIter   EConv     LConv     
           3         7         100       1.00e-07  1.00e-05  
 ------------------------------------------------------------------------------
            Enorm      Ldiff       Comment
 ------------------------------------------------------------------------------
     1     5.61e-02   4.41e-02     
     2     1.37e-02   4.48e-03     
     3     5.81e-03   2.09e-03     
     4     3.70e-03   1.19e-03     Switched to DIIS steps.
     5     1.43e-03   7.41e-04     
     6     7.26e-04   3.19e-04     
     7     2.23e-04   1.08e-04     
     8     7.88e-05   4.63e-06     
     9     2.99e-05   1.13e-06     
    10     1.56e-05   5.38e-07     
    11     7.60e-06   2.72e-07     
    12     3.38e-06   1.84e-07     
    13     1.35e-06   2.46e-09     
    14     4.94e-07   6.53e-08     
    15     2.68e-07   3.32e-08     
    16     1.20e-07   1.45e-08     
    17     6.36e-08   1.08e-08     
 ------------------------------------------------------------------------------
                                   CCSD Lambda converged.

 Computing density matrices in double precision...
           Orbital response amplitudes will be solved using DIIS.
           Start     Size      MaxIter   EConv     LConv     
           3         7         100       1.00e-06  1.00e-06  
 ------------------------------------------------------------------------------
            Enorm      Ldiff       Comment
 ------------------------------------------------------------------------------
     1     8.37e-02   5.72e-03     
     2     6.37e-02   9.42e-03     
     3     7.46e-02   1.89e-02     
     4     7.41e-03   2.77e-02     Switched to DIIS steps.
     5     7.13e-04   2.90e-05     
     6     3.06e-04   1.15e-04     
     7     6.57e-05   4.37e-05     
     8     5.69e-05   9.12e-06     
     9     7.12e-06   1.30e-06     
    10     1.39e-06   3.58e-07     
    11     6.18e-07   1.11e-07     
 ------------------------------------------------------------------------------
                                   Orbital response converged.

 Computing density matrices... Done.
 CCSD calculation:   CPU 457.35 s  wall 86.45 s

 Transferring MO TPDM to AO TPDM
 Transferring g2_o1o1o1o1
 Transferring g2_o1o1o1v1
 Transferring g2_o1o1v1v1
 Transferring g2_o1v1o1v1
 Transferring g2_o1v1v1v1
 Transferring g2_v1v1v1v1
 Adding separable TPDM
 Computing TPDM gradient
 --------------------------------------------------------
 2e gradient
  Atom          X               Y               Z
 --------------------------------------------------------
    1        -17.044037        0.000000      -11.435372  
    2        -12.765903       -0.000000       11.437191  
    3         12.767646        0.000000       11.443600  
    4         17.042293       -0.000000      -11.445419  
 --------------------------------------------------------
 --------------------------------------------------------
 Final gradient
  Atom          X               Y               Z
 --------------------------------------------------------
    1        -17.044037        0.000000      -11.435372  
    2        -12.765903       -0.000000       11.437191  
    3         12.767646        0.000000       11.443600  
    4         17.042293       -0.000000      -11.445419  
 --------------------------------------------------------
 Analytic gradient from two-electron contribution:   CPU 132.57 s  wall 39.95 s

 Total ccman2 time:   CPU 616.81 s  wall 134.36 s


 --------------------------------------------------------------

                    Orbital Energies (a.u.)
 --------------------------------------------------------------

 Alpha MOs
 -- Occupied --
*******-104.895 -15.750 -15.749 -10.619 -10.619  -8.088  -8.087
 -8.084  -8.083  -8.083  -8.083  -1.470  -1.174  -1.129  -0.858
 -0.713  -0.684  -0.651  -0.512  -0.506  -0.494  -0.473  -0.436
 -- Virtual --
  0.027   0.066   0.094   0.097   0.111   0.113   0.118   0.142
  0.148   0.188   0.194   0.202   0.211   0.240   0.249   0.275
  0.314   0.325   0.391   0.543   0.546   0.556   0.562   0.584
  0.605   0.660   0.781   0.888   0.937   0.958   1.003   1.013
  1.083   1.103   1.107   1.114   1.133   1.133   1.162   1.227
  1.235   1.253   1.315   1.345   1.412   1.589   1.888   1.971
  2.013   2.255   2.364   2.455   2.572   2.592   2.610   2.636
  2.713   2.870   2.875   3.029   3.259   3.372   4.093   4.158
  4.356   4.439   4.499   5.221  10.201  10.374  26.576  26.645
 26.645  26.736  27.095  27.125  36.531  37.097 219.031 219.225
 --------------------------------------------------------------

          Ground-State Mulliken Net Atomic Charges

     Atom                 Charge (a.u.)
  ----------------------------------------
      1 Cl                   -0.067880
      2 N                     0.067645
      3 N                     0.067914
      4 Cl                   -0.067678
  ----------------------------------------
  Sum of atomic charges =    -0.000000

 -----------------------------------------------------------------
                    Cartesian Multipole Moments
 -----------------------------------------------------------------
    Charge (ESU x 10^10)
                 0.0000
    Dipole Moment (Debye)
         X      -0.0022      Y       0.0000      Z       0.8155
       Tot       0.8155
    Quadrupole Moments (Debye-Ang)
        XX     -36.9277     XY       0.0000     YY     -36.0262
        XZ      -0.0001     YZ      -0.0000     ZZ     -37.3325
    Octopole Moments (Debye-Ang^2)
       XXX       0.0135    XXY       0.0000    XYY       0.0030
       YYY       0.0000    XXZ       6.5693    XYZ       0.0000
       YYZ      -0.4140    XZZ       0.0021    YZZ       0.0000
       ZZZ       8.8013
    Hexadecapole Moments (Debye-Ang^3)
      XXXX    -425.7833   XXXY      -0.0000   XXYY     -79.4553
      XYYY       0.0000   YYYY     -39.0134   XXXZ      -0.0145
      XXYZ       0.0000   XYYZ      -0.0057   YYYZ       0.0000
      XXZZ     -89.2485   XYZZ       0.0000   YYZZ     -30.5043
      XZZZ      -0.0232   YZZZ      -0.0000   ZZZZ    -149.6081
 -----------------------------------------------------------------
 DrvMan completing analytic gradient of the correlated energy
 Correlated dipole moment
            1
    1  -0.0008600
    2   0.0000000
    3   0.3208558
 Energy read as -1028.462016344
 Full Analytical Gradient: (in a.u., or Hartree/Bohr)
             1             2             3             4
    1    0.00003297   -0.00129735    0.00117122    0.00009317
    2   -0.00000000   -0.00000000    0.00000000   -0.00000000
    3    0.00000821    0.00008300   -0.00001393   -0.00007728
 Gradient time:  CPU 1.43 s  wall 1.46 s
 ----------------------------------------------------------------
             Standard Nuclear Orientation (Angstroms)
    I     Atom           X                Y                Z
 ----------------------------------------------------------------
    1      Cl      1.5507798083     0.0000000000     0.4416669183
    2      N       0.6037770000     0.0010000000    -1.0726196588
    3      N      -0.6037770000    -0.0000000000    -1.0726196588
    4      Cl     -1.5507798083     0.0000000000     0.4416669183
 ----------------------------------------------------------------
 Nuclear Repulsion Energy =   189.1219657298 hartrees
 There are       24 alpha and       24 beta electrons

                       Distance Matrix (Angstroms)
             Cl(  1)   N (  2)   N (  3)
   N (  2)  1.786023
   N (  3)  2.633473  1.207554
   Cl(  4)  3.101560  2.633473  1.786023

 Requested basis set is 6-311++G(d,p)
 There are 38 shells and 104 basis functions
 A cutoff of  1.0D-14 yielded    685 shell pairs
 There are      5422 function pairs (      5868 Cartesian)
 Smallest overlap matrix eigenvalue = 1.49E-04
 Guess MOs from SCF MO coefficient file

 -----------------------------------------------------------------------
  General SCF calculation program by
  Eric Jon Sundstrom, Paul Horn, Yuezhi Mao, Dmitri Zuev, Alec White,
  David Stuck, Shaama M.S., Shane Yost, Joonho Lee, David Small,
  Daniel Levine, Susi Lehtola, Hugh Burton, Evgeny Epifanovsky
 -----------------------------------------------------------------------
 Hartree-Fock
 using 6 threads for integral computing
 -------------------------------------------------------
 OpenMP Integral computing Module                
 Release: version 2.0, May 2017, Q-Chem Inc. Pleasanton 
 -------------------------------------------------------
 A restricted SCF calculation will be
 performed using DIIS
 SCF converges when DIIS error is below 1.0e-08
 ---------------------------------------
  Cycle       Energy         DIIS error
 ---------------------------------------
    1   -1027.8001940166      3.38e-05  
    2   -1027.8001957159      9.36e-06  
    3   -1027.8001959136      5.37e-06  
    4   -1027.8001959674      1.59e-06  
    5   -1027.8001959783      7.07e-07  
    6   -1027.8001959807      4.21e-07  
    7   -1027.8001959814      1.40e-07  
    8   -1027.8001959815      3.96e-08  
    9   -1027.8001959815      1.25e-08  
   10   -1027.8001959815      4.89e-09  Convergence criterion met
 ---------------------------------------
 SCF time:   CPU 4.34s  wall 1.00s 
 SCF   energy in the final basis set =    -1027.8001959815
 Total energy in the final basis set =    -1027.8001959815


 ------------------------------------------------------------------------------

   CCMAN2: suite of methods based on coupled cluster
           and equation of motion theories.

   Components:
   * libvmm-1.3-trunk
     by Evgeny Epifanovsky, Ilya Kaliman.
   * libtensor-2.5-trunk
     by Evgeny Epifanovsky, Michael Wormit, Dmitry Zuev, Sam Manzer, 
        Ilya Kaliman.
   * libcc-2.5-trunk
     by Evgeny Epifanovsky, Arik Landau, Tomasz Kus, Kirill Khistyaev, 
        Dmitry Zuev, Prashant Manohar, Xintian Feng, Anna Krylov, 
        Matthew Goldey, Alec White, Thomas Jagau, Kaushik Nanda, 
        Anastasia Gunina, Alexander Kunitsa, Joonho Lee.

   CCMAN original authors:
   Anna I. Krylov, C. David Sherrill, Steven R. Gwaltney,
   Edward F. C. Byrd (2000)
   Sergey V. Levchenko, Lyudmila V. Slipchenko, Tao Wang,
   Ana-Maria C. Cristian (2003)
   Piotr A. Pieniazek, C. Melania Oana, Evgeny Epifanovsky (2007)
   Prashant Manohar (2009)

 ------------------------------------------------------------------------------


 Allocating and initializing 63808MB of RAM...
 Calculation will run on 6 cores.


 Alpha MOs, Restricted
 -- Occupied --                  
-104.90 -104.90  -15.75  -15.75  -10.62  -10.62   -8.09   -8.09
  1 A     2 A     3 A     4 A     5 A     6 A     7 A     8 A                  
 -8.084  -8.084  -8.083  -8.083  -1.469  -1.174  -1.129  -0.858
  9 A    10 A    11 A    12 A    13 A    14 A    15 A    16 A                  
 -0.713  -0.684  -0.651  -0.512  -0.506  -0.494  -0.473  -0.436
 17 A    18 A    19 A    20 A    21 A    22 A    23 A    24 A                  
 -- Virtual --                   
  0.027   0.066   0.094   0.097   0.111   0.113   0.118   0.142
 25 A    26 A    27 A    28 A    29 A    30 A    31 A    32 A                  
  0.148   0.188   0.194   0.202   0.211   0.240   0.249   0.274
 33 A    34 A    35 A    36 A    37 A    38 A    39 A    40 A                  
  0.314   0.325   0.391   0.543   0.546   0.556   0.562   0.584
 41 A    42 A    43 A    44 A    45 A    46 A    47 A    48 A                  
  0.605   0.659   0.782   0.889   0.937   0.958   1.003   1.013
 49 A    50 A    51 A    52 A    53 A    54 A    55 A    56 A                  
  1.083   1.103   1.107   1.114   1.132   1.133   1.162   1.227
 57 A    58 A    59 A    60 A    61 A    62 A    63 A    64 A                  
  1.235   1.253   1.314   1.345   1.412   1.589   1.887   1.971
 65 A    66 A    67 A    68 A    69 A    70 A    71 A    72 A                  
  2.014   2.255   2.363   2.455   2.572   2.592   2.610   2.636
 73 A    74 A    75 A    76 A    77 A    78 A    79 A    80 A                  
  2.712   2.870   2.875   3.028   3.259   3.371   4.093   4.158
 81 A    82 A    83 A    84 A    85 A    86 A    87 A    88 A                  
  4.355   4.438   4.498   5.222  10.201  10.374  26.576  26.645
 89 A    90 A    91 A    92 A    93 A    94 A    95 A    96 A                  
 26.645  26.736  27.095  27.125  36.531  37.093 219.031 219.225
 97 A    98 A    99 A   100 A   101 A   102 A   103 A   104 A                  

 Beta MOs, Restricted
 -- Occupied --                  
-104.90 -104.90  -15.75  -15.75  -10.62  -10.62   -8.09   -8.09
  1 A     2 A     3 A     4 A     5 A     6 A     7 A     8 A                  
 -8.084  -8.084  -8.083  -8.083  -1.469  -1.174  -1.129  -0.858
  9 A    10 A    11 A    12 A    13 A    14 A    15 A    16 A                  
 -0.713  -0.684  -0.651  -0.512  -0.506  -0.494  -0.473  -0.436
 17 A    18 A    19 A    20 A    21 A    22 A    23 A    24 A                  
 -- Virtual --                   
  0.027   0.066   0.094   0.097   0.111   0.113   0.118   0.142
 25 A    26 A    27 A    28 A    29 A    30 A    31 A    32 A                  
  0.148   0.188   0.194   0.202   0.211   0.240   0.249   0.274
 33 A    34 A    35 A    36 A    37 A    38 A    39 A    40 A                  
  0.314   0.325   0.391   0.543   0.546   0.556   0.562   0.584
 41 A    42 A    43 A    44 A    45 A    46 A    47 A    48 A                  
  0.605   0.659   0.782   0.889   0.937   0.958   1.003   1.013
 49 A    50 A    51 A    52 A    53 A    54 A    55 A    56 A                  
  1.083   1.103   1.107   1.114   1.132   1.133   1.162   1.227
 57 A    58 A    59 A    60 A    61 A    62 A    63 A    64 A                  
  1.235   1.253   1.314   1.345   1.412   1.589   1.887   1.971
 65 A    66 A    67 A    68 A    69 A    70 A    71 A    72 A                  
  2.014   2.255   2.363   2.455   2.572   2.592   2.610   2.636
 73 A    74 A    75 A    76 A    77 A    78 A    79 A    80 A                  
  2.712   2.870   2.875   3.028   3.259   3.371   4.093   4.158
 81 A    82 A    83 A    84 A    85 A    86 A    87 A    88 A                  
  4.355   4.438   4.498   5.222  10.201  10.374  26.576  26.645
 89 A    90 A    91 A    92 A    93 A    94 A    95 A    96 A                  
 26.645  26.736  27.095  27.125  36.531  37.093 219.031 219.225
 97 A    98 A    99 A   100 A   101 A   102 A   103 A   104 A                  

 Occupation and symmetry of molecular orbitals

 Point group: C1 (1 irreducible representation).

                           A     All 
 -------------------------------------
 All molecular orbitals:
  - Alpha                  104   104 
  - Beta                   104   104 
 -------------------------------------
 Alpha orbitals:
  - Frozen occupied        12    12  
  - Active occupied        12    12  
  - Active virtual         80    80  
  - Frozen virtual         0     0   
 -------------------------------------
 Beta orbitals:
  - Frozen occupied        12    12  
  - Active occupied        12    12  
  - Active virtual         80    80  
  - Frozen virtual         0     0   
 -------------------------------------

 Import integrals:   CPU 0.00 s  wall 0.00 s

 Import integrals:   CPU 19.66 s  wall 5.02 s

 MP2 amplitudes:   CPU 0.09 s  wall 0.06 s

Running a double precision version
           CCSD T amplitudes will be solved using DIIS.

           Start     Size      MaxIter   EConv     TConv     
           3         7         100       1.00e-07  1.00e-05  
 ------------------------------------------------------------------------------
           Energy (a.u.)   Ediff      Tdiff       Comment
 ------------------------------------------------------------------------------
         -1028.44021390                           
     1   -1028.43334094   6.87e-03   7.71e-01     
     2   -1028.45958845   2.62e-02   1.07e-01     
     3   -1028.45769225   1.90e-03   4.91e-02     
     4   -1028.46064836   2.96e-03   1.83e-02     Switched to DIIS steps.
     5   -1028.46185652   1.21e-03   1.33e-02     
     6   -1028.46196281   1.06e-04   3.00e-03     
     7   -1028.46199839   3.56e-05   1.90e-03     
     8   -1028.46201199   1.36e-05   6.05e-04     
     9   -1028.46201720   5.21e-06   3.20e-04     
    10   -1028.46201761   4.06e-07   7.56e-05     
    11   -1028.46201727   3.42e-07   4.13e-05     
    12   -1028.46201741   1.42e-07   2.06e-05     
    13   -1028.46201737   4.00e-08   9.08e-06     
 ------------------------------------------------------------------------------
         -1028.46201737                           CCSD T converged.

End of double precision
 SCF energy                 = -1027.80019598
 MP2 energy                 = -1028.44021390
 CCSD correlation energy     =    -0.66182139
 CCSD total energy           = -1028.46201737

 CCSD  T1^2 = 0.0182  T2^2 = 0.2629  Leading amplitudes:

 Amplitude    Orbitals with energies
 -0.0425       20 (A) A                  ->    26 (A) A                   
              -0.5124                          0.0658                     
 -0.0425       20 (A) B                  ->    26 (A) B                   
              -0.5124                          0.0658                     
 -0.0315       24 (A) A                  ->    37 (A) A                   
              -0.4365                          0.2105                     
 -0.0315       24 (A) B                  ->    37 (A) B                   
              -0.4365                          0.2105                     

 Amplitude    Orbitals with energies
 -0.0834       19 (A) A      19 (A) B    ->    26 (A) A      26 (A) B     
              -0.6511       -0.6511            0.0658        0.0658       
  0.0834       19 (A) A      19 (A) B    ->    26 (A) B      26 (A) A     
              -0.6511       -0.6511            0.0658        0.0658       
  0.0834       19 (A) B      19 (A) A    ->    26 (A) A      26 (A) B     
              -0.6511       -0.6511            0.0658        0.0658       
 -0.0834       19 (A) B      19 (A) A    ->    26 (A) B      26 (A) A     
              -0.6511       -0.6511            0.0658        0.0658       

 Computing CCSD intemediates for later calculations in double precision
 Finished.

Running a double precision version
           CCSD Lambda amplitudes will be solved using DIIS.
           Start     Size      MaxIter   EConv     LConv     
           3         7         100       1.00e-07  1.00e-05  
 ------------------------------------------------------------------------------
            Enorm      Ldiff       Comment
 ------------------------------------------------------------------------------
     1     5.62e-02   4.41e-02     
     2     1.37e-02   4.48e-03     
     3     5.82e-03   2.09e-03     
     4     3.71e-03   1.19e-03     Switched to DIIS steps.
     5     1.44e-03   7.42e-04     
     6     7.27e-04   3.19e-04     
     7     2.23e-04   1.08e-04     
     8     7.90e-05   4.56e-06     
     9     2.98e-05   1.16e-06     
    10     1.56e-05   5.52e-07     
    11     7.59e-06   2.62e-07     
    12     3.38e-06   1.82e-07     
    13     1.35e-06   3.22e-09     
    14     4.96e-07   6.56e-08     
    15     2.68e-07   3.31e-08     
    16     1.21e-07   1.44e-08     
    17     6.39e-08   1.08e-08     
 ------------------------------------------------------------------------------
                                   CCSD Lambda converged.

 Computing density matrices in double precision...
           Orbital response amplitudes will be solved using DIIS.
           Start     Size      MaxIter   EConv     LConv     
           3         7         100       1.00e-06  1.00e-06  
 ------------------------------------------------------------------------------
            Enorm      Ldiff       Comment
 ------------------------------------------------------------------------------
     1     8.38e-02   5.68e-03     
     2     6.38e-02   9.42e-03     
     3     7.48e-02   1.90e-02     
     4     7.40e-03   2.78e-02     Switched to DIIS steps.
     5     7.14e-04   3.11e-05     
     6     3.04e-04   1.15e-04     
     7     4.82e-05   4.39e-05     
     8     8.47e-06   9.95e-06     
     9     1.67e-06   8.28e-07     
    10     4.36e-07   7.95e-08     
 ------------------------------------------------------------------------------
                                   Orbital response converged.

 Computing density matrices... Done.
 CCSD calculation:   CPU 456.21 s  wall 86.25 s

 Transferring MO TPDM to AO TPDM
 Transferring g2_o1o1o1o1
 Transferring g2_o1o1o1v1
 Transferring g2_o1o1v1v1
 Transferring g2_o1v1o1v1
 Transferring g2_o1v1v1v1
 Transferring g2_v1v1v1v1
 Adding separable TPDM
 Computing TPDM gradient
 --------------------------------------------------------
 2e gradient
  Atom          X               Y               Z
 --------------------------------------------------------
    1        -17.042968        0.005665      -11.445108  
    2        -12.749072       -0.016733       11.445109  
    3         12.749070        0.009175       11.445111  
    4         17.042970        0.001893      -11.445112  
 --------------------------------------------------------
 --------------------------------------------------------
 Final gradient
  Atom          X               Y               Z
 --------------------------------------------------------
    1        -17.042968        0.005665      -11.445108  
    2        -12.749072       -0.016733       11.445109  
    3         12.749070        0.009175       11.445111  
    4         17.042970        0.001893      -11.445112  
 --------------------------------------------------------
 Analytic gradient from two-electron contribution:   CPU 129.07 s  wall 38.11 s

 Total ccman2 time:   CPU 614.04 s  wall 133.06 s


 --------------------------------------------------------------

                    Orbital Energies (a.u.)
 --------------------------------------------------------------

 Alpha MOs
 -- Occupied --
*******-104.895 -15.751 -15.749 -10.619 -10.619  -8.088  -8.088
 -8.084  -8.084  -8.083  -8.083  -1.469  -1.174  -1.129  -0.858
 -0.713  -0.684  -0.651  -0.512  -0.506  -0.494  -0.473  -0.436
 -- Virtual --
  0.027   0.066   0.094   0.097   0.111   0.113   0.118   0.142
  0.148   0.188   0.194   0.202   0.211   0.240   0.249   0.274
  0.314   0.325   0.391   0.543   0.546   0.556   0.562   0.584
  0.605   0.659   0.782   0.889   0.937   0.958   1.003   1.013
  1.083   1.103   1.107   1.114   1.132   1.133   1.162   1.227
  1.235   1.253   1.314   1.345   1.412   1.589   1.887   1.971
  2.014   2.255   2.363   2.455   2.572   2.592   2.610   2.636
  2.712   2.870   2.875   3.028   3.259   3.371   4.093   4.158
  4.355   4.438   4.498   5.222  10.201  10.374  26.576  26.645
 26.645  26.736  27.095  27.125  36.531  37.093 219.031 219.225
 --------------------------------------------------------------

          Ground-State Mulliken Net Atomic Charges

     Atom                 Charge (a.u.)
  ----------------------------------------
      1 Cl                   -0.067581
      2 N                     0.067581
      3 N                     0.067581
      4 Cl                   -0.067581
  ----------------------------------------
  Sum of atomic charges =    -0.000000

 -----------------------------------------------------------------
                    Cartesian Multipole Moments
 -----------------------------------------------------------------
    Charge (ESU x 10^10)
                 0.0000
    Dipole Moment (Debye)
         X      -0.0000      Y      -0.0003      Z       0.8195
       Tot       0.8195
    Quadrupole Moments (Debye-Ang)
        XX     -36.9233     XY      -0.0018     YY     -36.0275
        XZ      -0.0000     YZ       0.0006     ZZ     -37.3377
    Octopole Moments (Debye-Ang^2)
       XXX      -0.0000    XXY      -0.0076    XYY      -0.0000
       YYY      -0.0154    XXZ       6.5761    XYZ      -0.0011
       YYZ      -0.4091    XZZ      -0.0000    YZZ      -0.0086
       ZZZ       8.8204
    Hexadecapole Moments (Debye-Ang^3)
      XXXX    -425.7899   XXXY      -0.0199   XXYY     -79.4569
      XYYY      -0.0108   YYYY     -39.0147   XXXZ      -0.0000
      XXYZ       0.0042   XYYZ       0.0000   YYYZ       0.0172
      XXZZ     -89.2564   XYZZ      -0.0093   YYZZ     -30.5097
      XZZZ      -0.0000   YZZZ       0.0205   ZZZZ    -149.6370
 -----------------------------------------------------------------
 DrvMan completing analytic gradient of the correlated energy
 Correlated dipole moment
            1
    1  -0.0000011
    2  -0.0001064
    3   0.3224268
 Energy read as -1028.462017367
 Full Analytical Gradient: (in a.u., or Hartree/Bohr)
             1             2             3             4
    1    0.00002157    0.00011886   -0.00011885   -0.00002159
    2   -0.00003870    0.00009951   -0.00009950    0.00003869
    3    0.00001494   -0.00001498   -0.00001490    0.00001494
 Gradient time:  CPU 1.45 s  wall 1.49 s
 ----------------------------------------------------------------
             Standard Nuclear Orientation (Angstroms)
    I     Atom           X                Y                Z
 ----------------------------------------------------------------
    1      Cl      1.5507798083     0.0000000000     0.4416669183
    2      N       0.6037770000    -0.0000000000    -1.0716196588
    3      N      -0.6037770000    -0.0000000000    -1.0726196588
    4      Cl     -1.5507798083     0.0000000000     0.4416669183
 ----------------------------------------------------------------
 Nuclear Repulsion Energy =   189.1439382223 hartrees
 There are       24 alpha and       24 beta electrons

                       Distance Matrix (Angstroms)
             Cl(  1)   N (  2)   N (  3)
   N (  2)  1.785175
   N (  3)  2.633473  1.207554
   Cl(  4)  3.101560  2.632898  1.786023

 Requested basis set is 6-311++G(d,p)
 There are 38 shells and 104 basis functions
 A cutoff of  1.0D-14 yielded    685 shell pairs
 There are      5422 function pairs (      5868 Cartesian)
 Smallest overlap matrix eigenvalue = 1.49E-04
 Guess MOs from SCF MO coefficient file

 -----------------------------------------------------------------------
  General SCF calculation program by
  Eric Jon Sundstrom, Paul Horn, Yuezhi Mao, Dmitri Zuev, Alec White,
  David Stuck, Shaama M.S., Shane Yost, Joonho Lee, David Small,
  Daniel Levine, Susi Lehtola, Hugh Burton, Evgeny Epifanovsky
 -----------------------------------------------------------------------
 Hartree-Fock
 using 6 threads for integral computing
 -------------------------------------------------------
 OpenMP Integral computing Module                
 Release: version 2.0, May 2017, Q-Chem Inc. Pleasanton 
 -------------------------------------------------------
 A restricted SCF calculation will be
 performed using DIIS
 SCF converges when DIIS error is below 1.0e-08
 ---------------------------------------
  Cycle       Energy         DIIS error
 ---------------------------------------
    1   -1027.8002221213      2.67e-05  
    2   -1027.8002234526      7.70e-06  
    3   -1027.8002236228      4.31e-06  
    4   -1027.8002236547      1.53e-06  
    5   -1027.8002236653      6.13e-07  
    6   -1027.8002236674      3.00e-07  
    7   -1027.8002236678      1.01e-07  
    8   -1027.8002236678      3.76e-08  
    9   -1027.8002236678      1.36e-08  
   10   -1027.8002236678      4.43e-09  Convergence criterion met
 ---------------------------------------
 SCF time:   CPU 4.43s  wall 1.00s 
 SCF   energy in the final basis set =    -1027.8002236678
 Total energy in the final basis set =    -1027.8002236678


 ------------------------------------------------------------------------------

   CCMAN2: suite of methods based on coupled cluster
           and equation of motion theories.

   Components:
   * libvmm-1.3-trunk
     by Evgeny Epifanovsky, Ilya Kaliman.
   * libtensor-2.5-trunk
     by Evgeny Epifanovsky, Michael Wormit, Dmitry Zuev, Sam Manzer, 
        Ilya Kaliman.
   * libcc-2.5-trunk
     by Evgeny Epifanovsky, Arik Landau, Tomasz Kus, Kirill Khistyaev, 
        Dmitry Zuev, Prashant Manohar, Xintian Feng, Anna Krylov, 
        Matthew Goldey, Alec White, Thomas Jagau, Kaushik Nanda, 
        Anastasia Gunina, Alexander Kunitsa, Joonho Lee.

   CCMAN original authors:
   Anna I. Krylov, C. David Sherrill, Steven R. Gwaltney,
   Edward F. C. Byrd (2000)
   Sergey V. Levchenko, Lyudmila V. Slipchenko, Tao Wang,
   Ana-Maria C. Cristian (2003)
   Piotr A. Pieniazek, C. Melania Oana, Evgeny Epifanovsky (2007)
   Prashant Manohar (2009)

 ------------------------------------------------------------------------------


 Allocating and initializing 63808MB of RAM...
 Calculation will run on 6 cores.


 Alpha MOs, Restricted
 -- Occupied --                  
-104.90 -104.90  -15.75  -15.75  -10.62  -10.62   -8.09   -8.09
  1 A     2 A     3 A     4 A     5 A     6 A     7 A     8 A                  
 -8.084  -8.084  -8.083  -8.083  -1.469  -1.174  -1.129  -0.858
  9 A    10 A    11 A    12 A    13 A    14 A    15 A    16 A                  
 -0.713  -0.684  -0.651  -0.512  -0.505  -0.494  -0.473  -0.436
 17 A    18 A    19 A    20 A    21 A    22 A    23 A    24 A                  
 -- Virtual --                   
  0.028   0.066   0.094   0.097   0.111   0.113   0.118   0.142
 25 A    26 A    27 A    28 A    29 A    30 A    31 A    32 A                  
  0.148   0.188   0.194   0.202   0.211   0.240   0.249   0.274
 33 A    34 A    35 A    36 A    37 A    38 A    39 A    40 A                  
  0.314   0.325   0.391   0.543   0.546   0.556   0.562   0.584
 41 A    42 A    43 A    44 A    45 A    46 A    47 A    48 A                  
  0.605   0.659   0.782   0.889   0.937   0.958   1.003   1.013
 49 A    50 A    51 A    52 A    53 A    54 A    55 A    56 A                  
  1.083   1.103   1.107   1.114   1.132   1.133   1.162   1.227
 57 A    58 A    59 A    60 A    61 A    62 A    63 A    64 A                  
  1.235   1.253   1.314   1.345   1.412   1.589   1.887   1.971
 65 A    66 A    67 A    68 A    69 A    70 A    71 A    72 A                  
  2.014   2.256   2.363   2.455   2.572   2.592   2.609   2.636
 73 A    74 A    75 A    76 A    77 A    78 A    79 A    80 A                  
  2.712   2.870   2.875   3.028   3.259   3.371   4.093   4.158
 81 A    82 A    83 A    84 A    85 A    86 A    87 A    88 A                  
  4.356   4.439   4.498   5.223  10.201  10.374  26.576  26.645
 89 A    90 A    91 A    92 A    93 A    94 A    95 A    96 A                  
 26.645  26.736  27.095  27.125  36.531  37.093 219.031 219.225
 97 A    98 A    99 A   100 A   101 A   102 A   103 A   104 A                  

 Beta MOs, Restricted
 -- Occupied --                  
-104.90 -104.90  -15.75  -15.75  -10.62  -10.62   -8.09   -8.09
  1 A     2 A     3 A     4 A     5 A     6 A     7 A     8 A                  
 -8.084  -8.084  -8.083  -8.083  -1.469  -1.174  -1.129  -0.858
  9 A    10 A    11 A    12 A    13 A    14 A    15 A    16 A                  
 -0.713  -0.684  -0.651  -0.512  -0.505  -0.494  -0.473  -0.436
 17 A    18 A    19 A    20 A    21 A    22 A    23 A    24 A                  
 -- Virtual --                   
  0.028   0.066   0.094   0.097   0.111   0.113   0.118   0.142
 25 A    26 A    27 A    28 A    29 A    30 A    31 A    32 A                  
  0.148   0.188   0.194   0.202   0.211   0.240   0.249   0.274
 33 A    34 A    35 A    36 A    37 A    38 A    39 A    40 A                  
  0.314   0.325   0.391   0.543   0.546   0.556   0.562   0.584
 41 A    42 A    43 A    44 A    45 A    46 A    47 A    48 A                  
  0.605   0.659   0.782   0.889   0.937   0.958   1.003   1.013
 49 A    50 A    51 A    52 A    53 A    54 A    55 A    56 A                  
  1.083   1.103   1.107   1.114   1.132   1.133   1.162   1.227
 57 A    58 A    59 A    60 A    61 A    62 A    63 A    64 A                  
  1.235   1.253   1.314   1.345   1.412   1.589   1.887   1.971
 65 A    66 A    67 A    68 A    69 A    70 A    71 A    72 A                  
  2.014   2.256   2.363   2.455   2.572   2.592   2.609   2.636
 73 A    74 A    75 A    76 A    77 A    78 A    79 A    80 A                  
  2.712   2.870   2.875   3.028   3.259   3.371   4.093   4.158
 81 A    82 A    83 A    84 A    85 A    86 A    87 A    88 A                  
  4.356   4.439   4.498   5.223  10.201  10.374  26.576  26.645
 89 A    90 A    91 A    92 A    93 A    94 A    95 A    96 A                  
 26.645  26.736  27.095  27.125  36.531  37.093 219.031 219.225
 97 A    98 A    99 A   100 A   101 A   102 A   103 A   104 A                  

 Occupation and symmetry of molecular orbitals

 Point group: C1 (1 irreducible representation).

                           A     All 
 -------------------------------------
 All molecular orbitals:
  - Alpha                  104   104 
  - Beta                   104   104 
 -------------------------------------
 Alpha orbitals:
  - Frozen occupied        12    12  
  - Active occupied        12    12  
  - Active virtual         80    80  
  - Frozen virtual         0     0   
 -------------------------------------
 Beta orbitals:
  - Frozen occupied        12    12  
  - Active occupied        12    12  
  - Active virtual         80    80  
  - Frozen virtual         0     0   
 -------------------------------------

 Import integrals:   CPU 0.00 s  wall 0.00 s

 Import integrals:   CPU 19.47 s  wall 4.59 s

 MP2 amplitudes:   CPU 0.05 s  wall 0.04 s

Running a double precision version
           CCSD T amplitudes will be solved using DIIS.

           Start     Size      MaxIter   EConv     TConv     
           3         7         100       1.00e-07  1.00e-05  
 ------------------------------------------------------------------------------
           Energy (a.u.)   Ediff      Tdiff       Comment
 ------------------------------------------------------------------------------
         -1028.44021030                           
     1   -1028.43335012   6.86e-03   7.71e-01     
     2   -1028.45958779   2.62e-02   1.07e-01     
     3   -1028.45769433   1.89e-03   4.90e-02     
     4   -1028.46064886   2.95e-03   1.83e-02     Switched to DIIS steps.
     5   -1028.46185643   1.21e-03   1.33e-02     
     6   -1028.46196265   1.06e-04   3.00e-03     
     7   -1028.46199821   3.56e-05   1.90e-03     
     8   -1028.46201179   1.36e-05   6.04e-04     
     9   -1028.46201699   5.20e-06   3.20e-04     
    10   -1028.46201739   4.05e-07   7.54e-05     
    11   -1028.46201705   3.42e-07   4.11e-05     
    12   -1028.46201719   1.41e-07   2.05e-05     
    13   -1028.46201715   4.00e-08   9.06e-06     
 ------------------------------------------------------------------------------
         -1028.46201715                           CCSD T converged.

End of double precision
 SCF energy                 = -1027.80022367
 MP2 energy                 = -1028.44021030
 CCSD correlation energy     =    -0.66179348
 CCSD total energy           = -1028.46201715

 CCSD  T1^2 = 0.0181  T2^2 = 0.2628  Leading amplitudes:

 Amplitude    Orbitals with energies
  0.0425       20 (A) A                  ->    26 (A) A                   
              -0.5124                          0.0658                     
  0.0425       20 (A) B                  ->    26 (A) B                   
              -0.5124                          0.0658                     
 -0.0316       24 (A) A                  ->    37 (A) A                   
              -0.4365                          0.2106                     
 -0.0316       24 (A) B                  ->    37 (A) B                   
              -0.4365                          0.2106                     

 Amplitude    Orbitals with energies
 -0.0833       19 (A) A      19 (A) B    ->    26 (A) A      26 (A) B     
              -0.6512       -0.6512            0.0658        0.0658       
  0.0833       19 (A) A      19 (A) B    ->    26 (A) B      26 (A) A     
              -0.6512       -0.6512            0.0658        0.0658       
  0.0833       19 (A) B      19 (A) A    ->    26 (A) A      26 (A) B     
              -0.6512       -0.6512            0.0658        0.0658       
 -0.0833       19 (A) B      19 (A) A    ->    26 (A) B      26 (A) A     
              -0.6512       -0.6512            0.0658        0.0658       

 Computing CCSD intemediates for later calculations in double precision
 Finished.

Running a double precision version
           CCSD Lambda amplitudes will be solved using DIIS.
           Start     Size      MaxIter   EConv     LConv     
           3         7         100       1.00e-07  1.00e-05  
 ------------------------------------------------------------------------------
            Enorm      Ldiff       Comment
 ------------------------------------------------------------------------------
     1     5.61e-02   4.41e-02     
     2     1.37e-02   4.48e-03     
     3     5.81e-03   2.08e-03     
     4     3.70e-03   1.19e-03     Switched to DIIS steps.
     5     1.43e-03   7.41e-04     
     6     7.26e-04   3.19e-04     
     7     2.23e-04   1.08e-04     
     8     7.88e-05   4.54e-06     
     9     2.97e-05   1.16e-06     
    10     1.55e-05   5.52e-07     
    11     7.56e-06   2.60e-07     
    12     3.37e-06   1.80e-07     
    13     1.35e-06   3.48e-09     
    14     4.94e-07   6.53e-08     
    15     2.67e-07   3.30e-08     
    16     1.20e-07   1.43e-08     
    17     6.36e-08   1.08e-08     
 ------------------------------------------------------------------------------
                                   CCSD Lambda converged.

 Computing density matrices in double precision...
           Orbital response amplitudes will be solved using DIIS.
           Start     Size      MaxIter   EConv     LConv     
           3         7         100       1.00e-06  1.00e-06  
 ------------------------------------------------------------------------------
            Enorm      Ldiff       Comment
 ------------------------------------------------------------------------------
     1     8.38e-02   5.69e-03     
     2     6.38e-02   9.43e-03     
     3     7.47e-02   1.90e-02     
     4     7.40e-03   2.77e-02     Switched to DIIS steps.
     5     7.15e-04   3.12e-05     
     6     3.11e-04   1.15e-04     
     7     1.01e-04   4.36e-05     
     8     7.48e-05   7.92e-06     
     9     6.03e-06   2.75e-06     
    10     1.42e-06   3.71e-07     
    11     6.73e-07   1.11e-07     
 ------------------------------------------------------------------------------
                                   Orbital response converged.

 Computing density matrices... Done.
 CCSD calculation:   CPU 457.94 s  wall 86.62 s

 Transferring MO TPDM to AO TPDM
 Transferring g2_o1o1o1o1
 Transferring g2_o1o1o1v1
 Transferring g2_o1o1v1v1
 Transferring g2_o1v1o1v1
 Transferring g2_o1v1v1v1
 Transferring g2_v1v1v1v1
 Adding separable TPDM
 Computing TPDM gradient
 --------------------------------------------------------
 2e gradient
  Atom          X               Y               Z
 --------------------------------------------------------
    1        -17.052100        0.000000      -11.451342  
    2        -12.740459       -0.000000       11.436337  
    3         12.748727        0.000000       11.457646  
    4         17.043832       -0.000000      -11.442641  
 --------------------------------------------------------
 --------------------------------------------------------
 Final gradient
  Atom          X               Y               Z
 --------------------------------------------------------
    1        -17.052100        0.000000      -11.451342  
    2        -12.740459       -0.000000       11.436337  
    3         12.748727        0.000000       11.457646  
    4         17.043832       -0.000000      -11.442641  
 --------------------------------------------------------
 Analytic gradient from two-electron contribution:   CPU 124.31 s  wall 34.98 s

 Total ccman2 time:   CPU 605.56 s  wall 128.00 s


 --------------------------------------------------------------

                    Orbital Energies (a.u.)
 --------------------------------------------------------------

 Alpha MOs
 -- Occupied --
*******-104.895 -15.751 -15.749 -10.619 -10.619  -8.088  -8.087
 -8.084  -8.084  -8.083  -8.083  -1.469  -1.174  -1.129  -0.858
 -0.713  -0.684  -0.651  -0.512  -0.505  -0.494  -0.473  -0.436
 -- Virtual --
  0.028   0.066   0.094   0.097   0.111   0.113   0.118   0.142
  0.148   0.188   0.194   0.202   0.211   0.240   0.249   0.274
  0.314   0.325   0.391   0.543   0.546   0.556   0.562   0.584
  0.605   0.659   0.782   0.889   0.937   0.958   1.003   1.013
  1.083   1.103   1.107   1.114   1.132   1.133   1.162   1.227
  1.235   1.253   1.314   1.345   1.412   1.589   1.887   1.971
  2.014   2.256   2.363   2.455   2.572   2.592   2.609   2.636
  2.712   2.870   2.875   3.028   3.259   3.371   4.093   4.158
  4.356   4.439   4.498   5.223  10.201  10.374  26.576  26.645
 26.645  26.736  27.095  27.125  36.531  37.093 219.031 219.225
 --------------------------------------------------------------

          Ground-State Mulliken Net Atomic Charges

     Atom                 Charge (a.u.)
  ----------------------------------------
      1 Cl                   -0.067372
      2 N                     0.067094
      3 N                     0.068047
      4 Cl                   -0.067768
  ----------------------------------------
  Sum of atomic charges =     0.000000

 -----------------------------------------------------------------
                    Cartesian Multipole Moments
 -----------------------------------------------------------------
    Charge (ESU x 10^10)
                 0.0000
    Dipole Moment (Debye)
         X       0.0059      Y      -0.0000      Z       0.8211
       Tot       0.8211
    Quadrupole Moments (Debye-Ang)
        XX     -36.9198     XY      -0.0000     YY     -36.0262
        XZ       0.0057     YZ       0.0000     ZZ     -37.3406
    Octopole Moments (Debye-Ang^2)
       XXX       0.0365    XXY       0.0000    XYY       0.0055
       YYY       0.0000    XXZ       6.5716    XYZ       0.0000
       YYZ      -0.4137    XZZ       0.0036    YZZ      -0.0000
       ZZZ       8.8052
    Hexadecapole Moments (Debye-Ang^3)
      XXXX    -425.7579   XXXY       0.0000   XXYY     -79.4528
      XYYY      -0.0000   YYYY     -39.0116   XXXZ       0.0182
      XXYZ       0.0000   XYYZ      -0.0002   YYYZ       0.0000
      XXZZ     -89.2442   XYZZ       0.0000   YYZZ     -30.4990
      XZZZ      -0.0008   YZZZ       0.0000   ZZZZ    -149.5734
 -----------------------------------------------------------------
 DrvMan completing analytic gradient of the correlated energy
 Correlated dipole moment
            1
    1   0.0023365
    2  -0.0000001
    3   0.3230455
 Energy read as -1028.462017152
 Full Analytical Gradient: (in a.u., or Hartree/Bohr)
             1             2             3             4
    1    0.00003299    0.00002171   -0.00011824    0.00006354
    2   -0.00000000   -0.00000001    0.00000000    0.00000001
    3   -0.00013615    0.00033821   -0.00016913   -0.00003292
 Gradient time:  CPU 1.42 s  wall 1.44 s
 ----------------------------------------------------------------
             Standard Nuclear Orientation (Angstroms)
    I     Atom           X                Y                Z
 ----------------------------------------------------------------
    1      Cl      1.5507798083     0.0000000000     0.4416669183
    2      N       0.6037770000    -0.0000000000    -1.0736196588
    3      N      -0.6037770000    -0.0000000000    -1.0726196588
    4      Cl     -1.5507798083     0.0000000000     0.4416669183
 ----------------------------------------------------------------
 Nuclear Repulsion Energy =   189.1000204943 hartrees
 There are       24 alpha and       24 beta electrons

                       Distance Matrix (Angstroms)
             Cl(  1)   N (  2)   N (  3)
   N (  2)  1.786871
   N (  3)  2.633473  1.207554
   Cl(  4)  3.101560  2.634048  1.786023

 Requested basis set is 6-311++G(d,p)
 There are 38 shells and 104 basis functions
 A cutoff of  1.0D-14 yielded    685 shell pairs
 There are      5422 function pairs (      5868 Cartesian)
 Smallest overlap matrix eigenvalue = 1.49E-04
 Guess MOs from SCF MO coefficient file

 -----------------------------------------------------------------------
  General SCF calculation program by
  Eric Jon Sundstrom, Paul Horn, Yuezhi Mao, Dmitri Zuev, Alec White,
  David Stuck, Shaama M.S., Shane Yost, Joonho Lee, David Small,
  Daniel Levine, Susi Lehtola, Hugh Burton, Evgeny Epifanovsky
 -----------------------------------------------------------------------
 Hartree-Fock
 using 6 threads for integral computing
 -------------------------------------------------------
 OpenMP Integral computing Module                
 Release: version 2.0, May 2017, Q-Chem Inc. Pleasanton 
 -------------------------------------------------------
 A restricted SCF calculation will be
 performed using DIIS
 SCF converges when DIIS error is below 1.0e-08
 ---------------------------------------
  Cycle       Energy         DIIS error
 ---------------------------------------
    1   -1027.8001645859      3.94e-05  
    2   -1027.8001673731      1.16e-05  
    3   -1027.8001676793      7.48e-06  
    4   -1027.8001677627      2.04e-06  
    5   -1027.8001677807      8.41e-07  
    6   -1027.8001677839      3.73e-07  
    7   -1027.8001677845      1.19e-07  
    8   -1027.8001677846      4.26e-08  
    9   -1027.8001677846      1.26e-08  
   10   -1027.8001677846      4.75e-09  Convergence criterion met
 ---------------------------------------
 SCF time:   CPU 5.01s  wall 2.00s 
 SCF   energy in the final basis set =    -1027.8001677846
 Total energy in the final basis set =    -1027.8001677846


 ------------------------------------------------------------------------------

   CCMAN2: suite of methods based on coupled cluster
           and equation of motion theories.

   Components:
   * libvmm-1.3-trunk
     by Evgeny Epifanovsky, Ilya Kaliman.
   * libtensor-2.5-trunk
     by Evgeny Epifanovsky, Michael Wormit, Dmitry Zuev, Sam Manzer, 
        Ilya Kaliman.
   * libcc-2.5-trunk
     by Evgeny Epifanovsky, Arik Landau, Tomasz Kus, Kirill Khistyaev, 
        Dmitry Zuev, Prashant Manohar, Xintian Feng, Anna Krylov, 
        Matthew Goldey, Alec White, Thomas Jagau, Kaushik Nanda, 
        Anastasia Gunina, Alexander Kunitsa, Joonho Lee.

   CCMAN original authors:
   Anna I. Krylov, C. David Sherrill, Steven R. Gwaltney,
   Edward F. C. Byrd (2000)
   Sergey V. Levchenko, Lyudmila V. Slipchenko, Tao Wang,
   Ana-Maria C. Cristian (2003)
   Piotr A. Pieniazek, C. Melania Oana, Evgeny Epifanovsky (2007)
   Prashant Manohar (2009)

 ------------------------------------------------------------------------------


 Allocating and initializing 63808MB of RAM...
 Calculation will run on 6 cores.


 Alpha MOs, Restricted
 -- Occupied --                  
-104.90 -104.90  -15.75  -15.75  -10.62  -10.62   -8.09   -8.09
  1 A     2 A     3 A     4 A     5 A     6 A     7 A     8 A                  
 -8.084  -8.084  -8.083  -8.083  -1.469  -1.174  -1.129  -0.858
  9 A    10 A    11 A    12 A    13 A    14 A    15 A    16 A                  
 -0.712  -0.684  -0.651  -0.512  -0.506  -0.494  -0.473  -0.437
 17 A    18 A    19 A    20 A    21 A    22 A    23 A    24 A                  
 -- Virtual --                   
  0.027   0.066   0.094   0.097   0.111   0.113   0.118   0.142
 25 A    26 A    27 A    28 A    29 A    30 A    31 A    32 A                  
  0.148   0.188   0.194   0.202   0.210   0.240   0.249   0.274
 33 A    34 A    35 A    36 A    37 A    38 A    39 A    40 A                  
  0.314   0.325   0.391   0.543   0.546   0.556   0.562   0.584
 41 A    42 A    43 A    44 A    45 A    46 A    47 A    48 A                  
  0.605   0.659   0.782   0.889   0.937   0.958   1.003   1.013
 49 A    50 A    51 A    52 A    53 A    54 A    55 A    56 A                  
  1.083   1.103   1.107   1.114   1.133   1.133   1.162   1.226
 57 A    58 A    59 A    60 A    61 A    62 A    63 A    64 A                  
  1.235   1.253   1.314   1.345   1.412   1.589   1.887   1.971
 65 A    66 A    67 A    68 A    69 A    70 A    71 A    72 A                  
  2.014   2.255   2.363   2.454   2.572   2.592   2.610   2.636
 73 A    74 A    75 A    76 A    77 A    78 A    79 A    80 A                  
  2.712   2.870   2.875   3.028   3.258   3.371   4.093   4.157
 81 A    82 A    83 A    84 A    85 A    86 A    87 A    88 A                  
  4.355   4.438   4.497   5.222  10.201  10.374  26.576  26.645
 89 A    90 A    91 A    92 A    93 A    94 A    95 A    96 A                  
 26.645  26.737  27.095  27.125  36.531  37.093 219.031 219.225
 97 A    98 A    99 A   100 A   101 A   102 A   103 A   104 A                  

 Beta MOs, Restricted
 -- Occupied --                  
-104.90 -104.90  -15.75  -15.75  -10.62  -10.62   -8.09   -8.09
  1 A     2 A     3 A     4 A     5 A     6 A     7 A     8 A                  
 -8.084  -8.084  -8.083  -8.083  -1.469  -1.174  -1.129  -0.858
  9 A    10 A    11 A    12 A    13 A    14 A    15 A    16 A                  
 -0.712  -0.684  -0.651  -0.512  -0.506  -0.494  -0.473  -0.437
 17 A    18 A    19 A    20 A    21 A    22 A    23 A    24 A                  
 -- Virtual --                   
  0.027   0.066   0.094   0.097   0.111   0.113   0.118   0.142
 25 A    26 A    27 A    28 A    29 A    30 A    31 A    32 A                  
  0.148   0.188   0.194   0.202   0.210   0.240   0.249   0.274
 33 A    34 A    35 A    36 A    37 A    38 A    39 A    40 A                  
  0.314   0.325   0.391   0.543   0.546   0.556   0.562   0.584
 41 A    42 A    43 A    44 A    45 A    46 A    47 A    48 A                  
  0.605   0.659   0.782   0.889   0.937   0.958   1.003   1.013
 49 A    50 A    51 A    52 A    53 A    54 A    55 A    56 A                  
  1.083   1.103   1.107   1.114   1.133   1.133   1.162   1.226
 57 A    58 A    59 A    60 A    61 A    62 A    63 A    64 A                  
  1.235   1.253   1.314   1.345   1.412   1.589   1.887   1.971
 65 A    66 A    67 A    68 A    69 A    70 A    71 A    72 A                  
  2.014   2.255   2.363   2.454   2.572   2.592   2.610   2.636
 73 A    74 A    75 A    76 A    77 A    78 A    79 A    80 A                  
  2.712   2.870   2.875   3.028   3.258   3.371   4.093   4.157
 81 A    82 A    83 A    84 A    85 A    86 A    87 A    88 A                  
  4.355   4.438   4.497   5.222  10.201  10.374  26.576  26.645
 89 A    90 A    91 A    92 A    93 A    94 A    95 A    96 A                  
 26.645  26.737  27.095  27.125  36.531  37.093 219.031 219.225
 97 A    98 A    99 A   100 A   101 A   102 A   103 A   104 A                  

 Occupation and symmetry of molecular orbitals

 Point group: C1 (1 irreducible representation).

                           A     All 
 -------------------------------------
 All molecular orbitals:
  - Alpha                  104   104 
  - Beta                   104   104 
 -------------------------------------
 Alpha orbitals:
  - Frozen occupied        12    12  
  - Active occupied        12    12  
  - Active virtual         80    80  
  - Frozen virtual         0     0   
 -------------------------------------
 Beta orbitals:
  - Frozen occupied        12    12  
  - Active occupied        12    12  
  - Active virtual         80    80  
  - Frozen virtual         0     0   
 -------------------------------------

 Import integrals:   CPU 0.00 s  wall 0.00 s

 Import integrals:   CPU 19.18 s  wall 4.82 s

 MP2 amplitudes:   CPU 0.07 s  wall 0.05 s

Running a double precision version
           CCSD T amplitudes will be solved using DIIS.

           Start     Size      MaxIter   EConv     TConv     
           3         7         100       1.00e-07  1.00e-05  
 ------------------------------------------------------------------------------
           Energy (a.u.)   Ediff      Tdiff       Comment
 ------------------------------------------------------------------------------
         -1028.44021705                           
     1   -1028.43333124   6.89e-03   7.71e-01     
     2   -1028.45958863   2.63e-02   1.07e-01     
     3   -1028.45768967   1.90e-03   4.91e-02     
     4   -1028.46064738   2.96e-03   1.83e-02     Switched to DIIS steps.
     5   -1028.46185614   1.21e-03   1.33e-02     
     6   -1028.46196248   1.06e-04   3.01e-03     
     7   -1028.46199809   3.56e-05   1.90e-03     
     8   -1028.46201171   1.36e-05   6.05e-04     
     9   -1028.46201693   5.22e-06   3.21e-04     
    10   -1028.46201734   4.08e-07   7.57e-05     
    11   -1028.46201700   3.42e-07   4.14e-05     
    12   -1028.46201714   1.42e-07   2.07e-05     
    13   -1028.46201710   3.99e-08   9.11e-06     
 ------------------------------------------------------------------------------
         -1028.46201710                           CCSD T converged.

End of double precision
 SCF energy                 = -1027.80016778
 MP2 energy                 = -1028.44021705
 CCSD correlation energy     =    -0.66184931
 CCSD total energy           = -1028.46201710

 CCSD  T1^2 = 0.0182  T2^2 = 0.2630  Leading amplitudes:

 Amplitude    Orbitals with energies
  0.0425       20 (A) A                  ->    26 (A) A                   
              -0.5123                          0.0658                     
  0.0425       20 (A) B                  ->    26 (A) B                   
              -0.5123                          0.0658                     
 -0.0315       24 (A) A                  ->    37 (A) A                   
              -0.4365                          0.2104                     
 -0.0315       24 (A) B                  ->    37 (A) B                   
              -0.4365                          0.2104                     

 Amplitude    Orbitals with energies
 -0.0834       19 (A) A      19 (A) B    ->    26 (A) A      26 (A) B     
              -0.6511       -0.6511            0.0658        0.0658       
  0.0834       19 (A) A      19 (A) B    ->    26 (A) B      26 (A) A     
              -0.6511       -0.6511            0.0658        0.0658       
  0.0834       19 (A) B      19 (A) A    ->    26 (A) A      26 (A) B     
              -0.6511       -0.6511            0.0658        0.0658       
 -0.0834       19 (A) B      19 (A) A    ->    26 (A) B      26 (A) A     
              -0.6511       -0.6511            0.0658        0.0658       

 Computing CCSD intemediates for later calculations in double precision
 Finished.

Running a double precision version
           CCSD Lambda amplitudes will be solved using DIIS.
           Start     Size      MaxIter   EConv     LConv     
           3         7         100       1.00e-07  1.00e-05  
 ------------------------------------------------------------------------------
            Enorm      Ldiff       Comment
 ------------------------------------------------------------------------------
     1     5.62e-02   4.41e-02     
     2     1.37e-02   4.48e-03     
     3     5.82e-03   2.09e-03     
     4     3.71e-03   1.19e-03     Switched to DIIS steps.
     5     1.44e-03   7.42e-04     
     6     7.27e-04   3.20e-04     
     7     2.23e-04   1.08e-04     
     8     7.91e-05   4.58e-06     
     9     2.99e-05   1.15e-06     
    10     1.56e-05   5.52e-07     
    11     7.62e-06   2.64e-07     
    12     3.39e-06   1.83e-07     
    13     1.35e-06   2.95e-09     
    14     4.97e-07   6.59e-08     
    15     2.69e-07   3.33e-08     
    16     1.21e-07   1.44e-08     
    17     6.41e-08   1.09e-08     
 ------------------------------------------------------------------------------
                                   CCSD Lambda converged.

 Computing density matrices in double precision...
           Orbital response amplitudes will be solved using DIIS.
           Start     Size      MaxIter   EConv     LConv     
           3         7         100       1.00e-06  1.00e-06  
 ------------------------------------------------------------------------------
            Enorm      Ldiff       Comment
 ------------------------------------------------------------------------------
     1     8.38e-02   5.67e-03     
     2     6.38e-02   9.43e-03     
     3     7.48e-02   1.90e-02     
     4     7.41e-03   2.78e-02     Switched to DIIS steps.
     5     7.15e-04   3.10e-05     
     6     3.11e-04   1.15e-04     
     7     1.01e-04   4.36e-05     
     8     7.50e-05   7.94e-06     
     9     6.05e-06   2.76e-06     
    10     1.43e-06   3.73e-07     
    11     6.84e-07   1.11e-07     
 ------------------------------------------------------------------------------
                                   Orbital response converged.

 Computing density matrices... Done.
 CCSD calculation:   CPU 457.97 s  wall 86.61 s

 Transferring MO TPDM to AO TPDM
 Transferring g2_o1o1o1o1
 Transferring g2_o1o1o1v1
 Transferring g2_o1o1v1v1
 Transferring g2_o1v1o1v1
 Transferring g2_o1v1v1v1
 Transferring g2_v1v1v1v1
 Adding separable TPDM
 Computing TPDM gradient
 --------------------------------------------------------
 2e gradient
  Atom          X               Y               Z
 --------------------------------------------------------
    1        -17.033855        0.000000      -11.438884  
    2        -12.757677       -0.000000       11.453884  
    3         12.749429       -0.000000       11.432575  
    4         17.042104        0.000000      -11.447575  
 --------------------------------------------------------
 --------------------------------------------------------
 Final gradient
  Atom          X               Y               Z
 --------------------------------------------------------
    1        -17.033855        0.000000      -11.438884  
    2        -12.757677       -0.000000       11.453884  
    3         12.749429       -0.000000       11.432575  
    4         17.042104        0.000000      -11.447575  
 --------------------------------------------------------
 Analytic gradient from two-electron contribution:   CPU 127.60 s  wall 36.66 s

 Total ccman2 time:   CPU 609.62 s  wall 129.88 s


 --------------------------------------------------------------

                    Orbital Energies (a.u.)
 --------------------------------------------------------------

 Alpha MOs
 -- Occupied --
*******-104.895 -15.751 -15.749 -10.619 -10.619  -8.088  -8.087
 -8.084  -8.084  -8.083  -8.083  -1.469  -1.174  -1.129  -0.858
 -0.712  -0.684  -0.651  -0.512  -0.506  -0.494  -0.473  -0.437
 -- Virtual --
  0.027   0.066   0.094   0.097   0.111   0.113   0.118   0.142
  0.148   0.188   0.194   0.202   0.210   0.240   0.249   0.274
  0.314   0.325   0.391   0.543   0.546   0.556   0.562   0.584
  0.605   0.659   0.782   0.889   0.937   0.958   1.003   1.013
  1.083   1.103   1.107   1.114   1.133   1.133   1.162   1.226
  1.235   1.253   1.314   1.345   1.412   1.589   1.887   1.971
  2.014   2.255   2.363   2.454   2.572   2.592   2.610   2.636
  2.712   2.870   2.875   3.028   3.258   3.371   4.093   4.157
  4.355   4.438   4.497   5.222  10.201  10.374  26.576  26.645
 26.645  26.737  27.095  27.125  36.531  37.093 219.031 219.225
 --------------------------------------------------------------

          Ground-State Mulliken Net Atomic Charges

     Atom                 Charge (a.u.)
  ----------------------------------------
      1 Cl                   -0.067790
      2 N                     0.068069
      3 N                     0.067116
      4 Cl                   -0.067394
  ----------------------------------------
  Sum of atomic charges =    -0.000000

 -----------------------------------------------------------------
                    Cartesian Multipole Moments
 -----------------------------------------------------------------
    Charge (ESU x 10^10)
                -0.0000
    Dipole Moment (Debye)
         X      -0.0059      Y      -0.0000      Z       0.8180
       Tot       0.8180
    Quadrupole Moments (Debye-Ang)
        XX     -36.9268     XY      -0.0000     YY     -36.0289
        XZ      -0.0057     YZ       0.0000     ZZ     -37.3349
    Octopole Moments (Debye-Ang^2)
       XXX      -0.0364    XXY       0.0000    XYY      -0.0054
       YYY       0.0000    XXZ       6.5805    XYZ       0.0000
       YYZ      -0.4045    XZZ      -0.0036    YZZ      -0.0000
       ZZZ       8.8355
    Hexadecapole Moments (Debye-Ang^3)
      XXXX    -425.8220   XXXY      -0.0000   XXYY     -79.4609
      XYYY      -0.0000   YYYY     -39.0177   XXXZ      -0.0182
      XXYZ       0.0000   XYYZ       0.0002   YYYZ       0.0000
      XXZZ     -89.2685   XYZZ      -0.0000   YYZZ     -30.5204
      XZZZ       0.0008   YZZZ       0.0000   ZZZZ    -149.7007
 -----------------------------------------------------------------
 DrvMan completing analytic gradient of the correlated energy
 Correlated dipole moment
            1
    1  -0.0023349
    2  -0.0000000
    3   0.3218072
 Energy read as -1028.462017099
 Full Analytical Gradient: (in a.u., or Hartree/Bohr)
             1             2             3             4
    1    0.00000974    0.00021668   -0.00011994   -0.00010647
    2    0.00000000   -0.00000000    0.00000000    0.00000000
    3    0.00016531   -0.00036735    0.00013940    0.00006264
 Gradient time:  CPU 1.47 s  wall 1.50 s
Dipole drv :
gprntSymmMtrx error report: 
 Final Hessian.
            1           2           3           4           5           6
    1   0.0723208   0.0000000   0.0420783  -0.0061866   0.0000000   0.0061498
    2   0.0000000   0.0079772   0.0000007   0.0000000  -0.0204804  -0.0000001
    3   0.0420783   0.0000007   0.0852511   0.0033612   0.0000000  -0.0797615
    4  -0.0061866   0.0000000   0.0033612   0.7465850   0.0000000  -0.0515886
    5   0.0000000  -0.0204804   0.0000000   0.0000000   0.0526584  -0.0000013
    6   0.0061498  -0.0000001  -0.0797615  -0.0515886  -0.0000013   0.1866828
    7  -0.0606156   0.0000000  -0.0486793  -0.6797852   0.0000000   0.0004520
    8   0.0000000   0.0204745   0.0000000   0.0000000  -0.0526530   0.0000000
    9  -0.0449815  -0.0000011  -0.0252859  -0.0004520  -0.0000003  -0.0816338
   10  -0.0055161   0.0000000   0.0032463  -0.0606156   0.0000000   0.0449815
   11   0.0000000  -0.0079707   0.0000000   0.0000000   0.0204745   0.0000000
   12  -0.0032463   0.0000011   0.0197947   0.0486793  -0.0000009  -0.0252859
            7           8           9          10          11          12
    1  -0.0606156   0.0000000  -0.0449815  -0.0055161   0.0000000  -0.0032463
    2   0.0000000   0.0204745  -0.0000011   0.0000000  -0.0079707   0.0000011
    3  -0.0486793   0.0000000  -0.0252859   0.0032463   0.0000000   0.0197947
    4  -0.6797852   0.0000000  -0.0004520  -0.0606156   0.0000000   0.0486793
    5   0.0000000  -0.0526530  -0.0000003   0.0000000   0.0204745  -0.0000009
    6   0.0004520   0.0000000  -0.0816338   0.0449815   0.0000000  -0.0252859
    7   0.7465850   0.0000000   0.0515886  -0.0061866   0.0000000  -0.0033612
    8   0.0000000   0.0526584   0.0000013   0.0000000  -0.0204804   0.0000005
    9   0.0515886   0.0000013   0.1866828  -0.0061498   0.0000000  -0.0797615
   10  -0.0061866   0.0000000  -0.0061498   0.0723208   0.0000000  -0.0420783
   11   0.0000000  -0.0204804   0.0000000   0.0000000   0.0079772  -0.0000007
   12  -0.0033612   0.0000005  -0.0797615  -0.0420783  -0.0000007   0.0852511
 ----------------------------------------------------------------
             Standard Nuclear Orientation (Angstroms)
    I     Atom           X                Y                Z
 ----------------------------------------------------------------
    1      Cl      1.5507798083     0.0000000000     0.4416669183
    2      N       0.6037770000    -0.0000000000    -1.0726196588
    3      N      -0.6037770000    -0.0000000000    -1.0726196588
    4      Cl     -1.5507798083     0.0000000000     0.4416669183
 ----------------------------------------------------------------
 Nuclear Repulsion Energy =   189.1219803432 hartrees
 There are       24 alpha and       24 beta electrons
 old dipole drv.
            1           2           3           4           5           6
    1  -0.4538090   0.0000000  -0.9797136   0.4540687   0.0000000   1.2359979
    2  -0.0000000   0.0562875   0.0000262   0.0000000  -0.0563110  -0.0000151
    3  -0.2526374   0.0000000  -0.3276300   0.8301132   0.0000000   0.3276411
            7           8           9          10          11          12
    1   0.4540687   0.0000000  -1.2359979  -0.4538090   0.0000000   0.9797136
    2   0.0000000  -0.0563110   0.0000151  -0.0000000   0.0562875  -0.0000262
    3  -0.8301132   0.0000000   0.3276411   0.2526374   0.0000000  -0.3276300
 New transposed dipole drv.
            1           2           3
    1  -0.4538090  -0.0000000  -0.2526374
    2   0.0000000   0.0562875   0.0000000
    3  -0.9797136   0.0000262  -0.3276300
    4   0.4540687   0.0000000   0.8301132
    5   0.0000000  -0.0563110   0.0000000
    6   1.2359979  -0.0000151   0.3276411
    7   0.4540687   0.0000000  -0.8301132
    8   0.0000000  -0.0563110   0.0000000
    9  -1.2359979   0.0000151   0.3276411
   10  -0.4538090  -0.0000000   0.2526374
   11   0.0000000   0.0562875   0.0000000
   12   0.9797136  -0.0000262  -0.3276300
FINAL TENSOR RESULT:
Order 2, Length 12
    Atom      X          Y          Z
     1 Order 1, Length 12
    Atom      X          Y          Z
     1    7.232075226259775e-02   0.000000000000000e+00   4.207830409821570e-02
     2   -6.186587721350832e-03   0.000000000000000e+00   6.149845179935855e-03
     3   -6.061559396225789e-02   0.000000000000000e+00  -4.498150144887296e-02
     4   -5.516118800046729e-03   0.000000000000000e+00  -3.246310480541306e-03

Order 1, Length 12
    Atom      X          Y          Z
     1    0.000000000000000e+00   7.977184701273793e-03   6.831714105930359e-07
     2    0.000000000000000e+00  -2.048041496564289e-02  -9.783445342902132e-08
     3    0.000000000000000e+00   2.047445986651317e-02  -1.128113763527021e-06
     4    0.000000000000000e+00  -7.970671264791809e-03   1.102483656737343e-06

Order 1, Length 12
    Atom      X          Y          Z
     1    4.207830409821570e-02   6.831714105930359e-07   8.525105631303258e-02
     2    3.361232672905557e-03   0.000000000000000e+00  -7.976146611581578e-02
     3   -4.867926282795880e-02   0.000000000000000e+00  -2.528594944376992e-02
     4    3.246310480541306e-03   0.000000000000000e+00   1.979473555622364e-02


     2 Order 1, Length 12
    Atom      X          Y          Z
     1   -6.186587721350832e-03   0.000000000000000e+00   3.361232672905557e-03
     2    7.465849546837656e-01   0.000000000000000e+00  -5.158856304702312e-02
     3   -6.797852251842424e-01   0.000000000000000e+00  -4.520328250282229e-04
     4   -6.061559396225789e-02   0.000000000000000e+00   4.867926282795880e-02

Order 1, Length 12
    Atom      X          Y          Z
     1    0.000000000000000e+00  -2.048041496564289e-02   0.000000000000000e+00
     2    0.000000000000000e+00   5.265841690785082e-02  -1.289170566260704e-06
     3    0.000000000000000e+00  -5.265302014681648e-02  -2.588912561603389e-07
     4    0.000000000000000e+00   2.047445986651317e-02  -9.042063891196731e-07

Order 1, Length 12
    Atom      X          Y          Z
     1    6.149845179935855e-03  -9.783445342902132e-08  -7.976146611581578e-02
     2   -5.158856304702312e-02  -1.289170566260704e-06   1.866828313945393e-01
     3    4.520328250282229e-04   0.000000000000000e+00  -8.163379253096729e-02
     4    4.498150144887296e-02   0.000000000000000e+00  -2.528594944376992e-02


     3 Order 1, Length 12
    Atom      X          Y          Z
     1   -6.061559396225789e-02   0.000000000000000e+00  -4.867926282795880e-02
     2   -6.797852251842424e-01   0.000000000000000e+00   4.520328250282229e-04
     3    7.465849546837656e-01   0.000000000000000e+00   5.158856304702312e-02
     4   -6.186587721350832e-03   0.000000000000000e+00  -3.361232672905557e-03

Order 1, Length 12
    Atom      X          Y          Z
     1    0.000000000000000e+00   2.047445986651317e-02   0.000000000000000e+00
     2    0.000000000000000e+00  -5.265302014681648e-02   0.000000000000000e+00
     3    0.000000000000000e+00   5.265841690785082e-02   1.289170566260704e-06
     4    0.000000000000000e+00  -2.048041496564289e-02   4.848941429695434e-07

Order 1, Length 12
    Atom      X          Y          Z
     1   -4.498150144887296e-02  -1.128113763527021e-06  -2.528594944376992e-02
     2   -4.520328250282229e-04  -2.588912561603389e-07  -8.163379253096729e-02
     3    5.158856304702312e-02   1.289170566260704e-06   1.866828313945393e-01
     4   -6.149845179935855e-03   0.000000000000000e+00  -7.976146611581578e-02


     4 Order 1, Length 12
    Atom      X          Y          Z
     1   -5.516118800046729e-03   0.000000000000000e+00   3.246310480541306e-03
     2   -6.061559396225789e-02   0.000000000000000e+00   4.498150144887296e-02
     3   -6.186587721350832e-03   0.000000000000000e+00  -6.149845179935855e-03
     4    7.232075226259775e-02   0.000000000000000e+00  -4.207830409821570e-02

Order 1, Length 12
    Atom      X          Y          Z
     1    0.000000000000000e+00  -7.970671264791809e-03   0.000000000000000e+00
     2    0.000000000000000e+00   2.047445986651317e-02   0.000000000000000e+00
     3    0.000000000000000e+00  -2.048041496564289e-02   0.000000000000000e+00
     4    0.000000000000000e+00   7.977184701273793e-03  -6.831714105930359e-07

Order 1, Length 12
    Atom      X          Y          Z
     1   -3.246310480541306e-03   1.102483656737343e-06   1.979473555622364e-02
     2    4.867926282795880e-02  -9.042063891196731e-07  -2.528594944376992e-02
     3   -3.361232672905557e-03   4.848941429695434e-07  -7.976146611581578e-02
     4   -4.207830409821570e-02  -6.831714105930359e-07   8.525105631303258e-02


 # Finishing finite difference calculation for IDERIV #
 ######################################################
 ######################################################
 Requested basis set is 6-311++G(d,p)
 There are 38 shells and 104 basis functions
 **********************************************************************
 **                                                                  **
 **                       VIBRATIONAL ANALYSIS                       **
 **                       --------------------                       **
 **                                                                  **
 **        VIBRATIONAL FREQUENCIES (CM**-1) AND NORMAL MODES         **
 **     FORCE CONSTANTS (mDYN/ANGSTROM) AND REDUCED MASSES (AMU)     **
 **                  INFRARED INTENSITIES (KM/MOL)                   **
 **                                                                  **
 **********************************************************************


 Mode:                 1                      2                      3
 Frequency:       212.86                 431.81                 459.09
 Force Cnst:      0.8861                 2.1018                 1.8007
 Red. Mass:      33.1916                19.1311                14.5006
 IR Active:          YES                    YES                    YES
 IR Intens:        0.914                142.022                  0.000
 Raman Active:       YES                    YES                    YES
               X      Y      Z        X      Y      Z        X      Y      Z
 Cl        -0.671  0.000  0.082   -0.237 -0.000 -0.257    0.000 -0.109 -0.000
 N          0.015 -0.000 -0.205    0.591  0.000  0.167   -0.000  0.699  0.000
 N         -0.015  0.000 -0.205    0.591 -0.000 -0.167   -0.000 -0.699  0.000
 Cl         0.671 -0.000  0.082   -0.237  0.000  0.257    0.000  0.109 -0.000
 TransDip  -0.000  0.000  0.031    0.382 -0.000  0.000   -0.000  0.000  0.000

 Mode:                 4                      5                      6
 Frequency:       532.74                 738.82                1642.85
 Force Cnst:      2.8983                 4.5871                22.2853
 Red. Mass:      17.3323                14.2630                14.0142
 IR Active:          YES                    YES                    YES
 IR Intens:       29.077                164.272                 90.447
 Raman Active:       YES                    YES                    YES
               X      Y      Z        X      Y      Z        X      Y      Z
 Cl        -0.111  0.000 -0.259   -0.068  0.000  0.040   -0.011  0.000 -0.012
 N          0.042 -0.000  0.647    0.169 -0.000 -0.682   -0.706 -0.000  0.029
 N         -0.042  0.000  0.647    0.169  0.000  0.682    0.706  0.000  0.029
 Cl         0.111 -0.000 -0.259   -0.068 -0.000 -0.040    0.011 -0.000 -0.012
 TransDip   0.000 -0.000  0.173   -0.410  0.000  0.000    0.000 -0.000 -0.305

 STANDARD THERMODYNAMIC QUANTITIES AT   298.15 K  AND     1.00 ATM

   This Molecule has  0 Imaginary Frequencies
   Zero point vibrational energy:        5.744 kcal/mol

   Atom    1 Element Cl Has Mass   34.96885
   Atom    2 Element N  Has Mass   14.00307
   Atom    3 Element N  Has Mass   14.00307
   Atom    4 Element Cl Has Mass   34.96885
   Molecular Mass:    97.943840 amu
   Principal axes and moments of inertia in amu*Bohr^2:
                             1           2           3
    Eigenvalues --      163.75756   637.09218   800.84973
          X               1.00000     0.00000    -0.00000
          Y               0.00000     0.00000     1.00000
          Z               0.00000     1.00000    -0.00000
   Rotational Symmetry Number is   2
   The Molecule is an Asymmetric Top
   Translational Enthalpy:        0.889 kcal/mol
   Rotational Enthalpy:           0.889 kcal/mol
   Vibrational Enthalpy:          6.609 kcal/mol
   gas constant (RT):             0.592 kcal/mol
   Translational Entropy:        39.656  cal/mol.K
   Rotational Entropy:           24.550  cal/mol.K
   Vibrational Entropy:           4.491  cal/mol.K

   Total Enthalpy:                8.979 kcal/mol
   Total Entropy:                68.697  cal/mol.K
Archival summary:
1\1\november\FREQ\ProcedureUnspecified\BasisUnspecified\l22\taweetha\SunMay518:39:122019SunMay518:39:122019\0\\#,FREQ,ProcedureUnspecified,BasisUnspecified,\\0,1\Cl\N,1,1.78602\N,2,1.20755,1,122.021\Cl,3,1.78602,2,122.021,1,-0,0\\HF=-1027.80017\\@

 Total job time:  1586.36s(wall), 6573.08s(cpu) 
 Sun May  5 18:39:12 2019

        *************************************************************
        *                                                           *
        *  Thank you very much for using Q-Chem.  Have a nice day.  *
        *                                                           *
        *************************************************************
