# Supplementary material for: Geometric and energetic data from ab initio calculations of haloethene, haloimine, halomethylenephosphine, haloiminophosphine, halodiazene, halodiphosphene and halocyclopropane
Source: Data Brief. 2019 Nov 2;27:104738. doi: 10.1016/j.dib.2019.104738 (PMC6861602; doi:10.1016/j.dib.2019.104738)
Supplement: Multimedia component 6 [file mmc6.zip › NN/CCSD/freq/ClENNEBr.out]

Q-Chem Developer Version!
                  Welcome to Q-Chem
     A Quantum Leap Into The Future Of Chemistry


 Q-Chem 5.1, Q-Chem, Inc., Pleasanton, CA (2018)

 Yihan Shao,  Zhengting Gan,  E. Epifanovsky,  A. T. B. Gilbert,  M. Wormit,  
 J. Kussmann,  A. W. Lange,  A. Behn,  Jia Deng,  Xintian Feng,  D. Ghosh,  
 M. Goldey,  P. R. Horn,  L. D. Jacobson,  I. Kaliman,  T. Kus,  A. Landau,  
 Jie Liu,  E. I. Proynov,  R. M. Richard,  R. P. Steele,  E. J. Sundstrom,  
 H. L. Woodcock III,  P. M. Zimmerman,  D. Zuev,  B. Albrecht,  E. Alguire,  
 S. A. Baeppler,  D. Barton,  Z. Benda,  Y. A. Bernard,  E. J. Berquist,  
 K. B. Bravaya,  H. Burton,  D. Casanova,  Chun-Min Chang,  Yunqing Chen,  
 A. Chien,  K. D. Closser,  M. P. Coons,  S. Coriani,  S. Dasgupta,  
 A. L. Dempwolff,  M. Diedenhofen,  Hainam Do,  R. G. Edgar,  Po-Tung Fang,  
 S. Faraji,  S. Fatehi,  Qingguo Feng,  K. D. Fenk,  J. Fosso-Tande,  
 Qinghui Ge,  A. Ghysels,  G. Gidofalvi,  J. Gomes,  J. Gonthier,  A. Gunina,  
 D. Hait,  M. W. D. Hanson-Heine,  P. H. P. Harbach,  A. W. Hauser,  
 J. E. Herr,  E. G. Hohenstein,  Z. C. Holden,  Kerwin Hui,  B. C. Huynh,  
 T.-C. Jagau,  Hyunjun Ji,  B. Kaduk,  K. Khistyaev,  Jaehoon Kim,  
 P. Klunzinger,  K. Koh,  D. Kosenkov,  L. Koulias,  T. Kowalczyk,  
 C. M. Krauter,  A. Kunitsa,  Ka Un Lao,  A. Laurent,  K. V. Lawler,  
 Joonho Lee,  D. Lefrancois,  S. Lehtola,  D. S. Levine,  Yi-Pei Li,  
 You-Sheng Lin,  Fenglai Liu,  E. Livshits,  A. Luenser,  P. Manohar,  
 E. Mansoor,  S. F. Manzer,  Shan-Ping Mao,  Yuezhi Mao,  N. Mardirossian,  
 A. V. Marenich,  T. Markovich,  L. A. Martinez-Martinez,  S. A. Maurer,  
 N. J. Mayhall,  S. C. McKenzie,  J.-M. Mewes,  A. F. Morrison,  
 J. W. Mullinax,  K. Nanda,  T. S. Nguyen-Beck,  R. Olivares-Amaya,  
 J. A. Parkhill,  T. M. Perrine,  F. Plasser,  P. Pokhilko,  S. Prager,  
 A. Prociuk,  E. Ramos,  D. R. Rehn,  F. Rob,  M. Schneider,  N. Sergueev,  
 S. M. Sharada,  S. Sharma,  D. W. Small,  T. Stauch,  T. Stein,  
 Yu-Chuan Su,  A. J. W. Thom,  A. Tkatchenko,  T. Tsuchimochi,  N. M. Tubman,  
 L. Vogt,  M. L. Vidal,  O. Vydrov,  M. A. Watson,  J. Wenzel,  
 M. de Wergifosse,  T. A. Wesolowski,  A. White,  J. Witte,  A. Yamada,  
 Jun Yang,  K. Yao,  S. Yeganeh,  S. R. Yost,  Zhi-Qiang You,  A. Zech,  
 Igor Ying Zhang,  Xing Zhang,  Yan Zhao,  Ying Zhu,  B. R. Brooks,  
 G. K. L. Chan,  C. J. Cramer,  M. S. Gordon,  W. J. Hehre,  A. Klamt,  
 M. W. Schmidt,  C. D. Sherrill,  D. G. Truhlar,  A. Aspuru-Guzik,  R. Baer,  
 A. T. Bell,  N. A. Besley,  Jeng-Da Chai,  A. E. DePrince, III,  
 R. A. DiStasio Jr.,  A. Dreuw,  B. D. Dunietz,  T. R. Furlani,  
 Chao-Ping Hsu,  Yousung Jung,  Jing Kong,  D. S. Lambrecht,  WanZhen Liang,  
 C. Ochsenfeld,  V. A. Rassolov,  L. V. Slipchenko,  J. E. Subotnik,  
 T. Van Voorhis,  J. M. Herbert,  A. I. Krylov,  P. M. W. Gill,  M. Head-Gordon

 Contributors to earlier versions of Q-Chem not listed above: 
 R. D. Adamson,  B. Austin,  J. Baker,  G. J. O. Beran,  K. Brandhorst,  
 S. T. Brown,  E. F. C. Byrd,  A. K. Chakraborty,  C.-L. Cheng,  
 Siu Hung Chien,  D. M. Chipman,  D. L. Crittenden,  H. Dachsel,  
 R. J. Doerksen,  A. D. Dutoi,  L. Fusti-Molnar,  W. A. Goddard III,  
 A. Golubeva-Zadorozhnaya,  S. R. Gwaltney,  G. Hawkins,  A. Heyden,  
 S. Hirata,  G. Kedziora,  F. J. Keil,  C. Kelley,  Jihan Kim,  R. A. King,  
 R. Z. Khaliullin,  P. P. Korambath,  W. Kurlancheek,  A. M. Lee,  M. S. Lee,  
 S. V. Levchenko,  Ching Yeh Lin,  D. Liotard,  R. C. Lochan,  I. Lotan,  
 P. E. Maslen,  N. Nair,  D. P. O'Neill,  D. Neuhauser,  E. Neuscamman,  
 C. M. Oana,  R. Olson,  B. Peters,  R. Peverati,  P. A. Pieniazek,  
 Y. M. Rhee,  J. Ritchie,  M. A. Rohrdanz,  E. Rosta,  N. J. Russ,  
 H. F. Schaefer III,  N. E. Schultz,  N. Shenvi,  A. C. Simmonett,  A. Sodt,  
 D. Stuck,  K. S. Thanthiriwatte,  V. Vanovschi,  Tao Wang,  A. Warshel,  
 C. F. Williams,  Q. Wu,  X. Xu,  W. Zhang

 Please cite Q-Chem as follows:
 Y. Shao et al., Mol. Phys. 113, 184-215 (2015)
 DOI: 10.1080/00268976.2014.952696

 Q-Chem 5.1.2 for Intel X86 EM64T Linux

 Parts of Q-Chem use Armadillo 8.300.2 (Tropical Shenanigans).
 http://arma.sourceforge.net/

 Q-Chem begins on Sun May  5 16:20:33 2019  

Host: 
0

     Scratch files written to /scratch/taweetham/qchem26885//
Input Ideriv = 1
Curr. Ideriv = -1
Max.  Ideriv = 1


!!********************************************.
!!******************Warning*******************.
!!Desired Analytical derivatives not available.
!!Finite difference job might take a long time.
!!********************************************.
!!********************************************.


 2-order derivative to be evaluated numerically with 1-order analytical derivatives

Checking the input file for inconsistencies... 	...done.

--------------------------------------------------------------
User input:
--------------------------------------------------------------
Cl=Br_t.out
$molecule
0 1
Br
N  1 1.953868
N  2 1.214424 1 109.011430
Cl 3 1.787906 2 109.095351 1 -180.000000 0
$end

$rem
   JOB_TYPE 	FREQUENCY
   BASIS 		6-311++G**
   METHOD	ccsd
   MEM_TOTAL	64000
   N_FROZEN_CORE      FC
$end


--------------------------------------------------------------
 ----------------------------------------------------------------
             Standard Nuclear Orientation (Angstroms)
    I     Atom           X                Y                Z
 ----------------------------------------------------------------
    1      Br      1.5783680864    -0.0209968627    -0.0000000000
    2      N      -0.2986310814     0.5216579866     0.0000000000
    3      N      -0.9975626356    -0.4714786275    -0.0000000000
    4      Cl     -2.7158545298     0.0225667459     0.0000000000
 ----------------------------------------------------------------
 Molecular Point Group                 Cs    NOp =  2
 Largest Abelian Subgroup              Cs    NOp =  2
 Nuclear Repulsion Energy =   271.3369529661 hartrees
 There are       33 alpha and       33 beta electrons
 Requested basis set is 6-311++G(d,p)
 There are 44 shells and 122 basis functions
 Total memory of 64000MB is distributed as follows: 
   QALLOC including MEM_STATIC uses 192MB
   MEM_STATIC is set to 192MB
   CCMAN JOB total memory use is  63808MB
 Warning: actual memory use might exceed 64000MB

 Total QAlloc Memory Limit    192 MB
 Mega-Array Size       188 MB
 MEM_STATIC part       192 MB

                       Distance Matrix (Angstroms)
             Br(  1)   N (  2)   N (  3)
   N (  2)  1.953868
   N (  3)  2.615024  1.214424
   Cl(  4)  4.294444  2.468210  1.787906

 A cutoff of  1.0D-14 yielded    857 shell pairs
 There are      7058 function pairs (      7785 Cartesian)

 -------------------------------------------------------
 OpenMP Integral Computing Module                       
 Release: version 1.0, May 2013, Q-Chem Inc. Pittsburgh 
 -------------------------------------------------------
 Integral Job Info:
 Integral job number is                      11
 Integral operator is                         1
 short-range coefficients                     0
 long-range coefficients              100000000
 Omega coefficients                           0
 if combine SR and LR in K                    0
 Integral screening is                        0
 Integral computing path is                   2
 max size of driver memory is            800000
 size of driver memory is                593474
 size of scratch memory is             29634545
 max col of scratch BK array               1296
 max len of scratch array in speh3          155
 max len of scratch index in speh4           18
 max int batch size is                      520
 min int batch size is                       52
 fixed nKL is                                45
 max L of basis functions is                  2
 order of int derivative is                   0
 number of shells is                         44
 number of basis is                         128
 number of cartesian basis is               128
 number of contracted shell pairs           857
 number of primitive shell pairs           2508
 maxK2 (contraction) of shell pair           36
 max number of K2 of shell pair               1
 max number of CS2 of shell pair             86
 max number of PS2 of shell pair            204
 mem total for path MDJ                  515166
 -------------------------------------------------------
 Smallest overlap matrix eigenvalue = 2.56E-04
 Guess from superposition of atomic densities
 Warning:  Energy on first SCF cycle will be non-variational
 SAD guess density has 66.000000 electrons

 -----------------------------------------------------------------------
  General SCF calculation program by
  Eric Jon Sundstrom, Paul Horn, Yuezhi Mao, Dmitri Zuev, Alec White,
  David Stuck, Shaama M.S., Shane Yost, Joonho Lee, David Small,
  Daniel Levine, Susi Lehtola, Hugh Burton, Evgeny Epifanovsky
 -----------------------------------------------------------------------
 Hartree-Fock
 using 6 threads for integral computing
 -------------------------------------------------------
 OpenMP Integral computing Module                
 Release: version 2.0, May 2017, Q-Chem Inc. Pleasanton 
 -------------------------------------------------------
 A restricted SCF calculation will be
 performed using DIIS
 SCF converges when DIIS error is below 1.0e-08
 ---------------------------------------
  Cycle       Energy         DIIS error
 ---------------------------------------
    1   -3141.0854059652      4.34e-02  
    2   -3140.5656315636      7.16e-03  
    3   -3140.6257110828      5.09e-03  
    4   -3140.6709496667      6.37e-04  
    5   -3140.6727812919      3.60e-04  
    6   -3140.6731978156      1.38e-04  
    7   -3140.6733280355      6.10e-05  
    8   -3140.6733488624      3.04e-05  
    9   -3140.6733524987      8.11e-06  
   10   -3140.6733529211      2.72e-06  
   11   -3140.6733529837      1.12e-06  
   12   -3140.6733529963      3.24e-07  
   13   -3140.6733529971      7.69e-08  
   14   -3140.6733529972      2.89e-08  
   15   -3140.6733529972      1.02e-08  
   16   -3140.6733529972      2.66e-09  Convergence criterion met
 ---------------------------------------
 SCF time:   CPU 11.19s  wall 2.00s 
 SCF   energy in the final basis set =    -3140.6733529972
 Total energy in the final basis set =    -3140.6733529972


 ------------------------------------------------------------------------------

   CCMAN2: suite of methods based on coupled cluster
           and equation of motion theories.

   Components:
   * libvmm-1.3-trunk
     by Evgeny Epifanovsky, Ilya Kaliman.
   * libtensor-2.5-trunk
     by Evgeny Epifanovsky, Michael Wormit, Dmitry Zuev, Sam Manzer, 
        Ilya Kaliman.
   * libcc-2.5-trunk
     by Evgeny Epifanovsky, Arik Landau, Tomasz Kus, Kirill Khistyaev, 
        Dmitry Zuev, Prashant Manohar, Xintian Feng, Anna Krylov, 
        Matthew Goldey, Alec White, Thomas Jagau, Kaushik Nanda, 
        Anastasia Gunina, Alexander Kunitsa, Joonho Lee.

   CCMAN original authors:
   Anna I. Krylov, C. David Sherrill, Steven R. Gwaltney,
   Edward F. C. Byrd (2000)
   Sergey V. Levchenko, Lyudmila V. Slipchenko, Tao Wang,
   Ana-Maria C. Cristian (2003)
   Piotr A. Pieniazek, C. Melania Oana, Evgeny Epifanovsky (2007)
   Prashant Manohar (2009)

 ------------------------------------------------------------------------------


 Allocating and initializing 63808MB of RAM...
 Calculation will run on 6 cores.


 Alpha MOs, Restricted
 -- Occupied --                  
-490.08 -104.89  -65.21  -58.57  -58.57  -58.57  -15.75  -15.74
  1 A'    2 A'    3 A'    4 A'    1 A"    5 A'    6 A'    7 A'                 
-10.612  -9.887  -8.080  -8.076  -8.076  -7.503  -7.491  -7.491
  8 A'    9 A'   10 A'    2 A"   11 A'   12 A'    3 A"   13 A'                 
 -3.243  -3.238  -3.237  -3.224  -3.224  -1.465  -1.151  -1.044
 14 A'    4 A"   15 A'    5 A"   16 A'   17 A'   18 A'   19 A'                 
 -0.852  -0.689  -0.679  -0.641  -0.495  -0.488  -0.451  -0.439
 20 A'   21 A'   22 A'    6 A"    7 A"   23 A'   24 A'    8 A"                 
 -0.437
 25 A'                                                                         
 -- Virtual --                   
  0.013   0.060   0.076   0.090   0.099   0.102   0.106   0.131
 26 A'    9 A"   27 A'   28 A'   10 A"   29 A'   30 A'   31 A'                 
  0.135   0.151   0.186   0.207   0.217   0.225   0.235   0.294
 11 A"   32 A'   33 A'   34 A'   35 A'   12 A"   13 A"   36 A'                 
  0.306   0.314   0.357   0.519   0.547   0.550   0.577   0.578
 37 A'   38 A'   39 A'   40 A'   41 A'   14 A"   42 A'   43 A'                 
  0.583   0.596   0.713   0.743   0.757   0.776   0.800   0.878
 15 A"   44 A'   45 A'   16 A"   17 A"   46 A'   47 A'   48 A'                 
  0.917   0.931   1.024   1.044   1.078   1.089   1.118   1.161
 18 A"   49 A'   19 A"   50 A'   51 A'   52 A'   20 A"   53 A'                 
  1.175   1.207   1.267   1.371   1.413   1.499   1.883   1.977
 21 A"   54 A'   55 A'   56 A'   57 A'   58 A'   22 A"   59 A'                 
  2.029   2.173   2.241   2.298   2.390   2.414   2.588   2.619
 23 A"   60 A'   24 A"   61 A'   62 A'   25 A"   63 A'   26 A"                 
  2.666   2.702   2.950   3.027   3.109   3.370   4.114   4.199
 64 A'   65 A'   66 A'   27 A"   67 A'   68 A'   28 A"   69 A'                 
  4.334   4.378   4.469   4.515   4.535   4.550   4.628   4.886
 29 A"   70 A'   71 A'   30 A"   72 A'   31 A"   73 A'   74 A'                 
  5.206   7.187   8.173   8.188   8.268  10.324  26.614  26.658
 75 A'   76 A'   32 A"   77 A'   78 A'   79 A'   33 A"   80 A'                 
 27.070  36.556  37.062  49.455 219.167 293.849 293.863 293.975
 81 A'   82 A'   83 A'   84 A'   85 A'   34 A"   86 A'   87 A'                 
*******
 88 A'                                                                         

 Beta MOs, Restricted
 -- Occupied --                  
-490.08 -104.89  -65.21  -58.57  -58.57  -58.57  -15.75  -15.74
  1 A'    2 A'    3 A'    4 A'    1 A"    5 A'    6 A'    7 A'                 
-10.612  -9.887  -8.080  -8.076  -8.076  -7.503  -7.491  -7.491
  8 A'    9 A'   10 A'    2 A"   11 A'   12 A'    3 A"   13 A'                 
 -3.243  -3.238  -3.237  -3.224  -3.224  -1.465  -1.151  -1.044
 14 A'    4 A"   15 A'    5 A"   16 A'   17 A'   18 A'   19 A'                 
 -0.852  -0.689  -0.679  -0.641  -0.495  -0.488  -0.451  -0.439
 20 A'   21 A'   22 A'    6 A"    7 A"   23 A'   24 A'    8 A"                 
 -0.437
 25 A'                                                                         
 -- Virtual --                   
  0.013   0.060   0.076   0.090   0.099   0.102   0.106   0.131
 26 A'    9 A"   27 A'   28 A'   10 A"   29 A'   30 A'   31 A'                 
  0.135   0.151   0.186   0.207   0.217   0.225   0.235   0.294
 11 A"   32 A'   33 A'   34 A'   35 A'   12 A"   13 A"   36 A'                 
  0.306   0.314   0.357   0.519   0.547   0.550   0.577   0.578
 37 A'   38 A'   39 A'   40 A'   41 A'   14 A"   42 A'   43 A'                 
  0.583   0.596   0.713   0.743   0.757   0.776   0.800   0.878
 15 A"   44 A'   45 A'   16 A"   17 A"   46 A'   47 A'   48 A'                 
  0.917   0.931   1.024   1.044   1.078   1.089   1.118   1.161
 18 A"   49 A'   19 A"   50 A'   51 A'   52 A'   20 A"   53 A'                 
  1.175   1.207   1.267   1.371   1.413   1.499   1.883   1.977
 21 A"   54 A'   55 A'   56 A'   57 A'   58 A'   22 A"   59 A'                 
  2.029   2.173   2.241   2.298   2.390   2.414   2.588   2.619
 23 A"   60 A'   24 A"   61 A'   62 A'   25 A"   63 A'   26 A"                 
  2.666   2.702   2.950   3.027   3.109   3.370   4.114   4.199
 64 A'   65 A'   66 A'   27 A"   67 A'   68 A'   28 A"   69 A'                 
  4.334   4.378   4.469   4.515   4.535   4.550   4.628   4.886
 29 A"   70 A'   71 A'   30 A"   72 A'   31 A"   73 A'   74 A'                 
  5.206   7.187   8.173   8.188   8.268  10.324  26.614  26.658
 75 A'   76 A'   32 A"   77 A'   78 A'   79 A'   33 A"   80 A'                 
 27.070  36.556  37.062  49.455 219.167 293.849 293.863 293.975
 81 A'   82 A'   83 A'   84 A'   85 A'   34 A"   86 A'   87 A'                 
*******
 88 A'                                                                         

 Occupation and symmetry of molecular orbitals

 Point group: Cs (2 irreducible representations).

                           A'   A"    All 
 ------------------------------------------
 All molecular orbitals:
  - Alpha                  88   34    122 
  - Beta                   88   34    122 
 ------------------------------------------
 Alpha orbitals:
  - Frozen occupied        13   3     16  
  - Active occupied        12   5     17  
  - Active virtual         63   26    89  
  - Frozen virtual         0    0     0   
 ------------------------------------------
 Beta orbitals:
  - Frozen occupied        13   3     16  
  - Active occupied        12   5     17  
  - Active virtual         63   26    89  
  - Frozen virtual         0    0     0   
 ------------------------------------------

 Import integrals:   CPU 0.00 s  wall 0.00 s

 Import integrals:   CPU 37.14 s  wall 8.00 s

 MP2 amplitudes:   CPU 0.14 s  wall 0.11 s

Running a double precision version
           CCSD T amplitudes will be solved using DIIS.

           Start     Size      MaxIter   EConv     TConv     
           3         7         100       1.00e-07  1.00e-05  
 ------------------------------------------------------------------------------
           Energy (a.u.)   Ediff      Tdiff       Comment
 ------------------------------------------------------------------------------
         -3141.44477967                           
     1   -3141.42506789   1.97e-02   8.06e-01     
     2   -3141.45186888   2.68e-02   1.08e-01     
     3   -3141.45066244   1.21e-03   4.56e-02     
     4   -3141.45334293   2.68e-03   1.38e-02     Switched to DIIS steps.
     5   -3141.45425853   9.16e-04   1.22e-02     
     6   -3141.45431338   5.48e-05   2.61e-03     
     7   -3141.45432316   9.78e-06   1.33e-03     
     8   -3141.45432989   6.73e-06   3.83e-04     
     9   -3141.45433291   3.02e-06   2.57e-04     
    10   -3141.45433268   2.39e-07   7.32e-05     
    11   -3141.45433268   2.36e-10   3.26e-05     
    12   -3141.45433255   1.26e-07   1.63e-05     
    13   -3141.45433254   4.62e-09   6.07e-06     
 ------------------------------------------------------------------------------
         -3141.45433254                           CCSD T converged.

End of double precision
 SCF energy                 = -3140.67335300
 MP2 energy                 = -3141.44477967
 CCSD correlation energy     =    -0.78097955
 CCSD total energy           = -3141.45433254

 CCSD  T1^2 = 0.0116  T2^2 = 0.2759  Leading amplitudes:

 Amplitude    Orbitals with energies
 -0.0312       7 (A") A                  ->    9 (A") A                   
              -0.4945                          0.0600                     
 -0.0312       7 (A") B                  ->    9 (A") B                   
              -0.4945                          0.0600                     
 -0.0168       25 (A') A                 ->    33 (A') A                  
              -0.4369                          0.1857                     
 -0.0168       25 (A') B                 ->    33 (A') B                  
              -0.4369                          0.1857                     

 Amplitude    Orbitals with energies
 -0.0873       6 (A") A      6 (A") B    ->    9 (A") A      9 (A") B     
              -0.6409       -0.6409            0.0600        0.0600       
  0.0873       6 (A") A      6 (A") B    ->    9 (A") B      9 (A") A     
              -0.6409       -0.6409            0.0600        0.0600       
  0.0873       6 (A") B      6 (A") A    ->    9 (A") A      9 (A") B     
              -0.6409       -0.6409            0.0600        0.0600       
 -0.0873       6 (A") B      6 (A") A    ->    9 (A") B      9 (A") A     
              -0.6409       -0.6409            0.0600        0.0600       

 Computing CCSD intemediates for later calculations in double precision
 Finished.

Running a double precision version
           CCSD Lambda amplitudes will be solved using DIIS.
           Start     Size      MaxIter   EConv     LConv     
           3         7         100       1.00e-07  1.00e-05  
 ------------------------------------------------------------------------------
            Enorm      Ldiff       Comment
 ------------------------------------------------------------------------------
     1     5.38e-02   4.18e-02     
     2     1.25e-02   3.56e-03     
     3     5.16e-03   1.94e-03     
     4     2.99e-03   8.24e-04     Switched to DIIS steps.
     5     1.10e-03   5.83e-04     
     6     5.84e-04   1.97e-04     
     7     1.89e-04   6.26e-05     
     8     7.33e-05   2.20e-06     
     9     2.25e-05   4.41e-06     
    10     9.06e-06   1.32e-06     
    11     4.01e-06   3.91e-07     
    12     1.69e-06   2.80e-08     
    13     7.85e-07   8.11e-08     
    14     3.73e-07   3.93e-09     
    15     2.12e-07   1.56e-08     
    16     9.97e-08   1.13e-09     
 ------------------------------------------------------------------------------
                                   CCSD Lambda converged.

 Computing density matrices in double precision...
           Orbital response amplitudes will be solved using DIIS.
           Start     Size      MaxIter   EConv     LConv     
           3         7         100       1.00e-06  1.00e-06  
 ------------------------------------------------------------------------------
            Enorm      Ldiff       Comment
 ------------------------------------------------------------------------------
     1     1.13e-01   2.71e-03     
     2     1.35e-01   1.24e-02     
     3     1.88e-01   3.61e-02     
     4     1.47e-02   9.16e-02     Switched to DIIS steps.
     5     5.45e-03   1.53e-03     
     6     1.20e-03   4.64e-04     
     7     3.91e-04   5.74e-05     
     8     1.47e-04   8.10e-05     
     9     3.89e-05   3.65e-07     
    10     7.00e-06   7.97e-06     
    11     2.40e-06   6.66e-07     
    12     8.67e-07   7.62e-08     
 ------------------------------------------------------------------------------
                                   Orbital response converged.

 Computing density matrices... Done.
 CCSD calculation:   CPU 409.58 s  wall 75.86 s

 Transferring MO TPDM to AO TPDM
 Transferring g2_o1o1o1o1
 Transferring g2_o1o1o1v1
 Transferring g2_o1o1v1v1
 Transferring g2_o1v1o1v1
 Transferring g2_o1v1v1v1
 Transferring g2_v1v1v1v1
 Adding separable TPDM
 Computing TPDM gradient
 --------------------------------------------------------
 2e gradient
  Atom          X               Y               Z
 --------------------------------------------------------
    1        -35.579127        3.393945        0.000000  
    2          3.970505      -19.624001       -0.000000  
    3          8.439015       18.064026        0.000000  
    4         23.169607       -1.833969       -0.000000  
 --------------------------------------------------------
 --------------------------------------------------------
 Final gradient
  Atom          X               Y               Z
 --------------------------------------------------------
    1        -35.579127        3.393945        0.000000  
    2          3.970505      -19.624001       -0.000000  
    3          8.439015       18.064026        0.000000  
    4         23.169607       -1.833969       -0.000000  
 --------------------------------------------------------
 Analytic gradient from two-electron contribution:   CPU 239.37 s  wall 74.23 s

 Total ccman2 time:   CPU 691.67 s  wall 159.72 s


 --------------------------------------------------------------
             Orbital Energies (a.u.) and Symmetries
 --------------------------------------------------------------

 Alpha MOs, Restricted
 -- Occupied --                  
-490.08 -104.89  -65.21  -58.57  -58.57  -15.75  -15.74  -10.61
  1 A'    2 A'    3 A'    4 A'    5 A'    6 A'    7 A'    8 A'                 
 -9.887  -8.080  -8.076  -7.503  -7.491 -58.566  -8.076  -7.491
  9 A'   10 A'   11 A'   12 A'   13 A'    1 A"    2 A"    3 A"                 
 -3.243  -3.237  -3.224  -1.465  -1.151  -1.044  -0.852  -0.689
 14 A'   15 A'   16 A'   17 A'   18 A'   19 A'   20 A'   21 A'                 
 -0.679  -0.488  -0.451  -0.437  -3.238  -3.224  -0.641  -0.495
 22 A'   23 A'   24 A'   25 A'    4 A"    5 A"    6 A"    7 A"                 
 -0.439
  8 A"                                                                         
 -- Virtual --                   
  0.013   0.076   0.090   0.102   0.106   0.131   0.151   0.186
 26 A'   27 A'   28 A'   29 A'   30 A'   31 A'   32 A'   33 A'                 
  0.207   0.217   0.294   0.306   0.314   0.357   0.519   0.547
 34 A'   35 A'   36 A'   37 A'   38 A'   39 A'   40 A'   41 A'                 
  0.577   0.578   0.596   0.713   0.776   0.800   0.878   0.931
 42 A'   43 A'   44 A'   45 A'   46 A'   47 A'   48 A'   49 A'                 
  1.044   1.078   1.089   1.161   1.207   1.267   1.371   1.413
 50 A'   51 A'   52 A'   53 A'   54 A'   55 A'   56 A'   57 A'                 
  1.499   1.977   2.173   2.298   2.390   2.588   2.666   2.702
 58 A'   59 A'   60 A'   61 A'   62 A'   63 A'   64 A'   65 A'                 
  2.950   3.109   3.370   4.199   4.378   4.469   4.535   4.628
 66 A'   67 A'   68 A'   69 A'   70 A'   71 A'   72 A'   73 A'                 
  4.886   5.206   7.187   8.188   8.268  10.324  26.658  27.070
 74 A'   75 A'   76 A'   77 A'   78 A'   79 A'   80 A'   81 A'                 
 36.556  37.062  49.455 219.167 293.863 293.9751028.398   0.060
 82 A'   83 A'   84 A'   85 A'   86 A'   87 A'   88 A'    9 A"                 
  0.099   0.135   0.225   0.235   0.550   0.583   0.743   0.757
 10 A"   11 A"   12 A"   13 A"   14 A"   15 A"   16 A"   17 A"                 
  0.917   1.024   1.118   1.175   1.883   2.029   2.241   2.414
 18 A"   19 A"   20 A"   21 A"   22 A"   23 A"   24 A"   25 A"                 
  2.619   3.027   4.114   4.334   4.515   4.550   8.173  26.614
 26 A"   27 A"   28 A"   29 A"   30 A"   31 A"   32 A"   33 A"                 
293.849
 34 A"                                                                         

 Beta MOs, Restricted
 -- Occupied --                  
-490.08 -104.89  -65.21  -58.57  -58.57  -15.75  -15.74  -10.61
  1 A'    2 A'    3 A'    4 A'    5 A'    6 A'    7 A'    8 A'                 
 -9.887  -8.080  -8.076  -7.503  -7.491 -58.566  -8.076  -7.491
  9 A'   10 A'   11 A'   12 A'   13 A'    1 A"    2 A"    3 A"                 
 -3.243  -3.237  -3.224  -1.465  -1.151  -1.044  -0.852  -0.689
 14 A'   15 A'   16 A'   17 A'   18 A'   19 A'   20 A'   21 A'                 
 -0.679  -0.488  -0.451  -0.437  -3.238  -3.224  -0.641  -0.495
 22 A'   23 A'   24 A'   25 A'    4 A"    5 A"    6 A"    7 A"                 
 -0.439
  8 A"                                                                         
 -- Virtual --                   
  0.013   0.076   0.090   0.102   0.106   0.131   0.151   0.186
 26 A'   27 A'   28 A'   29 A'   30 A'   31 A'   32 A'   33 A'                 
  0.207   0.217   0.294   0.306   0.314   0.357   0.519   0.547
 34 A'   35 A'   36 A'   37 A'   38 A'   39 A'   40 A'   41 A'                 
  0.577   0.578   0.596   0.713   0.776   0.800   0.878   0.931
 42 A'   43 A'   44 A'   45 A'   46 A'   47 A'   48 A'   49 A'                 
  1.044   1.078   1.089   1.161   1.207   1.267   1.371   1.413
 50 A'   51 A'   52 A'   53 A'   54 A'   55 A'   56 A'   57 A'                 
  1.499   1.977   2.173   2.298   2.390   2.588   2.666   2.702
 58 A'   59 A'   60 A'   61 A'   62 A'   63 A'   64 A'   65 A'                 
  2.950   3.109   3.370   4.199   4.378   4.469   4.535   4.628
 66 A'   67 A'   68 A'   69 A'   70 A'   71 A'   72 A'   73 A'                 
  4.886   5.206   7.187   8.188   8.268  10.324  26.658  27.070
 74 A'   75 A'   76 A'   77 A'   78 A'   79 A'   80 A'   81 A'                 
 36.556  37.062  49.455 219.167 293.863 293.9751028.398   0.060
 82 A'   83 A'   84 A'   85 A'   86 A'   87 A'   88 A'    9 A"                 
  0.099   0.135   0.225   0.235   0.550   0.583   0.743   0.757
 10 A"   11 A"   12 A"   13 A"   14 A"   15 A"   16 A"   17 A"                 
  0.917   1.024   1.118   1.175   1.883   2.029   2.241   2.414
 18 A"   19 A"   20 A"   21 A"   22 A"   23 A"   24 A"   25 A"                 
  2.619   3.027   4.114   4.334   4.515   4.550   8.173  26.614
 26 A"   27 A"   28 A"   29 A"   30 A"   31 A"   32 A"   33 A"                 
293.849
 34 A"                                                                         
 --------------------------------------------------------------

          Ground-State Mulliken Net Atomic Charges

     Atom                 Charge (a.u.)
  ----------------------------------------
      1 Br                    0.011259
      2 N                    -0.050899
      3 N                     0.086539
      4 Cl                   -0.046899
  ----------------------------------------
  Sum of atomic charges =     0.000000

 -----------------------------------------------------------------
                    Cartesian Multipole Moments
 -----------------------------------------------------------------
    Charge (ESU x 10^10)
                 0.0000
    Dipole Moment (Debye)
         X       0.2917      Y      -0.0404      Z       0.0000
       Tot       0.2945
    Quadrupole Moments (Debye-Ang)
        XX     -38.9650     XY      -0.9230     YY     -44.3709
        XZ       0.0000     YZ      -0.0000     ZZ     -41.9960
    Octopole Moments (Debye-Ang^2)
       XXX      38.0370    XXY       0.0058    XYY      13.7624
       YYY      -0.6174    XXZ      -0.0000    XYZ      -0.0000
       YYZ       0.0000    XZZ      12.0885    YZZ      -0.1644
       ZZZ       0.0000
    Hexadecapole Moments (Debye-Ang^3)
      XXXX    -830.1055   XXXY     -16.2276   XXYY    -167.0451
      XYYY      -1.0895   YYYY     -69.4958   XXXZ       0.0000
      XXYZ      -0.0000   XYYZ       0.0000   YYYZ      -0.0000
      XXZZ    -164.0343   XYZZ      -0.2283   YYZZ     -18.9921
      XZZZ       0.0000   YZZZ       0.0000   ZZZZ     -47.3340
 -----------------------------------------------------------------
 DrvMan completing analytic gradient of the correlated energy
 Correlated dipole moment
            1
    1   0.1147641
    2  -0.0158836
    3   0.0000000
 Energy read as -3141.454332544
 Full Analytical Gradient: (in a.u., or Hartree/Bohr)
             1             2             3             4
    1   -0.00006631    0.00003165    0.00003316    0.00000150
    2    0.00000526   -0.00004174    0.00004696   -0.00001049
    3   -0.00000000    0.00000000    0.00000000   -0.00000000
 Gradient time:  CPU 1.40 s  wall 1.43 s
 ######################################################
 ######################################################
 # Starting finite difference calculation for IDERIV  #
 Finite diff step size:  1.88973e-03 a.u.
 ----------------------------------------------------------------
             Standard Nuclear Orientation (Angstroms)
    I     Atom           X                Y                Z
 ----------------------------------------------------------------
    1      Br      1.5793680864    -0.0209968627    -0.0000000000
    2      N      -0.2986310814     0.5216579866     0.0000000000
    3      N      -0.9975626356    -0.4714786275    -0.0000000000
    4      Cl     -2.7158545298     0.0225667459     0.0000000000
 ----------------------------------------------------------------
 Nuclear Repulsion Energy =   271.2686071100 hartrees
 There are       33 alpha and       33 beta electrons

                       Distance Matrix (Angstroms)
             Br(  1)   N (  2)   N (  3)
   N (  2)  1.954829
   N (  3)  2.616010  1.214424
   Cl(  4)  4.295444  2.468210  1.787906

 Requested basis set is 6-311++G(d,p)
 There are 44 shells and 122 basis functions
 A cutoff of  1.0D-14 yielded    857 shell pairs
 There are      7058 function pairs (      7785 Cartesian)
 Smallest overlap matrix eigenvalue = 2.56E-04
 Guess MOs from SCF MO coefficient file

 -----------------------------------------------------------------------
  General SCF calculation program by
  Eric Jon Sundstrom, Paul Horn, Yuezhi Mao, Dmitri Zuev, Alec White,
  David Stuck, Shaama M.S., Shane Yost, Joonho Lee, David Small,
  Daniel Levine, Susi Lehtola, Hugh Burton, Evgeny Epifanovsky
 -----------------------------------------------------------------------
 Hartree-Fock
 using 6 threads for integral computing
 -------------------------------------------------------
 OpenMP Integral computing Module                
 Release: version 2.0, May 2017, Q-Chem Inc. Pleasanton 
 -------------------------------------------------------
 A restricted SCF calculation will be
 performed using DIIS
 SCF converges when DIIS error is below 1.0e-08
 ---------------------------------------
  Cycle       Energy         DIIS error
 ---------------------------------------
    1   -3140.6733234330      9.50e-06  
    2   -3140.6733236395      3.50e-06  
    3   -3140.6733236660      2.17e-06  
    4   -3140.6733236774      5.96e-07  
    5   -3140.6733236797      2.79e-07  
    6   -3140.6733236802      1.15e-07  
    7   -3140.6733236803      4.01e-08  
    8   -3140.6733236803      1.48e-08  
    9   -3140.6733236803      6.27e-09  Convergence criterion met
 ---------------------------------------
 SCF time:   CPU 6.17s  wall 1.00s 
 SCF   energy in the final basis set =    -3140.6733236803
 Total energy in the final basis set =    -3140.6733236803


 ------------------------------------------------------------------------------

   CCMAN2: suite of methods based on coupled cluster
           and equation of motion theories.

   Components:
   * libvmm-1.3-trunk
     by Evgeny Epifanovsky, Ilya Kaliman.
   * libtensor-2.5-trunk
     by Evgeny Epifanovsky, Michael Wormit, Dmitry Zuev, Sam Manzer, 
        Ilya Kaliman.
   * libcc-2.5-trunk
     by Evgeny Epifanovsky, Arik Landau, Tomasz Kus, Kirill Khistyaev, 
        Dmitry Zuev, Prashant Manohar, Xintian Feng, Anna Krylov, 
        Matthew Goldey, Alec White, Thomas Jagau, Kaushik Nanda, 
        Anastasia Gunina, Alexander Kunitsa, Joonho Lee.

   CCMAN original authors:
   Anna I. Krylov, C. David Sherrill, Steven R. Gwaltney,
   Edward F. C. Byrd (2000)
   Sergey V. Levchenko, Lyudmila V. Slipchenko, Tao Wang,
   Ana-Maria C. Cristian (2003)
   Piotr A. Pieniazek, C. Melania Oana, Evgeny Epifanovsky (2007)
   Prashant Manohar (2009)

 ------------------------------------------------------------------------------


 Allocating and initializing 63808MB of RAM...
 Calculation will run on 6 cores.


 Alpha MOs, Restricted
 -- Occupied --                  
-490.08 -104.89  -65.21  -58.57  -58.57  -58.57  -15.75  -15.74
  1 A     2 A     3 A     4 A     5 A     6 A     7 A     8 A                  
-10.612  -9.887  -8.080  -8.076  -8.076  -7.503  -7.491  -7.491
  9 A    10 A    11 A    12 A    13 A    14 A    15 A    16 A                  
 -3.243  -3.238  -3.237  -3.223  -3.223  -1.465  -1.151  -1.044
 17 A    18 A    19 A    20 A    21 A    22 A    23 A    24 A                  
 -0.852  -0.689  -0.679  -0.641  -0.495  -0.488  -0.451  -0.439
 25 A    26 A    27 A    28 A    29 A    30 A    31 A    32 A                  
 -0.437
 33 A                                                                          
 -- Virtual --                   
  0.012   0.060   0.076   0.090   0.099   0.102   0.106   0.131
 34 A    35 A    36 A    37 A    38 A    39 A    40 A    41 A                  
  0.135   0.151   0.186   0.207   0.217   0.225   0.235   0.294
 42 A    43 A    44 A    45 A    46 A    47 A    48 A    49 A                  
  0.306   0.314   0.357   0.519   0.547   0.550   0.577   0.578
 50 A    51 A    52 A    53 A    54 A    55 A    56 A    57 A                  
  0.583   0.596   0.713   0.743   0.757   0.776   0.800   0.878
 58 A    59 A    60 A    61 A    62 A    63 A    64 A    65 A                  
  0.917   0.931   1.024   1.043   1.077   1.089   1.118   1.161
 66 A    67 A    68 A    69 A    70 A    71 A    72 A    73 A                  
  1.175   1.207   1.267   1.371   1.413   1.499   1.883   1.977
 74 A    75 A    76 A    77 A    78 A    79 A    80 A    81 A                  
  2.029   2.173   2.241   2.298   2.389   2.414   2.588   2.619
 82 A    83 A    84 A    85 A    86 A    87 A    88 A    89 A                  
  2.666   2.702   2.950   3.027   3.109   3.370   4.114   4.199
 90 A    91 A    92 A    93 A    94 A    95 A    96 A    97 A                  
  4.334   4.378   4.469   4.515   4.535   4.550   4.628   4.886
 98 A    99 A   100 A   101 A   102 A   103 A   104 A   105 A                  
  5.206   7.187   8.173   8.188   8.268  10.324  26.614  26.658
106 A   107 A   108 A   109 A   110 A   111 A   112 A   113 A                  
 27.070  36.556  37.062  49.455 219.167 293.849 293.863 293.975
114 A   115 A   116 A   117 A   118 A   119 A   120 A   121 A                  
*******
122 A                                                                          

 Beta MOs, Restricted
 -- Occupied --                  
-490.08 -104.89  -65.21  -58.57  -58.57  -58.57  -15.75  -15.74
  1 A     2 A     3 A     4 A     5 A     6 A     7 A     8 A                  
-10.612  -9.887  -8.080  -8.076  -8.076  -7.503  -7.491  -7.491
  9 A    10 A    11 A    12 A    13 A    14 A    15 A    16 A                  
 -3.243  -3.238  -3.237  -3.223  -3.223  -1.465  -1.151  -1.044
 17 A    18 A    19 A    20 A    21 A    22 A    23 A    24 A                  
 -0.852  -0.689  -0.679  -0.641  -0.495  -0.488  -0.451  -0.439
 25 A    26 A    27 A    28 A    29 A    30 A    31 A    32 A                  
 -0.437
 33 A                                                                          
 -- Virtual --                   
  0.012   0.060   0.076   0.090   0.099   0.102   0.106   0.131
 34 A    35 A    36 A    37 A    38 A    39 A    40 A    41 A                  
  0.135   0.151   0.186   0.207   0.217   0.225   0.235   0.294
 42 A    43 A    44 A    45 A    46 A    47 A    48 A    49 A                  
  0.306   0.314   0.357   0.519   0.547   0.550   0.577   0.578
 50 A    51 A    52 A    53 A    54 A    55 A    56 A    57 A                  
  0.583   0.596   0.713   0.743   0.757   0.776   0.800   0.878
 58 A    59 A    60 A    61 A    62 A    63 A    64 A    65 A                  
  0.917   0.931   1.024   1.043   1.077   1.089   1.118   1.161
 66 A    67 A    68 A    69 A    70 A    71 A    72 A    73 A                  
  1.175   1.207   1.267   1.371   1.413   1.499   1.883   1.977
 74 A    75 A    76 A    77 A    78 A    79 A    80 A    81 A                  
  2.029   2.173   2.241   2.298   2.389   2.414   2.588   2.619
 82 A    83 A    84 A    85 A    86 A    87 A    88 A    89 A                  
  2.666   2.702   2.950   3.027   3.109   3.370   4.114   4.199
 90 A    91 A    92 A    93 A    94 A    95 A    96 A    97 A                  
  4.334   4.378   4.469   4.515   4.535   4.550   4.628   4.886
 98 A    99 A   100 A   101 A   102 A   103 A   104 A   105 A                  
  5.206   7.187   8.173   8.188   8.268  10.324  26.614  26.658
106 A   107 A   108 A   109 A   110 A   111 A   112 A   113 A                  
 27.070  36.556  37.062  49.455 219.167 293.849 293.863 293.975
114 A   115 A   116 A   117 A   118 A   119 A   120 A   121 A                  
*******
122 A                                                                          

 Occupation and symmetry of molecular orbitals

 Point group: C1 (1 irreducible representation).

                           A     All 
 -------------------------------------
 All molecular orbitals:
  - Alpha                  122   122 
  - Beta                   122   122 
 -------------------------------------
 Alpha orbitals:
  - Frozen occupied        16    16  
  - Active occupied        17    17  
  - Active virtual         89    89  
  - Frozen virtual         0     0   
 -------------------------------------
 Beta orbitals:
  - Frozen occupied        16    16  
  - Active occupied        17    17  
  - Active virtual         89    89  
  - Frozen virtual         0     0   
 -------------------------------------

 Import integrals:   CPU 0.00 s  wall 0.00 s

 Import integrals:   CPU 39.08 s  wall 8.13 s

 MP2 amplitudes:   CPU 0.21 s  wall 0.15 s

Running a double precision version
           CCSD T amplitudes will be solved using DIIS.

           Start     Size      MaxIter   EConv     TConv     
           3         7         100       1.00e-07  1.00e-05  
 ------------------------------------------------------------------------------
           Energy (a.u.)   Ediff      Tdiff       Comment
 ------------------------------------------------------------------------------
         -3141.44477916                           
     1   -3141.42505800   1.97e-02   8.06e-01     
     2   -3141.45186807   2.68e-02   1.08e-01     
     3   -3141.45065984   1.21e-03   4.56e-02     
     4   -3141.45334205   2.68e-03   1.38e-02     Switched to DIIS steps.
     5   -3141.45425837   9.16e-04   1.22e-02     
     6   -3141.45431327   5.49e-05   2.61e-03     
     7   -3141.45432307   9.79e-06   1.33e-03     
     8   -3141.45432981   6.74e-06   3.83e-04     
     9   -3141.45433284   3.03e-06   2.57e-04     
    10   -3141.45433260   2.40e-07   7.34e-05     
    11   -3141.45433260   5.78e-10   3.27e-05     
    12   -3141.45433247   1.27e-07   1.64e-05     
    13   -3141.45433247   4.39e-09   6.11e-06     
 ------------------------------------------------------------------------------
         -3141.45433247                           CCSD T converged.

End of double precision
 SCF energy                 = -3140.67332368
 MP2 energy                 = -3141.44477916
 CCSD correlation energy     =    -0.78100879
 CCSD total energy           = -3141.45433247

 CCSD  T1^2 = 0.0116  T2^2 = 0.2759  Leading amplitudes:

 Amplitude    Orbitals with energies
 -0.0312       29 (A) A                  ->    35 (A) A                   
              -0.4945                          0.0600                     
 -0.0312       29 (A) B                  ->    35 (A) B                   
              -0.4945                          0.0600                     
 -0.0169       33 (A) A                  ->    44 (A) A                   
              -0.4369                          0.1857                     
 -0.0169       33 (A) B                  ->    44 (A) B                   
              -0.4369                          0.1857                     

 Amplitude    Orbitals with energies
 -0.0873       28 (A) A      28 (A) B    ->    35 (A) A      35 (A) B     
              -0.6408       -0.6408            0.0600        0.0600       
  0.0873       28 (A) A      28 (A) B    ->    35 (A) B      35 (A) A     
              -0.6408       -0.6408            0.0600        0.0600       
  0.0873       28 (A) B      28 (A) A    ->    35 (A) A      35 (A) B     
              -0.6408       -0.6408            0.0600        0.0600       
 -0.0873       28 (A) B      28 (A) A    ->    35 (A) B      35 (A) A     
              -0.6408       -0.6408            0.0600        0.0600       

 Computing CCSD intemediates for later calculations in double precision
 Finished.

Running a double precision version
           CCSD Lambda amplitudes will be solved using DIIS.
           Start     Size      MaxIter   EConv     LConv     
           3         7         100       1.00e-07  1.00e-05  
 ------------------------------------------------------------------------------
            Enorm      Ldiff       Comment
 ------------------------------------------------------------------------------
     1     5.38e-02   4.18e-02     
     2     1.25e-02   3.56e-03     
     3     5.16e-03   1.94e-03     
     4     2.99e-03   8.25e-04     Switched to DIIS steps.
     5     1.10e-03   5.83e-04     
     6     5.84e-04   1.97e-04     
     7     1.89e-04   6.28e-05     
     8     7.34e-05   2.18e-06     
     9     2.26e-05   4.40e-06     
    10     9.10e-06   1.32e-06     
    11     4.03e-06   3.90e-07     
    12     1.71e-06   2.69e-08     
    13     7.96e-07   8.06e-08     
    14     3.79e-07   4.60e-09     
    15     2.15e-07   1.55e-08     
    16     1.01e-07   9.57e-10     
    17     5.29e-08   7.85e-10     
 ------------------------------------------------------------------------------
                                   CCSD Lambda converged.

 Computing density matrices in double precision...
           Orbital response amplitudes will be solved using DIIS.
           Start     Size      MaxIter   EConv     LConv     
           3         7         100       1.00e-06  1.00e-06  
 ------------------------------------------------------------------------------
            Enorm      Ldiff       Comment
 ------------------------------------------------------------------------------
     1     1.13e-01   2.75e-03     
     2     1.36e-01   1.25e-02     
     3     1.89e-01   3.63e-02     
     4     1.48e-02   9.20e-02     Switched to DIIS steps.
     5     5.48e-03   1.54e-03     
     6     1.20e-03   4.67e-04     
     7     3.90e-04   5.75e-05     
     8     1.47e-04   8.11e-05     
     9     3.90e-05   2.64e-07     
    10     7.01e-06   7.99e-06     
    11     2.40e-06   6.64e-07     
    12     8.65e-07   7.77e-08     
 ------------------------------------------------------------------------------
                                   Orbital response converged.

 Computing density matrices... Done.
 CCSD calculation:   CPU 1326.40 s  wall 230.96 s

 Transferring MO TPDM to AO TPDM
 Transferring g2_o1o1o1o1
 Transferring g2_o1o1o1v1
 Transferring g2_o1o1v1v1
 Transferring g2_o1v1o1v1
 Transferring g2_o1v1v1v1
 Transferring g2_v1v1v1v1
 Adding separable TPDM
 Computing TPDM gradient
 --------------------------------------------------------
 2e gradient
  Atom          X               Y               Z
 --------------------------------------------------------
    1        -35.557605        3.388276       -0.000000  
    2          3.955429      -19.617726       -0.000000  
    3          8.436604       18.063262        0.000000  
    4         23.165572       -1.833812        0.000000  
 --------------------------------------------------------
 --------------------------------------------------------
 Final gradient
  Atom          X               Y               Z
 --------------------------------------------------------
    1        -35.557605        3.388276       -0.000000  
    2          3.955429      -19.617726       -0.000000  
    3          8.436604       18.063262        0.000000  
    4         23.165572       -1.833812        0.000000  
 --------------------------------------------------------
 Analytic gradient from two-electron contribution:   CPU 235.34 s  wall 68.53 s

 Total ccman2 time:   CPU 1609.29 s  wall 310.37 s


 --------------------------------------------------------------

                    Orbital Energies (a.u.)
 --------------------------------------------------------------

 Alpha MOs
 -- Occupied --
*******-104.888 -65.208 -58.569 -58.566 -58.566 -15.747 -15.739
-10.612  -9.887  -8.080  -8.076  -8.076  -7.503  -7.491  -7.491
 -3.243  -3.238  -3.237  -3.223  -3.223  -1.465  -1.151  -1.044
 -0.852  -0.689  -0.679  -0.641  -0.495  -0.488  -0.451  -0.439
 -0.437
 -- Virtual --
  0.012   0.060   0.076   0.090   0.099   0.102   0.106   0.131
  0.135   0.151   0.186   0.207   0.217   0.225   0.235   0.294
  0.306   0.314   0.357   0.519   0.547   0.550   0.577   0.578
  0.583   0.596   0.713   0.743   0.757   0.776   0.800   0.878
  0.917   0.931   1.024   1.043   1.077   1.089   1.118   1.161
  1.175   1.207   1.267   1.371   1.413   1.499   1.883   1.977
  2.029   2.173   2.241   2.298   2.389   2.414   2.588   2.619
  2.666   2.702   2.950   3.027   3.109   3.370   4.114   4.199
  4.334   4.378   4.469   4.515   4.535   4.550   4.628   4.886
  5.206   7.187   8.173   8.188   8.268  10.324  26.614  26.658
 27.070  36.556  37.062  49.455 219.167 293.849 293.863 293.975
*******
 --------------------------------------------------------------

          Ground-State Mulliken Net Atomic Charges

     Atom                 Charge (a.u.)
  ----------------------------------------
      1 Br                    0.010987
      2 N                    -0.050711
      3 N                     0.086491
      4 Cl                   -0.046767
  ----------------------------------------
  Sum of atomic charges =    -0.000000

 -----------------------------------------------------------------
                    Cartesian Multipole Moments
 -----------------------------------------------------------------
    Charge (ESU x 10^10)
                 0.0000
    Dipole Moment (Debye)
         X       0.2877      Y      -0.0402      Z      -0.0000
       Tot       0.2905
    Quadrupole Moments (Debye-Ang)
        XX     -38.9612     XY      -0.9230     YY     -44.3711
        XZ      -0.0000     YZ      -0.0000     ZZ     -41.9973
    Octopole Moments (Debye-Ang^2)
       XXX      37.9617    XXY       0.0064    XYY      13.7394
       YYY      -0.6175    XXZ       0.0000    XYZ       0.0000
       YYZ      -0.0000    XZZ      12.0662    YZZ      -0.1646
       ZZZ      -0.0000
    Hexadecapole Moments (Debye-Ang^3)
      XXXX    -830.3638   XXXY     -16.2254   XXYY    -167.1038
      XYYY      -1.0886   YYYY     -69.4957   XXXZ      -0.0000
      XXYZ      -0.0000   XYYZ       0.0000   YYYZ      -0.0000
      XXZZ    -164.0937   XYZZ      -0.2278   YYZZ     -18.9929
      XZZZ       0.0000   YZZZ      -0.0000   ZZZZ     -47.3376
 -----------------------------------------------------------------
 DrvMan completing analytic gradient of the correlated energy
 Correlated dipole moment
            1
    1   0.1131951
    2  -0.0158262
    3  -0.0000000
 Energy read as -3141.454332470
 Full Analytical Gradient: (in a.u., or Hartree/Bohr)
             1             2             3             4
    1    0.00015006   -0.00006047   -0.00009782    0.00000823
    2   -0.00002110    0.00005173   -0.00001321   -0.00001743
    3   -0.00000000    0.00000000   -0.00000000    0.00000000
 Gradient time:  CPU 1.41 s  wall 1.43 s
 ----------------------------------------------------------------
             Standard Nuclear Orientation (Angstroms)
    I     Atom           X                Y                Z
 ----------------------------------------------------------------
    1      Br      1.5773680864    -0.0209968627    -0.0000000000
    2      N      -0.2986310814     0.5216579866     0.0000000000
    3      N      -0.9975626356    -0.4714786275    -0.0000000000
    4      Cl     -2.7158545298     0.0225667459     0.0000000000
 ----------------------------------------------------------------
 Nuclear Repulsion Energy =   271.4053513670 hartrees
 There are       33 alpha and       33 beta electrons

                       Distance Matrix (Angstroms)
             Br(  1)   N (  2)   N (  3)
   N (  2)  1.952907
   N (  3)  2.614039  1.214424
   Cl(  4)  4.293444  2.468210  1.787906

 Requested basis set is 6-311++G(d,p)
 There are 44 shells and 122 basis functions
 A cutoff of  1.0D-14 yielded    857 shell pairs
 There are      7058 function pairs (      7785 Cartesian)
 Smallest overlap matrix eigenvalue = 2.56E-04
 Guess MOs from SCF MO coefficient file

 -----------------------------------------------------------------------
  General SCF calculation program by
  Eric Jon Sundstrom, Paul Horn, Yuezhi Mao, Dmitri Zuev, Alec White,
  David Stuck, Shaama M.S., Shane Yost, Joonho Lee, David Small,
  Daniel Levine, Susi Lehtola, Hugh Burton, Evgeny Epifanovsky
 -----------------------------------------------------------------------
 Hartree-Fock
 using 6 threads for integral computing
 -------------------------------------------------------
 OpenMP Integral computing Module                
 Release: version 2.0, May 2017, Q-Chem Inc. Pleasanton 
 -------------------------------------------------------
 A restricted SCF calculation will be
 performed using DIIS
 SCF converges when DIIS error is below 1.0e-08
 ---------------------------------------
  Cycle       Energy         DIIS error
 ---------------------------------------
    1   -3140.6733808538      1.90e-05  
    2   -3140.6733816807      7.01e-06  
    3   -3140.6733817868      4.34e-06  
    4   -3140.6733818324      1.19e-06  
    5   -3140.6733818415      5.58e-07  
    6   -3140.6733818438      2.30e-07  
    7   -3140.6733818442      8.01e-08  
    8   -3140.6733818442      2.95e-08  
    9   -3140.6733818442      1.25e-08  
   10   -3140.6733818442      3.92e-09  Convergence criterion met
 ---------------------------------------
 SCF time:   CPU 7.06s  wall 2.00s 
 SCF   energy in the final basis set =    -3140.6733818442
 Total energy in the final basis set =    -3140.6733818442


 ------------------------------------------------------------------------------

   CCMAN2: suite of methods based on coupled cluster
           and equation of motion theories.

   Components:
   * libvmm-1.3-trunk
     by Evgeny Epifanovsky, Ilya Kaliman.
   * libtensor-2.5-trunk
     by Evgeny Epifanovsky, Michael Wormit, Dmitry Zuev, Sam Manzer, 
        Ilya Kaliman.
   * libcc-2.5-trunk
     by Evgeny Epifanovsky, Arik Landau, Tomasz Kus, Kirill Khistyaev, 
        Dmitry Zuev, Prashant Manohar, Xintian Feng, Anna Krylov, 
        Matthew Goldey, Alec White, Thomas Jagau, Kaushik Nanda, 
        Anastasia Gunina, Alexander Kunitsa, Joonho Lee.

   CCMAN original authors:
   Anna I. Krylov, C. David Sherrill, Steven R. Gwaltney,
   Edward F. C. Byrd (2000)
   Sergey V. Levchenko, Lyudmila V. Slipchenko, Tao Wang,
   Ana-Maria C. Cristian (2003)
   Piotr A. Pieniazek, C. Melania Oana, Evgeny Epifanovsky (2007)
   Prashant Manohar (2009)

 ------------------------------------------------------------------------------


 Allocating and initializing 63808MB of RAM...
 Calculation will run on 6 cores.


 Alpha MOs, Restricted
 -- Occupied --                  
-490.08 -104.89  -65.21  -58.57  -58.57  -58.57  -15.75  -15.74
  1 A     2 A     3 A     4 A     5 A     6 A     7 A     8 A                  
-10.612  -9.887  -8.080  -8.076  -8.076  -7.503  -7.491  -7.491
  9 A    10 A    11 A    12 A    13 A    14 A    15 A    16 A                  
 -3.243  -3.238  -3.237  -3.224  -3.224  -1.465  -1.151  -1.044
 17 A    18 A    19 A    20 A    21 A    22 A    23 A    24 A                  
 -0.852  -0.689  -0.679  -0.641  -0.495  -0.488  -0.451  -0.439
 25 A    26 A    27 A    28 A    29 A    30 A    31 A    32 A                  
 -0.437
 33 A                                                                          
 -- Virtual --                   
  0.013   0.060   0.076   0.090   0.099   0.102   0.106   0.131
 34 A    35 A    36 A    37 A    38 A    39 A    40 A    41 A                  
  0.135   0.151   0.186   0.207   0.217   0.225   0.235   0.294
 42 A    43 A    44 A    45 A    46 A    47 A    48 A    49 A                  
  0.306   0.314   0.357   0.519   0.547   0.549   0.577   0.578
 50 A    51 A    52 A    53 A    54 A    55 A    56 A    57 A                  
  0.583   0.596   0.713   0.743   0.757   0.776   0.800   0.878
 58 A    59 A    60 A    61 A    62 A    63 A    64 A    65 A                  
  0.917   0.931   1.024   1.044   1.078   1.089   1.118   1.161
 66 A    67 A    68 A    69 A    70 A    71 A    72 A    73 A                  
  1.175   1.207   1.267   1.371   1.413   1.499   1.883   1.977
 74 A    75 A    76 A    77 A    78 A    79 A    80 A    81 A                  
  2.029   2.173   2.241   2.298   2.390   2.414   2.588   2.619
 82 A    83 A    84 A    85 A    86 A    87 A    88 A    89 A                  
  2.666   2.702   2.950   3.027   3.109   3.370   4.114   4.199
 90 A    91 A    92 A    93 A    94 A    95 A    96 A    97 A                  
  4.334   4.378   4.469   4.515   4.535   4.550   4.628   4.887
 98 A    99 A   100 A   101 A   102 A   103 A   104 A   105 A                  
  5.206   7.187   8.173   8.188   8.268  10.324  26.614  26.658
106 A   107 A   108 A   109 A   110 A   111 A   112 A   113 A                  
 27.070  36.556  37.062  49.456 219.167 293.849 293.863 293.975
114 A   115 A   116 A   117 A   118 A   119 A   120 A   121 A                  
*******
122 A                                                                          

 Beta MOs, Restricted
 -- Occupied --                  
-490.08 -104.89  -65.21  -58.57  -58.57  -58.57  -15.75  -15.74
  1 A     2 A     3 A     4 A     5 A     6 A     7 A     8 A                  
-10.612  -9.887  -8.080  -8.076  -8.076  -7.503  -7.491  -7.491
  9 A    10 A    11 A    12 A    13 A    14 A    15 A    16 A                  
 -3.243  -3.238  -3.237  -3.224  -3.224  -1.465  -1.151  -1.044
 17 A    18 A    19 A    20 A    21 A    22 A    23 A    24 A                  
 -0.852  -0.689  -0.679  -0.641  -0.495  -0.488  -0.451  -0.439
 25 A    26 A    27 A    28 A    29 A    30 A    31 A    32 A                  
 -0.437
 33 A                                                                          
 -- Virtual --                   
  0.013   0.060   0.076   0.090   0.099   0.102   0.106   0.131
 34 A    35 A    36 A    37 A    38 A    39 A    40 A    41 A                  
  0.135   0.151   0.186   0.207   0.217   0.225   0.235   0.294
 42 A    43 A    44 A    45 A    46 A    47 A    48 A    49 A                  
  0.306   0.314   0.357   0.519   0.547   0.549   0.577   0.578
 50 A    51 A    52 A    53 A    54 A    55 A    56 A    57 A                  
  0.583   0.596   0.713   0.743   0.757   0.776   0.800   0.878
 58 A    59 A    60 A    61 A    62 A    63 A    64 A    65 A                  
  0.917   0.931   1.024   1.044   1.078   1.089   1.118   1.161
 66 A    67 A    68 A    69 A    70 A    71 A    72 A    73 A                  
  1.175   1.207   1.267   1.371   1.413   1.499   1.883   1.977
 74 A    75 A    76 A    77 A    78 A    79 A    80 A    81 A                  
  2.029   2.173   2.241   2.298   2.390   2.414   2.588   2.619
 82 A    83 A    84 A    85 A    86 A    87 A    88 A    89 A                  
  2.666   2.702   2.950   3.027   3.109   3.370   4.114   4.199
 90 A    91 A    92 A    93 A    94 A    95 A    96 A    97 A                  
  4.334   4.378   4.469   4.515   4.535   4.550   4.628   4.887
 98 A    99 A   100 A   101 A   102 A   103 A   104 A   105 A                  
  5.206   7.187   8.173   8.188   8.268  10.324  26.614  26.658
106 A   107 A   108 A   109 A   110 A   111 A   112 A   113 A                  
 27.070  36.556  37.062  49.456 219.167 293.849 293.863 293.975
114 A   115 A   116 A   117 A   118 A   119 A   120 A   121 A                  
*******
122 A                                                                          

 Occupation and symmetry of molecular orbitals

 Point group: C1 (1 irreducible representation).

                           A     All 
 -------------------------------------
 All molecular orbitals:
  - Alpha                  122   122 
  - Beta                   122   122 
 -------------------------------------
 Alpha orbitals:
  - Frozen occupied        16    16  
  - Active occupied        17    17  
  - Active virtual         89    89  
  - Frozen virtual         0     0   
 -------------------------------------
 Beta orbitals:
  - Frozen occupied        16    16  
  - Active occupied        17    17  
  - Active virtual         89    89  
  - Frozen virtual         0     0   
 -------------------------------------

 Import integrals:   CPU 0.00 s  wall 0.00 s

 Import integrals:   CPU 43.22 s  wall 9.35 s

 MP2 amplitudes:   CPU 0.18 s  wall 0.14 s

Running a double precision version
           CCSD T amplitudes will be solved using DIIS.

           Start     Size      MaxIter   EConv     TConv     
           3         7         100       1.00e-07  1.00e-05  
 ------------------------------------------------------------------------------
           Energy (a.u.)   Ediff      Tdiff       Comment
 ------------------------------------------------------------------------------
         -3141.44477979                           
     1   -3141.42507734   1.97e-02   8.06e-01     
     2   -3141.45186928   2.68e-02   1.08e-01     
     3   -3141.45066461   1.20e-03   4.56e-02     
     4   -3141.45334340   2.68e-03   1.38e-02     Switched to DIIS steps.
     5   -3141.45425828   9.15e-04   1.22e-02     
     6   -3141.45431307   5.48e-05   2.61e-03     
     7   -3141.45432284   9.77e-06   1.33e-03     
     8   -3141.45432956   6.72e-06   3.83e-04     
     9   -3141.45433258   3.01e-06   2.57e-04     
    10   -3141.45433234   2.38e-07   7.31e-05     
    11   -3141.45433234   1.04e-09   3.25e-05     
    12   -3141.45433221   1.26e-07   1.62e-05     
    13   -3141.45433221   4.85e-09   6.02e-06     
 ------------------------------------------------------------------------------
         -3141.45433221                           CCSD T converged.

End of double precision
 SCF energy                 = -3140.67338184
 MP2 energy                 = -3141.44477979
 CCSD correlation energy     =    -0.78095036
 CCSD total energy           = -3141.45433221

 CCSD  T1^2 = 0.0116  T2^2 = 0.2758  Leading amplitudes:

 Amplitude    Orbitals with energies
 -0.0312       29 (A) A                  ->    35 (A) A                   
              -0.4946                          0.0600                     
 -0.0312       29 (A) B                  ->    35 (A) B                   
              -0.4946                          0.0600                     
 -0.0168       33 (A) A                  ->    44 (A) A                   
              -0.4370                          0.1858                     
 -0.0168       33 (A) B                  ->    44 (A) B                   
              -0.4370                          0.1858                     

 Amplitude    Orbitals with energies
 -0.0872       28 (A) A      28 (A) B    ->    35 (A) A      35 (A) B     
              -0.6409       -0.6409            0.0600        0.0600       
  0.0872       28 (A) A      28 (A) B    ->    35 (A) B      35 (A) A     
              -0.6409       -0.6409            0.0600        0.0600       
  0.0872       28 (A) B      28 (A) A    ->    35 (A) A      35 (A) B     
              -0.6409       -0.6409            0.0600        0.0600       
 -0.0872       28 (A) B      28 (A) A    ->    35 (A) B      35 (A) A     
              -0.6409       -0.6409            0.0600        0.0600       

 Computing CCSD intemediates for later calculations in double precision
 Finished.

Running a double precision version
           CCSD Lambda amplitudes will be solved using DIIS.
           Start     Size      MaxIter   EConv     LConv     
           3         7         100       1.00e-07  1.00e-05  
 ------------------------------------------------------------------------------
            Enorm      Ldiff       Comment
 ------------------------------------------------------------------------------
     1     5.38e-02   4.18e-02     
     2     1.25e-02   3.56e-03     
     3     5.15e-03   1.94e-03     
     4     2.99e-03   8.24e-04     Switched to DIIS steps.
     5     1.10e-03   5.82e-04     
     6     5.83e-04   1.97e-04     
     7     1.88e-04   6.25e-05     
     8     7.31e-05   2.22e-06     
     9     2.25e-05   4.41e-06     
    10     9.02e-06   1.32e-06     
    11     3.99e-06   3.91e-07     
    12     1.67e-06   2.90e-08     
    13     7.75e-07   8.16e-08     
    14     3.67e-07   3.28e-09     
    15     2.08e-07   1.57e-08     
    16     9.83e-08   1.31e-09     
 ------------------------------------------------------------------------------
                                   CCSD Lambda converged.

 Computing density matrices in double precision...
           Orbital response amplitudes will be solved using DIIS.
           Start     Size      MaxIter   EConv     LConv     
           3         7         100       1.00e-06  1.00e-06  
 ------------------------------------------------------------------------------
            Enorm      Ldiff       Comment
 ------------------------------------------------------------------------------
     1     1.12e-01   2.67e-03     
     2     1.35e-01   1.22e-02     
     3     1.87e-01   3.59e-02     
     4     1.47e-02   9.13e-02     Switched to DIIS steps.
     5     5.42e-03   1.51e-03     
     6     1.20e-03   4.62e-04     
     7     3.92e-04   5.72e-05     
     8     1.46e-04   8.09e-05     
     9     3.89e-05   4.66e-07     
    10     6.98e-06   7.95e-06     
    11     2.40e-06   6.67e-07     
    12     8.68e-07   7.47e-08     
 ------------------------------------------------------------------------------
                                   Orbital response converged.

 Computing density matrices... Done.
 CCSD calculation:   CPU 1303.28 s  wall 226.98 s

 Transferring MO TPDM to AO TPDM
 Transferring g2_o1o1o1o1
 Transferring g2_o1o1o1v1
 Transferring g2_o1o1v1v1
 Transferring g2_o1v1o1v1
 Transferring g2_o1v1v1v1
 Transferring g2_v1v1v1v1
 Adding separable TPDM
 Computing TPDM gradient
 --------------------------------------------------------
 2e gradient
  Atom          X               Y               Z
 --------------------------------------------------------
    1        -35.600660        3.399623       -0.000000  
    2          3.985591      -19.630290       -0.000000  
    3          8.441425       18.064795        0.000000  
    4         23.173644       -1.834129        0.000000  
 --------------------------------------------------------
 --------------------------------------------------------
 Final gradient
  Atom          X               Y               Z
 --------------------------------------------------------
    1        -35.600660        3.399623       -0.000000  
    2          3.985591      -19.630290       -0.000000  
    3          8.441425       18.064795        0.000000  
    4         23.173644       -1.834129        0.000000  
 --------------------------------------------------------
 Analytic gradient from two-electron contribution:   CPU 238.59 s  wall 69.22 s

 Total ccman2 time:   CPU 1594.60 s  wall 308.51 s


 --------------------------------------------------------------

                    Orbital Energies (a.u.)
 --------------------------------------------------------------

 Alpha MOs
 -- Occupied --
*******-104.887 -65.208 -58.569 -58.566 -58.566 -15.747 -15.739
-10.612  -9.887  -8.080  -8.076  -8.076  -7.503  -7.491  -7.491
 -3.243  -3.238  -3.237  -3.224  -3.224  -1.465  -1.151  -1.044
 -0.852  -0.689  -0.679  -0.641  -0.495  -0.488  -0.451  -0.439
 -0.437
 -- Virtual --
  0.013   0.060   0.076   0.090   0.099   0.102   0.106   0.131
  0.135   0.151   0.186   0.207   0.217   0.225   0.235   0.294
  0.306   0.314   0.357   0.519   0.547   0.549   0.577   0.578
  0.583   0.596   0.713   0.743   0.757   0.776   0.800   0.878
  0.917   0.931   1.024   1.044   1.078   1.089   1.118   1.161
  1.175   1.207   1.267   1.371   1.413   1.499   1.883   1.977
  2.029   2.173   2.241   2.298   2.390   2.414   2.588   2.619
  2.666   2.702   2.950   3.027   3.109   3.370   4.114   4.199
  4.334   4.378   4.469   4.515   4.535   4.550   4.628   4.887
  5.206   7.187   8.173   8.188   8.268  10.324  26.614  26.658
 27.070  36.556  37.062  49.456 219.167 293.849 293.863 293.975
*******
 --------------------------------------------------------------

          Ground-State Mulliken Net Atomic Charges

     Atom                 Charge (a.u.)
  ----------------------------------------
      1 Br                    0.011531
      2 N                    -0.051087
      3 N                     0.086587
      4 Cl                   -0.047032
  ----------------------------------------
  Sum of atomic charges =     0.000000

 -----------------------------------------------------------------
                    Cartesian Multipole Moments
 -----------------------------------------------------------------
    Charge (ESU x 10^10)
                -0.0000
    Dipole Moment (Debye)
         X       0.2957      Y      -0.0405      Z       0.0000
       Tot       0.2985
    Quadrupole Moments (Debye-Ang)
        XX     -38.9687     XY      -0.9231     YY     -44.3707
        XZ      -0.0000     YZ      -0.0000     ZZ     -41.9946
    Octopole Moments (Debye-Ang^2)
       XXX      38.1124    XXY       0.0052    XYY      13.7854
       YYY      -0.6172    XXZ       0.0000    XYZ       0.0000
       YYZ      -0.0000    XZZ      12.1108    YZZ      -0.1643
       ZZZ       0.0000
    Hexadecapole Moments (Debye-Ang^3)
      XXXX    -829.8476   XXXY     -16.2297   XXYY    -166.9865
      XYYY      -1.0904   YYYY     -69.4959   XXXZ      -0.0000
      XXYZ      -0.0000   XYYZ       0.0000   YYYZ      -0.0000
      XXZZ    -163.9750   XYZZ      -0.2289   YYZZ     -18.9914
      XZZZ      -0.0000   YZZZ      -0.0000   ZZZZ     -47.3304
 -----------------------------------------------------------------
 DrvMan completing analytic gradient of the correlated energy
 Correlated dipole moment
            1
    1   0.1163322
    2  -0.0159409
    3   0.0000000
 Energy read as -3141.454332209
 Full Analytical Gradient: (in a.u., or Hartree/Bohr)
             1             2             3             4
    1   -0.00028384    0.00012465    0.00016434   -0.00000514
    2    0.00003184   -0.00013528    0.00010695   -0.00000350
    3    0.00000000   -0.00000000   -0.00000000    0.00000000
 Gradient time:  CPU 1.41 s  wall 1.43 s
 ----------------------------------------------------------------
             Standard Nuclear Orientation (Angstroms)
    I     Atom           X                Y                Z
 ----------------------------------------------------------------
    1      Br      1.5783680864    -0.0199968627    -0.0000000000
    2      N      -0.2986310814     0.5216579866     0.0000000000
    3      N      -0.9975626356    -0.4714786275    -0.0000000000
    4      Cl     -2.7158545298     0.0225667459     0.0000000000
 ----------------------------------------------------------------
 Nuclear Repulsion Energy =   271.3432802080 hartrees
 There are       33 alpha and       33 beta electrons

                       Distance Matrix (Angstroms)
             Br(  1)   N (  2)   N (  3)
   N (  2)  1.953591
   N (  3)  2.615197  1.214424
   Cl(  4)  4.294434  2.468210  1.787906

 Requested basis set is 6-311++G(d,p)
 There are 44 shells and 122 basis functions
 A cutoff of  1.0D-14 yielded    857 shell pairs
 There are      7058 function pairs (      7785 Cartesian)
 Smallest overlap matrix eigenvalue = 2.56E-04
 Guess MOs from SCF MO coefficient file

 -----------------------------------------------------------------------
  General SCF calculation program by
  Eric Jon Sundstrom, Paul Horn, Yuezhi Mao, Dmitri Zuev, Alec White,
  David Stuck, Shaama M.S., Shane Yost, Joonho Lee, David Small,
  Daniel Levine, Susi Lehtola, Hugh Burton, Evgeny Epifanovsky
 -----------------------------------------------------------------------
 Hartree-Fock
 using 6 threads for integral computing
 -------------------------------------------------------
 OpenMP Integral computing Module                
 Release: version 2.0, May 2017, Q-Chem Inc. Pleasanton 
 -------------------------------------------------------
 A restricted SCF calculation will be
 performed using DIIS
 SCF converges when DIIS error is below 1.0e-08
 ---------------------------------------
  Cycle       Energy         DIIS error
 ---------------------------------------
    1   -3140.6733623882      8.63e-06  
    2   -3140.6733625966      3.15e-06  
    3   -3140.6733626298      1.99e-06  
    4   -3140.6733626433      7.31e-07  
    5   -3140.6733626482      3.30e-07  
    6   -3140.6733626493      1.25e-07  
    7   -3140.6733626494      3.94e-08  
    8   -3140.6733626494      1.23e-08  
    9   -3140.6733626494      5.44e-09  Convergence criterion met
 ---------------------------------------
 SCF time:   CPU 6.38s  wall 2.00s 
 SCF   energy in the final basis set =    -3140.6733626494
 Total energy in the final basis set =    -3140.6733626494


 ------------------------------------------------------------------------------

   CCMAN2: suite of methods based on coupled cluster
           and equation of motion theories.

   Components:
   * libvmm-1.3-trunk
     by Evgeny Epifanovsky, Ilya Kaliman.
   * libtensor-2.5-trunk
     by Evgeny Epifanovsky, Michael Wormit, Dmitry Zuev, Sam Manzer, 
        Ilya Kaliman.
   * libcc-2.5-trunk
     by Evgeny Epifanovsky, Arik Landau, Tomasz Kus, Kirill Khistyaev, 
        Dmitry Zuev, Prashant Manohar, Xintian Feng, Anna Krylov, 
        Matthew Goldey, Alec White, Thomas Jagau, Kaushik Nanda, 
        Anastasia Gunina, Alexander Kunitsa, Joonho Lee.

   CCMAN original authors:
   Anna I. Krylov, C. David Sherrill, Steven R. Gwaltney,
   Edward F. C. Byrd (2000)
   Sergey V. Levchenko, Lyudmila V. Slipchenko, Tao Wang,
   Ana-Maria C. Cristian (2003)
   Piotr A. Pieniazek, C. Melania Oana, Evgeny Epifanovsky (2007)
   Prashant Manohar (2009)

 ------------------------------------------------------------------------------


 Allocating and initializing 63808MB of RAM...
 Calculation will run on 6 cores.


 Alpha MOs, Restricted
 -- Occupied --                  
-490.08 -104.89  -65.21  -58.57  -58.57  -58.57  -15.75  -15.74
  1 A     2 A     3 A     4 A     5 A     6 A     7 A     8 A                  
-10.612  -9.887  -8.080  -8.076  -8.076  -7.503  -7.491  -7.491
  9 A    10 A    11 A    12 A    13 A    14 A    15 A    16 A                  
 -3.243  -3.238  -3.237  -3.224  -3.224  -1.465  -1.151  -1.044
 17 A    18 A    19 A    20 A    21 A    22 A    23 A    24 A                  
 -0.852  -0.689  -0.679  -0.641  -0.495  -0.488  -0.451  -0.439
 25 A    26 A    27 A    28 A    29 A    30 A    31 A    32 A                  
 -0.437
 33 A                                                                          
 -- Virtual --                   
  0.013   0.060   0.076   0.090   0.099   0.102   0.106   0.131
 34 A    35 A    36 A    37 A    38 A    39 A    40 A    41 A                  
  0.135   0.151   0.186   0.207   0.217   0.225   0.235   0.294
 42 A    43 A    44 A    45 A    46 A    47 A    48 A    49 A                  
  0.306   0.314   0.357   0.519   0.547   0.550   0.577   0.578
 50 A    51 A    52 A    53 A    54 A    55 A    56 A    57 A                  
  0.583   0.596   0.713   0.743   0.757   0.776   0.800   0.878
 58 A    59 A    60 A    61 A    62 A    63 A    64 A    65 A                  
  0.917   0.931   1.024   1.044   1.078   1.089   1.118   1.161
 66 A    67 A    68 A    69 A    70 A    71 A    72 A    73 A                  
  1.175   1.207   1.267   1.371   1.413   1.499   1.883   1.977
 74 A    75 A    76 A    77 A    78 A    79 A    80 A    81 A                  
  2.029   2.173   2.241   2.298   2.390   2.414   2.588   2.619
 82 A    83 A    84 A    85 A    86 A    87 A    88 A    89 A                  
  2.666   2.702   2.950   3.027   3.109   3.370   4.114   4.199
 90 A    91 A    92 A    93 A    94 A    95 A    96 A    97 A                  
  4.334   4.378   4.469   4.515   4.535   4.550   4.628   4.886
 98 A    99 A   100 A   101 A   102 A   103 A   104 A   105 A                  
  5.206   7.187   8.173   8.188   8.268  10.324  26.614  26.658
106 A   107 A   108 A   109 A   110 A   111 A   112 A   113 A                  
 27.070  36.556  37.062  49.455 219.167 293.849 293.863 293.975
114 A   115 A   116 A   117 A   118 A   119 A   120 A   121 A                  
*******
122 A                                                                          

 Beta MOs, Restricted
 -- Occupied --                  
-490.08 -104.89  -65.21  -58.57  -58.57  -58.57  -15.75  -15.74
  1 A     2 A     3 A     4 A     5 A     6 A     7 A     8 A                  
-10.612  -9.887  -8.080  -8.076  -8.076  -7.503  -7.491  -7.491
  9 A    10 A    11 A    12 A    13 A    14 A    15 A    16 A                  
 -3.243  -3.238  -3.237  -3.224  -3.224  -1.465  -1.151  -1.044
 17 A    18 A    19 A    20 A    21 A    22 A    23 A    24 A                  
 -0.852  -0.689  -0.679  -0.641  -0.495  -0.488  -0.451  -0.439
 25 A    26 A    27 A    28 A    29 A    30 A    31 A    32 A                  
 -0.437
 33 A                                                                          
 -- Virtual --                   
  0.013   0.060   0.076   0.090   0.099   0.102   0.106   0.131
 34 A    35 A    36 A    37 A    38 A    39 A    40 A    41 A                  
  0.135   0.151   0.186   0.207   0.217   0.225   0.235   0.294
 42 A    43 A    44 A    45 A    46 A    47 A    48 A    49 A                  
  0.306   0.314   0.357   0.519   0.547   0.550   0.577   0.578
 50 A    51 A    52 A    53 A    54 A    55 A    56 A    57 A                  
  0.583   0.596   0.713   0.743   0.757   0.776   0.800   0.878
 58 A    59 A    60 A    61 A    62 A    63 A    64 A    65 A                  
  0.917   0.931   1.024   1.044   1.078   1.089   1.118   1.161
 66 A    67 A    68 A    69 A    70 A    71 A    72 A    73 A                  
  1.175   1.207   1.267   1.371   1.413   1.499   1.883   1.977
 74 A    75 A    76 A    77 A    78 A    79 A    80 A    81 A                  
  2.029   2.173   2.241   2.298   2.390   2.414   2.588   2.619
 82 A    83 A    84 A    85 A    86 A    87 A    88 A    89 A                  
  2.666   2.702   2.950   3.027   3.109   3.370   4.114   4.199
 90 A    91 A    92 A    93 A    94 A    95 A    96 A    97 A                  
  4.334   4.378   4.469   4.515   4.535   4.550   4.628   4.886
 98 A    99 A   100 A   101 A   102 A   103 A   104 A   105 A                  
  5.206   7.187   8.173   8.188   8.268  10.324  26.614  26.658
106 A   107 A   108 A   109 A   110 A   111 A   112 A   113 A                  
 27.070  36.556  37.062  49.455 219.167 293.849 293.863 293.975
114 A   115 A   116 A   117 A   118 A   119 A   120 A   121 A                  
*******
122 A                                                                          

 Occupation and symmetry of molecular orbitals

 Point group: C1 (1 irreducible representation).

                           A     All 
 -------------------------------------
 All molecular orbitals:
  - Alpha                  122   122 
  - Beta                   122   122 
 -------------------------------------
 Alpha orbitals:
  - Frozen occupied        16    16  
  - Active occupied        17    17  
  - Active virtual         89    89  
  - Frozen virtual         0     0   
 -------------------------------------
 Beta orbitals:
  - Frozen occupied        16    16  
  - Active occupied        17    17  
  - Active virtual         89    89  
  - Frozen virtual         0     0   
 -------------------------------------

 Import integrals:   CPU 0.00 s  wall 0.00 s

 Import integrals:   CPU 42.75 s  wall 10.01 s

 MP2 amplitudes:   CPU 0.21 s  wall 0.15 s

Running a double precision version
           CCSD T amplitudes will be solved using DIIS.

           Start     Size      MaxIter   EConv     TConv     
           3         7         100       1.00e-07  1.00e-05  
 ------------------------------------------------------------------------------
           Energy (a.u.)   Ediff      Tdiff       Comment
 ------------------------------------------------------------------------------
         -3141.44477861                           
     1   -3141.42507037   1.97e-02   8.06e-01     
     2   -3141.45186887   2.68e-02   1.08e-01     
     3   -3141.45066295   1.21e-03   4.56e-02     
     4   -3141.45334300   2.68e-03   1.38e-02     Switched to DIIS steps.
     5   -3141.45425849   9.15e-04   1.22e-02     
     6   -3141.45431332   5.48e-05   2.61e-03     
     7   -3141.45432311   9.78e-06   1.33e-03     
     8   -3141.45432984   6.73e-06   3.83e-04     
     9   -3141.45433286   3.02e-06   2.57e-04     
    10   -3141.45433262   2.39e-07   7.32e-05     
    11   -3141.45433262   5.30e-10   3.26e-05     
    12   -3141.45433249   1.26e-07   1.63e-05     
    13   -3141.45433249   4.65e-09   6.06e-06     
 ------------------------------------------------------------------------------
         -3141.45433249                           CCSD T converged.

End of double precision
 SCF energy                 = -3140.67336265
 MP2 energy                 = -3141.44477861
 CCSD correlation energy     =    -0.78096984
 CCSD total energy           = -3141.45433249

 CCSD  T1^2 = 0.0116  T2^2 = 0.2758  Leading amplitudes:

 Amplitude    Orbitals with energies
  0.0312       29 (A) A                  ->    35 (A) A                   
              -0.4946                          0.0600                     
  0.0312       29 (A) B                  ->    35 (A) B                   
              -0.4946                          0.0600                     
 -0.0168       33 (A) A                  ->    44 (A) A                   
              -0.4369                          0.1858                     
 -0.0168       33 (A) B                  ->    44 (A) B                   
              -0.4369                          0.1858                     

 Amplitude    Orbitals with energies
 -0.0873       28 (A) A      28 (A) B    ->    35 (A) A      35 (A) B     
              -0.6408       -0.6408            0.0600        0.0600       
  0.0873       28 (A) A      28 (A) B    ->    35 (A) B      35 (A) A     
              -0.6408       -0.6408            0.0600        0.0600       
  0.0873       28 (A) B      28 (A) A    ->    35 (A) A      35 (A) B     
              -0.6408       -0.6408            0.0600        0.0600       
 -0.0873       28 (A) B      28 (A) A    ->    35 (A) B      35 (A) A     
              -0.6408       -0.6408            0.0600        0.0600       

 Computing CCSD intemediates for later calculations in double precision
 Finished.

Running a double precision version
           CCSD Lambda amplitudes will be solved using DIIS.
           Start     Size      MaxIter   EConv     LConv     
           3         7         100       1.00e-07  1.00e-05  
 ------------------------------------------------------------------------------
            Enorm      Ldiff       Comment
 ------------------------------------------------------------------------------
     1     5.38e-02   4.18e-02     
     2     1.25e-02   3.56e-03     
     3     5.16e-03   1.94e-03     
     4     2.99e-03   8.24e-04     Switched to DIIS steps.
     5     1.10e-03   5.83e-04     
     6     5.83e-04   1.97e-04     
     7     1.89e-04   6.26e-05     
     8     7.32e-05   2.20e-06     
     9     2.25e-05   4.41e-06     
    10     9.05e-06   1.32e-06     
    11     4.01e-06   3.91e-07     
    12     1.69e-06   2.81e-08     
    13     7.83e-07   8.12e-08     
    14     3.72e-07   3.82e-09     
    15     2.11e-07   1.56e-08     
    16     9.95e-08   1.16e-09     
 ------------------------------------------------------------------------------
                                   CCSD Lambda converged.

 Computing density matrices in double precision...
           Orbital response amplitudes will be solved using DIIS.
           Start     Size      MaxIter   EConv     LConv     
           3         7         100       1.00e-06  1.00e-06  
 ------------------------------------------------------------------------------
            Enorm      Ldiff       Comment
 ------------------------------------------------------------------------------
     1     1.13e-01   2.70e-03     
     2     1.35e-01   1.23e-02     
     3     1.88e-01   3.61e-02     
     4     1.47e-02   9.16e-02     Switched to DIIS steps.
     5     5.44e-03   1.52e-03     
     6     1.20e-03   4.63e-04     
     7     3.91e-04   5.72e-05     
     8     1.47e-04   8.10e-05     
     9     3.89e-05   3.75e-07     
    10     6.99e-06   7.97e-06     
    11     2.40e-06   6.66e-07     
    12     8.67e-07   7.56e-08     
 ------------------------------------------------------------------------------
                                   Orbital response converged.

 Computing density matrices... Done.
 CCSD calculation:   CPU 1306.92 s  wall 227.67 s

 Transferring MO TPDM to AO TPDM
 Transferring g2_o1o1o1o1
 Transferring g2_o1o1o1v1
 Transferring g2_o1o1v1v1
 Transferring g2_o1v1o1v1
 Transferring g2_o1v1v1v1
 Transferring g2_v1v1v1v1
 Adding separable TPDM
 Computing TPDM gradient
 --------------------------------------------------------
 2e gradient
  Atom          X               Y               Z
 --------------------------------------------------------
    1        -35.584751        3.379753        0.000000  
    2          3.975784      -19.613843       -0.000000  
    3          8.439051       18.066573        0.000000  
    4         23.169916       -1.832483        0.000000  
 --------------------------------------------------------
 --------------------------------------------------------
 Final gradient
  Atom          X               Y               Z
 --------------------------------------------------------
    1        -35.584751        3.379753        0.000000  
    2          3.975784      -19.613843       -0.000000  
    3          8.439051       18.066573        0.000000  
    4         23.169916       -1.832483        0.000000  
 --------------------------------------------------------
 Analytic gradient from two-electron contribution:   CPU 233.06 s  wall 66.84 s

 Total ccman2 time:   CPU 1591.74 s  wall 307.46 s


 --------------------------------------------------------------

                    Orbital Energies (a.u.)
 --------------------------------------------------------------

 Alpha MOs
 -- Occupied --
*******-104.888 -65.208 -58.569 -58.566 -58.566 -15.747 -15.739
-10.612  -9.887  -8.080  -8.076  -8.076  -7.503  -7.491  -7.491
 -3.243  -3.238  -3.237  -3.224  -3.224  -1.465  -1.151  -1.044
 -0.852  -0.689  -0.679  -0.641  -0.495  -0.488  -0.451  -0.439
 -0.437
 -- Virtual --
  0.013   0.060   0.076   0.090   0.099   0.102   0.106   0.131
  0.135   0.151   0.186   0.207   0.217   0.225   0.235   0.294
  0.306   0.314   0.357   0.519   0.547   0.550   0.577   0.578
  0.583   0.596   0.713   0.743   0.757   0.776   0.800   0.878
  0.917   0.931   1.024   1.044   1.078   1.089   1.118   1.161
  1.175   1.207   1.267   1.371   1.413   1.499   1.883   1.977
  2.029   2.173   2.241   2.298   2.390   2.414   2.588   2.619
  2.666   2.702   2.950   3.027   3.109   3.370   4.114   4.199
  4.334   4.378   4.469   4.515   4.535   4.550   4.628   4.886
  5.206   7.187   8.173   8.188   8.268  10.324  26.614  26.658
 27.070  36.556  37.062  49.455 219.167 293.849 293.863 293.975
*******
 --------------------------------------------------------------

          Ground-State Mulliken Net Atomic Charges

     Atom                 Charge (a.u.)
  ----------------------------------------
      1 Br                    0.011373
      2 N                    -0.051002
      3 N                     0.086477
      4 Cl                   -0.046847
  ----------------------------------------
  Sum of atomic charges =     0.000000

 -----------------------------------------------------------------
                    Cartesian Multipole Moments
 -----------------------------------------------------------------
    Charge (ESU x 10^10)
                 0.0000
    Dipole Moment (Debye)
         X       0.2930      Y      -0.0402      Z      -0.0000
       Tot       0.2957
    Quadrupole Moments (Debye-Ang)
        XX     -38.9635     XY      -0.9210     YY     -44.3719
        XZ      -0.0000     YZ      -0.0000     ZZ     -41.9956
    Octopole Moments (Debye-Ang^2)
       XXX      38.0454    XXY      -0.0053    XYY      13.7614
       YYY      -0.6731    XXZ       0.0000    XYZ      -0.0000
       YYZ      -0.0000    XZZ      12.0897    YZZ      -0.1831
       ZZZ      -0.0000
    Hexadecapole Moments (Debye-Ang^3)
      XXXX    -830.0851   XXXY     -16.2915   XXYY    -167.0515
      XYYY      -1.1759   YYYY     -69.4932   XXXZ      -0.0000
      XXYZ      -0.0000   XYYZ      -0.0000   YYYZ      -0.0000
      XXZZ    -164.0330   XYZZ      -0.2577   YYZZ     -18.9915
      XZZZ      -0.0000   YZZZ      -0.0000   ZZZZ     -47.3329
 -----------------------------------------------------------------
 DrvMan completing analytic gradient of the correlated energy
 Correlated dipole moment
            1
    1   0.1152738
    2  -0.0158047
    3  -0.0000000
 Energy read as -3141.454332489
 Full Analytical Gradient: (in a.u., or Hartree/Bohr)
             1             2             3             4
    1   -0.00009279    0.00010359   -0.00000350   -0.00000731
    2    0.00004936   -0.00011788    0.00007588   -0.00000736
    3   -0.00000000    0.00000000   -0.00000000    0.00000000
 Gradient time:  CPU 1.43 s  wall 1.47 s
 ----------------------------------------------------------------
             Standard Nuclear Orientation (Angstroms)
    I     Atom           X                Y                Z
 ----------------------------------------------------------------
    1      Br      1.5783680864    -0.0219968627    -0.0000000000
    2      N      -0.2986310814     0.5216579866     0.0000000000
    3      N      -0.9975626356    -0.4714786275    -0.0000000000
    4      Cl     -2.7158545298     0.0225667459     0.0000000000
 ----------------------------------------------------------------
 Nuclear Repulsion Energy =   271.3306017861 hartrees
 There are       33 alpha and       33 beta electrons

                       Distance Matrix (Angstroms)
             Br(  1)   N (  2)   N (  3)
   N (  2)  1.954146
   N (  3)  2.614852  1.214424
   Cl(  4)  4.294454  2.468210  1.787906

 Requested basis set is 6-311++G(d,p)
 There are 44 shells and 122 basis functions
 A cutoff of  1.0D-14 yielded    857 shell pairs
 There are      7058 function pairs (      7785 Cartesian)
 Smallest overlap matrix eigenvalue = 2.56E-04
 Guess MOs from SCF MO coefficient file

 -----------------------------------------------------------------------
  General SCF calculation program by
  Eric Jon Sundstrom, Paul Horn, Yuezhi Mao, Dmitri Zuev, Alec White,
  David Stuck, Shaama M.S., Shane Yost, Joonho Lee, David Small,
  Daniel Levine, Susi Lehtola, Hugh Burton, Evgeny Epifanovsky
 -----------------------------------------------------------------------
 Hartree-Fock
 using 6 threads for integral computing
 -------------------------------------------------------
 OpenMP Integral computing Module                
 Release: version 2.0, May 2017, Q-Chem Inc. Pleasanton 
 -------------------------------------------------------
 A restricted SCF calculation will be
 performed using DIIS
 SCF converges when DIIS error is below 1.0e-08
 ---------------------------------------
  Cycle       Energy         DIIS error
 ---------------------------------------
    1   -3140.6733427946      1.00e-05  
    2   -3140.6733431436      3.22e-06  
    3   -3140.6733432153      1.85e-06  
    4   -3140.6733432307      9.39e-07  
    5   -3140.6733432380      2.42e-07  
    6   -3140.6733432387      1.08e-07  
    7   -3140.6733432387      3.98e-08  
    8   -3140.6733432388      1.58e-08  
    9   -3140.6733432387      6.00e-09  Convergence criterion met
 ---------------------------------------
 SCF time:   CPU 6.31s  wall 1.00s 
 SCF   energy in the final basis set =    -3140.6733432387
 Total energy in the final basis set =    -3140.6733432387


 ------------------------------------------------------------------------------

   CCMAN2: suite of methods based on coupled cluster
           and equation of motion theories.

   Components:
   * libvmm-1.3-trunk
     by Evgeny Epifanovsky, Ilya Kaliman.
   * libtensor-2.5-trunk
     by Evgeny Epifanovsky, Michael Wormit, Dmitry Zuev, Sam Manzer, 
        Ilya Kaliman.
   * libcc-2.5-trunk
     by Evgeny Epifanovsky, Arik Landau, Tomasz Kus, Kirill Khistyaev, 
        Dmitry Zuev, Prashant Manohar, Xintian Feng, Anna Krylov, 
        Matthew Goldey, Alec White, Thomas Jagau, Kaushik Nanda, 
        Anastasia Gunina, Alexander Kunitsa, Joonho Lee.

   CCMAN original authors:
   Anna I. Krylov, C. David Sherrill, Steven R. Gwaltney,
   Edward F. C. Byrd (2000)
   Sergey V. Levchenko, Lyudmila V. Slipchenko, Tao Wang,
   Ana-Maria C. Cristian (2003)
   Piotr A. Pieniazek, C. Melania Oana, Evgeny Epifanovsky (2007)
   Prashant Manohar (2009)

 ------------------------------------------------------------------------------


 Allocating and initializing 63808MB of RAM...
 Calculation will run on 6 cores.


 Alpha MOs, Restricted
 -- Occupied --                  
-490.08 -104.89  -65.21  -58.57  -58.57  -58.57  -15.75  -15.74
  1 A     2 A     3 A     4 A     5 A     6 A     7 A     8 A                  
-10.612  -9.887  -8.080  -8.076  -8.076  -7.503  -7.491  -7.491
  9 A    10 A    11 A    12 A    13 A    14 A    15 A    16 A                  
 -3.243  -3.238  -3.237  -3.224  -3.224  -1.465  -1.151  -1.044
 17 A    18 A    19 A    20 A    21 A    22 A    23 A    24 A                  
 -0.852  -0.689  -0.679  -0.641  -0.495  -0.488  -0.451  -0.439
 25 A    26 A    27 A    28 A    29 A    30 A    31 A    32 A                  
 -0.437
 33 A                                                                          
 -- Virtual --                   
  0.013   0.060   0.076   0.090   0.099   0.102   0.106   0.131
 34 A    35 A    36 A    37 A    38 A    39 A    40 A    41 A                  
  0.135   0.151   0.186   0.207   0.217   0.225   0.235   0.294
 42 A    43 A    44 A    45 A    46 A    47 A    48 A    49 A                  
  0.306   0.314   0.357   0.519   0.547   0.550   0.577   0.578
 50 A    51 A    52 A    53 A    54 A    55 A    56 A    57 A                  
  0.583   0.596   0.713   0.743   0.757   0.776   0.800   0.878
 58 A    59 A    60 A    61 A    62 A    63 A    64 A    65 A                  
  0.917   0.931   1.024   1.043   1.078   1.089   1.118   1.161
 66 A    67 A    68 A    69 A    70 A    71 A    72 A    73 A                  
  1.175   1.207   1.267   1.371   1.413   1.499   1.883   1.977
 74 A    75 A    76 A    77 A    78 A    79 A    80 A    81 A                  
  2.029   2.173   2.241   2.298   2.390   2.414   2.588   2.619
 82 A    83 A    84 A    85 A    86 A    87 A    88 A    89 A                  
  2.666   2.702   2.950   3.027   3.109   3.370   4.114   4.199
 90 A    91 A    92 A    93 A    94 A    95 A    96 A    97 A                  
  4.334   4.378   4.469   4.515   4.535   4.550   4.628   4.886
 98 A    99 A   100 A   101 A   102 A   103 A   104 A   105 A                  
  5.206   7.187   8.173   8.188   8.268  10.324  26.614  26.658
106 A   107 A   108 A   109 A   110 A   111 A   112 A   113 A                  
 27.070  36.556  37.062  49.455 219.167 293.849 293.863 293.975
114 A   115 A   116 A   117 A   118 A   119 A   120 A   121 A                  
*******
122 A                                                                          

 Beta MOs, Restricted
 -- Occupied --                  
-490.08 -104.89  -65.21  -58.57  -58.57  -58.57  -15.75  -15.74
  1 A     2 A     3 A     4 A     5 A     6 A     7 A     8 A                  
-10.612  -9.887  -8.080  -8.076  -8.076  -7.503  -7.491  -7.491
  9 A    10 A    11 A    12 A    13 A    14 A    15 A    16 A                  
 -3.243  -3.238  -3.237  -3.224  -3.224  -1.465  -1.151  -1.044
 17 A    18 A    19 A    20 A    21 A    22 A    23 A    24 A                  
 -0.852  -0.689  -0.679  -0.641  -0.495  -0.488  -0.451  -0.439
 25 A    26 A    27 A    28 A    29 A    30 A    31 A    32 A                  
 -0.437
 33 A                                                                          
 -- Virtual --                   
  0.013   0.060   0.076   0.090   0.099   0.102   0.106   0.131
 34 A    35 A    36 A    37 A    38 A    39 A    40 A    41 A                  
  0.135   0.151   0.186   0.207   0.217   0.225   0.235   0.294
 42 A    43 A    44 A    45 A    46 A    47 A    48 A    49 A                  
  0.306   0.314   0.357   0.519   0.547   0.550   0.577   0.578
 50 A    51 A    52 A    53 A    54 A    55 A    56 A    57 A                  
  0.583   0.596   0.713   0.743   0.757   0.776   0.800   0.878
 58 A    59 A    60 A    61 A    62 A    63 A    64 A    65 A                  
  0.917   0.931   1.024   1.043   1.078   1.089   1.118   1.161
 66 A    67 A    68 A    69 A    70 A    71 A    72 A    73 A                  
  1.175   1.207   1.267   1.371   1.413   1.499   1.883   1.977
 74 A    75 A    76 A    77 A    78 A    79 A    80 A    81 A                  
  2.029   2.173   2.241   2.298   2.390   2.414   2.588   2.619
 82 A    83 A    84 A    85 A    86 A    87 A    88 A    89 A                  
  2.666   2.702   2.950   3.027   3.109   3.370   4.114   4.199
 90 A    91 A    92 A    93 A    94 A    95 A    96 A    97 A                  
  4.334   4.378   4.469   4.515   4.535   4.550   4.628   4.886
 98 A    99 A   100 A   101 A   102 A   103 A   104 A   105 A                  
  5.206   7.187   8.173   8.188   8.268  10.324  26.614  26.658
106 A   107 A   108 A   109 A   110 A   111 A   112 A   113 A                  
 27.070  36.556  37.062  49.455 219.167 293.849 293.863 293.975
114 A   115 A   116 A   117 A   118 A   119 A   120 A   121 A                  
*******
122 A                                                                          

 Occupation and symmetry of molecular orbitals

 Point group: C1 (1 irreducible representation).

                           A     All 
 -------------------------------------
 All molecular orbitals:
  - Alpha                  122   122 
  - Beta                   122   122 
 -------------------------------------
 Alpha orbitals:
  - Frozen occupied        16    16  
  - Active occupied        17    17  
  - Active virtual         89    89  
  - Frozen virtual         0     0   
 -------------------------------------
 Beta orbitals:
  - Frozen occupied        16    16  
  - Active occupied        17    17  
  - Active virtual         89    89  
  - Frozen virtual         0     0   
 -------------------------------------

 Import integrals:   CPU 0.00 s  wall 0.00 s

 Import integrals:   CPU 41.90 s  wall 9.72 s

 MP2 amplitudes:   CPU 0.18 s  wall 0.14 s

Running a double precision version
           CCSD T amplitudes will be solved using DIIS.

           Start     Size      MaxIter   EConv     TConv     
           3         7         100       1.00e-07  1.00e-05  
 ------------------------------------------------------------------------------
           Energy (a.u.)   Ediff      Tdiff       Comment
 ------------------------------------------------------------------------------
         -3141.44478065                           
     1   -3141.42506532   1.97e-02   8.06e-01     
     2   -3141.45186880   2.68e-02   1.08e-01     
     3   -3141.45066184   1.21e-03   4.56e-02     
     4   -3141.45334278   2.68e-03   1.38e-02     Switched to DIIS steps.
     5   -3141.45425849   9.16e-04   1.22e-02     
     6   -3141.45431335   5.49e-05   2.61e-03     
     7   -3141.45432313   9.78e-06   1.33e-03     
     8   -3141.45432986   6.73e-06   3.83e-04     
     9   -3141.45433289   3.03e-06   2.57e-04     
    10   -3141.45433265   2.39e-07   7.33e-05     
    11   -3141.45433265   6.01e-11   3.27e-05     
    12   -3141.45433252   1.27e-07   1.63e-05     
    13   -3141.45433252   4.60e-09   6.07e-06     
 ------------------------------------------------------------------------------
         -3141.45433252                           CCSD T converged.

End of double precision
 SCF energy                 = -3140.67334324
 MP2 energy                 = -3141.44478065
 CCSD correlation energy     =    -0.78098928
 CCSD total energy           = -3141.45433252

 CCSD  T1^2 = 0.0116  T2^2 = 0.2759  Leading amplitudes:

 Amplitude    Orbitals with energies
  0.0312       29 (A) A                  ->    35 (A) A                   
              -0.4945                          0.0600                     
  0.0312       29 (A) B                  ->    35 (A) B                   
              -0.4945                          0.0600                     
 -0.0168       33 (A) A                  ->    44 (A) A                   
              -0.4370                          0.1857                     
 -0.0168       33 (A) B                  ->    44 (A) B                   
              -0.4370                          0.1857                     

 Amplitude    Orbitals with energies
 -0.0873       28 (A) A      28 (A) B    ->    35 (A) A      35 (A) B     
              -0.6409       -0.6409            0.0600        0.0600       
  0.0873       28 (A) A      28 (A) B    ->    35 (A) B      35 (A) A     
              -0.6409       -0.6409            0.0600        0.0600       
  0.0873       28 (A) B      28 (A) A    ->    35 (A) A      35 (A) B     
              -0.6409       -0.6409            0.0600        0.0600       
 -0.0873       28 (A) B      28 (A) A    ->    35 (A) B      35 (A) A     
              -0.6409       -0.6409            0.0600        0.0600       

 Computing CCSD intemediates for later calculations in double precision
 Finished.

Running a double precision version
           CCSD Lambda amplitudes will be solved using DIIS.
           Start     Size      MaxIter   EConv     LConv     
           3         7         100       1.00e-07  1.00e-05  
 ------------------------------------------------------------------------------
            Enorm      Ldiff       Comment
 ------------------------------------------------------------------------------
     1     5.38e-02   4.18e-02     
     2     1.25e-02   3.56e-03     
     3     5.16e-03   1.94e-03     
     4     2.99e-03   8.24e-04     Switched to DIIS steps.
     5     1.10e-03   5.83e-04     
     6     5.84e-04   1.97e-04     
     7     1.89e-04   6.27e-05     
     8     7.33e-05   2.20e-06     
     9     2.25e-05   4.41e-06     
    10     9.07e-06   1.32e-06     
    11     4.02e-06   3.91e-07     
    12     1.69e-06   2.78e-08     
    13     7.87e-07   8.10e-08     
    14     3.74e-07   4.05e-09     
    15     2.12e-07   1.56e-08     
    16     1.00e-07   1.10e-09     
 ------------------------------------------------------------------------------
                                   CCSD Lambda converged.

 Computing density matrices in double precision...
           Orbital response amplitudes will be solved using DIIS.
           Start     Size      MaxIter   EConv     LConv     
           3         7         100       1.00e-06  1.00e-06  
 ------------------------------------------------------------------------------
            Enorm      Ldiff       Comment
 ------------------------------------------------------------------------------
     1     1.13e-01   2.72e-03     
     2     1.36e-01   1.24e-02     
     3     1.88e-01   3.62e-02     
     4     1.47e-02   9.17e-02     Switched to DIIS steps.
     5     5.46e-03   1.53e-03     
     6     1.20e-03   4.65e-04     
     7     3.91e-04   5.75e-05     
     8     1.47e-04   8.10e-05     
     9     3.89e-05   3.55e-07     
    10     7.00e-06   7.98e-06     
    11     2.40e-06   6.65e-07     
    12     8.66e-07   7.68e-08     
 ------------------------------------------------------------------------------
                                   Orbital response converged.

 Computing density matrices... Done.
 CCSD calculation:   CPU 1304.76 s  wall 227.35 s

 Transferring MO TPDM to AO TPDM
 Transferring g2_o1o1o1o1
 Transferring g2_o1o1o1v1
 Transferring g2_o1o1v1v1
 Transferring g2_o1v1o1v1
 Transferring g2_o1v1v1v1
 Transferring g2_v1v1v1v1
 Adding separable TPDM
 Computing TPDM gradient
 --------------------------------------------------------
 2e gradient
  Atom          X               Y               Z
 --------------------------------------------------------
    1        -35.573492        3.408131       -0.000000  
    2          3.965221      -19.634151       -0.000000  
    3          8.438977       18.061477        0.000000  
    4         23.169294       -1.835457       -0.000000  
 --------------------------------------------------------
 --------------------------------------------------------
 Final gradient
  Atom          X               Y               Z
 --------------------------------------------------------
    1        -35.573492        3.408131       -0.000000  
    2          3.965221      -19.634151       -0.000000  
    3          8.438977       18.061477        0.000000  
    4         23.169294       -1.835457       -0.000000  
 --------------------------------------------------------
 Analytic gradient from two-electron contribution:   CPU 247.78 s  wall 69.42 s

 Total ccman2 time:   CPU 1604.35 s  wall 309.92 s


 --------------------------------------------------------------

                    Orbital Energies (a.u.)
 --------------------------------------------------------------

 Alpha MOs
 -- Occupied --
*******-104.888 -65.208 -58.569 -58.566 -58.566 -15.747 -15.739
-10.612  -9.887  -8.080  -8.076  -8.076  -7.503  -7.491  -7.491
 -3.243  -3.238  -3.237  -3.224  -3.224  -1.465  -1.151  -1.044
 -0.852  -0.689  -0.679  -0.641  -0.495  -0.488  -0.451  -0.439
 -0.437
 -- Virtual --
  0.013   0.060   0.076   0.090   0.099   0.102   0.106   0.131
  0.135   0.151   0.186   0.207   0.217   0.225   0.235   0.294
  0.306   0.314   0.357   0.519   0.547   0.550   0.577   0.578
  0.583   0.596   0.713   0.743   0.757   0.776   0.800   0.878
  0.917   0.931   1.024   1.043   1.078   1.089   1.118   1.161
  1.175   1.207   1.267   1.371   1.413   1.499   1.883   1.977
  2.029   2.173   2.241   2.298   2.390   2.414   2.588   2.619
  2.666   2.702   2.950   3.027   3.109   3.370   4.114   4.199
  4.334   4.378   4.469   4.515   4.535   4.550   4.628   4.886
  5.206   7.187   8.173   8.188   8.268  10.324  26.614  26.658
 27.070  36.556  37.062  49.455 219.167 293.849 293.863 293.975
*******
 --------------------------------------------------------------

          Ground-State Mulliken Net Atomic Charges

     Atom                 Charge (a.u.)
  ----------------------------------------
      1 Br                    0.011146
      2 N                    -0.050795
      3 N                     0.086600
      4 Cl                   -0.046951
  ----------------------------------------
  Sum of atomic charges =     0.000000

 -----------------------------------------------------------------
                    Cartesian Multipole Moments
 -----------------------------------------------------------------
    Charge (ESU x 10^10)
                 0.0000
    Dipole Moment (Debye)
         X       0.2904      Y      -0.0406      Z      -0.0000
       Tot       0.2932
    Quadrupole Moments (Debye-Ang)
        XX     -38.9664     XY      -0.9250     YY     -44.3699
        XZ      -0.0000     YZ       0.0000     ZZ     -41.9964
    Octopole Moments (Debye-Ang^2)
       XXX      38.0286    XXY       0.0170    XYY      13.7634
       YYY      -0.5616    XXZ       0.0000    XYZ      -0.0000
       YYZ      -0.0000    XZZ      12.0873    YZZ      -0.1458
       ZZZ       0.0000
    Hexadecapole Moments (Debye-Ang^3)
      XXXX    -830.1260   XXXY     -16.1635   XXYY    -167.0387
      XYYY      -1.0030   YYYY     -69.4986   XXXZ      -0.0000
      XXYZ       0.0000   XYYZ      -0.0000   YYYZ       0.0000
      XXZZ    -164.0356   XYZZ      -0.1990   YYZZ     -18.9928
      XZZZ      -0.0000   YZZZ       0.0000   ZZZZ     -47.3351
 -----------------------------------------------------------------
 DrvMan completing analytic gradient of the correlated energy
 Correlated dipole moment
            1
    1   0.1142547
    2  -0.0159622
    3  -0.0000000
 Energy read as -3141.454332519
 Full Analytical Gradient: (in a.u., or Hartree/Bohr)
             1             2             3             4
    1   -0.00003985   -0.00004026    0.00006975    0.00001036
    2   -0.00003888    0.00003450    0.00001797   -0.00001360
    3   -0.00000000    0.00000000   -0.00000000   -0.00000000
 Gradient time:  CPU 1.43 s  wall 1.46 s
 ----------------------------------------------------------------
             Standard Nuclear Orientation (Angstroms)
    I     Atom           X                Y                Z
 ----------------------------------------------------------------
    1      Br      1.5783680864    -0.0209968627     0.0010000000
    2      N      -0.2986310814     0.5216579866     0.0000000000
    3      N      -0.9975626356    -0.4714786275    -0.0000000000
    4      Cl     -2.7158545298     0.0225667459     0.0000000000
 ----------------------------------------------------------------
 Nuclear Repulsion Energy =   271.3369386627 hartrees
 There are       33 alpha and       33 beta electrons

                       Distance Matrix (Angstroms)
             Br(  1)   N (  2)   N (  3)
   N (  2)  1.953868
   N (  3)  2.615025  1.214424
   Cl(  4)  4.294444  2.468210  1.787906

 Requested basis set is 6-311++G(d,p)
 There are 44 shells and 122 basis functions
 A cutoff of  1.0D-14 yielded    857 shell pairs
 There are      7058 function pairs (      7785 Cartesian)
 Smallest overlap matrix eigenvalue = 2.56E-04
 Guess MOs from SCF MO coefficient file

 -----------------------------------------------------------------------
  General SCF calculation program by
  Eric Jon Sundstrom, Paul Horn, Yuezhi Mao, Dmitri Zuev, Alec White,
  David Stuck, Shaama M.S., Shane Yost, Joonho Lee, David Small,
  Daniel Levine, Susi Lehtola, Hugh Burton, Evgeny Epifanovsky
 -----------------------------------------------------------------------
 Hartree-Fock
 using 6 threads for integral computing
 -------------------------------------------------------
 OpenMP Integral computing Module                
 Release: version 2.0, May 2017, Q-Chem Inc. Pleasanton 
 -------------------------------------------------------
 A restricted SCF calculation will be
 performed using DIIS
 SCF converges when DIIS error is below 1.0e-08
 ---------------------------------------
  Cycle       Energy         DIIS error
 ---------------------------------------
    1   -3140.6733527610      6.61e-06  
    2   -3140.6733529258      2.17e-06  
    3   -3140.6733529622      1.12e-06  
    4   -3140.6733529695      6.60e-07  
    5   -3140.6733529726      1.76e-07  
    6   -3140.6733529729      7.23e-08  
    7   -3140.6733529729      3.39e-08  
    8   -3140.6733529730      1.39e-08  
    9   -3140.6733529730      5.46e-09  Convergence criterion met
 ---------------------------------------
 SCF time:   CPU 6.49s  wall 2.00s 
 SCF   energy in the final basis set =    -3140.6733529730
 Total energy in the final basis set =    -3140.6733529730


 ------------------------------------------------------------------------------

   CCMAN2: suite of methods based on coupled cluster
           and equation of motion theories.

   Components:
   * libvmm-1.3-trunk
     by Evgeny Epifanovsky, Ilya Kaliman.
   * libtensor-2.5-trunk
     by Evgeny Epifanovsky, Michael Wormit, Dmitry Zuev, Sam Manzer, 
        Ilya Kaliman.
   * libcc-2.5-trunk
     by Evgeny Epifanovsky, Arik Landau, Tomasz Kus, Kirill Khistyaev, 
        Dmitry Zuev, Prashant Manohar, Xintian Feng, Anna Krylov, 
        Matthew Goldey, Alec White, Thomas Jagau, Kaushik Nanda, 
        Anastasia Gunina, Alexander Kunitsa, Joonho Lee.

   CCMAN original authors:
   Anna I. Krylov, C. David Sherrill, Steven R. Gwaltney,
   Edward F. C. Byrd (2000)
   Sergey V. Levchenko, Lyudmila V. Slipchenko, Tao Wang,
   Ana-Maria C. Cristian (2003)
   Piotr A. Pieniazek, C. Melania Oana, Evgeny Epifanovsky (2007)
   Prashant Manohar (2009)

 ------------------------------------------------------------------------------


 Allocating and initializing 63808MB of RAM...
 Calculation will run on 6 cores.


 Alpha MOs, Restricted
 -- Occupied --                  
-490.08 -104.89  -65.21  -58.57  -58.57  -58.57  -15.75  -15.74
  1 A     2 A     3 A     4 A     5 A     6 A     7 A     8 A                  
-10.612  -9.887  -8.080  -8.076  -8.076  -7.503  -7.491  -7.491
  9 A    10 A    11 A    12 A    13 A    14 A    15 A    16 A                  
 -3.243  -3.238  -3.237  -3.224  -3.224  -1.465  -1.151  -1.044
 17 A    18 A    19 A    20 A    21 A    22 A    23 A    24 A                  
 -0.852  -0.689  -0.679  -0.641  -0.495  -0.488  -0.451  -0.439
 25 A    26 A    27 A    28 A    29 A    30 A    31 A    32 A                  
 -0.437
 33 A                                                                          
 -- Virtual --                   
  0.013   0.060   0.076   0.090   0.099   0.102   0.106   0.131
 34 A    35 A    36 A    37 A    38 A    39 A    40 A    41 A                  
  0.135   0.151   0.186   0.207   0.217   0.225   0.235   0.294
 42 A    43 A    44 A    45 A    46 A    47 A    48 A    49 A                  
  0.306   0.314   0.357   0.519   0.547   0.550   0.577   0.578
 50 A    51 A    52 A    53 A    54 A    55 A    56 A    57 A                  
  0.583   0.596   0.713   0.743   0.757   0.776   0.800   0.878
 58 A    59 A    60 A    61 A    62 A    63 A    64 A    65 A                  
  0.917   0.931   1.024   1.044   1.078   1.089   1.118   1.161
 66 A    67 A    68 A    69 A    70 A    71 A    72 A    73 A                  
  1.175   1.207   1.267   1.371   1.413   1.499   1.883   1.977
 74 A    75 A    76 A    77 A    78 A    79 A    80 A    81 A                  
  2.029   2.173   2.241   2.298   2.390   2.414   2.588   2.619
 82 A    83 A    84 A    85 A    86 A    87 A    88 A    89 A                  
  2.666   2.702   2.950   3.027   3.109   3.370   4.114   4.199
 90 A    91 A    92 A    93 A    94 A    95 A    96 A    97 A                  
  4.334   4.378   4.469   4.515   4.535   4.550   4.628   4.886
 98 A    99 A   100 A   101 A   102 A   103 A   104 A   105 A                  
  5.206   7.187   8.173   8.188   8.268  10.324  26.614  26.658
106 A   107 A   108 A   109 A   110 A   111 A   112 A   113 A                  
 27.070  36.556  37.062  49.455 219.167 293.849 293.863 293.975
114 A   115 A   116 A   117 A   118 A   119 A   120 A   121 A                  
*******
122 A                                                                          

 Beta MOs, Restricted
 -- Occupied --                  
-490.08 -104.89  -65.21  -58.57  -58.57  -58.57  -15.75  -15.74
  1 A     2 A     3 A     4 A     5 A     6 A     7 A     8 A                  
-10.612  -9.887  -8.080  -8.076  -8.076  -7.503  -7.491  -7.491
  9 A    10 A    11 A    12 A    13 A    14 A    15 A    16 A                  
 -3.243  -3.238  -3.237  -3.224  -3.224  -1.465  -1.151  -1.044
 17 A    18 A    19 A    20 A    21 A    22 A    23 A    24 A                  
 -0.852  -0.689  -0.679  -0.641  -0.495  -0.488  -0.451  -0.439
 25 A    26 A    27 A    28 A    29 A    30 A    31 A    32 A                  
 -0.437
 33 A                                                                          
 -- Virtual --                   
  0.013   0.060   0.076   0.090   0.099   0.102   0.106   0.131
 34 A    35 A    36 A    37 A    38 A    39 A    40 A    41 A                  
  0.135   0.151   0.186   0.207   0.217   0.225   0.235   0.294
 42 A    43 A    44 A    45 A    46 A    47 A    48 A    49 A                  
  0.306   0.314   0.357   0.519   0.547   0.550   0.577   0.578
 50 A    51 A    52 A    53 A    54 A    55 A    56 A    57 A                  
  0.583   0.596   0.713   0.743   0.757   0.776   0.800   0.878
 58 A    59 A    60 A    61 A    62 A    63 A    64 A    65 A                  
  0.917   0.931   1.024   1.044   1.078   1.089   1.118   1.161
 66 A    67 A    68 A    69 A    70 A    71 A    72 A    73 A                  
  1.175   1.207   1.267   1.371   1.413   1.499   1.883   1.977
 74 A    75 A    76 A    77 A    78 A    79 A    80 A    81 A                  
  2.029   2.173   2.241   2.298   2.390   2.414   2.588   2.619
 82 A    83 A    84 A    85 A    86 A    87 A    88 A    89 A                  
  2.666   2.702   2.950   3.027   3.109   3.370   4.114   4.199
 90 A    91 A    92 A    93 A    94 A    95 A    96 A    97 A                  
  4.334   4.378   4.469   4.515   4.535   4.550   4.628   4.886
 98 A    99 A   100 A   101 A   102 A   103 A   104 A   105 A                  
  5.206   7.187   8.173   8.188   8.268  10.324  26.614  26.658
106 A   107 A   108 A   109 A   110 A   111 A   112 A   113 A                  
 27.070  36.556  37.062  49.455 219.167 293.849 293.863 293.975
114 A   115 A   116 A   117 A   118 A   119 A   120 A   121 A                  
*******
122 A                                                                          

 Occupation and symmetry of molecular orbitals

 Point group: C1 (1 irreducible representation).

                           A     All 
 -------------------------------------
 All molecular orbitals:
  - Alpha                  122   122 
  - Beta                   122   122 
 -------------------------------------
 Alpha orbitals:
  - Frozen occupied        16    16  
  - Active occupied        17    17  
  - Active virtual         89    89  
  - Frozen virtual         0     0   
 -------------------------------------
 Beta orbitals:
  - Frozen occupied        16    16  
  - Active occupied        17    17  
  - Active virtual         89    89  
  - Frozen virtual         0     0   
 -------------------------------------

 Import integrals:   CPU 0.00 s  wall 0.00 s

 Import integrals:   CPU 40.10 s  wall 8.56 s

 MP2 amplitudes:   CPU 0.13 s  wall 0.09 s

Running a double precision version
           CCSD T amplitudes will be solved using DIIS.

           Start     Size      MaxIter   EConv     TConv     
           3         7         100       1.00e-07  1.00e-05  
 ------------------------------------------------------------------------------
           Energy (a.u.)   Ediff      Tdiff       Comment
 ------------------------------------------------------------------------------
         -3141.44477965                           
     1   -3141.42506787   1.97e-02   8.06e-01     
     2   -3141.45186886   2.68e-02   1.08e-01     
     3   -3141.45066242   1.21e-03   4.56e-02     
     4   -3141.45334292   2.68e-03   1.38e-02     Switched to DIIS steps.
     5   -3141.45425851   9.16e-04   1.22e-02     
     6   -3141.45431336   5.48e-05   2.61e-03     
     7   -3141.45432314   9.78e-06   1.33e-03     
     8   -3141.45432987   6.73e-06   3.83e-04     
     9   -3141.45433290   3.02e-06   2.57e-04     
    10   -3141.45433266   2.39e-07   7.32e-05     
    11   -3141.45433266   2.35e-10   3.26e-05     
    12   -3141.45433253   1.26e-07   1.63e-05     
    13   -3141.45433253   4.62e-09   6.07e-06     
 ------------------------------------------------------------------------------
         -3141.45433253                           CCSD T converged.

End of double precision
 SCF energy                 = -3140.67335297
 MP2 energy                 = -3141.44477965
 CCSD correlation energy     =    -0.78097956
 CCSD total energy           = -3141.45433253

 CCSD  T1^2 = 0.0116  T2^2 = 0.2759  Leading amplitudes:

 Amplitude    Orbitals with energies
 -0.0312       29 (A) A                  ->    35 (A) A                   
              -0.4945                          0.0600                     
 -0.0312       29 (A) B                  ->    35 (A) B                   
              -0.4945                          0.0600                     
  0.0168       33 (A) A                  ->    44 (A) A                   
              -0.4369                          0.1857                     
  0.0168       33 (A) B                  ->    44 (A) B                   
              -0.4369                          0.1857                     

 Amplitude    Orbitals with energies
 -0.0873       28 (A) A      28 (A) B    ->    35 (A) A      35 (A) B     
              -0.6409       -0.6409            0.0600        0.0600       
  0.0873       28 (A) A      28 (A) B    ->    35 (A) B      35 (A) A     
              -0.6409       -0.6409            0.0600        0.0600       
  0.0873       28 (A) B      28 (A) A    ->    35 (A) A      35 (A) B     
              -0.6409       -0.6409            0.0600        0.0600       
 -0.0873       28 (A) B      28 (A) A    ->    35 (A) B      35 (A) A     
              -0.6409       -0.6409            0.0600        0.0600       

 Computing CCSD intemediates for later calculations in double precision
 Finished.

Running a double precision version
           CCSD Lambda amplitudes will be solved using DIIS.
           Start     Size      MaxIter   EConv     LConv     
           3         7         100       1.00e-07  1.00e-05  
 ------------------------------------------------------------------------------
            Enorm      Ldiff       Comment
 ------------------------------------------------------------------------------
     1     5.38e-02   4.18e-02     
     2     1.25e-02   3.56e-03     
     3     5.16e-03   1.94e-03     
     4     2.99e-03   8.24e-04     Switched to DIIS steps.
     5     1.10e-03   5.83e-04     
     6     5.84e-04   1.97e-04     
     7     1.89e-04   6.26e-05     
     8     7.33e-05   2.20e-06     
     9     2.25e-05   4.41e-06     
    10     9.06e-06   1.32e-06     
    11     4.01e-06   3.91e-07     
    12     1.69e-06   2.79e-08     
    13     7.85e-07   8.11e-08     
    14     3.73e-07   3.93e-09     
    15     2.12e-07   1.56e-08     
    16     9.97e-08   1.13e-09     
 ------------------------------------------------------------------------------
                                   CCSD Lambda converged.

 Computing density matrices in double precision...
           Orbital response amplitudes will be solved using DIIS.
           Start     Size      MaxIter   EConv     LConv     
           3         7         100       1.00e-06  1.00e-06  
 ------------------------------------------------------------------------------
            Enorm      Ldiff       Comment
 ------------------------------------------------------------------------------
     1     1.13e-01   2.71e-03     
     2     1.35e-01   1.24e-02     
     3     1.88e-01   3.61e-02     
     4     1.47e-02   9.16e-02     Switched to DIIS steps.
     5     5.45e-03   1.53e-03     
     6     1.20e-03   4.64e-04     
     7     3.91e-04   5.74e-05     
     8     1.47e-04   8.10e-05     
     9     3.89e-05   3.64e-07     
    10     7.00e-06   7.97e-06     
    11     2.40e-06   6.66e-07     
    12     8.67e-07   7.62e-08     
 ------------------------------------------------------------------------------
                                   Orbital response converged.

 Computing density matrices... Done.
 CCSD calculation:   CPU 1302.66 s  wall 226.95 s

 Transferring MO TPDM to AO TPDM
 Transferring g2_o1o1o1o1
 Transferring g2_o1o1o1v1
 Transferring g2_o1o1v1v1
 Transferring g2_o1v1o1v1
 Transferring g2_o1v1v1v1
 Transferring g2_v1v1v1v1
 Adding separable TPDM
 Computing TPDM gradient
 --------------------------------------------------------
 2e gradient
  Atom          X               Y               Z
 --------------------------------------------------------
    1        -35.579119        3.393944       -0.015409  
    2          3.970501      -19.624000        0.010097  
    3          8.439013       18.064026        0.003745  
    4         23.169606       -1.833970        0.001567  
 --------------------------------------------------------
 --------------------------------------------------------
 Final gradient
  Atom          X               Y               Z
 --------------------------------------------------------
    1        -35.579119        3.393944       -0.015409  
    2          3.970501      -19.624000        0.010097  
    3          8.439013       18.064026        0.003745  
    4         23.169606       -1.833970        0.001567  
 --------------------------------------------------------
 Analytic gradient from two-electron contribution:   CPU 249.93 s  wall 72.96 s

 Total ccman2 time:   CPU 1596.99 s  wall 309.93 s


 --------------------------------------------------------------

                    Orbital Energies (a.u.)
 --------------------------------------------------------------

 Alpha MOs
 -- Occupied --
*******-104.888 -65.208 -58.569 -58.566 -58.566 -15.747 -15.739
-10.612  -9.887  -8.080  -8.076  -8.076  -7.503  -7.491  -7.491
 -3.243  -3.238  -3.237  -3.224  -3.224  -1.465  -1.151  -1.044
 -0.852  -0.689  -0.679  -0.641  -0.495  -0.488  -0.451  -0.439
 -0.437
 -- Virtual --
  0.013   0.060   0.076   0.090   0.099   0.102   0.106   0.131
  0.135   0.151   0.186   0.207   0.217   0.225   0.235   0.294
  0.306   0.314   0.357   0.519   0.547   0.550   0.577   0.578
  0.583   0.596   0.713   0.743   0.757   0.776   0.800   0.878
  0.917   0.931   1.024   1.044   1.078   1.089   1.118   1.161
  1.175   1.207   1.267   1.371   1.413   1.499   1.883   1.977
  2.029   2.173   2.241   2.298   2.390   2.414   2.588   2.619
  2.666   2.702   2.950   3.027   3.109   3.370   4.114   4.199
  4.334   4.378   4.469   4.515   4.535   4.550   4.628   4.886
  5.206   7.187   8.173   8.188   8.268  10.324  26.614  26.658
 27.070  36.556  37.062  49.455 219.167 293.849 293.863 293.975
*******
 --------------------------------------------------------------

          Ground-State Mulliken Net Atomic Charges

     Atom                 Charge (a.u.)
  ----------------------------------------
      1 Br                    0.011259
      2 N                    -0.050899
      3 N                     0.086539
      4 Cl                   -0.046899
  ----------------------------------------
  Sum of atomic charges =     0.000000

 -----------------------------------------------------------------
                    Cartesian Multipole Moments
 -----------------------------------------------------------------
    Charge (ESU x 10^10)
                -0.0000
    Dipole Moment (Debye)
         X       0.2917      Y      -0.0404      Z       0.0002
       Tot       0.2945
    Quadrupole Moments (Debye-Ang)
        XX     -38.9650     XY      -0.9230     YY     -44.3709
        XZ       0.0013     YZ       0.0001     ZZ     -41.9960
    Octopole Moments (Debye-Ang^2)
       XXX      38.0370    XXY       0.0058    XYY      13.7624
       YYY      -0.6174    XXZ      -0.0103    XYZ      -0.0014
       YYZ      -0.0186    XZZ      12.0885    YZZ      -0.1644
       ZZZ      -0.0564
    Hexadecapole Moments (Debye-Ang^3)
      XXXX    -830.1055   XXXY     -16.2276   XXYY    -167.0451
      XYYY      -1.0895   YYYY     -69.4958   XXXZ      -0.0676
      XXYZ      -0.0027   XYYZ      -0.0293   YYYZ       0.0017
      XXZZ    -164.0343   XYZZ      -0.2284   YYZZ     -18.9921
      XZZZ      -0.0888   YZZZ       0.0014   ZZZZ     -47.3341
 -----------------------------------------------------------------
 DrvMan completing analytic gradient of the correlated energy
 Correlated dipole moment
            1
    1   0.1147641
    2  -0.0158837
    3   0.0000735
 Energy read as -3141.454332528
 Full Analytical Gradient: (in a.u., or Hartree/Bohr)
             1             2             3             4
    1   -0.00006626    0.00003161    0.00003314    0.00000152
    2    0.00000524   -0.00004171    0.00004695   -0.00001048
    3    0.00001462   -0.00001468   -0.00001593    0.00001598
 Gradient time:  CPU 1.40 s  wall 1.44 s
 ----------------------------------------------------------------
             Standard Nuclear Orientation (Angstroms)
    I     Atom           X                Y                Z
 ----------------------------------------------------------------
    1      Br      1.5783680864    -0.0209968627    -0.0000000000
    2      N      -0.2976310814     0.5216579866     0.0000000000
    3      N      -0.9975626356    -0.4714786275    -0.0000000000
    4      Cl     -2.7158545298     0.0225667459     0.0000000000
 ----------------------------------------------------------------
 Nuclear Repulsion Energy =   271.3493550394 hartrees
 There are       33 alpha and       33 beta electrons

                       Distance Matrix (Angstroms)
             Br(  1)   N (  2)   N (  3)
   N (  2)  1.952907
   N (  3)  2.615024  1.215000
   Cl(  4)  4.294444  2.469189  1.787906

 Requested basis set is 6-311++G(d,p)
 There are 44 shells and 122 basis functions
 A cutoff of  1.0D-14 yielded    857 shell pairs
 There are      7058 function pairs (      7785 Cartesian)
 Smallest overlap matrix eigenvalue = 2.57E-04
 Guess MOs from SCF MO coefficient file

 -----------------------------------------------------------------------
  General SCF calculation program by
  Eric Jon Sundstrom, Paul Horn, Yuezhi Mao, Dmitri Zuev, Alec White,
  David Stuck, Shaama M.S., Shane Yost, Joonho Lee, David Small,
  Daniel Levine, Susi Lehtola, Hugh Burton, Evgeny Epifanovsky
 -----------------------------------------------------------------------
 Hartree-Fock
 using 6 threads for integral computing
 -------------------------------------------------------
 OpenMP Integral computing Module                
 Release: version 2.0, May 2017, Q-Chem Inc. Pleasanton 
 -------------------------------------------------------
 A restricted SCF calculation will be
 performed using DIIS
 SCF converges when DIIS error is below 1.0e-08
 ---------------------------------------
  Cycle       Energy         DIIS error
 ---------------------------------------
    1   -3140.6733147870      1.96e-05  
    2   -3140.6733156307      5.25e-06  
    3   -3140.6733157199      3.08e-06  
    4   -3140.6733157414      9.94e-07  
    5   -3140.6733157461      3.83e-07  
    6   -3140.6733157471      1.97e-07  
    7   -3140.6733157474      7.51e-08  
    8   -3140.6733157474      2.89e-08  
    9   -3140.6733157475      1.12e-08  
   10   -3140.6733157475      4.67e-09  Convergence criterion met
 ---------------------------------------
 SCF time:   CPU 6.93s  wall 1.00s 
 SCF   energy in the final basis set =    -3140.6733157475
 Total energy in the final basis set =    -3140.6733157475


 ------------------------------------------------------------------------------

   CCMAN2: suite of methods based on coupled cluster
           and equation of motion theories.

   Components:
   * libvmm-1.3-trunk
     by Evgeny Epifanovsky, Ilya Kaliman.
   * libtensor-2.5-trunk
     by Evgeny Epifanovsky, Michael Wormit, Dmitry Zuev, Sam Manzer, 
        Ilya Kaliman.
   * libcc-2.5-trunk
     by Evgeny Epifanovsky, Arik Landau, Tomasz Kus, Kirill Khistyaev, 
        Dmitry Zuev, Prashant Manohar, Xintian Feng, Anna Krylov, 
        Matthew Goldey, Alec White, Thomas Jagau, Kaushik Nanda, 
        Anastasia Gunina, Alexander Kunitsa, Joonho Lee.

   CCMAN original authors:
   Anna I. Krylov, C. David Sherrill, Steven R. Gwaltney,
   Edward F. C. Byrd (2000)
   Sergey V. Levchenko, Lyudmila V. Slipchenko, Tao Wang,
   Ana-Maria C. Cristian (2003)
   Piotr A. Pieniazek, C. Melania Oana, Evgeny Epifanovsky (2007)
   Prashant Manohar (2009)

 ------------------------------------------------------------------------------


 Allocating and initializing 63808MB of RAM...
 Calculation will run on 6 cores.


 Alpha MOs, Restricted
 -- Occupied --                  
-490.08 -104.89  -65.21  -58.57  -58.57  -58.57  -15.75  -15.74
  1 A     2 A     3 A     4 A     5 A     6 A     7 A     8 A                  
-10.612  -9.887  -8.080  -8.076  -8.076  -7.503  -7.491  -7.491
  9 A    10 A    11 A    12 A    13 A    14 A    15 A    16 A                  
 -3.243  -3.238  -3.237  -3.224  -3.224  -1.465  -1.151  -1.044
 17 A    18 A    19 A    20 A    21 A    22 A    23 A    24 A                  
 -0.852  -0.689  -0.679  -0.641  -0.495  -0.488  -0.451  -0.439
 25 A    26 A    27 A    28 A    29 A    30 A    31 A    32 A                  
 -0.437
 33 A                                                                          
 -- Virtual --                   
  0.013   0.060   0.076   0.090   0.099   0.102   0.106   0.131
 34 A    35 A    36 A    37 A    38 A    39 A    40 A    41 A                  
  0.135   0.151   0.186   0.207   0.217   0.225   0.235   0.294
 42 A    43 A    44 A    45 A    46 A    47 A    48 A    49 A                  
  0.306   0.314   0.357   0.519   0.547   0.549   0.577   0.578
 50 A    51 A    52 A    53 A    54 A    55 A    56 A    57 A                  
  0.583   0.596   0.713   0.743   0.757   0.777   0.800   0.878
 58 A    59 A    60 A    61 A    62 A    63 A    64 A    65 A                  
  0.917   0.932   1.024   1.044   1.078   1.089   1.118   1.161
 66 A    67 A    68 A    69 A    70 A    71 A    72 A    73 A                  
  1.175   1.206   1.267   1.371   1.413   1.499   1.883   1.977
 74 A    75 A    76 A    77 A    78 A    79 A    80 A    81 A                  
  2.029   2.174   2.241   2.298   2.390   2.414   2.588   2.619
 82 A    83 A    84 A    85 A    86 A    87 A    88 A    89 A                  
  2.666   2.701   2.950   3.027   3.109   3.369   4.114   4.199
 90 A    91 A    92 A    93 A    94 A    95 A    96 A    97 A                  
  4.333   4.377   4.469   4.515   4.535   4.550   4.628   4.887
 98 A    99 A   100 A   101 A   102 A   103 A   104 A   105 A                  
  5.206   7.187   8.173   8.188   8.268  10.324  26.614  26.658
106 A   107 A   108 A   109 A   110 A   111 A   112 A   113 A                  
 27.070  36.556  37.059  49.455 219.167 293.849 293.863 293.975
114 A   115 A   116 A   117 A   118 A   119 A   120 A   121 A                  
*******
122 A                                                                          

 Beta MOs, Restricted
 -- Occupied --                  
-490.08 -104.89  -65.21  -58.57  -58.57  -58.57  -15.75  -15.74
  1 A     2 A     3 A     4 A     5 A     6 A     7 A     8 A                  
-10.612  -9.887  -8.080  -8.076  -8.076  -7.503  -7.491  -7.491
  9 A    10 A    11 A    12 A    13 A    14 A    15 A    16 A                  
 -3.243  -3.238  -3.237  -3.224  -3.224  -1.465  -1.151  -1.044
 17 A    18 A    19 A    20 A    21 A    22 A    23 A    24 A                  
 -0.852  -0.689  -0.679  -0.641  -0.495  -0.488  -0.451  -0.439
 25 A    26 A    27 A    28 A    29 A    30 A    31 A    32 A                  
 -0.437
 33 A                                                                          
 -- Virtual --                   
  0.013   0.060   0.076   0.090   0.099   0.102   0.106   0.131
 34 A    35 A    36 A    37 A    38 A    39 A    40 A    41 A                  
  0.135   0.151   0.186   0.207   0.217   0.225   0.235   0.294
 42 A    43 A    44 A    45 A    46 A    47 A    48 A    49 A                  
  0.306   0.314   0.357   0.519   0.547   0.549   0.577   0.578
 50 A    51 A    52 A    53 A    54 A    55 A    56 A    57 A                  
  0.583   0.596   0.713   0.743   0.757   0.777   0.800   0.878
 58 A    59 A    60 A    61 A    62 A    63 A    64 A    65 A                  
  0.917   0.932   1.024   1.044   1.078   1.089   1.118   1.161
 66 A    67 A    68 A    69 A    70 A    71 A    72 A    73 A                  
  1.175   1.206   1.267   1.371   1.413   1.499   1.883   1.977
 74 A    75 A    76 A    77 A    78 A    79 A    80 A    81 A                  
  2.029   2.174   2.241   2.298   2.390   2.414   2.588   2.619
 82 A    83 A    84 A    85 A    86 A    87 A    88 A    89 A                  
  2.666   2.701   2.950   3.027   3.109   3.369   4.114   4.199
 90 A    91 A    92 A    93 A    94 A    95 A    96 A    97 A                  
  4.333   4.377   4.469   4.515   4.535   4.550   4.628   4.887
 98 A    99 A   100 A   101 A   102 A   103 A   104 A   105 A                  
  5.206   7.187   8.173   8.188   8.268  10.324  26.614  26.658
106 A   107 A   108 A   109 A   110 A   111 A   112 A   113 A                  
 27.070  36.556  37.059  49.455 219.167 293.849 293.863 293.975
114 A   115 A   116 A   117 A   118 A   119 A   120 A   121 A                  
*******
122 A                                                                          

 Occupation and symmetry of molecular orbitals

 Point group: C1 (1 irreducible representation).

                           A     All 
 -------------------------------------
 All molecular orbitals:
  - Alpha                  122   122 
  - Beta                   122   122 
 -------------------------------------
 Alpha orbitals:
  - Frozen occupied        16    16  
  - Active occupied        17    17  
  - Active virtual         89    89  
  - Frozen virtual         0     0   
 -------------------------------------
 Beta orbitals:
  - Frozen occupied        16    16  
  - Active occupied        17    17  
  - Active virtual         89    89  
  - Frozen virtual         0     0   
 -------------------------------------

 Import integrals:   CPU 0.00 s  wall 0.00 s

 Import integrals:   CPU 43.67 s  wall 9.90 s

 MP2 amplitudes:   CPU 0.13 s  wall 0.09 s

Running a double precision version
           CCSD T amplitudes will be solved using DIIS.

           Start     Size      MaxIter   EConv     TConv     
           3         7         100       1.00e-07  1.00e-05  
 ------------------------------------------------------------------------------
           Energy (a.u.)   Ediff      Tdiff       Comment
 ------------------------------------------------------------------------------
         -3141.44479435                           
     1   -3141.42505516   1.97e-02   8.06e-01     
     2   -3141.45187084   2.68e-02   1.08e-01     
     3   -3141.45065954   1.21e-03   4.56e-02     
     4   -3141.45334157   2.68e-03   1.38e-02     Switched to DIIS steps.
     5   -3141.45425768   9.16e-04   1.22e-02     
     6   -3141.45431264   5.50e-05   2.61e-03     
     7   -3141.45432243   9.79e-06   1.33e-03     
     8   -3141.45432916   6.73e-06   3.83e-04     
     9   -3141.45433218   3.02e-06   2.57e-04     
    10   -3141.45433194   2.39e-07   7.32e-05     
    11   -3141.45433194   1.16e-09   3.26e-05     
    12   -3141.45433182   1.26e-07   1.63e-05     
    13   -3141.45433181   4.74e-09   6.04e-06     
 ------------------------------------------------------------------------------
         -3141.45433181                           CCSD T converged.

End of double precision
 SCF energy                 = -3140.67331575
 MP2 energy                 = -3141.44479435
 CCSD correlation energy     =    -0.78101606
 CCSD total energy           = -3141.45433181

 CCSD  T1^2 = 0.0116  T2^2 = 0.2759  Leading amplitudes:

 Amplitude    Orbitals with energies
  0.0312       29 (A) A                  ->    35 (A) A                   
              -0.4946                          0.0599                     
  0.0312       29 (A) B                  ->    35 (A) B                   
              -0.4946                          0.0599                     
 -0.0168       33 (A) A                  ->    44 (A) A                   
              -0.4370                          0.1858                     
 -0.0168       33 (A) B                  ->    44 (A) B                   
              -0.4370                          0.1858                     

 Amplitude    Orbitals with energies
 -0.0873       28 (A) A      28 (A) B    ->    35 (A) A      35 (A) B     
              -0.6406       -0.6406            0.0599        0.0599       
  0.0873       28 (A) A      28 (A) B    ->    35 (A) B      35 (A) A     
              -0.6406       -0.6406            0.0599        0.0599       
  0.0873       28 (A) B      28 (A) A    ->    35 (A) A      35 (A) B     
              -0.6406       -0.6406            0.0599        0.0599       
 -0.0873       28 (A) B      28 (A) A    ->    35 (A) B      35 (A) A     
              -0.6406       -0.6406            0.0599        0.0599       

 Computing CCSD intemediates for later calculations in double precision
 Finished.

Running a double precision version
           CCSD Lambda amplitudes will be solved using DIIS.
           Start     Size      MaxIter   EConv     LConv     
           3         7         100       1.00e-07  1.00e-05  
 ------------------------------------------------------------------------------
            Enorm      Ldiff       Comment
 ------------------------------------------------------------------------------
     1     5.38e-02   4.18e-02     
     2     1.25e-02   3.56e-03     
     3     5.16e-03   1.94e-03     
     4     2.99e-03   8.25e-04     Switched to DIIS steps.
     5     1.10e-03   5.83e-04     
     6     5.84e-04   1.97e-04     
     7     1.89e-04   6.26e-05     
     8     7.33e-05   2.23e-06     
     9     2.25e-05   4.42e-06     
    10     9.04e-06   1.33e-06     
    11     4.00e-06   3.93e-07     
    12     1.68e-06   2.94e-08     
    13     7.78e-07   8.19e-08     
    14     3.69e-07   3.33e-09     
    15     2.10e-07   1.57e-08     
    16     9.89e-08   1.29e-09     
 ------------------------------------------------------------------------------
                                   CCSD Lambda converged.

 Computing density matrices in double precision...
           Orbital response amplitudes will be solved using DIIS.
           Start     Size      MaxIter   EConv     LConv     
           3         7         100       1.00e-06  1.00e-06  
 ------------------------------------------------------------------------------
            Enorm      Ldiff       Comment
 ------------------------------------------------------------------------------
     1     1.13e-01   2.69e-03     
     2     1.35e-01   1.22e-02     
     3     1.87e-01   3.59e-02     
     4     1.47e-02   9.13e-02     Switched to DIIS steps.
     5     5.43e-03   1.51e-03     
     6     1.20e-03   4.63e-04     
     7     3.93e-04   5.78e-05     
     8     1.46e-04   8.11e-05     
     9     3.89e-05   5.21e-07     
    10     6.99e-06   7.96e-06     
    11     2.40e-06   6.66e-07     
    12     8.71e-07   7.42e-08     
 ------------------------------------------------------------------------------
                                   Orbital response converged.

 Computing density matrices... Done.
 CCSD calculation:   CPU 1304.07 s  wall 227.22 s

 Transferring MO TPDM to AO TPDM
 Transferring g2_o1o1o1o1
 Transferring g2_o1o1o1v1
 Transferring g2_o1o1v1v1
 Transferring g2_o1v1o1v1
 Transferring g2_o1v1v1v1
 Transferring g2_v1v1v1v1
 Adding separable TPDM
 Computing TPDM gradient
 --------------------------------------------------------
 2e gradient
  Atom          X               Y               Z
 --------------------------------------------------------
    1        -35.595017        3.399911       -0.000001  
    2          3.981054      -19.610220        0.000001  
    3          8.443548       18.044610        0.000000  
    4         23.170415       -1.834301       -0.000001  
 --------------------------------------------------------
 --------------------------------------------------------
 Final gradient
  Atom          X               Y               Z
 --------------------------------------------------------
    1        -35.595017        3.399911       -0.000001  
    2          3.981054      -19.610220        0.000001  
    3          8.443548       18.044610        0.000000  
    4         23.170415       -1.834301       -0.000001  
 --------------------------------------------------------
 Analytic gradient from two-electron contribution:   CPU 238.21 s  wall 70.61 s

 Total ccman2 time:   CPU 1590.97 s  wall 309.99 s


 --------------------------------------------------------------

                    Orbital Energies (a.u.)
 --------------------------------------------------------------

 Alpha MOs
 -- Occupied --
*******-104.888 -65.208 -58.569 -58.566 -58.566 -15.747 -15.739
-10.612  -9.887  -8.080  -8.076  -8.076  -7.503  -7.491  -7.491
 -3.243  -3.238  -3.237  -3.224  -3.224  -1.465  -1.151  -1.044
 -0.852  -0.689  -0.679  -0.641  -0.495  -0.488  -0.451  -0.439
 -0.437
 -- Virtual --
  0.013   0.060   0.076   0.090   0.099   0.102   0.106   0.131
  0.135   0.151   0.186   0.207   0.217   0.225   0.235   0.294
  0.306   0.314   0.357   0.519   0.547   0.549   0.577   0.578
  0.583   0.596   0.713   0.743   0.757   0.777   0.800   0.878
  0.917   0.932   1.024   1.044   1.078   1.089   1.118   1.161
  1.175   1.206   1.267   1.371   1.413   1.499   1.883   1.977
  2.029   2.174   2.241   2.298   2.390   2.414   2.588   2.619
  2.666   2.701   2.950   3.027   3.109   3.369   4.114   4.199
  4.333   4.377   4.469   4.515   4.535   4.550   4.628   4.887
  5.206   7.187   8.173   8.188   8.268  10.324  26.614  26.658
 27.070  36.556  37.059  49.455 219.167 293.849 293.863 293.975
*******
 --------------------------------------------------------------

          Ground-State Mulliken Net Atomic Charges

     Atom                 Charge (a.u.)
  ----------------------------------------
      1 Br                    0.011724
      2 N                    -0.051217
      3 N                     0.086327
      4 Cl                   -0.046834
  ----------------------------------------
  Sum of atomic charges =     0.000000

 -----------------------------------------------------------------
                    Cartesian Multipole Moments
 -----------------------------------------------------------------
    Charge (ESU x 10^10)
                 0.0000
    Dipole Moment (Debye)
         X       0.2959      Y      -0.0404      Z       0.0000
       Tot       0.2986
    Quadrupole Moments (Debye-Ang)
        XX     -38.9591     XY      -0.9226     YY     -44.3733
        XZ      -0.0000     YZ       0.0000     ZZ     -41.9957
    Octopole Moments (Debye-Ang^2)
       XXX      38.0334    XXY       0.0045    XYY      13.7619
       YYY      -0.6172    XXZ      -0.0000    XYZ      -0.0000
       YYZ       0.0000    XZZ      12.0879    YZZ      -0.1643
       ZZZ       0.0000
    Hexadecapole Moments (Debye-Ang^3)
      XXXX    -830.0181   XXXY     -16.2254   XXYY    -167.0414
      XYYY      -1.0974   YYYY     -69.5032   XXXZ      -0.0000
      XXYZ       0.0000   XYYZ      -0.0000   YYYZ       0.0000
      XXZZ    -164.0250   XYZZ      -0.2308   YYZZ     -18.9927
      XZZZ      -0.0000   YZZZ       0.0000   ZZZZ     -47.3314
 -----------------------------------------------------------------
 DrvMan completing analytic gradient of the correlated energy
 Correlated dipole moment
            1
    1   0.1164022
    2  -0.0159123
    3   0.0000000
 Energy read as -3141.454331812
 Full Analytical Gradient: (in a.u., or Hartree/Bohr)
             1             2             3             4
    1   -0.00015937    0.00074069   -0.00042344   -0.00015788
    2    0.00007736    0.00041001   -0.00042940   -0.00005798
    3    0.00000000    0.00000005   -0.00000008    0.00000002
 Gradient time:  CPU 1.37 s  wall 1.41 s
 ----------------------------------------------------------------
             Standard Nuclear Orientation (Angstroms)
    I     Atom           X                Y                Z
 ----------------------------------------------------------------
    1      Br      1.5783680864    -0.0209968627    -0.0000000000
    2      N      -0.2996310814     0.5216579866     0.0000000000
    3      N      -0.9975626356    -0.4714786275    -0.0000000000
    4      Cl     -2.7158545298     0.0225667459     0.0000000000
 ----------------------------------------------------------------
 Nuclear Repulsion Energy =   271.3245894039 hartrees
 There are       33 alpha and       33 beta electrons

                       Distance Matrix (Angstroms)
             Br(  1)   N (  2)   N (  3)
   N (  2)  1.954829
   N (  3)  2.615024  1.213849
   Cl(  4)  4.294444  2.467231  1.787906

 Requested basis set is 6-311++G(d,p)
 There are 44 shells and 122 basis functions
 A cutoff of  1.0D-14 yielded    857 shell pairs
 There are      7058 function pairs (      7785 Cartesian)
 Smallest overlap matrix eigenvalue = 2.55E-04
 Guess MOs from SCF MO coefficient file

 -----------------------------------------------------------------------
  General SCF calculation program by
  Eric Jon Sundstrom, Paul Horn, Yuezhi Mao, Dmitri Zuev, Alec White,
  David Stuck, Shaama M.S., Shane Yost, Joonho Lee, David Small,
  Daniel Levine, Susi Lehtola, Hugh Burton, Evgeny Epifanovsky
 -----------------------------------------------------------------------
 Hartree-Fock
 using 6 threads for integral computing
 -------------------------------------------------------
 OpenMP Integral computing Module                
 Release: version 2.0, May 2017, Q-Chem Inc. Pleasanton 
 -------------------------------------------------------
 A restricted SCF calculation will be
 performed using DIIS
 SCF converges when DIIS error is below 1.0e-08
 ---------------------------------------
  Cycle       Energy         DIIS error
 ---------------------------------------
    1   -3140.6733853001      3.82e-05  
    2   -3140.6733883639      1.01e-05  
    3   -3140.6733886530      5.94e-06  
    4   -3140.6733887235      1.74e-06  
    5   -3140.6733887346      6.12e-07  
    6   -3140.6733887368      3.22e-07  
    7   -3140.6733887374      1.19e-07  
    8   -3140.6733887375      4.40e-08  
    9   -3140.6733887375      1.52e-08  
   10   -3140.6733887375      5.39e-09  Convergence criterion met
 ---------------------------------------
 SCF time:   CPU 7.21s  wall 1.00s 
 SCF   energy in the final basis set =    -3140.6733887375
 Total energy in the final basis set =    -3140.6733887375


 ------------------------------------------------------------------------------

   CCMAN2: suite of methods based on coupled cluster
           and equation of motion theories.

   Components:
   * libvmm-1.3-trunk
     by Evgeny Epifanovsky, Ilya Kaliman.
   * libtensor-2.5-trunk
     by Evgeny Epifanovsky, Michael Wormit, Dmitry Zuev, Sam Manzer, 
        Ilya Kaliman.
   * libcc-2.5-trunk
     by Evgeny Epifanovsky, Arik Landau, Tomasz Kus, Kirill Khistyaev, 
        Dmitry Zuev, Prashant Manohar, Xintian Feng, Anna Krylov, 
        Matthew Goldey, Alec White, Thomas Jagau, Kaushik Nanda, 
        Anastasia Gunina, Alexander Kunitsa, Joonho Lee.

   CCMAN original authors:
   Anna I. Krylov, C. David Sherrill, Steven R. Gwaltney,
   Edward F. C. Byrd (2000)
   Sergey V. Levchenko, Lyudmila V. Slipchenko, Tao Wang,
   Ana-Maria C. Cristian (2003)
   Piotr A. Pieniazek, C. Melania Oana, Evgeny Epifanovsky (2007)
   Prashant Manohar (2009)

 ------------------------------------------------------------------------------


 Allocating and initializing 63808MB of RAM...
 Calculation will run on 6 cores.


 Alpha MOs, Restricted
 -- Occupied --                  
-490.08 -104.89  -65.21  -58.57  -58.57  -58.57  -15.75  -15.74
  1 A     2 A     3 A     4 A     5 A     6 A     7 A     8 A                  
-10.612  -9.887  -8.080  -8.076  -8.076  -7.503  -7.491  -7.491
  9 A    10 A    11 A    12 A    13 A    14 A    15 A    16 A                  
 -3.243  -3.238  -3.237  -3.223  -3.223  -1.466  -1.151  -1.044
 17 A    18 A    19 A    20 A    21 A    22 A    23 A    24 A                  
 -0.852  -0.690  -0.679  -0.641  -0.495  -0.488  -0.451  -0.439
 25 A    26 A    27 A    28 A    29 A    30 A    31 A    32 A                  
 -0.437
 33 A                                                                          
 -- Virtual --                   
  0.012   0.060   0.076   0.090   0.099   0.102   0.106   0.131
 34 A    35 A    36 A    37 A    38 A    39 A    40 A    41 A                  
  0.135   0.151   0.186   0.207   0.217   0.225   0.235   0.294
 42 A    43 A    44 A    45 A    46 A    47 A    48 A    49 A                  
  0.306   0.314   0.357   0.519   0.547   0.550   0.577   0.579
 50 A    51 A    52 A    53 A    54 A    55 A    56 A    57 A                  
  0.583   0.596   0.713   0.743   0.757   0.776   0.800   0.877
 58 A    59 A    60 A    61 A    62 A    63 A    64 A    65 A                  
  0.917   0.931   1.024   1.043   1.077   1.089   1.118   1.161
 66 A    67 A    68 A    69 A    70 A    71 A    72 A    73 A                  
  1.175   1.207   1.267   1.372   1.414   1.499   1.883   1.977
 74 A    75 A    76 A    77 A    78 A    79 A    80 A    81 A                  
  2.029   2.173   2.241   2.298   2.389   2.414   2.588   2.619
 82 A    83 A    84 A    85 A    86 A    87 A    88 A    89 A                  
  2.666   2.703   2.950   3.028   3.110   3.370   4.114   4.199
 90 A    91 A    92 A    93 A    94 A    95 A    96 A    97 A                  
  4.334   4.378   4.470   4.515   4.535   4.550   4.628   4.886
 98 A    99 A   100 A   101 A   102 A   103 A   104 A   105 A                  
  5.205   7.187   8.173   8.188   8.268  10.324  26.614  26.658
106 A   107 A   108 A   109 A   110 A   111 A   112 A   113 A                  
 27.070  36.555  37.064  49.455 219.167 293.849 293.863 293.975
114 A   115 A   116 A   117 A   118 A   119 A   120 A   121 A                  
*******
122 A                                                                          

 Beta MOs, Restricted
 -- Occupied --                  
-490.08 -104.89  -65.21  -58.57  -58.57  -58.57  -15.75  -15.74
  1 A     2 A     3 A     4 A     5 A     6 A     7 A     8 A                  
-10.612  -9.887  -8.080  -8.076  -8.076  -7.503  -7.491  -7.491
  9 A    10 A    11 A    12 A    13 A    14 A    15 A    16 A                  
 -3.243  -3.238  -3.237  -3.223  -3.223  -1.466  -1.151  -1.044
 17 A    18 A    19 A    20 A    21 A    22 A    23 A    24 A                  
 -0.852  -0.690  -0.679  -0.641  -0.495  -0.488  -0.451  -0.439
 25 A    26 A    27 A    28 A    29 A    30 A    31 A    32 A                  
 -0.437
 33 A                                                                          
 -- Virtual --                   
  0.012   0.060   0.076   0.090   0.099   0.102   0.106   0.131
 34 A    35 A    36 A    37 A    38 A    39 A    40 A    41 A                  
  0.135   0.151   0.186   0.207   0.217   0.225   0.235   0.294
 42 A    43 A    44 A    45 A    46 A    47 A    48 A    49 A                  
  0.306   0.314   0.357   0.519   0.547   0.550   0.577   0.579
 50 A    51 A    52 A    53 A    54 A    55 A    56 A    57 A                  
  0.583   0.596   0.713   0.743   0.757   0.776   0.800   0.877
 58 A    59 A    60 A    61 A    62 A    63 A    64 A    65 A                  
  0.917   0.931   1.024   1.043   1.077   1.089   1.118   1.161
 66 A    67 A    68 A    69 A    70 A    71 A    72 A    73 A                  
  1.175   1.207   1.267   1.372   1.414   1.499   1.883   1.977
 74 A    75 A    76 A    77 A    78 A    79 A    80 A    81 A                  
  2.029   2.173   2.241   2.298   2.389   2.414   2.588   2.619
 82 A    83 A    84 A    85 A    86 A    87 A    88 A    89 A                  
  2.666   2.703   2.950   3.028   3.110   3.370   4.114   4.199
 90 A    91 A    92 A    93 A    94 A    95 A    96 A    97 A                  
  4.334   4.378   4.470   4.515   4.535   4.550   4.628   4.886
 98 A    99 A   100 A   101 A   102 A   103 A   104 A   105 A                  
  5.205   7.187   8.173   8.188   8.268  10.324  26.614  26.658
106 A   107 A   108 A   109 A   110 A   111 A   112 A   113 A                  
 27.070  36.555  37.064  49.455 219.167 293.849 293.863 293.975
114 A   115 A   116 A   117 A   118 A   119 A   120 A   121 A                  
*******
122 A                                                                          

 Occupation and symmetry of molecular orbitals

 Point group: C1 (1 irreducible representation).

                           A     All 
 -------------------------------------
 All molecular orbitals:
  - Alpha                  122   122 
  - Beta                   122   122 
 -------------------------------------
 Alpha orbitals:
  - Frozen occupied        16    16  
  - Active occupied        17    17  
  - Active virtual         89    89  
  - Frozen virtual         0     0   
 -------------------------------------
 Beta orbitals:
  - Frozen occupied        16    16  
  - Active occupied        17    17  
  - Active virtual         89    89  
  - Frozen virtual         0     0   
 -------------------------------------

 Import integrals:   CPU 0.00 s  wall 0.00 s

 Import integrals:   CPU 40.61 s  wall 8.63 s

 MP2 amplitudes:   CPU 0.18 s  wall 0.14 s

Running a double precision version
           CCSD T amplitudes will be solved using DIIS.

           Start     Size      MaxIter   EConv     TConv     
           3         7         100       1.00e-07  1.00e-05  
 ------------------------------------------------------------------------------
           Energy (a.u.)   Ediff      Tdiff       Comment
 ------------------------------------------------------------------------------
         -3141.44476375                           
     1   -3141.42507921   1.97e-02   8.06e-01     
     2   -3141.45186559   2.68e-02   1.08e-01     
     3   -3141.45066398   1.20e-03   4.56e-02     
     4   -3141.45334295   2.68e-03   1.38e-02     Switched to DIIS steps.
     5   -3141.45425804   9.15e-04   1.22e-02     
     6   -3141.45431277   5.47e-05   2.61e-03     
     7   -3141.45432255   9.77e-06   1.33e-03     
     8   -3141.45432928   6.73e-06   3.83e-04     
     9   -3141.45433231   3.03e-06   2.57e-04     
    10   -3141.45433207   2.39e-07   7.32e-05     
    11   -3141.45433207   7.01e-10   3.27e-05     
    12   -3141.45433194   1.27e-07   1.63e-05     
    13   -3141.45433194   4.51e-09   6.09e-06     
 ------------------------------------------------------------------------------
         -3141.45433194                           CCSD T converged.

End of double precision
 SCF energy                 = -3140.67338874
 MP2 energy                 = -3141.44476375
 CCSD correlation energy     =    -0.78094320
 CCSD total energy           = -3141.45433194

 CCSD  T1^2 = 0.0116  T2^2 = 0.2759  Leading amplitudes:

 Amplitude    Orbitals with energies
  0.0311       29 (A) A                  ->    35 (A) A                   
              -0.4945                          0.0601                     
  0.0311       29 (A) B                  ->    35 (A) B                   
              -0.4945                          0.0601                     
 -0.0169       33 (A) A                  ->    44 (A) A                   
              -0.4369                          0.1857                     
 -0.0169       33 (A) B                  ->    44 (A) B                   
              -0.4369                          0.1857                     

 Amplitude    Orbitals with energies
 -0.0872       28 (A) A      28 (A) B    ->    35 (A) A      35 (A) B     
              -0.6411       -0.6411            0.0601        0.0601       
  0.0872       28 (A) A      28 (A) B    ->    35 (A) B      35 (A) A     
              -0.6411       -0.6411            0.0601        0.0601       
  0.0872       28 (A) B      28 (A) A    ->    35 (A) A      35 (A) B     
              -0.6411       -0.6411            0.0601        0.0601       
 -0.0872       28 (A) B      28 (A) A    ->    35 (A) B      35 (A) A     
              -0.6411       -0.6411            0.0601        0.0601       

 Computing CCSD intemediates for later calculations in double precision
 Finished.

Running a double precision version
           CCSD Lambda amplitudes will be solved using DIIS.
           Start     Size      MaxIter   EConv     LConv     
           3         7         100       1.00e-07  1.00e-05  
 ------------------------------------------------------------------------------
            Enorm      Ldiff       Comment
 ------------------------------------------------------------------------------
     1     5.38e-02   4.18e-02     
     2     1.25e-02   3.56e-03     
     3     5.16e-03   1.94e-03     
     4     2.99e-03   8.24e-04     Switched to DIIS steps.
     5     1.10e-03   5.83e-04     
     6     5.83e-04   1.97e-04     
     7     1.88e-04   6.27e-05     
     8     7.32e-05   2.17e-06     
     9     2.25e-05   4.39e-06     
    10     9.08e-06   1.32e-06     
    11     4.02e-06   3.89e-07     
    12     1.70e-06   2.65e-08     
    13     7.92e-07   8.03e-08     
    14     3.77e-07   4.54e-09     
    15     2.14e-07   1.55e-08     
    16     1.01e-07   9.79e-10     
    17     5.26e-08   7.71e-10     
 ------------------------------------------------------------------------------
                                   CCSD Lambda converged.

 Computing density matrices in double precision...
           Orbital response amplitudes will be solved using DIIS.
           Start     Size      MaxIter   EConv     LConv     
           3         7         100       1.00e-06  1.00e-06  
 ------------------------------------------------------------------------------
            Enorm      Ldiff       Comment
 ------------------------------------------------------------------------------
     1     1.13e-01   2.73e-03     
     2     1.36e-01   1.25e-02     
     3     1.88e-01   3.63e-02     
     4     1.48e-02   9.20e-02     Switched to DIIS steps.
     5     5.46e-03   1.55e-03     
     6     1.20e-03   4.66e-04     
     7     3.89e-04   5.70e-05     
     8     1.47e-04   8.09e-05     
     9     3.90e-05   2.06e-07     
    10     7.01e-06   7.98e-06     
    11     2.40e-06   6.64e-07     
    12     8.64e-07   7.82e-08     
 ------------------------------------------------------------------------------
                                   Orbital response converged.

 Computing density matrices... Done.
 CCSD calculation:   CPU 1328.52 s  wall 231.38 s

 Transferring MO TPDM to AO TPDM
 Transferring g2_o1o1o1o1
 Transferring g2_o1o1o1v1
 Transferring g2_o1o1v1v1
 Transferring g2_o1v1o1v1
 Transferring g2_o1v1v1v1
 Transferring g2_v1v1v1v1
 Adding separable TPDM
 Computing TPDM gradient
 --------------------------------------------------------
 2e gradient
  Atom          X               Y               Z
 --------------------------------------------------------
    1        -35.563244        3.387987       -0.000000  
    2          3.960002      -19.637779        0.000000  
    3          8.434451       18.083425       -0.000000  
    4         23.168790       -1.833634       -0.000000  
 --------------------------------------------------------
 --------------------------------------------------------
 Final gradient
  Atom          X               Y               Z
 --------------------------------------------------------
    1        -35.563244        3.387987       -0.000000  
    2          3.960002      -19.637779        0.000000  
    3          8.434451       18.083425       -0.000000  
    4         23.168790       -1.833634       -0.000000  
 --------------------------------------------------------
 Analytic gradient from two-electron contribution:   CPU 235.39 s  wall 69.86 s

 Total ccman2 time:   CPU 1611.98 s  wall 312.51 s


 --------------------------------------------------------------

                    Orbital Energies (a.u.)
 --------------------------------------------------------------

 Alpha MOs
 -- Occupied --
*******-104.888 -65.208 -58.569 -58.566 -58.566 -15.747 -15.739
-10.612  -9.887  -8.080  -8.076  -8.076  -7.503  -7.491  -7.491
 -3.243  -3.238  -3.237  -3.223  -3.223  -1.466  -1.151  -1.044
 -0.852  -0.690  -0.679  -0.641  -0.495  -0.488  -0.451  -0.439
 -0.437
 -- Virtual --
  0.012   0.060   0.076   0.090   0.099   0.102   0.106   0.131
  0.135   0.151   0.186   0.207   0.217   0.225   0.235   0.294
  0.306   0.314   0.357   0.519   0.547   0.550   0.577   0.579
  0.583   0.596   0.713   0.743   0.757   0.776   0.800   0.877
  0.917   0.931   1.024   1.043   1.077   1.089   1.118   1.161
  1.175   1.207   1.267   1.372   1.414   1.499   1.883   1.977
  2.029   2.173   2.241   2.298   2.389   2.414   2.588   2.619
  2.666   2.703   2.950   3.028   3.110   3.370   4.114   4.199
  4.334   4.378   4.470   4.515   4.535   4.550   4.628   4.886
  5.205   7.187   8.173   8.188   8.268  10.324  26.614  26.658
 27.070  36.555  37.064  49.455 219.167 293.849 293.863 293.975
*******
 --------------------------------------------------------------

          Ground-State Mulliken Net Atomic Charges

     Atom                 Charge (a.u.)
  ----------------------------------------
      1 Br                    0.010794
      2 N                    -0.050581
      3 N                     0.086752
      4 Cl                   -0.046965
  ----------------------------------------
  Sum of atomic charges =    -0.000000

 -----------------------------------------------------------------
                    Cartesian Multipole Moments
 -----------------------------------------------------------------
    Charge (ESU x 10^10)
                 0.0000
    Dipole Moment (Debye)
         X       0.2875      Y      -0.0403      Z      -0.0000
       Tot       0.2903
    Quadrupole Moments (Debye-Ang)
        XX     -38.9708     XY      -0.9235     YY     -44.3685
        XZ      -0.0000     YZ       0.0000     ZZ     -41.9963
    Octopole Moments (Debye-Ang^2)
       XXX      38.0406    XXY       0.0071    XYY      13.7628
       YYY      -0.6176    XXZ      -0.0000    XYZ      -0.0000
       YYZ       0.0000    XZZ      12.0892    YZZ      -0.1646
       ZZZ      -0.0000
    Hexadecapole Moments (Debye-Ang^3)
      XXXX    -830.1930   XXXY     -16.2297   XXYY    -167.0489
      XYYY      -1.0815   YYYY     -69.4884   XXXZ      -0.0000
      XXYZ       0.0000   XYYZ      -0.0000   YYYZ       0.0000
      XXZZ    -164.0436   XYZZ      -0.2259   YYZZ     -18.9915
      XZZZ      -0.0000   YZZZ       0.0000   ZZZZ     -47.3365
 -----------------------------------------------------------------
 DrvMan completing analytic gradient of the correlated energy
 Correlated dipole moment
            1
    1   0.1131218
    2  -0.0158553
    3  -0.0000000
 Energy read as -3141.454331937
 Full Analytical Gradient: (in a.u., or Hartree/Bohr)
             1             2             3             4
    1    0.00002575   -0.00067738    0.00049021    0.00016142
    2   -0.00006649   -0.00049629    0.00052577    0.00003701
    3   -0.00000000    0.00000000   -0.00000000    0.00000000
 Gradient time:  CPU 1.41 s  wall 1.43 s
 ----------------------------------------------------------------
             Standard Nuclear Orientation (Angstroms)
    I     Atom           X                Y                Z
 ----------------------------------------------------------------
    1      Br      1.5783680864    -0.0209968627    -0.0000000000
    2      N      -0.2986310814     0.5226579866     0.0000000000
    3      N      -0.9975626356    -0.4714786275    -0.0000000000
    4      Cl     -2.7158545298     0.0225667459     0.0000000000
 ----------------------------------------------------------------
 Nuclear Repulsion Energy =   271.3110516432 hartrees
 There are       33 alpha and       33 beta electrons

                       Distance Matrix (Angstroms)
             Br(  1)   N (  2)   N (  3)
   N (  2)  1.954146
   N (  3)  2.615024  1.215242
   Cl(  4)  4.294444  2.468413  1.787906

 Requested basis set is 6-311++G(d,p)
 There are 44 shells and 122 basis functions
 A cutoff of  1.0D-14 yielded    857 shell pairs
 There are      7058 function pairs (      7785 Cartesian)
 Smallest overlap matrix eigenvalue = 2.57E-04
 Guess MOs from SCF MO coefficient file

 -----------------------------------------------------------------------
  General SCF calculation program by
  Eric Jon Sundstrom, Paul Horn, Yuezhi Mao, Dmitri Zuev, Alec White,
  David Stuck, Shaama M.S., Shane Yost, Joonho Lee, David Small,
  Daniel Levine, Susi Lehtola, Hugh Burton, Evgeny Epifanovsky
 -----------------------------------------------------------------------
 Hartree-Fock
 using 6 threads for integral computing
 -------------------------------------------------------
 OpenMP Integral computing Module                
 Release: version 2.0, May 2017, Q-Chem Inc. Pleasanton 
 -------------------------------------------------------
 A restricted SCF calculation will be
 performed using DIIS
 SCF converges when DIIS error is below 1.0e-08
 ---------------------------------------
  Cycle       Energy         DIIS error
 ---------------------------------------
    1   -3140.6732386262      3.27e-05  
    2   -3140.6732404990      8.70e-06  
    3   -3140.6732406970      4.81e-06  
    4   -3140.6732407498      1.19e-06  
    5   -3140.6732407570      5.11e-07  
    6   -3140.6732407584      2.58e-07  
    7   -3140.6732407588      1.20e-07  
    8   -3140.6732407589      4.67e-08  
    9   -3140.6732407589      1.39e-08  
   10   -3140.6732407590      4.36e-09  Convergence criterion met
 ---------------------------------------
 SCF time:   CPU 7.11s  wall 1.00s 
 SCF   energy in the final basis set =    -3140.6732407590
 Total energy in the final basis set =    -3140.6732407590


 ------------------------------------------------------------------------------

   CCMAN2: suite of methods based on coupled cluster
           and equation of motion theories.

   Components:
   * libvmm-1.3-trunk
     by Evgeny Epifanovsky, Ilya Kaliman.
   * libtensor-2.5-trunk
     by Evgeny Epifanovsky, Michael Wormit, Dmitry Zuev, Sam Manzer, 
        Ilya Kaliman.
   * libcc-2.5-trunk
     by Evgeny Epifanovsky, Arik Landau, Tomasz Kus, Kirill Khistyaev, 
        Dmitry Zuev, Prashant Manohar, Xintian Feng, Anna Krylov, 
        Matthew Goldey, Alec White, Thomas Jagau, Kaushik Nanda, 
        Anastasia Gunina, Alexander Kunitsa, Joonho Lee.

   CCMAN original authors:
   Anna I. Krylov, C. David Sherrill, Steven R. Gwaltney,
   Edward F. C. Byrd (2000)
   Sergey V. Levchenko, Lyudmila V. Slipchenko, Tao Wang,
   Ana-Maria C. Cristian (2003)
   Piotr A. Pieniazek, C. Melania Oana, Evgeny Epifanovsky (2007)
   Prashant Manohar (2009)

 ------------------------------------------------------------------------------


 Allocating and initializing 63808MB of RAM...
 Calculation will run on 6 cores.


 Alpha MOs, Restricted
 -- Occupied --                  
-490.08 -104.89  -65.21  -58.57  -58.57  -58.57  -15.75  -15.74
  1 A     2 A     3 A     4 A     5 A     6 A     7 A     8 A                  
-10.612  -9.887  -8.080  -8.076  -8.076  -7.503  -7.491  -7.491
  9 A    10 A    11 A    12 A    13 A    14 A    15 A    16 A                  
 -3.243  -3.238  -3.237  -3.224  -3.224  -1.465  -1.151  -1.044
 17 A    18 A    19 A    20 A    21 A    22 A    23 A    24 A                  
 -0.852  -0.689  -0.679  -0.641  -0.495  -0.488  -0.451  -0.439
 25 A    26 A    27 A    28 A    29 A    30 A    31 A    32 A                  
 -0.437
 33 A                                                                          
 -- Virtual --                   
  0.013   0.060   0.076   0.090   0.099   0.102   0.106   0.131
 34 A    35 A    36 A    37 A    38 A    39 A    40 A    41 A                  
  0.135   0.151   0.186   0.207   0.217   0.225   0.235   0.294
 42 A    43 A    44 A    45 A    46 A    47 A    48 A    49 A                  
  0.306   0.314   0.357   0.519   0.547   0.550   0.577   0.578
 50 A    51 A    52 A    53 A    54 A    55 A    56 A    57 A                  
  0.583   0.596   0.713   0.743   0.757   0.776   0.800   0.877
 58 A    59 A    60 A    61 A    62 A    63 A    64 A    65 A                  
  0.917   0.931   1.024   1.043   1.077   1.089   1.118   1.161
 66 A    67 A    68 A    69 A    70 A    71 A    72 A    73 A                  
  1.175   1.206   1.267   1.371   1.413   1.499   1.883   1.977
 74 A    75 A    76 A    77 A    78 A    79 A    80 A    81 A                  
  2.029   2.173   2.241   2.298   2.390   2.414   2.588   2.619
 82 A    83 A    84 A    85 A    86 A    87 A    88 A    89 A                  
  2.666   2.701   2.950   3.026   3.108   3.369   4.114   4.199
 90 A    91 A    92 A    93 A    94 A    95 A    96 A    97 A                  
  4.333   4.377   4.468   4.515   4.535   4.550   4.628   4.886
 98 A    99 A   100 A   101 A   102 A   103 A   104 A   105 A                  
  5.207   7.187   8.173   8.188   8.268  10.324  26.614  26.658
106 A   107 A   108 A   109 A   110 A   111 A   112 A   113 A                  
 27.070  36.556  37.058  49.455 219.167 293.849 293.863 293.975
114 A   115 A   116 A   117 A   118 A   119 A   120 A   121 A                  
*******
122 A                                                                          

 Beta MOs, Restricted
 -- Occupied --                  
-490.08 -104.89  -65.21  -58.57  -58.57  -58.57  -15.75  -15.74
  1 A     2 A     3 A     4 A     5 A     6 A     7 A     8 A                  
-10.612  -9.887  -8.080  -8.076  -8.076  -7.503  -7.491  -7.491
  9 A    10 A    11 A    12 A    13 A    14 A    15 A    16 A                  
 -3.243  -3.238  -3.237  -3.224  -3.224  -1.465  -1.151  -1.044
 17 A    18 A    19 A    20 A    21 A    22 A    23 A    24 A                  
 -0.852  -0.689  -0.679  -0.641  -0.495  -0.488  -0.451  -0.439
 25 A    26 A    27 A    28 A    29 A    30 A    31 A    32 A                  
 -0.437
 33 A                                                                          
 -- Virtual --                   
  0.013   0.060   0.076   0.090   0.099   0.102   0.106   0.131
 34 A    35 A    36 A    37 A    38 A    39 A    40 A    41 A                  
  0.135   0.151   0.186   0.207   0.217   0.225   0.235   0.294
 42 A    43 A    44 A    45 A    46 A    47 A    48 A    49 A                  
  0.306   0.314   0.357   0.519   0.547   0.550   0.577   0.578
 50 A    51 A    52 A    53 A    54 A    55 A    56 A    57 A                  
  0.583   0.596   0.713   0.743   0.757   0.776   0.800   0.877
 58 A    59 A    60 A    61 A    62 A    63 A    64 A    65 A                  
  0.917   0.931   1.024   1.043   1.077   1.089   1.118   1.161
 66 A    67 A    68 A    69 A    70 A    71 A    72 A    73 A                  
  1.175   1.206   1.267   1.371   1.413   1.499   1.883   1.977
 74 A    75 A    76 A    77 A    78 A    79 A    80 A    81 A                  
  2.029   2.173   2.241   2.298   2.390   2.414   2.588   2.619
 82 A    83 A    84 A    85 A    86 A    87 A    88 A    89 A                  
  2.666   2.701   2.950   3.026   3.108   3.369   4.114   4.199
 90 A    91 A    92 A    93 A    94 A    95 A    96 A    97 A                  
  4.333   4.377   4.468   4.515   4.535   4.550   4.628   4.886
 98 A    99 A   100 A   101 A   102 A   103 A   104 A   105 A                  
  5.207   7.187   8.173   8.188   8.268  10.324  26.614  26.658
106 A   107 A   108 A   109 A   110 A   111 A   112 A   113 A                  
 27.070  36.556  37.058  49.455 219.167 293.849 293.863 293.975
114 A   115 A   116 A   117 A   118 A   119 A   120 A   121 A                  
*******
122 A                                                                          

 Occupation and symmetry of molecular orbitals

 Point group: C1 (1 irreducible representation).

                           A     All 
 -------------------------------------
 All molecular orbitals:
  - Alpha                  122   122 
  - Beta                   122   122 
 -------------------------------------
 Alpha orbitals:
  - Frozen occupied        16    16  
  - Active occupied        17    17  
  - Active virtual         89    89  
  - Frozen virtual         0     0   
 -------------------------------------
 Beta orbitals:
  - Frozen occupied        16    16  
  - Active occupied        17    17  
  - Active virtual         89    89  
  - Frozen virtual         0     0   
 -------------------------------------

 Import integrals:   CPU 0.00 s  wall 0.00 s

 Import integrals:   CPU 44.00 s  wall 10.10 s

 MP2 amplitudes:   CPU 0.13 s  wall 0.09 s

Running a double precision version
           CCSD T amplitudes will be solved using DIIS.

           Start     Size      MaxIter   EConv     TConv     
           3         7         100       1.00e-07  1.00e-05  
 ------------------------------------------------------------------------------
           Energy (a.u.)   Ediff      Tdiff       Comment
 ------------------------------------------------------------------------------
         -3141.44480612                           
     1   -3141.42503497   1.98e-02   8.06e-01     
     2   -3141.45187138   2.68e-02   1.08e-01     
     3   -3141.45065508   1.22e-03   4.56e-02     
     4   -3141.45334040   2.69e-03   1.38e-02     Switched to DIIS steps.
     5   -3141.45425740   9.17e-04   1.22e-02     
     6   -3141.45431247   5.51e-05   2.62e-03     
     7   -3141.45432226   9.79e-06   1.33e-03     
     8   -3141.45432899   6.73e-06   3.83e-04     
     9   -3141.45433202   3.04e-06   2.57e-04     
    10   -3141.45433178   2.40e-07   7.34e-05     
    11   -3141.45433178   4.84e-10   3.27e-05     
    12   -3141.45433166   1.26e-07   1.63e-05     
    13   -3141.45433165   4.62e-09   6.06e-06     
 ------------------------------------------------------------------------------
         -3141.45433165                           CCSD T converged.

End of double precision
 SCF energy                 = -3140.67324076
 MP2 energy                 = -3141.44480612
 CCSD correlation energy     =    -0.78109089
 CCSD total energy           = -3141.45433165

 CCSD  T1^2 = 0.0116  T2^2 = 0.2760  Leading amplitudes:

 Amplitude    Orbitals with energies
 -0.0312       29 (A) A                  ->    35 (A) A                   
              -0.4945                          0.0597                     
 -0.0312       29 (A) B                  ->    35 (A) B                   
              -0.4945                          0.0597                     
 -0.0168       33 (A) A                  ->    44 (A) A                   
              -0.4371                          0.1856                     
 -0.0168       33 (A) B                  ->    44 (A) B                   
              -0.4371                          0.1856                     

 Amplitude    Orbitals with energies
 -0.0874       28 (A) A      28 (A) B    ->    35 (A) A      35 (A) B     
              -0.6406       -0.6406            0.0597        0.0597       
  0.0874       28 (A) A      28 (A) B    ->    35 (A) B      35 (A) A     
              -0.6406       -0.6406            0.0597        0.0597       
  0.0874       28 (A) B      28 (A) A    ->    35 (A) A      35 (A) B     
              -0.6406       -0.6406            0.0597        0.0597       
 -0.0874       28 (A) B      28 (A) A    ->    35 (A) B      35 (A) A     
              -0.6406       -0.6406            0.0597        0.0597       

 Computing CCSD intemediates for later calculations in double precision
 Finished.

Running a double precision version
           CCSD Lambda amplitudes will be solved using DIIS.
           Start     Size      MaxIter   EConv     LConv     
           3         7         100       1.00e-07  1.00e-05  
 ------------------------------------------------------------------------------
            Enorm      Ldiff       Comment
 ------------------------------------------------------------------------------
     1     5.39e-02   4.18e-02     
     2     1.25e-02   3.56e-03     
     3     5.17e-03   1.94e-03     
     4     3.00e-03   8.25e-04     Switched to DIIS steps.
     5     1.10e-03   5.83e-04     
     6     5.85e-04   1.97e-04     
     7     1.89e-04   6.28e-05     
     8     7.35e-05   2.22e-06     
     9     2.26e-05   4.43e-06     
    10     9.08e-06   1.33e-06     
    11     4.02e-06   3.95e-07     
    12     1.69e-06   2.92e-08     
    13     7.89e-07   8.18e-08     
    14     3.75e-07   3.72e-09     
    15     2.13e-07   1.57e-08     
    16     1.00e-07   1.13e-09     
    17     5.25e-08   7.51e-10     
 ------------------------------------------------------------------------------
                                   CCSD Lambda converged.

 Computing density matrices in double precision...
           Orbital response amplitudes will be solved using DIIS.
           Start     Size      MaxIter   EConv     LConv     
           3         7         100       1.00e-06  1.00e-06  
 ------------------------------------------------------------------------------
            Enorm      Ldiff       Comment
 ------------------------------------------------------------------------------
     1     1.13e-01   2.76e-03     
     2     1.36e-01   1.24e-02     
     3     1.88e-01   3.62e-02     
     4     1.48e-02   9.18e-02     Switched to DIIS steps.
     5     5.49e-03   1.54e-03     
     6     1.20e-03   4.68e-04     
     7     3.92e-04   5.86e-05     
     8     1.47e-04   8.14e-05     
     9     3.90e-05   4.48e-07     
    10     7.01e-06   8.00e-06     
    11     2.41e-06   6.68e-07     
    12     8.72e-07   7.44e-08     
 ------------------------------------------------------------------------------
                                   Orbital response converged.

 Computing density matrices... Done.
 CCSD calculation:   CPU 1328.61 s  wall 231.42 s

 Transferring MO TPDM to AO TPDM
 Transferring g2_o1o1o1o1
 Transferring g2_o1o1o1v1
 Transferring g2_o1o1v1v1
 Transferring g2_o1v1o1v1
 Transferring g2_o1v1v1v1
 Transferring g2_v1v1v1v1
 Adding separable TPDM
 Computing TPDM gradient
 --------------------------------------------------------
 2e gradient
  Atom          X               Y               Z
 --------------------------------------------------------
    1        -35.574731        3.404433       -0.000000  
    2          3.984747      -19.628219        0.000000  
    3          8.419555       18.056768       -0.000000  
    4         23.170429       -1.832983       -0.000000  
 --------------------------------------------------------
 --------------------------------------------------------
 Final gradient
  Atom          X               Y               Z
 --------------------------------------------------------
    1        -35.574731        3.404433       -0.000000  
    2          3.984747      -19.628219        0.000000  
    3          8.419555       18.056768       -0.000000  
    4         23.170429       -1.832983       -0.000000  
 --------------------------------------------------------
 Analytic gradient from two-electron contribution:   CPU 235.45 s  wall 70.31 s

 Total ccman2 time:   CPU 1613.10 s  wall 313.48 s


 --------------------------------------------------------------

                    Orbital Energies (a.u.)
 --------------------------------------------------------------

 Alpha MOs
 -- Occupied --
*******-104.888 -65.208 -58.569 -58.566 -58.566 -15.747 -15.739
-10.612  -9.887  -8.080  -8.076  -8.076  -7.503  -7.491  -7.491
 -3.243  -3.238  -3.237  -3.224  -3.224  -1.465  -1.151  -1.044
 -0.852  -0.689  -0.679  -0.641  -0.495  -0.488  -0.451  -0.439
 -0.437
 -- Virtual --
  0.013   0.060   0.076   0.090   0.099   0.102   0.106   0.131
  0.135   0.151   0.186   0.207   0.217   0.225   0.235   0.294
  0.306   0.314   0.357   0.519   0.547   0.550   0.577   0.578
  0.583   0.596   0.713   0.743   0.757   0.776   0.800   0.877
  0.917   0.931   1.024   1.043   1.077   1.089   1.118   1.161
  1.175   1.206   1.267   1.371   1.413   1.499   1.883   1.977
  2.029   2.173   2.241   2.298   2.390   2.414   2.588   2.619
  2.666   2.701   2.950   3.026   3.108   3.369   4.114   4.199
  4.333   4.377   4.468   4.515   4.535   4.550   4.628   4.886
  5.207   7.187   8.173   8.188   8.268  10.324  26.614  26.658
 27.070  36.556  37.058  49.455 219.167 293.849 293.863 293.975
*******
 --------------------------------------------------------------

          Ground-State Mulliken Net Atomic Charges

     Atom                 Charge (a.u.)
  ----------------------------------------
      1 Br                    0.011157
      2 N                    -0.050729
      3 N                     0.086499
      4 Cl                   -0.046927
  ----------------------------------------
  Sum of atomic charges =    -0.000000

 -----------------------------------------------------------------
                    Cartesian Multipole Moments
 -----------------------------------------------------------------
    Charge (ESU x 10^10)
                -0.0000
    Dipole Moment (Debye)
         X       0.2904      Y      -0.0406      Z      -0.0000
       Tot       0.2932
    Quadrupole Moments (Debye-Ang)
        XX     -38.9635     XY      -0.9245     YY     -44.3711
        XZ      -0.0000     YZ       0.0000     ZZ     -41.9979
    Octopole Moments (Debye-Ang^2)
       XXX      38.0246    XXY      -0.0055    XYY      13.7632
       YYY      -0.6372    XXZ      -0.0000    XYZ      -0.0000
       YYZ       0.0000    XZZ      12.0883    YZZ      -0.1698
       ZZZ      -0.0000
    Hexadecapole Moments (Debye-Ang^3)
      XXXX    -830.0871   XXXY     -16.2425   XXYY    -167.0438
      XYYY      -1.0856   YYYY     -69.5307   XXXZ      -0.0000
      XXYZ       0.0000   XYYZ      -0.0000   YYYZ       0.0000
      XXZZ    -164.0334   XYZZ      -0.2279   YYZZ     -18.9979
      XZZZ      -0.0000   YZZZ       0.0000   ZZZZ     -47.3367
 -----------------------------------------------------------------
 DrvMan completing analytic gradient of the correlated energy
 Correlated dipole moment
            1
    1   0.1142582
    2  -0.0159755
    3  -0.0000000
 Energy read as -3141.454331652
 Full Analytical Gradient: (in a.u., or Hartree/Bohr)
             1             2             3             4
    1    0.00002706    0.00048278   -0.00043967   -0.00007017
    2   -0.00007097    0.00098084   -0.00093620    0.00002633
    3   -0.00000000    0.00000000   -0.00000000    0.00000000
 Gradient time:  CPU 1.41 s  wall 1.44 s
 ----------------------------------------------------------------
             Standard Nuclear Orientation (Angstroms)
    I     Atom           X                Y                Z
 ----------------------------------------------------------------
    1      Br      1.5783680864    -0.0209968627    -0.0000000000
    2      N      -0.2986310814     0.5206579866     0.0000000000
    3      N      -0.9975626356    -0.4714786275    -0.0000000000
    4      Cl     -2.7158545298     0.0225667459     0.0000000000
 ----------------------------------------------------------------
 Nuclear Repulsion Energy =   271.3628518243 hartrees
 There are       33 alpha and       33 beta electrons

                       Distance Matrix (Angstroms)
             Br(  1)   N (  2)   N (  3)
   N (  2)  1.953591
   N (  3)  2.615024  1.213606
   Cl(  4)  4.294444  2.468008  1.787906

 Requested basis set is 6-311++G(d,p)
 There are 44 shells and 122 basis functions
 A cutoff of  1.0D-14 yielded    857 shell pairs
 There are      7058 function pairs (      7785 Cartesian)
 Smallest overlap matrix eigenvalue = 2.55E-04
 Guess MOs from SCF MO coefficient file

 -----------------------------------------------------------------------
  General SCF calculation program by
  Eric Jon Sundstrom, Paul Horn, Yuezhi Mao, Dmitri Zuev, Alec White,
  David Stuck, Shaama M.S., Shane Yost, Joonho Lee, David Small,
  Daniel Levine, Susi Lehtola, Hugh Burton, Evgeny Epifanovsky
 -----------------------------------------------------------------------
 Hartree-Fock
 using 6 threads for integral computing
 -------------------------------------------------------
 OpenMP Integral computing Module                
 Release: version 2.0, May 2017, Q-Chem Inc. Pleasanton 
 -------------------------------------------------------
 A restricted SCF calculation will be
 performed using DIIS
 SCF converges when DIIS error is below 1.0e-08
 ---------------------------------------
  Cycle       Energy         DIIS error
 ---------------------------------------
    1   -3140.6734595486      4.09e-05  
    2   -3140.6734625923      1.18e-05  
    3   -3140.6734629512      6.61e-06  
    4   -3140.6734630566      1.71e-06  
    5   -3140.6734630719      8.06e-07  
    6   -3140.6734630752      3.69e-07  
    7   -3140.6734630762      1.64e-07  
    8   -3140.6734630764      5.91e-08  
    9   -3140.6734630764      1.86e-08  
   10   -3140.6734630764      5.76e-09  Convergence criterion met
 ---------------------------------------
 SCF time:   CPU 7.03s  wall 2.00s 
 SCF   energy in the final basis set =    -3140.6734630764
 Total energy in the final basis set =    -3140.6734630764


 ------------------------------------------------------------------------------

   CCMAN2: suite of methods based on coupled cluster
           and equation of motion theories.

   Components:
   * libvmm-1.3-trunk
     by Evgeny Epifanovsky, Ilya Kaliman.
   * libtensor-2.5-trunk
     by Evgeny Epifanovsky, Michael Wormit, Dmitry Zuev, Sam Manzer, 
        Ilya Kaliman.
   * libcc-2.5-trunk
     by Evgeny Epifanovsky, Arik Landau, Tomasz Kus, Kirill Khistyaev, 
        Dmitry Zuev, Prashant Manohar, Xintian Feng, Anna Krylov, 
        Matthew Goldey, Alec White, Thomas Jagau, Kaushik Nanda, 
        Anastasia Gunina, Alexander Kunitsa, Joonho Lee.

   CCMAN original authors:
   Anna I. Krylov, C. David Sherrill, Steven R. Gwaltney,
   Edward F. C. Byrd (2000)
   Sergey V. Levchenko, Lyudmila V. Slipchenko, Tao Wang,
   Ana-Maria C. Cristian (2003)
   Piotr A. Pieniazek, C. Melania Oana, Evgeny Epifanovsky (2007)
   Prashant Manohar (2009)

 ------------------------------------------------------------------------------


 Allocating and initializing 63808MB of RAM...
 Calculation will run on 6 cores.


 Alpha MOs, Restricted
 -- Occupied --                  
-490.08 -104.89  -65.21  -58.57  -58.57  -58.57  -15.75  -15.74
  1 A     2 A     3 A     4 A     5 A     6 A     7 A     8 A                  
-10.612  -9.887  -8.080  -8.076  -8.076  -7.503  -7.491  -7.491
  9 A    10 A    11 A    12 A    13 A    14 A    15 A    16 A                  
 -3.243  -3.238  -3.237  -3.224  -3.224  -1.466  -1.151  -1.044
 17 A    18 A    19 A    20 A    21 A    22 A    23 A    24 A                  
 -0.852  -0.690  -0.679  -0.641  -0.495  -0.488  -0.451  -0.439
 25 A    26 A    27 A    28 A    29 A    30 A    31 A    32 A                  
 -0.437
 33 A                                                                          
 -- Virtual --                   
  0.013   0.060   0.076   0.090   0.099   0.102   0.106   0.131
 34 A    35 A    36 A    37 A    38 A    39 A    40 A    41 A                  
  0.135   0.151   0.186   0.207   0.217   0.225   0.235   0.294
 42 A    43 A    44 A    45 A    46 A    47 A    48 A    49 A                  
  0.306   0.314   0.357   0.519   0.547   0.550   0.577   0.579
 50 A    51 A    52 A    53 A    54 A    55 A    56 A    57 A                  
  0.583   0.596   0.713   0.743   0.757   0.777   0.801   0.878
 58 A    59 A    60 A    61 A    62 A    63 A    64 A    65 A                  
  0.917   0.931   1.024   1.044   1.078   1.089   1.118   1.161
 66 A    67 A    68 A    69 A    70 A    71 A    72 A    73 A                  
  1.175   1.207   1.267   1.371   1.413   1.499   1.884   1.978
 74 A    75 A    76 A    77 A    78 A    79 A    80 A    81 A                  
  2.029   2.173   2.241   2.298   2.389   2.414   2.588   2.619
 82 A    83 A    84 A    85 A    86 A    87 A    88 A    89 A                  
  2.666   2.703   2.950   3.028   3.110   3.371   4.114   4.199
 90 A    91 A    92 A    93 A    94 A    95 A    96 A    97 A                  
  4.334   4.378   4.471   4.515   4.535   4.550   4.628   4.886
 98 A    99 A   100 A   101 A   102 A   103 A   104 A   105 A                  
  5.205   7.187   8.173   8.188   8.268  10.324  26.614  26.658
106 A   107 A   108 A   109 A   110 A   111 A   112 A   113 A                  
 27.070  36.555  37.065  49.455 219.167 293.849 293.863 293.975
114 A   115 A   116 A   117 A   118 A   119 A   120 A   121 A                  
*******
122 A                                                                          

 Beta MOs, Restricted
 -- Occupied --                  
-490.08 -104.89  -65.21  -58.57  -58.57  -58.57  -15.75  -15.74
  1 A     2 A     3 A     4 A     5 A     6 A     7 A     8 A                  
-10.612  -9.887  -8.080  -8.076  -8.076  -7.503  -7.491  -7.491
  9 A    10 A    11 A    12 A    13 A    14 A    15 A    16 A                  
 -3.243  -3.238  -3.237  -3.224  -3.224  -1.466  -1.151  -1.044
 17 A    18 A    19 A    20 A    21 A    22 A    23 A    24 A                  
 -0.852  -0.690  -0.679  -0.641  -0.495  -0.488  -0.451  -0.439
 25 A    26 A    27 A    28 A    29 A    30 A    31 A    32 A                  
 -0.437
 33 A                                                                          
 -- Virtual --                   
  0.013   0.060   0.076   0.090   0.099   0.102   0.106   0.131
 34 A    35 A    36 A    37 A    38 A    39 A    40 A    41 A                  
  0.135   0.151   0.186   0.207   0.217   0.225   0.235   0.294
 42 A    43 A    44 A    45 A    46 A    47 A    48 A    49 A                  
  0.306   0.314   0.357   0.519   0.547   0.550   0.577   0.579
 50 A    51 A    52 A    53 A    54 A    55 A    56 A    57 A                  
  0.583   0.596   0.713   0.743   0.757   0.777   0.801   0.878
 58 A    59 A    60 A    61 A    62 A    63 A    64 A    65 A                  
  0.917   0.931   1.024   1.044   1.078   1.089   1.118   1.161
 66 A    67 A    68 A    69 A    70 A    71 A    72 A    73 A                  
  1.175   1.207   1.267   1.371   1.413   1.499   1.884   1.978
 74 A    75 A    76 A    77 A    78 A    79 A    80 A    81 A                  
  2.029   2.173   2.241   2.298   2.389   2.414   2.588   2.619
 82 A    83 A    84 A    85 A    86 A    87 A    88 A    89 A                  
  2.666   2.703   2.950   3.028   3.110   3.371   4.114   4.199
 90 A    91 A    92 A    93 A    94 A    95 A    96 A    97 A                  
  4.334   4.378   4.471   4.515   4.535   4.550   4.628   4.886
 98 A    99 A   100 A   101 A   102 A   103 A   104 A   105 A                  
  5.205   7.187   8.173   8.188   8.268  10.324  26.614  26.658
106 A   107 A   108 A   109 A   110 A   111 A   112 A   113 A                  
 27.070  36.555  37.065  49.455 219.167 293.849 293.863 293.975
114 A   115 A   116 A   117 A   118 A   119 A   120 A   121 A                  
*******
122 A                                                                          

 Occupation and symmetry of molecular orbitals

 Point group: C1 (1 irreducible representation).

                           A     All 
 -------------------------------------
 All molecular orbitals:
  - Alpha                  122   122 
  - Beta                   122   122 
 -------------------------------------
 Alpha orbitals:
  - Frozen occupied        16    16  
  - Active occupied        17    17  
  - Active virtual         89    89  
  - Frozen virtual         0     0   
 -------------------------------------
 Beta orbitals:
  - Frozen occupied        16    16  
  - Active occupied        17    17  
  - Active virtual         89    89  
  - Frozen virtual         0     0   
 -------------------------------------

 Import integrals:   CPU 0.00 s  wall 0.00 s

 Import integrals:   CPU 39.93 s  wall 8.36 s

 MP2 amplitudes:   CPU 0.13 s  wall 0.09 s

Running a double precision version
           CCSD T amplitudes will be solved using DIIS.

           Start     Size      MaxIter   EConv     TConv     
           3         7         100       1.00e-07  1.00e-05  
 ------------------------------------------------------------------------------
           Energy (a.u.)   Ediff      Tdiff       Comment
 ------------------------------------------------------------------------------
         -3141.44475146                           
     1   -3141.42509874   1.97e-02   8.06e-01     
     2   -3141.45186448   2.68e-02   1.08e-01     
     3   -3141.45066782   1.20e-03   4.55e-02     
     4   -3141.45334352   2.68e-03   1.38e-02     Switched to DIIS steps.
     5   -3141.45425772   9.14e-04   1.22e-02     
     6   -3141.45431234   5.46e-05   2.61e-03     
     7   -3141.45432212   9.78e-06   1.33e-03     
     8   -3141.45432885   6.73e-06   3.83e-04     
     9   -3141.45433187   3.01e-06   2.57e-04     
    10   -3141.45433163   2.38e-07   7.31e-05     
    11   -3141.45433163   9.44e-10   3.26e-05     
    12   -3141.45433150   1.26e-07   1.63e-05     
    13   -3141.45433150   4.62e-09   6.07e-06     
 ------------------------------------------------------------------------------
         -3141.45433150                           CCSD T converged.

End of double precision
 SCF energy                 = -3140.67346308
 MP2 energy                 = -3141.44475146
 CCSD correlation energy     =    -0.78086842
 CCSD total energy           = -3141.45433150

 CCSD  T1^2 = 0.0116  T2^2 = 0.2757  Leading amplitudes:

 Amplitude    Orbitals with energies
  0.0312       29 (A) A                  ->    35 (A) A                   
              -0.4946                          0.0603                     
  0.0312       29 (A) B                  ->    35 (A) B                   
              -0.4946                          0.0603                     
 -0.0169       33 (A) A                  ->    44 (A) A                   
              -0.4367                          0.1859                     
 -0.0169       33 (A) B                  ->    44 (A) B                   
              -0.4367                          0.1859                     

 Amplitude    Orbitals with energies
 -0.0872       28 (A) A      28 (A) B    ->    35 (A) A      35 (A) B     
              -0.6411       -0.6411            0.0603        0.0603       
  0.0872       28 (A) A      28 (A) B    ->    35 (A) B      35 (A) A     
              -0.6411       -0.6411            0.0603        0.0603       
  0.0872       28 (A) B      28 (A) A    ->    35 (A) A      35 (A) B     
              -0.6411       -0.6411            0.0603        0.0603       
 -0.0872       28 (A) B      28 (A) A    ->    35 (A) B      35 (A) A     
              -0.6411       -0.6411            0.0603        0.0603       

 Computing CCSD intemediates for later calculations in double precision
 Finished.

Running a double precision version
           CCSD Lambda amplitudes will be solved using DIIS.
           Start     Size      MaxIter   EConv     LConv     
           3         7         100       1.00e-07  1.00e-05  
 ------------------------------------------------------------------------------
            Enorm      Ldiff       Comment
 ------------------------------------------------------------------------------
     1     5.37e-02   4.18e-02     
     2     1.25e-02   3.56e-03     
     3     5.15e-03   1.94e-03     
     4     2.99e-03   8.24e-04     Switched to DIIS steps.
     5     1.10e-03   5.82e-04     
     6     5.83e-04   1.96e-04     
     7     1.88e-04   6.25e-05     
     8     7.30e-05   2.18e-06     
     9     2.25e-05   4.38e-06     
    10     9.04e-06   1.31e-06     
    11     4.00e-06   3.87e-07     
    12     1.68e-06   2.67e-08     
    13     7.82e-07   8.04e-08     
    14     3.71e-07   4.14e-09     
    15     2.11e-07   1.55e-08     
    16     9.93e-08   1.13e-09     
 ------------------------------------------------------------------------------
                                   CCSD Lambda converged.

 Computing density matrices in double precision...
           Orbital response amplitudes will be solved using DIIS.
           Start     Size      MaxIter   EConv     LConv     
           3         7         100       1.00e-06  1.00e-06  
 ------------------------------------------------------------------------------
            Enorm      Ldiff       Comment
 ------------------------------------------------------------------------------
     1     1.12e-01   2.66e-03     
     2     1.35e-01   1.24e-02     
     3     1.88e-01   3.60e-02     
     4     1.47e-02   9.15e-02     Switched to DIIS steps.
     5     5.41e-03   1.52e-03     
     6     1.19e-03   4.61e-04     
     7     3.90e-04   5.61e-05     
     8     1.46e-04   8.05e-05     
     9     3.89e-05   2.79e-07     
    10     6.98e-06   7.94e-06     
    11     2.39e-06   6.63e-07     
    12     8.61e-07   7.80e-08     
 ------------------------------------------------------------------------------
                                   Orbital response converged.

 Computing density matrices... Done.
 CCSD calculation:   CPU 1305.12 s  wall 228.13 s

 Transferring MO TPDM to AO TPDM
 Transferring g2_o1o1o1o1
 Transferring g2_o1o1o1v1
 Transferring g2_o1o1v1v1
 Transferring g2_o1v1o1v1
 Transferring g2_o1v1v1v1
 Transferring g2_v1v1v1v1
 Adding separable TPDM
 Computing TPDM gradient
 --------------------------------------------------------
 2e gradient
  Atom          X               Y               Z
 --------------------------------------------------------
    1        -35.583504        3.383445       -0.000000  
    2          3.956232      -19.619737        0.000000  
    3          8.458504       18.071248       -0.000000  
    4         23.168768       -1.834957       -0.000000  
 --------------------------------------------------------
 --------------------------------------------------------
 Final gradient
  Atom          X               Y               Z
 --------------------------------------------------------
    1        -35.583504        3.383445       -0.000000  
    2          3.956232      -19.619737        0.000000  
    3          8.458504       18.071248       -0.000000  
    4         23.168768       -1.834957       -0.000000  
 --------------------------------------------------------
 Analytic gradient from two-electron contribution:   CPU 246.17 s  wall 68.08 s

 Total ccman2 time:   CPU 1595.98 s  wall 306.40 s


 --------------------------------------------------------------

                    Orbital Energies (a.u.)
 --------------------------------------------------------------

 Alpha MOs
 -- Occupied --
*******-104.888 -65.208 -58.569 -58.566 -58.566 -15.747 -15.739
-10.612  -9.887  -8.080  -8.076  -8.076  -7.503  -7.491  -7.491
 -3.243  -3.238  -3.237  -3.224  -3.224  -1.466  -1.151  -1.044
 -0.852  -0.690  -0.679  -0.641  -0.495  -0.488  -0.451  -0.439
 -0.437
 -- Virtual --
  0.013   0.060   0.076   0.090   0.099   0.102   0.106   0.131
  0.135   0.151   0.186   0.207   0.217   0.225   0.235   0.294
  0.306   0.314   0.357   0.519   0.547   0.550   0.577   0.579
  0.583   0.596   0.713   0.743   0.757   0.777   0.801   0.878
  0.917   0.931   1.024   1.044   1.078   1.089   1.118   1.161
  1.175   1.207   1.267   1.371   1.413   1.499   1.884   1.978
  2.029   2.173   2.241   2.298   2.389   2.414   2.588   2.619
  2.666   2.703   2.950   3.028   3.110   3.371   4.114   4.199
  4.334   4.378   4.471   4.515   4.535   4.550   4.628   4.886
  5.205   7.187   8.173   8.188   8.268  10.324  26.614  26.658
 27.070  36.555  37.065  49.455 219.167 293.849 293.863 293.975
*******
 --------------------------------------------------------------

          Ground-State Mulliken Net Atomic Charges

     Atom                 Charge (a.u.)
  ----------------------------------------
      1 Br                    0.011361
      2 N                    -0.051068
      3 N                     0.086579
      4 Cl                   -0.046871
  ----------------------------------------
  Sum of atomic charges =    -0.000000

 -----------------------------------------------------------------
                    Cartesian Multipole Moments
 -----------------------------------------------------------------
    Charge (ESU x 10^10)
                 0.0000
    Dipole Moment (Debye)
         X       0.2930      Y      -0.0401      Z       0.0000
       Tot       0.2957
    Quadrupole Moments (Debye-Ang)
        XX     -38.9664     XY      -0.9215     YY     -44.3707
        XZ      -0.0000     YZ       0.0000     ZZ     -41.9941
    Octopole Moments (Debye-Ang^2)
       XXX      38.0496    XXY       0.0172    XYY      13.7616
       YYY      -0.5975    XXZ       0.0000    XYZ       0.0000
       YYZ       0.0000    XZZ      12.0887    YZZ      -0.1590
       ZZZ       0.0000
    Hexadecapole Moments (Debye-Ang^3)
      XXXX    -830.1244   XXXY     -16.2126   XXYY    -167.0465
      XYYY      -1.0934   YYYY     -69.4609   XXXZ      -0.0000
      XXYZ       0.0000   XYYZ      -0.0000   YYYZ       0.0000
      XXZZ    -164.0352   XYZZ      -0.2288   YYZZ     -18.9863
      XZZZ      -0.0000   YZZZ       0.0000   ZZZZ     -47.3313
 -----------------------------------------------------------------
 DrvMan completing analytic gradient of the correlated energy
 Correlated dipole moment
            1
    1   0.1152720
    2  -0.0157916
    3   0.0000000
 Energy read as -3141.454331496
 Full Analytical Gradient: (in a.u., or Hartree/Bohr)
             1             2             3             4
    1   -0.00015994   -0.00042354    0.00050994    0.00007355
    2    0.00008143   -0.00106866    0.00103456   -0.00004734
    3   -0.00000000    0.00000000   -0.00000000   -0.00000000
 Gradient time:  CPU 1.41 s  wall 1.44 s
 ----------------------------------------------------------------
             Standard Nuclear Orientation (Angstroms)
    I     Atom           X                Y                Z
 ----------------------------------------------------------------
    1      Br      1.5783680864    -0.0209968627    -0.0000000000
    2      N      -0.2986310814     0.5216579866     0.0010000000
    3      N      -0.9975626356    -0.4714786275    -0.0000000000
    4      Cl     -2.7158545298     0.0225667459     0.0000000000
 ----------------------------------------------------------------
 Nuclear Repulsion Energy =   271.3369349428 hartrees
 There are       33 alpha and       33 beta electrons

                       Distance Matrix (Angstroms)
             Br(  1)   N (  2)   N (  3)
   N (  2)  1.953868
   N (  3)  2.615024  1.214424
   Cl(  4)  4.294444  2.468210  1.787906

 Requested basis set is 6-311++G(d,p)
 There are 44 shells and 122 basis functions
 A cutoff of  1.0D-14 yielded    857 shell pairs
 There are      7058 function pairs (      7785 Cartesian)
 Smallest overlap matrix eigenvalue = 2.56E-04
 Guess MOs from SCF MO coefficient file

 -----------------------------------------------------------------------
  General SCF calculation program by
  Eric Jon Sundstrom, Paul Horn, Yuezhi Mao, Dmitri Zuev, Alec White,
  David Stuck, Shaama M.S., Shane Yost, Joonho Lee, David Small,
  Daniel Levine, Susi Lehtola, Hugh Burton, Evgeny Epifanovsky
 -----------------------------------------------------------------------
 Hartree-Fock
 using 6 threads for integral computing
 -------------------------------------------------------
 OpenMP Integral computing Module                
 Release: version 2.0, May 2017, Q-Chem Inc. Pleasanton 
 -------------------------------------------------------
 A restricted SCF calculation will be
 performed using DIIS
 SCF converges when DIIS error is below 1.0e-08
 ---------------------------------------
  Cycle       Energy         DIIS error
 ---------------------------------------
    1   -3140.6733512486      2.55e-05  
    2   -3140.6733526522      7.43e-06  
    3   -3140.6733528435      4.21e-06  
    4   -3140.6733528977      1.48e-06  
    5   -3140.6733529141      8.02e-07  
    6   -3140.6733529194      4.40e-07  
    7   -3140.6733529213      1.81e-07  
    8   -3140.6733529216      7.59e-08  
    9   -3140.6733529216      3.25e-08  
   10   -3140.6733529216      1.16e-08  
   11   -3140.6733529216      4.15e-09  Convergence criterion met
 ---------------------------------------
 SCF time:   CPU 7.70s  wall 2.00s 
 SCF   energy in the final basis set =    -3140.6733529216
 Total energy in the final basis set =    -3140.6733529216


 ------------------------------------------------------------------------------

   CCMAN2: suite of methods based on coupled cluster
           and equation of motion theories.

   Components:
   * libvmm-1.3-trunk
     by Evgeny Epifanovsky, Ilya Kaliman.
   * libtensor-2.5-trunk
     by Evgeny Epifanovsky, Michael Wormit, Dmitry Zuev, Sam Manzer, 
        Ilya Kaliman.
   * libcc-2.5-trunk
     by Evgeny Epifanovsky, Arik Landau, Tomasz Kus, Kirill Khistyaev, 
        Dmitry Zuev, Prashant Manohar, Xintian Feng, Anna Krylov, 
        Matthew Goldey, Alec White, Thomas Jagau, Kaushik Nanda, 
        Anastasia Gunina, Alexander Kunitsa, Joonho Lee.

   CCMAN original authors:
   Anna I. Krylov, C. David Sherrill, Steven R. Gwaltney,
   Edward F. C. Byrd (2000)
   Sergey V. Levchenko, Lyudmila V. Slipchenko, Tao Wang,
   Ana-Maria C. Cristian (2003)
   Piotr A. Pieniazek, C. Melania Oana, Evgeny Epifanovsky (2007)
   Prashant Manohar (2009)

 ------------------------------------------------------------------------------


 Allocating and initializing 63808MB of RAM...
 Calculation will run on 6 cores.


 Alpha MOs, Restricted
 -- Occupied --                  
-490.08 -104.89  -65.21  -58.57  -58.57  -58.57  -15.75  -15.74
  1 A     2 A     3 A     4 A     5 A     6 A     7 A     8 A                  
-10.612  -9.887  -8.080  -8.076  -8.076  -7.503  -7.491  -7.491
  9 A    10 A    11 A    12 A    13 A    14 A    15 A    16 A                  
 -3.243  -3.238  -3.237  -3.224  -3.224  -1.465  -1.151  -1.044
 17 A    18 A    19 A    20 A    21 A    22 A    23 A    24 A                  
 -0.852  -0.689  -0.679  -0.641  -0.495  -0.488  -0.451  -0.439
 25 A    26 A    27 A    28 A    29 A    30 A    31 A    32 A                  
 -0.437
 33 A                                                                          
 -- Virtual --                   
  0.013   0.060   0.076   0.090   0.099   0.102   0.106   0.131
 34 A    35 A    36 A    37 A    38 A    39 A    40 A    41 A                  
  0.135   0.151   0.186   0.207   0.217   0.225   0.235   0.294
 42 A    43 A    44 A    45 A    46 A    47 A    48 A    49 A                  
  0.306   0.314   0.357   0.519   0.547   0.550   0.577   0.578
 50 A    51 A    52 A    53 A    54 A    55 A    56 A    57 A                  
  0.583   0.596   0.713   0.743   0.757   0.776   0.800   0.878
 58 A    59 A    60 A    61 A    62 A    63 A    64 A    65 A                  
  0.917   0.931   1.024   1.044   1.078   1.089   1.118   1.161
 66 A    67 A    68 A    69 A    70 A    71 A    72 A    73 A                  
  1.175   1.207   1.267   1.371   1.413   1.499   1.883   1.977
 74 A    75 A    76 A    77 A    78 A    79 A    80 A    81 A                  
  2.029   2.173   2.241   2.298   2.390   2.414   2.588   2.619
 82 A    83 A    84 A    85 A    86 A    87 A    88 A    89 A                  
  2.666   2.702   2.950   3.027   3.109   3.370   4.114   4.199
 90 A    91 A    92 A    93 A    94 A    95 A    96 A    97 A                  
  4.334   4.378   4.469   4.515   4.535   4.550   4.628   4.886
 98 A    99 A   100 A   101 A   102 A   103 A   104 A   105 A                  
  5.206   7.187   8.173   8.188   8.268  10.324  26.614  26.658
106 A   107 A   108 A   109 A   110 A   111 A   112 A   113 A                  
 27.070  36.556  37.062  49.455 219.167 293.849 293.863 293.975
114 A   115 A   116 A   117 A   118 A   119 A   120 A   121 A                  
*******
122 A                                                                          

 Beta MOs, Restricted
 -- Occupied --                  
-490.08 -104.89  -65.21  -58.57  -58.57  -58.57  -15.75  -15.74
  1 A     2 A     3 A     4 A     5 A     6 A     7 A     8 A                  
-10.612  -9.887  -8.080  -8.076  -8.076  -7.503  -7.491  -7.491
  9 A    10 A    11 A    12 A    13 A    14 A    15 A    16 A                  
 -3.243  -3.238  -3.237  -3.224  -3.224  -1.465  -1.151  -1.044
 17 A    18 A    19 A    20 A    21 A    22 A    23 A    24 A                  
 -0.852  -0.689  -0.679  -0.641  -0.495  -0.488  -0.451  -0.439
 25 A    26 A    27 A    28 A    29 A    30 A    31 A    32 A                  
 -0.437
 33 A                                                                          
 -- Virtual --                   
  0.013   0.060   0.076   0.090   0.099   0.102   0.106   0.131
 34 A    35 A    36 A    37 A    38 A    39 A    40 A    41 A                  
  0.135   0.151   0.186   0.207   0.217   0.225   0.235   0.294
 42 A    43 A    44 A    45 A    46 A    47 A    48 A    49 A                  
  0.306   0.314   0.357   0.519   0.547   0.550   0.577   0.578
 50 A    51 A    52 A    53 A    54 A    55 A    56 A    57 A                  
  0.583   0.596   0.713   0.743   0.757   0.776   0.800   0.878
 58 A    59 A    60 A    61 A    62 A    63 A    64 A    65 A                  
  0.917   0.931   1.024   1.044   1.078   1.089   1.118   1.161
 66 A    67 A    68 A    69 A    70 A    71 A    72 A    73 A                  
  1.175   1.207   1.267   1.371   1.413   1.499   1.883   1.977
 74 A    75 A    76 A    77 A    78 A    79 A    80 A    81 A                  
  2.029   2.173   2.241   2.298   2.390   2.414   2.588   2.619
 82 A    83 A    84 A    85 A    86 A    87 A    88 A    89 A                  
  2.666   2.702   2.950   3.027   3.109   3.370   4.114   4.199
 90 A    91 A    92 A    93 A    94 A    95 A    96 A    97 A                  
  4.334   4.378   4.469   4.515   4.535   4.550   4.628   4.886
 98 A    99 A   100 A   101 A   102 A   103 A   104 A   105 A                  
  5.206   7.187   8.173   8.188   8.268  10.324  26.614  26.658
106 A   107 A   108 A   109 A   110 A   111 A   112 A   113 A                  
 27.070  36.556  37.062  49.455 219.167 293.849 293.863 293.975
114 A   115 A   116 A   117 A   118 A   119 A   120 A   121 A                  
*******
122 A                                                                          

 Occupation and symmetry of molecular orbitals

 Point group: C1 (1 irreducible representation).

                           A     All 
 -------------------------------------
 All molecular orbitals:
  - Alpha                  122   122 
  - Beta                   122   122 
 -------------------------------------
 Alpha orbitals:
  - Frozen occupied        16    16  
  - Active occupied        17    17  
  - Active virtual         89    89  
  - Frozen virtual         0     0   
 -------------------------------------
 Beta orbitals:
  - Frozen occupied        16    16  
  - Active occupied        17    17  
  - Active virtual         89    89  
  - Frozen virtual         0     0   
 -------------------------------------

 Import integrals:   CPU 0.00 s  wall 0.00 s

 Import integrals:   CPU 43.25 s  wall 9.86 s

 MP2 amplitudes:   CPU 0.13 s  wall 0.09 s

Running a double precision version
           CCSD T amplitudes will be solved using DIIS.

           Start     Size      MaxIter   EConv     TConv     
           3         7         100       1.00e-07  1.00e-05  
 ------------------------------------------------------------------------------
           Energy (a.u.)   Ediff      Tdiff       Comment
 ------------------------------------------------------------------------------
         -3141.44477967                           
     1   -3141.42506786   1.97e-02   8.06e-01     
     2   -3141.45186887   2.68e-02   1.08e-01     
     3   -3141.45066242   1.21e-03   4.56e-02     
     4   -3141.45334292   2.68e-03   1.38e-02     Switched to DIIS steps.
     5   -3141.45425852   9.16e-04   1.22e-02     
     6   -3141.45431336   5.48e-05   2.61e-03     
     7   -3141.45432315   9.78e-06   1.33e-03     
     8   -3141.45432988   6.73e-06   3.83e-04     
     9   -3141.45433290   3.02e-06   2.57e-04     
    10   -3141.45433266   2.39e-07   7.32e-05     
    11   -3141.45433266   2.35e-10   3.26e-05     
    12   -3141.45433254   1.26e-07   1.63e-05     
    13   -3141.45433253   4.62e-09   6.07e-06     
 ------------------------------------------------------------------------------
         -3141.45433253                           CCSD T converged.

End of double precision
 SCF energy                 = -3140.67335292
 MP2 energy                 = -3141.44477967
 CCSD correlation energy     =    -0.78097961
 CCSD total energy           = -3141.45433253

 CCSD  T1^2 = 0.0116  T2^2 = 0.2759  Leading amplitudes:

 Amplitude    Orbitals with energies
 -0.0312       29 (A) A                  ->    35 (A) A                   
              -0.4945                          0.0600                     
 -0.0312       29 (A) B                  ->    35 (A) B                   
              -0.4945                          0.0600                     
  0.0168       33 (A) A                  ->    44 (A) A                   
              -0.4369                          0.1857                     
  0.0168       33 (A) B                  ->    44 (A) B                   
              -0.4369                          0.1857                     

 Amplitude    Orbitals with energies
 -0.0873       28 (A) A      28 (A) B    ->    35 (A) A      35 (A) B     
              -0.6409       -0.6409            0.0600        0.0600       
  0.0873       28 (A) A      28 (A) B    ->    35 (A) B      35 (A) A     
              -0.6409       -0.6409            0.0600        0.0600       
  0.0873       28 (A) B      28 (A) A    ->    35 (A) A      35 (A) B     
              -0.6409       -0.6409            0.0600        0.0600       
 -0.0873       28 (A) B      28 (A) A    ->    35 (A) B      35 (A) A     
              -0.6409       -0.6409            0.0600        0.0600       

 Computing CCSD intemediates for later calculations in double precision
 Finished.

Running a double precision version
           CCSD Lambda amplitudes will be solved using DIIS.
           Start     Size      MaxIter   EConv     LConv     
           3         7         100       1.00e-07  1.00e-05  
 ------------------------------------------------------------------------------
            Enorm      Ldiff       Comment
 ------------------------------------------------------------------------------
     1     5.38e-02   4.18e-02     
     2     1.25e-02   3.56e-03     
     3     5.16e-03   1.94e-03     
     4     2.99e-03   8.24e-04     Switched to DIIS steps.
     5     1.10e-03   5.83e-04     
     6     5.84e-04   1.97e-04     
     7     1.89e-04   6.26e-05     
     8     7.33e-05   2.20e-06     
     9     2.25e-05   4.41e-06     
    10     9.06e-06   1.32e-06     
    11     4.01e-06   3.91e-07     
    12     1.69e-06   2.80e-08     
    13     7.85e-07   8.11e-08     
    14     3.73e-07   3.93e-09     
    15     2.12e-07   1.56e-08     
    16     9.97e-08   1.13e-09     
 ------------------------------------------------------------------------------
                                   CCSD Lambda converged.

 Computing density matrices in double precision...
           Orbital response amplitudes will be solved using DIIS.
           Start     Size      MaxIter   EConv     LConv     
           3         7         100       1.00e-06  1.00e-06  
 ------------------------------------------------------------------------------
            Enorm      Ldiff       Comment
 ------------------------------------------------------------------------------
     1     1.13e-01   2.71e-03     
     2     1.35e-01   1.24e-02     
     3     1.88e-01   3.61e-02     
     4     1.47e-02   9.16e-02     Switched to DIIS steps.
     5     5.45e-03   1.53e-03     
     6     1.20e-03   4.64e-04     
     7     3.91e-04   5.74e-05     
     8     1.47e-04   8.10e-05     
     9     3.89e-05   3.64e-07     
    10     7.00e-06   7.97e-06     
    11     2.40e-06   6.66e-07     
    12     8.67e-07   7.62e-08     
 ------------------------------------------------------------------------------
                                   Orbital response converged.

 Computing density matrices... Done.
 CCSD calculation:   CPU 1307.44 s  wall 227.90 s

 Transferring MO TPDM to AO TPDM
 Transferring g2_o1o1o1o1
 Transferring g2_o1o1o1v1
 Transferring g2_o1o1v1v1
 Transferring g2_o1v1o1v1
 Transferring g2_o1v1v1v1
 Transferring g2_v1v1v1v1
 Adding separable TPDM
 Computing TPDM gradient
 --------------------------------------------------------
 2e gradient
  Atom          X               Y               Z
 --------------------------------------------------------
    1        -35.579123        3.393944        0.009646  
    2          3.970511      -19.623990       -0.025549  
    3          8.439005       18.064015        0.013422  
    4         23.169606       -1.833970        0.002481  
 --------------------------------------------------------
 --------------------------------------------------------
 Final gradient
  Atom          X               Y               Z
 --------------------------------------------------------
    1        -35.579123        3.393944        0.009646  
    2          3.970511      -19.623990       -0.025549  
    3          8.439005       18.064015        0.013422  
    4         23.169606       -1.833970        0.002481  
 --------------------------------------------------------
 Analytic gradient from two-electron contribution:   CPU 235.40 s  wall 69.14 s

 Total ccman2 time:   CPU 1590.20 s  wall 308.33 s


 --------------------------------------------------------------

                    Orbital Energies (a.u.)
 --------------------------------------------------------------

 Alpha MOs
 -- Occupied --
*******-104.888 -65.208 -58.569 -58.566 -58.566 -15.747 -15.739
-10.612  -9.887  -8.080  -8.076  -8.076  -7.503  -7.491  -7.491
 -3.243  -3.238  -3.237  -3.224  -3.224  -1.465  -1.151  -1.044
 -0.852  -0.689  -0.679  -0.641  -0.495  -0.488  -0.451  -0.439
 -0.437
 -- Virtual --
  0.013   0.060   0.076   0.090   0.099   0.102   0.106   0.131
  0.135   0.151   0.186   0.207   0.217   0.225   0.235   0.294
  0.306   0.314   0.357   0.519   0.547   0.550   0.577   0.578
  0.583   0.596   0.713   0.743   0.757   0.776   0.800   0.878
  0.917   0.931   1.024   1.044   1.078   1.089   1.118   1.161
  1.175   1.207   1.267   1.371   1.413   1.499   1.883   1.977
  2.029   2.173   2.241   2.298   2.390   2.414   2.588   2.619
  2.666   2.702   2.950   3.027   3.109   3.370   4.114   4.199
  4.334   4.378   4.469   4.515   4.535   4.550   4.628   4.886
  5.206   7.187   8.173   8.188   8.268  10.324  26.614  26.658
 27.070  36.556  37.062  49.455 219.167 293.849 293.863 293.975
*******
 --------------------------------------------------------------

          Ground-State Mulliken Net Atomic Charges

     Atom                 Charge (a.u.)
  ----------------------------------------
      1 Br                    0.011259
      2 N                    -0.050899
      3 N                     0.086539
      4 Cl                   -0.046899
  ----------------------------------------
  Sum of atomic charges =    -0.000000

 -----------------------------------------------------------------
                    Cartesian Multipole Moments
 -----------------------------------------------------------------
    Charge (ESU x 10^10)
                -0.0000
    Dipole Moment (Debye)
         X       0.2917      Y      -0.0404      Z      -0.0001
       Tot       0.2945
    Quadrupole Moments (Debye-Ang)
        XX     -38.9650     XY      -0.9230     YY     -44.3709
        XZ      -0.0012     YZ      -0.0023     ZZ     -41.9960
    Octopole Moments (Debye-Ang^2)
       XXX      38.0370    XXY       0.0058    XYY      13.7624
       YYY      -0.6174    XXZ      -0.0111    XYZ       0.0023
       YYZ      -0.0065    XZZ      12.0885    YZZ      -0.1644
       ZZZ      -0.0154
    Hexadecapole Moments (Debye-Ang^3)
      XXXX    -830.1055   XXXY     -16.2276   XXYY    -167.0451
      XYYY      -1.0895   YYYY     -69.4958   XXXZ      -0.0034
      XXYZ      -0.0037   XYYZ       0.0018   YYYZ      -0.0128
      XXZZ    -164.0343   XYZZ      -0.2283   YYZZ     -18.9921
      XZZZ       0.0040   YZZZ      -0.0099   ZZZZ     -47.3340
 -----------------------------------------------------------------
 DrvMan completing analytic gradient of the correlated energy
 Correlated dipole moment
            1
    1   0.1147641
    2  -0.0158837
    3  -0.0000589
 Energy read as -3141.454332532
 Full Analytical Gradient: (in a.u., or Hartree/Bohr)
             1             2             3             4
    1   -0.00006624    0.00003187    0.00003288    0.00000149
    2    0.00000523   -0.00004121    0.00004645   -0.00001047
    3   -0.00001459    0.00001453    0.00001605   -0.00001598
 Gradient time:  CPU 1.40 s  wall 1.44 s
 ----------------------------------------------------------------
             Standard Nuclear Orientation (Angstroms)
    I     Atom           X                Y                Z
 ----------------------------------------------------------------
    1      Br      1.5783680864    -0.0209968627    -0.0000000000
    2      N      -0.2986310814     0.5216579866     0.0000000000
    3      N      -0.9965626356    -0.4714786275    -0.0000000000
    4      Cl     -2.7158545298     0.0225667459     0.0000000000
 ----------------------------------------------------------------
 Nuclear Repulsion Energy =   271.3468311562 hartrees
 There are       33 alpha and       33 beta electrons

                       Distance Matrix (Angstroms)
             Br(  1)   N (  2)   N (  3)
   N (  2)  1.953868
   N (  3)  2.614039  1.213849
   Cl(  4)  4.294444  2.468210  1.788867

 Requested basis set is 6-311++G(d,p)
 There are 44 shells and 122 basis functions
 A cutoff of  1.0D-14 yielded    857 shell pairs
 There are      7058 function pairs (      7785 Cartesian)
 Smallest overlap matrix eigenvalue = 2.55E-04
 Guess MOs from SCF MO coefficient file

 -----------------------------------------------------------------------
  General SCF calculation program by
  Eric Jon Sundstrom, Paul Horn, Yuezhi Mao, Dmitri Zuev, Alec White,
  David Stuck, Shaama M.S., Shane Yost, Joonho Lee, David Small,
  Daniel Levine, Susi Lehtola, Hugh Burton, Evgeny Epifanovsky
 -----------------------------------------------------------------------
 Hartree-Fock
 using 6 threads for integral computing
 -------------------------------------------------------
 OpenMP Integral computing Module                
 Release: version 2.0, May 2017, Q-Chem Inc. Pleasanton 
 -------------------------------------------------------
 A restricted SCF calculation will be
 performed using DIIS
 SCF converges when DIIS error is below 1.0e-08
 ---------------------------------------
  Cycle       Energy         DIIS error
 ---------------------------------------
    1   -3140.6733895688      2.54e-05  
    2   -3140.6733911096      7.04e-06  
    3   -3140.6733913012      4.10e-06  
    4   -3140.6733913439      1.60e-06  
    5   -3140.6733913602      7.54e-07  
    6   -3140.6733913660      3.94e-07  
    7   -3140.6733913674      1.59e-07  
    8   -3140.6733913677      5.81e-08  
    9   -3140.6733913677      2.69e-08  
   10   -3140.6733913677      1.10e-08  
   11   -3140.6733913678      3.17e-09  Convergence criterion met
 ---------------------------------------
 SCF time:   CPU 7.76s  wall 2.00s 
 SCF   energy in the final basis set =    -3140.6733913678
 Total energy in the final basis set =    -3140.6733913678


 ------------------------------------------------------------------------------

   CCMAN2: suite of methods based on coupled cluster
           and equation of motion theories.

   Components:
   * libvmm-1.3-trunk
     by Evgeny Epifanovsky, Ilya Kaliman.
   * libtensor-2.5-trunk
     by Evgeny Epifanovsky, Michael Wormit, Dmitry Zuev, Sam Manzer, 
        Ilya Kaliman.
   * libcc-2.5-trunk
     by Evgeny Epifanovsky, Arik Landau, Tomasz Kus, Kirill Khistyaev, 
        Dmitry Zuev, Prashant Manohar, Xintian Feng, Anna Krylov, 
        Matthew Goldey, Alec White, Thomas Jagau, Kaushik Nanda, 
        Anastasia Gunina, Alexander Kunitsa, Joonho Lee.

   CCMAN original authors:
   Anna I. Krylov, C. David Sherrill, Steven R. Gwaltney,
   Edward F. C. Byrd (2000)
   Sergey V. Levchenko, Lyudmila V. Slipchenko, Tao Wang,
   Ana-Maria C. Cristian (2003)
   Piotr A. Pieniazek, C. Melania Oana, Evgeny Epifanovsky (2007)
   Prashant Manohar (2009)

 ------------------------------------------------------------------------------


 Allocating and initializing 63808MB of RAM...
 Calculation will run on 6 cores.


 Alpha MOs, Restricted
 -- Occupied --                  
-490.08 -104.89  -65.21  -58.57  -58.57  -58.57  -15.75  -15.74
  1 A     2 A     3 A     4 A     5 A     6 A     7 A     8 A                  
-10.611  -9.887  -8.080  -8.076  -8.076  -7.503  -7.491  -7.491
  9 A    10 A    11 A    12 A    13 A    14 A    15 A    16 A                  
 -3.243  -3.238  -3.237  -3.224  -3.224  -1.466  -1.151  -1.044
 17 A    18 A    19 A    20 A    21 A    22 A    23 A    24 A                  
 -0.852  -0.689  -0.679  -0.641  -0.495  -0.488  -0.451  -0.439
 25 A    26 A    27 A    28 A    29 A    30 A    31 A    32 A                  
 -0.437
 33 A                                                                          
 -- Virtual --                   
  0.012   0.060   0.076   0.090   0.099   0.102   0.106   0.131
 34 A    35 A    36 A    37 A    38 A    39 A    40 A    41 A                  
  0.135   0.151   0.186   0.207   0.217   0.225   0.235   0.294
 42 A    43 A    44 A    45 A    46 A    47 A    48 A    49 A                  
  0.306   0.314   0.357   0.519   0.547   0.550   0.577   0.579
 50 A    51 A    52 A    53 A    54 A    55 A    56 A    57 A                  
  0.583   0.596   0.713   0.743   0.757   0.776   0.800   0.878
 58 A    59 A    60 A    61 A    62 A    63 A    64 A    65 A                  
  0.917   0.931   1.024   1.043   1.078   1.089   1.118   1.161
 66 A    67 A    68 A    69 A    70 A    71 A    72 A    73 A                  
  1.175   1.207   1.267   1.371   1.413   1.499   1.883   1.977
 74 A    75 A    76 A    77 A    78 A    79 A    80 A    81 A                  
  2.028   2.173   2.241   2.298   2.389   2.414   2.588   2.619
 82 A    83 A    84 A    85 A    86 A    87 A    88 A    89 A                  
  2.666   2.703   2.950   3.028   3.109   3.370   4.114   4.199
 90 A    91 A    92 A    93 A    94 A    95 A    96 A    97 A                  
  4.334   4.378   4.470   4.515   4.535   4.550   4.628   4.886
 98 A    99 A   100 A   101 A   102 A   103 A   104 A   105 A                  
  5.205   7.187   8.173   8.188   8.268  10.324  26.614  26.658
106 A   107 A   108 A   109 A   110 A   111 A   112 A   113 A                  
 27.070  36.555  37.064  49.455 219.167 293.849 293.863 293.975
114 A   115 A   116 A   117 A   118 A   119 A   120 A   121 A                  
*******
122 A                                                                          

 Beta MOs, Restricted
 -- Occupied --                  
-490.08 -104.89  -65.21  -58.57  -58.57  -58.57  -15.75  -15.74
  1 A     2 A     3 A     4 A     5 A     6 A     7 A     8 A                  
-10.611  -9.887  -8.080  -8.076  -8.076  -7.503  -7.491  -7.491
  9 A    10 A    11 A    12 A    13 A    14 A    15 A    16 A                  
 -3.243  -3.238  -3.237  -3.224  -3.224  -1.466  -1.151  -1.044
 17 A    18 A    19 A    20 A    21 A    22 A    23 A    24 A                  
 -0.852  -0.689  -0.679  -0.641  -0.495  -0.488  -0.451  -0.439
 25 A    26 A    27 A    28 A    29 A    30 A    31 A    32 A                  
 -0.437
 33 A                                                                          
 -- Virtual --                   
  0.012   0.060   0.076   0.090   0.099   0.102   0.106   0.131
 34 A    35 A    36 A    37 A    38 A    39 A    40 A    41 A                  
  0.135   0.151   0.186   0.207   0.217   0.225   0.235   0.294
 42 A    43 A    44 A    45 A    46 A    47 A    48 A    49 A                  
  0.306   0.314   0.357   0.519   0.547   0.550   0.577   0.579
 50 A    51 A    52 A    53 A    54 A    55 A    56 A    57 A                  
  0.583   0.596   0.713   0.743   0.757   0.776   0.800   0.878
 58 A    59 A    60 A    61 A    62 A    63 A    64 A    65 A                  
  0.917   0.931   1.024   1.043   1.078   1.089   1.118   1.161
 66 A    67 A    68 A    69 A    70 A    71 A    72 A    73 A                  
  1.175   1.207   1.267   1.371   1.413   1.499   1.883   1.977
 74 A    75 A    76 A    77 A    78 A    79 A    80 A    81 A                  
  2.028   2.173   2.241   2.298   2.389   2.414   2.588   2.619
 82 A    83 A    84 A    85 A    86 A    87 A    88 A    89 A                  
  2.666   2.703   2.950   3.028   3.109   3.370   4.114   4.199
 90 A    91 A    92 A    93 A    94 A    95 A    96 A    97 A                  
  4.334   4.378   4.470   4.515   4.535   4.550   4.628   4.886
 98 A    99 A   100 A   101 A   102 A   103 A   104 A   105 A                  
  5.205   7.187   8.173   8.188   8.268  10.324  26.614  26.658
106 A   107 A   108 A   109 A   110 A   111 A   112 A   113 A                  
 27.070  36.555  37.064  49.455 219.167 293.849 293.863 293.975
114 A   115 A   116 A   117 A   118 A   119 A   120 A   121 A                  
*******
122 A                                                                          

 Occupation and symmetry of molecular orbitals

 Point group: C1 (1 irreducible representation).

                           A     All 
 -------------------------------------
 All molecular orbitals:
  - Alpha                  122   122 
  - Beta                   122   122 
 -------------------------------------
 Alpha orbitals:
  - Frozen occupied        16    16  
  - Active occupied        17    17  
  - Active virtual         89    89  
  - Frozen virtual         0     0   
 -------------------------------------
 Beta orbitals:
  - Frozen occupied        16    16  
  - Active occupied        17    17  
  - Active virtual         89    89  
  - Frozen virtual         0     0   
 -------------------------------------

 Import integrals:   CPU 0.00 s  wall 0.00 s

 Import integrals:   CPU 39.88 s  wall 8.58 s

 MP2 amplitudes:   CPU 0.13 s  wall 0.09 s

Running a double precision version
           CCSD T amplitudes will be solved using DIIS.

           Start     Size      MaxIter   EConv     TConv     
           3         7         100       1.00e-07  1.00e-05  
 ------------------------------------------------------------------------------
           Energy (a.u.)   Ediff      Tdiff       Comment
 ------------------------------------------------------------------------------
         -3141.44476447                           
     1   -3141.42507844   1.97e-02   8.06e-01     
     2   -3141.45186561   2.68e-02   1.08e-01     
     3   -3141.45066376   1.20e-03   4.56e-02     
     4   -3141.45334271   2.68e-03   1.38e-02     Switched to DIIS steps.
     5   -3141.45425791   9.15e-04   1.22e-02     
     6   -3141.45431266   5.48e-05   2.61e-03     
     7   -3141.45432245   9.79e-06   1.33e-03     
     8   -3141.45432918   6.72e-06   3.83e-04     
     9   -3141.45433220   3.02e-06   2.57e-04     
    10   -3141.45433196   2.40e-07   7.32e-05     
    11   -3141.45433196   4.60e-10   3.26e-05     
    12   -3141.45433183   1.27e-07   1.63e-05     
    13   -3141.45433183   4.61e-09   6.03e-06     
 ------------------------------------------------------------------------------
         -3141.45433183                           CCSD T converged.

End of double precision
 SCF energy                 = -3140.67339137
 MP2 energy                 = -3141.44476447
 CCSD correlation energy     =    -0.78094046
 CCSD total energy           = -3141.45433183

 CCSD  T1^2 = 0.0116  T2^2 = 0.2759  Leading amplitudes:

 Amplitude    Orbitals with energies
 -0.0312       29 (A) A                  ->    35 (A) A                   
              -0.4945                          0.0601                     
 -0.0312       29 (A) B                  ->    35 (A) B                   
              -0.4945                          0.0601                     
 -0.0169       33 (A) A                  ->    44 (A) A                   
              -0.4369                          0.1856                     
 -0.0169       33 (A) B                  ->    44 (A) B                   
              -0.4369                          0.1856                     

 Amplitude    Orbitals with energies
 -0.0873       28 (A) A      28 (A) B    ->    35 (A) A      35 (A) B     
              -0.6411       -0.6411            0.0601        0.0601       
  0.0873       28 (A) A      28 (A) B    ->    35 (A) B      35 (A) A     
              -0.6411       -0.6411            0.0601        0.0601       
  0.0873       28 (A) B      28 (A) A    ->    35 (A) A      35 (A) B     
              -0.6411       -0.6411            0.0601        0.0601       
 -0.0873       28 (A) B      28 (A) A    ->    35 (A) B      35 (A) A     
              -0.6411       -0.6411            0.0601        0.0601       

 Computing CCSD intemediates for later calculations in double precision
 Finished.

Running a double precision version
           CCSD Lambda amplitudes will be solved using DIIS.
           Start     Size      MaxIter   EConv     LConv     
           3         7         100       1.00e-07  1.00e-05  
 ------------------------------------------------------------------------------
            Enorm      Ldiff       Comment
 ------------------------------------------------------------------------------
     1     5.38e-02   4.18e-02     
     2     1.25e-02   3.56e-03     
     3     5.16e-03   1.94e-03     
     4     2.99e-03   8.24e-04     Switched to DIIS steps.
     5     1.10e-03   5.83e-04     
     6     5.83e-04   1.97e-04     
     7     1.88e-04   6.26e-05     
     8     7.32e-05   2.18e-06     
     9     2.25e-05   4.40e-06     
    10     9.04e-06   1.32e-06     
    11     3.99e-06   3.91e-07     
    12     1.67e-06   2.85e-08     
    13     7.74e-07   8.16e-08     
    14     3.66e-07   3.38e-09     
    15     2.08e-07   1.57e-08     
    16     9.82e-08   1.34e-09     
 ------------------------------------------------------------------------------
                                   CCSD Lambda converged.

 Computing density matrices in double precision...
           Orbital response amplitudes will be solved using DIIS.
           Start     Size      MaxIter   EConv     LConv     
           3         7         100       1.00e-06  1.00e-06  
 ------------------------------------------------------------------------------
            Enorm      Ldiff       Comment
 ------------------------------------------------------------------------------
     1     1.12e-01   2.70e-03     
     2     1.35e-01   1.24e-02     
     3     1.88e-01   3.61e-02     
     4     1.47e-02   9.16e-02     Switched to DIIS steps.
     5     5.42e-03   1.53e-03     
     6     1.20e-03   4.61e-04     
     7     3.90e-04   5.66e-05     
     8     1.47e-04   8.08e-05     
     9     3.90e-05   2.76e-07     
    10     7.01e-06   7.98e-06     
    11     2.40e-06   6.67e-07     
    12     8.70e-07   7.62e-08     
 ------------------------------------------------------------------------------
                                   Orbital response converged.

 Computing density matrices... Done.
 CCSD calculation:   CPU 1305.68 s  wall 227.55 s

 Transferring MO TPDM to AO TPDM
 Transferring g2_o1o1o1o1
 Transferring g2_o1o1o1v1
 Transferring g2_o1o1v1v1
 Transferring g2_o1v1o1v1
 Transferring g2_o1v1v1v1
 Transferring g2_v1v1v1v1
 Adding separable TPDM
 Computing TPDM gradient
 --------------------------------------------------------
 2e gradient
  Atom          X               Y               Z
 --------------------------------------------------------
    1        -35.580808        3.393340        0.000000  
    2          3.974485      -19.645209       -0.000001  
    3          8.447281       18.081553        0.000001  
    4         23.159041       -1.829685       -0.000000  
 --------------------------------------------------------
 --------------------------------------------------------
 Final gradient
  Atom          X               Y               Z
 --------------------------------------------------------
    1        -35.580808        3.393340        0.000000  
    2          3.974485      -19.645209       -0.000001  
    3          8.447281       18.081553        0.000001  
    4         23.159041       -1.829685       -0.000000  
 --------------------------------------------------------
 Analytic gradient from two-electron contribution:   CPU 229.07 s  wall 64.20 s

 Total ccman2 time:   CPU 1579.24 s  wall 301.89 s


 --------------------------------------------------------------

                    Orbital Energies (a.u.)
 --------------------------------------------------------------

 Alpha MOs
 -- Occupied --
*******-104.887 -65.208 -58.569 -58.566 -58.566 -15.747 -15.739
-10.611  -9.887  -8.080  -8.076  -8.076  -7.503  -7.491  -7.491
 -3.243  -3.238  -3.237  -3.224  -3.224  -1.466  -1.151  -1.044
 -0.852  -0.689  -0.679  -0.641  -0.495  -0.488  -0.451  -0.439
 -0.437
 -- Virtual --
  0.012   0.060   0.076   0.090   0.099   0.102   0.106   0.131
  0.135   0.151   0.186   0.207   0.217   0.225   0.235   0.294
  0.306   0.314   0.357   0.519   0.547   0.550   0.577   0.579
  0.583   0.596   0.713   0.743   0.757   0.776   0.800   0.878
  0.917   0.931   1.024   1.043   1.078   1.089   1.118   1.161
  1.175   1.207   1.267   1.371   1.413   1.499   1.883   1.977
  2.028   2.173   2.241   2.298   2.389   2.414   2.588   2.619
  2.666   2.703   2.950   3.028   3.109   3.370   4.114   4.199
  4.334   4.378   4.470   4.515   4.535   4.550   4.628   4.886
  5.205   7.187   8.173   8.188   8.268  10.324  26.614  26.658
 27.070  36.555  37.064  49.455 219.167 293.849 293.863 293.975
*******
 --------------------------------------------------------------

          Ground-State Mulliken Net Atomic Charges

     Atom                 Charge (a.u.)
  ----------------------------------------
      1 Br                    0.011207
      2 N                    -0.050770
      3 N                     0.086900
      4 Cl                   -0.047337
  ----------------------------------------
  Sum of atomic charges =     0.000000

 -----------------------------------------------------------------
                    Cartesian Multipole Moments
 -----------------------------------------------------------------
    Charge (ESU x 10^10)
                 0.0000
    Dipole Moment (Debye)
         X       0.2967      Y      -0.0405      Z       0.0000
       Tot       0.2995
    Quadrupole Moments (Debye-Ang)
        XX     -38.9818     XY      -0.9235     YY     -44.3683
        XZ       0.0000     YZ      -0.0000     ZZ     -41.9962
    Octopole Moments (Debye-Ang^2)
       XXX      38.0768    XXY       0.0046    XYY      13.7594
       YYY      -0.6170    XXZ       0.0000    XYZ      -0.0000
       YYZ       0.0000    XZZ      12.0886    YZZ      -0.1642
       ZZZ       0.0000
    Hexadecapole Moments (Debye-Ang^3)
      XXXX    -830.2430   XXXY     -16.2283   XXYY    -167.0426
      XYYY      -1.0828   YYYY     -69.4866   XXXZ       0.0000
      XXYZ      -0.0000   XYYZ       0.0000   YYYZ      -0.0000
      XXZZ    -164.0411   XYZZ      -0.2264   YYZZ     -18.9910
      XZZZ       0.0000   YZZZ      -0.0000   ZZZZ     -47.3351
 -----------------------------------------------------------------
 DrvMan completing analytic gradient of the correlated energy
 Correlated dipole moment
            1
    1   0.1167425
    2  -0.0159234
    3   0.0000000
 Energy read as -3141.454331827
 Full Analytical Gradient: (in a.u., or Hartree/Bohr)
             1             2             3             4
    1   -0.00019760   -0.00042542    0.00072278   -0.00009976
    2   -0.00003135   -0.00051772    0.00048003    0.00006904
    3   -0.00000000    0.00000001   -0.00000001    0.00000000
 Gradient time:  CPU 1.41 s  wall 1.44 s
 ----------------------------------------------------------------
             Standard Nuclear Orientation (Angstroms)
    I     Atom           X                Y                Z
 ----------------------------------------------------------------
    1      Br      1.5783680864    -0.0209968627    -0.0000000000
    2      N      -0.2986310814     0.5216579866     0.0000000000
    3      N      -0.9985626356    -0.4714786275    -0.0000000000
    4      Cl     -2.7158545298     0.0225667459     0.0000000000
 ----------------------------------------------------------------
 Nuclear Repulsion Energy =   271.3271080518 hartrees
 There are       33 alpha and       33 beta electrons

                       Distance Matrix (Angstroms)
             Br(  1)   N (  2)   N (  3)
   N (  2)  1.953868
   N (  3)  2.616010  1.215000
   Cl(  4)  4.294444  2.468210  1.786945

 Requested basis set is 6-311++G(d,p)
 There are 44 shells and 122 basis functions
 A cutoff of  1.0D-14 yielded    857 shell pairs
 There are      7058 function pairs (      7785 Cartesian)
 Smallest overlap matrix eigenvalue = 2.57E-04
 Guess MOs from SCF MO coefficient file

 -----------------------------------------------------------------------
  General SCF calculation program by
  Eric Jon Sundstrom, Paul Horn, Yuezhi Mao, Dmitri Zuev, Alec White,
  David Stuck, Shaama M.S., Shane Yost, Joonho Lee, David Small,
  Daniel Levine, Susi Lehtola, Hugh Burton, Evgeny Epifanovsky
 -----------------------------------------------------------------------
 Hartree-Fock
 using 6 threads for integral computing
 -------------------------------------------------------
 OpenMP Integral computing Module                
 Release: version 2.0, May 2017, Q-Chem Inc. Pleasanton 
 -------------------------------------------------------
 A restricted SCF calculation will be
 performed using DIIS
 SCF converges when DIIS error is below 1.0e-08
 ---------------------------------------
  Cycle       Energy         DIIS error
 ---------------------------------------
    1   -3140.6733091189      4.06e-05  
    2   -3140.6733127159      1.09e-05  
    3   -3140.6733130506      6.85e-06  
    4   -3140.6733131391      1.83e-06  
    5   -3140.6733131526      6.19e-07  
    6   -3140.6733131550      3.14e-07  
    7   -3140.6733131555      1.16e-07  
    8   -3140.6733131557      4.22e-08  
    9   -3140.6733131557      1.73e-08  
   10   -3140.6733131557      5.56e-09  Convergence criterion met
 ---------------------------------------
 SCF time:   CPU 7.13s  wall 1.00s 
 SCF   energy in the final basis set =    -3140.6733131557
 Total energy in the final basis set =    -3140.6733131557


 ------------------------------------------------------------------------------

   CCMAN2: suite of methods based on coupled cluster
           and equation of motion theories.

   Components:
   * libvmm-1.3-trunk
     by Evgeny Epifanovsky, Ilya Kaliman.
   * libtensor-2.5-trunk
     by Evgeny Epifanovsky, Michael Wormit, Dmitry Zuev, Sam Manzer, 
        Ilya Kaliman.
   * libcc-2.5-trunk
     by Evgeny Epifanovsky, Arik Landau, Tomasz Kus, Kirill Khistyaev, 
        Dmitry Zuev, Prashant Manohar, Xintian Feng, Anna Krylov, 
        Matthew Goldey, Alec White, Thomas Jagau, Kaushik Nanda, 
        Anastasia Gunina, Alexander Kunitsa, Joonho Lee.

   CCMAN original authors:
   Anna I. Krylov, C. David Sherrill, Steven R. Gwaltney,
   Edward F. C. Byrd (2000)
   Sergey V. Levchenko, Lyudmila V. Slipchenko, Tao Wang,
   Ana-Maria C. Cristian (2003)
   Piotr A. Pieniazek, C. Melania Oana, Evgeny Epifanovsky (2007)
   Prashant Manohar (2009)

 ------------------------------------------------------------------------------


 Allocating and initializing 63808MB of RAM...
 Calculation will run on 6 cores.


 Alpha MOs, Restricted
 -- Occupied --                  
-490.08 -104.89  -65.21  -58.57  -58.57  -58.57  -15.75  -15.74
  1 A     2 A     3 A     4 A     5 A     6 A     7 A     8 A                  
-10.612  -9.887  -8.080  -8.076  -8.076  -7.503  -7.491  -7.491
  9 A    10 A    11 A    12 A    13 A    14 A    15 A    16 A                  
 -3.243  -3.238  -3.237  -3.224  -3.224  -1.465  -1.151  -1.044
 17 A    18 A    19 A    20 A    21 A    22 A    23 A    24 A                  
 -0.852  -0.689  -0.679  -0.641  -0.495  -0.488  -0.451  -0.439
 25 A    26 A    27 A    28 A    29 A    30 A    31 A    32 A                  
 -0.437
 33 A                                                                          
 -- Virtual --                   
  0.013   0.060   0.076   0.090   0.099   0.102   0.106   0.131
 34 A    35 A    36 A    37 A    38 A    39 A    40 A    41 A                  
  0.135   0.151   0.186   0.207   0.217   0.225   0.235   0.294
 42 A    43 A    44 A    45 A    46 A    47 A    48 A    49 A                  
  0.306   0.314   0.357   0.519   0.547   0.550   0.577   0.578
 50 A    51 A    52 A    53 A    54 A    55 A    56 A    57 A                  
  0.583   0.596   0.713   0.744   0.757   0.776   0.800   0.878
 58 A    59 A    60 A    61 A    62 A    63 A    64 A    65 A                  
  0.917   0.931   1.024   1.044   1.078   1.089   1.118   1.161
 66 A    67 A    68 A    69 A    70 A    71 A    72 A    73 A                  
  1.174   1.206   1.267   1.371   1.413   1.499   1.883   1.977
 74 A    75 A    76 A    77 A    78 A    79 A    80 A    81 A                  
  2.029   2.173   2.241   2.298   2.390   2.414   2.588   2.619
 82 A    83 A    84 A    85 A    86 A    87 A    88 A    89 A                  
  2.666   2.701   2.950   3.027   3.109   3.369   4.114   4.199
 90 A    91 A    92 A    93 A    94 A    95 A    96 A    97 A                  
  4.333   4.377   4.469   4.515   4.535   4.550   4.628   4.886
 98 A    99 A   100 A   101 A   102 A   103 A   104 A   105 A                  
  5.206   7.187   8.173   8.188   8.268  10.324  26.614  26.658
106 A   107 A   108 A   109 A   110 A   111 A   112 A   113 A                  
 27.070  36.556  37.060  49.455 219.167 293.849 293.863 293.975
114 A   115 A   116 A   117 A   118 A   119 A   120 A   121 A                  
*******
122 A                                                                          

 Beta MOs, Restricted
 -- Occupied --                  
-490.08 -104.89  -65.21  -58.57  -58.57  -58.57  -15.75  -15.74
  1 A     2 A     3 A     4 A     5 A     6 A     7 A     8 A                  
-10.612  -9.887  -8.080  -8.076  -8.076  -7.503  -7.491  -7.491
  9 A    10 A    11 A    12 A    13 A    14 A    15 A    16 A                  
 -3.243  -3.238  -3.237  -3.224  -3.224  -1.465  -1.151  -1.044
 17 A    18 A    19 A    20 A    21 A    22 A    23 A    24 A                  
 -0.852  -0.689  -0.679  -0.641  -0.495  -0.488  -0.451  -0.439
 25 A    26 A    27 A    28 A    29 A    30 A    31 A    32 A                  
 -0.437
 33 A                                                                          
 -- Virtual --                   
  0.013   0.060   0.076   0.090   0.099   0.102   0.106   0.131
 34 A    35 A    36 A    37 A    38 A    39 A    40 A    41 A                  
  0.135   0.151   0.186   0.207   0.217   0.225   0.235   0.294
 42 A    43 A    44 A    45 A    46 A    47 A    48 A    49 A                  
  0.306   0.314   0.357   0.519   0.547   0.550   0.577   0.578
 50 A    51 A    52 A    53 A    54 A    55 A    56 A    57 A                  
  0.583   0.596   0.713   0.744   0.757   0.776   0.800   0.878
 58 A    59 A    60 A    61 A    62 A    63 A    64 A    65 A                  
  0.917   0.931   1.024   1.044   1.078   1.089   1.118   1.161
 66 A    67 A    68 A    69 A    70 A    71 A    72 A    73 A                  
  1.174   1.206   1.267   1.371   1.413   1.499   1.883   1.977
 74 A    75 A    76 A    77 A    78 A    79 A    80 A    81 A                  
  2.029   2.173   2.241   2.298   2.390   2.414   2.588   2.619
 82 A    83 A    84 A    85 A    86 A    87 A    88 A    89 A                  
  2.666   2.701   2.950   3.027   3.109   3.369   4.114   4.199
 90 A    91 A    92 A    93 A    94 A    95 A    96 A    97 A                  
  4.333   4.377   4.469   4.515   4.535   4.550   4.628   4.886
 98 A    99 A   100 A   101 A   102 A   103 A   104 A   105 A                  
  5.206   7.187   8.173   8.188   8.268  10.324  26.614  26.658
106 A   107 A   108 A   109 A   110 A   111 A   112 A   113 A                  
 27.070  36.556  37.060  49.455 219.167 293.849 293.863 293.975
114 A   115 A   116 A   117 A   118 A   119 A   120 A   121 A                  
*******
122 A                                                                          

 Occupation and symmetry of molecular orbitals

 Point group: C1 (1 irreducible representation).

                           A     All 
 -------------------------------------
 All molecular orbitals:
  - Alpha                  122   122 
  - Beta                   122   122 
 -------------------------------------
 Alpha orbitals:
  - Frozen occupied        16    16  
  - Active occupied        17    17  
  - Active virtual         89    89  
  - Frozen virtual         0     0   
 -------------------------------------
 Beta orbitals:
  - Frozen occupied        16    16  
  - Active occupied        17    17  
  - Active virtual         89    89  
  - Frozen virtual         0     0   
 -------------------------------------

 Import integrals:   CPU 0.00 s  wall 0.00 s

 Import integrals:   CPU 41.53 s  wall 8.85 s

 MP2 amplitudes:   CPU 0.17 s  wall 0.13 s

Running a double precision version
           CCSD T amplitudes will be solved using DIIS.

           Start     Size      MaxIter   EConv     TConv     
           3         7         100       1.00e-07  1.00e-05  
 ------------------------------------------------------------------------------
           Energy (a.u.)   Ediff      Tdiff       Comment
 ------------------------------------------------------------------------------
         -3141.44479367                           
     1   -3141.42505595   1.97e-02   8.06e-01     
     2   -3141.45187085   2.68e-02   1.08e-01     
     3   -3141.45065978   1.21e-03   4.56e-02     
     4   -3141.45334184   2.68e-03   1.38e-02     Switched to DIIS steps.
     5   -3141.45425783   9.16e-04   1.22e-02     
     6   -3141.45431278   5.49e-05   2.61e-03     
     7   -3141.45432256   9.78e-06   1.33e-03     
     8   -3141.45432930   6.74e-06   3.83e-04     
     9   -3141.45433232   3.03e-06   2.57e-04     
    10   -3141.45433208   2.38e-07   7.33e-05     
    11   -3141.45433208   9.13e-10   3.27e-05     
    12   -3141.45433196   1.26e-07   1.63e-05     
    13   -3141.45433195   4.64e-09   6.10e-06     
 ------------------------------------------------------------------------------
         -3141.45433195                           CCSD T converged.

End of double precision
 SCF energy                 = -3140.67331316
 MP2 energy                 = -3141.44479367
 CCSD correlation energy     =    -0.78101880
 CCSD total energy           = -3141.45433195

 CCSD  T1^2 = 0.0116  T2^2 = 0.2759  Leading amplitudes:

 Amplitude    Orbitals with energies
  0.0312       29 (A) A                  ->    35 (A) A                   
              -0.4946                          0.0599                     
  0.0312       29 (A) B                  ->    35 (A) B                   
              -0.4946                          0.0599                     
  0.0168       33 (A) A                  ->    44 (A) A                   
              -0.4369                          0.1859                     
  0.0168       33 (A) B                  ->    44 (A) B                   
              -0.4369                          0.1859                     

 Amplitude    Orbitals with energies
 -0.0873       28 (A) A      28 (A) B    ->    35 (A) A      35 (A) B     
              -0.6407       -0.6407            0.0599        0.0599       
  0.0873       28 (A) A      28 (A) B    ->    35 (A) B      35 (A) A     
              -0.6407       -0.6407            0.0599        0.0599       
  0.0873       28 (A) B      28 (A) A    ->    35 (A) A      35 (A) B     
              -0.6407       -0.6407            0.0599        0.0599       
 -0.0873       28 (A) B      28 (A) A    ->    35 (A) B      35 (A) A     
              -0.6407       -0.6407            0.0599        0.0599       

 Computing CCSD intemediates for later calculations in double precision
 Finished.

Running a double precision version
           CCSD Lambda amplitudes will be solved using DIIS.
           Start     Size      MaxIter   EConv     LConv     
           3         7         100       1.00e-07  1.00e-05  
 ------------------------------------------------------------------------------
            Enorm      Ldiff       Comment
 ------------------------------------------------------------------------------
     1     5.38e-02   4.18e-02     
     2     1.25e-02   3.56e-03     
     3     5.16e-03   1.94e-03     
     4     2.99e-03   8.24e-04     Switched to DIIS steps.
     5     1.10e-03   5.83e-04     
     6     5.84e-04   1.97e-04     
     7     1.89e-04   6.26e-05     
     8     7.34e-05   2.21e-06     
     9     2.26e-05   4.42e-06     
    10     9.09e-06   1.33e-06     
    11     4.03e-06   3.91e-07     
    12     1.71e-06   2.73e-08     
    13     7.97e-07   8.06e-08     
    14     3.80e-07   4.51e-09     
    15     2.15e-07   1.55e-08     
    16     1.01e-07   9.23e-10     
    17     5.29e-08   8.07e-10     
 ------------------------------------------------------------------------------
                                   CCSD Lambda converged.

 Computing density matrices in double precision...
           Orbital response amplitudes will be solved using DIIS.
           Start     Size      MaxIter   EConv     LConv     
           3         7         100       1.00e-06  1.00e-06  
 ------------------------------------------------------------------------------
            Enorm      Ldiff       Comment
 ------------------------------------------------------------------------------
     1     1.13e-01   2.72e-03     
     2     1.36e-01   1.24e-02     
     3     1.88e-01   3.61e-02     
     4     1.48e-02   9.17e-02     Switched to DIIS steps.
     5     5.47e-03   1.53e-03     
     6     1.20e-03   4.67e-04     
     7     3.91e-04   5.82e-05     
     8     1.46e-04   8.12e-05     
     9     3.88e-05   4.49e-07     
    10     6.99e-06   7.96e-06     
    11     2.40e-06   6.64e-07     
    12     8.64e-07   7.61e-08     
 ------------------------------------------------------------------------------
                                   Orbital response converged.

 Computing density matrices... Done.
 CCSD calculation:   CPU 1329.11 s  wall 231.56 s

 Transferring MO TPDM to AO TPDM
 Transferring g2_o1o1o1o1
 Transferring g2_o1o1o1v1
 Transferring g2_o1o1v1v1
 Transferring g2_o1v1o1v1
 Transferring g2_o1v1v1v1
 Transferring g2_v1v1v1v1
 Adding separable TPDM
 Computing TPDM gradient
 --------------------------------------------------------
 2e gradient
  Atom          X               Y               Z
 --------------------------------------------------------
    1        -35.577442        3.394545        0.000000  
    2          3.966560      -19.602783       -0.000000  
    3          8.430710       18.046503        0.000000  
    4         23.180172       -1.838265        0.000000  
 --------------------------------------------------------
 --------------------------------------------------------
 Final gradient
  Atom          X               Y               Z
 --------------------------------------------------------
    1        -35.577442        3.394545        0.000000  
    2          3.966560      -19.602783       -0.000000  
    3          8.430710       18.046503        0.000000  
    4         23.180172       -1.838265        0.000000  
 --------------------------------------------------------
 Analytic gradient from two-electron contribution:   CPU 237.63 s  wall 70.70 s

 Total ccman2 time:   CPU 1617.76 s  wall 314.17 s


 --------------------------------------------------------------

                    Orbital Energies (a.u.)
 --------------------------------------------------------------

 Alpha MOs
 -- Occupied --
*******-104.888 -65.208 -58.569 -58.566 -58.566 -15.747 -15.739
-10.612  -9.887  -8.080  -8.076  -8.076  -7.503  -7.491  -7.491
 -3.243  -3.238  -3.237  -3.224  -3.224  -1.465  -1.151  -1.044
 -0.852  -0.689  -0.679  -0.641  -0.495  -0.488  -0.451  -0.439
 -0.437
 -- Virtual --
  0.013   0.060   0.076   0.090   0.099   0.102   0.106   0.131
  0.135   0.151   0.186   0.207   0.217   0.225   0.235   0.294
  0.306   0.314   0.357   0.519   0.547   0.550   0.577   0.578
  0.583   0.596   0.713   0.744   0.757   0.776   0.800   0.878
  0.917   0.931   1.024   1.044   1.078   1.089   1.118   1.161
  1.174   1.206   1.267   1.371   1.413   1.499   1.883   1.977
  2.029   2.173   2.241   2.298   2.390   2.414   2.588   2.619
  2.666   2.701   2.950   3.027   3.109   3.369   4.114   4.199
  4.333   4.377   4.469   4.515   4.535   4.550   4.628   4.886
  5.206   7.187   8.173   8.188   8.268  10.324  26.614  26.658
 27.070  36.556  37.060  49.455 219.167 293.849 293.863 293.975
*******
 --------------------------------------------------------------

          Ground-State Mulliken Net Atomic Charges

     Atom                 Charge (a.u.)
  ----------------------------------------
      1 Br                    0.011311
      2 N                    -0.051026
      3 N                     0.086177
      4 Cl                   -0.046462
  ----------------------------------------
  Sum of atomic charges =    -0.000000

 -----------------------------------------------------------------
                    Cartesian Multipole Moments
 -----------------------------------------------------------------
    Charge (ESU x 10^10)
                 0.0000
    Dipole Moment (Debye)
         X       0.2867      Y      -0.0403      Z       0.0000
       Tot       0.2895
    Quadrupole Moments (Debye-Ang)
        XX     -38.9481     XY      -0.9226     YY     -44.3735
        XZ       0.0000     YZ      -0.0000     ZZ     -41.9957
    Octopole Moments (Debye-Ang^2)
       XXX      37.9974    XXY       0.0071    XYY      13.7654
       YYY      -0.6177    XXZ       0.0000    XYZ       0.0000
       YYZ      -0.0000    XZZ      12.0885    YZZ      -0.1647
       ZZZ      -0.0000
    Hexadecapole Moments (Debye-Ang^3)
      XXXX    -829.9684   XXXY     -16.2268   XXYY    -167.0477
      XYYY      -1.0961   YYYY     -69.5050   XXXZ       0.0000
      XXYZ      -0.0000   XYYZ       0.0000   YYYZ      -0.0000
      XXZZ    -164.0275   XYZZ      -0.2303   YYZZ     -18.9933
      XZZZ       0.0000   YZZZ      -0.0000   ZZZZ     -47.3329
 -----------------------------------------------------------------
 DrvMan completing analytic gradient of the correlated energy
 Correlated dipole moment
            1
    1   0.1127907
    2  -0.0158435
    3   0.0000000
 Energy read as -3141.454331952
 Full Analytical Gradient: (in a.u., or Hartree/Bohr)
             1             2             3             4
    1    0.00006455    0.00048826   -0.00065703    0.00010422
    2    0.00004188    0.00043192   -0.00038338   -0.00009042
    3    0.00000000   -0.00000000    0.00000000   -0.00000000
 Gradient time:  CPU 1.37 s  wall 1.39 s
 ----------------------------------------------------------------
             Standard Nuclear Orientation (Angstroms)
    I     Atom           X                Y                Z
 ----------------------------------------------------------------
    1      Br      1.5783680864    -0.0209968627    -0.0000000000
    2      N      -0.2986310814     0.5216579866     0.0000000000
    3      N      -0.9975626356    -0.4704786275    -0.0000000000
    4      Cl     -2.7158545298     0.0225667459     0.0000000000
 ----------------------------------------------------------------
 Nuclear Repulsion Energy =   271.3600401313 hartrees
 There are       33 alpha and       33 beta electrons

                       Distance Matrix (Angstroms)
             Br(  1)   N (  2)   N (  3)
   N (  2)  1.953868
   N (  3)  2.614852  1.213606
   Cl(  4)  4.294444  2.468210  1.787630

 Requested basis set is 6-311++G(d,p)
 There are 44 shells and 122 basis functions
 A cutoff of  1.0D-14 yielded    857 shell pairs
 There are      7058 function pairs (      7785 Cartesian)
 Smallest overlap matrix eigenvalue = 2.55E-04
 Guess MOs from SCF MO coefficient file

 -----------------------------------------------------------------------
  General SCF calculation program by
  Eric Jon Sundstrom, Paul Horn, Yuezhi Mao, Dmitri Zuev, Alec White,
  David Stuck, Shaama M.S., Shane Yost, Joonho Lee, David Small,
  Daniel Levine, Susi Lehtola, Hugh Burton, Evgeny Epifanovsky
 -----------------------------------------------------------------------
 Hartree-Fock
 using 6 threads for integral computing
 -------------------------------------------------------
 OpenMP Integral computing Module                
 Release: version 2.0, May 2017, Q-Chem Inc. Pleasanton 
 -------------------------------------------------------
 A restricted SCF calculation will be
 performed using DIIS
 SCF converges when DIIS error is below 1.0e-08
 ---------------------------------------
  Cycle       Energy         DIIS error
 ---------------------------------------
    1   -3140.6734606067      3.34e-05  
    2   -3140.6734626197      8.92e-06  
    3   -3140.6734628277      5.15e-06  
    4   -3140.6734628856      1.36e-06  
    5   -3140.6734628933      6.11e-07  
    6   -3140.6734628949      2.78e-07  
    7   -3140.6734628953      1.11e-07  
    8   -3140.6734628954      3.97e-08  
    9   -3140.6734628954      1.19e-08  
   10   -3140.6734628954      3.14e-09  Convergence criterion met
 ---------------------------------------
 SCF time:   CPU 7.14s  wall 1.00s 
 SCF   energy in the final basis set =    -3140.6734628954
 Total energy in the final basis set =    -3140.6734628954


 ------------------------------------------------------------------------------

   CCMAN2: suite of methods based on coupled cluster
           and equation of motion theories.

   Components:
   * libvmm-1.3-trunk
     by Evgeny Epifanovsky, Ilya Kaliman.
   * libtensor-2.5-trunk
     by Evgeny Epifanovsky, Michael Wormit, Dmitry Zuev, Sam Manzer, 
        Ilya Kaliman.
   * libcc-2.5-trunk
     by Evgeny Epifanovsky, Arik Landau, Tomasz Kus, Kirill Khistyaev, 
        Dmitry Zuev, Prashant Manohar, Xintian Feng, Anna Krylov, 
        Matthew Goldey, Alec White, Thomas Jagau, Kaushik Nanda, 
        Anastasia Gunina, Alexander Kunitsa, Joonho Lee.

   CCMAN original authors:
   Anna I. Krylov, C. David Sherrill, Steven R. Gwaltney,
   Edward F. C. Byrd (2000)
   Sergey V. Levchenko, Lyudmila V. Slipchenko, Tao Wang,
   Ana-Maria C. Cristian (2003)
   Piotr A. Pieniazek, C. Melania Oana, Evgeny Epifanovsky (2007)
   Prashant Manohar (2009)

 ------------------------------------------------------------------------------


 Allocating and initializing 63808MB of RAM...
 Calculation will run on 6 cores.


 Alpha MOs, Restricted
 -- Occupied --                  
-490.08 -104.89  -65.21  -58.57  -58.57  -58.57  -15.75  -15.74
  1 A     2 A     3 A     4 A     5 A     6 A     7 A     8 A                  
-10.612  -9.887  -8.080  -8.076  -8.076  -7.503  -7.491  -7.491
  9 A    10 A    11 A    12 A    13 A    14 A    15 A    16 A                  
 -3.243  -3.238  -3.237  -3.224  -3.224  -1.466  -1.151  -1.044
 17 A    18 A    19 A    20 A    21 A    22 A    23 A    24 A                  
 -0.852  -0.690  -0.679  -0.641  -0.495  -0.488  -0.451  -0.439
 25 A    26 A    27 A    28 A    29 A    30 A    31 A    32 A                  
 -0.437
 33 A                                                                          
 -- Virtual --                   
  0.013   0.060   0.076   0.090   0.099   0.102   0.106   0.131
 34 A    35 A    36 A    37 A    38 A    39 A    40 A    41 A                  
  0.135   0.151   0.186   0.207   0.217   0.225   0.235   0.294
 42 A    43 A    44 A    45 A    46 A    47 A    48 A    49 A                  
  0.306   0.314   0.357   0.519   0.547   0.550   0.577   0.579
 50 A    51 A    52 A    53 A    54 A    55 A    56 A    57 A                  
  0.583   0.596   0.713   0.743   0.757   0.776   0.800   0.878
 58 A    59 A    60 A    61 A    62 A    63 A    64 A    65 A                  
  0.917   0.931   1.024   1.044   1.078   1.089   1.118   1.161
 66 A    67 A    68 A    69 A    70 A    71 A    72 A    73 A                  
  1.175   1.207   1.267   1.371   1.413   1.499   1.884   1.978
 74 A    75 A    76 A    77 A    78 A    79 A    80 A    81 A                  
  2.029   2.173   2.241   2.298   2.390   2.414   2.588   2.619
 82 A    83 A    84 A    85 A    86 A    87 A    88 A    89 A                  
  2.666   2.703   2.950   3.028   3.110   3.371   4.114   4.199
 90 A    91 A    92 A    93 A    94 A    95 A    96 A    97 A                  
  4.334   4.378   4.471   4.515   4.535   4.550   4.628   4.886
 98 A    99 A   100 A   101 A   102 A   103 A   104 A   105 A                  
  5.205   7.187   8.173   8.188   8.268  10.324  26.614  26.658
106 A   107 A   108 A   109 A   110 A   111 A   112 A   113 A                  
 27.070  36.555  37.065  49.455 219.167 293.849 293.863 293.975
114 A   115 A   116 A   117 A   118 A   119 A   120 A   121 A                  
*******
122 A                                                                          

 Beta MOs, Restricted
 -- Occupied --                  
-490.08 -104.89  -65.21  -58.57  -58.57  -58.57  -15.75  -15.74
  1 A     2 A     3 A     4 A     5 A     6 A     7 A     8 A                  
-10.612  -9.887  -8.080  -8.076  -8.076  -7.503  -7.491  -7.491
  9 A    10 A    11 A    12 A    13 A    14 A    15 A    16 A                  
 -3.243  -3.238  -3.237  -3.224  -3.224  -1.466  -1.151  -1.044
 17 A    18 A    19 A    20 A    21 A    22 A    23 A    24 A                  
 -0.852  -0.690  -0.679  -0.641  -0.495  -0.488  -0.451  -0.439
 25 A    26 A    27 A    28 A    29 A    30 A    31 A    32 A                  
 -0.437
 33 A                                                                          
 -- Virtual --                   
  0.013   0.060   0.076   0.090   0.099   0.102   0.106   0.131
 34 A    35 A    36 A    37 A    38 A    39 A    40 A    41 A                  
  0.135   0.151   0.186   0.207   0.217   0.225   0.235   0.294
 42 A    43 A    44 A    45 A    46 A    47 A    48 A    49 A                  
  0.306   0.314   0.357   0.519   0.547   0.550   0.577   0.579
 50 A    51 A    52 A    53 A    54 A    55 A    56 A    57 A                  
  0.583   0.596   0.713   0.743   0.757   0.776   0.800   0.878
 58 A    59 A    60 A    61 A    62 A    63 A    64 A    65 A                  
  0.917   0.931   1.024   1.044   1.078   1.089   1.118   1.161
 66 A    67 A    68 A    69 A    70 A    71 A    72 A    73 A                  
  1.175   1.207   1.267   1.371   1.413   1.499   1.884   1.978
 74 A    75 A    76 A    77 A    78 A    79 A    80 A    81 A                  
  2.029   2.173   2.241   2.298   2.390   2.414   2.588   2.619
 82 A    83 A    84 A    85 A    86 A    87 A    88 A    89 A                  
  2.666   2.703   2.950   3.028   3.110   3.371   4.114   4.199
 90 A    91 A    92 A    93 A    94 A    95 A    96 A    97 A                  
  4.334   4.378   4.471   4.515   4.535   4.550   4.628   4.886
 98 A    99 A   100 A   101 A   102 A   103 A   104 A   105 A                  
  5.205   7.187   8.173   8.188   8.268  10.324  26.614  26.658
106 A   107 A   108 A   109 A   110 A   111 A   112 A   113 A                  
 27.070  36.555  37.065  49.455 219.167 293.849 293.863 293.975
114 A   115 A   116 A   117 A   118 A   119 A   120 A   121 A                  
*******
122 A                                                                          

 Occupation and symmetry of molecular orbitals

 Point group: C1 (1 irreducible representation).

                           A     All 
 -------------------------------------
 All molecular orbitals:
  - Alpha                  122   122 
  - Beta                   122   122 
 -------------------------------------
 Alpha orbitals:
  - Frozen occupied        16    16  
  - Active occupied        17    17  
  - Active virtual         89    89  
  - Frozen virtual         0     0   
 -------------------------------------
 Beta orbitals:
  - Frozen occupied        16    16  
  - Active occupied        17    17  
  - Active virtual         89    89  
  - Frozen virtual         0     0   
 -------------------------------------

 Import integrals:   CPU 0.00 s  wall 0.00 s

 Import integrals:   CPU 43.69 s  wall 9.73 s

 MP2 amplitudes:   CPU 0.19 s  wall 0.15 s

Running a double precision version
           CCSD T amplitudes will be solved using DIIS.

           Start     Size      MaxIter   EConv     TConv     
           3         7         100       1.00e-07  1.00e-05  
 ------------------------------------------------------------------------------
           Energy (a.u.)   Ediff      Tdiff       Comment
 ------------------------------------------------------------------------------
         -3141.44475150                           
     1   -3141.42509889   1.97e-02   8.06e-01     
     2   -3141.45186449   2.68e-02   1.08e-01     
     3   -3141.45066782   1.20e-03   4.55e-02     
     4   -3141.45334353   2.68e-03   1.38e-02     Switched to DIIS steps.
     5   -3141.45425769   9.14e-04   1.22e-02     
     6   -3141.45431231   5.46e-05   2.61e-03     
     7   -3141.45432208   9.77e-06   1.33e-03     
     8   -3141.45432882   6.74e-06   3.83e-04     
     9   -3141.45433183   3.01e-06   2.57e-04     
    10   -3141.45433159   2.37e-07   7.31e-05     
    11   -3141.45433159   9.89e-10   3.26e-05     
    12   -3141.45433147   1.26e-07   1.63e-05     
    13   -3141.45433146   4.60e-09   6.09e-06     
 ------------------------------------------------------------------------------
         -3141.45433146                           CCSD T converged.

End of double precision
 SCF energy                 = -3140.67346290
 MP2 energy                 = -3141.44475150
 CCSD correlation energy     =    -0.78086857
 CCSD total energy           = -3141.45433146

 CCSD  T1^2 = 0.0116  T2^2 = 0.2757  Leading amplitudes:

 Amplitude    Orbitals with energies
  0.0312       29 (A) A                  ->    35 (A) A                   
              -0.4946                          0.0603                     
  0.0312       29 (A) B                  ->    35 (A) B                   
              -0.4946                          0.0603                     
 -0.0169       33 (A) A                  ->    44 (A) A                   
              -0.4367                          0.1859                     
 -0.0169       33 (A) B                  ->    44 (A) B                   
              -0.4367                          0.1859                     

 Amplitude    Orbitals with energies
 -0.0871       28 (A) A      28 (A) B    ->    35 (A) A      35 (A) B     
              -0.6411       -0.6411            0.0603        0.0603       
  0.0871       28 (A) A      28 (A) B    ->    35 (A) B      35 (A) A     
              -0.6411       -0.6411            0.0603        0.0603       
  0.0871       28 (A) B      28 (A) A    ->    35 (A) A      35 (A) B     
              -0.6411       -0.6411            0.0603        0.0603       
 -0.0871       28 (A) B      28 (A) A    ->    35 (A) B      35 (A) A     
              -0.6411       -0.6411            0.0603        0.0603       

 Computing CCSD intemediates for later calculations in double precision
 Finished.

Running a double precision version
           CCSD Lambda amplitudes will be solved using DIIS.
           Start     Size      MaxIter   EConv     LConv     
           3         7         100       1.00e-07  1.00e-05  
 ------------------------------------------------------------------------------
            Enorm      Ldiff       Comment
 ------------------------------------------------------------------------------
     1     5.37e-02   4.18e-02     
     2     1.25e-02   3.55e-03     
     3     5.15e-03   1.94e-03     
     4     2.99e-03   8.24e-04     Switched to DIIS steps.
     5     1.10e-03   5.82e-04     
     6     5.82e-04   1.96e-04     
     7     1.88e-04   6.25e-05     
     8     7.30e-05   2.18e-06     
     9     2.25e-05   4.38e-06     
    10     9.05e-06   1.31e-06     
    11     4.01e-06   3.86e-07     
    12     1.69e-06   2.61e-08     
    13     7.86e-07   8.00e-08     
    14     3.73e-07   4.49e-09     
    15     2.12e-07   1.54e-08     
    16     9.98e-08   1.03e-09     
 ------------------------------------------------------------------------------
                                   CCSD Lambda converged.

 Computing density matrices in double precision...
           Orbital response amplitudes will be solved using DIIS.
           Start     Size      MaxIter   EConv     LConv     
           3         7         100       1.00e-06  1.00e-06  
 ------------------------------------------------------------------------------
            Enorm      Ldiff       Comment
 ------------------------------------------------------------------------------
     1     1.12e-01   2.67e-03     
     2     1.35e-01   1.24e-02     
     3     1.88e-01   3.61e-02     
     4     1.47e-02   9.16e-02     Switched to DIIS steps.
     5     5.42e-03   1.52e-03     
     6     1.19e-03   4.63e-04     
     7     3.90e-04   5.63e-05     
     8     1.46e-04   8.05e-05     
     9     3.88e-05   2.93e-07     
    10     6.97e-06   7.94e-06     
    11     2.39e-06   6.61e-07     
    12     8.57e-07   7.95e-08     
 ------------------------------------------------------------------------------
                                   Orbital response converged.

 Computing density matrices... Done.
 CCSD calculation:   CPU 1303.46 s  wall 227.04 s

 Transferring MO TPDM to AO TPDM
 Transferring g2_o1o1o1o1
 Transferring g2_o1o1o1v1
 Transferring g2_o1o1v1v1
 Transferring g2_o1v1o1v1
 Transferring g2_o1v1v1v1
 Transferring g2_v1v1v1v1
 Adding separable TPDM
 Computing TPDM gradient
 --------------------------------------------------------
 2e gradient
  Atom          X               Y               Z
 --------------------------------------------------------
    1        -35.577869        3.395987        0.000000  
    2          3.950958      -19.631143        0.000000  
    3          8.454816       18.062080       -0.000000  
    4         23.172095       -1.826924        0.000000  
 --------------------------------------------------------
 --------------------------------------------------------
 Final gradient
  Atom          X               Y               Z
 --------------------------------------------------------
    1        -35.577869        3.395987        0.000000  
    2          3.950958      -19.631143        0.000000  
    3          8.454816       18.062080       -0.000000  
    4         23.172095       -1.826924        0.000000  
 --------------------------------------------------------
 Analytic gradient from two-electron contribution:   CPU 236.93 s  wall 70.18 s

 Total ccman2 time:   CPU 1593.50 s  wall 310.02 s


 --------------------------------------------------------------

                    Orbital Energies (a.u.)
 --------------------------------------------------------------

 Alpha MOs
 -- Occupied --
*******-104.888 -65.208 -58.569 -58.566 -58.566 -15.747 -15.739
-10.612  -9.887  -8.080  -8.076  -8.076  -7.503  -7.491  -7.491
 -3.243  -3.238  -3.237  -3.224  -3.224  -1.466  -1.151  -1.044
 -0.852  -0.690  -0.679  -0.641  -0.495  -0.488  -0.451  -0.439
 -0.437
 -- Virtual --
  0.013   0.060   0.076   0.090   0.099   0.102   0.106   0.131
  0.135   0.151   0.186   0.207   0.217   0.225   0.235   0.294
  0.306   0.314   0.357   0.519   0.547   0.550   0.577   0.579
  0.583   0.596   0.713   0.743   0.757   0.776   0.800   0.878
  0.917   0.931   1.024   1.044   1.078   1.089   1.118   1.161
  1.175   1.207   1.267   1.371   1.413   1.499   1.884   1.978
  2.029   2.173   2.241   2.298   2.390   2.414   2.588   2.619
  2.666   2.703   2.950   3.028   3.110   3.371   4.114   4.199
  4.334   4.378   4.471   4.515   4.535   4.550   4.628   4.886
  5.205   7.187   8.173   8.188   8.268  10.324  26.614  26.658
 27.070  36.555  37.065  49.455 219.167 293.849 293.863 293.975
*******
 --------------------------------------------------------------

          Ground-State Mulliken Net Atomic Charges

     Atom                 Charge (a.u.)
  ----------------------------------------
      1 Br                    0.011276
      2 N                    -0.051012
      3 N                     0.086584
      4 Cl                   -0.046848
  ----------------------------------------
  Sum of atomic charges =    -0.000000

 -----------------------------------------------------------------
                    Cartesian Multipole Moments
 -----------------------------------------------------------------
    Charge (ESU x 10^10)
                 0.0000
    Dipole Moment (Debye)
         X       0.2902      Y      -0.0404      Z      -0.0000
       Tot       0.2930
    Quadrupole Moments (Debye-Ang)
        XX     -38.9630     XY      -0.9220     YY     -44.3706
        XZ       0.0000     YZ      -0.0000     ZZ     -41.9941
    Octopole Moments (Debye-Ang^2)
       XXX      38.0215    XXY      -0.0059    XYY      13.7620
       YYY      -0.6366    XXZ      -0.0000    XYZ       0.0000
       YYZ      -0.0000    XZZ      12.0857    YZZ      -0.1696
       ZZZ      -0.0000
    Hexadecapole Moments (Debye-Ang^3)
      XXXX    -830.0719   XXXY     -16.1772   XXYY    -167.0464
      XYYY      -1.0691   YYYY     -69.4647   XXXZ       0.0000
      XXYZ      -0.0000   XYYZ       0.0000   YYYZ      -0.0000
      XXZZ    -164.0320   XYZZ      -0.2223   YYZZ     -18.9869
      XZZZ       0.0000   YZZZ      -0.0000   ZZZZ     -47.3317
 -----------------------------------------------------------------
 DrvMan completing analytic gradient of the correlated energy
 Correlated dipole moment
            1
    1   0.1141598
    2  -0.0158826
    3  -0.0000000
 Energy read as -3141.454331463
 Full Analytical Gradient: (in a.u., or Hartree/Bohr)
             1             2             3             4
    1   -0.00012656   -0.00044792    0.00046687    0.00010761
    2    0.00003425   -0.00102931    0.00110162   -0.00010655
    3    0.00000000   -0.00000000    0.00000000   -0.00000000
 Gradient time:  CPU 1.43 s  wall 1.45 s
 ----------------------------------------------------------------
             Standard Nuclear Orientation (Angstroms)
    I     Atom           X                Y                Z
 ----------------------------------------------------------------
    1      Br      1.5783680864    -0.0209968627    -0.0000000000
    2      N      -0.2986310814     0.5216579866     0.0000000000
    3      N      -0.9975626356    -0.4724786275    -0.0000000000
    4      Cl     -2.7158545298     0.0225667459     0.0000000000
 ----------------------------------------------------------------
 Nuclear Repulsion Energy =   271.3138652706 hartrees
 There are       33 alpha and       33 beta electrons

                       Distance Matrix (Angstroms)
             Br(  1)   N (  2)   N (  3)
   N (  2)  1.953868
   N (  3)  2.615197  1.215242
   Cl(  4)  4.294444  2.468210  1.788183

 Requested basis set is 6-311++G(d,p)
 There are 44 shells and 122 basis functions
 A cutoff of  1.0D-14 yielded    857 shell pairs
 There are      7058 function pairs (      7785 Cartesian)
 Smallest overlap matrix eigenvalue = 2.57E-04
 Guess MOs from SCF MO coefficient file

 -----------------------------------------------------------------------
  General SCF calculation program by
  Eric Jon Sundstrom, Paul Horn, Yuezhi Mao, Dmitri Zuev, Alec White,
  David Stuck, Shaama M.S., Shane Yost, Joonho Lee, David Small,
  Daniel Levine, Susi Lehtola, Hugh Burton, Evgeny Epifanovsky
 -----------------------------------------------------------------------
 Hartree-Fock
 using 6 threads for integral computing
 -------------------------------------------------------
 OpenMP Integral computing Module                
 Release: version 2.0, May 2017, Q-Chem Inc. Pleasanton 
 -------------------------------------------------------
 A restricted SCF calculation will be
 performed using DIIS
 SCF converges when DIIS error is below 1.0e-08
 ---------------------------------------
  Cycle       Energy         DIIS error
 ---------------------------------------
    1   -3140.6732371573      4.16e-05  
    2   -3140.6732403740      1.20e-05  
    3   -3140.6732407465      6.57e-06  
    4   -3140.6732408518      1.65e-06  
    5   -3140.6732408666      6.89e-07  
    6   -3140.6732408692      2.89e-07  
    7   -3140.6732408699      9.21e-08  
    8   -3140.6732408699      3.52e-08  
    9   -3140.6732408700      1.83e-08  
   10   -3140.6732408700      4.97e-09  Convergence criterion met
 ---------------------------------------
 SCF time:   CPU 7.08s  wall 2.00s 
 SCF   energy in the final basis set =    -3140.6732408700
 Total energy in the final basis set =    -3140.6732408700


 ------------------------------------------------------------------------------

   CCMAN2: suite of methods based on coupled cluster
           and equation of motion theories.

   Components:
   * libvmm-1.3-trunk
     by Evgeny Epifanovsky, Ilya Kaliman.
   * libtensor-2.5-trunk
     by Evgeny Epifanovsky, Michael Wormit, Dmitry Zuev, Sam Manzer, 
        Ilya Kaliman.
   * libcc-2.5-trunk
     by Evgeny Epifanovsky, Arik Landau, Tomasz Kus, Kirill Khistyaev, 
        Dmitry Zuev, Prashant Manohar, Xintian Feng, Anna Krylov, 
        Matthew Goldey, Alec White, Thomas Jagau, Kaushik Nanda, 
        Anastasia Gunina, Alexander Kunitsa, Joonho Lee.

   CCMAN original authors:
   Anna I. Krylov, C. David Sherrill, Steven R. Gwaltney,
   Edward F. C. Byrd (2000)
   Sergey V. Levchenko, Lyudmila V. Slipchenko, Tao Wang,
   Ana-Maria C. Cristian (2003)
   Piotr A. Pieniazek, C. Melania Oana, Evgeny Epifanovsky (2007)
   Prashant Manohar (2009)

 ------------------------------------------------------------------------------


 Allocating and initializing 63808MB of RAM...
 Calculation will run on 6 cores.


 Alpha MOs, Restricted
 -- Occupied --                  
-490.08 -104.89  -65.21  -58.57  -58.57  -58.57  -15.75  -15.74
  1 A     2 A     3 A     4 A     5 A     6 A     7 A     8 A                  
-10.612  -9.887  -8.080  -8.076  -8.076  -7.503  -7.491  -7.491
  9 A    10 A    11 A    12 A    13 A    14 A    15 A    16 A                  
 -3.243  -3.238  -3.237  -3.224  -3.224  -1.465  -1.151  -1.044
 17 A    18 A    19 A    20 A    21 A    22 A    23 A    24 A                  
 -0.852  -0.689  -0.679  -0.641  -0.495  -0.488  -0.451  -0.439
 25 A    26 A    27 A    28 A    29 A    30 A    31 A    32 A                  
 -0.437
 33 A                                                                          
 -- Virtual --                   
  0.013   0.060   0.076   0.090   0.099   0.102   0.106   0.131
 34 A    35 A    36 A    37 A    38 A    39 A    40 A    41 A                  
  0.135   0.151   0.186   0.207   0.217   0.225   0.235   0.294
 42 A    43 A    44 A    45 A    46 A    47 A    48 A    49 A                  
  0.306   0.314   0.357   0.519   0.547   0.550   0.577   0.578
 50 A    51 A    52 A    53 A    54 A    55 A    56 A    57 A                  
  0.583   0.596   0.713   0.743   0.757   0.776   0.800   0.877
 58 A    59 A    60 A    61 A    62 A    63 A    64 A    65 A                  
  0.917   0.931   1.024   1.043   1.077   1.089   1.118   1.161
 66 A    67 A    68 A    69 A    70 A    71 A    72 A    73 A                  
  1.175   1.206   1.267   1.371   1.413   1.499   1.883   1.977
 74 A    75 A    76 A    77 A    78 A    79 A    80 A    81 A                  
  2.029   2.173   2.241   2.298   2.389   2.414   2.588   2.619
 82 A    83 A    84 A    85 A    86 A    87 A    88 A    89 A                  
  2.666   2.701   2.950   3.026   3.108   3.369   4.114   4.199
 90 A    91 A    92 A    93 A    94 A    95 A    96 A    97 A                  
  4.333   4.377   4.468   4.515   4.535   4.550   4.628   4.886
 98 A    99 A   100 A   101 A   102 A   103 A   104 A   105 A                  
  5.207   7.187   8.173   8.188   8.268  10.324  26.614  26.658
106 A   107 A   108 A   109 A   110 A   111 A   112 A   113 A                  
 27.070  36.556  37.058  49.455 219.167 293.849 293.863 293.975
114 A   115 A   116 A   117 A   118 A   119 A   120 A   121 A                  
*******
122 A                                                                          

 Beta MOs, Restricted
 -- Occupied --                  
-490.08 -104.89  -65.21  -58.57  -58.57  -58.57  -15.75  -15.74
  1 A     2 A     3 A     4 A     5 A     6 A     7 A     8 A                  
-10.612  -9.887  -8.080  -8.076  -8.076  -7.503  -7.491  -7.491
  9 A    10 A    11 A    12 A    13 A    14 A    15 A    16 A                  
 -3.243  -3.238  -3.237  -3.224  -3.224  -1.465  -1.151  -1.044
 17 A    18 A    19 A    20 A    21 A    22 A    23 A    24 A                  
 -0.852  -0.689  -0.679  -0.641  -0.495  -0.488  -0.451  -0.439
 25 A    26 A    27 A    28 A    29 A    30 A    31 A    32 A                  
 -0.437
 33 A                                                                          
 -- Virtual --                   
  0.013   0.060   0.076   0.090   0.099   0.102   0.106   0.131
 34 A    35 A    36 A    37 A    38 A    39 A    40 A    41 A                  
  0.135   0.151   0.186   0.207   0.217   0.225   0.235   0.294
 42 A    43 A    44 A    45 A    46 A    47 A    48 A    49 A                  
  0.306   0.314   0.357   0.519   0.547   0.550   0.577   0.578
 50 A    51 A    52 A    53 A    54 A    55 A    56 A    57 A                  
  0.583   0.596   0.713   0.743   0.757   0.776   0.800   0.877
 58 A    59 A    60 A    61 A    62 A    63 A    64 A    65 A                  
  0.917   0.931   1.024   1.043   1.077   1.089   1.118   1.161
 66 A    67 A    68 A    69 A    70 A    71 A    72 A    73 A                  
  1.175   1.206   1.267   1.371   1.413   1.499   1.883   1.977
 74 A    75 A    76 A    77 A    78 A    79 A    80 A    81 A                  
  2.029   2.173   2.241   2.298   2.389   2.414   2.588   2.619
 82 A    83 A    84 A    85 A    86 A    87 A    88 A    89 A                  
  2.666   2.701   2.950   3.026   3.108   3.369   4.114   4.199
 90 A    91 A    92 A    93 A    94 A    95 A    96 A    97 A                  
  4.333   4.377   4.468   4.515   4.535   4.550   4.628   4.886
 98 A    99 A   100 A   101 A   102 A   103 A   104 A   105 A                  
  5.207   7.187   8.173   8.188   8.268  10.324  26.614  26.658
106 A   107 A   108 A   109 A   110 A   111 A   112 A   113 A                  
 27.070  36.556  37.058  49.455 219.167 293.849 293.863 293.975
114 A   115 A   116 A   117 A   118 A   119 A   120 A   121 A                  
*******
122 A                                                                          

 Occupation and symmetry of molecular orbitals

 Point group: C1 (1 irreducible representation).

                           A     All 
 -------------------------------------
 All molecular orbitals:
  - Alpha                  122   122 
  - Beta                   122   122 
 -------------------------------------
 Alpha orbitals:
  - Frozen occupied        16    16  
  - Active occupied        17    17  
  - Active virtual         89    89  
  - Frozen virtual         0     0   
 -------------------------------------
 Beta orbitals:
  - Frozen occupied        16    16  
  - Active occupied        17    17  
  - Active virtual         89    89  
  - Frozen virtual         0     0   
 -------------------------------------

 Import integrals:   CPU 0.00 s  wall 0.00 s

 Import integrals:   CPU 40.39 s  wall 8.46 s

 MP2 amplitudes:   CPU 0.18 s  wall 0.14 s

Running a double precision version
           CCSD T amplitudes will be solved using DIIS.

           Start     Size      MaxIter   EConv     TConv     
           3         7         100       1.00e-07  1.00e-05  
 ------------------------------------------------------------------------------
           Energy (a.u.)   Ediff      Tdiff       Comment
 ------------------------------------------------------------------------------
         -3141.44480604                           
     1   -3141.42503477   1.98e-02   8.06e-01     
     2   -3141.45187133   2.68e-02   1.08e-01     
     3   -3141.45065503   1.22e-03   4.56e-02     
     4   -3141.45334034   2.69e-03   1.38e-02     Switched to DIIS steps.
     5   -3141.45425739   9.17e-04   1.22e-02     
     6   -3141.45431246   5.51e-05   2.62e-03     
     7   -3141.45432225   9.79e-06   1.33e-03     
     8   -3141.45432898   6.73e-06   3.83e-04     
     9   -3141.45433201   3.03e-06   2.57e-04     
    10   -3141.45433177   2.41e-07   7.33e-05     
    11   -3141.45433177   5.21e-10   3.26e-05     
    12   -3141.45433164   1.27e-07   1.63e-05     
    13   -3141.45433164   4.64e-09   6.04e-06     
 ------------------------------------------------------------------------------
         -3141.45433164                           CCSD T converged.

End of double precision
 SCF energy                 = -3140.67324087
 MP2 energy                 = -3141.44480604
 CCSD correlation energy     =    -0.78109077
 CCSD total energy           = -3141.45433164

 CCSD  T1^2 = 0.0116  T2^2 = 0.2760  Leading amplitudes:

 Amplitude    Orbitals with energies
 -0.0312       29 (A) A                  ->    35 (A) A                   
              -0.4945                          0.0597                     
 -0.0312       29 (A) B                  ->    35 (A) B                   
              -0.4945                          0.0597                     
 -0.0168       33 (A) A                  ->    44 (A) A                   
              -0.4371                          0.1856                     
 -0.0168       33 (A) B                  ->    44 (A) B                   
              -0.4371                          0.1856                     

 Amplitude    Orbitals with energies
 -0.0874       28 (A) A      28 (A) B    ->    35 (A) A      35 (A) B     
              -0.6406       -0.6406            0.0597        0.0597       
  0.0874       28 (A) A      28 (A) B    ->    35 (A) B      35 (A) A     
              -0.6406       -0.6406            0.0597        0.0597       
  0.0874       28 (A) B      28 (A) A    ->    35 (A) A      35 (A) B     
              -0.6406       -0.6406            0.0597        0.0597       
 -0.0874       28 (A) B      28 (A) A    ->    35 (A) B      35 (A) A     
              -0.6406       -0.6406            0.0597        0.0597       

 Computing CCSD intemediates for later calculations in double precision
 Finished.

Running a double precision version
           CCSD Lambda amplitudes will be solved using DIIS.
           Start     Size      MaxIter   EConv     LConv     
           3         7         100       1.00e-07  1.00e-05  
 ------------------------------------------------------------------------------
            Enorm      Ldiff       Comment
 ------------------------------------------------------------------------------
     1     5.39e-02   4.18e-02     
     2     1.25e-02   3.56e-03     
     3     5.17e-03   1.94e-03     
     4     3.00e-03   8.25e-04     Switched to DIIS steps.
     5     1.10e-03   5.83e-04     
     6     5.85e-04   1.97e-04     
     7     1.89e-04   6.28e-05     
     8     7.35e-05   2.22e-06     
     9     2.26e-05   4.44e-06     
    10     9.07e-06   1.33e-06     
    11     4.01e-06   3.96e-07     
    12     1.69e-06   2.98e-08     
    13     7.85e-07   8.22e-08     
    14     3.72e-07   3.38e-09     
    15     2.11e-07   1.58e-08     
    16     9.97e-08   1.23e-09     
 ------------------------------------------------------------------------------
                                   CCSD Lambda converged.

 Computing density matrices in double precision...
           Orbital response amplitudes will be solved using DIIS.
           Start     Size      MaxIter   EConv     LConv     
           3         7         100       1.00e-06  1.00e-06  
 ------------------------------------------------------------------------------
            Enorm      Ldiff       Comment
 ------------------------------------------------------------------------------
     1     1.13e-01   2.75e-03     
     2     1.36e-01   1.23e-02     
     3     1.88e-01   3.62e-02     
     4     1.48e-02   9.17e-02     Switched to DIIS steps.
     5     5.48e-03   1.53e-03     
     6     1.20e-03   4.66e-04     
     7     3.92e-04   5.84e-05     
     8     1.47e-04   8.15e-05     
     9     3.90e-05   4.37e-07     
    10     7.02e-06   8.00e-06     
    11     2.41e-06   6.70e-07     
    12     8.76e-07   7.28e-08     
 ------------------------------------------------------------------------------
                                   Orbital response converged.

 Computing density matrices... Done.
 CCSD calculation:   CPU 1306.58 s  wall 227.64 s

 Transferring MO TPDM to AO TPDM
 Transferring g2_o1o1o1o1
 Transferring g2_o1o1o1v1
 Transferring g2_o1o1v1v1
 Transferring g2_o1v1o1v1
 Transferring g2_o1v1v1v1
 Transferring g2_v1v1v1v1
 Adding separable TPDM
 Computing TPDM gradient
 --------------------------------------------------------
 2e gradient
  Atom          X               Y               Z
 --------------------------------------------------------
    1        -35.580363        3.391902        0.000000  
    2          3.990027      -19.616827       -0.000000  
    3          8.423232       18.065933        0.000000  
    4         23.167103       -1.841008        0.000000  
 --------------------------------------------------------
 --------------------------------------------------------
 Final gradient
  Atom          X               Y               Z
 --------------------------------------------------------
    1        -35.580363        3.391902        0.000000  
    2          3.990027      -19.616827       -0.000000  
    3          8.423232       18.065933        0.000000  
    4         23.167103       -1.841008        0.000000  
 --------------------------------------------------------
 Analytic gradient from two-electron contribution:   CPU 235.40 s  wall 67.74 s

 Total ccman2 time:   CPU 1591.51 s  wall 307.02 s


 --------------------------------------------------------------

                    Orbital Energies (a.u.)
 --------------------------------------------------------------

 Alpha MOs
 -- Occupied --
*******-104.888 -65.208 -58.569 -58.566 -58.566 -15.747 -15.739
-10.612  -9.887  -8.080  -8.076  -8.076  -7.503  -7.491  -7.491
 -3.243  -3.238  -3.237  -3.224  -3.224  -1.465  -1.151  -1.044
 -0.852  -0.689  -0.679  -0.641  -0.495  -0.488  -0.451  -0.439
 -0.437
 -- Virtual --
  0.013   0.060   0.076   0.090   0.099   0.102   0.106   0.131
  0.135   0.151   0.186   0.207   0.217   0.225   0.235   0.294
  0.306   0.314   0.357   0.519   0.547   0.550   0.577   0.578
  0.583   0.596   0.713   0.743   0.757   0.776   0.800   0.877
  0.917   0.931   1.024   1.043   1.077   1.089   1.118   1.161
  1.175   1.206   1.267   1.371   1.413   1.499   1.883   1.977
  2.029   2.173   2.241   2.298   2.389   2.414   2.588   2.619
  2.666   2.701   2.950   3.026   3.108   3.369   4.114   4.199
  4.333   4.377   4.468   4.515   4.535   4.550   4.628   4.886
  5.207   7.187   8.173   8.188   8.268  10.324  26.614  26.658
 27.070  36.556  37.058  49.455 219.167 293.849 293.863 293.975
*******
 --------------------------------------------------------------

          Ground-State Mulliken Net Atomic Charges

     Atom                 Charge (a.u.)
  ----------------------------------------
      1 Br                    0.011242
      2 N                    -0.050785
      3 N                     0.086494
      4 Cl                   -0.046951
  ----------------------------------------
  Sum of atomic charges =     0.000000

 -----------------------------------------------------------------
                    Cartesian Multipole Moments
 -----------------------------------------------------------------
    Charge (ESU x 10^10)
                 0.0000
    Dipole Moment (Debye)
         X       0.2932      Y      -0.0404      Z      -0.0000
       Tot       0.2960
    Quadrupole Moments (Debye-Ang)
        XX     -38.9670     XY      -0.9240     YY     -44.3712
        XZ       0.0000     YZ       0.0000     ZZ     -41.9979
    Octopole Moments (Debye-Ang^2)
       XXX      38.0525    XXY       0.0176    XYY      13.7628
       YYY      -0.5981    XXZ      -0.0000    XYZ      -0.0000
       YYZ      -0.0000    XZZ      12.0914    YZZ      -0.1593
       ZZZ      -0.0000
    Hexadecapole Moments (Debye-Ang^3)
      XXXX    -830.1395   XXXY     -16.2779   XXYY    -167.0439
      XYYY      -1.1098   YYYY     -69.5269   XXXZ       0.0000
      XXYZ       0.0000   XYYZ       0.0000   YYYZ      -0.0000
      XXZZ    -164.0366   XYZZ      -0.2344   YYZZ     -18.9973
      XZZZ       0.0000   YZZZ       0.0000   ZZZZ     -47.3363
 -----------------------------------------------------------------
 DrvMan completing analytic gradient of the correlated energy
 Correlated dipole moment
            1
    1   0.1153650
    2  -0.0158848
    3  -0.0000000
 Energy read as -3141.454331640
 Full Analytical Gradient: (in a.u., or Hartree/Bohr)
             1             2             3             4
    1   -0.00000643    0.00050725   -0.00039654   -0.00010428
    2   -0.00002369    0.00094143   -0.00100340    0.00008566
    3   -0.00000000    0.00000000   -0.00000000    0.00000000
 Gradient time:  CPU 1.42 s  wall 1.43 s
 ----------------------------------------------------------------
             Standard Nuclear Orientation (Angstroms)
    I     Atom           X                Y                Z
 ----------------------------------------------------------------
    1      Br      1.5783680864    -0.0209968627    -0.0000000000
    2      N      -0.2986310814     0.5216579866     0.0000000000
    3      N      -0.9975626356    -0.4714786275     0.0010000000
    4      Cl     -2.7158545298     0.0225667459     0.0000000000
 ----------------------------------------------------------------
 Nuclear Repulsion Energy =   271.3369365933 hartrees
 There are       33 alpha and       33 beta electrons

                       Distance Matrix (Angstroms)
             Br(  1)   N (  2)   N (  3)
   N (  2)  1.953868
   N (  3)  2.615025  1.214424
   Cl(  4)  4.294444  2.468210  1.787906

 Requested basis set is 6-311++G(d,p)
 There are 44 shells and 122 basis functions
 A cutoff of  1.0D-14 yielded    857 shell pairs
 There are      7058 function pairs (      7785 Cartesian)
 Smallest overlap matrix eigenvalue = 2.56E-04
 Guess MOs from SCF MO coefficient file

 -----------------------------------------------------------------------
  General SCF calculation program by
  Eric Jon Sundstrom, Paul Horn, Yuezhi Mao, Dmitri Zuev, Alec White,
  David Stuck, Shaama M.S., Shane Yost, Joonho Lee, David Small,
  Daniel Levine, Susi Lehtola, Hugh Burton, Evgeny Epifanovsky
 -----------------------------------------------------------------------
 Hartree-Fock
 using 6 threads for integral computing
 -------------------------------------------------------
 OpenMP Integral computing Module                
 Release: version 2.0, May 2017, Q-Chem Inc. Pleasanton 
 -------------------------------------------------------
 A restricted SCF calculation will be
 performed using DIIS
 SCF converges when DIIS error is below 1.0e-08
 ---------------------------------------
  Cycle       Energy         DIIS error
 ---------------------------------------
    1   -3140.6733511385      2.61e-05  
    2   -3140.6733526337      7.57e-06  
    3   -3140.6733528370      4.20e-06  
    4   -3140.6733528926      1.50e-06  
    5   -3140.6733529101      7.65e-07  
    6   -3140.6733529157      3.89e-07  
    7   -3140.6733529174      1.32e-07  
    8   -3140.6733529176      5.73e-08  
    9   -3140.6733529176      3.20e-08  
   10   -3140.6733529176      1.19e-08  
   11   -3140.6733529176      3.98e-09  Convergence criterion met
 ---------------------------------------
 SCF time:   CPU 7.77s  wall 2.00s 
 SCF   energy in the final basis set =    -3140.6733529176
 Total energy in the final basis set =    -3140.6733529176


 ------------------------------------------------------------------------------

   CCMAN2: suite of methods based on coupled cluster
           and equation of motion theories.

   Components:
   * libvmm-1.3-trunk
     by Evgeny Epifanovsky, Ilya Kaliman.
   * libtensor-2.5-trunk
     by Evgeny Epifanovsky, Michael Wormit, Dmitry Zuev, Sam Manzer, 
        Ilya Kaliman.
   * libcc-2.5-trunk
     by Evgeny Epifanovsky, Arik Landau, Tomasz Kus, Kirill Khistyaev, 
        Dmitry Zuev, Prashant Manohar, Xintian Feng, Anna Krylov, 
        Matthew Goldey, Alec White, Thomas Jagau, Kaushik Nanda, 
        Anastasia Gunina, Alexander Kunitsa, Joonho Lee.

   CCMAN original authors:
   Anna I. Krylov, C. David Sherrill, Steven R. Gwaltney,
   Edward F. C. Byrd (2000)
   Sergey V. Levchenko, Lyudmila V. Slipchenko, Tao Wang,
   Ana-Maria C. Cristian (2003)
   Piotr A. Pieniazek, C. Melania Oana, Evgeny Epifanovsky (2007)
   Prashant Manohar (2009)

 ------------------------------------------------------------------------------


 Allocating and initializing 63808MB of RAM...
 Calculation will run on 6 cores.


 Alpha MOs, Restricted
 -- Occupied --                  
-490.08 -104.89  -65.21  -58.57  -58.57  -58.57  -15.75  -15.74
  1 A     2 A     3 A     4 A     5 A     6 A     7 A     8 A                  
-10.612  -9.887  -8.080  -8.076  -8.076  -7.503  -7.491  -7.491
  9 A    10 A    11 A    12 A    13 A    14 A    15 A    16 A                  
 -3.243  -3.238  -3.237  -3.224  -3.224  -1.465  -1.151  -1.044
 17 A    18 A    19 A    20 A    21 A    22 A    23 A    24 A                  
 -0.852  -0.689  -0.679  -0.641  -0.495  -0.488  -0.451  -0.439
 25 A    26 A    27 A    28 A    29 A    30 A    31 A    32 A                  
 -0.437
 33 A                                                                          
 -- Virtual --                   
  0.013   0.060   0.076   0.090   0.099   0.102   0.106   0.131
 34 A    35 A    36 A    37 A    38 A    39 A    40 A    41 A                  
  0.135   0.151   0.186   0.207   0.217   0.225   0.235   0.294
 42 A    43 A    44 A    45 A    46 A    47 A    48 A    49 A                  
  0.306   0.314   0.357   0.519   0.547   0.550   0.577   0.578
 50 A    51 A    52 A    53 A    54 A    55 A    56 A    57 A                  
  0.583   0.596   0.713   0.743   0.757   0.776   0.800   0.878
 58 A    59 A    60 A    61 A    62 A    63 A    64 A    65 A                  
  0.917   0.931   1.024   1.044   1.078   1.089   1.118   1.161
 66 A    67 A    68 A    69 A    70 A    71 A    72 A    73 A                  
  1.175   1.207   1.267   1.371   1.413   1.499   1.883   1.977
 74 A    75 A    76 A    77 A    78 A    79 A    80 A    81 A                  
  2.029   2.173   2.241   2.298   2.390   2.414   2.588   2.619
 82 A    83 A    84 A    85 A    86 A    87 A    88 A    89 A                  
  2.666   2.702   2.950   3.027   3.109   3.370   4.114   4.199
 90 A    91 A    92 A    93 A    94 A    95 A    96 A    97 A                  
  4.334   4.378   4.469   4.515   4.535   4.550   4.628   4.886
 98 A    99 A   100 A   101 A   102 A   103 A   104 A   105 A                  
  5.206   7.187   8.173   8.188   8.268  10.324  26.614  26.658
106 A   107 A   108 A   109 A   110 A   111 A   112 A   113 A                  
 27.070  36.556  37.062  49.455 219.167 293.849 293.863 293.975
114 A   115 A   116 A   117 A   118 A   119 A   120 A   121 A                  
*******
122 A                                                                          

 Beta MOs, Restricted
 -- Occupied --                  
-490.08 -104.89  -65.21  -58.57  -58.57  -58.57  -15.75  -15.74
  1 A     2 A     3 A     4 A     5 A     6 A     7 A     8 A                  
-10.612  -9.887  -8.080  -8.076  -8.076  -7.503  -7.491  -7.491
  9 A    10 A    11 A    12 A    13 A    14 A    15 A    16 A                  
 -3.243  -3.238  -3.237  -3.224  -3.224  -1.465  -1.151  -1.044
 17 A    18 A    19 A    20 A    21 A    22 A    23 A    24 A                  
 -0.852  -0.689  -0.679  -0.641  -0.495  -0.488  -0.451  -0.439
 25 A    26 A    27 A    28 A    29 A    30 A    31 A    32 A                  
 -0.437
 33 A                                                                          
 -- Virtual --                   
  0.013   0.060   0.076   0.090   0.099   0.102   0.106   0.131
 34 A    35 A    36 A    37 A    38 A    39 A    40 A    41 A                  
  0.135   0.151   0.186   0.207   0.217   0.225   0.235   0.294
 42 A    43 A    44 A    45 A    46 A    47 A    48 A    49 A                  
  0.306   0.314   0.357   0.519   0.547   0.550   0.577   0.578
 50 A    51 A    52 A    53 A    54 A    55 A    56 A    57 A                  
  0.583   0.596   0.713   0.743   0.757   0.776   0.800   0.878
 58 A    59 A    60 A    61 A    62 A    63 A    64 A    65 A                  
  0.917   0.931   1.024   1.044   1.078   1.089   1.118   1.161
 66 A    67 A    68 A    69 A    70 A    71 A    72 A    73 A                  
  1.175   1.207   1.267   1.371   1.413   1.499   1.883   1.977
 74 A    75 A    76 A    77 A    78 A    79 A    80 A    81 A                  
  2.029   2.173   2.241   2.298   2.390   2.414   2.588   2.619
 82 A    83 A    84 A    85 A    86 A    87 A    88 A    89 A                  
  2.666   2.702   2.950   3.027   3.109   3.370   4.114   4.199
 90 A    91 A    92 A    93 A    94 A    95 A    96 A    97 A                  
  4.334   4.378   4.469   4.515   4.535   4.550   4.628   4.886
 98 A    99 A   100 A   101 A   102 A   103 A   104 A   105 A                  
  5.206   7.187   8.173   8.188   8.268  10.324  26.614  26.658
106 A   107 A   108 A   109 A   110 A   111 A   112 A   113 A                  
 27.070  36.556  37.062  49.455 219.167 293.849 293.863 293.975
114 A   115 A   116 A   117 A   118 A   119 A   120 A   121 A                  
*******
122 A                                                                          

 Occupation and symmetry of molecular orbitals

 Point group: C1 (1 irreducible representation).

                           A     All 
 -------------------------------------
 All molecular orbitals:
  - Alpha                  122   122 
  - Beta                   122   122 
 -------------------------------------
 Alpha orbitals:
  - Frozen occupied        16    16  
  - Active occupied        17    17  
  - Active virtual         89    89  
  - Frozen virtual         0     0   
 -------------------------------------
 Beta orbitals:
  - Frozen occupied        16    16  
  - Active occupied        17    17  
  - Active virtual         89    89  
  - Frozen virtual         0     0   
 -------------------------------------

 Import integrals:   CPU 0.00 s  wall 0.00 s

 Import integrals:   CPU 41.23 s  wall 8.69 s

 MP2 amplitudes:   CPU 0.18 s  wall 0.14 s

Running a double precision version
           CCSD T amplitudes will be solved using DIIS.

           Start     Size      MaxIter   EConv     TConv     
           3         7         100       1.00e-07  1.00e-05  
 ------------------------------------------------------------------------------
           Energy (a.u.)   Ediff      Tdiff       Comment
 ------------------------------------------------------------------------------
         -3141.44477967                           
     1   -3141.42506785   1.97e-02   8.06e-01     
     2   -3141.45186886   2.68e-02   1.08e-01     
     3   -3141.45066242   1.21e-03   4.56e-02     
     4   -3141.45334291   2.68e-03   1.38e-02     Switched to DIIS steps.
     5   -3141.45425851   9.16e-04   1.22e-02     
     6   -3141.45431336   5.48e-05   2.61e-03     
     7   -3141.45432314   9.78e-06   1.33e-03     
     8   -3141.45432987   6.73e-06   3.83e-04     
     9   -3141.45433290   3.02e-06   2.57e-04     
    10   -3141.45433266   2.39e-07   7.32e-05     
    11   -3141.45433266   2.35e-10   3.26e-05     
    12   -3141.45433253   1.26e-07   1.63e-05     
    13   -3141.45433253   4.62e-09   6.07e-06     
 ------------------------------------------------------------------------------
         -3141.45433253                           CCSD T converged.

End of double precision
 SCF energy                 = -3140.67335292
 MP2 energy                 = -3141.44477967
 CCSD correlation energy     =    -0.78097961
 CCSD total energy           = -3141.45433253

 CCSD  T1^2 = 0.0116  T2^2 = 0.2759  Leading amplitudes:

 Amplitude    Orbitals with energies
  0.0312       29 (A) A                  ->    35 (A) A                   
              -0.4945                          0.0600                     
  0.0312       29 (A) B                  ->    35 (A) B                   
              -0.4945                          0.0600                     
  0.0168       33 (A) A                  ->    44 (A) A                   
              -0.4369                          0.1857                     
  0.0168       33 (A) B                  ->    44 (A) B                   
              -0.4369                          0.1857                     

 Amplitude    Orbitals with energies
 -0.0873       28 (A) A      28 (A) B    ->    35 (A) A      35 (A) B     
              -0.6409       -0.6409            0.0600        0.0600       
  0.0873       28 (A) A      28 (A) B    ->    35 (A) B      35 (A) A     
              -0.6409       -0.6409            0.0600        0.0600       
  0.0873       28 (A) B      28 (A) A    ->    35 (A) A      35 (A) B     
              -0.6409       -0.6409            0.0600        0.0600       
 -0.0873       28 (A) B      28 (A) A    ->    35 (A) B      35 (A) A     
              -0.6409       -0.6409            0.0600        0.0600       

 Computing CCSD intemediates for later calculations in double precision
 Finished.

Running a double precision version
           CCSD Lambda amplitudes will be solved using DIIS.
           Start     Size      MaxIter   EConv     LConv     
           3         7         100       1.00e-07  1.00e-05  
 ------------------------------------------------------------------------------
            Enorm      Ldiff       Comment
 ------------------------------------------------------------------------------
     1     5.38e-02   4.18e-02     
     2     1.25e-02   3.56e-03     
     3     5.16e-03   1.94e-03     
     4     2.99e-03   8.24e-04     Switched to DIIS steps.
     5     1.10e-03   5.83e-04     
     6     5.84e-04   1.97e-04     
     7     1.89e-04   6.26e-05     
     8     7.33e-05   2.20e-06     
     9     2.25e-05   4.41e-06     
    10     9.06e-06   1.32e-06     
    11     4.01e-06   3.91e-07     
    12     1.69e-06   2.80e-08     
    13     7.85e-07   8.11e-08     
    14     3.73e-07   3.93e-09     
    15     2.12e-07   1.56e-08     
    16     9.97e-08   1.13e-09     
 ------------------------------------------------------------------------------
                                   CCSD Lambda converged.

 Computing density matrices in double precision...
           Orbital response amplitudes will be solved using DIIS.
           Start     Size      MaxIter   EConv     LConv     
           3         7         100       1.00e-06  1.00e-06  
 ------------------------------------------------------------------------------
            Enorm      Ldiff       Comment
 ------------------------------------------------------------------------------
     1     1.13e-01   2.71e-03     
     2     1.35e-01   1.24e-02     
     3     1.88e-01   3.61e-02     
     4     1.47e-02   9.16e-02     Switched to DIIS steps.
     5     5.45e-03   1.53e-03     
     6     1.20e-03   4.64e-04     
     7     3.91e-04   5.74e-05     
     8     1.47e-04   8.10e-05     
     9     3.89e-05   3.64e-07     
    10     7.00e-06   7.97e-06     
    11     2.40e-06   6.66e-07     
    12     8.67e-07   7.62e-08     
 ------------------------------------------------------------------------------
                                   Orbital response converged.

 Computing density matrices... Done.
 CCSD calculation:   CPU 1308.04 s  wall 228.03 s

 Transferring MO TPDM to AO TPDM
 Transferring g2_o1o1o1o1
 Transferring g2_o1o1o1v1
 Transferring g2_o1o1v1v1
 Transferring g2_o1v1o1v1
 Transferring g2_o1v1v1v1
 Transferring g2_v1v1v1v1
 Adding separable TPDM
 Computing TPDM gradient
 --------------------------------------------------------
 2e gradient
  Atom          X               Y               Z
 --------------------------------------------------------
    1        -35.579128        3.393947        0.004235  
    2          3.970518      -19.623991        0.013018  
    3          8.439007       18.064014       -0.023333  
    4         23.169604       -1.833970        0.006080  
 --------------------------------------------------------
 --------------------------------------------------------
 Final gradient
  Atom          X               Y               Z
 --------------------------------------------------------
    1        -35.579128        3.393947        0.004235  
    2          3.970518      -19.623991        0.013018  
    3          8.439007       18.064014       -0.023333  
    4         23.169604       -1.833970        0.006080  
 --------------------------------------------------------
 Analytic gradient from two-electron contribution:   CPU 227.58 s  wall 66.37 s

 Total ccman2 time:   CPU 1586.49 s  wall 306.51 s


 --------------------------------------------------------------

                    Orbital Energies (a.u.)
 --------------------------------------------------------------

 Alpha MOs
 -- Occupied --
*******-104.888 -65.208 -58.569 -58.566 -58.566 -15.747 -15.739
-10.612  -9.887  -8.080  -8.076  -8.076  -7.503  -7.491  -7.491
 -3.243  -3.238  -3.237  -3.224  -3.224  -1.465  -1.151  -1.044
 -0.852  -0.689  -0.679  -0.641  -0.495  -0.488  -0.451  -0.439
 -0.437
 -- Virtual --
  0.013   0.060   0.076   0.090   0.099   0.102   0.106   0.131
  0.135   0.151   0.186   0.207   0.217   0.225   0.235   0.294
  0.306   0.314   0.357   0.519   0.547   0.550   0.577   0.578
  0.583   0.596   0.713   0.743   0.757   0.776   0.800   0.878
  0.917   0.931   1.024   1.044   1.078   1.089   1.118   1.161
  1.175   1.207   1.267   1.371   1.413   1.499   1.883   1.977
  2.029   2.173   2.241   2.298   2.390   2.414   2.588   2.619
  2.666   2.702   2.950   3.027   3.109   3.370   4.114   4.199
  4.334   4.378   4.469   4.515   4.535   4.550   4.628   4.886
  5.206   7.187   8.173   8.188   8.268  10.324  26.614  26.658
 27.070  36.556  37.062  49.455 219.167 293.849 293.863 293.975
*******
 --------------------------------------------------------------

          Ground-State Mulliken Net Atomic Charges

     Atom                 Charge (a.u.)
  ----------------------------------------
      1 Br                    0.011259
      2 N                    -0.050899
      3 N                     0.086539
      4 Cl                   -0.046899
  ----------------------------------------
  Sum of atomic charges =    -0.000000

 -----------------------------------------------------------------
                    Cartesian Multipole Moments
 -----------------------------------------------------------------
    Charge (ESU x 10^10)
                 0.0000
    Dipole Moment (Debye)
         X       0.2917      Y      -0.0404      Z      -0.0001
       Tot       0.2945
    Quadrupole Moments (Debye-Ang)
        XX     -38.9650     XY      -0.9230     YY     -44.3709
        XZ       0.0006     YZ       0.0025     ZZ     -41.9960
    Octopole Moments (Debye-Ang^2)
       XXX      38.0371    XXY       0.0058    XYY      13.7624
       YYY      -0.6174    XXZ      -0.0121    XYZ      -0.0010
       YYZ      -0.0064    XZZ      12.0885    YZZ      -0.1644
       ZZZ      -0.0153
    Hexadecapole Moments (Debye-Ang^3)
      XXXX    -830.1056   XXXY     -16.2276   XXYY    -167.0451
      XYYY      -1.0895   YYYY     -69.4958   XXXZ       0.0371
      XXYZ       0.0026   XYYZ       0.0063   YYYZ       0.0122
      XXZZ    -164.0343   XYZZ      -0.2284   YYZZ     -18.9921
      XZZZ       0.0149   YZZZ       0.0094   ZZZZ     -47.3340
 -----------------------------------------------------------------
 DrvMan completing analytic gradient of the correlated energy
 Correlated dipole moment
            1
    1   0.1147649
    2  -0.0158837
    3  -0.0000338
 Energy read as -3141.454332527
 Full Analytical Gradient: (in a.u., or Hartree/Bohr)
             1             2             3             4
    1   -0.00006627    0.00003188    0.00003296    0.00000143
    2    0.00000523   -0.00004123    0.00004643   -0.00001043
    3   -0.00001604    0.00001606    0.00001753   -0.00001754
 Gradient time:  CPU 1.41 s  wall 1.43 s
 ----------------------------------------------------------------
             Standard Nuclear Orientation (Angstroms)
    I     Atom           X                Y                Z
 ----------------------------------------------------------------
    1      Br      1.5783680864    -0.0209968627    -0.0000000000
    2      N      -0.2986310814     0.5216579866     0.0000000000
    3      N      -0.9975626356    -0.4714786275    -0.0000000000
    4      Cl     -2.7148545298     0.0225667459     0.0000000000
 ----------------------------------------------------------------
 Nuclear Repulsion Energy =   271.3830983870 hartrees
 There are       33 alpha and       33 beta electrons

                       Distance Matrix (Angstroms)
             Br(  1)   N (  2)   N (  3)
   N (  2)  1.953868
   N (  3)  2.615024  1.214424
   Cl(  4)  4.293444  2.467231  1.786945

 Requested basis set is 6-311++G(d,p)
 There are 44 shells and 122 basis functions
 A cutoff of  1.0D-14 yielded    857 shell pairs
 There are      7058 function pairs (      7785 Cartesian)
 Smallest overlap matrix eigenvalue = 2.56E-04
 Guess MOs from SCF MO coefficient file

 -----------------------------------------------------------------------
  General SCF calculation program by
  Eric Jon Sundstrom, Paul Horn, Yuezhi Mao, Dmitri Zuev, Alec White,
  David Stuck, Shaama M.S., Shane Yost, Joonho Lee, David Small,
  Daniel Levine, Susi Lehtola, Hugh Burton, Evgeny Epifanovsky
 -----------------------------------------------------------------------
 Hartree-Fock
 using 6 threads for integral computing
 -------------------------------------------------------
 OpenMP Integral computing Module                
 Release: version 2.0, May 2017, Q-Chem Inc. Pleasanton 
 -------------------------------------------------------
 A restricted SCF calculation will be
 performed using DIIS
 SCF converges when DIIS error is below 1.0e-08
 ---------------------------------------
  Cycle       Energy         DIIS error
 ---------------------------------------
    1   -3140.6733779617      1.96e-05  
    2   -3140.6733789770      6.15e-06  
    3   -3140.6733791288      3.79e-06  
    4   -3140.6733791696      1.48e-06  
    5   -3140.6733791869      7.51e-07  
    6   -3140.6733791924      3.83e-07  
    7   -3140.6733791936      1.41e-07  
    8   -3140.6733791938      6.45e-08  
    9   -3140.6733791939      2.85e-08  
   10   -3140.6733791939      8.70e-09  Convergence criterion met
 ---------------------------------------
 SCF time:   CPU 7.05s  wall 2.00s 
 SCF   energy in the final basis set =    -3140.6733791939
 Total energy in the final basis set =    -3140.6733791939


 ------------------------------------------------------------------------------

   CCMAN2: suite of methods based on coupled cluster
           and equation of motion theories.

   Components:
   * libvmm-1.3-trunk
     by Evgeny Epifanovsky, Ilya Kaliman.
   * libtensor-2.5-trunk
     by Evgeny Epifanovsky, Michael Wormit, Dmitry Zuev, Sam Manzer, 
        Ilya Kaliman.
   * libcc-2.5-trunk
     by Evgeny Epifanovsky, Arik Landau, Tomasz Kus, Kirill Khistyaev, 
        Dmitry Zuev, Prashant Manohar, Xintian Feng, Anna Krylov, 
        Matthew Goldey, Alec White, Thomas Jagau, Kaushik Nanda, 
        Anastasia Gunina, Alexander Kunitsa, Joonho Lee.

   CCMAN original authors:
   Anna I. Krylov, C. David Sherrill, Steven R. Gwaltney,
   Edward F. C. Byrd (2000)
   Sergey V. Levchenko, Lyudmila V. Slipchenko, Tao Wang,
   Ana-Maria C. Cristian (2003)
   Piotr A. Pieniazek, C. Melania Oana, Evgeny Epifanovsky (2007)
   Prashant Manohar (2009)

 ------------------------------------------------------------------------------


 Allocating and initializing 63808MB of RAM...
 Calculation will run on 6 cores.


 Alpha MOs, Restricted
 -- Occupied --                  
-490.08 -104.89  -65.21  -58.57  -58.57  -58.57  -15.75  -15.74
  1 A     2 A     3 A     4 A     5 A     6 A     7 A     8 A                  
-10.612  -9.887  -8.080  -8.076  -8.076  -7.503  -7.491  -7.491
  9 A    10 A    11 A    12 A    13 A    14 A    15 A    16 A                  
 -3.243  -3.238  -3.237  -3.223  -3.223  -1.465  -1.151  -1.044
 17 A    18 A    19 A    20 A    21 A    22 A    23 A    24 A                  
 -0.852  -0.690  -0.679  -0.641  -0.495  -0.488  -0.451  -0.439
 25 A    26 A    27 A    28 A    29 A    30 A    31 A    32 A                  
 -0.437
 33 A                                                                          
 -- Virtual --                   
  0.013   0.060   0.076   0.090   0.099   0.102   0.106   0.131
 34 A    35 A    36 A    37 A    38 A    39 A    40 A    41 A                  
  0.135   0.151   0.186   0.207   0.217   0.225   0.235   0.294
 42 A    43 A    44 A    45 A    46 A    47 A    48 A    49 A                  
  0.306   0.314   0.357   0.519   0.547   0.550   0.577   0.578
 50 A    51 A    52 A    53 A    54 A    55 A    56 A    57 A                  
  0.583   0.596   0.713   0.744   0.757   0.776   0.800   0.878
 58 A    59 A    60 A    61 A    62 A    63 A    64 A    65 A                  
  0.917   0.931   1.024   1.044   1.077   1.089   1.118   1.161
 66 A    67 A    68 A    69 A    70 A    71 A    72 A    73 A                  
  1.174   1.207   1.267   1.372   1.414   1.499   1.883   1.977
 74 A    75 A    76 A    77 A    78 A    79 A    80 A    81 A                  
  2.029   2.173   2.241   2.298   2.390   2.414   2.588   2.619
 82 A    83 A    84 A    85 A    86 A    87 A    88 A    89 A                  
  2.666   2.702   2.950   3.027   3.109   3.370   4.114   4.199
 90 A    91 A    92 A    93 A    94 A    95 A    96 A    97 A                  
  4.334   4.378   4.470   4.515   4.535   4.550   4.628   4.886
 98 A    99 A   100 A   101 A   102 A   103 A   104 A   105 A                  
  5.206   7.187   8.173   8.188   8.268  10.325  26.614  26.658
106 A   107 A   108 A   109 A   110 A   111 A   112 A   113 A                  
 27.070  36.556  37.062  49.455 219.168 293.849 293.863 293.975
114 A   115 A   116 A   117 A   118 A   119 A   120 A   121 A                  
*******
122 A                                                                          

 Beta MOs, Restricted
 -- Occupied --                  
-490.08 -104.89  -65.21  -58.57  -58.57  -58.57  -15.75  -15.74
  1 A     2 A     3 A     4 A     5 A     6 A     7 A     8 A                  
-10.612  -9.887  -8.080  -8.076  -8.076  -7.503  -7.491  -7.491
  9 A    10 A    11 A    12 A    13 A    14 A    15 A    16 A                  
 -3.243  -3.238  -3.237  -3.223  -3.223  -1.465  -1.151  -1.044
 17 A    18 A    19 A    20 A    21 A    22 A    23 A    24 A                  
 -0.852  -0.690  -0.679  -0.641  -0.495  -0.488  -0.451  -0.439
 25 A    26 A    27 A    28 A    29 A    30 A    31 A    32 A                  
 -0.437
 33 A                                                                          
 -- Virtual --                   
  0.013   0.060   0.076   0.090   0.099   0.102   0.106   0.131
 34 A    35 A    36 A    37 A    38 A    39 A    40 A    41 A                  
  0.135   0.151   0.186   0.207   0.217   0.225   0.235   0.294
 42 A    43 A    44 A    45 A    46 A    47 A    48 A    49 A                  
  0.306   0.314   0.357   0.519   0.547   0.550   0.577   0.578
 50 A    51 A    52 A    53 A    54 A    55 A    56 A    57 A                  
  0.583   0.596   0.713   0.744   0.757   0.776   0.800   0.878
 58 A    59 A    60 A    61 A    62 A    63 A    64 A    65 A                  
  0.917   0.931   1.024   1.044   1.077   1.089   1.118   1.161
 66 A    67 A    68 A    69 A    70 A    71 A    72 A    73 A                  
  1.174   1.207   1.267   1.372   1.414   1.499   1.883   1.977
 74 A    75 A    76 A    77 A    78 A    79 A    80 A    81 A                  
  2.029   2.173   2.241   2.298   2.390   2.414   2.588   2.619
 82 A    83 A    84 A    85 A    86 A    87 A    88 A    89 A                  
  2.666   2.702   2.950   3.027   3.109   3.370   4.114   4.199
 90 A    91 A    92 A    93 A    94 A    95 A    96 A    97 A                  
  4.334   4.378   4.470   4.515   4.535   4.550   4.628   4.886
 98 A    99 A   100 A   101 A   102 A   103 A   104 A   105 A                  
  5.206   7.187   8.173   8.188   8.268  10.325  26.614  26.658
106 A   107 A   108 A   109 A   110 A   111 A   112 A   113 A                  
 27.070  36.556  37.062  49.455 219.168 293.849 293.863 293.975
114 A   115 A   116 A   117 A   118 A   119 A   120 A   121 A                  
*******
122 A                                                                          

 Occupation and symmetry of molecular orbitals

 Point group: C1 (1 irreducible representation).

                           A     All 
 -------------------------------------
 All molecular orbitals:
  - Alpha                  122   122 
  - Beta                   122   122 
 -------------------------------------
 Alpha orbitals:
  - Frozen occupied        16    16  
  - Active occupied        17    17  
  - Active virtual         89    89  
  - Frozen virtual         0     0   
 -------------------------------------
 Beta orbitals:
  - Frozen occupied        16    16  
  - Active occupied        17    17  
  - Active virtual         89    89  
  - Frozen virtual         0     0   
 -------------------------------------

 Import integrals:   CPU 0.00 s  wall 0.00 s

 Import integrals:   CPU 40.24 s  wall 8.53 s

 MP2 amplitudes:   CPU 0.18 s  wall 0.14 s

Running a double precision version
           CCSD T amplitudes will be solved using DIIS.

           Start     Size      MaxIter   EConv     TConv     
           3         7         100       1.00e-07  1.00e-05  
 ------------------------------------------------------------------------------
           Energy (a.u.)   Ediff      Tdiff       Comment
 ------------------------------------------------------------------------------
         -3141.44477906                           
     1   -3141.42507809   1.97e-02   8.06e-01     
     2   -3141.45186924   2.68e-02   1.08e-01     
     3   -3141.45066481   1.20e-03   4.56e-02     
     4   -3141.45334362   2.68e-03   1.38e-02     Switched to DIIS steps.
     5   -3141.45425838   9.15e-04   1.22e-02     
     6   -3141.45431316   5.48e-05   2.61e-03     
     7   -3141.45432292   9.76e-06   1.33e-03     
     8   -3141.45432965   6.73e-06   3.83e-04     
     9   -3141.45433267   3.02e-06   2.57e-04     
    10   -3141.45433243   2.38e-07   7.32e-05     
    11   -3141.45433243   7.99e-10   3.26e-05     
    12   -3141.45433231   1.26e-07   1.63e-05     
    13   -3141.45433230   4.75e-09   6.08e-06     
 ------------------------------------------------------------------------------
         -3141.45433230                           CCSD T converged.

End of double precision
 SCF energy                 = -3140.67337919
 MP2 energy                 = -3141.44477906
 CCSD correlation energy     =    -0.78095311
 CCSD total energy           = -3141.45433230

 CCSD  T1^2 = 0.0116  T2^2 = 0.2758  Leading amplitudes:

 Amplitude    Orbitals with energies
  0.0312       29 (A) A                  ->    35 (A) A                   
              -0.4946                          0.0600                     
  0.0312       29 (A) B                  ->    35 (A) B                   
              -0.4946                          0.0600                     
 -0.0168       33 (A) A                  ->    44 (A) A                   
              -0.4369                          0.1859                     
 -0.0168       33 (A) B                  ->    44 (A) B                   
              -0.4369                          0.1859                     

 Amplitude    Orbitals with energies
 -0.0872       28 (A) A      28 (A) B    ->    35 (A) A      35 (A) B     
              -0.6409       -0.6409            0.0600        0.0600       
  0.0872       28 (A) A      28 (A) B    ->    35 (A) B      35 (A) A     
              -0.6409       -0.6409            0.0600        0.0600       
  0.0872       28 (A) B      28 (A) A    ->    35 (A) A      35 (A) B     
              -0.6409       -0.6409            0.0600        0.0600       
 -0.0872       28 (A) B      28 (A) A    ->    35 (A) B      35 (A) A     
              -0.6409       -0.6409            0.0600        0.0600       

 Computing CCSD intemediates for later calculations in double precision
 Finished.

Running a double precision version
           CCSD Lambda amplitudes will be solved using DIIS.
           Start     Size      MaxIter   EConv     LConv     
           3         7         100       1.00e-07  1.00e-05  
 ------------------------------------------------------------------------------
            Enorm      Ldiff       Comment
 ------------------------------------------------------------------------------
     1     5.38e-02   4.18e-02     
     2     1.25e-02   3.56e-03     
     3     5.15e-03   1.94e-03     
     4     2.99e-03   8.24e-04     Switched to DIIS steps.
     5     1.10e-03   5.82e-04     
     6     5.83e-04   1.97e-04     
     7     1.88e-04   6.25e-05     
     8     7.32e-05   2.21e-06     
     9     2.25e-05   4.40e-06     
    10     9.07e-06   1.32e-06     
    11     4.02e-06   3.89e-07     
    12     1.70e-06   2.70e-08     
    13     7.94e-07   8.03e-08     
    14     3.78e-07   4.46e-09     
    15     2.14e-07   1.55e-08     
    16     1.01e-07   9.46e-10     
    17     5.26e-08   7.93e-10     
 ------------------------------------------------------------------------------
                                   CCSD Lambda converged.

 Computing density matrices in double precision...
           Orbital response amplitudes will be solved using DIIS.
           Start     Size      MaxIter   EConv     LConv     
           3         7         100       1.00e-06  1.00e-06  
 ------------------------------------------------------------------------------
            Enorm      Ldiff       Comment
 ------------------------------------------------------------------------------
     1     1.12e-01   2.70e-03     
     2     1.35e-01   1.24e-02     
     3     1.88e-01   3.61e-02     
     4     1.47e-02   9.16e-02     Switched to DIIS steps.
     5     5.46e-03   1.53e-03     
     6     1.20e-03   4.66e-04     
     7     3.91e-04   5.76e-05     
     8     1.46e-04   8.10e-05     
     9     3.88e-05   3.95e-07     
    10     6.99e-06   7.95e-06     
    11     2.40e-06   6.64e-07     
    12     8.62e-07   7.67e-08     
 ------------------------------------------------------------------------------
                                   Orbital response converged.

 Computing density matrices... Done.
 CCSD calculation:   CPU 1326.97 s  wall 231.21 s

 Transferring MO TPDM to AO TPDM
 Transferring g2_o1o1o1o1
 Transferring g2_o1o1o1v1
 Transferring g2_o1o1v1v1
 Transferring g2_o1v1o1v1
 Transferring g2_o1v1v1v1
 Transferring g2_v1v1v1v1
 Adding separable TPDM
 Computing TPDM gradient
 --------------------------------------------------------
 2e gradient
  Atom          X               Y               Z
 --------------------------------------------------------
    1        -35.583086        3.394259       -0.000001  
    2          3.971098      -19.622851        0.000001  
    3          8.428591       18.066680       -0.000000  
    4         23.183397       -1.838088       -0.000000  
 --------------------------------------------------------
 --------------------------------------------------------
 Final gradient
  Atom          X               Y               Z
 --------------------------------------------------------
    1        -35.583086        3.394259       -0.000001  
    2          3.971098      -19.622851        0.000001  
    3          8.428591       18.066680       -0.000000  
    4         23.183397       -1.838088       -0.000000  
 --------------------------------------------------------
 Analytic gradient from two-electron contribution:   CPU 234.57 s  wall 69.60 s

 Total ccman2 time:   CPU 1611.50 s  wall 312.68 s


 --------------------------------------------------------------

                    Orbital Energies (a.u.)
 --------------------------------------------------------------

 Alpha MOs
 -- Occupied --
*******-104.888 -65.208 -58.569 -58.566 -58.566 -15.747 -15.739
-10.612  -9.887  -8.080  -8.076  -8.076  -7.503  -7.491  -7.491
 -3.243  -3.238  -3.237  -3.223  -3.223  -1.465  -1.151  -1.044
 -0.852  -0.690  -0.679  -0.641  -0.495  -0.488  -0.451  -0.439
 -0.437
 -- Virtual --
  0.013   0.060   0.076   0.090   0.099   0.102   0.106   0.131
  0.135   0.151   0.186   0.207   0.217   0.225   0.235   0.294
  0.306   0.314   0.357   0.519   0.547   0.550   0.577   0.578
  0.583   0.596   0.713   0.744   0.757   0.776   0.800   0.878
  0.917   0.931   1.024   1.044   1.077   1.089   1.118   1.161
  1.174   1.207   1.267   1.372   1.414   1.499   1.883   1.977
  2.029   2.173   2.241   2.298   2.390   2.414   2.588   2.619
  2.666   2.702   2.950   3.027   3.109   3.370   4.114   4.199
  4.334   4.378   4.470   4.515   4.535   4.550   4.628   4.886
  5.206   7.187   8.173   8.188   8.268  10.325  26.614  26.658
 27.070  36.556  37.062  49.455 219.168 293.849 293.863 293.975
*******
 --------------------------------------------------------------

          Ground-State Mulliken Net Atomic Charges

     Atom                 Charge (a.u.)
  ----------------------------------------
      1 Br                    0.011118
      2 N                    -0.050897
      3 N                     0.086438
      4 Cl                   -0.046660
  ----------------------------------------
  Sum of atomic charges =    -0.000000

 -----------------------------------------------------------------
                    Cartesian Multipole Moments
 -----------------------------------------------------------------
    Charge (ESU x 10^10)
                -0.0000
    Dipole Moment (Debye)
         X       0.2865      Y      -0.0403      Z      -0.0000
       Tot       0.2893
    Quadrupole Moments (Debye-Ang)
        XX     -38.9571     XY      -0.9231     YY     -44.3709
        XZ      -0.0000     YZ       0.0000     ZZ     -41.9947
    Octopole Moments (Debye-Ang^2)
       XXX      37.9594    XXY       0.0059    XYY      13.7444
       YYY      -0.6177    XXZ      -0.0000    XYZ      -0.0000
       YYZ       0.0000    XZZ      12.0694    YZZ      -0.1646
       ZZZ       0.0000
    Hexadecapole Moments (Debye-Ang^3)
      XXXX    -829.6457   XXXY     -16.2311   XXYY    -166.9652
      XYYY      -1.0897   YYYY     -69.4976   XXXZ      -0.0000
      XXYZ       0.0000   XYYZ      -0.0000   YYYZ       0.0000
      XXZZ    -163.9533   XYZZ      -0.2285   YYZZ     -18.9919
      XZZZ      -0.0000   YZZZ       0.0000   ZZZZ     -47.3319
 -----------------------------------------------------------------
 DrvMan completing analytic gradient of the correlated energy
 Correlated dipole moment
            1
    1   0.1127173
    2  -0.0158727
    3  -0.0000000
 Energy read as -3141.454332302
 Full Analytical Gradient: (in a.u., or Hartree/Bohr)
             1             2             3             4
    1   -0.00005966   -0.00012811   -0.00006951    0.00025728
    2   -0.00000359   -0.00011346    0.00015296   -0.00003591
    3    0.00000000    0.00000001   -0.00000003    0.00000002
 Gradient time:  CPU 1.45 s  wall 1.46 s
 ----------------------------------------------------------------
             Standard Nuclear Orientation (Angstroms)
    I     Atom           X                Y                Z
 ----------------------------------------------------------------
    1      Br      1.5783680864    -0.0209968627    -0.0000000000
    2      N      -0.2986310814     0.5216579866     0.0000000000
    3      N      -0.9975626356    -0.4714786275    -0.0000000000
    4      Cl     -2.7168545298     0.0225667459     0.0000000000
 ----------------------------------------------------------------
 Nuclear Repulsion Energy =   271.2908428699 hartrees
 There are       33 alpha and       33 beta electrons

                       Distance Matrix (Angstroms)
             Br(  1)   N (  2)   N (  3)
   N (  2)  1.953868
   N (  3)  2.615024  1.214424
   Cl(  4)  4.295444  2.469189  1.788867

 Requested basis set is 6-311++G(d,p)
 There are 44 shells and 122 basis functions
 A cutoff of  1.0D-14 yielded    857 shell pairs
 There are      7058 function pairs (      7785 Cartesian)
 Smallest overlap matrix eigenvalue = 2.56E-04
 Guess MOs from SCF MO coefficient file

 -----------------------------------------------------------------------
  General SCF calculation program by
  Eric Jon Sundstrom, Paul Horn, Yuezhi Mao, Dmitri Zuev, Alec White,
  David Stuck, Shaama M.S., Shane Yost, Joonho Lee, David Small,
  Daniel Levine, Susi Lehtola, Hugh Burton, Evgeny Epifanovsky
 -----------------------------------------------------------------------
 Hartree-Fock
 using 6 threads for integral computing
 -------------------------------------------------------
 OpenMP Integral computing Module                
 Release: version 2.0, May 2017, Q-Chem Inc. Pleasanton 
 -------------------------------------------------------
 A restricted SCF calculation will be
 performed using DIIS
 SCF converges when DIIS error is below 1.0e-08
 ---------------------------------------
  Cycle       Energy         DIIS error
 ---------------------------------------
    1   -3140.6733247375      2.32e-05  
    2   -3140.6733260251      8.03e-06  
    3   -3140.6733261780      5.06e-06  
    4   -3140.6733262375      1.39e-06  
    5   -3140.6733262486      6.74e-07  
    6   -3140.6733262514      2.61e-07  
    7   -3140.6733262518      9.63e-08  
    8   -3140.6733262519      3.54e-08  
    9   -3140.6733262519      1.16e-08  
   10   -3140.6733262519      4.11e-09  Convergence criterion met
 ---------------------------------------
 SCF time:   CPU 7.07s  wall 1.00s 
 SCF   energy in the final basis set =    -3140.6733262519
 Total energy in the final basis set =    -3140.6733262519


 ------------------------------------------------------------------------------

   CCMAN2: suite of methods based on coupled cluster
           and equation of motion theories.

   Components:
   * libvmm-1.3-trunk
     by Evgeny Epifanovsky, Ilya Kaliman.
   * libtensor-2.5-trunk
     by Evgeny Epifanovsky, Michael Wormit, Dmitry Zuev, Sam Manzer, 
        Ilya Kaliman.
   * libcc-2.5-trunk
     by Evgeny Epifanovsky, Arik Landau, Tomasz Kus, Kirill Khistyaev, 
        Dmitry Zuev, Prashant Manohar, Xintian Feng, Anna Krylov, 
        Matthew Goldey, Alec White, Thomas Jagau, Kaushik Nanda, 
        Anastasia Gunina, Alexander Kunitsa, Joonho Lee.

   CCMAN original authors:
   Anna I. Krylov, C. David Sherrill, Steven R. Gwaltney,
   Edward F. C. Byrd (2000)
   Sergey V. Levchenko, Lyudmila V. Slipchenko, Tao Wang,
   Ana-Maria C. Cristian (2003)
   Piotr A. Pieniazek, C. Melania Oana, Evgeny Epifanovsky (2007)
   Prashant Manohar (2009)

 ------------------------------------------------------------------------------


 Allocating and initializing 63808MB of RAM...
 Calculation will run on 6 cores.


 Alpha MOs, Restricted
 -- Occupied --                  
-490.08 -104.89  -65.21  -58.57  -58.57  -58.57  -15.75  -15.74
  1 A     2 A     3 A     4 A     5 A     6 A     7 A     8 A                  
-10.612  -9.887  -8.080  -8.076  -8.076  -7.503  -7.491  -7.491
  9 A    10 A    11 A    12 A    13 A    14 A    15 A    16 A                  
 -3.243  -3.238  -3.237  -3.224  -3.224  -1.465  -1.151  -1.044
 17 A    18 A    19 A    20 A    21 A    22 A    23 A    24 A                  
 -0.852  -0.689  -0.679  -0.641  -0.495  -0.488  -0.451  -0.439
 25 A    26 A    27 A    28 A    29 A    30 A    31 A    32 A                  
 -0.437
 33 A                                                                          
 -- Virtual --                   
  0.012   0.060   0.076   0.090   0.099   0.102   0.106   0.131
 34 A    35 A    36 A    37 A    38 A    39 A    40 A    41 A                  
  0.135   0.151   0.186   0.207   0.217   0.225   0.235   0.294
 42 A    43 A    44 A    45 A    46 A    47 A    48 A    49 A                  
  0.306   0.314   0.357   0.519   0.547   0.550   0.577   0.578
 50 A    51 A    52 A    53 A    54 A    55 A    56 A    57 A                  
  0.583   0.596   0.713   0.743   0.757   0.776   0.800   0.878
 58 A    59 A    60 A    61 A    62 A    63 A    64 A    65 A                  
  0.917   0.931   1.024   1.043   1.078   1.089   1.118   1.161
 66 A    67 A    68 A    69 A    70 A    71 A    72 A    73 A                  
  1.175   1.206   1.267   1.371   1.413   1.499   1.883   1.977
 74 A    75 A    76 A    77 A    78 A    79 A    80 A    81 A                  
  2.029   2.173   2.241   2.298   2.389   2.414   2.588   2.619
 82 A    83 A    84 A    85 A    86 A    87 A    88 A    89 A                  
  2.666   2.702   2.950   3.027   3.109   3.370   4.114   4.199
 90 A    91 A    92 A    93 A    94 A    95 A    96 A    97 A                  
  4.334   4.377   4.469   4.515   4.535   4.550   4.628   4.886
 98 A    99 A   100 A   101 A   102 A   103 A   104 A   105 A                  
  5.206   7.187   8.173   8.188   8.268  10.324  26.614  26.658
106 A   107 A   108 A   109 A   110 A   111 A   112 A   113 A                  
 27.070  36.556  37.062  49.455 219.167 293.849 293.863 293.975
114 A   115 A   116 A   117 A   118 A   119 A   120 A   121 A                  
*******
122 A                                                                          

 Beta MOs, Restricted
 -- Occupied --                  
-490.08 -104.89  -65.21  -58.57  -58.57  -58.57  -15.75  -15.74
  1 A     2 A     3 A     4 A     5 A     6 A     7 A     8 A                  
-10.612  -9.887  -8.080  -8.076  -8.076  -7.503  -7.491  -7.491
  9 A    10 A    11 A    12 A    13 A    14 A    15 A    16 A                  
 -3.243  -3.238  -3.237  -3.224  -3.224  -1.465  -1.151  -1.044
 17 A    18 A    19 A    20 A    21 A    22 A    23 A    24 A                  
 -0.852  -0.689  -0.679  -0.641  -0.495  -0.488  -0.451  -0.439
 25 A    26 A    27 A    28 A    29 A    30 A    31 A    32 A                  
 -0.437
 33 A                                                                          
 -- Virtual --                   
  0.012   0.060   0.076   0.090   0.099   0.102   0.106   0.131
 34 A    35 A    36 A    37 A    38 A    39 A    40 A    41 A                  
  0.135   0.151   0.186   0.207   0.217   0.225   0.235   0.294
 42 A    43 A    44 A    45 A    46 A    47 A    48 A    49 A                  
  0.306   0.314   0.357   0.519   0.547   0.550   0.577   0.578
 50 A    51 A    52 A    53 A    54 A    55 A    56 A    57 A                  
  0.583   0.596   0.713   0.743   0.757   0.776   0.800   0.878
 58 A    59 A    60 A    61 A    62 A    63 A    64 A    65 A                  
  0.917   0.931   1.024   1.043   1.078   1.089   1.118   1.161
 66 A    67 A    68 A    69 A    70 A    71 A    72 A    73 A                  
  1.175   1.206   1.267   1.371   1.413   1.499   1.883   1.977
 74 A    75 A    76 A    77 A    78 A    79 A    80 A    81 A                  
  2.029   2.173   2.241   2.298   2.389   2.414   2.588   2.619
 82 A    83 A    84 A    85 A    86 A    87 A    88 A    89 A                  
  2.666   2.702   2.950   3.027   3.109   3.370   4.114   4.199
 90 A    91 A    92 A    93 A    94 A    95 A    96 A    97 A                  
  4.334   4.377   4.469   4.515   4.535   4.550   4.628   4.886
 98 A    99 A   100 A   101 A   102 A   103 A   104 A   105 A                  
  5.206   7.187   8.173   8.188   8.268  10.324  26.614  26.658
106 A   107 A   108 A   109 A   110 A   111 A   112 A   113 A                  
 27.070  36.556  37.062  49.455 219.167 293.849 293.863 293.975
114 A   115 A   116 A   117 A   118 A   119 A   120 A   121 A                  
*******
122 A                                                                          

 Occupation and symmetry of molecular orbitals

 Point group: C1 (1 irreducible representation).

                           A     All 
 -------------------------------------
 All molecular orbitals:
  - Alpha                  122   122 
  - Beta                   122   122 
 -------------------------------------
 Alpha orbitals:
  - Frozen occupied        16    16  
  - Active occupied        17    17  
  - Active virtual         89    89  
  - Frozen virtual         0     0   
 -------------------------------------
 Beta orbitals:
  - Frozen occupied        16    16  
  - Active occupied        17    17  
  - Active virtual         89    89  
  - Frozen virtual         0     0   
 -------------------------------------

 Import integrals:   CPU 0.00 s  wall 0.00 s

 Import integrals:   CPU 43.79 s  wall 9.84 s

 MP2 amplitudes:   CPU 0.18 s  wall 0.14 s

Running a double precision version
           CCSD T amplitudes will be solved using DIIS.

           Start     Size      MaxIter   EConv     TConv     
           3         7         100       1.00e-07  1.00e-05  
 ------------------------------------------------------------------------------
           Energy (a.u.)   Ediff      Tdiff       Comment
 ------------------------------------------------------------------------------
         -3141.44477983                           
     1   -3141.42505718   1.97e-02   8.06e-01     
     2   -3141.45186804   2.68e-02   1.08e-01     
     3   -3141.45065958   1.21e-03   4.56e-02     
     4   -3141.45334176   2.68e-03   1.38e-02     Switched to DIIS steps.
     5   -3141.45425820   9.16e-04   1.22e-02     
     6   -3141.45431311   5.49e-05   2.61e-03     
     7   -3141.45432292   9.81e-06   1.33e-03     
     8   -3141.45432965   6.73e-06   3.83e-04     
     9   -3141.45433268   3.03e-06   2.57e-04     
    10   -3141.45433244   2.40e-07   7.33e-05     
    11   -3141.45433244   3.34e-10   3.26e-05     
    12   -3141.45433231   1.27e-07   1.63e-05     
    13   -3141.45433231   4.49e-09   6.05e-06     
 ------------------------------------------------------------------------------
         -3141.45433231                           CCSD T converged.

End of double precision
 SCF energy                 = -3140.67332625
 MP2 energy                 = -3141.44477983
 CCSD correlation energy     =    -0.78100606
 CCSD total energy           = -3141.45433231

 CCSD  T1^2 = 0.0116  T2^2 = 0.2759  Leading amplitudes:

 Amplitude    Orbitals with energies
  0.0312       29 (A) A                  ->    35 (A) A                   
              -0.4945                          0.0600                     
  0.0312       29 (A) B                  ->    35 (A) B                   
              -0.4945                          0.0600                     
  0.0169       33 (A) A                  ->    44 (A) A                   
              -0.4369                          0.1856                     
  0.0169       33 (A) B                  ->    44 (A) B                   
              -0.4369                          0.1856                     

 Amplitude    Orbitals with energies
 -0.0873       28 (A) A      28 (A) B    ->    35 (A) A      35 (A) B     
              -0.6408       -0.6408            0.0600        0.0600       
  0.0873       28 (A) A      28 (A) B    ->    35 (A) B      35 (A) A     
              -0.6408       -0.6408            0.0600        0.0600       
  0.0873       28 (A) B      28 (A) A    ->    35 (A) A      35 (A) B     
              -0.6408       -0.6408            0.0600        0.0600       
 -0.0873       28 (A) B      28 (A) A    ->    35 (A) B      35 (A) A     
              -0.6408       -0.6408            0.0600        0.0600       

 Computing CCSD intemediates for later calculations in double precision
 Finished.

Running a double precision version
           CCSD Lambda amplitudes will be solved using DIIS.
           Start     Size      MaxIter   EConv     LConv     
           3         7         100       1.00e-07  1.00e-05  
 ------------------------------------------------------------------------------
            Enorm      Ldiff       Comment
 ------------------------------------------------------------------------------
     1     5.38e-02   4.18e-02     
     2     1.25e-02   3.56e-03     
     3     5.16e-03   1.94e-03     
     4     2.99e-03   8.25e-04     Switched to DIIS steps.
     5     1.10e-03   5.83e-04     
     6     5.84e-04   1.97e-04     
     7     1.89e-04   6.28e-05     
     8     7.33e-05   2.19e-06     
     9     2.25e-05   4.41e-06     
    10     9.05e-06   1.33e-06     
    11     4.01e-06   3.93e-07     
    12     1.68e-06   2.89e-08     
    13     7.77e-07   8.18e-08     
    14     3.68e-07   3.42e-09     
    15     2.09e-07   1.57e-08     
    16     9.88e-08   1.32e-09     
 ------------------------------------------------------------------------------
                                   CCSD Lambda converged.

 Computing density matrices in double precision...
           Orbital response amplitudes will be solved using DIIS.
           Start     Size      MaxIter   EConv     LConv     
           3         7         100       1.00e-06  1.00e-06  
 ------------------------------------------------------------------------------
            Enorm      Ldiff       Comment
 ------------------------------------------------------------------------------
     1     1.13e-01   2.71e-03     
     2     1.36e-01   1.24e-02     
     3     1.88e-01   3.61e-02     
     4     1.47e-02   9.16e-02     Switched to DIIS steps.
     5     5.44e-03   1.53e-03     
     6     1.20e-03   4.63e-04     
     7     3.91e-04   5.71e-05     
     8     1.47e-04   8.10e-05     
     9     3.90e-05   3.34e-07     
    10     7.00e-06   7.99e-06     
    11     2.40e-06   6.67e-07     
    12     8.72e-07   7.57e-08     
 ------------------------------------------------------------------------------
                                   Orbital response converged.

 Computing density matrices... Done.
 CCSD calculation:   CPU 1305.01 s  wall 227.45 s

 Transferring MO TPDM to AO TPDM
 Transferring g2_o1o1o1o1
 Transferring g2_o1o1o1v1
 Transferring g2_o1o1v1v1
 Transferring g2_o1v1o1v1
 Transferring g2_o1v1v1v1
 Transferring g2_v1v1v1v1
 Adding separable TPDM
 Computing TPDM gradient
 --------------------------------------------------------
 2e gradient
  Atom          X               Y               Z
 --------------------------------------------------------
    1        -35.575171        3.393632       -0.000000  
    2          3.969915      -19.625154        0.000000  
    3          8.449435       18.061381       -0.000000  
    4         23.155821       -1.829859       -0.000000  
 --------------------------------------------------------
 --------------------------------------------------------
 Final gradient
  Atom          X               Y               Z
 --------------------------------------------------------
    1        -35.575171        3.393632       -0.000000  
    2          3.969915      -19.625154        0.000000  
    3          8.449435       18.061381       -0.000000  
    4         23.155821       -1.829859       -0.000000  
 --------------------------------------------------------
 Analytic gradient from two-electron contribution:   CPU 238.74 s  wall 67.39 s

 Total ccman2 time:   CPU 1595.17 s  wall 307.06 s


 --------------------------------------------------------------

                    Orbital Energies (a.u.)
 --------------------------------------------------------------

 Alpha MOs
 -- Occupied --
*******-104.887 -65.208 -58.569 -58.566 -58.566 -15.747 -15.739
-10.612  -9.887  -8.080  -8.076  -8.076  -7.503  -7.491  -7.491
 -3.243  -3.238  -3.237  -3.224  -3.224  -1.465  -1.151  -1.044
 -0.852  -0.689  -0.679  -0.641  -0.495  -0.488  -0.451  -0.439
 -0.437
 -- Virtual --
  0.012   0.060   0.076   0.090   0.099   0.102   0.106   0.131
  0.135   0.151   0.186   0.207   0.217   0.225   0.235   0.294
  0.306   0.314   0.357   0.519   0.547   0.550   0.577   0.578
  0.583   0.596   0.713   0.743   0.757   0.776   0.800   0.878
  0.917   0.931   1.024   1.043   1.078   1.089   1.118   1.161
  1.175   1.206   1.267   1.371   1.413   1.499   1.883   1.977
  2.029   2.173   2.241   2.298   2.389   2.414   2.588   2.619
  2.666   2.702   2.950   3.027   3.109   3.370   4.114   4.199
  4.334   4.377   4.469   4.515   4.535   4.550   4.628   4.886
  5.206   7.187   8.173   8.188   8.268  10.324  26.614  26.658
 27.070  36.556  37.062  49.455 219.167 293.849 293.863 293.975
*******
 --------------------------------------------------------------

          Ground-State Mulliken Net Atomic Charges

     Atom                 Charge (a.u.)
  ----------------------------------------
      1 Br                    0.011400
      2 N                    -0.050900
      3 N                     0.086639
      4 Cl                   -0.047139
  ----------------------------------------
  Sum of atomic charges =    -0.000000

 -----------------------------------------------------------------
                    Cartesian Multipole Moments
 -----------------------------------------------------------------
    Charge (ESU x 10^10)
                 0.0000
    Dipole Moment (Debye)
         X       0.2969      Y      -0.0404      Z      -0.0000
       Tot       0.2996
    Quadrupole Moments (Debye-Ang)
        XX     -38.9728     XY      -0.9229     YY     -44.3709
        XZ      -0.0000     YZ       0.0000     ZZ     -41.9972
    Octopole Moments (Debye-Ang^2)
       XXX      38.1147    XXY       0.0057    XYY      13.7803
       YYY      -0.6170    XXZ      -0.0000    XYZ      -0.0000
       YYZ       0.0000    XZZ      12.1076    YZZ      -0.1642
       ZZZ       0.0000
    Hexadecapole Moments (Debye-Ang^3)
      XXXX    -830.5659   XXXY     -16.2240   XXYY    -167.1251
      XYYY      -1.0892   YYYY     -69.4939   XXXZ      -0.0000
      XXYZ       0.0000   XYYZ      -0.0000   YYYZ       0.0000
      XXZZ    -164.1153   XYZZ      -0.2282   YYZZ     -18.9923
      XZZZ      -0.0000   YZZZ       0.0000   ZZZZ     -47.3361
 -----------------------------------------------------------------
 DrvMan completing analytic gradient of the correlated energy
 Correlated dipole moment
            1
    1   0.1168123
    2  -0.0158949
    3  -0.0000000
 Energy read as -3141.454332309
 Full Analytical Gradient: (in a.u., or Hartree/Bohr)
             1             2             3             4
    1   -0.00007303    0.00019116    0.00013451   -0.00025264
    2    0.00001409    0.00003019   -0.00005892    0.00001464
    3   -0.00000000    0.00000000   -0.00000000    0.00000000
 Gradient time:  CPU 1.45 s  wall 1.56 s
 ----------------------------------------------------------------
             Standard Nuclear Orientation (Angstroms)
    I     Atom           X                Y                Z
 ----------------------------------------------------------------
    1      Br      1.5783680864    -0.0209968627    -0.0000000000
    2      N      -0.2986310814     0.5216579866     0.0000000000
    3      N      -0.9975626356    -0.4714786275    -0.0000000000
    4      Cl     -2.7158545298     0.0235667459     0.0000000000
 ----------------------------------------------------------------
 Nuclear Repulsion Energy =   271.3334183439 hartrees
 There are       33 alpha and       33 beta electrons

                       Distance Matrix (Angstroms)
             Br(  1)   N (  2)   N (  3)
   N (  2)  1.953868
   N (  3)  2.615024  1.214424
   Cl(  4)  4.294454  2.468008  1.788183

 Requested basis set is 6-311++G(d,p)
 There are 44 shells and 122 basis functions
 A cutoff of  1.0D-14 yielded    857 shell pairs
 There are      7058 function pairs (      7785 Cartesian)
 Smallest overlap matrix eigenvalue = 2.56E-04
 Guess MOs from SCF MO coefficient file

 -----------------------------------------------------------------------
  General SCF calculation program by
  Eric Jon Sundstrom, Paul Horn, Yuezhi Mao, Dmitri Zuev, Alec White,
  David Stuck, Shaama M.S., Shane Yost, Joonho Lee, David Small,
  Daniel Levine, Susi Lehtola, Hugh Burton, Evgeny Epifanovsky
 -----------------------------------------------------------------------
 Hartree-Fock
 using 6 threads for integral computing
 -------------------------------------------------------
 OpenMP Integral computing Module                
 Release: version 2.0, May 2017, Q-Chem Inc. Pleasanton 
 -------------------------------------------------------
 A restricted SCF calculation will be
 performed using DIIS
 SCF converges when DIIS error is below 1.0e-08
 ---------------------------------------
  Cycle       Energy         DIIS error
 ---------------------------------------
    1   -3140.6733429853      1.09e-05  
    2   -3140.6733433055      3.67e-06  
    3   -3140.6733433498      2.26e-06  
    4   -3140.6733433652      8.09e-07  
    5   -3140.6733433699      3.70e-07  
    6   -3140.6733433708      1.37e-07  
    7   -3140.6733433710      4.84e-08  
    8   -3140.6733433710      1.59e-08  
    9   -3140.6733433710      4.95e-09  Convergence criterion met
 ---------------------------------------
 SCF time:   CPU 6.40s  wall 2.00s 
 SCF   energy in the final basis set =    -3140.6733433710
 Total energy in the final basis set =    -3140.6733433710


 ------------------------------------------------------------------------------

   CCMAN2: suite of methods based on coupled cluster
           and equation of motion theories.

   Components:
   * libvmm-1.3-trunk
     by Evgeny Epifanovsky, Ilya Kaliman.
   * libtensor-2.5-trunk
     by Evgeny Epifanovsky, Michael Wormit, Dmitry Zuev, Sam Manzer, 
        Ilya Kaliman.
   * libcc-2.5-trunk
     by Evgeny Epifanovsky, Arik Landau, Tomasz Kus, Kirill Khistyaev, 
        Dmitry Zuev, Prashant Manohar, Xintian Feng, Anna Krylov, 
        Matthew Goldey, Alec White, Thomas Jagau, Kaushik Nanda, 
        Anastasia Gunina, Alexander Kunitsa, Joonho Lee.

   CCMAN original authors:
   Anna I. Krylov, C. David Sherrill, Steven R. Gwaltney,
   Edward F. C. Byrd (2000)
   Sergey V. Levchenko, Lyudmila V. Slipchenko, Tao Wang,
   Ana-Maria C. Cristian (2003)
   Piotr A. Pieniazek, C. Melania Oana, Evgeny Epifanovsky (2007)
   Prashant Manohar (2009)

 ------------------------------------------------------------------------------


 Allocating and initializing 63808MB of RAM...
 Calculation will run on 6 cores.


 Alpha MOs, Restricted
 -- Occupied --                  
-490.08 -104.89  -65.21  -58.57  -58.57  -58.57  -15.75  -15.74
  1 A     2 A     3 A     4 A     5 A     6 A     7 A     8 A                  
-10.612  -9.887  -8.080  -8.076  -8.076  -7.503  -7.491  -7.491
  9 A    10 A    11 A    12 A    13 A    14 A    15 A    16 A                  
 -3.243  -3.238  -3.237  -3.224  -3.224  -1.465  -1.151  -1.044
 17 A    18 A    19 A    20 A    21 A    22 A    23 A    24 A                  
 -0.852  -0.689  -0.679  -0.641  -0.495  -0.488  -0.451  -0.439
 25 A    26 A    27 A    28 A    29 A    30 A    31 A    32 A                  
 -0.437
 33 A                                                                          
 -- Virtual --                   
  0.013   0.060   0.076   0.090   0.099   0.102   0.106   0.131
 34 A    35 A    36 A    37 A    38 A    39 A    40 A    41 A                  
  0.135   0.151   0.186   0.207   0.217   0.225   0.235   0.294
 42 A    43 A    44 A    45 A    46 A    47 A    48 A    49 A                  
  0.306   0.314   0.357   0.519   0.547   0.550   0.577   0.578
 50 A    51 A    52 A    53 A    54 A    55 A    56 A    57 A                  
  0.583   0.596   0.713   0.743   0.757   0.776   0.800   0.878
 58 A    59 A    60 A    61 A    62 A    63 A    64 A    65 A                  
  0.917   0.931   1.024   1.044   1.077   1.089   1.118   1.161
 66 A    67 A    68 A    69 A    70 A    71 A    72 A    73 A                  
  1.175   1.207   1.267   1.371   1.413   1.499   1.883   1.977
 74 A    75 A    76 A    77 A    78 A    79 A    80 A    81 A                  
  2.029   2.173   2.241   2.298   2.389   2.414   2.588   2.619
 82 A    83 A    84 A    85 A    86 A    87 A    88 A    89 A                  
  2.666   2.702   2.950   3.027   3.109   3.370   4.114   4.199
 90 A    91 A    92 A    93 A    94 A    95 A    96 A    97 A                  
  4.333   4.378   4.469   4.515   4.535   4.550   4.628   4.886
 98 A    99 A   100 A   101 A   102 A   103 A   104 A   105 A                  
  5.206   7.187   8.173   8.188   8.268  10.324  26.614  26.658
106 A   107 A   108 A   109 A   110 A   111 A   112 A   113 A                  
 27.070  36.556  37.062  49.455 219.167 293.849 293.863 293.975
114 A   115 A   116 A   117 A   118 A   119 A   120 A   121 A                  
*******
122 A                                                                          

 Beta MOs, Restricted
 -- Occupied --                  
-490.08 -104.89  -65.21  -58.57  -58.57  -58.57  -15.75  -15.74
  1 A     2 A     3 A     4 A     5 A     6 A     7 A     8 A                  
-10.612  -9.887  -8.080  -8.076  -8.076  -7.503  -7.491  -7.491
  9 A    10 A    11 A    12 A    13 A    14 A    15 A    16 A                  
 -3.243  -3.238  -3.237  -3.224  -3.224  -1.465  -1.151  -1.044
 17 A    18 A    19 A    20 A    21 A    22 A    23 A    24 A                  
 -0.852  -0.689  -0.679  -0.641  -0.495  -0.488  -0.451  -0.439
 25 A    26 A    27 A    28 A    29 A    30 A    31 A    32 A                  
 -0.437
 33 A                                                                          
 -- Virtual --                   
  0.013   0.060   0.076   0.090   0.099   0.102   0.106   0.131
 34 A    35 A    36 A    37 A    38 A    39 A    40 A    41 A                  
  0.135   0.151   0.186   0.207   0.217   0.225   0.235   0.294
 42 A    43 A    44 A    45 A    46 A    47 A    48 A    49 A                  
  0.306   0.314   0.357   0.519   0.547   0.550   0.577   0.578
 50 A    51 A    52 A    53 A    54 A    55 A    56 A    57 A                  
  0.583   0.596   0.713   0.743   0.757   0.776   0.800   0.878
 58 A    59 A    60 A    61 A    62 A    63 A    64 A    65 A                  
  0.917   0.931   1.024   1.044   1.077   1.089   1.118   1.161
 66 A    67 A    68 A    69 A    70 A    71 A    72 A    73 A                  
  1.175   1.207   1.267   1.371   1.413   1.499   1.883   1.977
 74 A    75 A    76 A    77 A    78 A    79 A    80 A    81 A                  
  2.029   2.173   2.241   2.298   2.389   2.414   2.588   2.619
 82 A    83 A    84 A    85 A    86 A    87 A    88 A    89 A                  
  2.666   2.702   2.950   3.027   3.109   3.370   4.114   4.199
 90 A    91 A    92 A    93 A    94 A    95 A    96 A    97 A                  
  4.333   4.378   4.469   4.515   4.535   4.550   4.628   4.886
 98 A    99 A   100 A   101 A   102 A   103 A   104 A   105 A                  
  5.206   7.187   8.173   8.188   8.268  10.324  26.614  26.658
106 A   107 A   108 A   109 A   110 A   111 A   112 A   113 A                  
 27.070  36.556  37.062  49.455 219.167 293.849 293.863 293.975
114 A   115 A   116 A   117 A   118 A   119 A   120 A   121 A                  
*******
122 A                                                                          

 Occupation and symmetry of molecular orbitals

 Point group: C1 (1 irreducible representation).

                           A     All 
 -------------------------------------
 All molecular orbitals:
  - Alpha                  122   122 
  - Beta                   122   122 
 -------------------------------------
 Alpha orbitals:
  - Frozen occupied        16    16  
  - Active occupied        17    17  
  - Active virtual         89    89  
  - Frozen virtual         0     0   
 -------------------------------------
 Beta orbitals:
  - Frozen occupied        16    16  
  - Active occupied        17    17  
  - Active virtual         89    89  
  - Frozen virtual         0     0   
 -------------------------------------

 Import integrals:   CPU 0.00 s  wall 0.00 s

 Import integrals:   CPU 39.95 s  wall 8.61 s

 MP2 amplitudes:   CPU 0.13 s  wall 0.11 s

Running a double precision version
           CCSD T amplitudes will be solved using DIIS.

           Start     Size      MaxIter   EConv     TConv     
           3         7         100       1.00e-07  1.00e-05  
 ------------------------------------------------------------------------------
           Energy (a.u.)   Ediff      Tdiff       Comment
 ------------------------------------------------------------------------------
         -3141.44478057                           
     1   -3141.42506513   1.97e-02   8.06e-01     
     2   -3141.45186876   2.68e-02   1.08e-01     
     3   -3141.45066179   1.21e-03   4.56e-02     
     4   -3141.45334273   2.68e-03   1.38e-02     Switched to DIIS steps.
     5   -3141.45425848   9.16e-04   1.22e-02     
     6   -3141.45431334   5.49e-05   2.61e-03     
     7   -3141.45432313   9.79e-06   1.33e-03     
     8   -3141.45432986   6.73e-06   3.83e-04     
     9   -3141.45433288   3.03e-06   2.57e-04     
    10   -3141.45433264   2.40e-07   7.32e-05     
    11   -3141.45433264   1.01e-10   3.26e-05     
    12   -3141.45433252   1.27e-07   1.63e-05     
    13   -3141.45433251   4.62e-09   6.05e-06     
 ------------------------------------------------------------------------------
         -3141.45433251                           CCSD T converged.

End of double precision
 SCF energy                 = -3140.67334337
 MP2 energy                 = -3141.44478057
 CCSD correlation energy     =    -0.78098914
 CCSD total energy           = -3141.45433251

 CCSD  T1^2 = 0.0116  T2^2 = 0.2759  Leading amplitudes:

 Amplitude    Orbitals with energies
 -0.0312       29 (A) A                  ->    35 (A) A                   
              -0.4945                          0.0600                     
 -0.0312       29 (A) B                  ->    35 (A) B                   
              -0.4945                          0.0600                     
 -0.0168       33 (A) A                  ->    44 (A) A                   
              -0.4369                          0.1857                     
 -0.0168       33 (A) B                  ->    44 (A) B                   
              -0.4369                          0.1857                     

 Amplitude    Orbitals with energies
 -0.0873       28 (A) A      28 (A) B    ->    35 (A) A      35 (A) B     
              -0.6409       -0.6409            0.0600        0.0600       
  0.0873       28 (A) A      28 (A) B    ->    35 (A) B      35 (A) A     
              -0.6409       -0.6409            0.0600        0.0600       
  0.0873       28 (A) B      28 (A) A    ->    35 (A) A      35 (A) B     
              -0.6409       -0.6409            0.0600        0.0600       
 -0.0873       28 (A) B      28 (A) A    ->    35 (A) B      35 (A) A     
              -0.6409       -0.6409            0.0600        0.0600       

 Computing CCSD intemediates for later calculations in double precision
 Finished.

Running a double precision version
           CCSD Lambda amplitudes will be solved using DIIS.
           Start     Size      MaxIter   EConv     LConv     
           3         7         100       1.00e-07  1.00e-05  
 ------------------------------------------------------------------------------
            Enorm      Ldiff       Comment
 ------------------------------------------------------------------------------
     1     5.38e-02   4.18e-02     
     2     1.25e-02   3.56e-03     
     3     5.16e-03   1.94e-03     
     4     2.99e-03   8.25e-04     Switched to DIIS steps.
     5     1.10e-03   5.83e-04     
     6     5.84e-04   1.97e-04     
     7     1.89e-04   6.27e-05     
     8     7.33e-05   2.20e-06     
     9     2.25e-05   4.41e-06     
    10     9.06e-06   1.32e-06     
    11     4.01e-06   3.92e-07     
    12     1.69e-06   2.84e-08     
    13     7.83e-07   8.14e-08     
    14     3.71e-07   3.70e-09     
    15     2.11e-07   1.57e-08     
    16     9.95e-08   1.19e-09     
 ------------------------------------------------------------------------------
                                   CCSD Lambda converged.

 Computing density matrices in double precision...
           Orbital response amplitudes will be solved using DIIS.
           Start     Size      MaxIter   EConv     LConv     
           3         7         100       1.00e-06  1.00e-06  
 ------------------------------------------------------------------------------
            Enorm      Ldiff       Comment
 ------------------------------------------------------------------------------
     1     1.13e-01   2.71e-03     
     2     1.36e-01   1.24e-02     
     3     1.88e-01   3.61e-02     
     4     1.47e-02   9.17e-02     Switched to DIIS steps.
     5     5.45e-03   1.53e-03     
     6     1.20e-03   4.64e-04     
     7     3.91e-04   5.73e-05     
     8     1.47e-04   8.10e-05     
     9     3.90e-05   3.42e-07     
    10     7.01e-06   7.98e-06     
    11     2.41e-06   6.67e-07     
    12     8.70e-07   7.52e-08     
 ------------------------------------------------------------------------------
                                   Orbital response converged.

 Computing density matrices... Done.
 CCSD calculation:   CPU 1304.25 s  wall 227.35 s

 Transferring MO TPDM to AO TPDM
 Transferring g2_o1o1o1o1
 Transferring g2_o1o1o1v1
 Transferring g2_o1o1v1v1
 Transferring g2_o1v1o1v1
 Transferring g2_o1v1v1v1
 Transferring g2_v1v1v1v1
 Adding separable TPDM
 Computing TPDM gradient
 --------------------------------------------------------
 2e gradient
  Atom          X               Y               Z
 --------------------------------------------------------
    1        -35.579131        3.395598       -0.000000  
    2          3.970503      -19.622756        0.000000  
    3          8.442664       18.070641       -0.000000  
    4         23.165964       -1.843483       -0.000000  
 --------------------------------------------------------
 --------------------------------------------------------
 Final gradient
  Atom          X               Y               Z
 --------------------------------------------------------
    1        -35.579131        3.395598       -0.000000  
    2          3.970503      -19.622756        0.000000  
    3          8.442664       18.070641       -0.000000  
    4         23.165964       -1.843483       -0.000000  
 --------------------------------------------------------
 Analytic gradient from two-electron contribution:   CPU 230.11 s  wall 63.59 s

 Total ccman2 time:   CPU 1579.07 s  wall 301.20 s


 --------------------------------------------------------------

                    Orbital Energies (a.u.)
 --------------------------------------------------------------

 Alpha MOs
 -- Occupied --
*******-104.888 -65.208 -58.569 -58.566 -58.566 -15.747 -15.739
-10.612  -9.887  -8.080  -8.076  -8.076  -7.503  -7.491  -7.491
 -3.243  -3.238  -3.237  -3.224  -3.224  -1.465  -1.151  -1.044
 -0.852  -0.689  -0.679  -0.641  -0.495  -0.488  -0.451  -0.439
 -0.437
 -- Virtual --
  0.013   0.060   0.076   0.090   0.099   0.102   0.106   0.131
  0.135   0.151   0.186   0.207   0.217   0.225   0.235   0.294
  0.306   0.314   0.357   0.519   0.547   0.550   0.577   0.578
  0.583   0.596   0.713   0.743   0.757   0.776   0.800   0.878
  0.917   0.931   1.024   1.044   1.077   1.089   1.118   1.161
  1.175   1.207   1.267   1.371   1.413   1.499   1.883   1.977
  2.029   2.173   2.241   2.298   2.389   2.414   2.588   2.619
  2.666   2.702   2.950   3.027   3.109   3.370   4.114   4.199
  4.333   4.378   4.469   4.515   4.535   4.550   4.628   4.886
  5.206   7.187   8.173   8.188   8.268  10.324  26.614  26.658
 27.070  36.556  37.062  49.455 219.167 293.849 293.863 293.975
*******
 --------------------------------------------------------------

          Ground-State Mulliken Net Atomic Charges

     Atom                 Charge (a.u.)
  ----------------------------------------
      1 Br                    0.011231
      2 N                    -0.050851
      3 N                     0.086595
      4 Cl                   -0.046974
  ----------------------------------------
  Sum of atomic charges =    -0.000000

 -----------------------------------------------------------------
                    Cartesian Multipole Moments
 -----------------------------------------------------------------
    Charge (ESU x 10^10)
                -0.0000
    Dipole Moment (Debye)
         X       0.2932      Y      -0.0403      Z      -0.0000
       Tot       0.2960
    Quadrupole Moments (Debye-Ang)
        XX     -38.9698     XY      -0.9242     YY     -44.3700
        XZ      -0.0000     YZ       0.0000     ZZ     -41.9963
    Octopole Moments (Debye-Ang^2)
       XXX      38.0566    XXY       0.0011    XYY      13.7612
       YYY      -0.6557    XXZ      -0.0000    XYZ      -0.0000
       YYZ       0.0000    XZZ      12.0903    YZZ      -0.1772
       ZZZ      -0.0000
    Hexadecapole Moments (Debye-Ang^3)
      XXXX    -830.1785   XXXY     -16.1610   XXYY    -167.0388
      XYYY      -0.9860   YYYY     -69.4972   XXXZ      -0.0000
      XXYZ       0.0000   XYYZ      -0.0000   YYYZ       0.0000
      XXZZ    -164.0388   XYZZ      -0.1935   YYZZ     -18.9925
      XZZZ      -0.0000   YZZZ       0.0000   ZZZZ     -47.3347
 -----------------------------------------------------------------
 DrvMan completing analytic gradient of the correlated energy
 Correlated dipole moment
            1
    1   0.1153648
    2  -0.0158718
    3  -0.0000000
 Energy read as -3141.454332511
 Full Analytical Gradient: (in a.u., or Hartree/Bohr)
             1             2             3             4
    1   -0.00007328   -0.00001581    0.00011282   -0.00002373
    2    0.00000838   -0.00000490   -0.00004916    0.00004569
    3   -0.00000000    0.00000000   -0.00000000    0.00000000
 Gradient time:  CPU 1.41 s  wall 1.46 s
 ----------------------------------------------------------------
             Standard Nuclear Orientation (Angstroms)
    I     Atom           X                Y                Z
 ----------------------------------------------------------------
    1      Br      1.5783680864    -0.0209968627    -0.0000000000
    2      N      -0.2986310814     0.5216579866     0.0000000000
    3      N      -0.9975626356    -0.4714786275    -0.0000000000
    4      Cl     -2.7158545298     0.0215667459     0.0000000000
 ----------------------------------------------------------------
 Nuclear Repulsion Energy =   271.3404714454 hartrees
 There are       33 alpha and       33 beta electrons

                       Distance Matrix (Angstroms)
             Br(  1)   N (  2)   N (  3)
   N (  2)  1.953868
   N (  3)  2.615024  1.214424
   Cl(  4)  4.294434  2.468413  1.787630

 Requested basis set is 6-311++G(d,p)
 There are 44 shells and 122 basis functions
 A cutoff of  1.0D-14 yielded    857 shell pairs
 There are      7058 function pairs (      7785 Cartesian)
 Smallest overlap matrix eigenvalue = 2.56E-04
 Guess MOs from SCF MO coefficient file

 -----------------------------------------------------------------------
  General SCF calculation program by
  Eric Jon Sundstrom, Paul Horn, Yuezhi Mao, Dmitri Zuev, Alec White,
  David Stuck, Shaama M.S., Shane Yost, Joonho Lee, David Small,
  Daniel Levine, Susi Lehtola, Hugh Burton, Evgeny Epifanovsky
 -----------------------------------------------------------------------
 Hartree-Fock
 using 6 threads for integral computing
 -------------------------------------------------------
 OpenMP Integral computing Module                
 Release: version 2.0, May 2017, Q-Chem Inc. Pleasanton 
 -------------------------------------------------------
 A restricted SCF calculation will be
 performed using DIIS
 SCF converges when DIIS error is below 1.0e-08
 ---------------------------------------
  Cycle       Energy         DIIS error
 ---------------------------------------
    1   -3140.6733618394      1.29e-05  
    2   -3140.6733623716      3.96e-06  
    3   -3140.6733624659      2.09e-06  
    4   -3140.6733624823      1.03e-06  
    5   -3140.6733624890      2.56e-07  
    6   -3140.6733624896      1.15e-07  
    7   -3140.6733624896      3.99e-08  
    8   -3140.6733624897      1.65e-08  
    9   -3140.6733624896      5.72e-09  Convergence criterion met
 ---------------------------------------
 SCF time:   CPU 6.31s  wall 1.00s 
 SCF   energy in the final basis set =    -3140.6733624896
 Total energy in the final basis set =    -3140.6733624896


 ------------------------------------------------------------------------------

   CCMAN2: suite of methods based on coupled cluster
           and equation of motion theories.

   Components:
   * libvmm-1.3-trunk
     by Evgeny Epifanovsky, Ilya Kaliman.
   * libtensor-2.5-trunk
     by Evgeny Epifanovsky, Michael Wormit, Dmitry Zuev, Sam Manzer, 
        Ilya Kaliman.
   * libcc-2.5-trunk
     by Evgeny Epifanovsky, Arik Landau, Tomasz Kus, Kirill Khistyaev, 
        Dmitry Zuev, Prashant Manohar, Xintian Feng, Anna Krylov, 
        Matthew Goldey, Alec White, Thomas Jagau, Kaushik Nanda, 
        Anastasia Gunina, Alexander Kunitsa, Joonho Lee.

   CCMAN original authors:
   Anna I. Krylov, C. David Sherrill, Steven R. Gwaltney,
   Edward F. C. Byrd (2000)
   Sergey V. Levchenko, Lyudmila V. Slipchenko, Tao Wang,
   Ana-Maria C. Cristian (2003)
   Piotr A. Pieniazek, C. Melania Oana, Evgeny Epifanovsky (2007)
   Prashant Manohar (2009)

 ------------------------------------------------------------------------------


 Allocating and initializing 63808MB of RAM...
 Calculation will run on 6 cores.


 Alpha MOs, Restricted
 -- Occupied --                  
-490.08 -104.89  -65.21  -58.57  -58.57  -58.57  -15.75  -15.74
  1 A     2 A     3 A     4 A     5 A     6 A     7 A     8 A                  
-10.612  -9.887  -8.080  -8.076  -8.076  -7.503  -7.491  -7.491
  9 A    10 A    11 A    12 A    13 A    14 A    15 A    16 A                  
 -3.243  -3.238  -3.237  -3.224  -3.224  -1.465  -1.151  -1.044
 17 A    18 A    19 A    20 A    21 A    22 A    23 A    24 A                  
 -0.852  -0.689  -0.679  -0.641  -0.495  -0.488  -0.451  -0.439
 25 A    26 A    27 A    28 A    29 A    30 A    31 A    32 A                  
 -0.437
 33 A                                                                          
 -- Virtual --                   
  0.013   0.060   0.076   0.090   0.099   0.102   0.106   0.131
 34 A    35 A    36 A    37 A    38 A    39 A    40 A    41 A                  
  0.135   0.151   0.186   0.207   0.217   0.225   0.235   0.294
 42 A    43 A    44 A    45 A    46 A    47 A    48 A    49 A                  
  0.306   0.314   0.357   0.519   0.547   0.550   0.577   0.578
 50 A    51 A    52 A    53 A    54 A    55 A    56 A    57 A                  
  0.583   0.596   0.713   0.743   0.757   0.776   0.800   0.878
 58 A    59 A    60 A    61 A    62 A    63 A    64 A    65 A                  
  0.917   0.931   1.024   1.044   1.078   1.089   1.118   1.161
 66 A    67 A    68 A    69 A    70 A    71 A    72 A    73 A                  
  1.175   1.207   1.267   1.371   1.413   1.499   1.883   1.977
 74 A    75 A    76 A    77 A    78 A    79 A    80 A    81 A                  
  2.029   2.173   2.241   2.298   2.390   2.414   2.588   2.619
 82 A    83 A    84 A    85 A    86 A    87 A    88 A    89 A                  
  2.666   2.702   2.950   3.027   3.109   3.370   4.114   4.199
 90 A    91 A    92 A    93 A    94 A    95 A    96 A    97 A                  
  4.334   4.378   4.469   4.515   4.535   4.550   4.628   4.886
 98 A    99 A   100 A   101 A   102 A   103 A   104 A   105 A                  
  5.206   7.187   8.173   8.188   8.268  10.324  26.614  26.658
106 A   107 A   108 A   109 A   110 A   111 A   112 A   113 A                  
 27.070  36.556  37.062  49.455 219.167 293.849 293.863 293.975
114 A   115 A   116 A   117 A   118 A   119 A   120 A   121 A                  
*******
122 A                                                                          

 Beta MOs, Restricted
 -- Occupied --                  
-490.08 -104.89  -65.21  -58.57  -58.57  -58.57  -15.75  -15.74
  1 A     2 A     3 A     4 A     5 A     6 A     7 A     8 A                  
-10.612  -9.887  -8.080  -8.076  -8.076  -7.503  -7.491  -7.491
  9 A    10 A    11 A    12 A    13 A    14 A    15 A    16 A                  
 -3.243  -3.238  -3.237  -3.224  -3.224  -1.465  -1.151  -1.044
 17 A    18 A    19 A    20 A    21 A    22 A    23 A    24 A                  
 -0.852  -0.689  -0.679  -0.641  -0.495  -0.488  -0.451  -0.439
 25 A    26 A    27 A    28 A    29 A    30 A    31 A    32 A                  
 -0.437
 33 A                                                                          
 -- Virtual --                   
  0.013   0.060   0.076   0.090   0.099   0.102   0.106   0.131
 34 A    35 A    36 A    37 A    38 A    39 A    40 A    41 A                  
  0.135   0.151   0.186   0.207   0.217   0.225   0.235   0.294
 42 A    43 A    44 A    45 A    46 A    47 A    48 A    49 A                  
  0.306   0.314   0.357   0.519   0.547   0.550   0.577   0.578
 50 A    51 A    52 A    53 A    54 A    55 A    56 A    57 A                  
  0.583   0.596   0.713   0.743   0.757   0.776   0.800   0.878
 58 A    59 A    60 A    61 A    62 A    63 A    64 A    65 A                  
  0.917   0.931   1.024   1.044   1.078   1.089   1.118   1.161
 66 A    67 A    68 A    69 A    70 A    71 A    72 A    73 A                  
  1.175   1.207   1.267   1.371   1.413   1.499   1.883   1.977
 74 A    75 A    76 A    77 A    78 A    79 A    80 A    81 A                  
  2.029   2.173   2.241   2.298   2.390   2.414   2.588   2.619
 82 A    83 A    84 A    85 A    86 A    87 A    88 A    89 A                  
  2.666   2.702   2.950   3.027   3.109   3.370   4.114   4.199
 90 A    91 A    92 A    93 A    94 A    95 A    96 A    97 A                  
  4.334   4.378   4.469   4.515   4.535   4.550   4.628   4.886
 98 A    99 A   100 A   101 A   102 A   103 A   104 A   105 A                  
  5.206   7.187   8.173   8.188   8.268  10.324  26.614  26.658
106 A   107 A   108 A   109 A   110 A   111 A   112 A   113 A                  
 27.070  36.556  37.062  49.455 219.167 293.849 293.863 293.975
114 A   115 A   116 A   117 A   118 A   119 A   120 A   121 A                  
*******
122 A                                                                          

 Occupation and symmetry of molecular orbitals

 Point group: C1 (1 irreducible representation).

                           A     All 
 -------------------------------------
 All molecular orbitals:
  - Alpha                  122   122 
  - Beta                   122   122 
 -------------------------------------
 Alpha orbitals:
  - Frozen occupied        16    16  
  - Active occupied        17    17  
  - Active virtual         89    89  
  - Frozen virtual         0     0   
 -------------------------------------
 Beta orbitals:
  - Frozen occupied        16    16  
  - Active occupied        17    17  
  - Active virtual         89    89  
  - Frozen virtual         0     0   
 -------------------------------------

 Import integrals:   CPU 0.00 s  wall 0.00 s

 Import integrals:   CPU 43.32 s  wall 9.58 s

 MP2 amplitudes:   CPU 0.17 s  wall 0.13 s

Running a double precision version
           CCSD T amplitudes will be solved using DIIS.

           Start     Size      MaxIter   EConv     TConv     
           3         7         100       1.00e-07  1.00e-05  
 ------------------------------------------------------------------------------
           Energy (a.u.)   Ediff      Tdiff       Comment
 ------------------------------------------------------------------------------
         -3141.44477866                           
     1   -3141.42507053   1.97e-02   8.06e-01     
     2   -3141.45186889   2.68e-02   1.08e-01     
     3   -3141.45066297   1.21e-03   4.56e-02     
     4   -3141.45334303   2.68e-03   1.38e-02     Switched to DIIS steps.
     5   -3141.45425847   9.15e-04   1.22e-02     
     6   -3141.45431330   5.48e-05   2.61e-03     
     7   -3141.45432308   9.78e-06   1.33e-03     
     8   -3141.45432981   6.73e-06   3.83e-04     
     9   -3141.45433284   3.02e-06   2.57e-04     
    10   -3141.45433260   2.38e-07   7.32e-05     
    11   -3141.45433260   5.72e-10   3.27e-05     
    12   -3141.45433247   1.26e-07   1.63e-05     
    13   -3141.45433247   4.63e-09   6.08e-06     
 ------------------------------------------------------------------------------
         -3141.45433247                           CCSD T converged.

End of double precision
 SCF energy                 = -3140.67336249
 MP2 energy                 = -3141.44477866
 CCSD correlation energy     =    -0.78096998
 CCSD total energy           = -3141.45433247

 CCSD  T1^2 = 0.0116  T2^2 = 0.2758  Leading amplitudes:

 Amplitude    Orbitals with energies
 -0.0312       29 (A) A                  ->    35 (A) A                   
              -0.4946                          0.0600                     
 -0.0312       29 (A) B                  ->    35 (A) B                   
              -0.4946                          0.0600                     
 -0.0168       33 (A) A                  ->    44 (A) A                   
              -0.4369                          0.1858                     
 -0.0168       33 (A) B                  ->    44 (A) B                   
              -0.4369                          0.1858                     

 Amplitude    Orbitals with energies
 -0.0873       28 (A) A      28 (A) B    ->    35 (A) A      35 (A) B     
              -0.6409       -0.6409            0.0600        0.0600       
  0.0873       28 (A) A      28 (A) B    ->    35 (A) B      35 (A) A     
              -0.6409       -0.6409            0.0600        0.0600       
  0.0873       28 (A) B      28 (A) A    ->    35 (A) A      35 (A) B     
              -0.6409       -0.6409            0.0600        0.0600       
 -0.0873       28 (A) B      28 (A) A    ->    35 (A) B      35 (A) A     
              -0.6409       -0.6409            0.0600        0.0600       

 Computing CCSD intemediates for later calculations in double precision
 Finished.

Running a double precision version
           CCSD Lambda amplitudes will be solved using DIIS.
           Start     Size      MaxIter   EConv     LConv     
           3         7         100       1.00e-07  1.00e-05  
 ------------------------------------------------------------------------------
            Enorm      Ldiff       Comment
 ------------------------------------------------------------------------------
     1     5.38e-02   4.18e-02     
     2     1.25e-02   3.56e-03     
     3     5.16e-03   1.94e-03     
     4     2.99e-03   8.24e-04     Switched to DIIS steps.
     5     1.10e-03   5.83e-04     
     6     5.83e-04   1.97e-04     
     7     1.88e-04   6.26e-05     
     8     7.32e-05   2.20e-06     
     9     2.25e-05   4.40e-06     
    10     9.06e-06   1.32e-06     
    11     4.01e-06   3.90e-07     
    12     1.69e-06   2.75e-08     
    13     7.88e-07   8.08e-08     
    14     3.74e-07   4.16e-09     
    15     2.12e-07   1.56e-08     
    16     1.00e-07   1.07e-09     
    17     5.24e-08   7.52e-10     
 ------------------------------------------------------------------------------
                                   CCSD Lambda converged.

 Computing density matrices in double precision...
           Orbital response amplitudes will be solved using DIIS.
           Start     Size      MaxIter   EConv     LConv     
           3         7         100       1.00e-06  1.00e-06  
 ------------------------------------------------------------------------------
            Enorm      Ldiff       Comment
 ------------------------------------------------------------------------------
     1     1.13e-01   2.71e-03     
     2     1.35e-01   1.24e-02     
     3     1.88e-01   3.61e-02     
     4     1.47e-02   9.16e-02     Switched to DIIS steps.
     5     5.45e-03   1.53e-03     
     6     1.20e-03   4.65e-04     
     7     3.91e-04   5.74e-05     
     8     1.46e-04   8.10e-05     
     9     3.89e-05   3.88e-07     
    10     6.99e-06   7.96e-06     
    11     2.40e-06   6.64e-07     
    12     8.63e-07   7.72e-08     
 ------------------------------------------------------------------------------
                                   Orbital response converged.

 Computing density matrices... Done.
 CCSD calculation:   CPU 1327.39 s  wall 231.43 s

 Transferring MO TPDM to AO TPDM
 Transferring g2_o1o1o1o1
 Transferring g2_o1o1o1v1
 Transferring g2_o1o1v1v1
 Transferring g2_o1v1o1v1
 Transferring g2_o1v1v1v1
 Transferring g2_v1v1v1v1
 Adding separable TPDM
 Computing TPDM gradient
 --------------------------------------------------------
 2e gradient
  Atom          X               Y               Z
 --------------------------------------------------------
    1        -35.579123        3.392292       -0.000000  
    2          3.970511      -19.625246        0.000000  
    3          8.435372       18.057403       -0.000000  
    4         23.173240       -1.824449       -0.000000  
 --------------------------------------------------------
 --------------------------------------------------------
 Final gradient
  Atom          X               Y               Z
 --------------------------------------------------------
    1        -35.579123        3.392292       -0.000000  
    2          3.970511      -19.625246        0.000000  
    3          8.435372       18.057403       -0.000000  
    4         23.173240       -1.824449       -0.000000  
 --------------------------------------------------------
 Analytic gradient from two-electron contribution:   CPU 235.89 s  wall 70.05 s

 Total ccman2 time:   CPU 1613.15 s  wall 313.23 s


 --------------------------------------------------------------

                    Orbital Energies (a.u.)
 --------------------------------------------------------------

 Alpha MOs
 -- Occupied --
*******-104.888 -65.208 -58.569 -58.566 -58.566 -15.747 -15.739
-10.612  -9.887  -8.080  -8.076  -8.076  -7.503  -7.491  -7.491
 -3.243  -3.238  -3.237  -3.224  -3.224  -1.465  -1.151  -1.044
 -0.852  -0.689  -0.679  -0.641  -0.495  -0.488  -0.451  -0.439
 -0.437
 -- Virtual --
  0.013   0.060   0.076   0.090   0.099   0.102   0.106   0.131
  0.135   0.151   0.186   0.207   0.217   0.225   0.235   0.294
  0.306   0.314   0.357   0.519   0.547   0.550   0.577   0.578
  0.583   0.596   0.713   0.743   0.757   0.776   0.800   0.878
  0.917   0.931   1.024   1.044   1.078   1.089   1.118   1.161
  1.175   1.207   1.267   1.371   1.413   1.499   1.883   1.977
  2.029   2.173   2.241   2.298   2.390   2.414   2.588   2.619
  2.666   2.702   2.950   3.027   3.109   3.370   4.114   4.199
  4.334   4.378   4.469   4.515   4.535   4.550   4.628   4.886
  5.206   7.187   8.173   8.188   8.268  10.324  26.614  26.658
 27.070  36.556  37.062  49.455 219.167 293.849 293.863 293.975
*******
 --------------------------------------------------------------

          Ground-State Mulliken Net Atomic Charges

     Atom                 Charge (a.u.)
  ----------------------------------------
      1 Br                    0.011288
      2 N                    -0.050946
      3 N                     0.086483
      4 Cl                   -0.046824
  ----------------------------------------
  Sum of atomic charges =    -0.000000

 -----------------------------------------------------------------
                    Cartesian Multipole Moments
 -----------------------------------------------------------------
    Charge (ESU x 10^10)
                -0.0000
    Dipole Moment (Debye)
         X       0.2902      Y      -0.0404      Z       0.0000
       Tot       0.2930
    Quadrupole Moments (Debye-Ang)
        XX     -38.9601     XY      -0.9218     YY     -44.3718
        XZ      -0.0000     YZ       0.0000     ZZ     -41.9956
    Octopole Moments (Debye-Ang^2)
       XXX      38.0175    XXY       0.0106    XYY      13.7636
       YYY      -0.5790    XXZ       0.0000    XYZ       0.0000
       YYZ       0.0000    XZZ      12.0867    YZZ      -0.1517
       ZZZ       0.0000
    Hexadecapole Moments (Debye-Ang^3)
      XXXX    -830.0326   XXXY     -16.2941   XXYY    -167.0515
      XYYY      -1.1930   YYYY     -69.4945   XXXZ      -0.0000
      XXYZ      -0.0000   XYYZ      -0.0000   YYYZ       0.0000
      XXZZ    -164.0298   XYZZ      -0.2632   YYZZ     -18.9917
      XZZZ      -0.0000   YZZZ       0.0000   ZZZZ     -47.3333
 -----------------------------------------------------------------
 DrvMan completing analytic gradient of the correlated energy
 Correlated dipole moment
            1
    1   0.1141643
    2  -0.0158960
    3   0.0000000
 Energy read as -3141.454332465
 Full Analytical Gradient: (in a.u., or Hartree/Bohr)
             1             2             3             4
    1   -0.00005936    0.00007920   -0.00004661    0.00002677
    2    0.00000214   -0.00007853    0.00014303   -0.00006665
    3   -0.00000000    0.00000000    0.00000000   -0.00000000
[truncated: 32,870 more chars]
