# Supplementary material for: Geometric and energetic data from ab initio calculations of haloethene, haloimine, halomethylenephosphine, haloiminophosphine, halodiazene, halodiphosphene and halocyclopropane
Source: Data Brief. 2019 Nov 2;27:104738. doi: 10.1016/j.dib.2019.104738 (PMC6861602; doi:10.1016/j.dib.2019.104738)
Supplement: Multimedia component 6 [file mmc6.zip › NN/CCSD/freq/ClENNECl.out]

Q-Chem Developer Version!
                  Welcome to Q-Chem
     A Quantum Leap Into The Future Of Chemistry


 Q-Chem 5.1, Q-Chem, Inc., Pleasanton, CA (2018)

 Yihan Shao,  Zhengting Gan,  E. Epifanovsky,  A. T. B. Gilbert,  M. Wormit,  
 J. Kussmann,  A. W. Lange,  A. Behn,  Jia Deng,  Xintian Feng,  D. Ghosh,  
 M. Goldey,  P. R. Horn,  L. D. Jacobson,  I. Kaliman,  T. Kus,  A. Landau,  
 Jie Liu,  E. I. Proynov,  R. M. Richard,  R. P. Steele,  E. J. Sundstrom,  
 H. L. Woodcock III,  P. M. Zimmerman,  D. Zuev,  B. Albrecht,  E. Alguire,  
 S. A. Baeppler,  D. Barton,  Z. Benda,  Y. A. Bernard,  E. J. Berquist,  
 K. B. Bravaya,  H. Burton,  D. Casanova,  Chun-Min Chang,  Yunqing Chen,  
 A. Chien,  K. D. Closser,  M. P. Coons,  S. Coriani,  S. Dasgupta,  
 A. L. Dempwolff,  M. Diedenhofen,  Hainam Do,  R. G. Edgar,  Po-Tung Fang,  
 S. Faraji,  S. Fatehi,  Qingguo Feng,  K. D. Fenk,  J. Fosso-Tande,  
 Qinghui Ge,  A. Ghysels,  G. Gidofalvi,  J. Gomes,  J. Gonthier,  A. Gunina,  
 D. Hait,  M. W. D. Hanson-Heine,  P. H. P. Harbach,  A. W. Hauser,  
 J. E. Herr,  E. G. Hohenstein,  Z. C. Holden,  Kerwin Hui,  B. C. Huynh,  
 T.-C. Jagau,  Hyunjun Ji,  B. Kaduk,  K. Khistyaev,  Jaehoon Kim,  
 P. Klunzinger,  K. Koh,  D. Kosenkov,  L. Koulias,  T. Kowalczyk,  
 C. M. Krauter,  A. Kunitsa,  Ka Un Lao,  A. Laurent,  K. V. Lawler,  
 Joonho Lee,  D. Lefrancois,  S. Lehtola,  D. S. Levine,  Yi-Pei Li,  
 You-Sheng Lin,  Fenglai Liu,  E. Livshits,  A. Luenser,  P. Manohar,  
 E. Mansoor,  S. F. Manzer,  Shan-Ping Mao,  Yuezhi Mao,  N. Mardirossian,  
 A. V. Marenich,  T. Markovich,  L. A. Martinez-Martinez,  S. A. Maurer,  
 N. J. Mayhall,  S. C. McKenzie,  J.-M. Mewes,  A. F. Morrison,  
 J. W. Mullinax,  K. Nanda,  T. S. Nguyen-Beck,  R. Olivares-Amaya,  
 J. A. Parkhill,  T. M. Perrine,  F. Plasser,  P. Pokhilko,  S. Prager,  
 A. Prociuk,  E. Ramos,  D. R. Rehn,  F. Rob,  M. Schneider,  N. Sergueev,  
 S. M. Sharada,  S. Sharma,  D. W. Small,  T. Stauch,  T. Stein,  
 Yu-Chuan Su,  A. J. W. Thom,  A. Tkatchenko,  T. Tsuchimochi,  N. M. Tubman,  
 L. Vogt,  M. L. Vidal,  O. Vydrov,  M. A. Watson,  J. Wenzel,  
 M. de Wergifosse,  T. A. Wesolowski,  A. White,  J. Witte,  A. Yamada,  
 Jun Yang,  K. Yao,  S. Yeganeh,  S. R. Yost,  Zhi-Qiang You,  A. Zech,  
 Igor Ying Zhang,  Xing Zhang,  Yan Zhao,  Ying Zhu,  B. R. Brooks,  
 G. K. L. Chan,  C. J. Cramer,  M. S. Gordon,  W. J. Hehre,  A. Klamt,  
 M. W. Schmidt,  C. D. Sherrill,  D. G. Truhlar,  A. Aspuru-Guzik,  R. Baer,  
 A. T. Bell,  N. A. Besley,  Jeng-Da Chai,  A. E. DePrince, III,  
 R. A. DiStasio Jr.,  A. Dreuw,  B. D. Dunietz,  T. R. Furlani,  
 Chao-Ping Hsu,  Yousung Jung,  Jing Kong,  D. S. Lambrecht,  WanZhen Liang,  
 C. Ochsenfeld,  V. A. Rassolov,  L. V. Slipchenko,  J. E. Subotnik,  
 T. Van Voorhis,  J. M. Herbert,  A. I. Krylov,  P. M. W. Gill,  M. Head-Gordon

 Contributors to earlier versions of Q-Chem not listed above: 
 R. D. Adamson,  B. Austin,  J. Baker,  G. J. O. Beran,  K. Brandhorst,  
 S. T. Brown,  E. F. C. Byrd,  A. K. Chakraborty,  C.-L. Cheng,  
 Siu Hung Chien,  D. M. Chipman,  D. L. Crittenden,  H. Dachsel,  
 R. J. Doerksen,  A. D. Dutoi,  L. Fusti-Molnar,  W. A. Goddard III,  
 A. Golubeva-Zadorozhnaya,  S. R. Gwaltney,  G. Hawkins,  A. Heyden,  
 S. Hirata,  G. Kedziora,  F. J. Keil,  C. Kelley,  Jihan Kim,  R. A. King,  
 R. Z. Khaliullin,  P. P. Korambath,  W. Kurlancheek,  A. M. Lee,  M. S. Lee,  
 S. V. Levchenko,  Ching Yeh Lin,  D. Liotard,  R. C. Lochan,  I. Lotan,  
 P. E. Maslen,  N. Nair,  D. P. O'Neill,  D. Neuhauser,  E. Neuscamman,  
 C. M. Oana,  R. Olson,  B. Peters,  R. Peverati,  P. A. Pieniazek,  
 Y. M. Rhee,  J. Ritchie,  M. A. Rohrdanz,  E. Rosta,  N. J. Russ,  
 H. F. Schaefer III,  N. E. Schultz,  N. Shenvi,  A. C. Simmonett,  A. Sodt,  
 D. Stuck,  K. S. Thanthiriwatte,  V. Vanovschi,  Tao Wang,  A. Warshel,  
 C. F. Williams,  Q. Wu,  X. Xu,  W. Zhang

 Please cite Q-Chem as follows:
 Y. Shao et al., Mol. Phys. 113, 184-215 (2015)
 DOI: 10.1080/00268976.2014.952696

 Q-Chem 5.1.2 for Intel X86 EM64T Linux

 Parts of Q-Chem use Armadillo 8.300.2 (Tropical Shenanigans).
 http://arma.sourceforge.net/

 Q-Chem begins on Sun May  5 18:39:13 2019  

Host: 
0

     Scratch files written to /scratch/taweetham/qchem27781//
Input Ideriv = 1
Curr. Ideriv = -1
Max.  Ideriv = 1


!!********************************************.
!!******************Warning*******************.
!!Desired Analytical derivatives not available.
!!Finite difference job might take a long time.
!!********************************************.
!!********************************************.


 2-order derivative to be evaluated numerically with 1-order analytical derivatives

Checking the input file for inconsistencies... 	...done.

--------------------------------------------------------------
User input:
--------------------------------------------------------------
Cl=Cl_t.out
$molecule
0 1
Cl
N  1 1.764851
N  2 1.222463 1 109.185556
Cl 3 1.764851 2 109.185556 1 -180.000000 0
$end

$rem
   JOB_TYPE 	FREQUENCY
   BASIS 		6-311++G**
   METHOD	ccsd
   MEM_TOTAL	64000
   N_FROZEN_CORE      FC
$end


--------------------------------------------------------------
 ----------------------------------------------------------------
             Standard Nuclear Orientation (Angstroms)
    I     Atom           X                Y                Z
 ----------------------------------------------------------------
    1      Cl      2.0484180717    -0.0359310649    -0.0000000000
    2      N       0.3640603487     0.4909826974     0.0000000000
    3      N      -0.3640603487    -0.4909826974    -0.0000000000
    4      Cl     -2.0484180717     0.0359310649     0.0000000000
 ----------------------------------------------------------------
 Molecular Point Group                 C2h   NOp =  4
 Largest Abelian Subgroup              C2h   NOp =  4
 Nuclear Repulsion Energy =   181.1977877943 hartrees
 There are       24 alpha and       24 beta electrons
 Requested basis set is 6-311++G(d,p)
 There are 38 shells and 104 basis functions
 Total memory of 64000MB is distributed as follows: 
   QALLOC including MEM_STATIC uses 192MB
   MEM_STATIC is set to 192MB
   CCMAN JOB total memory use is  63808MB
 Warning: actual memory use might exceed 64000MB

 Total QAlloc Memory Limit    192 MB
 Mega-Array Size       188 MB
 MEM_STATIC part       192 MB

                       Distance Matrix (Angstroms)
             Cl(  1)   N (  2)   N (  3)
   N (  2)  1.764851
   N (  3)  2.455020  1.222463
   Cl(  4)  4.097466  2.455020  1.764851

 A cutoff of  1.0D-14 yielded    667 shell pairs
 There are      5294 function pairs (      5720 Cartesian)

 -------------------------------------------------------
 OpenMP Integral Computing Module                       
 Release: version 1.0, May 2013, Q-Chem Inc. Pittsburgh 
 -------------------------------------------------------
 Integral Job Info:
 Integral job number is                      11
 Integral operator is                         1
 short-range coefficients                     0
 long-range coefficients              100000000
 Omega coefficients                           0
 if combine SR and LR in K                    0
 Integral screening is                        0
 Integral computing path is                   2
 max size of driver memory is            800000
 size of driver memory is                593474
 size of scratch memory is              8114252
 max col of scratch BK array               1296
 max len of scratch array in speh3          155
 max len of scratch index in speh4           18
 max int batch size is                      520
 min int batch size is                       52
 fixed nKL is                                52
 max L of basis functions is                  2
 order of int derivative is                   0
 number of shells is                         38
 number of basis is                         108
 number of cartesian basis is               108
 number of contracted shell pairs           667
 number of primitive shell pairs           2038
 maxK2 (contraction) of shell pair           36
 max number of K2 of shell pair               1
 max number of CS2 of shell pair             68
 max number of PS2 of shell pair            204
 mem total for path MDJ                  512850
 -------------------------------------------------------
 Smallest overlap matrix eigenvalue = 2.75E-04
 Guess from superposition of atomic densities
 Warning:  Energy on first SCF cycle will be non-variational
 SAD guess density has 48.000000 electrons

 -----------------------------------------------------------------------
  General SCF calculation program by
  Eric Jon Sundstrom, Paul Horn, Yuezhi Mao, Dmitri Zuev, Alec White,
  David Stuck, Shaama M.S., Shane Yost, Joonho Lee, David Small,
  Daniel Levine, Susi Lehtola, Hugh Burton, Evgeny Epifanovsky
 -----------------------------------------------------------------------
 Hartree-Fock
 using 6 threads for integral computing
 -------------------------------------------------------
 OpenMP Integral computing Module                
 Release: version 2.0, May 2017, Q-Chem Inc. Pleasanton 
 -------------------------------------------------------
 A restricted SCF calculation will be
 performed using DIIS
 SCF converges when DIIS error is below 1.0e-08
 ---------------------------------------
  Cycle       Energy         DIIS error
 ---------------------------------------
    1   -1028.3302029712      5.06e-02  
    2   -1027.6970421511      8.48e-03  
    3   -1027.7617672444      5.75e-03  
    4   -1027.8028147036      6.95e-04  
    5   -1027.8046728225      2.94e-04  
    6   -1027.8050484160      1.08e-04  
    7   -1027.8051204305      3.13e-05  
    8   -1027.8051254772      5.74e-06  
    9   -1027.8051256766      1.93e-06  
   10   -1027.8051257051      4.56e-07  
   11   -1027.8051257064      9.62e-08  
   12   -1027.8051257064      1.92e-08  
   13   -1027.8051257065      4.39e-09  Convergence criterion met
 ---------------------------------------
 SCF time:   CPU 3.76s  wall 1.00s 
 SCF   energy in the final basis set =    -1027.8051257065
 Total energy in the final basis set =    -1027.8051257065


 ------------------------------------------------------------------------------

   CCMAN2: suite of methods based on coupled cluster
           and equation of motion theories.

   Components:
   * libvmm-1.3-trunk
     by Evgeny Epifanovsky, Ilya Kaliman.
   * libtensor-2.5-trunk
     by Evgeny Epifanovsky, Michael Wormit, Dmitry Zuev, Sam Manzer, 
        Ilya Kaliman.
   * libcc-2.5-trunk
     by Evgeny Epifanovsky, Arik Landau, Tomasz Kus, Kirill Khistyaev, 
        Dmitry Zuev, Prashant Manohar, Xintian Feng, Anna Krylov, 
        Matthew Goldey, Alec White, Thomas Jagau, Kaushik Nanda, 
        Anastasia Gunina, Alexander Kunitsa, Joonho Lee.

   CCMAN original authors:
   Anna I. Krylov, C. David Sherrill, Steven R. Gwaltney,
   Edward F. C. Byrd (2000)
   Sergey V. Levchenko, Lyudmila V. Slipchenko, Tao Wang,
   Ana-Maria C. Cristian (2003)
   Piotr A. Pieniazek, C. Melania Oana, Evgeny Epifanovsky (2007)
   Prashant Manohar (2009)

 ------------------------------------------------------------------------------


 Allocating and initializing 63808MB of RAM...
 Calculation will run on 6 cores.


 Alpha MOs, Restricted
 -- Occupied --                  
-104.89 -104.89  -15.75  -15.74  -10.62  -10.62   -8.09   -8.09
  1 Ag    1 Bu    2 Ag    2 Bu    3 Bu    3 Ag    4 Ag    4 Bu                 
 -8.082  -8.082  -8.082  -8.082  -1.473  -1.189  -1.099  -0.863
  1 Au    1 Bg    5 Ag    5 Bu    6 Ag    6 Bu    7 Ag    7 Bu                 
 -0.702  -0.695  -0.651  -0.519  -0.501  -0.486  -0.459  -0.458
  8 Ag    8 Bu    2 Au    2 Bg    9 Ag    9 Bu   10 Ag    3 Au                 
 -- Virtual --                   
  0.046   0.057   0.088   0.101   0.108   0.109   0.116   0.137
 10 Bu    3 Bg   11 Ag   12 Ag   11 Bu    4 Au   12 Bu   13 Ag                 
  0.140   0.167   0.200   0.213   0.220   0.231   0.233   0.297
  4 Bg   13 Bu   14 Ag   14 Bu   15 Ag    5 Au    5 Bg   15 Bu                 
  0.319   0.324   0.365   0.533   0.564   0.577   0.583   0.585
 16 Ag   17 Ag   16 Bu   17 Bu   18 Bu    6 Au    6 Bg   18 Ag                 
  0.599   0.601   0.773   0.898   0.905   0.934   0.951   1.070
 19 Bu   19 Ag   20 Ag   21 Ag    7 Au    7 Bg   20 Bu   21 Bu                 
  1.076   1.084   1.103   1.109   1.130   1.166   1.179   1.202
 22 Bu   22 Ag    8 Au    8 Bg   23 Ag    9 Au    9 Bg   23 Bu                 
  1.225   1.253   1.355   1.430   1.433   1.502   1.878   1.999
 24 Bu   24 Ag   25 Ag   26 Ag   25 Bu   26 Bu   10 Au   27 Bu                 
  2.043   2.278   2.346   2.509   2.575   2.589   2.596   2.638
 10 Bg   27 Ag   11 Au   28 Bu   28 Ag   11 Bg   29 Bu   12 Au                 
  2.686   2.807   3.012   3.024   3.129   3.368   4.112   4.235
 29 Ag   30 Ag   12 Bg   30 Bu   31 Ag   31 Bu   13 Au   32 Bu                 
  4.328   4.385   4.536   5.215  10.257  10.395  26.592  26.622
 13 Bg   32 Ag   33 Ag   33 Bu   34 Ag   34 Bu   14 Au   35 Bu                 
 26.627  26.692  27.045  27.078  36.561  37.031 219.092 219.250
 14 Bg   35 Ag   36 Ag   36 Bu   37 Ag   37 Bu   38 Ag   38 Bu                 

 Beta MOs, Restricted
 -- Occupied --                  
-104.89 -104.89  -15.75  -15.74  -10.62  -10.62   -8.09   -8.09
  1 Ag    1 Bu    2 Ag    2 Bu    3 Bu    3 Ag    4 Ag    4 Bu                 
 -8.082  -8.082  -8.082  -8.082  -1.473  -1.189  -1.099  -0.863
  1 Au    1 Bg    5 Ag    5 Bu    6 Ag    6 Bu    7 Ag    7 Bu                 
 -0.702  -0.695  -0.651  -0.519  -0.501  -0.486  -0.459  -0.458
  8 Ag    8 Bu    2 Au    2 Bg    9 Ag    9 Bu   10 Ag    3 Au                 
 -- Virtual --                   
  0.046   0.057   0.088   0.101   0.108   0.109   0.116   0.137
 10 Bu    3 Bg   11 Ag   12 Ag   11 Bu    4 Au   12 Bu   13 Ag                 
  0.140   0.167   0.200   0.213   0.220   0.231   0.233   0.297
  4 Bg   13 Bu   14 Ag   14 Bu   15 Ag    5 Au    5 Bg   15 Bu                 
  0.319   0.324   0.365   0.533   0.564   0.577   0.583   0.585
 16 Ag   17 Ag   16 Bu   17 Bu   18 Bu    6 Au    6 Bg   18 Ag                 
  0.599   0.601   0.773   0.898   0.905   0.934   0.951   1.070
 19 Bu   19 Ag   20 Ag   21 Ag    7 Au    7 Bg   20 Bu   21 Bu                 
  1.076   1.084   1.103   1.109   1.130   1.166   1.179   1.202
 22 Bu   22 Ag    8 Au    8 Bg   23 Ag    9 Au    9 Bg   23 Bu                 
  1.225   1.253   1.355   1.430   1.433   1.502   1.878   1.999
 24 Bu   24 Ag   25 Ag   26 Ag   25 Bu   26 Bu   10 Au   27 Bu                 
  2.043   2.278   2.346   2.509   2.575   2.589   2.596   2.638
 10 Bg   27 Ag   11 Au   28 Bu   28 Ag   11 Bg   29 Bu   12 Au                 
  2.686   2.807   3.012   3.024   3.129   3.368   4.112   4.235
 29 Ag   30 Ag   12 Bg   30 Bu   31 Ag   31 Bu   13 Au   32 Bu                 
  4.328   4.385   4.536   5.215  10.257  10.395  26.592  26.622
 13 Bg   32 Ag   33 Ag   33 Bu   34 Ag   34 Bu   14 Au   35 Bu                 
 26.627  26.692  27.045  27.078  36.561  37.031 219.092 219.250
 14 Bg   35 Ag   36 Ag   36 Bu   37 Ag   37 Bu   38 Ag   38 Bu                 

 Occupation and symmetry of molecular orbitals

 Point group: C2h (4 irreducible representations).

                           Ag   Bg   Au   Bu    All 
 ----------------------------------------------------
 All molecular orbitals:
  - Alpha                  38   14   14   38    104 
  - Beta                   38   14   14   38    104 
 ----------------------------------------------------
 Alpha orbitals:
  - Frozen occupied        5    1    1    5     12  
  - Active occupied        5    1    2    4     12  
  - Active virtual         28   12   11   29    80  
  - Frozen virtual         0    0    0    0     0   
 ----------------------------------------------------
 Beta orbitals:
  - Frozen occupied        5    1    1    5     12  
  - Active occupied        5    1    2    4     12  
  - Active virtual         28   12   11   29    80  
  - Frozen virtual         0    0    0    0     0   
 ----------------------------------------------------

 Import integrals:   CPU 0.00 s  wall 0.00 s

 Import integrals:   CPU 18.19 s  wall 4.73 s

 MP2 amplitudes:   CPU 0.42 s  wall 0.38 s

Running a double precision version
           CCSD T amplitudes will be solved using DIIS.

           Start     Size      MaxIter   EConv     TConv     
           3         7         100       1.00e-07  1.00e-05  
 ------------------------------------------------------------------------------
           Energy (a.u.)   Ediff      Tdiff       Comment
 ------------------------------------------------------------------------------
         -1028.43509350                           
     1   -1028.43452491   5.69e-04   7.73e-01     
     2   -1028.45736812   2.28e-02   1.03e-01     
     3   -1028.45708483   2.83e-04   4.26e-02     
     4   -1028.45953557   2.45e-03   1.31e-02     Switched to DIIS steps.
     5   -1028.46038941   8.54e-04   1.14e-02     
     6   -1028.46044330   5.39e-05   2.28e-03     
     7   -1028.46044961   6.31e-06   1.15e-03     
     8   -1028.46045246   2.84e-06   3.14e-04     
     9   -1028.46045479   2.34e-06   2.02e-04     
    10   -1028.46045497   1.71e-07   5.94e-05     
    11   -1028.46045481   1.55e-07   2.44e-05     
    12   -1028.46045478   2.57e-08   1.03e-05     
    13   -1028.46045476   2.54e-08   2.78e-06     
 ------------------------------------------------------------------------------
         -1028.46045476                           CCSD T converged.

End of double precision
 SCF energy                 = -1027.80512571
 MP2 energy                 = -1028.43509350
 CCSD correlation energy     =    -0.65532905
 CCSD total energy           = -1028.46045476

 CCSD  T1^2 = 0.0104  T2^2 = 0.2571  Leading amplitudes:

 Amplitude    Orbitals with energies
  0.0339       2 (Bg) A                  ->    3 (Bg) A                   
              -0.5186                          0.0574                     
  0.0339       2 (Bg) B                  ->    3 (Bg) B                   
              -0.5186                          0.0574                     
 -0.0183       10 (Ag) A                 ->    14 (Ag) A                  
              -0.4589                          0.2005                     
 -0.0183       10 (Ag) B                 ->    14 (Ag) B                  
              -0.4589                          0.2005                     

 Amplitude    Orbitals with energies
 -0.0823       2 (Au) A      2 (Au) B    ->    3 (Bg) A      3 (Bg) B     
              -0.6514       -0.6514            0.0574        0.0574       
  0.0823       2 (Au) A      2 (Au) B    ->    3 (Bg) B      3 (Bg) A     
              -0.6514       -0.6514            0.0574        0.0574       
  0.0823       2 (Au) B      2 (Au) A    ->    3 (Bg) A      3 (Bg) B     
              -0.6514       -0.6514            0.0574        0.0574       
 -0.0823       2 (Au) B      2 (Au) A    ->    3 (Bg) B      3 (Bg) A     
              -0.6514       -0.6514            0.0574        0.0574       

 Computing CCSD intemediates for later calculations in double precision
 Finished.

Running a double precision version
           CCSD Lambda amplitudes will be solved using DIIS.
           Start     Size      MaxIter   EConv     LConv     
           3         7         100       1.00e-07  1.00e-05  
 ------------------------------------------------------------------------------
            Enorm      Ldiff       Comment
 ------------------------------------------------------------------------------
     1     5.02e-02   3.95e-02     
     2     1.18e-02   3.78e-03     
     3     4.77e-03   1.79e-03     
     4     2.82e-03   8.47e-04     Switched to DIIS steps.
     5     1.01e-03   5.17e-04     
     6     5.07e-04   1.74e-04     
     7     1.65e-04   4.49e-05     
     8     6.05e-05   5.10e-06     
     9     1.88e-05   4.46e-06     
    10     7.04e-06   1.26e-06     
    11     2.86e-06   3.64e-07     
    12     1.12e-06   5.74e-08     
    13     5.02e-07   8.01e-08     
    14     2.32e-07   1.18e-08     
    15     1.28e-07   1.58e-08     
    16     5.50e-08   3.70e-09     
 ------------------------------------------------------------------------------
                                   CCSD Lambda converged.

 Computing density matrices in double precision...
           Orbital response amplitudes will be solved using DIIS.
           Start     Size      MaxIter   EConv     LConv     
           3         7         100       1.00e-06  1.00e-06  
 ------------------------------------------------------------------------------
            Enorm      Ldiff       Comment
 ------------------------------------------------------------------------------
     1     7.64e-02   5.87e-03     
     2     5.94e-02   1.19e-02     
     3     6.51e-02   1.66e-02     
     4     5.06e-03   2.61e-02     Switched to DIIS steps.
     5     4.11e-04   1.87e-04     
     6     1.60e-04   3.99e-05     
     7     3.80e-05   3.12e-05     
     8     8.97e-06   6.72e-06     
     9     1.26e-06   1.39e-06     
    10     3.81e-07   2.59e-08     
 ------------------------------------------------------------------------------
                                   Orbital response converged.

 Computing density matrices... Done.
 CCSD calculation:   CPU 58.82 s  wall 13.53 s

 Transferring MO TPDM to AO TPDM
 Transferring g2_o1o1o1o1
 Transferring g2_o1o1o1v1
 Transferring g2_o1o1v1v1
 Transferring g2_o1v1o1v1
 Transferring g2_o1v1v1v1
 Transferring g2_v1v1v1v1
 Adding separable TPDM
 Computing TPDM gradient
 --------------------------------------------------------
 2e gradient
  Atom          X               Y               Z
 --------------------------------------------------------
    1        -19.394728        2.227390        0.000000  
    2         -3.727519      -15.972582       -0.000000  
    3          3.727519       15.972582        0.000000  
    4         19.394728       -2.227390       -0.000000  
 --------------------------------------------------------
 --------------------------------------------------------
 Final gradient
  Atom          X               Y               Z
 --------------------------------------------------------
    1        -19.394728        2.227390        0.000000  
    2         -3.727519      -15.972582       -0.000000  
    3          3.727519       15.972582        0.000000  
    4         19.394728       -2.227390       -0.000000  
 --------------------------------------------------------
 Analytic gradient from two-electron contribution:   CPU 140.74 s  wall 42.20 s

 Total ccman2 time:   CPU 228.73 s  wall 64.27 s


 --------------------------------------------------------------
             Orbital Energies (a.u.) and Symmetries
 --------------------------------------------------------------

 Alpha MOs, Restricted
 -- Occupied --                  
-104.89  -15.75  -10.62   -8.09   -8.08   -8.08   -8.08 -104.89
  1 Ag    2 Ag    3 Ag    4 Ag    5 Ag    1 Bg    1 Au    1 Bu                 
-15.745 -10.617  -8.086  -8.082  -1.473  -1.099  -0.702  -0.501
  2 Bu    3 Bu    4 Bu    5 Bu    6 Ag    7 Ag    8 Ag    9 Ag                 
 -0.459  -0.519  -0.651  -0.458  -1.189  -0.863  -0.695  -0.486
 10 Ag    2 Bg    2 Au    3 Au    6 Bu    7 Bu    8 Bu    9 Bu                 
 -- Virtual --                   
  0.088   0.101   0.137   0.200   0.220   0.319   0.324   0.585
 11 Ag   12 Ag   13 Ag   14 Ag   15 Ag   16 Ag   17 Ag   18 Ag                 
  0.601   0.773   0.898   1.084   1.130   1.253   1.355   1.430
 19 Ag   20 Ag   21 Ag   22 Ag   23 Ag   24 Ag   25 Ag   26 Ag                 
  2.278   2.575   2.686   2.807   3.129   4.385   4.536  10.257
 27 Ag   28 Ag   29 Ag   30 Ag   31 Ag   32 Ag   33 Ag   34 Ag                 
 26.692  27.045  36.561 219.092   0.057   0.140   0.233   0.583
 35 Ag   36 Ag   37 Ag   38 Ag    3 Bg    4 Bg    5 Bg    6 Bg                 
  0.934   1.109   1.179   2.043   2.589   3.012   4.328  26.627
  7 Bg    8 Bg    9 Bg   10 Bg   11 Bg   12 Bg   13 Bg   14 Bg                 
  0.109   0.231   0.577   0.905   1.103   1.166   1.878   2.346
  4 Au    5 Au    6 Au    7 Au    8 Au    9 Au   10 Au   11 Au                 
  2.638   4.112  26.592   0.046   0.108   0.116   0.167   0.213
 12 Au   13 Au   14 Au   10 Bu   11 Bu   12 Bu   13 Bu   14 Bu                 
  0.297   0.365   0.533   0.564   0.599   0.951   1.070   1.076
 15 Bu   16 Bu   17 Bu   18 Bu   19 Bu   20 Bu   21 Bu   22 Bu                 
  1.202   1.225   1.433   1.502   1.999   2.509   2.596   3.024
 23 Bu   24 Bu   25 Bu   26 Bu   27 Bu   28 Bu   29 Bu   30 Bu                 
  3.368   4.235   5.215  10.395  26.622  27.078  37.031 219.250
 31 Bu   32 Bu   33 Bu   34 Bu   35 Bu   36 Bu   37 Bu   38 Bu                 

 Beta MOs, Restricted
 -- Occupied --                  
-104.89  -15.75  -10.62   -8.09   -8.08   -8.08   -8.08 -104.89
  1 Ag    2 Ag    3 Ag    4 Ag    5 Ag    1 Bg    1 Au    1 Bu                 
-15.745 -10.617  -8.086  -8.082  -1.473  -1.099  -0.702  -0.501
  2 Bu    3 Bu    4 Bu    5 Bu    6 Ag    7 Ag    8 Ag    9 Ag                 
 -0.459  -0.519  -0.651  -0.458  -1.189  -0.863  -0.695  -0.486
 10 Ag    2 Bg    2 Au    3 Au    6 Bu    7 Bu    8 Bu    9 Bu                 
 -- Virtual --                   
  0.088   0.101   0.137   0.200   0.220   0.319   0.324   0.585
 11 Ag   12 Ag   13 Ag   14 Ag   15 Ag   16 Ag   17 Ag   18 Ag                 
  0.601   0.773   0.898   1.084   1.130   1.253   1.355   1.430
 19 Ag   20 Ag   21 Ag   22 Ag   23 Ag   24 Ag   25 Ag   26 Ag                 
  2.278   2.575   2.686   2.807   3.129   4.385   4.536  10.257
 27 Ag   28 Ag   29 Ag   30 Ag   31 Ag   32 Ag   33 Ag   34 Ag                 
 26.692  27.045  36.561 219.092   0.057   0.140   0.233   0.583
 35 Ag   36 Ag   37 Ag   38 Ag    3 Bg    4 Bg    5 Bg    6 Bg                 
  0.934   1.109   1.179   2.043   2.589   3.012   4.328  26.627
  7 Bg    8 Bg    9 Bg   10 Bg   11 Bg   12 Bg   13 Bg   14 Bg                 
  0.109   0.231   0.577   0.905   1.103   1.166   1.878   2.346
  4 Au    5 Au    6 Au    7 Au    8 Au    9 Au   10 Au   11 Au                 
  2.638   4.112  26.592   0.046   0.108   0.116   0.167   0.213
 12 Au   13 Au   14 Au   10 Bu   11 Bu   12 Bu   13 Bu   14 Bu                 
  0.297   0.365   0.533   0.564   0.599   0.951   1.070   1.076
 15 Bu   16 Bu   17 Bu   18 Bu   19 Bu   20 Bu   21 Bu   22 Bu                 
  1.202   1.225   1.433   1.502   1.999   2.509   2.596   3.024
 23 Bu   24 Bu   25 Bu   26 Bu   27 Bu   28 Bu   29 Bu   30 Bu                 
  3.368   4.235   5.215  10.395  26.622  27.078  37.031 219.250
 31 Bu   32 Bu   33 Bu   34 Bu   35 Bu   36 Bu   37 Bu   38 Bu                 
 --------------------------------------------------------------

          Ground-State Mulliken Net Atomic Charges

     Atom                 Charge (a.u.)
  ----------------------------------------
      1 Cl                   -0.037274
      2 N                     0.037274
      3 N                     0.037274
      4 Cl                   -0.037274
  ----------------------------------------
  Sum of atomic charges =     0.000000

 -----------------------------------------------------------------
                    Cartesian Multipole Moments
 -----------------------------------------------------------------
    Charge (ESU x 10^10)
                -0.0000
    Dipole Moment (Debye)
         X      -0.0000      Y      -0.0000      Z       0.0000
       Tot       0.0000
    Quadrupole Moments (Debye-Ang)
        XX     -33.7564     XY      -0.8282     YY     -38.5433
        XZ       0.0000     YZ       0.0000     ZZ     -36.0273
    Octopole Moments (Debye-Ang^2)
       XXX       0.0000    XXY       0.0000    XYY      -0.0000
       YYY      -0.0000    XXZ       0.0000    XYZ      -0.0000
       YYZ       0.0000    XZZ       0.0000    YZZ       0.0000
       ZZZ       0.0000
    Hexadecapole Moments (Debye-Ang^3)
      XXXX    -616.4339   XXXY     -13.4700   XXYY    -125.0896
      XYYY      -0.3224   YYYY     -61.4281   XXXZ       0.0000
      XXYZ      -0.0000   XYYZ       0.0000   YYYZ      -0.0000
      XXZZ    -123.2773   XYZZ       0.1133   YYZZ     -16.2765
      XZZZ       0.0000   YZZZ       0.0000   ZZZZ     -39.1082
 -----------------------------------------------------------------
 DrvMan completing analytic gradient of the correlated energy
 Correlated dipole moment
            1
    1  -0.0000000
    2  -0.0000000
    3   0.0000000
 Energy read as -1028.460454759
 Full Analytical Gradient: (in a.u., or Hartree/Bohr)
             1             2             3             4
    1    0.00002143   -0.00004503    0.00004503   -0.00002143
    2   -0.00002209    0.00006155   -0.00006155    0.00002209
    3   -0.00000000    0.00000000   -0.00000000   -0.00000000
 Gradient time:  CPU 1.43 s  wall 1.45 s
 ######################################################
 ######################################################
 # Starting finite difference calculation for IDERIV  #
 Finite diff step size:  1.88973e-03 a.u.
 ----------------------------------------------------------------
             Standard Nuclear Orientation (Angstroms)
    I     Atom           X                Y                Z
 ----------------------------------------------------------------
    1      Cl      2.0494180717    -0.0359310649    -0.0000000000
    2      N       0.3640603487     0.4909826974     0.0000000000
    3      N      -0.3640603487    -0.4909826974    -0.0000000000
    4      Cl     -2.0484180717     0.0359310649     0.0000000000
 ----------------------------------------------------------------
 Nuclear Repulsion Energy =   181.1591337583 hartrees
 There are       24 alpha and       24 beta electrons

                       Distance Matrix (Angstroms)
             Cl(  1)   N (  2)   N (  3)
   N (  2)  1.765805
   N (  3)  2.456003  1.222463
   Cl(  4)  4.098466  2.455020  1.764851

 Requested basis set is 6-311++G(d,p)
 There are 38 shells and 104 basis functions
 A cutoff of  1.0D-14 yielded    667 shell pairs
 There are      5294 function pairs (      5720 Cartesian)
 Smallest overlap matrix eigenvalue = 2.75E-04
 Guess MOs from SCF MO coefficient file

 -----------------------------------------------------------------------
  General SCF calculation program by
  Eric Jon Sundstrom, Paul Horn, Yuezhi Mao, Dmitri Zuev, Alec White,
  David Stuck, Shaama M.S., Shane Yost, Joonho Lee, David Small,
  Daniel Levine, Susi Lehtola, Hugh Burton, Evgeny Epifanovsky
 -----------------------------------------------------------------------
 Hartree-Fock
 using 6 threads for integral computing
 -------------------------------------------------------
 OpenMP Integral computing Module                
 Release: version 2.0, May 2017, Q-Chem Inc. Pleasanton 
 -------------------------------------------------------
 A restricted SCF calculation will be
 performed using DIIS
 SCF converges when DIIS error is below 1.0e-08
 ---------------------------------------
  Cycle       Energy         DIIS error
 ---------------------------------------
    1   -1027.8050986942      1.40e-05  
    2   -1027.8050990209      4.82e-06  
    3   -1027.8050990578      3.03e-06  
    4   -1027.8050990724      7.63e-07  
    5   -1027.8050990748      3.72e-07  
    6   -1027.8050990754      1.41e-07  
    7   -1027.8050990755      4.71e-08  
    8   -1027.8050990755      1.35e-08  
    9   -1027.8050990755      4.04e-09  Convergence criterion met
 ---------------------------------------
 SCF time:   CPU 3.59s  wall 1.00s 
 SCF   energy in the final basis set =    -1027.8050990755
 Total energy in the final basis set =    -1027.8050990755


 ------------------------------------------------------------------------------

   CCMAN2: suite of methods based on coupled cluster
           and equation of motion theories.

   Components:
   * libvmm-1.3-trunk
     by Evgeny Epifanovsky, Ilya Kaliman.
   * libtensor-2.5-trunk
     by Evgeny Epifanovsky, Michael Wormit, Dmitry Zuev, Sam Manzer, 
        Ilya Kaliman.
   * libcc-2.5-trunk
     by Evgeny Epifanovsky, Arik Landau, Tomasz Kus, Kirill Khistyaev, 
        Dmitry Zuev, Prashant Manohar, Xintian Feng, Anna Krylov, 
        Matthew Goldey, Alec White, Thomas Jagau, Kaushik Nanda, 
        Anastasia Gunina, Alexander Kunitsa, Joonho Lee.

   CCMAN original authors:
   Anna I. Krylov, C. David Sherrill, Steven R. Gwaltney,
   Edward F. C. Byrd (2000)
   Sergey V. Levchenko, Lyudmila V. Slipchenko, Tao Wang,
   Ana-Maria C. Cristian (2003)
   Piotr A. Pieniazek, C. Melania Oana, Evgeny Epifanovsky (2007)
   Prashant Manohar (2009)

 ------------------------------------------------------------------------------


 Allocating and initializing 63808MB of RAM...
 Calculation will run on 6 cores.


 Alpha MOs, Restricted
 -- Occupied --                  
-104.89 -104.89  -15.75  -15.75  -10.62  -10.62   -8.09   -8.09
  1 A     2 A     3 A     4 A     5 A     6 A     7 A     8 A                  
 -8.082  -8.082  -8.082  -8.081  -1.473  -1.189  -1.099  -0.863
  9 A    10 A    11 A    12 A    13 A    14 A    15 A    16 A                  
 -0.702  -0.695  -0.651  -0.519  -0.501  -0.486  -0.459  -0.458
 17 A    18 A    19 A    20 A    21 A    22 A    23 A    24 A                  
 -- Virtual --                   
  0.046   0.057   0.088   0.101   0.108   0.109   0.116   0.137
 25 A    26 A    27 A    28 A    29 A    30 A    31 A    32 A                  
  0.140   0.167   0.200   0.213   0.220   0.231   0.233   0.297
 33 A    34 A    35 A    36 A    37 A    38 A    39 A    40 A                  
  0.319   0.324   0.365   0.533   0.564   0.577   0.583   0.585
 41 A    42 A    43 A    44 A    45 A    46 A    47 A    48 A                  
  0.599   0.601   0.773   0.898   0.905   0.934   0.951   1.070
 49 A    50 A    51 A    52 A    53 A    54 A    55 A    56 A                  
  1.076   1.084   1.103   1.109   1.130   1.166   1.179   1.202
 57 A    58 A    59 A    60 A    61 A    62 A    63 A    64 A                  
  1.225   1.253   1.355   1.430   1.432   1.502   1.878   1.999
 65 A    66 A    67 A    68 A    69 A    70 A    71 A    72 A                  
  2.043   2.278   2.346   2.509   2.575   2.589   2.596   2.638
 73 A    74 A    75 A    76 A    77 A    78 A    79 A    80 A                  
  2.686   2.807   3.012   3.024   3.129   3.368   4.112   4.234
 81 A    82 A    83 A    84 A    85 A    86 A    87 A    88 A                  
  4.328   4.385   4.536   5.215  10.256  10.395  26.592  26.622
 89 A    90 A    91 A    92 A    93 A    94 A    95 A    96 A                  
 26.627  26.692  27.045  27.078  36.560  37.031 219.092 219.250
 97 A    98 A    99 A   100 A   101 A   102 A   103 A   104 A                  

 Beta MOs, Restricted
 -- Occupied --                  
-104.89 -104.89  -15.75  -15.75  -10.62  -10.62   -8.09   -8.09
  1 A     2 A     3 A     4 A     5 A     6 A     7 A     8 A                  
 -8.082  -8.082  -8.082  -8.081  -1.473  -1.189  -1.099  -0.863
  9 A    10 A    11 A    12 A    13 A    14 A    15 A    16 A                  
 -0.702  -0.695  -0.651  -0.519  -0.501  -0.486  -0.459  -0.458
 17 A    18 A    19 A    20 A    21 A    22 A    23 A    24 A                  
 -- Virtual --                   
  0.046   0.057   0.088   0.101   0.108   0.109   0.116   0.137
 25 A    26 A    27 A    28 A    29 A    30 A    31 A    32 A                  
  0.140   0.167   0.200   0.213   0.220   0.231   0.233   0.297
 33 A    34 A    35 A    36 A    37 A    38 A    39 A    40 A                  
  0.319   0.324   0.365   0.533   0.564   0.577   0.583   0.585
 41 A    42 A    43 A    44 A    45 A    46 A    47 A    48 A                  
  0.599   0.601   0.773   0.898   0.905   0.934   0.951   1.070
 49 A    50 A    51 A    52 A    53 A    54 A    55 A    56 A                  
  1.076   1.084   1.103   1.109   1.130   1.166   1.179   1.202
 57 A    58 A    59 A    60 A    61 A    62 A    63 A    64 A                  
  1.225   1.253   1.355   1.430   1.432   1.502   1.878   1.999
 65 A    66 A    67 A    68 A    69 A    70 A    71 A    72 A                  
  2.043   2.278   2.346   2.509   2.575   2.589   2.596   2.638
 73 A    74 A    75 A    76 A    77 A    78 A    79 A    80 A                  
  2.686   2.807   3.012   3.024   3.129   3.368   4.112   4.234
 81 A    82 A    83 A    84 A    85 A    86 A    87 A    88 A                  
  4.328   4.385   4.536   5.215  10.256  10.395  26.592  26.622
 89 A    90 A    91 A    92 A    93 A    94 A    95 A    96 A                  
 26.627  26.692  27.045  27.078  36.560  37.031 219.092 219.250
 97 A    98 A    99 A   100 A   101 A   102 A   103 A   104 A                  

 Occupation and symmetry of molecular orbitals

 Point group: C1 (1 irreducible representation).

                           A     All 
 -------------------------------------
 All molecular orbitals:
  - Alpha                  104   104 
  - Beta                   104   104 
 -------------------------------------
 Alpha orbitals:
  - Frozen occupied        12    12  
  - Active occupied        12    12  
  - Active virtual         80    80  
  - Frozen virtual         0     0   
 -------------------------------------
 Beta orbitals:
  - Frozen occupied        12    12  
  - Active occupied        12    12  
  - Active virtual         80    80  
  - Frozen virtual         0     0   
 -------------------------------------

 Import integrals:   CPU 0.00 s  wall 0.00 s

 Import integrals:   CPU 17.58 s  wall 4.05 s

 MP2 amplitudes:   CPU 0.08 s  wall 0.06 s

Running a double precision version
           CCSD T amplitudes will be solved using DIIS.

           Start     Size      MaxIter   EConv     TConv     
           3         7         100       1.00e-07  1.00e-05  
 ------------------------------------------------------------------------------
           Energy (a.u.)   Ediff      Tdiff       Comment
 ------------------------------------------------------------------------------
         -1028.43509191                           
     1   -1028.43451467   5.77e-04   7.73e-01     
     2   -1028.45736708   2.29e-02   1.03e-01     
     3   -1028.45708219   2.85e-04   4.26e-02     
     4   -1028.45953448   2.45e-03   1.32e-02     Switched to DIIS steps.
     5   -1028.46038901   8.55e-04   1.14e-02     
     6   -1028.46044296   5.40e-05   2.29e-03     
     7   -1028.46044929   6.33e-06   1.15e-03     
     8   -1028.46045213   2.84e-06   3.14e-04     
     9   -1028.46045447   2.34e-06   2.02e-04     
    10   -1028.46045464   1.71e-07   5.94e-05     
    11   -1028.46045449   1.55e-07   2.44e-05     
    12   -1028.46045446   2.59e-08   1.03e-05     
    13   -1028.46045444   2.53e-08   2.79e-06     
 ------------------------------------------------------------------------------
         -1028.46045444                           CCSD T converged.

End of double precision
 SCF energy                 = -1027.80509908
 MP2 energy                 = -1028.43509191
 CCSD correlation energy     =    -0.65535536
 CCSD total energy           = -1028.46045444

 CCSD  T1^2 = 0.0104  T2^2 = 0.2572  Leading amplitudes:

 Amplitude    Orbitals with energies
  0.0339       20 (A) A                  ->    26 (A) A                   
              -0.5185                          0.0574                     
  0.0339       20 (A) B                  ->    26 (A) B                   
              -0.5185                          0.0574                     
 -0.0183       23 (A) A                  ->    35 (A) A                   
              -0.4589                          0.2004                     
 -0.0183       23 (A) B                  ->    35 (A) B                   
              -0.4589                          0.2004                     

 Amplitude    Orbitals with energies
 -0.0823       19 (A) A      19 (A) B    ->    26 (A) A      26 (A) B     
              -0.6513       -0.6513            0.0574        0.0574       
  0.0823       19 (A) A      19 (A) B    ->    26 (A) B      26 (A) A     
              -0.6513       -0.6513            0.0574        0.0574       
  0.0823       19 (A) B      19 (A) A    ->    26 (A) A      26 (A) B     
              -0.6513       -0.6513            0.0574        0.0574       
 -0.0823       19 (A) B      19 (A) A    ->    26 (A) B      26 (A) A     
              -0.6513       -0.6513            0.0574        0.0574       

 Computing CCSD intemediates for later calculations in double precision
 Finished.

Running a double precision version
           CCSD Lambda amplitudes will be solved using DIIS.
           Start     Size      MaxIter   EConv     LConv     
           3         7         100       1.00e-07  1.00e-05  
 ------------------------------------------------------------------------------
            Enorm      Ldiff       Comment
 ------------------------------------------------------------------------------
     1     5.03e-02   3.95e-02     
     2     1.18e-02   3.78e-03     
     3     4.77e-03   1.79e-03     
     4     2.82e-03   8.48e-04     Switched to DIIS steps.
     5     1.01e-03   5.18e-04     
     6     5.07e-04   1.74e-04     
     7     1.65e-04   4.50e-05     
     8     6.06e-05   5.10e-06     
     9     1.88e-05   4.47e-06     
    10     7.05e-06   1.26e-06     
    11     2.87e-06   3.65e-07     
    12     1.12e-06   5.75e-08     
    13     5.04e-07   8.02e-08     
    14     2.32e-07   1.18e-08     
    15     1.28e-07   1.59e-08     
    16     5.53e-08   3.71e-09     
 ------------------------------------------------------------------------------
                                   CCSD Lambda converged.

 Computing density matrices in double precision...
           Orbital response amplitudes will be solved using DIIS.
           Start     Size      MaxIter   EConv     LConv     
           3         7         100       1.00e-06  1.00e-06  
 ------------------------------------------------------------------------------
            Enorm      Ldiff       Comment
 ------------------------------------------------------------------------------
     1     7.64e-02   5.85e-03     
     2     5.95e-02   1.19e-02     
     3     6.52e-02   1.66e-02     
     4     5.06e-03   2.62e-02     Switched to DIIS steps.
     5     4.13e-04   1.87e-04     
     6     1.70e-04   3.99e-05     
     7     9.23e-05   3.04e-05     
     8     4.54e-05   5.17e-06     
     9     6.10e-06   2.97e-06     
    10     1.29e-06   6.76e-07     
    11     6.92e-07   3.70e-08     
 ------------------------------------------------------------------------------
                                   Orbital response converged.

 Computing density matrices... Done.
 CCSD calculation:   CPU 448.54 s  wall 85.00 s

 Transferring MO TPDM to AO TPDM
 Transferring g2_o1o1o1o1
 Transferring g2_o1o1o1v1
 Transferring g2_o1o1v1v1
 Transferring g2_o1v1o1v1
 Transferring g2_o1v1v1v1
 Transferring g2_v1v1v1v1
 Adding separable TPDM
 Computing TPDM gradient
 --------------------------------------------------------
 2e gradient
  Atom          X               Y               Z
 --------------------------------------------------------
    1        -19.382606        2.222955        0.000000  
    2         -3.737093      -15.968220       -0.000000  
    3          3.726854       15.972507        0.000000  
    4         19.392845       -2.227242       -0.000000  
 --------------------------------------------------------
 --------------------------------------------------------
 Final gradient
  Atom          X               Y               Z
 --------------------------------------------------------
    1        -19.382606        2.222955        0.000000  
    2         -3.737093      -15.968220       -0.000000  
    3          3.726854       15.972507        0.000000  
    4         19.392845       -2.227242       -0.000000  
 --------------------------------------------------------
 Analytic gradient from two-electron contribution:   CPU 126.97 s  wall 36.13 s

 Total ccman2 time:   CPU 599.45 s  wall 127.61 s


 --------------------------------------------------------------

                    Orbital Energies (a.u.)
 --------------------------------------------------------------

 Alpha MOs
 -- Occupied --
*******-104.893 -15.747 -15.745 -10.617 -10.617  -8.086  -8.086
 -8.082  -8.082  -8.082  -8.081  -1.473  -1.189  -1.099  -0.863
 -0.702  -0.695  -0.651  -0.519  -0.501  -0.486  -0.459  -0.458
 -- Virtual --
  0.046   0.057   0.088   0.101   0.108   0.109   0.116   0.137
  0.140   0.167   0.200   0.213   0.220   0.231   0.233   0.297
  0.319   0.324   0.365   0.533   0.564   0.577   0.583   0.585
  0.599   0.601   0.773   0.898   0.905   0.934   0.951   1.070
  1.076   1.084   1.103   1.109   1.130   1.166   1.179   1.202
  1.225   1.253   1.355   1.430   1.432   1.502   1.878   1.999
  2.043   2.278   2.346   2.509   2.575   2.589   2.596   2.638
  2.686   2.807   3.012   3.024   3.129   3.368   4.112   4.234
  4.328   4.385   4.536   5.215  10.256  10.395  26.592  26.622
 26.627  26.692  27.045  27.078  36.560  37.031 219.092 219.250
 --------------------------------------------------------------

          Ground-State Mulliken Net Atomic Charges

     Atom                 Charge (a.u.)
  ----------------------------------------
      1 Cl                   -0.037493
      2 N                     0.037418
      3 N                     0.037235
      4 Cl                   -0.037159
  ----------------------------------------
  Sum of atomic charges =    -0.000000

 -----------------------------------------------------------------
                    Cartesian Multipole Moments
 -----------------------------------------------------------------
    Charge (ESU x 10^10)
                -0.0000
    Dipole Moment (Debye)
         X      -0.0043      Y       0.0001      Z      -0.0000
       Tot       0.0043
    Quadrupole Moments (Debye-Ang)
        XX     -33.7579     XY      -0.8283     YY     -38.5435
        XZ       0.0000     YZ      -0.0000     ZZ     -36.0287
    Octopole Moments (Debye-Ang^2)
       XXX      -0.0580    XXY       0.0002    XYY      -0.0172
       YYY      -0.0002    XXZ      -0.0000    XYZ       0.0000
       YYZ      -0.0000    XZZ      -0.0175    YZZ      -0.0002
       ZZZ      -0.0000
    Hexadecapole Moments (Debye-Ang^3)
      XXXX    -616.7135   XXXY     -13.4680   XXYY    -125.1466
      XYYY      -0.3215   YYYY     -61.4272   XXXZ       0.0000
      XXYZ      -0.0000   XYYZ       0.0000   YYYZ      -0.0000
      XXZZ    -123.3344   XYZZ       0.1137   YYZZ     -16.2769
      XZZZ       0.0000   YZZZ      -0.0000   ZZZZ     -39.1109
 -----------------------------------------------------------------
 DrvMan completing analytic gradient of the correlated energy
 Correlated dipole moment
            1
    1  -0.0016737
    2   0.0000326
    3  -0.0000000
 Energy read as -1028.460454438
 Full Analytical Gradient: (in a.u., or Hartree/Bohr)
             1             2             3             4
    1    0.00032103   -0.00019636   -0.00010494   -0.00001973
    2   -0.00006116    0.00015499   -0.00010706    0.00001322
    3   -0.00000000   -0.00000000    0.00000000    0.00000000
 Gradient time:  CPU 1.44 s  wall 1.48 s
 ----------------------------------------------------------------
             Standard Nuclear Orientation (Angstroms)
    I     Atom           X                Y                Z
 ----------------------------------------------------------------
    1      Cl      2.0474180717    -0.0359310649    -0.0000000000
    2      N       0.3640603487     0.4909826974     0.0000000000
    3      N      -0.3640603487    -0.4909826974    -0.0000000000
    4      Cl     -2.0484180717     0.0359310649     0.0000000000
 ----------------------------------------------------------------
 Nuclear Repulsion Energy =   181.2364741955 hartrees
 There are       24 alpha and       24 beta electrons

                       Distance Matrix (Angstroms)
             Cl(  1)   N (  2)   N (  3)
   N (  2)  1.763897
   N (  3)  2.454038  1.222463
   Cl(  4)  4.096467  2.455020  1.764851

 Requested basis set is 6-311++G(d,p)
 There are 38 shells and 104 basis functions
 A cutoff of  1.0D-14 yielded    668 shell pairs
 There are      5298 function pairs (      5724 Cartesian)
 Smallest overlap matrix eigenvalue = 2.75E-04
 Guess MOs from SCF MO coefficient file

 -----------------------------------------------------------------------
  General SCF calculation program by
  Eric Jon Sundstrom, Paul Horn, Yuezhi Mao, Dmitri Zuev, Alec White,
  David Stuck, Shaama M.S., Shane Yost, Joonho Lee, David Small,
  Daniel Levine, Susi Lehtola, Hugh Burton, Evgeny Epifanovsky
 -----------------------------------------------------------------------
 Hartree-Fock
 using 6 threads for integral computing
 -------------------------------------------------------
 OpenMP Integral computing Module                
 Release: version 2.0, May 2017, Q-Chem Inc. Pleasanton 
 -------------------------------------------------------
 A restricted SCF calculation will be
 performed using DIIS
 SCF converges when DIIS error is below 1.0e-08
 ---------------------------------------
  Cycle       Energy         DIIS error
 ---------------------------------------
    1   -1027.8051501679      2.80e-05  
    2   -1027.8051514758      9.65e-06  
    3   -1027.8051516236      6.06e-06  
    4   -1027.8051516819      1.53e-06  
    5   -1027.8051516914      7.44e-07  
    6   -1027.8051516939      2.82e-07  
    7   -1027.8051516943      9.42e-08  
    8   -1027.8051516943      2.71e-08  
    9   -1027.8051516943      8.06e-09  Convergence criterion met
 ---------------------------------------
 SCF time:   CPU 3.74s  wall 1.00s 
 SCF   energy in the final basis set =    -1027.8051516943
 Total energy in the final basis set =    -1027.8051516943


 ------------------------------------------------------------------------------

   CCMAN2: suite of methods based on coupled cluster
           and equation of motion theories.

   Components:
   * libvmm-1.3-trunk
     by Evgeny Epifanovsky, Ilya Kaliman.
   * libtensor-2.5-trunk
     by Evgeny Epifanovsky, Michael Wormit, Dmitry Zuev, Sam Manzer, 
        Ilya Kaliman.
   * libcc-2.5-trunk
     by Evgeny Epifanovsky, Arik Landau, Tomasz Kus, Kirill Khistyaev, 
        Dmitry Zuev, Prashant Manohar, Xintian Feng, Anna Krylov, 
        Matthew Goldey, Alec White, Thomas Jagau, Kaushik Nanda, 
        Anastasia Gunina, Alexander Kunitsa, Joonho Lee.

   CCMAN original authors:
   Anna I. Krylov, C. David Sherrill, Steven R. Gwaltney,
   Edward F. C. Byrd (2000)
   Sergey V. Levchenko, Lyudmila V. Slipchenko, Tao Wang,
   Ana-Maria C. Cristian (2003)
   Piotr A. Pieniazek, C. Melania Oana, Evgeny Epifanovsky (2007)
   Prashant Manohar (2009)

 ------------------------------------------------------------------------------


 Allocating and initializing 63808MB of RAM...
 Calculation will run on 6 cores.


 Alpha MOs, Restricted
 -- Occupied --                  
-104.89 -104.89  -15.75  -15.74  -10.62  -10.62   -8.09   -8.09
  1 A     2 A     3 A     4 A     5 A     6 A     7 A     8 A                  
 -8.082  -8.082  -8.082  -8.081  -1.473  -1.190  -1.099  -0.863
  9 A    10 A    11 A    12 A    13 A    14 A    15 A    16 A                  
 -0.702  -0.695  -0.651  -0.519  -0.501  -0.485  -0.459  -0.458
 17 A    18 A    19 A    20 A    21 A    22 A    23 A    24 A                  
 -- Virtual --                   
  0.046   0.057   0.088   0.101   0.108   0.109   0.116   0.137
 25 A    26 A    27 A    28 A    29 A    30 A    31 A    32 A                  
  0.140   0.167   0.201   0.213   0.220   0.231   0.233   0.297
 33 A    34 A    35 A    36 A    37 A    38 A    39 A    40 A                  
  0.319   0.324   0.365   0.533   0.564   0.577   0.583   0.585
 41 A    42 A    43 A    44 A    45 A    46 A    47 A    48 A                  
  0.599   0.601   0.773   0.898   0.905   0.934   0.951   1.070
 49 A    50 A    51 A    52 A    53 A    54 A    55 A    56 A                  
  1.077   1.084   1.103   1.109   1.130   1.166   1.179   1.202
 57 A    58 A    59 A    60 A    61 A    62 A    63 A    64 A                  
  1.225   1.253   1.355   1.430   1.433   1.502   1.878   1.999
 65 A    66 A    67 A    68 A    69 A    70 A    71 A    72 A                  
  2.043   2.278   2.346   2.510   2.575   2.589   2.596   2.638
 73 A    74 A    75 A    76 A    77 A    78 A    79 A    80 A                  
  2.687   2.807   3.012   3.024   3.129   3.368   4.112   4.235
 81 A    82 A    83 A    84 A    85 A    86 A    87 A    88 A                  
  4.328   4.385   4.537   5.215  10.257  10.396  26.592  26.622
 89 A    90 A    91 A    92 A    93 A    94 A    95 A    96 A                  
 26.627  26.692  27.045  27.079  36.561  37.031 219.092 219.250
 97 A    98 A    99 A   100 A   101 A   102 A   103 A   104 A                  

 Beta MOs, Restricted
 -- Occupied --                  
-104.89 -104.89  -15.75  -15.74  -10.62  -10.62   -8.09   -8.09
  1 A     2 A     3 A     4 A     5 A     6 A     7 A     8 A                  
 -8.082  -8.082  -8.082  -8.081  -1.473  -1.190  -1.099  -0.863
  9 A    10 A    11 A    12 A    13 A    14 A    15 A    16 A                  
 -0.702  -0.695  -0.651  -0.519  -0.501  -0.485  -0.459  -0.458
 17 A    18 A    19 A    20 A    21 A    22 A    23 A    24 A                  
 -- Virtual --                   
  0.046   0.057   0.088   0.101   0.108   0.109   0.116   0.137
 25 A    26 A    27 A    28 A    29 A    30 A    31 A    32 A                  
  0.140   0.167   0.201   0.213   0.220   0.231   0.233   0.297
 33 A    34 A    35 A    36 A    37 A    38 A    39 A    40 A                  
  0.319   0.324   0.365   0.533   0.564   0.577   0.583   0.585
 41 A    42 A    43 A    44 A    45 A    46 A    47 A    48 A                  
  0.599   0.601   0.773   0.898   0.905   0.934   0.951   1.070
 49 A    50 A    51 A    52 A    53 A    54 A    55 A    56 A                  
  1.077   1.084   1.103   1.109   1.130   1.166   1.179   1.202
 57 A    58 A    59 A    60 A    61 A    62 A    63 A    64 A                  
  1.225   1.253   1.355   1.430   1.433   1.502   1.878   1.999
 65 A    66 A    67 A    68 A    69 A    70 A    71 A    72 A                  
  2.043   2.278   2.346   2.510   2.575   2.589   2.596   2.638
 73 A    74 A    75 A    76 A    77 A    78 A    79 A    80 A                  
  2.687   2.807   3.012   3.024   3.129   3.368   4.112   4.235
 81 A    82 A    83 A    84 A    85 A    86 A    87 A    88 A                  
  4.328   4.385   4.537   5.215  10.257  10.396  26.592  26.622
 89 A    90 A    91 A    92 A    93 A    94 A    95 A    96 A                  
 26.627  26.692  27.045  27.079  36.561  37.031 219.092 219.250
 97 A    98 A    99 A   100 A   101 A   102 A   103 A   104 A                  

 Occupation and symmetry of molecular orbitals

 Point group: C1 (1 irreducible representation).

                           A     All 
 -------------------------------------
 All molecular orbitals:
  - Alpha                  104   104 
  - Beta                   104   104 
 -------------------------------------
 Alpha orbitals:
  - Frozen occupied        12    12  
  - Active occupied        12    12  
  - Active virtual         80    80  
  - Frozen virtual         0     0   
 -------------------------------------
 Beta orbitals:
  - Frozen occupied        12    12  
  - Active occupied        12    12  
  - Active virtual         80    80  
  - Frozen virtual         0     0   
 -------------------------------------

 Import integrals:   CPU 0.00 s  wall 0.00 s

 Import integrals:   CPU 21.54 s  wall 5.72 s

 MP2 amplitudes:   CPU 0.05 s  wall 0.03 s

Running a double precision version
           CCSD T amplitudes will be solved using DIIS.

           Start     Size      MaxIter   EConv     TConv     
           3         7         100       1.00e-07  1.00e-05  
 ------------------------------------------------------------------------------
           Energy (a.u.)   Ediff      Tdiff       Comment
 ------------------------------------------------------------------------------
         -1028.43509455                           
     1   -1028.43453454   5.60e-04   7.72e-01     
     2   -1028.45736859   2.28e-02   1.03e-01     
     3   -1028.45708689   2.82e-04   4.26e-02     
     4   -1028.45953610   2.45e-03   1.31e-02     Switched to DIIS steps.
     5   -1028.46038923   8.53e-04   1.14e-02     
     6   -1028.46044308   5.38e-05   2.28e-03     
     7   -1028.46044937   6.29e-06   1.14e-03     
     8   -1028.46045221   2.84e-06   3.14e-04     
     9   -1028.46045455   2.33e-06   2.02e-04     
    10   -1028.46045472   1.71e-07   5.93e-05     
    11   -1028.46045456   1.55e-07   2.43e-05     
    12   -1028.46045454   2.54e-08   1.03e-05     
    13   -1028.46045451   2.54e-08   2.77e-06     
 ------------------------------------------------------------------------------
         -1028.46045451                           CCSD T converged.

End of double precision
 SCF energy                 = -1027.80515169
 MP2 energy                 = -1028.43509455
 CCSD correlation energy     =    -0.65530282
 CCSD total energy           = -1028.46045451

 CCSD  T1^2 = 0.0104  T2^2 = 0.2570  Leading amplitudes:

 Amplitude    Orbitals with energies
  0.0340       20 (A) A                  ->    26 (A) A                   
              -0.5186                          0.0574                     
  0.0340       20 (A) B                  ->    26 (A) B                   
              -0.5186                          0.0574                     
 -0.0182       23 (A) A                  ->    35 (A) A                   
              -0.4590                          0.2006                     
 -0.0182       23 (A) B                  ->    35 (A) B                   
              -0.4590                          0.2006                     

 Amplitude    Orbitals with energies
 -0.0822       19 (A) A      19 (A) B    ->    26 (A) A      26 (A) B     
              -0.6514       -0.6514            0.0574        0.0574       
  0.0822       19 (A) A      19 (A) B    ->    26 (A) B      26 (A) A     
              -0.6514       -0.6514            0.0574        0.0574       
  0.0822       19 (A) B      19 (A) A    ->    26 (A) A      26 (A) B     
              -0.6514       -0.6514            0.0574        0.0574       
 -0.0822       19 (A) B      19 (A) A    ->    26 (A) B      26 (A) A     
              -0.6514       -0.6514            0.0574        0.0574       

 Computing CCSD intemediates for later calculations in double precision
 Finished.

Running a double precision version
           CCSD Lambda amplitudes will be solved using DIIS.
           Start     Size      MaxIter   EConv     LConv     
           3         7         100       1.00e-07  1.00e-05  
 ------------------------------------------------------------------------------
            Enorm      Ldiff       Comment
 ------------------------------------------------------------------------------
     1     5.02e-02   3.95e-02     
     2     1.18e-02   3.77e-03     
     3     4.77e-03   1.79e-03     
     4     2.82e-03   8.47e-04     Switched to DIIS steps.
     5     1.01e-03   5.17e-04     
     6     5.06e-04   1.74e-04     
     7     1.64e-04   4.48e-05     
     8     6.04e-05   5.11e-06     
     9     1.87e-05   4.45e-06     
    10     7.02e-06   1.25e-06     
    11     2.86e-06   3.63e-07     
    12     1.12e-06   5.73e-08     
    13     5.01e-07   7.99e-08     
    14     2.31e-07   1.18e-08     
    15     1.27e-07   1.58e-08     
    16     5.49e-08   3.69e-09     
 ------------------------------------------------------------------------------
                                   CCSD Lambda converged.

 Computing density matrices in double precision...
           Orbital response amplitudes will be solved using DIIS.
           Start     Size      MaxIter   EConv     LConv     
           3         7         100       1.00e-06  1.00e-06  
 ------------------------------------------------------------------------------
            Enorm      Ldiff       Comment
 ------------------------------------------------------------------------------
     1     7.63e-02   5.88e-03     
     2     5.93e-02   1.19e-02     
     3     6.50e-02   1.65e-02     
     4     5.05e-03   2.61e-02     Switched to DIIS steps.
     5     4.12e-04   1.88e-04     
     6     1.70e-04   3.98e-05     
     7     9.25e-05   3.03e-05     
     8     4.53e-05   5.16e-06     
     9     6.08e-06   2.97e-06     
    10     1.28e-06   6.74e-07     
    11     6.82e-07   3.68e-08     
 ------------------------------------------------------------------------------
                                   Orbital response converged.

 Computing density matrices... Done.
 CCSD calculation:   CPU 449.55 s  wall 85.15 s

 Transferring MO TPDM to AO TPDM
 Transferring g2_o1o1o1o1
 Transferring g2_o1o1o1v1
 Transferring g2_o1o1v1v1
 Transferring g2_o1v1o1v1
 Transferring g2_o1v1v1v1
 Transferring g2_v1v1v1v1
 Adding separable TPDM
 Computing TPDM gradient
 --------------------------------------------------------
 2e gradient
  Atom          X               Y               Z
 --------------------------------------------------------
    1        -19.406853        2.231832        0.000000  
    2         -3.717941      -15.976954       -0.000000  
    3          3.728181       15.972658        0.000000  
    4         19.396613       -2.227537       -0.000000  
 --------------------------------------------------------
 --------------------------------------------------------
 Final gradient
  Atom          X               Y               Z
 --------------------------------------------------------
    1        -19.406853        2.231832        0.000000  
    2         -3.717941      -15.976954       -0.000000  
    3          3.728181       15.972658        0.000000  
    4         19.396613       -2.227537       -0.000000  
 --------------------------------------------------------
 Analytic gradient from two-electron contribution:   CPU 123.30 s  wall 36.28 s

 Total ccman2 time:   CPU 598.42 s  wall 128.43 s


 --------------------------------------------------------------

                    Orbital Energies (a.u.)
 --------------------------------------------------------------

 Alpha MOs
 -- Occupied --
*******-104.893 -15.747 -15.745 -10.617 -10.617  -8.086  -8.086
 -8.082  -8.082  -8.082  -8.081  -1.473  -1.190  -1.099  -0.863
 -0.702  -0.695  -0.651  -0.519  -0.501  -0.485  -0.459  -0.458
 -- Virtual --
  0.046   0.057   0.088   0.101   0.108   0.109   0.116   0.137
  0.140   0.167   0.201   0.213   0.220   0.231   0.233   0.297
  0.319   0.324   0.365   0.533   0.564   0.577   0.583   0.585
  0.599   0.601   0.773   0.898   0.905   0.934   0.951   1.070
  1.077   1.084   1.103   1.109   1.130   1.166   1.179   1.202
  1.225   1.253   1.355   1.430   1.433   1.502   1.878   1.999
  2.043   2.278   2.346   2.510   2.575   2.589   2.596   2.638
  2.687   2.807   3.012   3.024   3.129   3.368   4.112   4.235
  4.328   4.385   4.537   5.215  10.257  10.396  26.592  26.622
 26.627  26.692  27.045  27.079  36.561  37.031 219.092 219.250
 --------------------------------------------------------------

          Ground-State Mulliken Net Atomic Charges

     Atom                 Charge (a.u.)
  ----------------------------------------
      1 Cl                   -0.037054
      2 N                     0.037130
      3 N                     0.037312
      4 Cl                   -0.037388
  ----------------------------------------
  Sum of atomic charges =    -0.000000

 -----------------------------------------------------------------
                    Cartesian Multipole Moments
 -----------------------------------------------------------------
    Charge (ESU x 10^10)
                -0.0000
    Dipole Moment (Debye)
         X       0.0042      Y      -0.0001      Z       0.0000
       Tot       0.0043
    Quadrupole Moments (Debye-Ang)
        XX     -33.7550     XY      -0.8282     YY     -38.5431
        XZ       0.0000     YZ      -0.0000     ZZ     -36.0259
    Octopole Moments (Debye-Ang^2)
       XXX       0.0579    XXY      -0.0002    XYY       0.0172
       YYY       0.0002    XXZ      -0.0000    XYZ       0.0000
       YYZ       0.0000    XZZ       0.0175    YZZ       0.0002
       ZZZ      -0.0000
    Hexadecapole Moments (Debye-Ang^3)
      XXXX    -616.1545   XXXY     -13.4721   XXYY    -125.0326
      XYYY      -0.3232   YYYY     -61.4290   XXXZ       0.0000
      XXYZ      -0.0000   XYYZ       0.0000   YYYZ      -0.0000
      XXZZ    -123.2202   XYZZ       0.1129   YYZZ     -16.2761
      XZZZ       0.0000   YZZZ      -0.0000   ZZZZ     -39.1054
 -----------------------------------------------------------------
 DrvMan completing analytic gradient of the correlated energy
 Correlated dipole moment
            1
    1   0.0016720
    2  -0.0000322
    3   0.0000000
 Energy read as -1028.460454511
 Full Analytical Gradient: (in a.u., or Hartree/Bohr)
             1             2             3             4
    1   -0.00027998    0.00010779    0.00019526   -0.00002308
    2    0.00001736   -0.00003207   -0.00001626    0.00003097
    3   -0.00000000    0.00000000    0.00000000   -0.00000000
 Gradient time:  CPU 1.43 s  wall 1.49 s
 ----------------------------------------------------------------
             Standard Nuclear Orientation (Angstroms)
    I     Atom           X                Y                Z
 ----------------------------------------------------------------
    1      Cl      2.0484180717    -0.0349310649    -0.0000000000
    2      N       0.3640603487     0.4909826974     0.0000000000
    3      N      -0.3640603487    -0.4909826974    -0.0000000000
    4      Cl     -2.0484180717     0.0359310649     0.0000000000
 ----------------------------------------------------------------
 Nuclear Repulsion Energy =   181.2020399135 hartrees
 There are       24 alpha and       24 beta electrons

                       Distance Matrix (Angstroms)
             Cl(  1)   N (  2)   N (  3)
   N (  2)  1.764553
   N (  3)  2.455206  1.222463
   Cl(  4)  4.097449  2.455020  1.764851

 Requested basis set is 6-311++G(d,p)
 There are 38 shells and 104 basis functions
 A cutoff of  1.0D-14 yielded    667 shell pairs
 There are      5294 function pairs (      5720 Cartesian)
 Smallest overlap matrix eigenvalue = 2.75E-04
 Guess MOs from SCF MO coefficient file

 -----------------------------------------------------------------------
  General SCF calculation program by
  Eric Jon Sundstrom, Paul Horn, Yuezhi Mao, Dmitri Zuev, Alec White,
  David Stuck, Shaama M.S., Shane Yost, Joonho Lee, David Small,
  Daniel Levine, Susi Lehtola, Hugh Burton, Evgeny Epifanovsky
 -----------------------------------------------------------------------
 Hartree-Fock
 using 6 threads for integral computing
 -------------------------------------------------------
 OpenMP Integral computing Module                
 Release: version 2.0, May 2017, Q-Chem Inc. Pleasanton 
 -------------------------------------------------------
 A restricted SCF calculation will be
 performed using DIIS
 SCF converges when DIIS error is below 1.0e-08
 ---------------------------------------
  Cycle       Energy         DIIS error
 ---------------------------------------
    1   -1027.8051351269      1.31e-05  
    2   -1027.8051354578      4.36e-06  
    3   -1027.8051355026      2.69e-06  
    4   -1027.8051355179      9.37e-07  
    5   -1027.8051355225      4.22e-07  
    6   -1027.8051355235      1.49e-07  
    7   -1027.8051355236      4.59e-08  
    8   -1027.8051355236      1.16e-08  
    9   -1027.8051355236      3.94e-09  Convergence criterion met
 ---------------------------------------
 SCF time:   CPU 3.76s  wall 1.00s 
 SCF   energy in the final basis set =    -1027.8051355236
 Total energy in the final basis set =    -1027.8051355236


 ------------------------------------------------------------------------------

   CCMAN2: suite of methods based on coupled cluster
           and equation of motion theories.

   Components:
   * libvmm-1.3-trunk
     by Evgeny Epifanovsky, Ilya Kaliman.
   * libtensor-2.5-trunk
     by Evgeny Epifanovsky, Michael Wormit, Dmitry Zuev, Sam Manzer, 
        Ilya Kaliman.
   * libcc-2.5-trunk
     by Evgeny Epifanovsky, Arik Landau, Tomasz Kus, Kirill Khistyaev, 
        Dmitry Zuev, Prashant Manohar, Xintian Feng, Anna Krylov, 
        Matthew Goldey, Alec White, Thomas Jagau, Kaushik Nanda, 
        Anastasia Gunina, Alexander Kunitsa, Joonho Lee.

   CCMAN original authors:
   Anna I. Krylov, C. David Sherrill, Steven R. Gwaltney,
   Edward F. C. Byrd (2000)
   Sergey V. Levchenko, Lyudmila V. Slipchenko, Tao Wang,
   Ana-Maria C. Cristian (2003)
   Piotr A. Pieniazek, C. Melania Oana, Evgeny Epifanovsky (2007)
   Prashant Manohar (2009)

 ------------------------------------------------------------------------------


 Allocating and initializing 63808MB of RAM...
 Calculation will run on 6 cores.


 Alpha MOs, Restricted
 -- Occupied --                  
-104.89 -104.89  -15.75  -15.74  -10.62  -10.62   -8.09   -8.09
  1 A     2 A     3 A     4 A     5 A     6 A     7 A     8 A                  
 -8.082  -8.082  -8.082  -8.082  -1.473  -1.190  -1.100  -0.863
  9 A    10 A    11 A    12 A    13 A    14 A    15 A    16 A                  
 -0.702  -0.695  -0.651  -0.519  -0.501  -0.486  -0.459  -0.458
 17 A    18 A    19 A    20 A    21 A    22 A    23 A    24 A                  
 -- Virtual --                   
  0.046   0.057   0.088   0.101   0.108   0.109   0.116   0.137
 25 A    26 A    27 A    28 A    29 A    30 A    31 A    32 A                  
  0.140   0.167   0.201   0.213   0.220   0.231   0.233   0.297
 33 A    34 A    35 A    36 A    37 A    38 A    39 A    40 A                  
  0.319   0.324   0.365   0.533   0.564   0.577   0.583   0.585
 41 A    42 A    43 A    44 A    45 A    46 A    47 A    48 A                  
  0.599   0.601   0.773   0.898   0.905   0.934   0.951   1.070
 49 A    50 A    51 A    52 A    53 A    54 A    55 A    56 A                  
  1.076   1.084   1.103   1.109   1.130   1.166   1.179   1.202
 57 A    58 A    59 A    60 A    61 A    62 A    63 A    64 A                  
  1.225   1.253   1.355   1.430   1.433   1.502   1.878   1.999
 65 A    66 A    67 A    68 A    69 A    70 A    71 A    72 A                  
  2.043   2.278   2.346   2.510   2.575   2.589   2.596   2.638
 73 A    74 A    75 A    76 A    77 A    78 A    79 A    80 A                  
  2.686   2.807   3.012   3.024   3.129   3.368   4.112   4.235
 81 A    82 A    83 A    84 A    85 A    86 A    87 A    88 A                  
  4.328   4.385   4.537   5.215  10.257  10.395  26.592  26.622
 89 A    90 A    91 A    92 A    93 A    94 A    95 A    96 A                  
 26.627  26.692  27.045  27.078  36.561  37.031 219.092 219.250
 97 A    98 A    99 A   100 A   101 A   102 A   103 A   104 A                  

 Beta MOs, Restricted
 -- Occupied --                  
-104.89 -104.89  -15.75  -15.74  -10.62  -10.62   -8.09   -8.09
  1 A     2 A     3 A     4 A     5 A     6 A     7 A     8 A                  
 -8.082  -8.082  -8.082  -8.082  -1.473  -1.190  -1.100  -0.863
  9 A    10 A    11 A    12 A    13 A    14 A    15 A    16 A                  
 -0.702  -0.695  -0.651  -0.519  -0.501  -0.486  -0.459  -0.458
 17 A    18 A    19 A    20 A    21 A    22 A    23 A    24 A                  
 -- Virtual --                   
  0.046   0.057   0.088   0.101   0.108   0.109   0.116   0.137
 25 A    26 A    27 A    28 A    29 A    30 A    31 A    32 A                  
  0.140   0.167   0.201   0.213   0.220   0.231   0.233   0.297
 33 A    34 A    35 A    36 A    37 A    38 A    39 A    40 A                  
  0.319   0.324   0.365   0.533   0.564   0.577   0.583   0.585
 41 A    42 A    43 A    44 A    45 A    46 A    47 A    48 A                  
  0.599   0.601   0.773   0.898   0.905   0.934   0.951   1.070
 49 A    50 A    51 A    52 A    53 A    54 A    55 A    56 A                  
  1.076   1.084   1.103   1.109   1.130   1.166   1.179   1.202
 57 A    58 A    59 A    60 A    61 A    62 A    63 A    64 A                  
  1.225   1.253   1.355   1.430   1.433   1.502   1.878   1.999
 65 A    66 A    67 A    68 A    69 A    70 A    71 A    72 A                  
  2.043   2.278   2.346   2.510   2.575   2.589   2.596   2.638
 73 A    74 A    75 A    76 A    77 A    78 A    79 A    80 A                  
  2.686   2.807   3.012   3.024   3.129   3.368   4.112   4.235
 81 A    82 A    83 A    84 A    85 A    86 A    87 A    88 A                  
  4.328   4.385   4.537   5.215  10.257  10.395  26.592  26.622
 89 A    90 A    91 A    92 A    93 A    94 A    95 A    96 A                  
 26.627  26.692  27.045  27.078  36.561  37.031 219.092 219.250
 97 A    98 A    99 A   100 A   101 A   102 A   103 A   104 A                  

 Occupation and symmetry of molecular orbitals

 Point group: C1 (1 irreducible representation).

                           A     All 
 -------------------------------------
 All molecular orbitals:
  - Alpha                  104   104 
  - Beta                   104   104 
 -------------------------------------
 Alpha orbitals:
  - Frozen occupied        12    12  
  - Active occupied        12    12  
  - Active virtual         80    80  
  - Frozen virtual         0     0   
 -------------------------------------
 Beta orbitals:
  - Frozen occupied        12    12  
  - Active occupied        12    12  
  - Active virtual         80    80  
  - Frozen virtual         0     0   
 -------------------------------------

 Import integrals:   CPU 0.00 s  wall 0.00 s

 Import integrals:   CPU 19.51 s  wall 4.47 s

 MP2 amplitudes:   CPU 0.08 s  wall 0.06 s

Running a double precision version
           CCSD T amplitudes will be solved using DIIS.

           Start     Size      MaxIter   EConv     TConv     
           3         7         100       1.00e-07  1.00e-05  
 ------------------------------------------------------------------------------
           Energy (a.u.)   Ediff      Tdiff       Comment
 ------------------------------------------------------------------------------
         -1028.43509300                           
     1   -1028.43452769   5.65e-04   7.73e-01     
     2   -1028.45736823   2.28e-02   1.03e-01     
     3   -1028.45708541   2.83e-04   4.26e-02     
     4   -1028.45953571   2.45e-03   1.31e-02     Switched to DIIS steps.
     5   -1028.46038940   8.54e-04   1.14e-02     
     6   -1028.46044329   5.39e-05   2.28e-03     
     7   -1028.46044960   6.31e-06   1.15e-03     
     8   -1028.46045244   2.84e-06   3.14e-04     
     9   -1028.46045478   2.34e-06   2.02e-04     
    10   -1028.46045495   1.71e-07   5.94e-05     
    11   -1028.46045479   1.55e-07   2.44e-05     
    12   -1028.46045477   2.56e-08   1.03e-05     
    13   -1028.46045474   2.54e-08   2.78e-06     
 ------------------------------------------------------------------------------
         -1028.46045474                           CCSD T converged.

End of double precision
 SCF energy                 = -1027.80513552
 MP2 energy                 = -1028.43509300
 CCSD correlation energy     =    -0.65531922
 CCSD total energy           = -1028.46045474

 CCSD  T1^2 = 0.0104  T2^2 = 0.2571  Leading amplitudes:

 Amplitude    Orbitals with energies
  0.0340       20 (A) A                  ->    26 (A) A                   
              -0.5186                          0.0574                     
  0.0340       20 (A) B                  ->    26 (A) B                   
              -0.5186                          0.0574                     
 -0.0183       23 (A) A                  ->    35 (A) A                   
              -0.4589                          0.2005                     
 -0.0183       23 (A) B                  ->    35 (A) B                   
              -0.4589                          0.2005                     

 Amplitude    Orbitals with energies
 -0.0823       19 (A) A      19 (A) B    ->    26 (A) A      26 (A) B     
              -0.6514       -0.6514            0.0574        0.0574       
  0.0823       19 (A) A      19 (A) B    ->    26 (A) B      26 (A) A     
              -0.6514       -0.6514            0.0574        0.0574       
  0.0823       19 (A) B      19 (A) A    ->    26 (A) A      26 (A) B     
              -0.6514       -0.6514            0.0574        0.0574       
 -0.0823       19 (A) B      19 (A) A    ->    26 (A) B      26 (A) A     
              -0.6514       -0.6514            0.0574        0.0574       

 Computing CCSD intemediates for later calculations in double precision
 Finished.

Running a double precision version
           CCSD Lambda amplitudes will be solved using DIIS.
           Start     Size      MaxIter   EConv     LConv     
           3         7         100       1.00e-07  1.00e-05  
 ------------------------------------------------------------------------------
            Enorm      Ldiff       Comment
 ------------------------------------------------------------------------------
     1     5.02e-02   3.95e-02     
     2     1.18e-02   3.77e-03     
     3     4.77e-03   1.79e-03     
     4     2.82e-03   8.47e-04     Switched to DIIS steps.
     5     1.01e-03   5.17e-04     
     6     5.07e-04   1.74e-04     
     7     1.65e-04   4.49e-05     
     8     6.05e-05   5.10e-06     
     9     1.88e-05   4.46e-06     
    10     7.03e-06   1.25e-06     
    11     2.86e-06   3.63e-07     
    12     1.12e-06   5.73e-08     
    13     5.02e-07   8.00e-08     
    14     2.31e-07   1.18e-08     
    15     1.28e-07   1.58e-08     
    16     5.50e-08   3.70e-09     
 ------------------------------------------------------------------------------
                                   CCSD Lambda converged.

 Computing density matrices in double precision...
           Orbital response amplitudes will be solved using DIIS.
           Start     Size      MaxIter   EConv     LConv     
           3         7         100       1.00e-06  1.00e-06  
 ------------------------------------------------------------------------------
            Enorm      Ldiff       Comment
 ------------------------------------------------------------------------------
     1     7.64e-02   5.87e-03     
     2     5.94e-02   1.19e-02     
     3     6.51e-02   1.66e-02     
     4     5.05e-03   2.61e-02     Switched to DIIS steps.
     5     4.11e-04   1.87e-04     
     6     1.61e-04   3.98e-05     
     7     4.55e-05   3.11e-05     
     8     3.44e-05   6.26e-06     
     9     7.81e-06   1.19e-06     
    10     1.15e-06   6.22e-07     
    11     4.46e-07   4.00e-08     
 ------------------------------------------------------------------------------
                                   Orbital response converged.

 Computing density matrices... Done.
 CCSD calculation:   CPU 449.42 s  wall 85.39 s

 Transferring MO TPDM to AO TPDM
 Transferring g2_o1o1o1o1
 Transferring g2_o1o1o1v1
 Transferring g2_o1o1v1v1
 Transferring g2_o1v1o1v1
 Transferring g2_o1v1v1v1
 Transferring g2_v1v1v1v1
 Adding separable TPDM
 Computing TPDM gradient
 --------------------------------------------------------
 2e gradient
  Atom          X               Y               Z
 --------------------------------------------------------
    1        -19.398906        2.218913       -0.000000  
    2         -3.723701      -15.966163        0.000000  
    3          3.727723       15.973988       -0.000000  
    4         19.394884       -2.226739       -0.000000  
 --------------------------------------------------------
 --------------------------------------------------------
 Final gradient
  Atom          X               Y               Z
 --------------------------------------------------------
    1        -19.398906        2.218913       -0.000000  
    2         -3.723701      -15.966163        0.000000  
    3          3.727723       15.973988       -0.000000  
    4         19.394884       -2.226739       -0.000000  
 --------------------------------------------------------
 Analytic gradient from two-electron contribution:   CPU 127.31 s  wall 36.47 s

 Total ccman2 time:   CPU 602.20 s  wall 128.56 s


 --------------------------------------------------------------

                    Orbital Energies (a.u.)
 --------------------------------------------------------------

 Alpha MOs
 -- Occupied --
*******-104.893 -15.747 -15.745 -10.617 -10.617  -8.086  -8.086
 -8.082  -8.082  -8.082  -8.082  -1.473  -1.190  -1.100  -0.863
 -0.702  -0.695  -0.651  -0.519  -0.501  -0.486  -0.459  -0.458
 -- Virtual --
  0.046   0.057   0.088   0.101   0.108   0.109   0.116   0.137
  0.140   0.167   0.201   0.213   0.220   0.231   0.233   0.297
  0.319   0.324   0.365   0.533   0.564   0.577   0.583   0.585
  0.599   0.601   0.773   0.898   0.905   0.934   0.951   1.070
  1.076   1.084   1.103   1.109   1.130   1.166   1.179   1.202
  1.225   1.253   1.355   1.430   1.433   1.502   1.878   1.999
  2.043   2.278   2.346   2.510   2.575   2.589   2.596   2.638
  2.686   2.807   3.012   3.024   3.129   3.368   4.112   4.235
  4.328   4.385   4.537   5.215  10.257  10.395  26.592  26.622
 26.627  26.692  27.045  27.078  36.561  37.031 219.092 219.250
 --------------------------------------------------------------

          Ground-State Mulliken Net Atomic Charges

     Atom                 Charge (a.u.)
  ----------------------------------------
      1 Cl                   -0.037200
      2 N                     0.037204
      3 N                     0.037199
      4 Cl                   -0.037203
  ----------------------------------------
  Sum of atomic charges =    -0.000000

 -----------------------------------------------------------------
                    Cartesian Multipole Moments
 -----------------------------------------------------------------
    Charge (ESU x 10^10)
                -0.0000
    Dipole Moment (Debye)
         X       0.0016      Y       0.0000      Z      -0.0000
       Tot       0.0016
    Quadrupole Moments (Debye-Ang)
        XX     -33.7533     XY      -0.8269     YY     -38.5443
        XZ       0.0000     YZ      -0.0000     ZZ     -36.0269
    Octopole Moments (Debye-Ang^2)
       XXX       0.0118    XXY      -0.0063    XYY      -0.0008
       YYY      -0.0382    XXZ      -0.0000    XYZ       0.0000
       YYZ       0.0000    XZZ       0.0016    YZZ      -0.0127
       ZZZ      -0.0000
    Hexadecapole Moments (Debye-Ang^3)
      XXXX    -616.3971   XXXY     -13.5240   XXYY    -125.0949
      XYYY      -0.3994   YYYY     -61.4249   XXXZ       0.0000
      XXYZ       0.0000   XYYZ       0.0000   YYYZ       0.0000
      XXZZ    -123.2746   XYZZ       0.0871   YYZZ     -16.2757
      XZZZ       0.0000   YZZZ       0.0000   ZZZZ     -39.1074
 -----------------------------------------------------------------
 DrvMan completing analytic gradient of the correlated energy
 Correlated dipole moment
            1
    1   0.0006144
    2   0.0000147
    3  -0.0000000
 Energy read as -1028.460454740
 Full Analytical Gradient: (in a.u., or Hartree/Bohr)
             1             2             3             4
    1   -0.00001785    0.00005249   -0.00000436   -0.00003028
    2    0.00004130   -0.00004096   -0.00002548    0.00002513
    3   -0.00000000    0.00000000    0.00000000   -0.00000000
 Gradient time:  CPU 1.39 s  wall 1.43 s
 ----------------------------------------------------------------
             Standard Nuclear Orientation (Angstroms)
    I     Atom           X                Y                Z
 ----------------------------------------------------------------
    1      Cl      2.0484180717    -0.0369310649    -0.0000000000
    2      N       0.3640603487     0.4909826974     0.0000000000
    3      N      -0.3640603487    -0.4909826974    -0.0000000000
    4      Cl     -2.0484180717     0.0359310649     0.0000000000
 ----------------------------------------------------------------
 Nuclear Repulsion Energy =   181.1935212446 hartrees
 There are       24 alpha and       24 beta electrons

                       Distance Matrix (Angstroms)
             Cl(  1)   N (  2)   N (  3)
   N (  2)  1.765150
   N (  3)  2.454835  1.222463
   Cl(  4)  4.097484  2.455020  1.764851

 Requested basis set is 6-311++G(d,p)
 There are 38 shells and 104 basis functions
 A cutoff of  1.0D-14 yielded    667 shell pairs
 There are      5294 function pairs (      5720 Cartesian)
 Smallest overlap matrix eigenvalue = 2.75E-04
 Guess MOs from SCF MO coefficient file

 -----------------------------------------------------------------------
  General SCF calculation program by
  Eric Jon Sundstrom, Paul Horn, Yuezhi Mao, Dmitri Zuev, Alec White,
  David Stuck, Shaama M.S., Shane Yost, Joonho Lee, David Small,
  Daniel Levine, Susi Lehtola, Hugh Burton, Evgeny Epifanovsky
 -----------------------------------------------------------------------
 Hartree-Fock
 using 6 threads for integral computing
 -------------------------------------------------------
 OpenMP Integral computing Module                
 Release: version 2.0, May 2017, Q-Chem Inc. Pleasanton 
 -------------------------------------------------------
 A restricted SCF calculation will be
 performed using DIIS
 SCF converges when DIIS error is below 1.0e-08
 ---------------------------------------
  Cycle       Energy         DIIS error
 ---------------------------------------
    1   -1027.8051150312      1.62e-05  
    2   -1027.8051156185      4.93e-06  
    3   -1027.8051157166      2.75e-06  
    4   -1027.8051157347      1.21e-06  
    5   -1027.8051157417      3.04e-07  
    6   -1027.8051157423      1.25e-07  
    7   -1027.8051157423      4.55e-08  
    8   -1027.8051157424      1.65e-08  
    9   -1027.8051157424      4.27e-09  Convergence criterion met
 ---------------------------------------
 SCF time:   CPU 3.90s  wall 1.00s 
 SCF   energy in the final basis set =    -1027.8051157424
 Total energy in the final basis set =    -1027.8051157424


 ------------------------------------------------------------------------------

   CCMAN2: suite of methods based on coupled cluster
           and equation of motion theories.

   Components:
   * libvmm-1.3-trunk
     by Evgeny Epifanovsky, Ilya Kaliman.
   * libtensor-2.5-trunk
     by Evgeny Epifanovsky, Michael Wormit, Dmitry Zuev, Sam Manzer, 
        Ilya Kaliman.
   * libcc-2.5-trunk
     by Evgeny Epifanovsky, Arik Landau, Tomasz Kus, Kirill Khistyaev, 
        Dmitry Zuev, Prashant Manohar, Xintian Feng, Anna Krylov, 
        Matthew Goldey, Alec White, Thomas Jagau, Kaushik Nanda, 
        Anastasia Gunina, Alexander Kunitsa, Joonho Lee.

   CCMAN original authors:
   Anna I. Krylov, C. David Sherrill, Steven R. Gwaltney,
   Edward F. C. Byrd (2000)
   Sergey V. Levchenko, Lyudmila V. Slipchenko, Tao Wang,
   Ana-Maria C. Cristian (2003)
   Piotr A. Pieniazek, C. Melania Oana, Evgeny Epifanovsky (2007)
   Prashant Manohar (2009)

 ------------------------------------------------------------------------------


 Allocating and initializing 63808MB of RAM...
 Calculation will run on 6 cores.


 Alpha MOs, Restricted
 -- Occupied --                  
-104.89 -104.89  -15.75  -15.75  -10.62  -10.62   -8.09   -8.09
  1 A     2 A     3 A     4 A     5 A     6 A     7 A     8 A                  
 -8.082  -8.082  -8.082  -8.082  -1.473  -1.189  -1.099  -0.863
  9 A    10 A    11 A    12 A    13 A    14 A    15 A    16 A                  
 -0.702  -0.695  -0.651  -0.519  -0.501  -0.486  -0.459  -0.458
 17 A    18 A    19 A    20 A    21 A    22 A    23 A    24 A                  
 -- Virtual --                   
  0.046   0.057   0.088   0.101   0.108   0.109   0.116   0.137
 25 A    26 A    27 A    28 A    29 A    30 A    31 A    32 A                  
  0.140   0.167   0.200   0.213   0.220   0.231   0.233   0.297
 33 A    34 A    35 A    36 A    37 A    38 A    39 A    40 A                  
  0.319   0.324   0.365   0.533   0.564   0.577   0.583   0.585
 41 A    42 A    43 A    44 A    45 A    46 A    47 A    48 A                  
  0.599   0.601   0.773   0.898   0.905   0.934   0.951   1.070
 49 A    50 A    51 A    52 A    53 A    54 A    55 A    56 A                  
  1.076   1.084   1.103   1.109   1.130   1.166   1.179   1.202
 57 A    58 A    59 A    60 A    61 A    62 A    63 A    64 A                  
  1.225   1.253   1.355   1.430   1.433   1.502   1.878   1.999
 65 A    66 A    67 A    68 A    69 A    70 A    71 A    72 A                  
  2.043   2.278   2.346   2.509   2.575   2.589   2.596   2.638
 73 A    74 A    75 A    76 A    77 A    78 A    79 A    80 A                  
  2.686   2.807   3.012   3.024   3.129   3.368   4.112   4.235
 81 A    82 A    83 A    84 A    85 A    86 A    87 A    88 A                  
  4.328   4.385   4.536   5.215  10.256  10.395  26.592  26.622
 89 A    90 A    91 A    92 A    93 A    94 A    95 A    96 A                  
 26.627  26.692  27.045  27.078  36.561  37.031 219.092 219.250
 97 A    98 A    99 A   100 A   101 A   102 A   103 A   104 A                  

 Beta MOs, Restricted
 -- Occupied --                  
-104.89 -104.89  -15.75  -15.75  -10.62  -10.62   -8.09   -8.09
  1 A     2 A     3 A     4 A     5 A     6 A     7 A     8 A                  
 -8.082  -8.082  -8.082  -8.082  -1.473  -1.189  -1.099  -0.863
  9 A    10 A    11 A    12 A    13 A    14 A    15 A    16 A                  
 -0.702  -0.695  -0.651  -0.519  -0.501  -0.486  -0.459  -0.458
 17 A    18 A    19 A    20 A    21 A    22 A    23 A    24 A                  
 -- Virtual --                   
  0.046   0.057   0.088   0.101   0.108   0.109   0.116   0.137
 25 A    26 A    27 A    28 A    29 A    30 A    31 A    32 A                  
  0.140   0.167   0.200   0.213   0.220   0.231   0.233   0.297
 33 A    34 A    35 A    36 A    37 A    38 A    39 A    40 A                  
  0.319   0.324   0.365   0.533   0.564   0.577   0.583   0.585
 41 A    42 A    43 A    44 A    45 A    46 A    47 A    48 A                  
  0.599   0.601   0.773   0.898   0.905   0.934   0.951   1.070
 49 A    50 A    51 A    52 A    53 A    54 A    55 A    56 A                  
  1.076   1.084   1.103   1.109   1.130   1.166   1.179   1.202
 57 A    58 A    59 A    60 A    61 A    62 A    63 A    64 A                  
  1.225   1.253   1.355   1.430   1.433   1.502   1.878   1.999
 65 A    66 A    67 A    68 A    69 A    70 A    71 A    72 A                  
  2.043   2.278   2.346   2.509   2.575   2.589   2.596   2.638
 73 A    74 A    75 A    76 A    77 A    78 A    79 A    80 A                  
  2.686   2.807   3.012   3.024   3.129   3.368   4.112   4.235
 81 A    82 A    83 A    84 A    85 A    86 A    87 A    88 A                  
  4.328   4.385   4.536   5.215  10.256  10.395  26.592  26.622
 89 A    90 A    91 A    92 A    93 A    94 A    95 A    96 A                  
 26.627  26.692  27.045  27.078  36.561  37.031 219.092 219.250
 97 A    98 A    99 A   100 A   101 A   102 A   103 A   104 A                  

 Occupation and symmetry of molecular orbitals

 Point group: C1 (1 irreducible representation).

                           A     All 
 -------------------------------------
 All molecular orbitals:
  - Alpha                  104   104 
  - Beta                   104   104 
 -------------------------------------
 Alpha orbitals:
  - Frozen occupied        12    12  
  - Active occupied        12    12  
  - Active virtual         80    80  
  - Frozen virtual         0     0   
 -------------------------------------
 Beta orbitals:
  - Frozen occupied        12    12  
  - Active occupied        12    12  
  - Active virtual         80    80  
  - Frozen virtual         0     0   
 -------------------------------------

 Import integrals:   CPU 0.00 s  wall 0.00 s

 Import integrals:   CPU 18.59 s  wall 7.04 s

 MP2 amplitudes:   CPU 0.08 s  wall 0.06 s

Running a double precision version
           CCSD T amplitudes will be solved using DIIS.

           Start     Size      MaxIter   EConv     TConv     
           3         7         100       1.00e-07  1.00e-05  
 ------------------------------------------------------------------------------
           Energy (a.u.)   Ediff      Tdiff       Comment
 ------------------------------------------------------------------------------
         -1028.43509390                           
     1   -1028.43452199   5.72e-04   7.73e-01     
     2   -1028.45736789   2.28e-02   1.03e-01     
     3   -1028.45708413   2.84e-04   4.26e-02     
     4   -1028.45953532   2.45e-03   1.31e-02     Switched to DIIS steps.
     5   -1028.46038929   8.54e-04   1.14e-02     
     6   -1028.46044320   5.39e-05   2.28e-03     
     7   -1028.46044952   6.31e-06   1.15e-03     
     8   -1028.46045236   2.84e-06   3.14e-04     
     9   -1028.46045470   2.34e-06   2.02e-04     
    10   -1028.46045487   1.71e-07   5.94e-05     
    11   -1028.46045471   1.55e-07   2.44e-05     
    12   -1028.46045469   2.57e-08   1.03e-05     
    13   -1028.46045466   2.54e-08   2.78e-06     
 ------------------------------------------------------------------------------
         -1028.46045466                           CCSD T converged.

End of double precision
 SCF energy                 = -1027.80511574
 MP2 energy                 = -1028.43509390
 CCSD correlation energy     =    -0.65533892
 CCSD total energy           = -1028.46045466

 CCSD  T1^2 = 0.0104  T2^2 = 0.2571  Leading amplitudes:

 Amplitude    Orbitals with energies
 -0.0339       20 (A) A                  ->    26 (A) A                   
              -0.5186                          0.0574                     
 -0.0339       20 (A) B                  ->    26 (A) B                   
              -0.5186                          0.0574                     
 -0.0183       23 (A) A                  ->    35 (A) A                   
              -0.4590                          0.2004                     
 -0.0183       23 (A) B                  ->    35 (A) B                   
              -0.4590                          0.2004                     

 Amplitude    Orbitals with energies
 -0.0823       19 (A) A      19 (A) B    ->    26 (A) A      26 (A) B     
              -0.6514       -0.6514            0.0574        0.0574       
  0.0823       19 (A) A      19 (A) B    ->    26 (A) B      26 (A) A     
              -0.6514       -0.6514            0.0574        0.0574       
  0.0823       19 (A) B      19 (A) A    ->    26 (A) A      26 (A) B     
              -0.6514       -0.6514            0.0574        0.0574       
 -0.0823       19 (A) B      19 (A) A    ->    26 (A) B      26 (A) A     
              -0.6514       -0.6514            0.0574        0.0574       

 Computing CCSD intemediates for later calculations in double precision
 Finished.

Running a double precision version
           CCSD Lambda amplitudes will be solved using DIIS.
           Start     Size      MaxIter   EConv     LConv     
           3         7         100       1.00e-07  1.00e-05  
 ------------------------------------------------------------------------------
            Enorm      Ldiff       Comment
 ------------------------------------------------------------------------------
     1     5.03e-02   3.95e-02     
     2     1.18e-02   3.78e-03     
     3     4.77e-03   1.79e-03     
     4     2.82e-03   8.47e-04     Switched to DIIS steps.
     5     1.01e-03   5.17e-04     
     6     5.07e-04   1.74e-04     
     7     1.65e-04   4.49e-05     
     8     6.05e-05   5.10e-06     
     9     1.88e-05   4.46e-06     
    10     7.04e-06   1.26e-06     
    11     2.87e-06   3.64e-07     
    12     1.12e-06   5.75e-08     
    13     5.03e-07   8.01e-08     
    14     2.32e-07   1.19e-08     
    15     1.28e-07   1.59e-08     
    16     5.51e-08   3.71e-09     
 ------------------------------------------------------------------------------
                                   CCSD Lambda converged.

 Computing density matrices in double precision...
           Orbital response amplitudes will be solved using DIIS.
           Start     Size      MaxIter   EConv     LConv     
           3         7         100       1.00e-06  1.00e-06  
 ------------------------------------------------------------------------------
            Enorm      Ldiff       Comment
 ------------------------------------------------------------------------------
     1     7.64e-02   5.86e-03     
     2     5.94e-02   1.19e-02     
     3     6.51e-02   1.66e-02     
     4     5.06e-03   2.61e-02     Switched to DIIS steps.
     5     4.11e-04   1.87e-04     
     6     1.61e-04   3.99e-05     
     7     4.55e-05   3.11e-05     
     8     3.45e-05   6.26e-06     
     9     7.80e-06   1.19e-06     
    10     1.15e-06   6.23e-07     
    11     4.46e-07   4.01e-08     
 ------------------------------------------------------------------------------
                                   Orbital response converged.

 Computing density matrices... Done.
 CCSD calculation:   CPU 449.19 s  wall 85.06 s

 Transferring MO TPDM to AO TPDM
 Transferring g2_o1o1o1o1
 Transferring g2_o1o1o1v1
 Transferring g2_o1o1v1v1
 Transferring g2_o1v1o1v1
 Transferring g2_o1v1v1v1
 Transferring g2_v1v1v1v1
 Adding separable TPDM
 Computing TPDM gradient
 --------------------------------------------------------
 2e gradient
  Atom          X               Y               Z
 --------------------------------------------------------
    1        -19.390542        2.235859       -0.000000  
    2         -3.731341      -15.978993        0.000000  
    3          3.727313       15.971173       -0.000000  
    4         19.394569       -2.228039        0.000000  
 --------------------------------------------------------
 --------------------------------------------------------
 Final gradient
  Atom          X               Y               Z
 --------------------------------------------------------
    1        -19.390542        2.235859       -0.000000  
    2         -3.731341      -15.978993        0.000000  
    3          3.727313       15.971173       -0.000000  
    4         19.394569       -2.228039        0.000000  
 --------------------------------------------------------
 Analytic gradient from two-electron contribution:   CPU 107.95 s  wall 26.41 s

 Total ccman2 time:   CPU 582.39 s  wall 120.94 s


 --------------------------------------------------------------

                    Orbital Energies (a.u.)
 --------------------------------------------------------------

 Alpha MOs
 -- Occupied --
*******-104.893 -15.747 -15.745 -10.617 -10.617  -8.086  -8.086
 -8.082  -8.082  -8.082  -8.082  -1.473  -1.189  -1.099  -0.863
 -0.702  -0.695  -0.651  -0.519  -0.501  -0.486  -0.459  -0.458
 -- Virtual --
  0.046   0.057   0.088   0.101   0.108   0.109   0.116   0.137
  0.140   0.167   0.200   0.213   0.220   0.231   0.233   0.297
  0.319   0.324   0.365   0.533   0.564   0.577   0.583   0.585
  0.599   0.601   0.773   0.898   0.905   0.934   0.951   1.070
  1.076   1.084   1.103   1.109   1.130   1.166   1.179   1.202
  1.225   1.253   1.355   1.430   1.433   1.502   1.878   1.999
  2.043   2.278   2.346   2.509   2.575   2.589   2.596   2.638
  2.686   2.807   3.012   3.024   3.129   3.368   4.112   4.235
  4.328   4.385   4.536   5.215  10.256  10.395  26.592  26.622
 26.627  26.692  27.045  27.078  36.561  37.031 219.092 219.250
 --------------------------------------------------------------

          Ground-State Mulliken Net Atomic Charges

     Atom                 Charge (a.u.)
  ----------------------------------------
      1 Cl                   -0.037348
      2 N                     0.037344
      3 N                     0.037348
      4 Cl                   -0.037344
  ----------------------------------------
  Sum of atomic charges =     0.000000

 -----------------------------------------------------------------
                    Cartesian Multipole Moments
 -----------------------------------------------------------------
    Charge (ESU x 10^10)
                 0.0000
    Dipole Moment (Debye)
         X      -0.0016      Y      -0.0000      Z       0.0000
       Tot       0.0016
    Quadrupole Moments (Debye-Ang)
        XX     -33.7596     XY      -0.8296     YY     -38.5423
        XZ      -0.0000     YZ      -0.0000     ZZ     -36.0277
    Octopole Moments (Debye-Ang^2)
       XXX      -0.0118    XXY       0.0063    XYY       0.0008
       YYY       0.0382    XXZ       0.0000    XYZ      -0.0000
       YYZ       0.0000    XZZ      -0.0016    YZZ       0.0127
       ZZZ       0.0000
    Hexadecapole Moments (Debye-Ang^3)
      XXXX    -616.4706   XXXY     -13.4160   XXYY    -125.0843
      XYYY      -0.2453   YYYY     -61.4315   XXXZ      -0.0000
      XXYZ      -0.0000   XYYZ      -0.0000   YYYZ      -0.0000
      XXZZ    -123.2799   XYZZ       0.1394   YYZZ     -16.2773
      XZZZ      -0.0000   YZZZ      -0.0000   ZZZZ     -39.1090
 -----------------------------------------------------------------
 DrvMan completing analytic gradient of the correlated energy
 Correlated dipole moment
            1
    1  -0.0006141
    2  -0.0000142
    3   0.0000000
 Energy read as -1028.460454661
 Full Analytical Gradient: (in a.u., or Hartree/Bohr)
             1             2             3             4
    1    0.00006067   -0.00014242    0.00009429   -0.00001254
    2   -0.00008552    0.00016419   -0.00009770    0.00001903
    3    0.00000000   -0.00000000   -0.00000000    0.00000000
 Gradient time:  CPU 1.49 s  wall 1.54 s
 ----------------------------------------------------------------
             Standard Nuclear Orientation (Angstroms)
    I     Atom           X                Y                Z
 ----------------------------------------------------------------
    1      Cl      2.0484180717    -0.0359310649     0.0010000000
    2      N       0.3640603487     0.4909826974     0.0000000000
    3      N      -0.3640603487    -0.4909826974    -0.0000000000
    4      Cl     -2.0484180717     0.0359310649     0.0000000000
 ----------------------------------------------------------------
 Nuclear Repulsion Energy =   181.1977788270 hartrees
 There are       24 alpha and       24 beta electrons

                       Distance Matrix (Angstroms)
             Cl(  1)   N (  2)   N (  3)
   N (  2)  1.764851
   N (  3)  2.455020  1.222463
   Cl(  4)  4.097466  2.455020  1.764851

 Requested basis set is 6-311++G(d,p)
 There are 38 shells and 104 basis functions
 A cutoff of  1.0D-14 yielded    667 shell pairs
 There are      5294 function pairs (      5720 Cartesian)
 Smallest overlap matrix eigenvalue = 2.75E-04
 Guess MOs from SCF MO coefficient file

 -----------------------------------------------------------------------
  General SCF calculation program by
  Eric Jon Sundstrom, Paul Horn, Yuezhi Mao, Dmitri Zuev, Alec White,
  David Stuck, Shaama M.S., Shane Yost, Joonho Lee, David Small,
  Daniel Levine, Susi Lehtola, Hugh Burton, Evgeny Epifanovsky
 -----------------------------------------------------------------------
 Hartree-Fock
 using 6 threads for integral computing
 -------------------------------------------------------
 OpenMP Integral computing Module                
 Release: version 2.0, May 2017, Q-Chem Inc. Pleasanton 
 -------------------------------------------------------
 A restricted SCF calculation will be
 performed using DIIS
 SCF converges when DIIS error is below 1.0e-08
 ---------------------------------------
  Cycle       Energy         DIIS error
 ---------------------------------------
    1   -1027.8051253371      1.08e-05  
    2   -1027.8051256145      3.32e-06  
    3   -1027.8051256647      1.62e-06  
    4   -1027.8051256730      8.70e-07  
    5   -1027.8051256761      2.35e-07  
    6   -1027.8051256765      9.81e-08  
    7   -1027.8051256765      5.06e-08  
    8   -1027.8051256765      2.23e-08  
    9   -1027.8051256765      8.54e-09  Convergence criterion met
 ---------------------------------------
 SCF time:   CPU 4.00s  wall 1.00s 
 SCF   energy in the final basis set =    -1027.8051256765
 Total energy in the final basis set =    -1027.8051256765


 ------------------------------------------------------------------------------

   CCMAN2: suite of methods based on coupled cluster
           and equation of motion theories.

   Components:
   * libvmm-1.3-trunk
     by Evgeny Epifanovsky, Ilya Kaliman.
   * libtensor-2.5-trunk
     by Evgeny Epifanovsky, Michael Wormit, Dmitry Zuev, Sam Manzer, 
        Ilya Kaliman.
   * libcc-2.5-trunk
     by Evgeny Epifanovsky, Arik Landau, Tomasz Kus, Kirill Khistyaev, 
        Dmitry Zuev, Prashant Manohar, Xintian Feng, Anna Krylov, 
        Matthew Goldey, Alec White, Thomas Jagau, Kaushik Nanda, 
        Anastasia Gunina, Alexander Kunitsa, Joonho Lee.

   CCMAN original authors:
   Anna I. Krylov, C. David Sherrill, Steven R. Gwaltney,
   Edward F. C. Byrd (2000)
   Sergey V. Levchenko, Lyudmila V. Slipchenko, Tao Wang,
   Ana-Maria C. Cristian (2003)
   Piotr A. Pieniazek, C. Melania Oana, Evgeny Epifanovsky (2007)
   Prashant Manohar (2009)

 ------------------------------------------------------------------------------


 Allocating and initializing 63808MB of RAM...
 Calculation will run on 6 cores.


 Alpha MOs, Restricted
 -- Occupied --                  
-104.89 -104.89  -15.75  -15.74  -10.62  -10.62   -8.09   -8.09
  1 A     2 A     3 A     4 A     5 A     6 A     7 A     8 A                  
 -8.082  -8.082  -8.082  -8.082  -1.473  -1.189  -1.099  -0.863
  9 A    10 A    11 A    12 A    13 A    14 A    15 A    16 A                  
 -0.702  -0.695  -0.651  -0.519  -0.501  -0.486  -0.459  -0.458
 17 A    18 A    19 A    20 A    21 A    22 A    23 A    24 A                  
 -- Virtual --                   
  0.046   0.057   0.088   0.101   0.108   0.109   0.116   0.137
 25 A    26 A    27 A    28 A    29 A    30 A    31 A    32 A                  
  0.140   0.167   0.200   0.213   0.220   0.231   0.233   0.297
 33 A    34 A    35 A    36 A    37 A    38 A    39 A    40 A                  
  0.319   0.324   0.365   0.533   0.564   0.577   0.583   0.585
 41 A    42 A    43 A    44 A    45 A    46 A    47 A    48 A                  
  0.599   0.601   0.773   0.898   0.905   0.934   0.951   1.070
 49 A    50 A    51 A    52 A    53 A    54 A    55 A    56 A                  
  1.076   1.084   1.103   1.109   1.130   1.166   1.179   1.202
 57 A    58 A    59 A    60 A    61 A    62 A    63 A    64 A                  
  1.225   1.253   1.355   1.430   1.433   1.502   1.878   1.999
 65 A    66 A    67 A    68 A    69 A    70 A    71 A    72 A                  
  2.043   2.278   2.346   2.509   2.575   2.589   2.596   2.638
 73 A    74 A    75 A    76 A    77 A    78 A    79 A    80 A                  
  2.686   2.807   3.012   3.024   3.129   3.368   4.112   4.235
 81 A    82 A    83 A    84 A    85 A    86 A    87 A    88 A                  
  4.328   4.385   4.536   5.215  10.257  10.395  26.592  26.622
 89 A    90 A    91 A    92 A    93 A    94 A    95 A    96 A                  
 26.627  26.692  27.045  27.078  36.561  37.031 219.092 219.250
 97 A    98 A    99 A   100 A   101 A   102 A   103 A   104 A                  

 Beta MOs, Restricted
 -- Occupied --                  
-104.89 -104.89  -15.75  -15.74  -10.62  -10.62   -8.09   -8.09
  1 A     2 A     3 A     4 A     5 A     6 A     7 A     8 A                  
 -8.082  -8.082  -8.082  -8.082  -1.473  -1.189  -1.099  -0.863
  9 A    10 A    11 A    12 A    13 A    14 A    15 A    16 A                  
 -0.702  -0.695  -0.651  -0.519  -0.501  -0.486  -0.459  -0.458
 17 A    18 A    19 A    20 A    21 A    22 A    23 A    24 A                  
 -- Virtual --                   
  0.046   0.057   0.088   0.101   0.108   0.109   0.116   0.137
 25 A    26 A    27 A    28 A    29 A    30 A    31 A    32 A                  
  0.140   0.167   0.200   0.213   0.220   0.231   0.233   0.297
 33 A    34 A    35 A    36 A    37 A    38 A    39 A    40 A                  
  0.319   0.324   0.365   0.533   0.564   0.577   0.583   0.585
 41 A    42 A    43 A    44 A    45 A    46 A    47 A    48 A                  
  0.599   0.601   0.773   0.898   0.905   0.934   0.951   1.070
 49 A    50 A    51 A    52 A    53 A    54 A    55 A    56 A                  
  1.076   1.084   1.103   1.109   1.130   1.166   1.179   1.202
 57 A    58 A    59 A    60 A    61 A    62 A    63 A    64 A                  
  1.225   1.253   1.355   1.430   1.433   1.502   1.878   1.999
 65 A    66 A    67 A    68 A    69 A    70 A    71 A    72 A                  
  2.043   2.278   2.346   2.509   2.575   2.589   2.596   2.638
 73 A    74 A    75 A    76 A    77 A    78 A    79 A    80 A                  
  2.686   2.807   3.012   3.024   3.129   3.368   4.112   4.235
 81 A    82 A    83 A    84 A    85 A    86 A    87 A    88 A                  
  4.328   4.385   4.536   5.215  10.257  10.395  26.592  26.622
 89 A    90 A    91 A    92 A    93 A    94 A    95 A    96 A                  
 26.627  26.692  27.045  27.078  36.561  37.031 219.092 219.250
 97 A    98 A    99 A   100 A   101 A   102 A   103 A   104 A                  

 Occupation and symmetry of molecular orbitals

 Point group: C1 (1 irreducible representation).

                           A     All 
 -------------------------------------
 All molecular orbitals:
  - Alpha                  104   104 
  - Beta                   104   104 
 -------------------------------------
 Alpha orbitals:
  - Frozen occupied        12    12  
  - Active occupied        12    12  
  - Active virtual         80    80  
  - Frozen virtual         0     0   
 -------------------------------------
 Beta orbitals:
  - Frozen occupied        12    12  
  - Active occupied        12    12  
  - Active virtual         80    80  
  - Frozen virtual         0     0   
 -------------------------------------

 Import integrals:   CPU 0.00 s  wall 0.00 s

 Import integrals:   CPU 20.31 s  wall 4.57 s

 MP2 amplitudes:   CPU 0.09 s  wall 0.06 s

Running a double precision version
           CCSD T amplitudes will be solved using DIIS.

           Start     Size      MaxIter   EConv     TConv     
           3         7         100       1.00e-07  1.00e-05  
 ------------------------------------------------------------------------------
           Energy (a.u.)   Ediff      Tdiff       Comment
 ------------------------------------------------------------------------------
         -1028.43509349                           
     1   -1028.43452488   5.69e-04   7.73e-01     
     2   -1028.45736810   2.28e-02   1.03e-01     
     3   -1028.45708481   2.83e-04   4.26e-02     
     4   -1028.45953556   2.45e-03   1.31e-02     Switched to DIIS steps.
     5   -1028.46038939   8.54e-04   1.14e-02     
     6   -1028.46044329   5.39e-05   2.28e-03     
     7   -1028.46044960   6.31e-06   1.15e-03     
     8   -1028.46045244   2.84e-06   3.14e-04     
     9   -1028.46045478   2.34e-06   2.02e-04     
    10   -1028.46045495   1.71e-07   5.94e-05     
    11   -1028.46045479   1.55e-07   2.44e-05     
    12   -1028.46045477   2.57e-08   1.03e-05     
    13   -1028.46045474   2.54e-08   2.78e-06     
 ------------------------------------------------------------------------------
         -1028.46045474                           CCSD T converged.

End of double precision
 SCF energy                 = -1027.80512568
 MP2 energy                 = -1028.43509349
 CCSD correlation energy     =    -0.65532907
 CCSD total energy           = -1028.46045474

 CCSD  T1^2 = 0.0104  T2^2 = 0.2571  Leading amplitudes:

 Amplitude    Orbitals with energies
 -0.0339       20 (A) A                  ->    26 (A) A                   
              -0.5186                          0.0574                     
 -0.0339       20 (A) B                  ->    26 (A) B                   
              -0.5186                          0.0574                     
 -0.0183       23 (A) A                  ->    35 (A) A                   
              -0.4589                          0.2005                     
 -0.0183       23 (A) B                  ->    35 (A) B                   
              -0.4589                          0.2005                     

 Amplitude    Orbitals with energies
 -0.0823       19 (A) A      19 (A) B    ->    26 (A) A      26 (A) B     
              -0.6514       -0.6514            0.0574        0.0574       
  0.0823       19 (A) A      19 (A) B    ->    26 (A) B      26 (A) A     
              -0.6514       -0.6514            0.0574        0.0574       
  0.0823       19 (A) B      19 (A) A    ->    26 (A) A      26 (A) B     
              -0.6514       -0.6514            0.0574        0.0574       
 -0.0823       19 (A) B      19 (A) A    ->    26 (A) B      26 (A) A     
              -0.6514       -0.6514            0.0574        0.0574       

 Computing CCSD intemediates for later calculations in double precision
 Finished.

Running a double precision version
           CCSD Lambda amplitudes will be solved using DIIS.
           Start     Size      MaxIter   EConv     LConv     
           3         7         100       1.00e-07  1.00e-05  
 ------------------------------------------------------------------------------
            Enorm      Ldiff       Comment
 ------------------------------------------------------------------------------
     1     5.02e-02   3.95e-02     
     2     1.18e-02   3.78e-03     
     3     4.77e-03   1.79e-03     
     4     2.82e-03   8.47e-04     Switched to DIIS steps.
     5     1.01e-03   5.17e-04     
     6     5.07e-04   1.74e-04     
     7     1.65e-04   4.49e-05     
     8     6.05e-05   5.10e-06     
     9     1.88e-05   4.46e-06     
    10     7.04e-06   1.26e-06     
    11     2.86e-06   3.64e-07     
    12     1.12e-06   5.74e-08     
    13     5.03e-07   8.01e-08     
    14     2.32e-07   1.18e-08     
    15     1.28e-07   1.58e-08     
    16     5.50e-08   3.70e-09     
 ------------------------------------------------------------------------------
                                   CCSD Lambda converged.

 Computing density matrices in double precision...
           Orbital response amplitudes will be solved using DIIS.
           Start     Size      MaxIter   EConv     LConv     
           3         7         100       1.00e-06  1.00e-06  
 ------------------------------------------------------------------------------
            Enorm      Ldiff       Comment
 ------------------------------------------------------------------------------
     1     7.64e-02   5.87e-03     
     2     5.94e-02   1.19e-02     
     3     6.51e-02   1.66e-02     
     4     5.06e-03   2.61e-02     Switched to DIIS steps.
     5     4.11e-04   1.87e-04     
     6     1.60e-04   3.98e-05     
     7     3.80e-05   3.12e-05     
     8     8.97e-06   6.72e-06     
     9     1.26e-06   1.39e-06     
    10     4.23e-07   2.59e-08     
 ------------------------------------------------------------------------------
                                   Orbital response converged.

 Computing density matrices... Done.
 CCSD calculation:   CPU 449.34 s  wall 85.07 s

 Transferring MO TPDM to AO TPDM
 Transferring g2_o1o1o1o1
 Transferring g2_o1o1o1v1
 Transferring g2_o1o1v1v1
 Transferring g2_o1v1o1v1
 Transferring g2_o1v1v1v1
 Transferring g2_v1v1v1v1
 Adding separable TPDM
 Computing TPDM gradient
 --------------------------------------------------------
 2e gradient
  Atom          X               Y               Z
 --------------------------------------------------------
    1        -19.394722        2.227388       -0.009519  
    2         -3.727524      -15.972581        0.006403  
    3          3.727518       15.972581        0.002491  
    4         19.394727       -2.227389        0.000625  
 --------------------------------------------------------
 --------------------------------------------------------
 Final gradient
  Atom          X               Y               Z
 --------------------------------------------------------
    1        -19.394722        2.227388       -0.009519  
    2         -3.727524      -15.972581        0.006403  
    3          3.727518       15.972581        0.002491  
    4         19.394727       -2.227389        0.000625  
 --------------------------------------------------------
 Analytic gradient from two-electron contribution:   CPU 132.37 s  wall 37.51 s

 Total ccman2 time:   CPU 607.46 s  wall 129.12 s


 --------------------------------------------------------------

                    Orbital Energies (a.u.)
 --------------------------------------------------------------

 Alpha MOs
 -- Occupied --
*******-104.893 -15.747 -15.745 -10.617 -10.617  -8.086  -8.086
 -8.082  -8.082  -8.082  -8.082  -1.473  -1.189  -1.099  -0.863
 -0.702  -0.695  -0.651  -0.519  -0.501  -0.486  -0.459  -0.458
 -- Virtual --
  0.046   0.057   0.088   0.101   0.108   0.109   0.116   0.137
  0.140   0.167   0.200   0.213   0.220   0.231   0.233   0.297
  0.319   0.324   0.365   0.533   0.564   0.577   0.583   0.585
  0.599   0.601   0.773   0.898   0.905   0.934   0.951   1.070
  1.076   1.084   1.103   1.109   1.130   1.166   1.179   1.202
  1.225   1.253   1.355   1.430   1.433   1.502   1.878   1.999
  2.043   2.278   2.346   2.509   2.575   2.589   2.596   2.638
  2.686   2.807   3.012   3.024   3.129   3.368   4.112   4.235
  4.328   4.385   4.536   5.215  10.257  10.395  26.592  26.622
 26.627  26.692  27.045  27.078  36.561  37.031 219.092 219.250
 --------------------------------------------------------------

          Ground-State Mulliken Net Atomic Charges

     Atom                 Charge (a.u.)
  ----------------------------------------
      1 Cl                   -0.037274
      2 N                     0.037274
      3 N                     0.037274
      4 Cl                   -0.037273
  ----------------------------------------
  Sum of atomic charges =    -0.000000

 -----------------------------------------------------------------
                    Cartesian Multipole Moments
 -----------------------------------------------------------------
    Charge (ESU x 10^10)
                 0.0000
    Dipole Moment (Debye)
         X      -0.0000      Y      -0.0000      Z       0.0001
       Tot       0.0001
    Quadrupole Moments (Debye-Ang)
        XX     -33.7564     XY      -0.8282     YY     -38.5433
        XZ       0.0007     YZ       0.0002     ZZ     -36.0273
    Octopole Moments (Debye-Ang^2)
       XXX      -0.0000    XXY       0.0000    XYY      -0.0000
       YYY      -0.0000    XXZ      -0.0062    XYZ      -0.0010
       YYZ      -0.0128    XZZ       0.0000    YZZ      -0.0000
       ZZZ      -0.0387
    Hexadecapole Moments (Debye-Ang^3)
      XXXX    -616.4339   XXXY     -13.4700   XXYY    -125.0896
      XYYY      -0.3224   YYYY     -61.4281   XXXZ      -0.0570
      XXYZ      -0.0030   XYYZ      -0.0261   YYYZ       0.0022
      XXZZ    -123.2773   XYZZ       0.1133   YYZZ     -16.2765
      XZZZ      -0.0797   YZZZ       0.0018   ZZZZ     -39.1083
 -----------------------------------------------------------------
 DrvMan completing analytic gradient of the correlated energy
 Correlated dipole moment
            1
    1  -0.0000021
    2  -0.0000002
    3   0.0000321
 Energy read as -1028.460454742
 Full Analytical Gradient: (in a.u., or Hartree/Bohr)
             1             2             3             4
    1    0.00002147   -0.00004506    0.00004499   -0.00002141
    2   -0.00002211    0.00006160   -0.00006157    0.00002208
    3    0.00001984   -0.00001992   -0.00001970    0.00001978
 Gradient time:  CPU 1.45 s  wall 1.55 s
 ----------------------------------------------------------------
             Standard Nuclear Orientation (Angstroms)
    I     Atom           X                Y                Z
 ----------------------------------------------------------------
    1      Cl      2.0484180717    -0.0359310649    -0.0000000000
    2      N       0.3650603487     0.4909826974     0.0000000000
    3      N      -0.3640603487    -0.4909826974    -0.0000000000
    4      Cl     -2.0484180717     0.0359310649     0.0000000000
 ----------------------------------------------------------------
 Nuclear Repulsion Energy =   181.1964961593 hartrees
 There are       24 alpha and       24 beta electrons

                       Distance Matrix (Angstroms)
             Cl(  1)   N (  2)   N (  3)
   N (  2)  1.763897
   N (  3)  2.455020  1.223059
   Cl(  4)  4.097466  2.456003  1.764851

 Requested basis set is 6-311++G(d,p)
 There are 38 shells and 104 basis functions
 A cutoff of  1.0D-14 yielded    667 shell pairs
 There are      5294 function pairs (      5720 Cartesian)
 Smallest overlap matrix eigenvalue = 2.76E-04
 Guess MOs from SCF MO coefficient file

 -----------------------------------------------------------------------
  General SCF calculation program by
  Eric Jon Sundstrom, Paul Horn, Yuezhi Mao, Dmitri Zuev, Alec White,
  David Stuck, Shaama M.S., Shane Yost, Joonho Lee, David Small,
  Daniel Levine, Susi Lehtola, Hugh Burton, Evgeny Epifanovsky
 -----------------------------------------------------------------------
 Hartree-Fock
 using 6 threads for integral computing
 -------------------------------------------------------
 OpenMP Integral computing Module                
 Release: version 2.0, May 2017, Q-Chem Inc. Pleasanton 
 -------------------------------------------------------
 A restricted SCF calculation will be
 performed using DIIS
 SCF converges when DIIS error is below 1.0e-08
 ---------------------------------------
  Cycle       Energy         DIIS error
 ---------------------------------------
    1   -1027.8050808305      2.50e-05  
    2   -1027.8050818444      6.68e-06  
    3   -1027.8050819443      4.02e-06  
    4   -1027.8050819685      1.18e-06  
    5   -1027.8050819733      4.43e-07  
    6   -1027.8050819742      2.15e-07  
    7   -1027.8050819745      8.07e-08  
    8   -1027.8050819745      3.05e-08  
    9   -1027.8050819745      1.19e-08  
   10   -1027.8050819745      5.31e-09  Convergence criterion met
 ---------------------------------------
 SCF time:   CPU 4.19s  wall 1.00s 
 SCF   energy in the final basis set =    -1027.8050819745
 Total energy in the final basis set =    -1027.8050819745


 ------------------------------------------------------------------------------

   CCMAN2: suite of methods based on coupled cluster
           and equation of motion theories.

   Components:
   * libvmm-1.3-trunk
     by Evgeny Epifanovsky, Ilya Kaliman.
   * libtensor-2.5-trunk
     by Evgeny Epifanovsky, Michael Wormit, Dmitry Zuev, Sam Manzer, 
        Ilya Kaliman.
   * libcc-2.5-trunk
     by Evgeny Epifanovsky, Arik Landau, Tomasz Kus, Kirill Khistyaev, 
        Dmitry Zuev, Prashant Manohar, Xintian Feng, Anna Krylov, 
        Matthew Goldey, Alec White, Thomas Jagau, Kaushik Nanda, 
        Anastasia Gunina, Alexander Kunitsa, Joonho Lee.

   CCMAN original authors:
   Anna I. Krylov, C. David Sherrill, Steven R. Gwaltney,
   Edward F. C. Byrd (2000)
   Sergey V. Levchenko, Lyudmila V. Slipchenko, Tao Wang,
   Ana-Maria C. Cristian (2003)
   Piotr A. Pieniazek, C. Melania Oana, Evgeny Epifanovsky (2007)
   Prashant Manohar (2009)

 ------------------------------------------------------------------------------


 Allocating and initializing 63808MB of RAM...
 Calculation will run on 6 cores.


 Alpha MOs, Restricted
 -- Occupied --                  
-104.89 -104.89  -15.75  -15.74  -10.62  -10.62   -8.09   -8.09
  1 A     2 A     3 A     4 A     5 A     6 A     7 A     8 A                  
 -8.082  -8.082  -8.082  -8.082  -1.472  -1.190  -1.099  -0.863
  9 A    10 A    11 A    12 A    13 A    14 A    15 A    16 A                  
 -0.702  -0.695  -0.651  -0.519  -0.502  -0.486  -0.459  -0.458
 17 A    18 A    19 A    20 A    21 A    22 A    23 A    24 A                  
 -- Virtual --                   
  0.046   0.057   0.088   0.101   0.108   0.109   0.116   0.137
 25 A    26 A    27 A    28 A    29 A    30 A    31 A    32 A                  
  0.140   0.167   0.201   0.213   0.220   0.231   0.233   0.297
 33 A    34 A    35 A    36 A    37 A    38 A    39 A    40 A                  
  0.319   0.324   0.365   0.533   0.564   0.577   0.583   0.585
 41 A    42 A    43 A    44 A    45 A    46 A    47 A    48 A                  
  0.599   0.601   0.773   0.898   0.905   0.934   0.951   1.070
 49 A    50 A    51 A    52 A    53 A    54 A    55 A    56 A                  
  1.077   1.084   1.103   1.109   1.130   1.166   1.179   1.202
 57 A    58 A    59 A    60 A    61 A    62 A    63 A    64 A                  
  1.225   1.253   1.355   1.430   1.433   1.502   1.878   1.999
 65 A    66 A    67 A    68 A    69 A    70 A    71 A    72 A                  
  2.043   2.278   2.346   2.510   2.575   2.589   2.596   2.638
 73 A    74 A    75 A    76 A    77 A    78 A    79 A    80 A                  
  2.686   2.807   3.011   3.024   3.129   3.367   4.112   4.235
 81 A    82 A    83 A    84 A    85 A    86 A    87 A    88 A                  
  4.328   4.384   4.536   5.215  10.257  10.395  26.592  26.622
 89 A    90 A    91 A    92 A    93 A    94 A    95 A    96 A                  
 26.627  26.692  27.045  27.078  36.561  37.029 219.092 219.250
 97 A    98 A    99 A   100 A   101 A   102 A   103 A   104 A                  

 Beta MOs, Restricted
 -- Occupied --                  
-104.89 -104.89  -15.75  -15.74  -10.62  -10.62   -8.09   -8.09
  1 A     2 A     3 A     4 A     5 A     6 A     7 A     8 A                  
 -8.082  -8.082  -8.082  -8.082  -1.472  -1.190  -1.099  -0.863
  9 A    10 A    11 A    12 A    13 A    14 A    15 A    16 A                  
 -0.702  -0.695  -0.651  -0.519  -0.502  -0.486  -0.459  -0.458
 17 A    18 A    19 A    20 A    21 A    22 A    23 A    24 A                  
 -- Virtual --                   
  0.046   0.057   0.088   0.101   0.108   0.109   0.116   0.137
 25 A    26 A    27 A    28 A    29 A    30 A    31 A    32 A                  
  0.140   0.167   0.201   0.213   0.220   0.231   0.233   0.297
 33 A    34 A    35 A    36 A    37 A    38 A    39 A    40 A                  
  0.319   0.324   0.365   0.533   0.564   0.577   0.583   0.585
 41 A    42 A    43 A    44 A    45 A    46 A    47 A    48 A                  
  0.599   0.601   0.773   0.898   0.905   0.934   0.951   1.070
 49 A    50 A    51 A    52 A    53 A    54 A    55 A    56 A                  
  1.077   1.084   1.103   1.109   1.130   1.166   1.179   1.202
 57 A    58 A    59 A    60 A    61 A    62 A    63 A    64 A                  
  1.225   1.253   1.355   1.430   1.433   1.502   1.878   1.999
 65 A    66 A    67 A    68 A    69 A    70 A    71 A    72 A                  
  2.043   2.278   2.346   2.510   2.575   2.589   2.596   2.638
 73 A    74 A    75 A    76 A    77 A    78 A    79 A    80 A                  
  2.686   2.807   3.011   3.024   3.129   3.367   4.112   4.235
 81 A    82 A    83 A    84 A    85 A    86 A    87 A    88 A                  
  4.328   4.384   4.536   5.215  10.257  10.395  26.592  26.622
 89 A    90 A    91 A    92 A    93 A    94 A    95 A    96 A                  
 26.627  26.692  27.045  27.078  36.561  37.029 219.092 219.250
 97 A    98 A    99 A   100 A   101 A   102 A   103 A   104 A                  

 Occupation and symmetry of molecular orbitals

 Point group: C1 (1 irreducible representation).

                           A     All 
 -------------------------------------
 All molecular orbitals:
  - Alpha                  104   104 
  - Beta                   104   104 
 -------------------------------------
 Alpha orbitals:
  - Frozen occupied        12    12  
  - Active occupied        12    12  
  - Active virtual         80    80  
  - Frozen virtual         0     0   
 -------------------------------------
 Beta orbitals:
  - Frozen occupied        12    12  
  - Active occupied        12    12  
  - Active virtual         80    80  
  - Frozen virtual         0     0   
 -------------------------------------

 Import integrals:   CPU 0.00 s  wall 0.00 s

 Import integrals:   CPU 21.22 s  wall 5.30 s

 MP2 amplitudes:   CPU 0.09 s  wall 0.04 s

Running a double precision version
           CCSD T amplitudes will be solved using DIIS.

           Start     Size      MaxIter   EConv     TConv     
           3         7         100       1.00e-07  1.00e-05  
 ------------------------------------------------------------------------------
           Energy (a.u.)   Ediff      Tdiff       Comment
 ------------------------------------------------------------------------------
         -1028.43511093                           
     1   -1028.43451238   5.99e-04   7.73e-01     
     2   -1028.45737007   2.29e-02   1.03e-01     
     3   -1028.45708194   2.88e-04   4.26e-02     
     4   -1028.45953431   2.45e-03   1.32e-02     Switched to DIIS steps.
     5   -1028.46038867   8.54e-04   1.14e-02     
     6   -1028.46044265   5.40e-05   2.29e-03     
     7   -1028.46044895   6.30e-06   1.15e-03     
     8   -1028.46045180   2.84e-06   3.14e-04     
     9   -1028.46045413   2.34e-06   2.02e-04     
    10   -1028.46045431   1.72e-07   5.94e-05     
    11   -1028.46045415   1.55e-07   2.44e-05     
    12   -1028.46045413   2.52e-08   1.03e-05     
    13   -1028.46045410   2.53e-08   2.78e-06     
 ------------------------------------------------------------------------------
         -1028.46045410                           CCSD T converged.

End of double precision
 SCF energy                 = -1027.80508197
 MP2 energy                 = -1028.43511093
 CCSD correlation energy     =    -0.65537213
 CCSD total energy           = -1028.46045410

 CCSD  T1^2 = 0.0104  T2^2 = 0.2571  Leading amplitudes:

 Amplitude    Orbitals with energies
  0.0340       20 (A) A                  ->    26 (A) A                   
              -0.5186                          0.0573                     
  0.0340       20 (A) B                  ->    26 (A) B                   
              -0.5186                          0.0573                     
 -0.0183       23 (A) A                  ->    35 (A) A                   
              -0.4590                          0.2006                     
 -0.0183       23 (A) B                  ->    35 (A) B                   
              -0.4590                          0.2006                     

 Amplitude    Orbitals with energies
 -0.0823       19 (A) A      19 (A) B    ->    26 (A) A      26 (A) B     
              -0.6512       -0.6512            0.0573        0.0573       
  0.0823       19 (A) A      19 (A) B    ->    26 (A) B      26 (A) A     
              -0.6512       -0.6512            0.0573        0.0573       
  0.0823       19 (A) B      19 (A) A    ->    26 (A) A      26 (A) B     
              -0.6512       -0.6512            0.0573        0.0573       
 -0.0823       19 (A) B      19 (A) A    ->    26 (A) B      26 (A) A     
              -0.6512       -0.6512            0.0573        0.0573       

 Computing CCSD intemediates for later calculations in double precision
 Finished.

Running a double precision version
           CCSD Lambda amplitudes will be solved using DIIS.
           Start     Size      MaxIter   EConv     LConv     
           3         7         100       1.00e-07  1.00e-05  
 ------------------------------------------------------------------------------
            Enorm      Ldiff       Comment
 ------------------------------------------------------------------------------
     1     5.03e-02   3.95e-02     
     2     1.18e-02   3.78e-03     
     3     4.77e-03   1.79e-03     
     4     2.82e-03   8.47e-04     Switched to DIIS steps.
     5     1.01e-03   5.17e-04     
     6     5.07e-04   1.74e-04     
     7     1.65e-04   4.49e-05     
     8     6.05e-05   5.12e-06     
     9     1.88e-05   4.47e-06     
    10     7.04e-06   1.26e-06     
    11     2.86e-06   3.64e-07     
    12     1.12e-06   5.76e-08     
    13     5.04e-07   8.01e-08     
    14     2.32e-07   1.18e-08     
    15     1.28e-07   1.59e-08     
    16     5.51e-08   3.68e-09     
 ------------------------------------------------------------------------------
                                   CCSD Lambda converged.

 Computing density matrices in double precision...
           Orbital response amplitudes will be solved using DIIS.
           Start     Size      MaxIter   EConv     LConv     
           3         7         100       1.00e-06  1.00e-06  
 ------------------------------------------------------------------------------
            Enorm      Ldiff       Comment
 ------------------------------------------------------------------------------
     1     7.64e-02   5.85e-03     
     2     5.94e-02   1.19e-02     
     3     6.51e-02   1.66e-02     
     4     5.05e-03   2.61e-02     Switched to DIIS steps.
     5     4.13e-04   1.88e-04     
     6     1.70e-04   3.98e-05     
     7     9.29e-05   3.04e-05     
     8     4.54e-05   5.17e-06     
     9     6.09e-06   2.98e-06     
    10     1.28e-06   6.75e-07     
    11     6.84e-07   3.67e-08     
 ------------------------------------------------------------------------------
                                   Orbital response converged.

 Computing density matrices... Done.
 CCSD calculation:   CPU 450.46 s  wall 85.26 s

 Transferring MO TPDM to AO TPDM
 Transferring g2_o1o1o1o1
 Transferring g2_o1o1o1v1
 Transferring g2_o1o1v1v1
 Transferring g2_o1v1o1v1
 Transferring g2_o1v1v1v1
 Transferring g2_v1v1v1v1
 Adding separable TPDM
 Computing TPDM gradient
 --------------------------------------------------------
 2e gradient
  Atom          X               Y               Z
 --------------------------------------------------------
    1        -19.404707        2.232102        0.000000  
    2         -3.719668      -15.958914        0.000000  
    3          3.729913       15.954618        0.000000  
    4         19.394462       -2.227806       -0.000000  
 --------------------------------------------------------
 --------------------------------------------------------
 Final gradient
  Atom          X               Y               Z
 --------------------------------------------------------
    1        -19.404707        2.232102        0.000000  
    2         -3.719668      -15.958914        0.000000  
    3          3.729913       15.954618        0.000000  
    4         19.394462       -2.227806       -0.000000  
 --------------------------------------------------------
 Analytic gradient from two-electron contribution:   CPU 125.88 s  wall 37.93 s

 Total ccman2 time:   CPU 600.83 s  wall 130.07 s


 --------------------------------------------------------------

                    Orbital Energies (a.u.)
 --------------------------------------------------------------

 Alpha MOs
 -- Occupied --
*******-104.893 -15.747 -15.745 -10.617 -10.617  -8.086  -8.086
 -8.082  -8.082  -8.082  -8.082  -1.472  -1.190  -1.099  -0.863
 -0.702  -0.695  -0.651  -0.519  -0.502  -0.486  -0.459  -0.458
 -- Virtual --
  0.046   0.057   0.088   0.101   0.108   0.109   0.116   0.137
  0.140   0.167   0.201   0.213   0.220   0.231   0.233   0.297
  0.319   0.324   0.365   0.533   0.564   0.577   0.583   0.585
  0.599   0.601   0.773   0.898   0.905   0.934   0.951   1.070
  1.077   1.084   1.103   1.109   1.130   1.166   1.179   1.202
  1.225   1.253   1.355   1.430   1.433   1.502   1.878   1.999
  2.043   2.278   2.346   2.510   2.575   2.589   2.596   2.638
  2.686   2.807   3.011   3.024   3.129   3.367   4.112   4.235
  4.328   4.384   4.536   5.215  10.257  10.395  26.592  26.622
 26.627  26.692  27.045  27.078  36.561  37.029 219.092 219.250
 --------------------------------------------------------------

          Ground-State Mulliken Net Atomic Charges

     Atom                 Charge (a.u.)
  ----------------------------------------
      1 Cl                   -0.036866
      2 N                     0.036942
      3 N                     0.037125
      4 Cl                   -0.037200
  ----------------------------------------
  Sum of atomic charges =    -0.000000

 -----------------------------------------------------------------
                    Cartesian Multipole Moments
 -----------------------------------------------------------------
    Charge (ESU x 10^10)
                -0.0000
    Dipole Moment (Debye)
         X       0.0042      Y      -0.0001      Z       0.0000
       Tot       0.0042
    Quadrupole Moments (Debye-Ang)
        XX     -33.7465     XY      -0.8280     YY     -38.5458
        XZ      -0.0000     YZ       0.0000     ZZ     -36.0271
    Octopole Moments (Debye-Ang^2)
       XXX       0.0073    XXY      -0.0010    XYY      -0.0021
       YYY       0.0002    XXZ      -0.0000    XYZ       0.0000
       YYZ       0.0000    XZZ      -0.0006    YZZ       0.0002
       ZZZ       0.0000
    Hexadecapole Moments (Debye-Ang^3)
      XXXX    -616.3729   XXXY     -13.4699   XXYY    -125.0888
      XYYY      -0.3301   YYYY     -61.4365   XXXZ      -0.0000
      XXYZ       0.0000   XYYZ      -0.0000   YYYZ       0.0000
      XXZZ    -123.2708   XYZZ       0.1110   YYZZ     -16.2775
      XZZZ      -0.0000   YZZZ       0.0000   ZZZZ     -39.1069
 -----------------------------------------------------------------
 DrvMan completing analytic gradient of the correlated energy
 Correlated dipole moment
            1
    1   0.0016715
    2  -0.0000325
    3   0.0000000
 Energy read as -1028.460454101
 Full Analytical Gradient: (in a.u., or Hartree/Bohr)
             1             2             3             4
    1   -0.00013141    0.00074195   -0.00043927   -0.00017127
    2    0.00007565    0.00048037   -0.00052880   -0.00002723
    3   -0.00000001    0.00000005   -0.00000006    0.00000002
 Gradient time:  CPU 1.39 s  wall 1.43 s
 ----------------------------------------------------------------
             Standard Nuclear Orientation (Angstroms)
    I     Atom           X                Y                Z
 ----------------------------------------------------------------
    1      Cl      2.0484180717    -0.0359310649    -0.0000000000
    2      N       0.3630603487     0.4909826974     0.0000000000
    3      N      -0.3640603487    -0.4909826974    -0.0000000000
    4      Cl     -2.0484180717     0.0359310649     0.0000000000
 ----------------------------------------------------------------
 Nuclear Repulsion Energy =   181.1991082628 hartrees
 There are       24 alpha and       24 beta electrons

                       Distance Matrix (Angstroms)
             Cl(  1)   N (  2)   N (  3)
   N (  2)  1.765805
   N (  3)  2.455020  1.221868
   Cl(  4)  4.097466  2.454038  1.764851

 Requested basis set is 6-311++G(d,p)
 There are 38 shells and 104 basis functions
 A cutoff of  1.0D-14 yielded    668 shell pairs
 There are      5298 function pairs (      5724 Cartesian)
 Smallest overlap matrix eigenvalue = 2.74E-04
 Guess MOs from SCF MO coefficient file

 -----------------------------------------------------------------------
  General SCF calculation program by
  Eric Jon Sundstrom, Paul Horn, Yuezhi Mao, Dmitri Zuev, Alec White,
  David Stuck, Shaama M.S., Shane Yost, Joonho Lee, David Small,
  Daniel Levine, Susi Lehtola, Hugh Burton, Evgeny Epifanovsky
 -----------------------------------------------------------------------
 Hartree-Fock
 using 6 threads for integral computing
 -------------------------------------------------------
 OpenMP Integral computing Module                
 Release: version 2.0, May 2017, Q-Chem Inc. Pleasanton 
 -------------------------------------------------------
 A restricted SCF calculation will be
 performed using DIIS
 SCF converges when DIIS error is below 1.0e-08
 ---------------------------------------
  Cycle       Energy         DIIS error
 ---------------------------------------
    1   -1027.8051638467      4.79e-05  
    2   -1027.8051673782      1.26e-05  
    3   -1027.8051676831      7.68e-06  
    4   -1027.8051677612      1.97e-06  
    5   -1027.8051677718      6.91e-07  
    6   -1027.8051677737      3.40e-07  
    7   -1027.8051677742      1.17e-07  
    8   -1027.8051677743      3.42e-08  
    9   -1027.8051677743      1.03e-08  
   10   -1027.8051677743      3.94e-09  Convergence criterion met
 ---------------------------------------
 SCF time:   CPU 4.20s  wall 1.00s 
 SCF   energy in the final basis set =    -1027.8051677743
 Total energy in the final basis set =    -1027.8051677743


 ------------------------------------------------------------------------------

   CCMAN2: suite of methods based on coupled cluster
           and equation of motion theories.

   Components:
   * libvmm-1.3-trunk
     by Evgeny Epifanovsky, Ilya Kaliman.
   * libtensor-2.5-trunk
     by Evgeny Epifanovsky, Michael Wormit, Dmitry Zuev, Sam Manzer, 
        Ilya Kaliman.
   * libcc-2.5-trunk
     by Evgeny Epifanovsky, Arik Landau, Tomasz Kus, Kirill Khistyaev, 
        Dmitry Zuev, Prashant Manohar, Xintian Feng, Anna Krylov, 
        Matthew Goldey, Alec White, Thomas Jagau, Kaushik Nanda, 
        Anastasia Gunina, Alexander Kunitsa, Joonho Lee.

   CCMAN original authors:
   Anna I. Krylov, C. David Sherrill, Steven R. Gwaltney,
   Edward F. C. Byrd (2000)
   Sergey V. Levchenko, Lyudmila V. Slipchenko, Tao Wang,
   Ana-Maria C. Cristian (2003)
   Piotr A. Pieniazek, C. Melania Oana, Evgeny Epifanovsky (2007)
   Prashant Manohar (2009)

 ------------------------------------------------------------------------------


 Allocating and initializing 63808MB of RAM...
 Calculation will run on 6 cores.


 Alpha MOs, Restricted
 -- Occupied --                  
-104.89 -104.89  -15.75  -15.74  -10.62  -10.62   -8.09   -8.09
  1 A     2 A     3 A     4 A     5 A     6 A     7 A     8 A                  
 -8.082  -8.082  -8.082  -8.081  -1.473  -1.189  -1.099  -0.863
  9 A    10 A    11 A    12 A    13 A    14 A    15 A    16 A                  
 -0.702  -0.695  -0.652  -0.519  -0.501  -0.485  -0.459  -0.458
 17 A    18 A    19 A    20 A    21 A    22 A    23 A    24 A                  
 -- Virtual --                   
  0.046   0.058   0.088   0.101   0.108   0.109   0.116   0.137
 25 A    26 A    27 A    28 A    29 A    30 A    31 A    32 A                  
  0.140   0.167   0.200   0.213   0.220   0.231   0.233   0.297
 33 A    34 A    35 A    36 A    37 A    38 A    39 A    40 A                  
  0.319   0.324   0.365   0.533   0.565   0.577   0.583   0.585
 41 A    42 A    43 A    44 A    45 A    46 A    47 A    48 A                  
  0.599   0.601   0.773   0.897   0.905   0.934   0.951   1.071
 49 A    50 A    51 A    52 A    53 A    54 A    55 A    56 A                  
  1.076   1.084   1.104   1.109   1.130   1.166   1.179   1.202
 57 A    58 A    59 A    60 A    61 A    62 A    63 A    64 A                  
  1.225   1.253   1.355   1.430   1.433   1.502   1.878   1.999
 65 A    66 A    67 A    68 A    69 A    70 A    71 A    72 A                  
  2.042   2.277   2.346   2.509   2.575   2.589   2.596   2.638
 73 A    74 A    75 A    76 A    77 A    78 A    79 A    80 A                  
  2.687   2.807   3.013   3.024   3.129   3.368   4.112   4.235
 81 A    82 A    83 A    84 A    85 A    86 A    87 A    88 A                  
  4.328   4.386   4.537   5.214  10.256  10.395  26.592  26.622
 89 A    90 A    91 A    92 A    93 A    94 A    95 A    96 A                  
 26.627  26.692  27.045  27.078  36.560  37.033 219.092 219.250
 97 A    98 A    99 A   100 A   101 A   102 A   103 A   104 A                  

 Beta MOs, Restricted
 -- Occupied --                  
-104.89 -104.89  -15.75  -15.74  -10.62  -10.62   -8.09   -8.09
  1 A     2 A     3 A     4 A     5 A     6 A     7 A     8 A                  
 -8.082  -8.082  -8.082  -8.081  -1.473  -1.189  -1.099  -0.863
  9 A    10 A    11 A    12 A    13 A    14 A    15 A    16 A                  
 -0.702  -0.695  -0.652  -0.519  -0.501  -0.485  -0.459  -0.458
 17 A    18 A    19 A    20 A    21 A    22 A    23 A    24 A                  
 -- Virtual --                   
  0.046   0.058   0.088   0.101   0.108   0.109   0.116   0.137
 25 A    26 A    27 A    28 A    29 A    30 A    31 A    32 A                  
  0.140   0.167   0.200   0.213   0.220   0.231   0.233   0.297
 33 A    34 A    35 A    36 A    37 A    38 A    39 A    40 A                  
  0.319   0.324   0.365   0.533   0.565   0.577   0.583   0.585
 41 A    42 A    43 A    44 A    45 A    46 A    47 A    48 A                  
  0.599   0.601   0.773   0.897   0.905   0.934   0.951   1.071
 49 A    50 A    51 A    52 A    53 A    54 A    55 A    56 A                  
  1.076   1.084   1.104   1.109   1.130   1.166   1.179   1.202
 57 A    58 A    59 A    60 A    61 A    62 A    63 A    64 A                  
  1.225   1.253   1.355   1.430   1.433   1.502   1.878   1.999
 65 A    66 A    67 A    68 A    69 A    70 A    71 A    72 A                  
  2.042   2.277   2.346   2.509   2.575   2.589   2.596   2.638
 73 A    74 A    75 A    76 A    77 A    78 A    79 A    80 A                  
  2.687   2.807   3.013   3.024   3.129   3.368   4.112   4.235
 81 A    82 A    83 A    84 A    85 A    86 A    87 A    88 A                  
  4.328   4.386   4.537   5.214  10.256  10.395  26.592  26.622
 89 A    90 A    91 A    92 A    93 A    94 A    95 A    96 A                  
 26.627  26.692  27.045  27.078  36.560  37.033 219.092 219.250
 97 A    98 A    99 A   100 A   101 A   102 A   103 A   104 A                  

 Occupation and symmetry of molecular orbitals

 Point group: C1 (1 irreducible representation).

                           A     All 
 -------------------------------------
 All molecular orbitals:
  - Alpha                  104   104 
  - Beta                   104   104 
 -------------------------------------
 Alpha orbitals:
  - Frozen occupied        12    12  
  - Active occupied        12    12  
  - Active virtual         80    80  
  - Frozen virtual         0     0   
 -------------------------------------
 Beta orbitals:
  - Frozen occupied        12    12  
  - Active occupied        12    12  
  - Active virtual         80    80  
  - Frozen virtual         0     0   
 -------------------------------------

 Import integrals:   CPU 0.00 s  wall 0.00 s

 Import integrals:   CPU 19.53 s  wall 4.59 s

 MP2 amplitudes:   CPU 0.08 s  wall 0.06 s

Running a double precision version
           CCSD T amplitudes will be solved using DIIS.

           Start     Size      MaxIter   EConv     TConv     
           3         7         100       1.00e-07  1.00e-05  
 ------------------------------------------------------------------------------
           Energy (a.u.)   Ediff      Tdiff       Comment
 ------------------------------------------------------------------------------
         -1028.43507471                           
     1   -1028.43453587   5.39e-04   7.73e-01     
     2   -1028.45736470   2.28e-02   1.03e-01     
     3   -1028.45708622   2.78e-04   4.26e-02     
     4   -1028.45953535   2.45e-03   1.31e-02     Switched to DIIS steps.
     5   -1028.46038866   8.53e-04   1.14e-02     
     6   -1028.46044247   5.38e-05   2.28e-03     
     7   -1028.46044879   6.32e-06   1.15e-03     
     8   -1028.46045163   2.84e-06   3.14e-04     
     9   -1028.46045397   2.34e-06   2.02e-04     
    10   -1028.46045414   1.71e-07   5.93e-05     
    11   -1028.46045398   1.55e-07   2.44e-05     
    12   -1028.46045396   2.61e-08   1.03e-05     
    13   -1028.46045393   2.54e-08   2.78e-06     
 ------------------------------------------------------------------------------
         -1028.46045393                           CCSD T converged.

End of double precision
 SCF energy                 = -1027.80516777
 MP2 energy                 = -1028.43507471
 CCSD correlation energy     =    -0.65528616
 CCSD total energy           = -1028.46045393

 CCSD  T1^2 = 0.0104  T2^2 = 0.2571  Leading amplitudes:

 Amplitude    Orbitals with energies
 -0.0339       20 (A) A                  ->    26 (A) A                   
              -0.5185                          0.0575                     
 -0.0339       20 (A) B                  ->    26 (A) B                   
              -0.5185                          0.0575                     
 -0.0183       23 (A) A                  ->    35 (A) A                   
              -0.4589                          0.2004                     
 -0.0183       23 (A) B                  ->    35 (A) B                   
              -0.4589                          0.2004                     

 Amplitude    Orbitals with energies
 -0.0823       19 (A) A      19 (A) B    ->    26 (A) A      26 (A) B     
              -0.6515       -0.6515            0.0575        0.0575       
  0.0823       19 (A) A      19 (A) B    ->    26 (A) B      26 (A) A     
              -0.6515       -0.6515            0.0575        0.0575       
  0.0823       19 (A) B      19 (A) A    ->    26 (A) A      26 (A) B     
              -0.6515       -0.6515            0.0575        0.0575       
 -0.0823       19 (A) B      19 (A) A    ->    26 (A) B      26 (A) A     
              -0.6515       -0.6515            0.0575        0.0575       

 Computing CCSD intemediates for later calculations in double precision
 Finished.

Running a double precision version
           CCSD Lambda amplitudes will be solved using DIIS.
           Start     Size      MaxIter   EConv     LConv     
           3         7         100       1.00e-07  1.00e-05  
 ------------------------------------------------------------------------------
            Enorm      Ldiff       Comment
 ------------------------------------------------------------------------------
     1     5.02e-02   3.95e-02     
     2     1.18e-02   3.78e-03     
     3     4.77e-03   1.79e-03     
     4     2.82e-03   8.47e-04     Switched to DIIS steps.
     5     1.01e-03   5.17e-04     
     6     5.07e-04   1.74e-04     
     7     1.64e-04   4.49e-05     
     8     6.05e-05   5.09e-06     
     9     1.88e-05   4.45e-06     
    10     7.04e-06   1.25e-06     
    11     2.86e-06   3.63e-07     
    12     1.12e-06   5.72e-08     
    13     5.02e-07   8.00e-08     
    14     2.31e-07   1.18e-08     
    15     1.27e-07   1.58e-08     
    16     5.50e-08   3.72e-09     
 ------------------------------------------------------------------------------
                                   CCSD Lambda converged.

 Computing density matrices in double precision...
           Orbital response amplitudes will be solved using DIIS.
           Start     Size      MaxIter   EConv     LConv     
           3         7         100       1.00e-06  1.00e-06  
 ------------------------------------------------------------------------------
            Enorm      Ldiff       Comment
 ------------------------------------------------------------------------------
     1     7.64e-02   5.88e-03     
     2     5.94e-02   1.19e-02     
     3     6.51e-02   1.66e-02     
     4     5.06e-03   2.61e-02     Switched to DIIS steps.
     5     4.12e-04   1.87e-04     
     6     1.70e-04   3.99e-05     
     7     9.20e-05   3.03e-05     
     8     4.53e-05   5.16e-06     
     9     6.09e-06   2.96e-06     
    10     1.29e-06   6.75e-07     
    11     6.90e-07   3.71e-08     
 ------------------------------------------------------------------------------
                                   Orbital response converged.

 Computing density matrices... Done.
 CCSD calculation:   CPU 450.14 s  wall 85.56 s

 Transferring MO TPDM to AO TPDM
 Transferring g2_o1o1o1o1
 Transferring g2_o1o1o1v1
 Transferring g2_o1o1v1v1
 Transferring g2_o1v1o1v1
 Transferring g2_o1v1v1v1
 Transferring g2_v1v1v1v1
 Adding separable TPDM
 Computing TPDM gradient
 --------------------------------------------------------
 2e gradient
  Atom          X               Y               Z
 --------------------------------------------------------
    1        -19.384750        2.222684        0.000000  
    2         -3.735332      -15.986250        0.000000  
    3          3.725095       15.990535       -0.000000  
    4         19.394987       -2.226968       -0.000000  
 --------------------------------------------------------
 --------------------------------------------------------
 Final gradient
  Atom          X               Y               Z
 --------------------------------------------------------
    1        -19.384750        2.222684        0.000000  
    2         -3.735332      -15.986250        0.000000  
    3          3.725095       15.990535       -0.000000  
    4         19.394987       -2.226968       -0.000000  
 --------------------------------------------------------
 Analytic gradient from two-electron contribution:   CPU 133.40 s  wall 37.94 s

 Total ccman2 time:   CPU 608.48 s  wall 130.05 s


 --------------------------------------------------------------

                    Orbital Energies (a.u.)
 --------------------------------------------------------------

 Alpha MOs
 -- Occupied --
*******-104.893 -15.747 -15.745 -10.617 -10.617  -8.086  -8.086
 -8.082  -8.082  -8.082  -8.081  -1.473  -1.189  -1.099  -0.863
 -0.702  -0.695  -0.652  -0.519  -0.501  -0.485  -0.459  -0.458
 -- Virtual --
  0.046   0.058   0.088   0.101   0.108   0.109   0.116   0.137
  0.140   0.167   0.200   0.213   0.220   0.231   0.233   0.297
  0.319   0.324   0.365   0.533   0.565   0.577   0.583   0.585
  0.599   0.601   0.773   0.897   0.905   0.934   0.951   1.071
  1.076   1.084   1.104   1.109   1.130   1.166   1.179   1.202
  1.225   1.253   1.355   1.430   1.433   1.502   1.878   1.999
  2.042   2.277   2.346   2.509   2.575   2.589   2.596   2.638
  2.687   2.807   3.013   3.024   3.129   3.368   4.112   4.235
  4.328   4.386   4.537   5.214  10.256  10.395  26.592  26.622
 26.627  26.692  27.045  27.078  36.560  37.033 219.092 219.250
 --------------------------------------------------------------

          Ground-State Mulliken Net Atomic Charges

     Atom                 Charge (a.u.)
  ----------------------------------------
      1 Cl                   -0.037682
      2 N                     0.037605
      3 N                     0.037423
      4 Cl                   -0.037347
  ----------------------------------------
  Sum of atomic charges =    -0.000000

 -----------------------------------------------------------------
                    Cartesian Multipole Moments
 -----------------------------------------------------------------
    Charge (ESU x 10^10)
                -0.0000
    Dipole Moment (Debye)
         X      -0.0043      Y       0.0001      Z      -0.0000
       Tot       0.0043
    Quadrupole Moments (Debye-Ang)
        XX     -33.7664     XY      -0.8285     YY     -38.5409
        XZ      -0.0000     YZ       0.0000     ZZ     -36.0275
    Octopole Moments (Debye-Ang^2)
       XXX      -0.0074    XXY       0.0010    XYY       0.0021
       YYY      -0.0002    XXZ       0.0000    XYZ      -0.0000
       YYZ      -0.0000    XZZ       0.0006    YZZ      -0.0002
       ZZZ      -0.0000
    Hexadecapole Moments (Debye-Ang^3)
      XXXX    -616.4950   XXXY     -13.4702   XXYY    -125.0904
      XYYY      -0.3146   YYYY     -61.4197   XXXZ      -0.0000
      XXYZ       0.0000   XYYZ      -0.0000   YYYZ       0.0000
      XXZZ    -123.2837   XYZZ       0.1155   YYZZ     -16.2755
      XZZZ      -0.0000   YZZZ       0.0000   ZZZZ     -39.1095
 -----------------------------------------------------------------
 DrvMan completing analytic gradient of the correlated energy
 Correlated dipole moment
            1
    1  -0.0016752
    2   0.0000324
    3  -0.0000000
 Energy read as -1028.460453933
 Full Analytical Gradient: (in a.u., or Hartree/Bohr)
             1             2             3             4
    1    0.00017270   -0.00083166    0.00053004    0.00012891
    2   -0.00011927   -0.00036034    0.00040820    0.00007141
    3   -0.00000000    0.00000000   -0.00000000    0.00000000
 Gradient time:  CPU 1.39 s  wall 1.41 s
 ----------------------------------------------------------------
             Standard Nuclear Orientation (Angstroms)
    I     Atom           X                Y                Z
 ----------------------------------------------------------------
    1      Cl      2.0484180717    -0.0359310649    -0.0000000000
    2      N       0.3640603487     0.4919826974     0.0000000000
    3      N      -0.3640603487    -0.4909826974    -0.0000000000
    4      Cl     -2.0484180717     0.0359310649     0.0000000000
 ----------------------------------------------------------------
 Nuclear Repulsion Energy =   181.1758779743 hartrees
 There are       24 alpha and       24 beta electrons

                       Distance Matrix (Angstroms)
             Cl(  1)   N (  2)   N (  3)
   N (  2)  1.765150
   N (  3)  2.455020  1.223266
   Cl(  4)  4.097466  2.455206  1.764851

 Requested basis set is 6-311++G(d,p)
 There are 38 shells and 104 basis functions
 A cutoff of  1.0D-14 yielded    667 shell pairs
 There are      5294 function pairs (      5720 Cartesian)
 Smallest overlap matrix eigenvalue = 2.76E-04
 Guess MOs from SCF MO coefficient file

 -----------------------------------------------------------------------
  General SCF calculation program by
  Eric Jon Sundstrom, Paul Horn, Yuezhi Mao, Dmitri Zuev, Alec White,
  David Stuck, Shaama M.S., Shane Yost, Joonho Lee, David Small,
  Daniel Levine, Susi Lehtola, Hugh Burton, Evgeny Epifanovsky
 -----------------------------------------------------------------------
 Hartree-Fock
 using 6 threads for integral computing
 -------------------------------------------------------
 OpenMP Integral computing Module                
 Release: version 2.0, May 2017, Q-Chem Inc. Pleasanton 
 -------------------------------------------------------
 A restricted SCF calculation will be
 performed using DIIS
 SCF converges when DIIS error is below 1.0e-08
 ---------------------------------------
  Cycle       Energy         DIIS error
 ---------------------------------------
    1   -1027.8050115348      3.87e-05  
    2   -1027.8050134841      1.00e-05  
    3   -1027.8050136708      5.40e-06  
    4   -1027.8050137167      1.33e-06  
    5   -1027.8050137224      6.00e-07  
    6   -1027.8050137235      2.89e-07  
    7   -1027.8050137238      9.73e-08  
    8   -1027.8050137239      2.33e-08  
    9   -1027.8050137239      5.32e-09  Convergence criterion met
 ---------------------------------------
 SCF time:   CPU 3.93s  wall 1.00s 
 SCF   energy in the final basis set =    -1027.8050137239
 Total energy in the final basis set =    -1027.8050137239


 ------------------------------------------------------------------------------

   CCMAN2: suite of methods based on coupled cluster
           and equation of motion theories.

   Components:
   * libvmm-1.3-trunk
     by Evgeny Epifanovsky, Ilya Kaliman.
   * libtensor-2.5-trunk
     by Evgeny Epifanovsky, Michael Wormit, Dmitry Zuev, Sam Manzer, 
        Ilya Kaliman.
   * libcc-2.5-trunk
     by Evgeny Epifanovsky, Arik Landau, Tomasz Kus, Kirill Khistyaev, 
        Dmitry Zuev, Prashant Manohar, Xintian Feng, Anna Krylov, 
        Matthew Goldey, Alec White, Thomas Jagau, Kaushik Nanda, 
        Anastasia Gunina, Alexander Kunitsa, Joonho Lee.

   CCMAN original authors:
   Anna I. Krylov, C. David Sherrill, Steven R. Gwaltney,
   Edward F. C. Byrd (2000)
   Sergey V. Levchenko, Lyudmila V. Slipchenko, Tao Wang,
   Ana-Maria C. Cristian (2003)
   Piotr A. Pieniazek, C. Melania Oana, Evgeny Epifanovsky (2007)
   Prashant Manohar (2009)

 ------------------------------------------------------------------------------


 Allocating and initializing 63808MB of RAM...
 Calculation will run on 6 cores.


 Alpha MOs, Restricted
 -- Occupied --                  
-104.89 -104.89  -15.75  -15.75  -10.62  -10.62   -8.09   -8.09
  1 A     2 A     3 A     4 A     5 A     6 A     7 A     8 A                  
 -8.082  -8.082  -8.082  -8.082  -1.472  -1.189  -1.099  -0.863
  9 A    10 A    11 A    12 A    13 A    14 A    15 A    16 A                  
 -0.702  -0.695  -0.651  -0.519  -0.501  -0.486  -0.459  -0.458
 17 A    18 A    19 A    20 A    21 A    22 A    23 A    24 A                  
 -- Virtual --                   
  0.046   0.057   0.088   0.101   0.108   0.109   0.116   0.137
 25 A    26 A    27 A    28 A    29 A    30 A    31 A    32 A                  
  0.140   0.167   0.200   0.213   0.220   0.231   0.233   0.297
 33 A    34 A    35 A    36 A    37 A    38 A    39 A    40 A                  
  0.319   0.324   0.365   0.533   0.564   0.577   0.583   0.585
 41 A    42 A    43 A    44 A    45 A    46 A    47 A    48 A                  
  0.599   0.601   0.773   0.898   0.905   0.934   0.950   1.070
 49 A    50 A    51 A    52 A    53 A    54 A    55 A    56 A                  
  1.076   1.084   1.103   1.109   1.130   1.166   1.178   1.202
 57 A    58 A    59 A    60 A    61 A    62 A    63 A    64 A                  
  1.225   1.253   1.355   1.430   1.432   1.502   1.878   1.998
 65 A    66 A    67 A    68 A    69 A    70 A    71 A    72 A                  
  2.043   2.278   2.345   2.509   2.575   2.589   2.596   2.638
 73 A    74 A    75 A    76 A    77 A    78 A    79 A    80 A                  
  2.685   2.807   3.011   3.024   3.128   3.367   4.112   4.235
 81 A    82 A    83 A    84 A    85 A    86 A    87 A    88 A                  
  4.328   4.384   4.536   5.215  10.256  10.395  26.592  26.622
 89 A    90 A    91 A    92 A    93 A    94 A    95 A    96 A                  
 26.627  26.692  27.045  27.078  36.561  37.028 219.092 219.250
 97 A    98 A    99 A   100 A   101 A   102 A   103 A   104 A                  

 Beta MOs, Restricted
 -- Occupied --                  
-104.89 -104.89  -15.75  -15.75  -10.62  -10.62   -8.09   -8.09
  1 A     2 A     3 A     4 A     5 A     6 A     7 A     8 A                  
 -8.082  -8.082  -8.082  -8.082  -1.472  -1.189  -1.099  -0.863
  9 A    10 A    11 A    12 A    13 A    14 A    15 A    16 A                  
 -0.702  -0.695  -0.651  -0.519  -0.501  -0.486  -0.459  -0.458
 17 A    18 A    19 A    20 A    21 A    22 A    23 A    24 A                  
 -- Virtual --                   
  0.046   0.057   0.088   0.101   0.108   0.109   0.116   0.137
 25 A    26 A    27 A    28 A    29 A    30 A    31 A    32 A                  
  0.140   0.167   0.200   0.213   0.220   0.231   0.233   0.297
 33 A    34 A    35 A    36 A    37 A    38 A    39 A    40 A                  
  0.319   0.324   0.365   0.533   0.564   0.577   0.583   0.585
 41 A    42 A    43 A    44 A    45 A    46 A    47 A    48 A                  
  0.599   0.601   0.773   0.898   0.905   0.934   0.950   1.070
 49 A    50 A    51 A    52 A    53 A    54 A    55 A    56 A                  
  1.076   1.084   1.103   1.109   1.130   1.166   1.178   1.202
 57 A    58 A    59 A    60 A    61 A    62 A    63 A    64 A                  
  1.225   1.253   1.355   1.430   1.432   1.502   1.878   1.998
 65 A    66 A    67 A    68 A    69 A    70 A    71 A    72 A                  
  2.043   2.278   2.345   2.509   2.575   2.589   2.596   2.638
 73 A    74 A    75 A    76 A    77 A    78 A    79 A    80 A                  
  2.685   2.807   3.011   3.024   3.128   3.367   4.112   4.235
 81 A    82 A    83 A    84 A    85 A    86 A    87 A    88 A                  
  4.328   4.384   4.536   5.215  10.256  10.395  26.592  26.622
 89 A    90 A    91 A    92 A    93 A    94 A    95 A    96 A                  
 26.627  26.692  27.045  27.078  36.561  37.028 219.092 219.250
 97 A    98 A    99 A   100 A   101 A   102 A   103 A   104 A                  

 Occupation and symmetry of molecular orbitals

 Point group: C1 (1 irreducible representation).

                           A     All 
 -------------------------------------
 All molecular orbitals:
  - Alpha                  104   104 
  - Beta                   104   104 
 -------------------------------------
 Alpha orbitals:
  - Frozen occupied        12    12  
  - Active occupied        12    12  
  - Active virtual         80    80  
  - Frozen virtual         0     0   
 -------------------------------------
 Beta orbitals:
  - Frozen occupied        12    12  
  - Active occupied        12    12  
  - Active virtual         80    80  
  - Frozen virtual         0     0   
 -------------------------------------

 Import integrals:   CPU 0.00 s  wall 0.00 s

 Import integrals:   CPU 22.04 s  wall 5.69 s

 MP2 amplitudes:   CPU 0.09 s  wall 0.06 s

Running a double precision version
           CCSD T amplitudes will be solved using DIIS.

           Start     Size      MaxIter   EConv     TConv     
           3         7         100       1.00e-07  1.00e-05  
 ------------------------------------------------------------------------------
           Energy (a.u.)   Ediff      Tdiff       Comment
 ------------------------------------------------------------------------------
         -1028.43511971                           
     1   -1028.43449299   6.27e-04   7.73e-01     
     2   -1028.45736992   2.29e-02   1.03e-01     
     3   -1028.45707761   2.92e-04   4.26e-02     
     4   -1028.45953287   2.46e-03   1.32e-02     Switched to DIIS steps.
     5   -1028.46038815   8.55e-04   1.14e-02     
     6   -1028.46044222   5.41e-05   2.29e-03     
     7   -1028.46044854   6.32e-06   1.15e-03     
     8   -1028.46045137   2.84e-06   3.14e-04     
     9   -1028.46045372   2.34e-06   2.02e-04     
    10   -1028.46045389   1.72e-07   5.95e-05     
    11   -1028.46045373   1.55e-07   2.44e-05     
    12   -1028.46045371   2.53e-08   1.03e-05     
    13   -1028.46045368   2.52e-08   2.79e-06     
 ------------------------------------------------------------------------------
         -1028.46045368                           CCSD T converged.

End of double precision
 SCF energy                 = -1027.80501372
 MP2 energy                 = -1028.43511971
 CCSD correlation energy     =    -0.65543996
 CCSD total energy           = -1028.46045368

 CCSD  T1^2 = 0.0104  T2^2 = 0.2572  Leading amplitudes:

 Amplitude    Orbitals with energies
 -0.0340       20 (A) A                  ->    26 (A) A                   
              -0.5186                          0.0571                     
 -0.0340       20 (A) B                  ->    26 (A) B                   
              -0.5186                          0.0571                     
 -0.0183       23 (A) A                  ->    35 (A) A                   
              -0.4592                          0.2003                     
 -0.0183       23 (A) B                  ->    35 (A) B                   
              -0.4592                          0.2003                     

 Amplitude    Orbitals with energies
 -0.0824       19 (A) A      19 (A) B    ->    26 (A) A      26 (A) B     
              -0.6511       -0.6511            0.0571        0.0571       
  0.0824       19 (A) A      19 (A) B    ->    26 (A) B      26 (A) A     
              -0.6511       -0.6511            0.0571        0.0571       
  0.0824       19 (A) B      19 (A) A    ->    26 (A) A      26 (A) B     
              -0.6511       -0.6511            0.0571        0.0571       
 -0.0824       19 (A) B      19 (A) A    ->    26 (A) B      26 (A) A     
              -0.6511       -0.6511            0.0571        0.0571       

 Computing CCSD intemediates for later calculations in double precision
 Finished.

Running a double precision version
           CCSD Lambda amplitudes will be solved using DIIS.
           Start     Size      MaxIter   EConv     LConv     
           3         7         100       1.00e-07  1.00e-05  
 ------------------------------------------------------------------------------
            Enorm      Ldiff       Comment
 ------------------------------------------------------------------------------
     1     5.03e-02   3.95e-02     
     2     1.18e-02   3.78e-03     
     3     4.78e-03   1.79e-03     
     4     2.82e-03   8.48e-04     Switched to DIIS steps.
     5     1.01e-03   5.18e-04     
     6     5.08e-04   1.74e-04     
     7     1.65e-04   4.51e-05     
     8     6.07e-05   5.12e-06     
     9     1.88e-05   4.48e-06     
    10     7.06e-06   1.26e-06     
    11     2.87e-06   3.67e-07     
    12     1.12e-06   5.81e-08     
    13     5.05e-07   8.05e-08     
    14     2.33e-07   1.20e-08     
    15     1.28e-07   1.59e-08     
    16     5.54e-08   3.70e-09     
 ------------------------------------------------------------------------------
                                   CCSD Lambda converged.

 Computing density matrices in double precision...
           Orbital response amplitudes will be solved using DIIS.
           Start     Size      MaxIter   EConv     LConv     
           3         7         100       1.00e-06  1.00e-06  
 ------------------------------------------------------------------------------
            Enorm      Ldiff       Comment
 ------------------------------------------------------------------------------
     1     7.65e-02   5.82e-03     
     2     5.95e-02   1.20e-02     
     3     6.53e-02   1.66e-02     
     4     5.06e-03   2.62e-02     Switched to DIIS steps.
     5     4.12e-04   1.88e-04     
     6     1.61e-04   3.99e-05     
     7     4.57e-05   3.12e-05     
     8     3.48e-05   6.27e-06     
     9     7.79e-06   1.20e-06     
    10     1.15e-06   6.25e-07     
    11     4.47e-07   3.99e-08     
 ------------------------------------------------------------------------------
                                   Orbital response converged.

 Computing density matrices... Done.
 CCSD calculation:   CPU 449.52 s  wall 85.20 s

 Transferring MO TPDM to AO TPDM
 Transferring g2_o1o1o1o1
 Transferring g2_o1o1o1v1
 Transferring g2_o1o1v1v1
 Transferring g2_o1v1o1v1
 Transferring g2_o1v1v1v1
 Transferring g2_v1v1v1v1
 Adding separable TPDM
 Computing TPDM gradient
 --------------------------------------------------------
 2e gradient
  Atom          X               Y               Z
 --------------------------------------------------------
    1        -19.390802        2.234011        0.000000  
    2         -3.713680      -15.974574        0.000000  
    3          3.709655       15.966757       -0.000000  
    4         19.394827       -2.226193       -0.000000  
 --------------------------------------------------------
 --------------------------------------------------------
 Final gradient
  Atom          X               Y               Z
 --------------------------------------------------------
    1        -19.390802        2.234011        0.000000  
    2         -3.713680      -15.974574        0.000000  
    3          3.709655       15.966757       -0.000000  
    4         19.394827       -2.226193       -0.000000  
 --------------------------------------------------------
 Analytic gradient from two-electron contribution:   CPU 127.27 s  wall 38.04 s

 Total ccman2 time:   CPU 604.70 s  wall 131.31 s


 --------------------------------------------------------------

                    Orbital Energies (a.u.)
 --------------------------------------------------------------

 Alpha MOs
 -- Occupied --
*******-104.893 -15.747 -15.745 -10.617 -10.617  -8.086  -8.086
 -8.082  -8.082  -8.082  -8.082  -1.472  -1.189  -1.099  -0.863
 -0.702  -0.695  -0.651  -0.519  -0.501  -0.486  -0.459  -0.458
 -- Virtual --
  0.046   0.057   0.088   0.101   0.108   0.109   0.116   0.137
  0.140   0.167   0.200   0.213   0.220   0.231   0.233   0.297
  0.319   0.324   0.365   0.533   0.564   0.577   0.583   0.585
  0.599   0.601   0.773   0.898   0.905   0.934   0.950   1.070
  1.076   1.084   1.103   1.109   1.130   1.166   1.178   1.202
  1.225   1.253   1.355   1.430   1.432   1.502   1.878   1.998
  2.043   2.278   2.345   2.509   2.575   2.589   2.596   2.638
  2.685   2.807   3.011   3.024   3.128   3.367   4.112   4.235
  4.328   4.384   4.536   5.215  10.256  10.395  26.592  26.622
 26.627  26.692  27.045  27.078  36.561  37.028 219.092 219.250
 --------------------------------------------------------------

          Ground-State Mulliken Net Atomic Charges

     Atom                 Charge (a.u.)
  ----------------------------------------
      1 Cl                   -0.037353
      2 N                     0.037349
      3 N                     0.037354
      4 Cl                   -0.037350
  ----------------------------------------
  Sum of atomic charges =    -0.000000

 -----------------------------------------------------------------
                    Cartesian Multipole Moments
 -----------------------------------------------------------------
    Charge (ESU x 10^10)
                -0.0000
    Dipole Moment (Debye)
         X      -0.0016      Y      -0.0000      Z      -0.0000
       Tot       0.0016
    Quadrupole Moments (Debye-Ang)
        XX     -33.7583     XY      -0.8291     YY     -38.5432
        XZ      -0.0000     YZ       0.0000     ZZ     -36.0292
    Octopole Moments (Debye-Ang^2)
       XXX      -0.0118    XXY      -0.0106    XYY      -0.0000
       YYY      -0.0196    XXZ      -0.0000    XYZ       0.0000
       YYZ      -0.0000    XZZ      -0.0016    YZZ      -0.0053
       ZZZ      -0.0000
    Hexadecapole Moments (Debye-Ang^3)
      XXXX    -616.4568   XXXY     -13.4975   XXYY    -125.0891
      XYYY      -0.3303   YYYY     -61.4599   XXXZ      -0.0000
      XXYZ       0.0000   XYYZ      -0.0000   YYYZ       0.0000
      XXZZ    -123.2782   XYZZ       0.1105   YYZZ     -16.2818
      XZZZ      -0.0000   YZZZ       0.0000   ZZZZ     -39.1108
 -----------------------------------------------------------------
 DrvMan completing analytic gradient of the correlated energy
 Correlated dipole moment
            1
    1  -0.0006137
    2  -0.0000143
    3  -0.0000000
 Energy read as -1028.460453683
 Full Analytical Gradient: (in a.u., or Hartree/Bohr)
             1             2             3             4
    1    0.00011482    0.00037344   -0.00042156   -0.00006670
    2   -0.00012469    0.00107543   -0.00100894    0.00005819
    3   -0.00000000    0.00000000   -0.00000000    0.00000000
 Gradient time:  CPU 1.42 s  wall 1.47 s
 ----------------------------------------------------------------
             Standard Nuclear Orientation (Angstroms)
    I     Atom           X                Y                Z
 ----------------------------------------------------------------
    1      Cl      2.0484180717    -0.0359310649    -0.0000000000
    2      N       0.3640603487     0.4899826974     0.0000000000
    3      N      -0.3640603487    -0.4909826974    -0.0000000000
    4      Cl     -2.0484180717     0.0359310649     0.0000000000
 ----------------------------------------------------------------
 Nuclear Repulsion Energy =   181.2196986860 hartrees
 There are       24 alpha and       24 beta electrons

                       Distance Matrix (Angstroms)
             Cl(  1)   N (  2)   N (  3)
   N (  2)  1.764553
   N (  3)  2.455020  1.221660
   Cl(  4)  4.097466  2.454835  1.764851

 Requested basis set is 6-311++G(d,p)
 There are 38 shells and 104 basis functions
 A cutoff of  1.0D-14 yielded    667 shell pairs
 There are      5294 function pairs (      5720 Cartesian)
 Smallest overlap matrix eigenvalue = 2.74E-04
 Guess MOs from SCF MO coefficient file

 -----------------------------------------------------------------------
  General SCF calculation program by
  Eric Jon Sundstrom, Paul Horn, Yuezhi Mao, Dmitri Zuev, Alec White,
  David Stuck, Shaama M.S., Shane Yost, Joonho Lee, David Small,
  Daniel Levine, Susi Lehtola, Hugh Burton, Evgeny Epifanovsky
 -----------------------------------------------------------------------
 Hartree-Fock
 using 6 threads for integral computing
 -------------------------------------------------------
 OpenMP Integral computing Module                
 Release: version 2.0, May 2017, Q-Chem Inc. Pleasanton 
 -------------------------------------------------------
 A restricted SCF calculation will be
 performed using DIIS
 SCF converges when DIIS error is below 1.0e-08
 ---------------------------------------
  Cycle       Energy         DIIS error
 ---------------------------------------
    1   -1027.8052319207      4.80e-05  
    2   -1027.8052350866      1.35e-05  
    3   -1027.8052354348      7.20e-06  
    4   -1027.8052355257      1.75e-06  
    5   -1027.8052355381      7.06e-07  
    6   -1027.8052355400      3.81e-07  
    7   -1027.8052355405      1.24e-07  
    8   -1027.8052355406      2.94e-08  
    9   -1027.8052355406      8.10e-09  Convergence criterion met
 ---------------------------------------
 SCF time:   CPU 3.87s  wall 1.00s 
 SCF   energy in the final basis set =    -1027.8052355406
 Total energy in the final basis set =    -1027.8052355406


 ------------------------------------------------------------------------------

   CCMAN2: suite of methods based on coupled cluster
           and equation of motion theories.

   Components:
   * libvmm-1.3-trunk
     by Evgeny Epifanovsky, Ilya Kaliman.
   * libtensor-2.5-trunk
     by Evgeny Epifanovsky, Michael Wormit, Dmitry Zuev, Sam Manzer, 
        Ilya Kaliman.
   * libcc-2.5-trunk
     by Evgeny Epifanovsky, Arik Landau, Tomasz Kus, Kirill Khistyaev, 
        Dmitry Zuev, Prashant Manohar, Xintian Feng, Anna Krylov, 
        Matthew Goldey, Alec White, Thomas Jagau, Kaushik Nanda, 
        Anastasia Gunina, Alexander Kunitsa, Joonho Lee.

   CCMAN original authors:
   Anna I. Krylov, C. David Sherrill, Steven R. Gwaltney,
   Edward F. C. Byrd (2000)
   Sergey V. Levchenko, Lyudmila V. Slipchenko, Tao Wang,
   Ana-Maria C. Cristian (2003)
   Piotr A. Pieniazek, C. Melania Oana, Evgeny Epifanovsky (2007)
   Prashant Manohar (2009)

 ------------------------------------------------------------------------------


 Allocating and initializing 63808MB of RAM...
 Calculation will run on 6 cores.


 Alpha MOs, Restricted
 -- Occupied --                  
-104.89 -104.89  -15.75  -15.74  -10.62  -10.62   -8.09   -8.09
  1 A     2 A     3 A     4 A     5 A     6 A     7 A     8 A                  
 -8.082  -8.082  -8.082  -8.082  -1.473  -1.190  -1.100  -0.863
  9 A    10 A    11 A    12 A    13 A    14 A    15 A    16 A                  
 -0.702  -0.695  -0.652  -0.519  -0.501  -0.486  -0.459  -0.458
 17 A    18 A    19 A    20 A    21 A    22 A    23 A    24 A                  
 -- Virtual --                   
  0.046   0.058   0.088   0.101   0.108   0.109   0.116   0.137
 25 A    26 A    27 A    28 A    29 A    30 A    31 A    32 A                  
  0.140   0.167   0.201   0.213   0.220   0.231   0.234   0.297
 33 A    34 A    35 A    36 A    37 A    38 A    39 A    40 A                  
  0.319   0.324   0.365   0.534   0.565   0.577   0.583   0.585
 41 A    42 A    43 A    44 A    45 A    46 A    47 A    48 A                  
  0.599   0.601   0.772   0.898   0.905   0.934   0.951   1.071
 49 A    50 A    51 A    52 A    53 A    54 A    55 A    56 A                  
  1.077   1.084   1.103   1.109   1.130   1.166   1.179   1.202
 57 A    58 A    59 A    60 A    61 A    62 A    63 A    64 A                  
  1.225   1.253   1.355   1.430   1.433   1.502   1.878   2.000
 65 A    66 A    67 A    68 A    69 A    70 A    71 A    72 A                  
  2.042   2.278   2.346   2.510   2.575   2.589   2.596   2.639
 73 A    74 A    75 A    76 A    77 A    78 A    79 A    80 A                  
  2.687   2.806   3.013   3.024   3.130   3.368   4.113   4.235
 81 A    82 A    83 A    84 A    85 A    86 A    87 A    88 A                  
  4.328   4.386   4.537   5.214  10.257  10.395  26.592  26.622
 89 A    90 A    91 A    92 A    93 A    94 A    95 A    96 A                  
 26.627  26.692  27.045  27.078  36.560  37.034 219.092 219.250
 97 A    98 A    99 A   100 A   101 A   102 A   103 A   104 A                  

 Beta MOs, Restricted
 -- Occupied --                  
-104.89 -104.89  -15.75  -15.74  -10.62  -10.62   -8.09   -8.09
  1 A     2 A     3 A     4 A     5 A     6 A     7 A     8 A                  
 -8.082  -8.082  -8.082  -8.082  -1.473  -1.190  -1.100  -0.863
  9 A    10 A    11 A    12 A    13 A    14 A    15 A    16 A                  
 -0.702  -0.695  -0.652  -0.519  -0.501  -0.486  -0.459  -0.458
 17 A    18 A    19 A    20 A    21 A    22 A    23 A    24 A                  
 -- Virtual --                   
  0.046   0.058   0.088   0.101   0.108   0.109   0.116   0.137
 25 A    26 A    27 A    28 A    29 A    30 A    31 A    32 A                  
  0.140   0.167   0.201   0.213   0.220   0.231   0.234   0.297
 33 A    34 A    35 A    36 A    37 A    38 A    39 A    40 A                  
  0.319   0.324   0.365   0.534   0.565   0.577   0.583   0.585
 41 A    42 A    43 A    44 A    45 A    46 A    47 A    48 A                  
  0.599   0.601   0.772   0.898   0.905   0.934   0.951   1.071
 49 A    50 A    51 A    52 A    53 A    54 A    55 A    56 A                  
  1.077   1.084   1.103   1.109   1.130   1.166   1.179   1.202
 57 A    58 A    59 A    60 A    61 A    62 A    63 A    64 A                  
  1.225   1.253   1.355   1.430   1.433   1.502   1.878   2.000
 65 A    66 A    67 A    68 A    69 A    70 A    71 A    72 A                  
  2.042   2.278   2.346   2.510   2.575   2.589   2.596   2.639
 73 A    74 A    75 A    76 A    77 A    78 A    79 A    80 A                  
  2.687   2.806   3.013   3.024   3.130   3.368   4.113   4.235
 81 A    82 A    83 A    84 A    85 A    86 A    87 A    88 A                  
  4.328   4.386   4.537   5.214  10.257  10.395  26.592  26.622
 89 A    90 A    91 A    92 A    93 A    94 A    95 A    96 A                  
 26.627  26.692  27.045  27.078  36.560  37.034 219.092 219.250
 97 A    98 A    99 A   100 A   101 A   102 A   103 A   104 A                  

 Occupation and symmetry of molecular orbitals

 Point group: C1 (1 irreducible representation).

                           A     All 
 -------------------------------------
 All molecular orbitals:
  - Alpha                  104   104 
  - Beta                   104   104 
 -------------------------------------
 Alpha orbitals:
  - Frozen occupied        12    12  
  - Active occupied        12    12  
  - Active virtual         80    80  
  - Frozen virtual         0     0   
 -------------------------------------
 Beta orbitals:
  - Frozen occupied        12    12  
  - Active occupied        12    12  
  - Active virtual         80    80  
  - Frozen virtual         0     0   
 -------------------------------------

 Import integrals:   CPU 0.00 s  wall 0.00 s

 Import integrals:   CPU 19.07 s  wall 4.45 s

 MP2 amplitudes:   CPU 0.05 s  wall 0.03 s

Running a double precision version
           CCSD T amplitudes will be solved using DIIS.

           Start     Size      MaxIter   EConv     TConv     
           3         7         100       1.00e-07  1.00e-05  
 ------------------------------------------------------------------------------
           Energy (a.u.)   Ediff      Tdiff       Comment
 ------------------------------------------------------------------------------
         -1028.43506555                           
     1   -1028.43455477   5.11e-04   7.72e-01     
     2   -1028.45736443   2.28e-02   1.03e-01     
     3   -1028.45709009   2.74e-04   4.25e-02     
     4   -1028.45953635   2.45e-03   1.31e-02     Switched to DIIS steps.
     5   -1028.46038874   8.52e-04   1.14e-02     
     6   -1028.46044247   5.37e-05   2.28e-03     
     7   -1028.46044877   6.30e-06   1.14e-03     
     8   -1028.46045162   2.85e-06   3.14e-04     
     9   -1028.46045395   2.33e-06   2.02e-04     
    10   -1028.46045412   1.71e-07   5.93e-05     
    11   -1028.46045396   1.56e-07   2.43e-05     
    12   -1028.46045394   2.60e-08   1.03e-05     
    13   -1028.46045391   2.56e-08   2.77e-06     
 ------------------------------------------------------------------------------
         -1028.46045391                           CCSD T converged.

End of double precision
 SCF energy                 = -1027.80523554
 MP2 energy                 = -1028.43506555
 CCSD correlation energy     =    -0.65521837
 CCSD total energy           = -1028.46045391

 CCSD  T1^2 = 0.0104  T2^2 = 0.2570  Leading amplitudes:

 Amplitude    Orbitals with energies
 -0.0339       20 (A) A                  ->    26 (A) A                   
              -0.5186                          0.0577                     
 -0.0339       20 (A) B                  ->    26 (A) B                   
              -0.5186                          0.0577                     
 -0.0183       23 (A) A                  ->    35 (A) A                   
              -0.4587                          0.2007                     
 -0.0183       23 (A) B                  ->    35 (A) B                   
              -0.4587                          0.2007                     

 Amplitude    Orbitals with energies
 -0.0822       19 (A) A      19 (A) B    ->    26 (A) A      26 (A) B     
              -0.6516       -0.6516            0.0577        0.0577       
  0.0822       19 (A) A      19 (A) B    ->    26 (A) B      26 (A) A     
              -0.6516       -0.6516            0.0577        0.0577       
  0.0822       19 (A) B      19 (A) A    ->    26 (A) A      26 (A) B     
              -0.6516       -0.6516            0.0577        0.0577       
 -0.0822       19 (A) B      19 (A) A    ->    26 (A) B      26 (A) A     
              -0.6516       -0.6516            0.0577        0.0577       

 Computing CCSD intemediates for later calculations in double precision
 Finished.

Running a double precision version
           CCSD Lambda amplitudes will be solved using DIIS.
           Start     Size      MaxIter   EConv     LConv     
           3         7         100       1.00e-07  1.00e-05  
 ------------------------------------------------------------------------------
            Enorm      Ldiff       Comment
 ------------------------------------------------------------------------------
     1     5.02e-02   3.95e-02     
     2     1.18e-02   3.77e-03     
     3     4.76e-03   1.79e-03     
     4     2.81e-03   8.47e-04     Switched to DIIS steps.
     5     1.01e-03   5.16e-04     
     6     5.06e-04   1.73e-04     
     7     1.64e-04   4.47e-05     
     8     6.03e-05   5.09e-06     
     9     1.87e-05   4.44e-06     
    10     7.02e-06   1.25e-06     
    11     2.85e-06   3.61e-07     
    12     1.12e-06   5.67e-08     
    13     5.00e-07   7.96e-08     
    14     2.30e-07   1.17e-08     
    15     1.27e-07   1.58e-08     
    16     5.48e-08   3.70e-09     
 ------------------------------------------------------------------------------
                                   CCSD Lambda converged.

 Computing density matrices in double precision...
           Orbital response amplitudes will be solved using DIIS.
           Start     Size      MaxIter   EConv     LConv     
           3         7         100       1.00e-06  1.00e-06  
 ------------------------------------------------------------------------------
            Enorm      Ldiff       Comment
 ------------------------------------------------------------------------------
     1     7.63e-02   5.91e-03     
     2     5.93e-02   1.19e-02     
     3     6.49e-02   1.65e-02     
     4     5.06e-03   2.60e-02     Switched to DIIS steps.
     5     4.10e-04   1.87e-04     
     6     1.61e-04   3.98e-05     
     7     4.53e-05   3.10e-05     
     8     3.42e-05   6.25e-06     
     9     7.81e-06   1.18e-06     
    10     1.15e-06   6.20e-07     
    11     4.45e-07   4.02e-08     
 ------------------------------------------------------------------------------
                                   Orbital response converged.

 Computing density matrices... Done.
 CCSD calculation:   CPU 449.06 s  wall 85.22 s

 Transferring MO TPDM to AO TPDM
 Transferring g2_o1o1o1o1
 Transferring g2_o1o1o1v1
 Transferring g2_o1o1v1v1
 Transferring g2_o1v1o1v1
 Transferring g2_o1v1v1v1
 Transferring g2_v1v1v1v1
 Adding separable TPDM
 Computing TPDM gradient
 --------------------------------------------------------
 2e gradient
  Atom          X               Y               Z
 --------------------------------------------------------
    1        -19.398642        2.220759        0.000000  
    2         -3.741380      -15.970551        0.000000  
    3          3.745406       15.978377       -0.000000  
    4         19.394616       -2.228585        0.000000  
 --------------------------------------------------------
 --------------------------------------------------------
 Final gradient
  Atom          X               Y               Z
 --------------------------------------------------------
    1        -19.398642        2.220759        0.000000  
    2         -3.741380      -15.970551        0.000000  
    3          3.745406       15.978377       -0.000000  
    4         19.394616       -2.228585        0.000000  
 --------------------------------------------------------
 Analytic gradient from two-electron contribution:   CPU 125.90 s  wall 36.38 s

 Total ccman2 time:   CPU 597.46 s  wall 127.83 s


 --------------------------------------------------------------

                    Orbital Energies (a.u.)
 --------------------------------------------------------------

 Alpha MOs
 -- Occupied --
*******-104.893 -15.746 -15.745 -10.617 -10.617  -8.086  -8.086
 -8.082  -8.082  -8.082  -8.082  -1.473  -1.190  -1.100  -0.863
 -0.702  -0.695  -0.652  -0.519  -0.501  -0.486  -0.459  -0.458
 -- Virtual --
  0.046   0.058   0.088   0.101   0.108   0.109   0.116   0.137
  0.140   0.167   0.201   0.213   0.220   0.231   0.234   0.297
  0.319   0.324   0.365   0.534   0.565   0.577   0.583   0.585
  0.599   0.601   0.772   0.898   0.905   0.934   0.951   1.071
  1.077   1.084   1.103   1.109   1.130   1.166   1.179   1.202
  1.225   1.253   1.355   1.430   1.433   1.502   1.878   2.000
  2.042   2.278   2.346   2.510   2.575   2.589   2.596   2.639
  2.687   2.806   3.013   3.024   3.130   3.368   4.113   4.235
  4.328   4.386   4.537   5.214  10.257  10.395  26.592  26.622
 26.627  26.692  27.045  27.078  36.560  37.034 219.092 219.250
 --------------------------------------------------------------

          Ground-State Mulliken Net Atomic Charges

     Atom                 Charge (a.u.)
  ----------------------------------------
      1 Cl                   -0.037194
      2 N                     0.037198
      3 N                     0.037194
      4 Cl                   -0.037198
  ----------------------------------------
  Sum of atomic charges =    -0.000000

 -----------------------------------------------------------------
                    Cartesian Multipole Moments
 -----------------------------------------------------------------
    Charge (ESU x 10^10)
                -0.0000
    Dipole Moment (Debye)
         X       0.0016      Y       0.0000      Z       0.0000
       Tot       0.0016
    Quadrupole Moments (Debye-Ang)
        XX     -33.7546     XY      -0.8274     YY     -38.5434
        XZ      -0.0000     YZ       0.0000     ZZ     -36.0254
    Octopole Moments (Debye-Ang^2)
       XXX       0.0119    XXY       0.0106    XYY       0.0000
       YYY       0.0196    XXZ       0.0000    XYZ      -0.0000
       YYZ      -0.0000    XZZ       0.0016    YZZ       0.0053
       ZZZ       0.0000
    Hexadecapole Moments (Debye-Ang^3)
      XXXX    -616.4111   XXXY     -13.4426   XXYY    -125.0901
      XYYY      -0.3144   YYYY     -61.3964   XXXZ      -0.0000
      XXYZ       0.0000   XYYZ      -0.0000   YYYZ       0.0000
      XXZZ    -123.2763   XYZZ       0.1160   YYZZ     -16.2712
      XZZZ      -0.0000   YZZZ       0.0000   ZZZZ     -39.1055
 -----------------------------------------------------------------
 DrvMan completing analytic gradient of the correlated energy
 Correlated dipole moment
            1
    1   0.0006151
    2   0.0000146
    3   0.0000000
 Energy read as -1028.460453913
 Full Analytical Gradient: (in a.u., or Hartree/Bohr)
             1             2             3             4
    1   -0.00007224   -0.00046729    0.00051539    0.00002413
    2    0.00008046   -0.00095625    0.00088987   -0.00001407
    3   -0.00000000    0.00000000   -0.00000000    0.00000000
 Gradient time:  CPU 1.45 s  wall 1.49 s
 ----------------------------------------------------------------
             Standard Nuclear Orientation (Angstroms)
    I     Atom           X                Y                Z
 ----------------------------------------------------------------
    1      Cl      2.0484180717    -0.0359310649    -0.0000000000
    2      N       0.3640603487     0.4909826974     0.0010000000
    3      N      -0.3640603487    -0.4909826974    -0.0000000000
    4      Cl     -2.0484180717     0.0359310649     0.0000000000
 ----------------------------------------------------------------
 Nuclear Repulsion Energy =   181.1977728418 hartrees
 There are       24 alpha and       24 beta electrons

                       Distance Matrix (Angstroms)
             Cl(  1)   N (  2)   N (  3)
   N (  2)  1.764851
   N (  3)  2.455020  1.222463
   Cl(  4)  4.097466  2.455020  1.764851

 Requested basis set is 6-311++G(d,p)
 There are 38 shells and 104 basis functions
 A cutoff of  1.0D-14 yielded    667 shell pairs
 There are      5294 function pairs (      5720 Cartesian)
 Smallest overlap matrix eigenvalue = 2.75E-04
 Guess MOs from SCF MO coefficient file

 -----------------------------------------------------------------------
  General SCF calculation program by
  Eric Jon Sundstrom, Paul Horn, Yuezhi Mao, Dmitri Zuev, Alec White,
  David Stuck, Shaama M.S., Shane Yost, Joonho Lee, David Small,
  Daniel Levine, Susi Lehtola, Hugh Burton, Evgeny Epifanovsky
 -----------------------------------------------------------------------
 Hartree-Fock
 using 6 threads for integral computing
 -------------------------------------------------------
 OpenMP Integral computing Module                
 Release: version 2.0, May 2017, Q-Chem Inc. Pleasanton 
 -------------------------------------------------------
 A restricted SCF calculation will be
 performed using DIIS
 SCF converges when DIIS error is below 1.0e-08
 ---------------------------------------
  Cycle       Energy         DIIS error
 ---------------------------------------
    1   -1027.8051238558      3.04e-05  
    2   -1027.8051253508      8.69e-06  
    3   -1027.8051255502      4.65e-06  
    4   -1027.8051256008      1.69e-06  
    5   -1027.8051256175      8.50e-07  
    6   -1027.8051256227      5.01e-07  
    7   -1027.8051256241      1.98e-07  
    8   -1027.8051256244      6.52e-08  
    9   -1027.8051256244      2.16e-08  
   10   -1027.8051256244      5.95e-09  Convergence criterion met
 ---------------------------------------
 SCF time:   CPU 4.26s  wall 1.00s 
 SCF   energy in the final basis set =    -1027.8051256244
 Total energy in the final basis set =    -1027.8051256244


 ------------------------------------------------------------------------------

   CCMAN2: suite of methods based on coupled cluster
           and equation of motion theories.

   Components:
   * libvmm-1.3-trunk
     by Evgeny Epifanovsky, Ilya Kaliman.
   * libtensor-2.5-trunk
     by Evgeny Epifanovsky, Michael Wormit, Dmitry Zuev, Sam Manzer, 
        Ilya Kaliman.
   * libcc-2.5-trunk
     by Evgeny Epifanovsky, Arik Landau, Tomasz Kus, Kirill Khistyaev, 
        Dmitry Zuev, Prashant Manohar, Xintian Feng, Anna Krylov, 
        Matthew Goldey, Alec White, Thomas Jagau, Kaushik Nanda, 
        Anastasia Gunina, Alexander Kunitsa, Joonho Lee.

   CCMAN original authors:
   Anna I. Krylov, C. David Sherrill, Steven R. Gwaltney,
   Edward F. C. Byrd (2000)
   Sergey V. Levchenko, Lyudmila V. Slipchenko, Tao Wang,
   Ana-Maria C. Cristian (2003)
   Piotr A. Pieniazek, C. Melania Oana, Evgeny Epifanovsky (2007)
   Prashant Manohar (2009)

 ------------------------------------------------------------------------------


 Allocating and initializing 63808MB of RAM...
 Calculation will run on 6 cores.


 Alpha MOs, Restricted
 -- Occupied --                  
-104.89 -104.89  -15.75  -15.74  -10.62  -10.62   -8.09   -8.09
  1 A     2 A     3 A     4 A     5 A     6 A     7 A     8 A                  
 -8.082  -8.082  -8.082  -8.082  -1.473  -1.189  -1.099  -0.863
  9 A    10 A    11 A    12 A    13 A    14 A    15 A    16 A                  
 -0.702  -0.695  -0.651  -0.519  -0.501  -0.486  -0.459  -0.458
 17 A    18 A    19 A    20 A    21 A    22 A    23 A    24 A                  
 -- Virtual --                   
  0.046   0.057   0.088   0.101   0.108   0.109   0.116   0.137
 25 A    26 A    27 A    28 A    29 A    30 A    31 A    32 A                  
  0.140   0.167   0.200   0.213   0.220   0.231   0.233   0.297
 33 A    34 A    35 A    36 A    37 A    38 A    39 A    40 A                  
  0.319   0.324   0.365   0.533   0.564   0.577   0.583   0.585
 41 A    42 A    43 A    44 A    45 A    46 A    47 A    48 A                  
  0.599   0.601   0.773   0.898   0.905   0.934   0.951   1.070
 49 A    50 A    51 A    52 A    53 A    54 A    55 A    56 A                  
  1.076   1.084   1.103   1.109   1.130   1.166   1.179   1.202
 57 A    58 A    59 A    60 A    61 A    62 A    63 A    64 A                  
  1.225   1.253   1.355   1.430   1.433   1.502   1.878   1.999
 65 A    66 A    67 A    68 A    69 A    70 A    71 A    72 A                  
  2.043   2.278   2.346   2.509   2.575   2.589   2.596   2.638
 73 A    74 A    75 A    76 A    77 A    78 A    79 A    80 A                  
  2.686   2.807   3.012   3.024   3.129   3.368   4.112   4.235
 81 A    82 A    83 A    84 A    85 A    86 A    87 A    88 A                  
  4.328   4.385   4.536   5.215  10.257  10.395  26.592  26.622
 89 A    90 A    91 A    92 A    93 A    94 A    95 A    96 A                  
 26.627  26.692  27.045  27.078  36.561  37.031 219.092 219.250
 97 A    98 A    99 A   100 A   101 A   102 A   103 A   104 A                  

 Beta MOs, Restricted
 -- Occupied --                  
-104.89 -104.89  -15.75  -15.74  -10.62  -10.62   -8.09   -8.09
  1 A     2 A     3 A     4 A     5 A     6 A     7 A     8 A                  
 -8.082  -8.082  -8.082  -8.082  -1.473  -1.189  -1.099  -0.863
  9 A    10 A    11 A    12 A    13 A    14 A    15 A    16 A                  
 -0.702  -0.695  -0.651  -0.519  -0.501  -0.486  -0.459  -0.458
 17 A    18 A    19 A    20 A    21 A    22 A    23 A    24 A                  
 -- Virtual --                   
  0.046   0.057   0.088   0.101   0.108   0.109   0.116   0.137
 25 A    26 A    27 A    28 A    29 A    30 A    31 A    32 A                  
  0.140   0.167   0.200   0.213   0.220   0.231   0.233   0.297
 33 A    34 A    35 A    36 A    37 A    38 A    39 A    40 A                  
  0.319   0.324   0.365   0.533   0.564   0.577   0.583   0.585
 41 A    42 A    43 A    44 A    45 A    46 A    47 A    48 A                  
  0.599   0.601   0.773   0.898   0.905   0.934   0.951   1.070
 49 A    50 A    51 A    52 A    53 A    54 A    55 A    56 A                  
  1.076   1.084   1.103   1.109   1.130   1.166   1.179   1.202
 57 A    58 A    59 A    60 A    61 A    62 A    63 A    64 A                  
  1.225   1.253   1.355   1.430   1.433   1.502   1.878   1.999
 65 A    66 A    67 A    68 A    69 A    70 A    71 A    72 A                  
  2.043   2.278   2.346   2.509   2.575   2.589   2.596   2.638
 73 A    74 A    75 A    76 A    77 A    78 A    79 A    80 A                  
  2.686   2.807   3.012   3.024   3.129   3.368   4.112   4.235
 81 A    82 A    83 A    84 A    85 A    86 A    87 A    88 A                  
  4.328   4.385   4.536   5.215  10.257  10.395  26.592  26.622
 89 A    90 A    91 A    92 A    93 A    94 A    95 A    96 A                  
 26.627  26.692  27.045  27.078  36.561  37.031 219.092 219.250
 97 A    98 A    99 A   100 A   101 A   102 A   103 A   104 A                  

 Occupation and symmetry of molecular orbitals

 Point group: C1 (1 irreducible representation).

                           A     All 
 -------------------------------------
 All molecular orbitals:
  - Alpha                  104   104 
  - Beta                   104   104 
 -------------------------------------
 Alpha orbitals:
  - Frozen occupied        12    12  
  - Active occupied        12    12  
  - Active virtual         80    80  
  - Frozen virtual         0     0   
 -------------------------------------
 Beta orbitals:
  - Frozen occupied        12    12  
  - Active occupied        12    12  
  - Active virtual         80    80  
  - Frozen virtual         0     0   
 -------------------------------------

 Import integrals:   CPU 0.00 s  wall 0.00 s

 Import integrals:   CPU 20.71 s  wall 5.09 s

 MP2 amplitudes:   CPU 0.05 s  wall 0.03 s

Running a double precision version
           CCSD T amplitudes will be solved using DIIS.

           Start     Size      MaxIter   EConv     TConv     
           3         7         100       1.00e-07  1.00e-05  
 ------------------------------------------------------------------------------
           Energy (a.u.)   Ediff      Tdiff       Comment
 ------------------------------------------------------------------------------
         -1028.43509350                           
     1   -1028.43452487   5.69e-04   7.73e-01     
     2   -1028.45736810   2.28e-02   1.03e-01     
     3   -1028.45708481   2.83e-04   4.26e-02     
     4   -1028.45953556   2.45e-03   1.31e-02     Switched to DIIS steps.
     5   -1028.46038939   8.54e-04   1.14e-02     
     6   -1028.46044329   5.39e-05   2.28e-03     
     7   -1028.46044960   6.31e-06   1.15e-03     
     8   -1028.46045244   2.84e-06   3.14e-04     
     9   -1028.46045478   2.34e-06   2.02e-04     
    10   -1028.46045495   1.71e-07   5.94e-05     
    11   -1028.46045479   1.55e-07   2.44e-05     
    12   -1028.46045477   2.57e-08   1.03e-05     
    13   -1028.46045474   2.54e-08   2.78e-06     
 ------------------------------------------------------------------------------
         -1028.46045474                           CCSD T converged.

End of double precision
 SCF energy                 = -1027.80512562
 MP2 energy                 = -1028.43509350
 CCSD correlation energy     =    -0.65532912
 CCSD total energy           = -1028.46045474

 CCSD  T1^2 = 0.0104  T2^2 = 0.2571  Leading amplitudes:

 Amplitude    Orbitals with energies
  0.0339       20 (A) A                  ->    26 (A) A                   
              -0.5186                          0.0574                     
  0.0339       20 (A) B                  ->    26 (A) B                   
              -0.5186                          0.0574                     
 -0.0183       23 (A) A                  ->    35 (A) A                   
              -0.4589                          0.2005                     
 -0.0183       23 (A) B                  ->    35 (A) B                   
              -0.4589                          0.2005                     

 Amplitude    Orbitals with energies
 -0.0823       19 (A) A      19 (A) B    ->    26 (A) A      26 (A) B     
              -0.6514       -0.6514            0.0574        0.0574       
  0.0823       19 (A) A      19 (A) B    ->    26 (A) B      26 (A) A     
              -0.6514       -0.6514            0.0574        0.0574       
  0.0823       19 (A) B      19 (A) A    ->    26 (A) A      26 (A) B     
              -0.6514       -0.6514            0.0574        0.0574       
 -0.0823       19 (A) B      19 (A) A    ->    26 (A) B      26 (A) A     
              -0.6514       -0.6514            0.0574        0.0574       

 Computing CCSD intemediates for later calculations in double precision
 Finished.

Running a double precision version
           CCSD Lambda amplitudes will be solved using DIIS.
           Start     Size      MaxIter   EConv     LConv     
           3         7         100       1.00e-07  1.00e-05  
 ------------------------------------------------------------------------------
            Enorm      Ldiff       Comment
 ------------------------------------------------------------------------------
     1     5.02e-02   3.95e-02     
     2     1.18e-02   3.78e-03     
     3     4.77e-03   1.79e-03     
     4     2.82e-03   8.47e-04     Switched to DIIS steps.
     5     1.01e-03   5.17e-04     
     6     5.07e-04   1.74e-04     
     7     1.65e-04   4.49e-05     
     8     6.05e-05   5.10e-06     
     9     1.88e-05   4.46e-06     
    10     7.04e-06   1.26e-06     
    11     2.86e-06   3.64e-07     
    12     1.12e-06   5.74e-08     
    13     5.03e-07   8.01e-08     
    14     2.32e-07   1.18e-08     
    15     1.28e-07   1.58e-08     
    16     5.50e-08   3.70e-09     
 ------------------------------------------------------------------------------
                                   CCSD Lambda converged.

 Computing density matrices in double precision...
           Orbital response amplitudes will be solved using DIIS.
           Start     Size      MaxIter   EConv     LConv     
           3         7         100       1.00e-06  1.00e-06  
 ------------------------------------------------------------------------------
            Enorm      Ldiff       Comment
 ------------------------------------------------------------------------------
     1     7.64e-02   5.87e-03     
     2     5.94e-02   1.19e-02     
     3     6.51e-02   1.66e-02     
     4     5.06e-03   2.61e-02     Switched to DIIS steps.
     5     4.11e-04   1.87e-04     
     6     1.60e-04   3.98e-05     
     7     3.80e-05   3.12e-05     
     8     8.97e-06   6.72e-06     
     9     1.26e-06   1.39e-06     
    10     3.89e-07   2.59e-08     
 ------------------------------------------------------------------------------
                                   Orbital response converged.

 Computing density matrices... Done.
 CCSD calculation:   CPU 448.18 s  wall 84.97 s

 Transferring MO TPDM to AO TPDM
 Transferring g2_o1o1o1o1
 Transferring g2_o1o1o1v1
 Transferring g2_o1o1v1v1
 Transferring g2_o1v1o1v1
 Transferring g2_o1v1v1v1
 Transferring g2_v1v1v1v1
 Adding separable TPDM
 Computing TPDM gradient
 --------------------------------------------------------
 2e gradient
  Atom          X               Y               Z
 --------------------------------------------------------
    1        -19.394724        2.227389        0.006344  
    2         -3.727514      -15.972571       -0.020569  
    3          3.727510       15.972572        0.011675  
    4         19.394727       -2.227389        0.002550  
 --------------------------------------------------------
 --------------------------------------------------------
 Final gradient
  Atom          X               Y               Z
 --------------------------------------------------------
    1        -19.394724        2.227389        0.006344  
    2         -3.727514      -15.972571       -0.020569  
    3          3.727510       15.972572        0.011675  
    4         19.394727       -2.227389        0.002550  
 --------------------------------------------------------
 Analytic gradient from two-electron contribution:   CPU 133.86 s  wall 39.31 s

 Total ccman2 time:   CPU 606.08 s  wall 131.02 s


 --------------------------------------------------------------

                    Orbital Energies (a.u.)
 --------------------------------------------------------------

 Alpha MOs
 -- Occupied --
*******-104.893 -15.747 -15.745 -10.617 -10.617  -8.086  -8.086
 -8.082  -8.082  -8.082  -8.082  -1.473  -1.189  -1.099  -0.863
 -0.702  -0.695  -0.651  -0.519  -0.501  -0.486  -0.459  -0.458
 -- Virtual --
  0.046   0.057   0.088   0.101   0.108   0.109   0.116   0.137
  0.140   0.167   0.200   0.213   0.220   0.231   0.233   0.297
  0.319   0.324   0.365   0.533   0.564   0.577   0.583   0.585
  0.599   0.601   0.773   0.898   0.905   0.934   0.951   1.070
  1.076   1.084   1.103   1.109   1.130   1.166   1.179   1.202
  1.225   1.253   1.355   1.430   1.433   1.502   1.878   1.999
  2.043   2.278   2.346   2.509   2.575   2.589   2.596   2.638
  2.686   2.807   3.012   3.024   3.129   3.368   4.112   4.235
  4.328   4.385   4.536   5.215  10.257  10.395  26.592  26.622
 26.627  26.692  27.045  27.078  36.561  37.031 219.092 219.250
 --------------------------------------------------------------

          Ground-State Mulliken Net Atomic Charges

     Atom                 Charge (a.u.)
  ----------------------------------------
      1 Cl                   -0.037273
      2 N                     0.037274
      3 N                     0.037274
      4 Cl                   -0.037274
  ----------------------------------------
  Sum of atomic charges =     0.000000

 -----------------------------------------------------------------
                    Cartesian Multipole Moments
 -----------------------------------------------------------------
    Charge (ESU x 10^10)
                 0.0000
    Dipole Moment (Debye)
         X       0.0000      Y      -0.0000      Z      -0.0001
       Tot       0.0001
    Quadrupole Moments (Debye-Ang)
        XX     -33.7564     XY      -0.8282     YY     -38.5433
        XZ      -0.0008     YZ      -0.0025     ZZ     -36.0273
    Octopole Moments (Debye-Ang^2)
       XXX       0.0000    XXY      -0.0000    XYY      -0.0000
       YYY      -0.0000    XXZ      -0.0106    XYZ       0.0006
       YYZ      -0.0065    XZZ      -0.0000    YZZ      -0.0000
       ZZZ      -0.0154
    Hexadecapole Moments (Debye-Ang^3)
      XXXX    -616.4339   XXXY     -13.4700   XXYY    -125.0896
      XYYY      -0.3224   YYYY     -61.4281   XXXZ      -0.0179
      XXYZ      -0.0021   XYYZ      -0.0025   YYYZ      -0.0127
      XXZZ    -123.2773   XYZZ       0.1133   YYZZ     -16.2765
      XZZZ      -0.0055   YZZZ      -0.0098   ZZZZ     -39.1082
 -----------------------------------------------------------------
 DrvMan completing analytic gradient of the correlated energy
 Correlated dipole moment
            1
    1   0.0000004
    2  -0.0000001
    3  -0.0000322
 Energy read as -1028.460454741
 Full Analytical Gradient: (in a.u., or Hartree/Bohr)
             1             2             3             4
    1    0.00002150   -0.00004481    0.00004475   -0.00002144
    2   -0.00002214    0.00006208   -0.00006205    0.00002210
    3   -0.00001984    0.00001988    0.00001975   -0.00001979
 Gradient time:  CPU 1.44 s  wall 1.49 s
Dipole drv :
gprntSymmMtrx error report: 
 Final Hessian.
            1           2           3           4           5           6
    1   0.1590204  -0.0207742   0.0000000  -0.0804691   0.0494934   0.0000000
    2  -0.0207742   0.0335557   0.0000000   0.0515724  -0.0542789   0.0000000
    3   0.0000000   0.0000000   0.0104970  -0.0000013   0.0000000  -0.0105201
    4  -0.0804691   0.0515724  -0.0000013   0.4163573   0.2224448   0.0000000
    5   0.0494934  -0.0542789   0.0000000   0.2224448   0.5375609   0.0000000
    6   0.0000000   0.0000000  -0.0105201   0.0000000   0.0000000   0.0105220
    7  -0.0794276  -0.0261007  -0.0000022  -0.2564684  -0.2479129   0.0000079
    8  -0.0240287   0.0191152   0.0000000  -0.2479129  -0.5024026   0.0000000
    9   0.0000000   0.0000000  -0.0104487   0.0000000   0.0000000   0.0104530
   10   0.0008841  -0.0046941   0.0000000  -0.0794276  -0.0240287   0.0000000
   11  -0.0046941   0.0016134   0.0000000  -0.0261007   0.0191152   0.0000000
   12   0.0000000   0.0000000   0.0104656   0.0000000   0.0000000  -0.0104487
            7           8           9          10          11          12
    1  -0.0794276  -0.0240287   0.0000000   0.0008841  -0.0046941   0.0000000
    2  -0.0261007   0.0191152   0.0000000  -0.0046941   0.0016134   0.0000000
    3  -0.0000022   0.0000000  -0.0104487   0.0000000   0.0000000   0.0104656
    4  -0.2564684  -0.2479129   0.0000000  -0.0794276  -0.0261007   0.0000000
    5  -0.2479129  -0.5024026   0.0000000  -0.0240287   0.0191152   0.0000000
    6   0.0000079   0.0000000   0.0104530   0.0000000   0.0000000  -0.0104487
    7   0.4163573   0.2224448   0.0000000  -0.0804691   0.0515724   0.0000000
    8   0.2224448   0.5375609   0.0000000   0.0494934  -0.0542789   0.0000000
    9   0.0000000   0.0000000   0.0105220   0.0000000   0.0000000  -0.0105201
   10  -0.0804691   0.0494934   0.0000000   0.1590204  -0.0207742   0.0000000
   11   0.0515724  -0.0542789   0.0000000  -0.0207742   0.0335557   0.0000000
   12   0.0000000   0.0000000  -0.0105201   0.0000000   0.0000000   0.0104970
 ----------------------------------------------------------------
             Standard Nuclear Orientation (Angstroms)
    I     Atom           X                Y                Z
 ----------------------------------------------------------------
    1      Cl      2.0484180717    -0.0359310649    -0.0000000000
    2      N       0.3640603487     0.4909826974     0.0000000000
    3      N      -0.3640603487    -0.4909826974    -0.0000000000
    4      Cl     -2.0484180717     0.0359310649     0.0000000000
 ----------------------------------------------------------------
 Nuclear Repulsion Energy =   181.1977877943 hartrees
 There are       24 alpha and       24 beta electrons
 old dipole drv.
            1           2           3           4           5           6
    1  -0.8852366   0.3250578   0.0000000   0.8855161  -0.3251302   0.0000000
    2   0.0171566   0.0076442   0.0000000  -0.0171659  -0.0076304   0.0000000
    3  -0.0000000  -0.0000000   0.0169882   0.0000054  -0.0000000  -0.0170229
            7           8           9          10          11          12
    1   0.8855161  -0.3251302   0.0000000  -0.8852366   0.3250578   0.0000000
    2  -0.0171659  -0.0076304   0.0000000   0.0171566   0.0076442   0.0000000
    3  -0.0000054   0.0000000  -0.0170229   0.0000000   0.0000000   0.0169882
 New transposed dipole drv.
            1           2           3
    1  -0.8852366   0.0171566  -0.0000000
    2   0.3250578   0.0076442  -0.0000000
    3   0.0000000   0.0000000   0.0169882
    4   0.8855161  -0.0171659   0.0000054
    5  -0.3251302  -0.0076304  -0.0000000
    6   0.0000000   0.0000000  -0.0170229
    7   0.8855161  -0.0171659  -0.0000054
    8  -0.3251302  -0.0076304   0.0000000
    9   0.0000000   0.0000000  -0.0170229
   10  -0.8852366   0.0171566   0.0000000
   11   0.3250578   0.0076442   0.0000000
   12   0.0000000   0.0000000   0.0169882
FINAL TENSOR RESULT:
Order 2, Length 12
    Atom      X          Y          Z
     1 Order 1, Length 12
    Atom      X          Y          Z
     1    1.590203773757113e-01  -2.077418793080299e-02   0.000000000000000e+00
     2   -8.046908608425798e-02   4.949335102227664e-02   0.000000000000000e+00
     3   -7.942759498413862e-02  -2.402869194392154e-02   0.000000000000000e+00
     4    8.841083538298147e-04  -4.694097151328928e-03   0.000000000000000e+00

Order 1, Length 12
    Atom      X          Y          Z
     1   -2.077418793080299e-02   3.355569940864950e-02   0.000000000000000e+00
     2    5.157240560579857e-02  -5.427886093040899e-02   0.000000000000000e+00
     3   -2.610069273846101e-02   1.911519701617982e-02   0.000000000000000e+00
     4   -4.694097151328928e-03   1.613375369445507e-03   0.000000000000000e+00

Order 1, Length 12
    Atom      X          Y          Z
     1    0.000000000000000e+00   0.000000000000000e+00   1.049701090045431e-02
     2   -1.261379099650470e-06   0.000000000000000e+00  -1.052012461293520e-02
     3   -2.244427666230597e-06   0.000000000000000e+00  -1.044867375225188e-02
     4    0.000000000000000e+00   0.000000000000000e+00   1.046556212810655e-02


     2 Order 1, Length 12
    Atom      X          Y          Z
     1   -8.046908608425798e-02   5.157240560579857e-02  -1.261379099650470e-06
     2    4.163573227283939e-01   2.224448110723276e-01   0.000000000000000e+00
     3   -2.564684464864656e-01  -2.479128980422854e-01   0.000000000000000e+00
     4   -7.942759498413862e-02  -2.610069273846101e-02   0.000000000000000e+00

Order 1, Length 12
    Atom      X          Y          Z
     1    4.949335102227664e-02  -5.427886093040899e-02   0.000000000000000e+00
     2    2.224448110723276e-01   5.375608915433171e-01   0.000000000000000e+00
     3   -2.479128980422854e-01  -5.024026380914530e-01   0.000000000000000e+00
     4   -2.402869194392154e-02   1.911519701617982e-02   0.000000000000000e+00

Order 1, Length 12
    Atom      X          Y          Z
     1    0.000000000000000e+00   0.000000000000000e+00  -1.052012461293520e-02
     2    0.000000000000000e+00   0.000000000000000e+00   1.052200475299074e-02
     3    7.889755303086012e-06   0.000000000000000e+00   1.045301894800046e-02
     4    0.000000000000000e+00   0.000000000000000e+00  -1.044867375225188e-02


     3 Order 1, Length 12
    Atom      X          Y          Z
     1   -7.942759498413862e-02  -2.610069273846101e-02  -2.244427666230597e-06
     2   -2.564684464864656e-01  -2.479128980422854e-01   7.889755303086012e-06
     3    4.163573227283939e-01   2.224448110723276e-01   0.000000000000000e+00
     4   -8.046908608425798e-02   5.157240560579857e-02   0.000000000000000e+00

Order 1, Length 12
    Atom      X          Y          Z
     1   -2.402869194392154e-02   1.911519701617982e-02   0.000000000000000e+00
     2   -2.479128980422854e-01  -5.024026380914530e-01   0.000000000000000e+00
     3    2.224448110723276e-01   5.375608915433171e-01   0.000000000000000e+00
     4    4.949335102227664e-02  -5.427886093040899e-02   0.000000000000000e+00

Order 1, Length 12
    Atom      X          Y          Z
     1    0.000000000000000e+00   0.000000000000000e+00  -1.044867375225188e-02
     2    0.000000000000000e+00   0.000000000000000e+00   1.045301894800046e-02
     3    0.000000000000000e+00   0.000000000000000e+00   1.052200475299074e-02
     4    0.000000000000000e+00   0.000000000000000e+00  -1.052012461293520e-02


     4 Order 1, Length 12
    Atom      X          Y          Z
     1    8.841083538298147e-04  -4.694097151328928e-03   0.000000000000000e+00
     2   -7.942759498413862e-02  -2.402869194392154e-02   0.000000000000000e+00
     3   -8.046908608425798e-02   4.949335102227664e-02   0.000000000000000e+00
     4    1.590203773757113e-01  -2.077418793080299e-02   0.000000000000000e+00

Order 1, Length 12
    Atom      X          Y          Z
     1   -4.694097151328928e-03   1.613375369445507e-03   0.000000000000000e+00
     2   -2.610069273846101e-02   1.911519701617982e-02   0.000000000000000e+00
     3    5.157240560579857e-02  -5.427886093040899e-02   0.000000000000000e+00
     4   -2.077418793080299e-02   3.355569940864950e-02   0.000000000000000e+00

Order 1, Length 12
    Atom      X          Y          Z
     1    0.000000000000000e+00   0.000000000000000e+00   1.046556212810655e-02
     2    0.000000000000000e+00   0.000000000000000e+00  -1.044867375225188e-02
     3    0.000000000000000e+00   0.000000000000000e+00  -1.052012461293520e-02
     4    0.000000000000000e+00   0.000000000000000e+00   1.049701090045431e-02


 # Finishing finite difference calculation for IDERIV #
 ######################################################
 ######################################################
 Requested basis set is 6-311++G(d,p)
 There are 38 shells and 104 basis functions
 **********************************************************************
 **                                                                  **
 **                       VIBRATIONAL ANALYSIS                       **
 **                       --------------------                       **
 **                                                                  **
 **        VIBRATIONAL FREQUENCIES (CM**-1) AND NORMAL MODES         **
 **     FORCE CONSTANTS (mDYN/ANGSTROM) AND REDUCED MASSES (AMU)     **
 **                  INFRARED INTENSITIES (KM/MOL)                   **
 **                                                                  **
 **********************************************************************


 Mode:                 1                      2                      3
 Frequency:       235.42                 282.33                 335.79
 Force Cnst:      0.5519                 0.7937                 2.2916
 Red. Mass:      16.9004                16.9004                34.4937
 IR Active:          YES                    YES                    YES
 IR Intens:        0.056                  4.320                  0.000
 Raman Active:       YES                    YES                    YES
               X      Y      Z        X      Y      Z        X      Y      Z
 Cl         0.000  0.000 -0.263   -0.051 -0.258 -0.000   -0.699  0.000 -0.000
 N         -0.000 -0.000  0.656    0.126  0.644  0.000   -0.066  0.084  0.000
 N         -0.000 -0.000  0.656    0.126  0.644  0.000    0.066 -0.084  0.000
 Cl         0.000  0.000 -0.263   -0.051 -0.258 -0.000    0.699 -0.000 -0.000
 TransDip  -0.000  0.000 -0.008   -0.066 -0.005 -0.000   -0.000 -0.000 -0.000

 Mode:                 4                      5                      6
 Frequency:       660.13                 831.80                1603.48
 Force Cnst:      4.3391                 5.8583                21.2247
 Red. Mass:      16.9004                14.3709                14.0108
 IR Active:          YES                    YES                    YES
 IR Intens:      169.235                  0.000                  0.000
 Raman Active:       YES                    YES                    YES
               X      Y      Z        X      Y      Z        X      Y      Z
 Cl        -0.258  0.051 -0.000    0.041 -0.084 -0.000    0.013 -0.004  0.000
 N          0.644 -0.126  0.000   -0.581  0.392  0.000    0.398  0.584 -0.000
 N          0.644 -0.126  0.000    0.581 -0.392  0.000   -0.398 -0.584 -0.000
 Cl        -0.258  0.051 -0.000   -0.041  0.084 -0.000   -0.013  0.004  0.000
 TransDip   0.417 -0.007 -0.000    0.000 -0.000 -0.000   -0.000  0.000  0.000

 STANDARD THERMODYNAMIC QUANTITIES AT   298.15 K  AND     1.00 ATM

   This Molecule has  0 Imaginary Frequencies
   Zero point vibrational energy:        5.645 kcal/mol

   Atom    1 Element Cl Has Mass   34.96885
   Atom    2 Element N  Has Mass   14.00307
   Atom    3 Element N  Has Mass   14.00307
   Atom    4 Element Cl Has Mass   34.96885
   Molecular Mass:    97.943840 amu
   Principal axes and moments of inertia in amu*Bohr^2:
                             1           2           3
    Eigenvalues --       24.43143  1061.21959  1085.65101
          X               1.00000     0.00049    -0.00000
          Y              -0.00049     1.00000    -0.00000
          Z               0.00000     0.00000     1.00000
   Rotational Symmetry Number is   2
   The Molecule is an Asymmetric Top
   Translational Enthalpy:        0.889 kcal/mol
   Rotational Enthalpy:           0.889 kcal/mol
   Vibrational Enthalpy:          6.605 kcal/mol
   gas constant (RT):             0.592 kcal/mol
   Translational Entropy:        39.656  cal/mol.K
   Rotational Entropy:           23.469  cal/mol.K
   Vibrational Entropy:           5.136  cal/mol.K

   Total Enthalpy:                8.975 kcal/mol
   Total Entropy:                68.261  cal/mol.K
Archival summary:
1\1\november\FREQ\ProcedureUnspecified\BasisUnspecified\l22\taweetha\SunMay519:05:022019SunMay519:05:022019\0\\#,FREQ,ProcedureUnspecified,BasisUnspecified,\\0,1\Cl\N,1,1.76485\N,2,1.22246,1,109.186\Cl,3,1.76485,2,109.186,1,-180,0\\HF=-1027.80513\\@

 Total job time:  1549.34s(wall), 6451.80s(cpu) 
 Sun May  5 19:05:02 2019

        *************************************************************
        *                                                           *
        *  Thank you very much for using Q-Chem.  Have a nice day.  *
        *                                                           *
        *************************************************************
