# Supplementary material for: Geometric and energetic data from ab initio calculations of haloethene, haloimine, halomethylenephosphine, haloiminophosphine, halodiazene, halodiphosphene and halocyclopropane
Source: Data Brief. 2019 Nov 2;27:104738. doi: 10.1016/j.dib.2019.104738 (PMC6861602; doi:10.1016/j.dib.2019.104738)
Supplement: Multimedia component 6 [file mmc6.zip › NN/CCSD/freq/ClENNEI.out]

Q-Chem Developer Version!
                  Welcome to Q-Chem
     A Quantum Leap Into The Future Of Chemistry


 Q-Chem 5.1, Q-Chem, Inc., Pleasanton, CA (2018)

 Yihan Shao,  Zhengting Gan,  E. Epifanovsky,  A. T. B. Gilbert,  M. Wormit,  
 J. Kussmann,  A. W. Lange,  A. Behn,  Jia Deng,  Xintian Feng,  D. Ghosh,  
 M. Goldey,  P. R. Horn,  L. D. Jacobson,  I. Kaliman,  T. Kus,  A. Landau,  
 Jie Liu,  E. I. Proynov,  R. M. Richard,  R. P. Steele,  E. J. Sundstrom,  
 H. L. Woodcock III,  P. M. Zimmerman,  D. Zuev,  B. Albrecht,  E. Alguire,  
 S. A. Baeppler,  D. Barton,  Z. Benda,  Y. A. Bernard,  E. J. Berquist,  
 K. B. Bravaya,  H. Burton,  D. Casanova,  Chun-Min Chang,  Yunqing Chen,  
 A. Chien,  K. D. Closser,  M. P. Coons,  S. Coriani,  S. Dasgupta,  
 A. L. Dempwolff,  M. Diedenhofen,  Hainam Do,  R. G. Edgar,  Po-Tung Fang,  
 S. Faraji,  S. Fatehi,  Qingguo Feng,  K. D. Fenk,  J. Fosso-Tande,  
 Qinghui Ge,  A. Ghysels,  G. Gidofalvi,  J. Gomes,  J. Gonthier,  A. Gunina,  
 D. Hait,  M. W. D. Hanson-Heine,  P. H. P. Harbach,  A. W. Hauser,  
 J. E. Herr,  E. G. Hohenstein,  Z. C. Holden,  Kerwin Hui,  B. C. Huynh,  
 T.-C. Jagau,  Hyunjun Ji,  B. Kaduk,  K. Khistyaev,  Jaehoon Kim,  
 P. Klunzinger,  K. Koh,  D. Kosenkov,  L. Koulias,  T. Kowalczyk,  
 C. M. Krauter,  A. Kunitsa,  Ka Un Lao,  A. Laurent,  K. V. Lawler,  
 Joonho Lee,  D. Lefrancois,  S. Lehtola,  D. S. Levine,  Yi-Pei Li,  
 You-Sheng Lin,  Fenglai Liu,  E. Livshits,  A. Luenser,  P. Manohar,  
 E. Mansoor,  S. F. Manzer,  Shan-Ping Mao,  Yuezhi Mao,  N. Mardirossian,  
 A. V. Marenich,  T. Markovich,  L. A. Martinez-Martinez,  S. A. Maurer,  
 N. J. Mayhall,  S. C. McKenzie,  J.-M. Mewes,  A. F. Morrison,  
 J. W. Mullinax,  K. Nanda,  T. S. Nguyen-Beck,  R. Olivares-Amaya,  
 J. A. Parkhill,  T. M. Perrine,  F. Plasser,  P. Pokhilko,  S. Prager,  
 A. Prociuk,  E. Ramos,  D. R. Rehn,  F. Rob,  M. Schneider,  N. Sergueev,  
 S. M. Sharada,  S. Sharma,  D. W. Small,  T. Stauch,  T. Stein,  
 Yu-Chuan Su,  A. J. W. Thom,  A. Tkatchenko,  T. Tsuchimochi,  N. M. Tubman,  
 L. Vogt,  M. L. Vidal,  O. Vydrov,  M. A. Watson,  J. Wenzel,  
 M. de Wergifosse,  T. A. Wesolowski,  A. White,  J. Witte,  A. Yamada,  
 Jun Yang,  K. Yao,  S. Yeganeh,  S. R. Yost,  Zhi-Qiang You,  A. Zech,  
 Igor Ying Zhang,  Xing Zhang,  Yan Zhao,  Ying Zhu,  B. R. Brooks,  
 G. K. L. Chan,  C. J. Cramer,  M. S. Gordon,  W. J. Hehre,  A. Klamt,  
 M. W. Schmidt,  C. D. Sherrill,  D. G. Truhlar,  A. Aspuru-Guzik,  R. Baer,  
 A. T. Bell,  N. A. Besley,  Jeng-Da Chai,  A. E. DePrince, III,  
 R. A. DiStasio Jr.,  A. Dreuw,  B. D. Dunietz,  T. R. Furlani,  
 Chao-Ping Hsu,  Yousung Jung,  Jing Kong,  D. S. Lambrecht,  WanZhen Liang,  
 C. Ochsenfeld,  V. A. Rassolov,  L. V. Slipchenko,  J. E. Subotnik,  
 T. Van Voorhis,  J. M. Herbert,  A. I. Krylov,  P. M. W. Gill,  M. Head-Gordon

 Contributors to earlier versions of Q-Chem not listed above: 
 R. D. Adamson,  B. Austin,  J. Baker,  G. J. O. Beran,  K. Brandhorst,  
 S. T. Brown,  E. F. C. Byrd,  A. K. Chakraborty,  C.-L. Cheng,  
 Siu Hung Chien,  D. M. Chipman,  D. L. Crittenden,  H. Dachsel,  
 R. J. Doerksen,  A. D. Dutoi,  L. Fusti-Molnar,  W. A. Goddard III,  
 A. Golubeva-Zadorozhnaya,  S. R. Gwaltney,  G. Hawkins,  A. Heyden,  
 S. Hirata,  G. Kedziora,  F. J. Keil,  C. Kelley,  Jihan Kim,  R. A. King,  
 R. Z. Khaliullin,  P. P. Korambath,  W. Kurlancheek,  A. M. Lee,  M. S. Lee,  
 S. V. Levchenko,  Ching Yeh Lin,  D. Liotard,  R. C. Lochan,  I. Lotan,  
 P. E. Maslen,  N. Nair,  D. P. O'Neill,  D. Neuhauser,  E. Neuscamman,  
 C. M. Oana,  R. Olson,  B. Peters,  R. Peverati,  P. A. Pieniazek,  
 Y. M. Rhee,  J. Ritchie,  M. A. Rohrdanz,  E. Rosta,  N. J. Russ,  
 H. F. Schaefer III,  N. E. Schultz,  N. Shenvi,  A. C. Simmonett,  A. Sodt,  
 D. Stuck,  K. S. Thanthiriwatte,  V. Vanovschi,  Tao Wang,  A. Warshel,  
 C. F. Williams,  Q. Wu,  X. Xu,  W. Zhang

 Please cite Q-Chem as follows:
 Y. Shao et al., Mol. Phys. 113, 184-215 (2015)
 DOI: 10.1080/00268976.2014.952696

 Q-Chem 5.1.2 for Intel X86 EM64T Linux

 Parts of Q-Chem use Armadillo 8.300.2 (Tropical Shenanigans).
 http://arma.sourceforge.net/

 Q-Chem begins on Sun May  5 21:42:04 2019  

Host: 
0

     Scratch files written to /scratch/taweetham/qchem28242//
Input Ideriv = 1
Curr. Ideriv = -1
Max.  Ideriv = 1


!!********************************************.
!!******************Warning*******************.
!!Desired Analytical derivatives not available.
!!Finite difference job might take a long time.
!!********************************************.
!!********************************************.


 2-order derivative to be evaluated numerically with 1-order analytical derivatives

Checking the input file for inconsistencies... 	...done.

--------------------------------------------------------------
User input:
--------------------------------------------------------------
Cl=I_t.out
$molecule
0 1
I 
N  1 2.192239
N  2 1.204485 1 109.878237
Cl 3 1.830511 2 109.236474 1 -180.000000 0
$end

$rem
   JOB_TYPE 	FREQUENCY
   BASIS 		6-311++G**
   METHOD	ccsd
   MEM_TOTAL	64000
   N_FROZEN_CORE      FC
$end


--------------------------------------------------------------
 ----------------------------------------------------------------
             Standard Nuclear Orientation (Angstroms)
    I     Atom           X                Y                Z
 ----------------------------------------------------------------
    1      I       1.3352023092    -0.0140888408     0.0000000000
    2      N      -0.7877088890     0.5328662558    -0.0000000000
    3      N      -1.4669178634    -0.4618494243     0.0000000000
    4      Cl     -3.2343138307     0.0146818084    -0.0000000000
 ----------------------------------------------------------------
 Molecular Point Group                 Cs    NOp =  2
 Largest Abelian Subgroup              Cs    NOp =  2
 Nuclear Repulsion Energy =   344.1877302060 hartrees
 There are       42 alpha and       42 beta electrons
 Requested basis set is 6-311++G(d,p)
 There are 49 shells and 136 basis functions
 Total memory of 64000MB is distributed as follows: 
   QALLOC including MEM_STATIC uses 192MB
   MEM_STATIC is set to 192MB
   CCMAN JOB total memory use is  63808MB
 Warning: actual memory use might exceed 64000MB

 Total QAlloc Memory Limit    192 MB
 Mega-Array Size       188 MB
 MEM_STATIC part       192 MB

                       Distance Matrix (Angstroms)
             I (  1)   N (  2)   N (  3)
   N (  2)  2.192239
   N (  3)  2.837669  1.204485
   Cl(  4)  4.569607  2.500878  1.830511

 A cutoff of  1.0D-14 yielded   1013 shell pairs
 There are      8370 function pairs (      9392 Cartesian)

 -------------------------------------------------------
 OpenMP Integral Computing Module                       
 Release: version 1.0, May 2013, Q-Chem Inc. Pittsburgh 
 -------------------------------------------------------
 Integral Job Info:
 Integral job number is                      11
 Integral operator is                         1
 short-range coefficients                     0
 long-range coefficients              100000000
 Omega coefficients                           0
 if combine SR and LR in K                    0
 Integral screening is                        0
 Integral computing path is                   2
 max size of driver memory is            800000
 size of driver memory is                593474
 size of scratch memory is             11933652
 max col of scratch BK array               1296
 max len of scratch array in speh3          155
 max len of scratch index in speh4           18
 max int batch size is                      520
 min int batch size is                       52
 fixed nKL is                                52
 max L of basis functions is                  2
 order of int derivative is                   0
 number of shells is                         49
 number of basis is                         144
 number of cartesian basis is               144
 number of contracted shell pairs          1013
 number of primitive shell pairs           2396
 maxK2 (contraction) of shell pair           36
 max number of K2 of shell pair               1
 max number of CS2 of shell pair            114
 max number of PS2 of shell pair            132
 mem total for path MDJ                  520148
 -------------------------------------------------------
 Smallest overlap matrix eigenvalue = 2.53E-04
 Guess from superposition of atomic densities
 Warning:  Energy on first SCF cycle will be non-variational
 SAD guess density has 84.000000 electrons

 -----------------------------------------------------------------------
  General SCF calculation program by
  Eric Jon Sundstrom, Paul Horn, Yuezhi Mao, Dmitri Zuev, Alec White,
  David Stuck, Shaama M.S., Shane Yost, Joonho Lee, David Small,
  Daniel Levine, Susi Lehtola, Hugh Burton, Evgeny Epifanovsky
 -----------------------------------------------------------------------
 Hartree-Fock
 using 6 threads for integral computing
 -------------------------------------------------------
 OpenMP Integral computing Module                
 Release: version 2.0, May 2017, Q-Chem Inc. Pleasanton 
 -------------------------------------------------------
 A restricted SCF calculation will be
 performed using DIIS
 SCF converges when DIIS error is below 1.0e-08
 ---------------------------------------
  Cycle       Energy         DIIS error
 ---------------------------------------
    1   -7485.4349545910      3.77e-02  
    2   -7485.0186392102      6.31e-03  
    3   -7485.0764481851      4.57e-03  
    4   -7485.1228814892      5.58e-04  
    5   -7485.1247827740      3.36e-04  
    6   -7485.1252382130      1.33e-04  
    7   -7485.1253995091      6.72e-05  
    8   -7485.1254310517      3.25e-05  
    9   -7485.1254376213      8.28e-06  
   10   -7485.1254383609      3.06e-06  
   11   -7485.1254384819      1.27e-06  
   12   -7485.1254385030      4.95e-07  
   13   -7485.1254385060      1.31e-07  
   14   -7485.1254385062      4.02e-08  
   15   -7485.1254385063      1.14e-08  
   16   -7485.1254385062      3.56e-09  Convergence criterion met
 ---------------------------------------
 SCF time:   CPU 11.88s  wall 2.00s 
 SCF   energy in the final basis set =    -7485.1254385062
 Total energy in the final basis set =    -7485.1254385062


 ------------------------------------------------------------------------------

   CCMAN2: suite of methods based on coupled cluster
           and equation of motion theories.

   Components:
   * libvmm-1.3-trunk
     by Evgeny Epifanovsky, Ilya Kaliman.
   * libtensor-2.5-trunk
     by Evgeny Epifanovsky, Michael Wormit, Dmitry Zuev, Sam Manzer, 
        Ilya Kaliman.
   * libcc-2.5-trunk
     by Evgeny Epifanovsky, Arik Landau, Tomasz Kus, Kirill Khistyaev, 
        Dmitry Zuev, Prashant Manohar, Xintian Feng, Anna Krylov, 
        Matthew Goldey, Alec White, Thomas Jagau, Kaushik Nanda, 
        Anastasia Gunina, Alexander Kunitsa, Joonho Lee.

   CCMAN original authors:
   Anna I. Krylov, C. David Sherrill, Steven R. Gwaltney,
   Edward F. C. Byrd (2000)
   Sergey V. Levchenko, Lyudmila V. Slipchenko, Tao Wang,
   Ana-Maria C. Cristian (2003)
   Piotr A. Pieniazek, C. Melania Oana, Evgeny Epifanovsky (2007)
   Prashant Manohar (2009)

 ------------------------------------------------------------------------------


 Allocating and initializing 63808MB of RAM...
 Calculation will run on 6 cores.


 Alpha MOs, Restricted
 -- Occupied --                  
******* -180.91 -169.72 -169.72 -169.72 -104.87  -37.97  -33.15
  1 A'    2 A'    3 A'    1 A"    4 A'    5 A'    6 A'    7 A'                 
-33.148 -33.148 -24.339 -24.337 -24.337 -24.331 -24.331 -15.746
  2 A"    8 A'    9 A'    3 A"   10 A'   11 A'    4 A"   12 A'                 
-15.725 -10.596  -8.064  -8.060  -8.060  -7.281  -5.517  -5.502
 13 A'   14 A'   15 A'    5 A"   16 A'   17 A'   18 A'    6 A"                 
 -5.502  -2.441  -2.434  -2.434  -2.417  -2.417  -1.458  -1.123
 19 A'   20 A'    7 A"   21 A'    8 A"   22 A'   23 A'   24 A'                 
 -0.918  -0.815  -0.676  -0.654  -0.630  -0.476  -0.475  -0.412
 25 A'   26 A'   27 A'   28 A'    9 A"   10 A"   29 A'   30 A'                 
 -0.404  -0.404
 11 A"   31 A'                                                                 
 -- Virtual --                   
 -0.019   0.066   0.086   0.106   0.127   0.128   0.161   0.179
 32 A'   12 A"   33 A'   34 A'   35 A'   13 A"   36 A'   37 A'                 
  0.204   0.206   0.214   0.235   0.282   0.301   0.308   0.317
 14 A"   38 A'   39 A'   15 A"   40 A'   41 A'   42 A'   43 A'                 
  0.318   0.351   0.542   0.562   0.563   0.577   0.584   0.598
 16 A"   44 A'   45 A'   46 A'   17 A"   18 A"   47 A'   48 A'                 
  0.600   0.614   0.667   0.771   0.843   0.910   0.979   0.996
 19 A"   49 A'   50 A'   51 A'   52 A'   20 A"   53 A'   21 A"                 
  1.024   1.077   1.104   1.130   1.183   1.186   1.241   1.343
 54 A'   55 A'   56 A'   22 A"   57 A'   23 A"   58 A'   59 A'                 
  1.397   1.501   1.507   1.543   1.593   1.895   1.986   2.023
 60 A'   61 A'   24 A"   62 A'   63 A'   25 A"   64 A'   26 A"                 
  2.237   2.383   2.500   2.598   2.623   2.717   2.914   3.047
 65 A'   27 A"   66 A'   67 A'   28 A"   68 A'   69 A'   29 A"                 
  3.109   3.367   4.107   4.174   4.344   4.387   4.456   4.470
 70 A'   71 A'   30 A"   72 A'   31 A"   73 A'   32 A"   74 A'                 
  4.476   4.479   4.547   4.707   4.814   5.194   6.497   6.510
 75 A'   33 A"   76 A'   77 A'   78 A'   79 A'   34 A"   80 A'                 
  6.540  10.322  26.622  26.667  27.076  28.909  29.492  29.502
 81 A'   82 A'   35 A"   83 A'   84 A'   85 A'   36 A"   86 A'                 
 29.524  29.844  29.851  29.852  29.873  29.949  36.548  37.105
 87 A'   37 A"   38 A"   88 A'   89 A'   90 A'   91 A'   92 A'                 
130.552 130.559 130.586 154.296 219.1651912.215
 39 A"   93 A'   94 A'   95 A'   96 A'   97 A'                                 

 Beta MOs, Restricted
 -- Occupied --                  
******* -180.91 -169.72 -169.72 -169.72 -104.87  -37.97  -33.15
  1 A'    2 A'    3 A'    1 A"    4 A'    5 A'    6 A'    7 A'                 
-33.148 -33.148 -24.339 -24.337 -24.337 -24.331 -24.331 -15.746
  2 A"    8 A'    9 A'    3 A"   10 A'   11 A'    4 A"   12 A'                 
-15.725 -10.596  -8.064  -8.060  -8.060  -7.281  -5.517  -5.502
 13 A'   14 A'   15 A'    5 A"   16 A'   17 A'   18 A'    6 A"                 
 -5.502  -2.441  -2.434  -2.434  -2.417  -2.417  -1.458  -1.123
 19 A'   20 A'    7 A"   21 A'    8 A"   22 A'   23 A'   24 A'                 
 -0.918  -0.815  -0.676  -0.654  -0.630  -0.476  -0.475  -0.412
 25 A'   26 A'   27 A'   28 A'    9 A"   10 A"   29 A'   30 A'                 
 -0.404  -0.404
 11 A"   31 A'                                                                 
 -- Virtual --                   
 -0.019   0.066   0.086   0.106   0.127   0.128   0.161   0.179
 32 A'   12 A"   33 A'   34 A'   35 A'   13 A"   36 A'   37 A'                 
  0.204   0.206   0.214   0.235   0.282   0.301   0.308   0.317
 14 A"   38 A'   39 A'   15 A"   40 A'   41 A'   42 A'   43 A'                 
  0.318   0.351   0.542   0.562   0.563   0.577   0.584   0.598
 16 A"   44 A'   45 A'   46 A'   17 A"   18 A"   47 A'   48 A'                 
  0.600   0.614   0.667   0.771   0.843   0.910   0.979   0.996
 19 A"   49 A'   50 A'   51 A'   52 A'   20 A"   53 A'   21 A"                 
  1.024   1.077   1.104   1.130   1.183   1.186   1.241   1.343
 54 A'   55 A'   56 A'   22 A"   57 A'   23 A"   58 A'   59 A'                 
  1.397   1.501   1.507   1.543   1.593   1.895   1.986   2.023
 60 A'   61 A'   24 A"   62 A'   63 A'   25 A"   64 A'   26 A"                 
  2.237   2.383   2.500   2.598   2.623   2.717   2.914   3.047
 65 A'   27 A"   66 A'   67 A'   28 A"   68 A'   69 A'   29 A"                 
  3.109   3.367   4.107   4.174   4.344   4.387   4.456   4.470
 70 A'   71 A'   30 A"   72 A'   31 A"   73 A'   32 A"   74 A'                 
  4.476   4.479   4.547   4.707   4.814   5.194   6.497   6.510
 75 A'   33 A"   76 A'   77 A'   78 A'   79 A'   34 A"   80 A'                 
  6.540  10.322  26.622  26.667  27.076  28.909  29.492  29.502
 81 A'   82 A'   35 A"   83 A'   84 A'   85 A'   36 A"   86 A'                 
 29.524  29.844  29.851  29.852  29.873  29.949  36.548  37.105
 87 A'   37 A"   38 A"   88 A'   89 A'   90 A'   91 A'   92 A'                 
130.552 130.559 130.586 154.296 219.1651912.215
 39 A"   93 A'   94 A'   95 A'   96 A'   97 A'                                 

 Occupation and symmetry of molecular orbitals

 Point group: Cs (2 irreducible representations).

                           A'   A"    All 
 ------------------------------------------
 All molecular orbitals:
  - Alpha                  97   39    136 
  - Beta                   97   39    136 
 ------------------------------------------
 Alpha orbitals:
  - Frozen occupied        19   6     25  
  - Active occupied        12   5     17  
  - Active virtual         66   28    94  
  - Frozen virtual         0    0     0   
 ------------------------------------------
 Beta orbitals:
  - Frozen occupied        19   6     25  
  - Active occupied        12   5     17  
  - Active virtual         66   28    94  
  - Frozen virtual         0    0     0   
 ------------------------------------------

 Import integrals:   CPU 0.00 s  wall 0.00 s

 Import integrals:   CPU 62.05 s  wall 13.88 s

 MP2 amplitudes:   CPU 0.20 s  wall 0.17 s

Running a double precision version
           CCSD T amplitudes will be solved using DIIS.

           Start     Size      MaxIter   EConv     TConv     
           3         7         100       1.00e-07  1.00e-05  
 ------------------------------------------------------------------------------
           Energy (a.u.)   Ediff      Tdiff       Comment
 ------------------------------------------------------------------------------
         -7485.82730702                           
     1   -7485.81346476   1.38e-02   8.07e-01     
     2   -7485.83895499   2.55e-02   1.09e-01     
     3   -7485.83784019   1.11e-03   4.86e-02     
     4   -7485.84060779   2.77e-03   1.44e-02     Switched to DIIS steps.
     5   -7485.84161323   1.01e-03   1.34e-02     
     6   -7485.84169083   7.76e-05   2.98e-03     
     7   -7485.84170755   1.67e-05   1.65e-03     
     8   -7485.84171570   8.16e-06   5.02e-04     
     9   -7485.84172034   4.63e-06   3.43e-04     
    10   -7485.84172005   2.86e-07   1.04e-04     
    11   -7485.84172011   5.16e-08   4.95e-05     
    12   -7485.84171994   1.63e-07   2.81e-05     
    13   -7485.84171998   3.66e-08   1.09e-05     
    14   -7485.84171992   6.28e-08   6.37e-06     
 ------------------------------------------------------------------------------
         -7485.84171992                           CCSD T converged.

End of double precision
 SCF energy                 = -7485.12543851
 MP2 energy                 = -7485.82730702
 CCSD correlation energy     =    -0.71628141
 CCSD total energy           = -7485.84171992

 CCSD  T1^2 = 0.0133  T2^2 = 0.2836  Leading amplitudes:

 Amplitude    Orbitals with energies
 -0.0283       10 (A") A                 ->    12 (A") A                  
              -0.4764                          0.0660                     
 -0.0283       10 (A") B                 ->    12 (A") B                  
              -0.4764                          0.0660                     
  0.0192       30 (A') A                 ->    36 (A') A                  
              -0.4116                          0.1613                     
  0.0192       30 (A') B                 ->    36 (A') B                  
              -0.4116                          0.1613                     

 Amplitude    Orbitals with energies
 -0.0905       9 (A") A      9 (A") B    ->    12 (A") A     12 (A") B    
              -0.6302       -0.6302            0.0660        0.0660       
  0.0905       9 (A") A      9 (A") B    ->    12 (A") B     12 (A") A    
              -0.6302       -0.6302            0.0660        0.0660       
  0.0905       9 (A") B      9 (A") A    ->    12 (A") A     12 (A") B    
              -0.6302       -0.6302            0.0660        0.0660       
 -0.0905       9 (A") B      9 (A") A    ->    12 (A") B     12 (A") A    
              -0.6302       -0.6302            0.0660        0.0660       

 Computing CCSD intemediates for later calculations in double precision
 Finished.

Running a double precision version
           CCSD Lambda amplitudes will be solved using DIIS.
           Start     Size      MaxIter   EConv     LConv     
           3         7         100       1.00e-07  1.00e-05  
 ------------------------------------------------------------------------------
            Enorm      Ldiff       Comment
 ------------------------------------------------------------------------------
     1     5.76e-02   4.56e-02     
     2     1.29e-02   3.39e-03     
     3     5.49e-03   2.35e-03     
     4     3.15e-03   8.67e-04     Switched to DIIS steps.
     5     1.19e-03   6.83e-04     
     6     6.63e-04   2.28e-04     
     7     2.18e-04   8.70e-05     
     8     8.54e-05   3.22e-06     
     9     2.86e-05   3.27e-06     
    10     1.20e-05   1.31e-06     
    11     5.47e-06   3.85e-07     
    12     2.22e-06   2.68e-09     
    13     9.81e-07   9.17e-08     
    14     4.23e-07   1.86e-08     
    15     2.39e-07   2.19e-08     
    16     1.10e-07   5.54e-09     
    17     6.16e-08   2.18e-09     
 ------------------------------------------------------------------------------
                                   CCSD Lambda converged.

 Computing density matrices in double precision...
           Orbital response amplitudes will be solved using DIIS.
           Start     Size      MaxIter   EConv     LConv     
           3         7         100       1.00e-06  1.00e-06  
 ------------------------------------------------------------------------------
            Enorm      Ldiff       Comment
 ------------------------------------------------------------------------------
     1     8.74e-02   1.05e-02     
     2     8.92e-02   6.29e-03     
     3     1.28e-01   2.88e-02     
     4     8.67e-03   5.93e-02     Switched to DIIS steps.
     5     3.94e-03   8.77e-04     
     6     9.13e-04   6.52e-05     
     7     4.52e-04   5.18e-06     
     8     1.93e-04   1.06e-05     
     9     4.68e-05   3.71e-05     
    10     1.30e-05   3.55e-06     
    11     4.48e-06   1.95e-06     
    12     1.56e-06   4.80e-08     
    13     1.40e-06   1.04e-07     
    14     2.71e-07   2.77e-08     
 ------------------------------------------------------------------------------
                                   Orbital response converged.

 Computing density matrices... Done.
 CCSD calculation:   CPU 508.24 s  wall 92.30 s

 Transferring MO TPDM to AO TPDM
 Transferring g2_o1o1o1o1
 Transferring g2_o1o1o1v1
 Transferring g2_o1o1v1v1
 Transferring g2_o1v1o1v1
 Transferring g2_o1v1v1v1
 Transferring g2_v1v1v1v1
 Adding separable TPDM
 Computing TPDM gradient
 --------------------------------------------------------
 2e gradient
  Atom          X               Y               Z
 --------------------------------------------------------
    1        -45.384631        3.511702       -0.000000  
    2          7.286074      -22.123077       -0.000000  
    3         12.490640       20.174329        0.000000  
    4         25.607918       -1.562954        0.000000  
 --------------------------------------------------------
 --------------------------------------------------------
 Final gradient
  Atom          X               Y               Z
 --------------------------------------------------------
    1        -45.384631        3.511702       -0.000000  
    2          7.286074      -22.123077       -0.000000  
    3         12.490640       20.174329        0.000000  
    4         25.607918       -1.562954        0.000000  
 --------------------------------------------------------
 Analytic gradient from two-electron contribution:   CPU 343.02 s  wall 114.33 s

 Total ccman2 time:   CPU 924.30 s  wall 223.73 s


 --------------------------------------------------------------
             Orbital Energies (a.u.) and Symmetries
 --------------------------------------------------------------

 Alpha MOs, Restricted
 -- Occupied --                  
******* -180.91 -169.72 -169.72 -104.87  -37.97  -33.15  -33.15
  1 A'    2 A'    3 A'    4 A'    5 A'    6 A'    7 A'    8 A'                 
-24.339 -24.337 -24.331 -15.746 -15.725 -10.596  -8.064  -8.060
  9 A'   10 A'   11 A'   12 A'   13 A'   14 A'   15 A'   16 A'                 
 -7.281  -5.517  -5.502-169.717 -33.148 -24.337 -24.331  -8.060
 17 A'   18 A'   19 A'    1 A"    2 A"    3 A"    4 A"    5 A"                 
 -5.502  -2.441  -2.434  -2.417  -1.458  -1.123  -0.918  -0.815
  6 A"   20 A'   21 A'   22 A'   23 A'   24 A'   25 A'   26 A'                 
 -0.676  -0.654  -0.475  -0.412  -0.404  -2.434  -2.417  -0.630
 27 A'   28 A'   29 A'   30 A'   31 A'    7 A"    8 A"    9 A"                 
 -0.476  -0.404
 10 A"   11 A"                                                                 
 -- Virtual --                   
 -0.019   0.086   0.106   0.127   0.161   0.179   0.206   0.214
 32 A'   33 A'   34 A'   35 A'   36 A'   37 A'   38 A'   39 A'                 
  0.282   0.301   0.308   0.317   0.351   0.542   0.562   0.584
 40 A'   41 A'   42 A'   43 A'   44 A'   45 A'   46 A'   47 A'                 
  0.598   0.614   0.667   0.771   0.843   0.979   1.024   1.077
 48 A'   49 A'   50 A'   51 A'   52 A'   53 A'   54 A'   55 A'                 
  1.104   1.183   1.241   1.343   1.397   1.501   1.543   1.593
 56 A'   57 A'   58 A'   59 A'   60 A'   61 A'   62 A'   63 A'                 
  1.986   2.237   2.500   2.598   2.717   2.914   3.109   3.367
 64 A'   65 A'   66 A'   67 A'   68 A'   69 A'   70 A'   71 A'                 
  4.174   4.387   4.470   4.476   4.547   4.707   4.814   5.194
 72 A'   73 A'   74 A'   75 A'   76 A'   77 A'   78 A'   79 A'                 
  6.510   6.540  10.322  26.667  27.076  28.909  29.502  29.524
 80 A'   81 A'   82 A'   83 A'   84 A'   85 A'   86 A'   87 A'                 
 29.852  29.873  29.949  36.548  37.105 130.559 130.586 154.296
 88 A'   89 A'   90 A'   91 A'   92 A'   93 A'   94 A'   95 A'                 
219.1651912.215   0.066   0.128   0.204   0.235   0.318   0.563
 96 A'   97 A'   12 A"   13 A"   14 A"   15 A"   16 A"   17 A"                 
  0.577   0.600   0.910   0.996   1.130   1.186   1.507   1.895
 18 A"   19 A"   20 A"   21 A"   22 A"   23 A"   24 A"   25 A"                 
  2.023   2.383   2.623   3.047   4.107   4.344   4.456   4.479
 26 A"   27 A"   28 A"   29 A"   30 A"   31 A"   32 A"   33 A"                 
  6.497  26.622  29.492  29.844  29.851 130.552
 34 A"   35 A"   36 A"   37 A"   38 A"   39 A"                                 

 Beta MOs, Restricted
 -- Occupied --                  
******* -180.91 -169.72 -169.72 -104.87  -37.97  -33.15  -33.15
  1 A'    2 A'    3 A'    4 A'    5 A'    6 A'    7 A'    8 A'                 
-24.339 -24.337 -24.331 -15.746 -15.725 -10.596  -8.064  -8.060
  9 A'   10 A'   11 A'   12 A'   13 A'   14 A'   15 A'   16 A'                 
 -7.281  -5.517  -5.502-169.717 -33.148 -24.337 -24.331  -8.060
 17 A'   18 A'   19 A'    1 A"    2 A"    3 A"    4 A"    5 A"                 
 -5.502  -2.441  -2.434  -2.417  -1.458  -1.123  -0.918  -0.815
  6 A"   20 A'   21 A'   22 A'   23 A'   24 A'   25 A'   26 A'                 
 -0.676  -0.654  -0.475  -0.412  -0.404  -2.434  -2.417  -0.630
 27 A'   28 A'   29 A'   30 A'   31 A'    7 A"    8 A"    9 A"                 
 -0.476  -0.404
 10 A"   11 A"                                                                 
 -- Virtual --                   
 -0.019   0.086   0.106   0.127   0.161   0.179   0.206   0.214
 32 A'   33 A'   34 A'   35 A'   36 A'   37 A'   38 A'   39 A'                 
  0.282   0.301   0.308   0.317   0.351   0.542   0.562   0.584
 40 A'   41 A'   42 A'   43 A'   44 A'   45 A'   46 A'   47 A'                 
  0.598   0.614   0.667   0.771   0.843   0.979   1.024   1.077
 48 A'   49 A'   50 A'   51 A'   52 A'   53 A'   54 A'   55 A'                 
  1.104   1.183   1.241   1.343   1.397   1.501   1.543   1.593
 56 A'   57 A'   58 A'   59 A'   60 A'   61 A'   62 A'   63 A'                 
  1.986   2.237   2.500   2.598   2.717   2.914   3.109   3.367
 64 A'   65 A'   66 A'   67 A'   68 A'   69 A'   70 A'   71 A'                 
  4.174   4.387   4.470   4.476   4.547   4.707   4.814   5.194
 72 A'   73 A'   74 A'   75 A'   76 A'   77 A'   78 A'   79 A'                 
  6.510   6.540  10.322  26.667  27.076  28.909  29.502  29.524
 80 A'   81 A'   82 A'   83 A'   84 A'   85 A'   86 A'   87 A'                 
 29.852  29.873  29.949  36.548  37.105 130.559 130.586 154.296
 88 A'   89 A'   90 A'   91 A'   92 A'   93 A'   94 A'   95 A'                 
219.1651912.215   0.066   0.128   0.204   0.235   0.318   0.563
 96 A'   97 A'   12 A"   13 A"   14 A"   15 A"   16 A"   17 A"                 
  0.577   0.600   0.910   0.996   1.130   1.186   1.507   1.895
 18 A"   19 A"   20 A"   21 A"   22 A"   23 A"   24 A"   25 A"                 
  2.023   2.383   2.623   3.047   4.107   4.344   4.456   4.479
 26 A"   27 A"   28 A"   29 A"   30 A"   31 A"   32 A"   33 A"                 
  6.497  26.622  29.492  29.844  29.851 130.552
 34 A"   35 A"   36 A"   37 A"   38 A"   39 A"                                 
 --------------------------------------------------------------

          Ground-State Mulliken Net Atomic Charges

     Atom                 Charge (a.u.)
  ----------------------------------------
      1 I                     0.126986
      2 N                    -0.069943
      3 N                     0.018458
      4 Cl                   -0.075501
  ----------------------------------------
  Sum of atomic charges =    -0.000000

 -----------------------------------------------------------------
                    Cartesian Multipole Moments
 -----------------------------------------------------------------
    Charge (ESU x 10^10)
                -0.0000
    Dipole Moment (Debye)
         X       1.2468      Y      -0.0959      Z       0.0000
       Tot       1.2505
    Quadrupole Moments (Debye-Ang)
        XX     -50.0575     XY      -0.9788     YY     -54.7837
        XZ      -0.0000     YZ      -0.0000     ZZ     -52.4994
    Octopole Moments (Debye-Ang^2)
       XXX      55.8464    XXY      -0.1335    XYY      17.7839
       YYY      -0.6466    XXZ      -0.0000    XYZ      -0.0000
       YYZ       0.0000    XZZ      14.9594    YZZ      -0.1448
       ZZZ      -0.0000
    Hexadecapole Moments (Debye-Ang^3)
      XXXX   -1171.3484   XXXY     -18.4491   XXYY    -230.1504
      XYYY      -1.0804   YYYY     -88.0154   XXXZ       0.0000
      XXYZ       0.0000   XYYZ      -0.0000   YYYZ       0.0000
      XXZZ    -225.0381   XYZZ      -0.2934   YYZZ     -25.2112
      XZZZ       0.0000   YZZZ       0.0000   ZZZZ     -66.1921
 -----------------------------------------------------------------
 DrvMan completing analytic gradient of the correlated energy
 Correlated dipole moment
            1
    1   0.4905325
    2  -0.0377373
    3   0.0000000
 Energy read as -7485.841719916
 Full Analytical Gradient: (in a.u., or Hartree/Bohr)
             1             2             3             4
    1   -0.00006160    0.00009975    0.00008095   -0.00011910
    2    0.00002909   -0.00002438   -0.00003300    0.00002828
    3   -0.00000000    0.00000000   -0.00000000   -0.00000000
 Gradient time:  CPU 1.39 s  wall 1.41 s
 ######################################################
 ######################################################
 # Starting finite difference calculation for IDERIV  #
 Finite diff step size:  1.88973e-03 a.u.
 ----------------------------------------------------------------
             Standard Nuclear Orientation (Angstroms)
    I     Atom           X                Y                Z
 ----------------------------------------------------------------
    1      I       1.3362023092    -0.0140888408     0.0000000000
    2      N      -0.7877088890     0.5328662558    -0.0000000000
    3      N      -1.4669178634    -0.4618494243     0.0000000000
    4      Cl     -3.2343138307     0.0146818084    -0.0000000000
 ----------------------------------------------------------------
 Nuclear Repulsion Energy =   344.1012931618 hartrees
 There are       42 alpha and       42 beta electrons

                       Distance Matrix (Angstroms)
             I (  1)   N (  2)   N (  3)
   N (  2)  2.193207
   N (  3)  2.838657  1.204485
   Cl(  4)  4.570607  2.500878  1.830511

 Requested basis set is 6-311++G(d,p)
 There are 49 shells and 136 basis functions
 A cutoff of  1.0D-14 yielded   1013 shell pairs
 There are      8370 function pairs (      9392 Cartesian)
 Smallest overlap matrix eigenvalue = 2.53E-04
 Guess MOs from SCF MO coefficient file

 -----------------------------------------------------------------------
  General SCF calculation program by
  Eric Jon Sundstrom, Paul Horn, Yuezhi Mao, Dmitri Zuev, Alec White,
  David Stuck, Shaama M.S., Shane Yost, Joonho Lee, David Small,
  Daniel Levine, Susi Lehtola, Hugh Burton, Evgeny Epifanovsky
 -----------------------------------------------------------------------
 Hartree-Fock
 using 6 threads for integral computing
 -------------------------------------------------------
 OpenMP Integral computing Module                
 Release: version 2.0, May 2017, Q-Chem Inc. Pleasanton 
 -------------------------------------------------------
 A restricted SCF calculation will be
 performed using DIIS
 SCF converges when DIIS error is below 1.0e-08
 ---------------------------------------
  Cycle       Energy         DIIS error
 ---------------------------------------
    1   -7485.1254108273      7.07e-06  
    2   -7485.1254109634      2.96e-06  
    3   -7485.1254109845      1.64e-06  
    4   -7485.1254109939      4.94e-07  
    5   -7485.1254109960      2.41e-07  
    6   -7485.1254109965      1.01e-07  
    7   -7485.1254109967      3.13e-08  
    8   -7485.1254109968      1.18e-08  
    9   -7485.1254109966      4.77e-09  Convergence criterion met
 ---------------------------------------
 SCF time:   CPU 6.56s  wall 2.00s 
 SCF   energy in the final basis set =    -7485.1254109966
 Total energy in the final basis set =    -7485.1254109966


 ------------------------------------------------------------------------------

   CCMAN2: suite of methods based on coupled cluster
           and equation of motion theories.

   Components:
   * libvmm-1.3-trunk
     by Evgeny Epifanovsky, Ilya Kaliman.
   * libtensor-2.5-trunk
     by Evgeny Epifanovsky, Michael Wormit, Dmitry Zuev, Sam Manzer, 
        Ilya Kaliman.
   * libcc-2.5-trunk
     by Evgeny Epifanovsky, Arik Landau, Tomasz Kus, Kirill Khistyaev, 
        Dmitry Zuev, Prashant Manohar, Xintian Feng, Anna Krylov, 
        Matthew Goldey, Alec White, Thomas Jagau, Kaushik Nanda, 
        Anastasia Gunina, Alexander Kunitsa, Joonho Lee.

   CCMAN original authors:
   Anna I. Krylov, C. David Sherrill, Steven R. Gwaltney,
   Edward F. C. Byrd (2000)
   Sergey V. Levchenko, Lyudmila V. Slipchenko, Tao Wang,
   Ana-Maria C. Cristian (2003)
   Piotr A. Pieniazek, C. Melania Oana, Evgeny Epifanovsky (2007)
   Prashant Manohar (2009)

 ------------------------------------------------------------------------------


 Allocating and initializing 63808MB of RAM...
 Calculation will run on 6 cores.


 Alpha MOs, Restricted
 -- Occupied --                  
******* -180.91 -169.72 -169.72 -169.72 -104.87  -37.97  -33.15
  1 A     2 A     3 A     4 A     5 A     6 A     7 A     8 A                  
-33.148 -33.148 -24.339 -24.337 -24.337 -24.331 -24.331 -15.746
  9 A    10 A    11 A    12 A    13 A    14 A    15 A    16 A                  
-15.725 -10.596  -8.064  -8.060  -8.060  -7.281  -5.517  -5.502
 17 A    18 A    19 A    20 A    21 A    22 A    23 A    24 A                  
 -5.502  -2.441  -2.434  -2.434  -2.417  -2.417  -1.458  -1.123
 25 A    26 A    27 A    28 A    29 A    30 A    31 A    32 A                  
 -0.918  -0.815  -0.676  -0.654  -0.630  -0.476  -0.475  -0.412
 33 A    34 A    35 A    36 A    37 A    38 A    39 A    40 A                  
 -0.404  -0.404
 41 A    42 A                                                                  
 -- Virtual --                   
 -0.019   0.066   0.086   0.106   0.127   0.128   0.161   0.179
 43 A    44 A    45 A    46 A    47 A    48 A    49 A    50 A                  
  0.204   0.206   0.214   0.235   0.282   0.301   0.308   0.317
 51 A    52 A    53 A    54 A    55 A    56 A    57 A    58 A                  
  0.318   0.351   0.542   0.562   0.563   0.577   0.584   0.598
 59 A    60 A    61 A    62 A    63 A    64 A    65 A    66 A                  
  0.600   0.614   0.667   0.771   0.842   0.910   0.979   0.996
 67 A    68 A    69 A    70 A    71 A    72 A    73 A    74 A                  
  1.023   1.077   1.104   1.130   1.183   1.186   1.241   1.343
 75 A    76 A    77 A    78 A    79 A    80 A    81 A    82 A                  
  1.397   1.501   1.508   1.543   1.593   1.895   1.986   2.023
 83 A    84 A    85 A    86 A    87 A    88 A    89 A    90 A                  
  2.237   2.383   2.500   2.598   2.623   2.717   2.914   3.047
 91 A    92 A    93 A    94 A    95 A    96 A    97 A    98 A                  
  3.109   3.367   4.107   4.174   4.344   4.387   4.456   4.470
 99 A   100 A   101 A   102 A   103 A   104 A   105 A   106 A                  
  4.476   4.479   4.547   4.707   4.814   5.194   6.497   6.510
107 A   108 A   109 A   110 A   111 A   112 A   113 A   114 A                  
  6.540  10.322  26.622  26.667  27.076  28.908  29.492  29.502
115 A   116 A   117 A   118 A   119 A   120 A   121 A   122 A                  
 29.524  29.844  29.851  29.852  29.873  29.949  36.548  37.105
123 A   124 A   125 A   126 A   127 A   128 A   129 A   130 A                  
130.552 130.559 130.586 154.296 219.1651912.215
131 A   132 A   133 A   134 A   135 A   136 A                                  

 Beta MOs, Restricted
 -- Occupied --                  
******* -180.91 -169.72 -169.72 -169.72 -104.87  -37.97  -33.15
  1 A     2 A     3 A     4 A     5 A     6 A     7 A     8 A                  
-33.148 -33.148 -24.339 -24.337 -24.337 -24.331 -24.331 -15.746
  9 A    10 A    11 A    12 A    13 A    14 A    15 A    16 A                  
-15.725 -10.596  -8.064  -8.060  -8.060  -7.281  -5.517  -5.502
 17 A    18 A    19 A    20 A    21 A    22 A    23 A    24 A                  
 -5.502  -2.441  -2.434  -2.434  -2.417  -2.417  -1.458  -1.123
 25 A    26 A    27 A    28 A    29 A    30 A    31 A    32 A                  
 -0.918  -0.815  -0.676  -0.654  -0.630  -0.476  -0.475  -0.412
 33 A    34 A    35 A    36 A    37 A    38 A    39 A    40 A                  
 -0.404  -0.404
 41 A    42 A                                                                  
 -- Virtual --                   
 -0.019   0.066   0.086   0.106   0.127   0.128   0.161   0.179
 43 A    44 A    45 A    46 A    47 A    48 A    49 A    50 A                  
  0.204   0.206   0.214   0.235   0.282   0.301   0.308   0.317
 51 A    52 A    53 A    54 A    55 A    56 A    57 A    58 A                  
  0.318   0.351   0.542   0.562   0.563   0.577   0.584   0.598
 59 A    60 A    61 A    62 A    63 A    64 A    65 A    66 A                  
  0.600   0.614   0.667   0.771   0.842   0.910   0.979   0.996
 67 A    68 A    69 A    70 A    71 A    72 A    73 A    74 A                  
  1.023   1.077   1.104   1.130   1.183   1.186   1.241   1.343
 75 A    76 A    77 A    78 A    79 A    80 A    81 A    82 A                  
  1.397   1.501   1.508   1.543   1.593   1.895   1.986   2.023
 83 A    84 A    85 A    86 A    87 A    88 A    89 A    90 A                  
  2.237   2.383   2.500   2.598   2.623   2.717   2.914   3.047
 91 A    92 A    93 A    94 A    95 A    96 A    97 A    98 A                  
  3.109   3.367   4.107   4.174   4.344   4.387   4.456   4.470
 99 A   100 A   101 A   102 A   103 A   104 A   105 A   106 A                  
  4.476   4.479   4.547   4.707   4.814   5.194   6.497   6.510
107 A   108 A   109 A   110 A   111 A   112 A   113 A   114 A                  
  6.540  10.322  26.622  26.667  27.076  28.908  29.492  29.502
115 A   116 A   117 A   118 A   119 A   120 A   121 A   122 A                  
 29.524  29.844  29.851  29.852  29.873  29.949  36.548  37.105
123 A   124 A   125 A   126 A   127 A   128 A   129 A   130 A                  
130.552 130.559 130.586 154.296 219.1651912.215
131 A   132 A   133 A   134 A   135 A   136 A                                  

 Occupation and symmetry of molecular orbitals

 Point group: C1 (1 irreducible representation).

                           A     All 
 -------------------------------------
 All molecular orbitals:
  - Alpha                  136   136 
  - Beta                   136   136 
 -------------------------------------
 Alpha orbitals:
  - Frozen occupied        25    25  
  - Active occupied        17    17  
  - Active virtual         94    94  
  - Frozen virtual         0     0   
 -------------------------------------
 Beta orbitals:
  - Frozen occupied        25    25  
  - Active occupied        17    17  
  - Active virtual         94    94  
  - Frozen virtual         0     0   
 -------------------------------------

 Import integrals:   CPU 0.00 s  wall 0.00 s

 Import integrals:   CPU 66.37 s  wall 14.11 s

 MP2 amplitudes:   CPU 0.13 s  wall 0.09 s

Running a double precision version
           CCSD T amplitudes will be solved using DIIS.

           Start     Size      MaxIter   EConv     TConv     
           3         7         100       1.00e-07  1.00e-05  
 ------------------------------------------------------------------------------
           Energy (a.u.)   Ediff      Tdiff       Comment
 ------------------------------------------------------------------------------
         -7485.82730758                           
     1   -7485.81345529   1.39e-02   8.07e-01     
     2   -7485.83895393   2.55e-02   1.09e-01     
     3   -7485.83783753   1.12e-03   4.86e-02     
     4   -7485.84060687   2.77e-03   1.44e-02     Switched to DIIS steps.
     5   -7485.84161311   1.01e-03   1.34e-02     
     6   -7485.84169076   7.77e-05   2.98e-03     
     7   -7485.84170749   1.67e-05   1.66e-03     
     8   -7485.84171566   8.17e-06   5.03e-04     
     9   -7485.84172031   4.65e-06   3.43e-04     
    10   -7485.84172003   2.87e-07   1.04e-04     
    11   -7485.84172008   5.36e-08   4.97e-05     
    12   -7485.84171992   1.63e-07   2.82e-05     
    13   -7485.84171995   3.70e-08   1.10e-05     
    14   -7485.84171989   6.30e-08   6.39e-06     
 ------------------------------------------------------------------------------
         -7485.84171989                           CCSD T converged.

End of double precision
 SCF energy                 = -7485.12541100
 MP2 energy                 = -7485.82730758
 CCSD correlation energy     =    -0.71630889
 CCSD total energy           = -7485.84171989

 CCSD  T1^2 = 0.0133  T2^2 = 0.2837  Leading amplitudes:

 Amplitude    Orbitals with energies
 -0.0283       38 (A) A                  ->    44 (A) A                   
              -0.4764                          0.0660                     
 -0.0283       38 (A) B                  ->    44 (A) B                   
              -0.4764                          0.0660                     
 -0.0191       40 (A) A                  ->    49 (A) A                   
              -0.4115                          0.1613                     
 -0.0191       40 (A) B                  ->    49 (A) B                   
              -0.4115                          0.1613                     

 Amplitude    Orbitals with energies
 -0.0905       37 (A) A      37 (A) B    ->    44 (A) A      44 (A) B     
              -0.6302       -0.6302            0.0660        0.0660       
  0.0905       37 (A) A      37 (A) B    ->    44 (A) B      44 (A) A     
              -0.6302       -0.6302            0.0660        0.0660       
  0.0905       37 (A) B      37 (A) A    ->    44 (A) A      44 (A) B     
              -0.6302       -0.6302            0.0660        0.0660       
 -0.0905       37 (A) B      37 (A) A    ->    44 (A) B      44 (A) A     
              -0.6302       -0.6302            0.0660        0.0660       

 Computing CCSD intemediates for later calculations in double precision
 Finished.

Running a double precision version
           CCSD Lambda amplitudes will be solved using DIIS.
           Start     Size      MaxIter   EConv     LConv     
           3         7         100       1.00e-07  1.00e-05  
 ------------------------------------------------------------------------------
            Enorm      Ldiff       Comment
 ------------------------------------------------------------------------------
     1     5.76e-02   4.56e-02     
     2     1.30e-02   3.39e-03     
     3     5.49e-03   2.35e-03     
     4     3.16e-03   8.68e-04     Switched to DIIS steps.
     5     1.19e-03   6.84e-04     
     6     6.64e-04   2.29e-04     
     7     2.19e-04   8.72e-05     
     8     8.54e-05   3.28e-06     
     9     2.87e-05   3.25e-06     
    10     1.20e-05   1.30e-06     
    11     5.48e-06   3.81e-07     
    12     2.22e-06   2.18e-10     
    13     9.86e-07   8.98e-08     
    14     4.25e-07   1.99e-08     
    15     2.40e-07   2.13e-08     
    16     1.10e-07   5.10e-09     
    17     6.19e-08   1.99e-09     
 ------------------------------------------------------------------------------
                                   CCSD Lambda converged.

 Computing density matrices in double precision...
           Orbital response amplitudes will be solved using DIIS.
           Start     Size      MaxIter   EConv     LConv     
           3         7         100       1.00e-06  1.00e-06  
 ------------------------------------------------------------------------------
            Enorm      Ldiff       Comment
 ------------------------------------------------------------------------------
     1     8.75e-02   1.04e-02     
     2     8.94e-02   6.41e-03     
     3     1.29e-01   2.90e-02     
     4     8.73e-03   5.96e-02     Switched to DIIS steps.
     5     3.97e-03   8.97e-04     
     6     9.15e-04   6.54e-05     
     7     4.54e-04   4.25e-06     
     8     1.94e-04   1.01e-05     
     9     4.68e-05   3.73e-05     
    10     1.30e-05   3.57e-06     
    11     4.50e-06   1.95e-06     
    12     1.57e-06   5.02e-08     
    13     1.40e-06   1.01e-07     
    14     2.72e-07   3.04e-08     
 ------------------------------------------------------------------------------
                                   Orbital response converged.

 Computing density matrices... Done.
 CCSD calculation:   CPU 1671.08 s  wall 289.24 s

 Transferring MO TPDM to AO TPDM
 Transferring g2_o1o1o1o1
 Transferring g2_o1o1o1v1
 Transferring g2_o1o1v1v1
 Transferring g2_o1v1o1v1
 Transferring g2_o1v1v1v1
 Transferring g2_v1v1v1v1
 Adding separable TPDM
 Computing TPDM gradient
 --------------------------------------------------------
 2e gradient
  Atom          X               Y               Z
 --------------------------------------------------------
    1        -45.359740        3.506450       -0.000000  
    2          7.269043      -22.116437        0.000000  
    3         12.488495       20.172753       -0.000000  
    4         25.602202       -1.562766        0.000000  
 --------------------------------------------------------
 --------------------------------------------------------
 Final gradient
  Atom          X               Y               Z
 --------------------------------------------------------
    1        -45.359740        3.506450       -0.000000  
    2          7.269043      -22.116437        0.000000  
    3         12.488495       20.172753       -0.000000  
    4         25.602202       -1.562766        0.000000  
 --------------------------------------------------------
 Analytic gradient from two-electron contribution:   CPU 326.64 s  wall 97.92 s

 Total ccman2 time:   CPU 2070.47 s  wall 403.06 s


 --------------------------------------------------------------

                    Orbital Energies (a.u.)
 --------------------------------------------------------------

 Alpha MOs
 -- Occupied --
*******-180.912-169.719-169.717-169.717-104.872 -37.965 -33.155
-33.148 -33.148 -24.339 -24.337 -24.337 -24.331 -24.331 -15.746
-15.725 -10.596  -8.064  -8.060  -8.060  -7.281  -5.517  -5.502
 -5.502  -2.441  -2.434  -2.434  -2.417  -2.417  -1.458  -1.123
 -0.918  -0.815  -0.676  -0.654  -0.630  -0.476  -0.475  -0.412
 -0.404  -0.404
 -- Virtual --
 -0.019   0.066   0.086   0.106   0.127   0.128   0.161   0.179
  0.204   0.206   0.214   0.235   0.282   0.301   0.308   0.317
  0.318   0.351   0.542   0.562   0.563   0.577   0.584   0.598
  0.600   0.614   0.667   0.771   0.842   0.910   0.979   0.996
  1.023   1.077   1.104   1.130   1.183   1.186   1.241   1.343
  1.397   1.501   1.508   1.543   1.593   1.895   1.986   2.023
  2.237   2.383   2.500   2.598   2.623   2.717   2.914   3.047
  3.109   3.367   4.107   4.174   4.344   4.387   4.456   4.470
  4.476   4.479   4.547   4.707   4.814   5.194   6.497   6.510
  6.540  10.322  26.622  26.667  27.076  28.908  29.492  29.502
 29.524  29.844  29.851  29.852  29.873  29.949  36.548  37.105
130.552 130.559 130.586 154.296 219.1651912.215
 --------------------------------------------------------------

          Ground-State Mulliken Net Atomic Charges

     Atom                 Charge (a.u.)
  ----------------------------------------
      1 I                     0.126637
      2 N                    -0.069725
      3 N                     0.018447
      4 Cl                   -0.075360
  ----------------------------------------
  Sum of atomic charges =     0.000000

 -----------------------------------------------------------------
                    Cartesian Multipole Moments
 -----------------------------------------------------------------
    Charge (ESU x 10^10)
                 0.0000
    Dipole Moment (Debye)
         X       1.2433      Y      -0.0958      Z       0.0000
       Tot       1.2470
    Quadrupole Moments (Debye-Ang)
        XX     -50.0500     XY      -0.9787     YY     -54.7840
        XZ       0.0000     YZ       0.0000     ZZ     -52.5008
    Octopole Moments (Debye-Ang^2)
       XXX      55.7361    XXY      -0.1326    XYY      17.7507
       YYY      -0.6468    XXZ       0.0000    XYZ      -0.0000
       YYZ       0.0000    XZZ      14.9275    YZZ      -0.1450
       ZZZ      -0.0000
    Hexadecapole Moments (Debye-Ang^3)
      XXXX   -1171.6554   XXXY     -18.4474   XXYY    -230.2244
      XYYY      -1.0791   YYYY     -88.0166   XXXZ      -0.0000
      XXYZ       0.0000   XYYZ      -0.0000   YYYZ       0.0000
      XXZZ    -225.1141   XYZZ      -0.2927   YYZZ     -25.2123
      XZZZ       0.0000   YZZZ       0.0000   ZZZZ     -66.1965
 -----------------------------------------------------------------
 DrvMan completing analytic gradient of the correlated energy
 Correlated dipole moment
            1
    1   0.4891400
    2  -0.0376710
    3   0.0000000
 Energy read as -7485.841719890
 Full Analytical Gradient: (in a.u., or Hartree/Bohr)
             1             2             3             4
    1    0.00009433    0.00004801   -0.00003544   -0.00010690
    2    0.00001171    0.00006570   -0.00009906    0.00002165
    3   -0.00000000   -0.00000000    0.00000000   -0.00000000
 Gradient time:  CPU 1.42 s  wall 1.44 s
 ----------------------------------------------------------------
             Standard Nuclear Orientation (Angstroms)
    I     Atom           X                Y                Z
 ----------------------------------------------------------------
    1      I       1.3342023092    -0.0140888408     0.0000000000
    2      N      -0.7877088890     0.5328662558    -0.0000000000
    3      N      -1.4669178634    -0.4618494243     0.0000000000
    4      Cl     -3.2343138307     0.0146818084    -0.0000000000
 ----------------------------------------------------------------
 Nuclear Repulsion Energy =   344.2742275738 hartrees
 There are       42 alpha and       42 beta electrons

                       Distance Matrix (Angstroms)
             I (  1)   N (  2)   N (  3)
   N (  2)  2.191271
   N (  3)  2.836682  1.204485
   Cl(  4)  4.568607  2.500878  1.830511

 Requested basis set is 6-311++G(d,p)
 There are 49 shells and 136 basis functions
 A cutoff of  1.0D-14 yielded   1013 shell pairs
 There are      8370 function pairs (      9392 Cartesian)
 Smallest overlap matrix eigenvalue = 2.53E-04
 Guess MOs from SCF MO coefficient file

 -----------------------------------------------------------------------
  General SCF calculation program by
  Eric Jon Sundstrom, Paul Horn, Yuezhi Mao, Dmitri Zuev, Alec White,
  David Stuck, Shaama M.S., Shane Yost, Joonho Lee, David Small,
  Daniel Levine, Susi Lehtola, Hugh Burton, Evgeny Epifanovsky
 -----------------------------------------------------------------------
 Hartree-Fock
 using 6 threads for integral computing
 -------------------------------------------------------
 OpenMP Integral computing Module                
 Release: version 2.0, May 2017, Q-Chem Inc. Pleasanton 
 -------------------------------------------------------
 A restricted SCF calculation will be
 performed using DIIS
 SCF converges when DIIS error is below 1.0e-08
 ---------------------------------------
  Cycle       Energy         DIIS error
 ---------------------------------------
    1   -7485.1254649858      1.42e-05  
    2   -7485.1254655305      5.92e-06  
    3   -7485.1254656160      3.27e-06  
    4   -7485.1254656530      9.89e-07  
    5   -7485.1254656616      4.82e-07  
    6   -7485.1254656637      2.01e-07  
    7   -7485.1254656643      6.25e-08  
    8   -7485.1254656642      2.35e-08  
    9   -7485.1254656643      9.49e-09  Convergence criterion met
 ---------------------------------------
 SCF time:   CPU 6.66s  wall 1.00s 
 SCF   energy in the final basis set =    -7485.1254656643
 Total energy in the final basis set =    -7485.1254656643


 ------------------------------------------------------------------------------

   CCMAN2: suite of methods based on coupled cluster
           and equation of motion theories.

   Components:
   * libvmm-1.3-trunk
     by Evgeny Epifanovsky, Ilya Kaliman.
   * libtensor-2.5-trunk
     by Evgeny Epifanovsky, Michael Wormit, Dmitry Zuev, Sam Manzer, 
        Ilya Kaliman.
   * libcc-2.5-trunk
     by Evgeny Epifanovsky, Arik Landau, Tomasz Kus, Kirill Khistyaev, 
        Dmitry Zuev, Prashant Manohar, Xintian Feng, Anna Krylov, 
        Matthew Goldey, Alec White, Thomas Jagau, Kaushik Nanda, 
        Anastasia Gunina, Alexander Kunitsa, Joonho Lee.

   CCMAN original authors:
   Anna I. Krylov, C. David Sherrill, Steven R. Gwaltney,
   Edward F. C. Byrd (2000)
   Sergey V. Levchenko, Lyudmila V. Slipchenko, Tao Wang,
   Ana-Maria C. Cristian (2003)
   Piotr A. Pieniazek, C. Melania Oana, Evgeny Epifanovsky (2007)
   Prashant Manohar (2009)

 ------------------------------------------------------------------------------


 Allocating and initializing 63808MB of RAM...
 Calculation will run on 6 cores.


 Alpha MOs, Restricted
 -- Occupied --                  
******* -180.91 -169.72 -169.72 -169.72 -104.87  -37.97  -33.15
  1 A     2 A     3 A     4 A     5 A     6 A     7 A     8 A                  
-33.148 -33.148 -24.339 -24.337 -24.337 -24.331 -24.331 -15.746
  9 A    10 A    11 A    12 A    13 A    14 A    15 A    16 A                  
-15.725 -10.596  -8.064  -8.060  -8.060  -7.281  -5.517  -5.502
 17 A    18 A    19 A    20 A    21 A    22 A    23 A    24 A                  
 -5.502  -2.441  -2.434  -2.434  -2.417  -2.417  -1.458  -1.123
 25 A    26 A    27 A    28 A    29 A    30 A    31 A    32 A                  
 -0.918  -0.815  -0.676  -0.654  -0.630  -0.476  -0.475  -0.412
 33 A    34 A    35 A    36 A    37 A    38 A    39 A    40 A                  
 -0.404  -0.404
 41 A    42 A                                                                  
 -- Virtual --                   
 -0.019   0.066   0.086   0.106   0.127   0.128   0.161   0.179
 43 A    44 A    45 A    46 A    47 A    48 A    49 A    50 A                  
  0.204   0.206   0.214   0.235   0.282   0.301   0.308   0.317
 51 A    52 A    53 A    54 A    55 A    56 A    57 A    58 A                  
  0.318   0.351   0.542   0.562   0.563   0.577   0.584   0.598
 59 A    60 A    61 A    62 A    63 A    64 A    65 A    66 A                  
  0.600   0.614   0.667   0.771   0.843   0.910   0.979   0.996
 67 A    68 A    69 A    70 A    71 A    72 A    73 A    74 A                  
  1.024   1.077   1.104   1.130   1.183   1.186   1.241   1.343
 75 A    76 A    77 A    78 A    79 A    80 A    81 A    82 A                  
  1.397   1.501   1.507   1.543   1.593   1.895   1.986   2.023
 83 A    84 A    85 A    86 A    87 A    88 A    89 A    90 A                  
  2.237   2.383   2.500   2.598   2.623   2.717   2.914   3.047
 91 A    92 A    93 A    94 A    95 A    96 A    97 A    98 A                  
  3.109   3.367   4.107   4.174   4.344   4.387   4.456   4.470
 99 A   100 A   101 A   102 A   103 A   104 A   105 A   106 A                  
  4.476   4.479   4.547   4.707   4.814   5.194   6.497   6.510
107 A   108 A   109 A   110 A   111 A   112 A   113 A   114 A                  
  6.540  10.322  26.622  26.667  27.076  28.909  29.492  29.502
115 A   116 A   117 A   118 A   119 A   120 A   121 A   122 A                  
 29.524  29.844  29.851  29.852  29.873  29.949  36.548  37.105
123 A   124 A   125 A   126 A   127 A   128 A   129 A   130 A                  
130.552 130.559 130.586 154.296 219.1651912.215
131 A   132 A   133 A   134 A   135 A   136 A                                  

 Beta MOs, Restricted
 -- Occupied --                  
******* -180.91 -169.72 -169.72 -169.72 -104.87  -37.97  -33.15
  1 A     2 A     3 A     4 A     5 A     6 A     7 A     8 A                  
-33.148 -33.148 -24.339 -24.337 -24.337 -24.331 -24.331 -15.746
  9 A    10 A    11 A    12 A    13 A    14 A    15 A    16 A                  
-15.725 -10.596  -8.064  -8.060  -8.060  -7.281  -5.517  -5.502
 17 A    18 A    19 A    20 A    21 A    22 A    23 A    24 A                  
 -5.502  -2.441  -2.434  -2.434  -2.417  -2.417  -1.458  -1.123
 25 A    26 A    27 A    28 A    29 A    30 A    31 A    32 A                  
 -0.918  -0.815  -0.676  -0.654  -0.630  -0.476  -0.475  -0.412
 33 A    34 A    35 A    36 A    37 A    38 A    39 A    40 A                  
 -0.404  -0.404
 41 A    42 A                                                                  
 -- Virtual --                   
 -0.019   0.066   0.086   0.106   0.127   0.128   0.161   0.179
 43 A    44 A    45 A    46 A    47 A    48 A    49 A    50 A                  
  0.204   0.206   0.214   0.235   0.282   0.301   0.308   0.317
 51 A    52 A    53 A    54 A    55 A    56 A    57 A    58 A                  
  0.318   0.351   0.542   0.562   0.563   0.577   0.584   0.598
 59 A    60 A    61 A    62 A    63 A    64 A    65 A    66 A                  
  0.600   0.614   0.667   0.771   0.843   0.910   0.979   0.996
 67 A    68 A    69 A    70 A    71 A    72 A    73 A    74 A                  
  1.024   1.077   1.104   1.130   1.183   1.186   1.241   1.343
 75 A    76 A    77 A    78 A    79 A    80 A    81 A    82 A                  
  1.397   1.501   1.507   1.543   1.593   1.895   1.986   2.023
 83 A    84 A    85 A    86 A    87 A    88 A    89 A    90 A                  
  2.237   2.383   2.500   2.598   2.623   2.717   2.914   3.047
 91 A    92 A    93 A    94 A    95 A    96 A    97 A    98 A                  
  3.109   3.367   4.107   4.174   4.344   4.387   4.456   4.470
 99 A   100 A   101 A   102 A   103 A   104 A   105 A   106 A                  
  4.476   4.479   4.547   4.707   4.814   5.194   6.497   6.510
107 A   108 A   109 A   110 A   111 A   112 A   113 A   114 A                  
  6.540  10.322  26.622  26.667  27.076  28.909  29.492  29.502
115 A   116 A   117 A   118 A   119 A   120 A   121 A   122 A                  
 29.524  29.844  29.851  29.852  29.873  29.949  36.548  37.105
123 A   124 A   125 A   126 A   127 A   128 A   129 A   130 A                  
130.552 130.559 130.586 154.296 219.1651912.215
131 A   132 A   133 A   134 A   135 A   136 A                                  

 Occupation and symmetry of molecular orbitals

 Point group: C1 (1 irreducible representation).

                           A     All 
 -------------------------------------
 All molecular orbitals:
  - Alpha                  136   136 
  - Beta                   136   136 
 -------------------------------------
 Alpha orbitals:
  - Frozen occupied        25    25  
  - Active occupied        17    17  
  - Active virtual         94    94  
  - Frozen virtual         0     0   
 -------------------------------------
 Beta orbitals:
  - Frozen occupied        25    25  
  - Active occupied        17    17  
  - Active virtual         94    94  
  - Frozen virtual         0     0   
 -------------------------------------

 Import integrals:   CPU 0.00 s  wall 0.00 s

 Import integrals:   CPU 64.49 s  wall 12.93 s

 MP2 amplitudes:   CPU 0.19 s  wall 0.15 s

Running a double precision version
           CCSD T amplitudes will be solved using DIIS.

           Start     Size      MaxIter   EConv     TConv     
           3         7         100       1.00e-07  1.00e-05  
 ------------------------------------------------------------------------------
           Energy (a.u.)   Ediff      Tdiff       Comment
 ------------------------------------------------------------------------------
         -7485.82730616                           
     1   -7485.81347392   1.38e-02   8.07e-01     
     2   -7485.83895576   2.55e-02   1.09e-01     
     3   -7485.83784255   1.11e-03   4.85e-02     
     4   -7485.84060841   2.77e-03   1.44e-02     Switched to DIIS steps.
     5   -7485.84161305   1.00e-03   1.34e-02     
     6   -7485.84169060   7.75e-05   2.98e-03     
     7   -7485.84170730   1.67e-05   1.65e-03     
     8   -7485.84171544   8.14e-06   5.02e-04     
     9   -7485.84172007   4.62e-06   3.42e-04     
    10   -7485.84171978   2.84e-07   1.04e-04     
    11   -7485.84171983   4.96e-08   4.94e-05     
    12   -7485.84171967   1.62e-07   2.80e-05     
    13   -7485.84171970   3.63e-08   1.09e-05     
    14   -7485.84171964   6.26e-08   6.35e-06     
 ------------------------------------------------------------------------------
         -7485.84171964                           CCSD T converged.

End of double precision
 SCF energy                 = -7485.12546566
 MP2 energy                 = -7485.82730616
 CCSD correlation energy     =    -0.71625398
 CCSD total energy           = -7485.84171964

 CCSD  T1^2 = 0.0133  T2^2 = 0.2835  Leading amplitudes:

 Amplitude    Orbitals with energies
  0.0283       38 (A) A                  ->    44 (A) A                   
              -0.4764                          0.0660                     
  0.0283       38 (A) B                  ->    44 (A) B                   
              -0.4764                          0.0660                     
 -0.0192       40 (A) A                  ->    49 (A) A                   
              -0.4116                          0.1613                     
 -0.0192       40 (A) B                  ->    49 (A) B                   
              -0.4116                          0.1613                     

 Amplitude    Orbitals with energies
 -0.0905       37 (A) A      37 (A) B    ->    44 (A) A      44 (A) B     
              -0.6302       -0.6302            0.0660        0.0660       
  0.0905       37 (A) A      37 (A) B    ->    44 (A) B      44 (A) A     
              -0.6302       -0.6302            0.0660        0.0660       
  0.0905       37 (A) B      37 (A) A    ->    44 (A) A      44 (A) B     
              -0.6302       -0.6302            0.0660        0.0660       
 -0.0905       37 (A) B      37 (A) A    ->    44 (A) B      44 (A) A     
              -0.6302       -0.6302            0.0660        0.0660       

 Computing CCSD intemediates for later calculations in double precision
 Finished.

Running a double precision version
           CCSD Lambda amplitudes will be solved using DIIS.
           Start     Size      MaxIter   EConv     LConv     
           3         7         100       1.00e-07  1.00e-05  
 ------------------------------------------------------------------------------
            Enorm      Ldiff       Comment
 ------------------------------------------------------------------------------
     1     5.75e-02   4.56e-02     
     2     1.29e-02   3.39e-03     
     3     5.49e-03   2.35e-03     
     4     3.15e-03   8.67e-04     Switched to DIIS steps.
     5     1.19e-03   6.83e-04     
     6     6.63e-04   2.28e-04     
     7     2.18e-04   8.68e-05     
     8     8.53e-05   3.17e-06     
     9     2.86e-05   3.29e-06     
    10     1.19e-05   1.31e-06     
    11     5.45e-06   3.89e-07     
    12     2.21e-06   5.56e-09     
    13     9.78e-07   9.37e-08     
    14     4.21e-07   1.72e-08     
    15     2.38e-07   2.24e-08     
    16     1.09e-07   5.98e-09     
    17     6.15e-08   2.37e-09     
 ------------------------------------------------------------------------------
                                   CCSD Lambda converged.

 Computing density matrices in double precision...
           Orbital response amplitudes will be solved using DIIS.
           Start     Size      MaxIter   EConv     LConv     
           3         7         100       1.00e-06  1.00e-06  
 ------------------------------------------------------------------------------
            Enorm      Ldiff       Comment
 ------------------------------------------------------------------------------
     1     8.74e-02   1.05e-02     
     2     8.90e-02   6.17e-03     
     3     1.28e-01   2.87e-02     
     4     8.60e-03   5.90e-02     Switched to DIIS steps.
     5     3.92e-03   8.57e-04     
     6     9.11e-04   6.50e-05     
     7     4.50e-04   6.12e-06     
     8     1.93e-04   1.11e-05     
     9     4.69e-05   3.70e-05     
    10     1.30e-05   3.53e-06     
    11     4.47e-06   1.94e-06     
    12     1.56e-06   4.57e-08     
    13     1.40e-06   1.07e-07     
    14     2.69e-07   2.49e-08     
 ------------------------------------------------------------------------------
                                   Orbital response converged.

 Computing density matrices... Done.
 CCSD calculation:   CPU 1673.19 s  wall 289.66 s

 Transferring MO TPDM to AO TPDM
 Transferring g2_o1o1o1o1
 Transferring g2_o1o1o1v1
 Transferring g2_o1o1v1v1
 Transferring g2_o1v1o1v1
 Transferring g2_o1v1v1v1
 Transferring g2_v1v1v1v1
 Adding separable TPDM
 Computing TPDM gradient
 --------------------------------------------------------
 2e gradient
  Atom          X               Y               Z
 --------------------------------------------------------
    1        -45.409531        3.516965        0.000000  
    2          7.303123      -22.129730        0.000000  
    3         12.492770       20.175911       -0.000000  
    4         25.613638       -1.563146        0.000000  
 --------------------------------------------------------
 --------------------------------------------------------
 Final gradient
  Atom          X               Y               Z
 --------------------------------------------------------
    1        -45.409531        3.516965        0.000000  
    2          7.303123      -22.129730        0.000000  
    3         12.492770       20.175911       -0.000000  
    4         25.613638       -1.563146        0.000000  
 --------------------------------------------------------
 Analytic gradient from two-electron contribution:   CPU 319.02 s  wall 96.53 s

 Total ccman2 time:   CPU 2068.14 s  wall 402.67 s


 --------------------------------------------------------------

                    Orbital Energies (a.u.)
 --------------------------------------------------------------

 Alpha MOs
 -- Occupied --
*******-180.912-169.719-169.717-169.717-104.872 -37.965 -33.155
-33.148 -33.148 -24.339 -24.337 -24.337 -24.331 -24.331 -15.746
-15.725 -10.596  -8.064  -8.060  -8.060  -7.281  -5.517  -5.502
 -5.502  -2.441  -2.434  -2.434  -2.417  -2.417  -1.458  -1.123
 -0.918  -0.815  -0.676  -0.654  -0.630  -0.476  -0.475  -0.412
 -0.404  -0.404
 -- Virtual --
 -0.019   0.066   0.086   0.106   0.127   0.128   0.161   0.179
  0.204   0.206   0.214   0.235   0.282   0.301   0.308   0.317
  0.318   0.351   0.542   0.562   0.563   0.577   0.584   0.598
  0.600   0.614   0.667   0.771   0.843   0.910   0.979   0.996
  1.024   1.077   1.104   1.130   1.183   1.186   1.241   1.343
  1.397   1.501   1.507   1.543   1.593   1.895   1.986   2.023
  2.237   2.383   2.500   2.598   2.623   2.717   2.914   3.047
  3.109   3.367   4.107   4.174   4.344   4.387   4.456   4.470
  4.476   4.479   4.547   4.707   4.814   5.194   6.497   6.510
  6.540  10.322  26.622  26.667  27.076  28.909  29.492  29.502
 29.524  29.844  29.851  29.852  29.873  29.949  36.548  37.105
130.552 130.559 130.586 154.296 219.1651912.215
 --------------------------------------------------------------

          Ground-State Mulliken Net Atomic Charges

     Atom                 Charge (a.u.)
  ----------------------------------------
      1 I                     0.127336
      2 N                    -0.070162
      3 N                     0.018469
      4 Cl                   -0.075643
  ----------------------------------------
  Sum of atomic charges =    -0.000000

 -----------------------------------------------------------------
                    Cartesian Multipole Moments
 -----------------------------------------------------------------
    Charge (ESU x 10^10)
                 0.0000
    Dipole Moment (Debye)
         X       1.2503      Y      -0.0961      Z       0.0000
       Tot       1.2540
    Quadrupole Moments (Debye-Ang)
        XX     -50.0650     XY      -0.9789     YY     -54.7834
        XZ       0.0000     YZ      -0.0000     ZZ     -52.4980
    Octopole Moments (Debye-Ang^2)
       XXX      55.9566    XXY      -0.1344    XYY      17.8172
       YYY      -0.6463    XXZ       0.0000    XYZ      -0.0000
       YYZ       0.0000    XZZ      14.9914    YZZ      -0.1447
       ZZZ       0.0000
    Hexadecapole Moments (Debye-Ang^3)
      XXXX   -1171.0419   XXXY     -18.4509   XXYY    -230.0764
      XYYY      -1.0817   YYYY     -88.0141   XXXZ       0.0000
      XXYZ      -0.0000   XYYZ       0.0000   YYYZ      -0.0000
      XXZZ    -224.9623   XYZZ      -0.2940   YYZZ     -25.2101
      XZZZ       0.0000   YZZZ      -0.0000   ZZZZ     -66.1876
 -----------------------------------------------------------------
 DrvMan completing analytic gradient of the correlated energy
 Correlated dipole moment
            1
    1   0.4919230
    2  -0.0378035
    3   0.0000000
 Energy read as -7485.841719642
 Full Analytical Gradient: (in a.u., or Hartree/Bohr)
             1             2             3             4
    1   -0.00021831    0.00015205    0.00019749   -0.00013123
    2    0.00004656   -0.00011447    0.00003294    0.00003497
    3    0.00000000   -0.00000000    0.00000000   -0.00000000
 Gradient time:  CPU 1.43 s  wall 1.43 s
 ----------------------------------------------------------------
             Standard Nuclear Orientation (Angstroms)
    I     Atom           X                Y                Z
 ----------------------------------------------------------------
    1      I       1.3352023092    -0.0130888408     0.0000000000
    2      N      -0.7877088890     0.5328662558    -0.0000000000
    3      N      -1.4669178634    -0.4618494243     0.0000000000
    4      Cl     -3.2343138307     0.0146818084    -0.0000000000
 ----------------------------------------------------------------
 Nuclear Repulsion Energy =   344.1942048799 hartrees
 There are       42 alpha and       42 beta electrons

                       Distance Matrix (Angstroms)
             I (  1)   N (  2)   N (  3)
   N (  2)  2.191990
   N (  3)  2.837827  1.204485
   Cl(  4)  4.569601  2.500878  1.830511

 Requested basis set is 6-311++G(d,p)
 There are 49 shells and 136 basis functions
 A cutoff of  1.0D-14 yielded   1013 shell pairs
 There are      8370 function pairs (      9392 Cartesian)
 Smallest overlap matrix eigenvalue = 2.53E-04
 Guess MOs from SCF MO coefficient file

 -----------------------------------------------------------------------
  General SCF calculation program by
  Eric Jon Sundstrom, Paul Horn, Yuezhi Mao, Dmitri Zuev, Alec White,
  David Stuck, Shaama M.S., Shane Yost, Joonho Lee, David Small,
  Daniel Levine, Susi Lehtola, Hugh Burton, Evgeny Epifanovsky
 -----------------------------------------------------------------------
 Hartree-Fock
 using 6 threads for integral computing
 -------------------------------------------------------
 OpenMP Integral computing Module                
 Release: version 2.0, May 2017, Q-Chem Inc. Pleasanton 
 -------------------------------------------------------
 A restricted SCF calculation will be
 performed using DIIS
 SCF converges when DIIS error is below 1.0e-08
 ---------------------------------------
  Cycle       Energy         DIIS error
 ---------------------------------------
    1   -7485.1254458740      6.59e-06  
    2   -7485.1254460131      2.55e-06  
    3   -7485.1254460380      1.51e-06  
    4   -7485.1254460491      5.97e-07  
    5   -7485.1254460540      2.92e-07  
    6   -7485.1254460552      1.20e-07  
    7   -7485.1254460554      3.20e-08  
    8   -7485.1254460554      9.31e-09  Convergence criterion met
 ---------------------------------------
 SCF time:   CPU 5.86s  wall 1.00s 
 SCF   energy in the final basis set =    -7485.1254460554
 Total energy in the final basis set =    -7485.1254460554


 ------------------------------------------------------------------------------

   CCMAN2: suite of methods based on coupled cluster
           and equation of motion theories.

   Components:
   * libvmm-1.3-trunk
     by Evgeny Epifanovsky, Ilya Kaliman.
   * libtensor-2.5-trunk
     by Evgeny Epifanovsky, Michael Wormit, Dmitry Zuev, Sam Manzer, 
        Ilya Kaliman.
   * libcc-2.5-trunk
     by Evgeny Epifanovsky, Arik Landau, Tomasz Kus, Kirill Khistyaev, 
        Dmitry Zuev, Prashant Manohar, Xintian Feng, Anna Krylov, 
        Matthew Goldey, Alec White, Thomas Jagau, Kaushik Nanda, 
        Anastasia Gunina, Alexander Kunitsa, Joonho Lee.

   CCMAN original authors:
   Anna I. Krylov, C. David Sherrill, Steven R. Gwaltney,
   Edward F. C. Byrd (2000)
   Sergey V. Levchenko, Lyudmila V. Slipchenko, Tao Wang,
   Ana-Maria C. Cristian (2003)
   Piotr A. Pieniazek, C. Melania Oana, Evgeny Epifanovsky (2007)
   Prashant Manohar (2009)

 ------------------------------------------------------------------------------


 Allocating and initializing 63808MB of RAM...
 Calculation will run on 6 cores.


 Alpha MOs, Restricted
 -- Occupied --                  
******* -180.91 -169.72 -169.72 -169.72 -104.87  -37.97  -33.15
  1 A     2 A     3 A     4 A     5 A     6 A     7 A     8 A                  
-33.148 -33.148 -24.339 -24.337 -24.337 -24.331 -24.331 -15.746
  9 A    10 A    11 A    12 A    13 A    14 A    15 A    16 A                  
-15.725 -10.596  -8.064  -8.060  -8.060  -7.281  -5.517  -5.502
 17 A    18 A    19 A    20 A    21 A    22 A    23 A    24 A                  
 -5.502  -2.441  -2.434  -2.434  -2.417  -2.417  -1.458  -1.123
 25 A    26 A    27 A    28 A    29 A    30 A    31 A    32 A                  
 -0.918  -0.815  -0.676  -0.654  -0.630  -0.476  -0.475  -0.412
 33 A    34 A    35 A    36 A    37 A    38 A    39 A    40 A                  
 -0.404  -0.404
 41 A    42 A                                                                  
 -- Virtual --                   
 -0.019   0.066   0.086   0.106   0.127   0.128   0.161   0.179
 43 A    44 A    45 A    46 A    47 A    48 A    49 A    50 A                  
  0.204   0.206   0.214   0.235   0.282   0.301   0.308   0.317
 51 A    52 A    53 A    54 A    55 A    56 A    57 A    58 A                  
  0.318   0.351   0.542   0.562   0.563   0.577   0.584   0.598
 59 A    60 A    61 A    62 A    63 A    64 A    65 A    66 A                  
  0.600   0.614   0.667   0.771   0.843   0.910   0.979   0.996
 67 A    68 A    69 A    70 A    71 A    72 A    73 A    74 A                  
  1.024   1.077   1.104   1.130   1.183   1.186   1.241   1.343
 75 A    76 A    77 A    78 A    79 A    80 A    81 A    82 A                  
  1.397   1.501   1.507   1.543   1.593   1.895   1.986   2.023
 83 A    84 A    85 A    86 A    87 A    88 A    89 A    90 A                  
  2.237   2.383   2.500   2.598   2.623   2.717   2.914   3.047
 91 A    92 A    93 A    94 A    95 A    96 A    97 A    98 A                  
  3.109   3.367   4.107   4.174   4.344   4.387   4.456   4.470
 99 A   100 A   101 A   102 A   103 A   104 A   105 A   106 A                  
  4.476   4.479   4.547   4.707   4.814   5.194   6.497   6.510
107 A   108 A   109 A   110 A   111 A   112 A   113 A   114 A                  
  6.540  10.322  26.622  26.667  27.076  28.909  29.492  29.502
115 A   116 A   117 A   118 A   119 A   120 A   121 A   122 A                  
 29.524  29.844  29.851  29.852  29.873  29.949  36.548  37.105
123 A   124 A   125 A   126 A   127 A   128 A   129 A   130 A                  
130.552 130.559 130.586 154.296 219.1651912.215
131 A   132 A   133 A   134 A   135 A   136 A                                  

 Beta MOs, Restricted
 -- Occupied --                  
******* -180.91 -169.72 -169.72 -169.72 -104.87  -37.97  -33.15
  1 A     2 A     3 A     4 A     5 A     6 A     7 A     8 A                  
-33.148 -33.148 -24.339 -24.337 -24.337 -24.331 -24.331 -15.746
  9 A    10 A    11 A    12 A    13 A    14 A    15 A    16 A                  
-15.725 -10.596  -8.064  -8.060  -8.060  -7.281  -5.517  -5.502
 17 A    18 A    19 A    20 A    21 A    22 A    23 A    24 A                  
 -5.502  -2.441  -2.434  -2.434  -2.417  -2.417  -1.458  -1.123
 25 A    26 A    27 A    28 A    29 A    30 A    31 A    32 A                  
 -0.918  -0.815  -0.676  -0.654  -0.630  -0.476  -0.475  -0.412
 33 A    34 A    35 A    36 A    37 A    38 A    39 A    40 A                  
 -0.404  -0.404
 41 A    42 A                                                                  
 -- Virtual --                   
 -0.019   0.066   0.086   0.106   0.127   0.128   0.161   0.179
 43 A    44 A    45 A    46 A    47 A    48 A    49 A    50 A                  
  0.204   0.206   0.214   0.235   0.282   0.301   0.308   0.317
 51 A    52 A    53 A    54 A    55 A    56 A    57 A    58 A                  
  0.318   0.351   0.542   0.562   0.563   0.577   0.584   0.598
 59 A    60 A    61 A    62 A    63 A    64 A    65 A    66 A                  
  0.600   0.614   0.667   0.771   0.843   0.910   0.979   0.996
 67 A    68 A    69 A    70 A    71 A    72 A    73 A    74 A                  
  1.024   1.077   1.104   1.130   1.183   1.186   1.241   1.343
 75 A    76 A    77 A    78 A    79 A    80 A    81 A    82 A                  
  1.397   1.501   1.507   1.543   1.593   1.895   1.986   2.023
 83 A    84 A    85 A    86 A    87 A    88 A    89 A    90 A                  
  2.237   2.383   2.500   2.598   2.623   2.717   2.914   3.047
 91 A    92 A    93 A    94 A    95 A    96 A    97 A    98 A                  
  3.109   3.367   4.107   4.174   4.344   4.387   4.456   4.470
 99 A   100 A   101 A   102 A   103 A   104 A   105 A   106 A                  
  4.476   4.479   4.547   4.707   4.814   5.194   6.497   6.510
107 A   108 A   109 A   110 A   111 A   112 A   113 A   114 A                  
  6.540  10.322  26.622  26.667  27.076  28.909  29.492  29.502
115 A   116 A   117 A   118 A   119 A   120 A   121 A   122 A                  
 29.524  29.844  29.851  29.852  29.873  29.949  36.548  37.105
123 A   124 A   125 A   126 A   127 A   128 A   129 A   130 A                  
130.552 130.559 130.586 154.296 219.1651912.215
131 A   132 A   133 A   134 A   135 A   136 A                                  

 Occupation and symmetry of molecular orbitals

 Point group: C1 (1 irreducible representation).

                           A     All 
 -------------------------------------
 All molecular orbitals:
  - Alpha                  136   136 
  - Beta                   136   136 
 -------------------------------------
 Alpha orbitals:
  - Frozen occupied        25    25  
  - Active occupied        17    17  
  - Active virtual         94    94  
  - Frozen virtual         0     0   
 -------------------------------------
 Beta orbitals:
  - Frozen occupied        25    25  
  - Active occupied        17    17  
  - Active virtual         94    94  
  - Frozen virtual         0     0   
 -------------------------------------

 Import integrals:   CPU 0.00 s  wall 0.00 s

 Import integrals:   CPU 64.13 s  wall 12.60 s

 MP2 amplitudes:   CPU 0.19 s  wall 0.14 s

Running a double precision version
           CCSD T amplitudes will be solved using DIIS.

           Start     Size      MaxIter   EConv     TConv     
           3         7         100       1.00e-07  1.00e-05  
 ------------------------------------------------------------------------------
           Energy (a.u.)   Ediff      Tdiff       Comment
 ------------------------------------------------------------------------------
         -7485.82730584                           
     1   -7485.81346670   1.38e-02   8.07e-01     
     2   -7485.83895499   2.55e-02   1.09e-01     
     3   -7485.83784058   1.11e-03   4.85e-02     
     4   -7485.84060780   2.77e-03   1.44e-02     Switched to DIIS steps.
     5   -7485.84161316   1.01e-03   1.34e-02     
     6   -7485.84169075   7.76e-05   2.98e-03     
     7   -7485.84170747   1.67e-05   1.65e-03     
     8   -7485.84171563   8.16e-06   5.02e-04     
     9   -7485.84172026   4.63e-06   3.42e-04     
    10   -7485.84171997   2.85e-07   1.04e-04     
    11   -7485.84172002   5.11e-08   4.95e-05     
    12   -7485.84171986   1.63e-07   2.81e-05     
    13   -7485.84171990   3.66e-08   1.09e-05     
    14   -7485.84171983   6.27e-08   6.37e-06     
 ------------------------------------------------------------------------------
         -7485.84171983                           CCSD T converged.

End of double precision
 SCF energy                 = -7485.12544606
 MP2 energy                 = -7485.82730584
 CCSD correlation energy     =    -0.71627378
 CCSD total energy           = -7485.84171983

 CCSD  T1^2 = 0.0133  T2^2 = 0.2836  Leading amplitudes:

 Amplitude    Orbitals with energies
  0.0283       38 (A) A                  ->    44 (A) A                   
              -0.4764                          0.0660                     
  0.0283       38 (A) B                  ->    44 (A) B                   
              -0.4764                          0.0660                     
 -0.0192       40 (A) A                  ->    49 (A) A                   
              -0.4116                          0.1613                     
 -0.0192       40 (A) B                  ->    49 (A) B                   
              -0.4116                          0.1613                     

 Amplitude    Orbitals with energies
 -0.0905       37 (A) A      37 (A) B    ->    44 (A) A      44 (A) B     
              -0.6302       -0.6302            0.0660        0.0660       
  0.0905       37 (A) A      37 (A) B    ->    44 (A) B      44 (A) A     
              -0.6302       -0.6302            0.0660        0.0660       
  0.0905       37 (A) B      37 (A) A    ->    44 (A) A      44 (A) B     
              -0.6302       -0.6302            0.0660        0.0660       
 -0.0905       37 (A) B      37 (A) A    ->    44 (A) B      44 (A) A     
              -0.6302       -0.6302            0.0660        0.0660       

 Computing CCSD intemediates for later calculations in double precision
 Finished.

Running a double precision version
           CCSD Lambda amplitudes will be solved using DIIS.
           Start     Size      MaxIter   EConv     LConv     
           3         7         100       1.00e-07  1.00e-05  
 ------------------------------------------------------------------------------
            Enorm      Ldiff       Comment
 ------------------------------------------------------------------------------
     1     5.76e-02   4.56e-02     
     2     1.29e-02   3.39e-03     
     3     5.49e-03   2.35e-03     
     4     3.15e-03   8.67e-04     Switched to DIIS steps.
     5     1.19e-03   6.83e-04     
     6     6.63e-04   2.28e-04     
     7     2.18e-04   8.69e-05     
     8     8.53e-05   3.22e-06     
     9     2.86e-05   3.27e-06     
    10     1.20e-05   1.31e-06     
    11     5.46e-06   3.85e-07     
    12     2.21e-06   3.21e-09     
    13     9.80e-07   9.21e-08     
    14     4.23e-07   1.83e-08     
    15     2.38e-07   2.20e-08     
    16     1.10e-07   5.63e-09     
    17     6.15e-08   2.22e-09     
 ------------------------------------------------------------------------------
                                   CCSD Lambda converged.

 Computing density matrices in double precision...
           Orbital response amplitudes will be solved using DIIS.
           Start     Size      MaxIter   EConv     LConv     
           3         7         100       1.00e-06  1.00e-06  
 ------------------------------------------------------------------------------
            Enorm      Ldiff       Comment
 ------------------------------------------------------------------------------
     1     8.74e-02   1.05e-02     
     2     8.92e-02   6.27e-03     
     3     1.28e-01   2.88e-02     
     4     8.66e-03   5.93e-02     Switched to DIIS steps.
     5     3.94e-03   8.75e-04     
     6     9.13e-04   6.55e-05     
     7     4.52e-04   5.27e-06     
     8     1.94e-04   1.06e-05     
     9     4.68e-05   3.71e-05     
    10     1.30e-05   3.55e-06     
    11     4.49e-06   1.95e-06     
    12     1.56e-06   4.81e-08     
    13     1.40e-06   1.04e-07     
    14     2.70e-07   2.74e-08     
 ------------------------------------------------------------------------------
                                   Orbital response converged.

 Computing density matrices... Done.
 CCSD calculation:   CPU 1673.48 s  wall 289.87 s

 Transferring MO TPDM to AO TPDM
 Transferring g2_o1o1o1o1
 Transferring g2_o1o1o1v1
 Transferring g2_o1o1v1v1
 Transferring g2_o1v1o1v1
 Transferring g2_o1v1v1v1
 Transferring g2_v1v1v1v1
 Adding separable TPDM
 Computing TPDM gradient
 --------------------------------------------------------
 2e gradient
  Atom          X               Y               Z
 --------------------------------------------------------
    1        -45.389616        3.495052        0.000000  
    2          7.290477      -22.112843       -0.000000  
    3         12.490966       20.178468       -0.000000  
    4         25.608173       -1.560677        0.000000  
 --------------------------------------------------------
 --------------------------------------------------------
 Final gradient
  Atom          X               Y               Z
 --------------------------------------------------------
    1        -45.389616        3.495052        0.000000  
    2          7.290477      -22.112843       -0.000000  
    3         12.490966       20.178468       -0.000000  
    4         25.608173       -1.560677        0.000000  
 --------------------------------------------------------
 Analytic gradient from two-electron contribution:   CPU 323.20 s  wall 96.65 s

 Total ccman2 time:   CPU 2071.53 s  wall 402.34 s


 --------------------------------------------------------------

                    Orbital Energies (a.u.)
 --------------------------------------------------------------

 Alpha MOs
 -- Occupied --
*******-180.912-169.719-169.717-169.717-104.872 -37.965 -33.155
-33.148 -33.148 -24.339 -24.337 -24.337 -24.331 -24.331 -15.746
-15.725 -10.596  -8.064  -8.060  -8.060  -7.281  -5.517  -5.502
 -5.502  -2.441  -2.434  -2.434  -2.417  -2.417  -1.458  -1.123
 -0.918  -0.815  -0.676  -0.654  -0.630  -0.476  -0.475  -0.412
 -0.404  -0.404
 -- Virtual --
 -0.019   0.066   0.086   0.106   0.127   0.128   0.161   0.179
  0.204   0.206   0.214   0.235   0.282   0.301   0.308   0.317
  0.318   0.351   0.542   0.562   0.563   0.577   0.584   0.598
  0.600   0.614   0.667   0.771   0.843   0.910   0.979   0.996
  1.024   1.077   1.104   1.130   1.183   1.186   1.241   1.343
  1.397   1.501   1.507   1.543   1.593   1.895   1.986   2.023
  2.237   2.383   2.500   2.598   2.623   2.717   2.914   3.047
  3.109   3.367   4.107   4.174   4.344   4.387   4.456   4.470
  4.476   4.479   4.547   4.707   4.814   5.194   6.497   6.510
  6.540  10.322  26.622  26.667  27.076  28.909  29.492  29.502
 29.524  29.844  29.851  29.852  29.873  29.949  36.548  37.105
130.552 130.559 130.586 154.296 219.1651912.215
 --------------------------------------------------------------

          Ground-State Mulliken Net Atomic Charges

     Atom                 Charge (a.u.)
  ----------------------------------------
      1 I                     0.127097
      2 N                    -0.070029
      3 N                     0.018402
      4 Cl                   -0.075470
  ----------------------------------------
  Sum of atomic charges =    -0.000000

 -----------------------------------------------------------------
                    Cartesian Multipole Moments
 -----------------------------------------------------------------
    Charge (ESU x 10^10)
                 0.0000
    Dipole Moment (Debye)
         X       1.2479      Y      -0.0955      Z      -0.0000
       Tot       1.2515
    Quadrupole Moments (Debye-Ang)
        XX     -50.0571     XY      -0.9761     YY     -54.7847
        XZ      -0.0000     YZ       0.0000     ZZ     -52.4990
    Octopole Moments (Debye-Ang^2)
       XXX      55.8548    XXY      -0.1532    XYY      17.7824
       YYY      -0.7332    XXZ      -0.0000    XYZ       0.0000
       YYZ      -0.0000    XZZ      14.9603    YZZ      -0.1738
       ZZZ      -0.0000
    Hexadecapole Moments (Debye-Ang^3)
      XXXX   -1171.3385   XXXY     -18.5361   XXYY    -230.1580
      XYYY      -1.1939   YYYY     -88.0125   XXXZ       0.0000
      XXYZ       0.0000   XYYZ      -0.0000   YYYZ       0.0000
      XXZZ    -225.0375   XYZZ      -0.3317   YYZZ     -25.2105
      XZZZ      -0.0000   YZZZ       0.0000   ZZZZ     -66.1908
 -----------------------------------------------------------------
 DrvMan completing analytic gradient of the correlated energy
 Correlated dipole moment
            1
    1   0.4909431
    2  -0.0375567
    3  -0.0000000
 Energy read as -7485.841719835
 Full Analytical Gradient: (in a.u., or Hartree/Bohr)
             1             2             3             4
    1   -0.00007907    0.00014985    0.00005491   -0.00012568
    2    0.00005678   -0.00007474   -0.00001295    0.00003091
    3   -0.00000000    0.00000000    0.00000000   -0.00000000
 Gradient time:  CPU 1.41 s  wall 1.44 s
 ----------------------------------------------------------------
             Standard Nuclear Orientation (Angstroms)
    I     Atom           X                Y                Z
 ----------------------------------------------------------------
    1      I       1.3352023092    -0.0150888408     0.0000000000
    2      N      -0.7877088890     0.5328662558    -0.0000000000
    3      N      -1.4669178634    -0.4618494243     0.0000000000
    4      Cl     -3.2343138307     0.0146818084    -0.0000000000
 ----------------------------------------------------------------
 Nuclear Repulsion Energy =   344.1812274314 hartrees
 There are       42 alpha and       42 beta electrons

                       Distance Matrix (Angstroms)
             I (  1)   N (  2)   N (  3)
   N (  2)  2.192489
   N (  3)  2.837512  1.204485
   Cl(  4)  4.569613  2.500878  1.830511

 Requested basis set is 6-311++G(d,p)
 There are 49 shells and 136 basis functions
 A cutoff of  1.0D-14 yielded   1013 shell pairs
 There are      8370 function pairs (      9392 Cartesian)
 Smallest overlap matrix eigenvalue = 2.53E-04
 Guess MOs from SCF MO coefficient file

 -----------------------------------------------------------------------
  General SCF calculation program by
  Eric Jon Sundstrom, Paul Horn, Yuezhi Mao, Dmitri Zuev, Alec White,
  David Stuck, Shaama M.S., Shane Yost, Joonho Lee, David Small,
  Daniel Levine, Susi Lehtola, Hugh Burton, Evgeny Epifanovsky
 -----------------------------------------------------------------------
 Hartree-Fock
 using 6 threads for integral computing
 -------------------------------------------------------
 OpenMP Integral computing Module                
 Release: version 2.0, May 2017, Q-Chem Inc. Pleasanton 
 -------------------------------------------------------
 A restricted SCF calculation will be
 performed using DIIS
 SCF converges when DIIS error is below 1.0e-08
 ---------------------------------------
  Cycle       Energy         DIIS error
 ---------------------------------------
    1   -7485.1254306021      7.19e-06  
    2   -7485.1254308156      2.33e-06  
    3   -7485.1254308633      1.53e-06  
    4   -7485.1254308774      7.56e-07  
    5   -7485.1254308859      2.25e-07  
    6   -7485.1254308869      9.26e-08  
    7   -7485.1254308868      3.73e-08  
    8   -7485.1254308870      1.49e-08  
    9   -7485.1254308870      4.66e-09  Convergence criterion met
 ---------------------------------------
 SCF time:   CPU 6.80s  wall 2.00s 
 SCF   energy in the final basis set =    -7485.1254308870
 Total energy in the final basis set =    -7485.1254308870


 ------------------------------------------------------------------------------

   CCMAN2: suite of methods based on coupled cluster
           and equation of motion theories.

   Components:
   * libvmm-1.3-trunk
     by Evgeny Epifanovsky, Ilya Kaliman.
   * libtensor-2.5-trunk
     by Evgeny Epifanovsky, Michael Wormit, Dmitry Zuev, Sam Manzer, 
        Ilya Kaliman.
   * libcc-2.5-trunk
     by Evgeny Epifanovsky, Arik Landau, Tomasz Kus, Kirill Khistyaev, 
        Dmitry Zuev, Prashant Manohar, Xintian Feng, Anna Krylov, 
        Matthew Goldey, Alec White, Thomas Jagau, Kaushik Nanda, 
        Anastasia Gunina, Alexander Kunitsa, Joonho Lee.

   CCMAN original authors:
   Anna I. Krylov, C. David Sherrill, Steven R. Gwaltney,
   Edward F. C. Byrd (2000)
   Sergey V. Levchenko, Lyudmila V. Slipchenko, Tao Wang,
   Ana-Maria C. Cristian (2003)
   Piotr A. Pieniazek, C. Melania Oana, Evgeny Epifanovsky (2007)
   Prashant Manohar (2009)

 ------------------------------------------------------------------------------


 Allocating and initializing 63808MB of RAM...
 Calculation will run on 6 cores.


 Alpha MOs, Restricted
 -- Occupied --                  
******* -180.91 -169.72 -169.72 -169.72 -104.87  -37.97  -33.15
  1 A     2 A     3 A     4 A     5 A     6 A     7 A     8 A                  
-33.148 -33.148 -24.339 -24.337 -24.337 -24.331 -24.331 -15.746
  9 A    10 A    11 A    12 A    13 A    14 A    15 A    16 A                  
-15.725 -10.596  -8.064  -8.060  -8.060  -7.281  -5.517  -5.502
 17 A    18 A    19 A    20 A    21 A    22 A    23 A    24 A                  
 -5.502  -2.441  -2.434  -2.434  -2.417  -2.417  -1.458  -1.123
 25 A    26 A    27 A    28 A    29 A    30 A    31 A    32 A                  
 -0.918  -0.815  -0.676  -0.654  -0.630  -0.476  -0.475  -0.412
 33 A    34 A    35 A    36 A    37 A    38 A    39 A    40 A                  
 -0.404  -0.404
 41 A    42 A                                                                  
 -- Virtual --                   
 -0.019   0.066   0.086   0.106   0.127   0.128   0.161   0.179
 43 A    44 A    45 A    46 A    47 A    48 A    49 A    50 A                  
  0.204   0.206   0.214   0.235   0.282   0.301   0.308   0.317
 51 A    52 A    53 A    54 A    55 A    56 A    57 A    58 A                  
  0.318   0.351   0.542   0.562   0.563   0.577   0.584   0.598
 59 A    60 A    61 A    62 A    63 A    64 A    65 A    66 A                  
  0.600   0.614   0.667   0.771   0.842   0.910   0.979   0.996
 67 A    68 A    69 A    70 A    71 A    72 A    73 A    74 A                  
  1.024   1.077   1.104   1.130   1.183   1.186   1.241   1.343
 75 A    76 A    77 A    78 A    79 A    80 A    81 A    82 A                  
  1.397   1.501   1.507   1.543   1.593   1.895   1.986   2.023
 83 A    84 A    85 A    86 A    87 A    88 A    89 A    90 A                  
  2.237   2.383   2.500   2.598   2.623   2.717   2.914   3.047
 91 A    92 A    93 A    94 A    95 A    96 A    97 A    98 A                  
  3.109   3.367   4.107   4.174   4.344   4.387   4.456   4.470
 99 A   100 A   101 A   102 A   103 A   104 A   105 A   106 A                  
  4.476   4.479   4.547   4.707   4.814   5.194   6.497   6.510
107 A   108 A   109 A   110 A   111 A   112 A   113 A   114 A                  
  6.540  10.322  26.622  26.667  27.076  28.909  29.492  29.502
115 A   116 A   117 A   118 A   119 A   120 A   121 A   122 A                  
 29.524  29.844  29.851  29.852  29.873  29.949  36.548  37.105
123 A   124 A   125 A   126 A   127 A   128 A   129 A   130 A                  
130.552 130.559 130.586 154.296 219.1651912.215
131 A   132 A   133 A   134 A   135 A   136 A                                  

 Beta MOs, Restricted
 -- Occupied --                  
******* -180.91 -169.72 -169.72 -169.72 -104.87  -37.97  -33.15
  1 A     2 A     3 A     4 A     5 A     6 A     7 A     8 A                  
-33.148 -33.148 -24.339 -24.337 -24.337 -24.331 -24.331 -15.746
  9 A    10 A    11 A    12 A    13 A    14 A    15 A    16 A                  
-15.725 -10.596  -8.064  -8.060  -8.060  -7.281  -5.517  -5.502
 17 A    18 A    19 A    20 A    21 A    22 A    23 A    24 A                  
 -5.502  -2.441  -2.434  -2.434  -2.417  -2.417  -1.458  -1.123
 25 A    26 A    27 A    28 A    29 A    30 A    31 A    32 A                  
 -0.918  -0.815  -0.676  -0.654  -0.630  -0.476  -0.475  -0.412
 33 A    34 A    35 A    36 A    37 A    38 A    39 A    40 A                  
 -0.404  -0.404
 41 A    42 A                                                                  
 -- Virtual --                   
 -0.019   0.066   0.086   0.106   0.127   0.128   0.161   0.179
 43 A    44 A    45 A    46 A    47 A    48 A    49 A    50 A                  
  0.204   0.206   0.214   0.235   0.282   0.301   0.308   0.317
 51 A    52 A    53 A    54 A    55 A    56 A    57 A    58 A                  
  0.318   0.351   0.542   0.562   0.563   0.577   0.584   0.598
 59 A    60 A    61 A    62 A    63 A    64 A    65 A    66 A                  
  0.600   0.614   0.667   0.771   0.842   0.910   0.979   0.996
 67 A    68 A    69 A    70 A    71 A    72 A    73 A    74 A                  
  1.024   1.077   1.104   1.130   1.183   1.186   1.241   1.343
 75 A    76 A    77 A    78 A    79 A    80 A    81 A    82 A                  
  1.397   1.501   1.507   1.543   1.593   1.895   1.986   2.023
 83 A    84 A    85 A    86 A    87 A    88 A    89 A    90 A                  
  2.237   2.383   2.500   2.598   2.623   2.717   2.914   3.047
 91 A    92 A    93 A    94 A    95 A    96 A    97 A    98 A                  
  3.109   3.367   4.107   4.174   4.344   4.387   4.456   4.470
 99 A   100 A   101 A   102 A   103 A   104 A   105 A   106 A                  
  4.476   4.479   4.547   4.707   4.814   5.194   6.497   6.510
107 A   108 A   109 A   110 A   111 A   112 A   113 A   114 A                  
  6.540  10.322  26.622  26.667  27.076  28.909  29.492  29.502
115 A   116 A   117 A   118 A   119 A   120 A   121 A   122 A                  
 29.524  29.844  29.851  29.852  29.873  29.949  36.548  37.105
123 A   124 A   125 A   126 A   127 A   128 A   129 A   130 A                  
130.552 130.559 130.586 154.296 219.1651912.215
131 A   132 A   133 A   134 A   135 A   136 A                                  

 Occupation and symmetry of molecular orbitals

 Point group: C1 (1 irreducible representation).

                           A     All 
 -------------------------------------
 All molecular orbitals:
  - Alpha                  136   136 
  - Beta                   136   136 
 -------------------------------------
 Alpha orbitals:
  - Frozen occupied        25    25  
  - Active occupied        17    17  
  - Active virtual         94    94  
  - Frozen virtual         0     0   
 -------------------------------------
 Beta orbitals:
  - Frozen occupied        25    25  
  - Active occupied        17    17  
  - Active virtual         94    94  
  - Frozen virtual         0     0   
 -------------------------------------

 Import integrals:   CPU 0.00 s  wall 0.00 s

 Import integrals:   CPU 62.91 s  wall 12.27 s

 MP2 amplitudes:   CPU 0.13 s  wall 0.09 s

Running a double precision version
           CCSD T amplitudes will be solved using DIIS.

           Start     Size      MaxIter   EConv     TConv     
           3         7         100       1.00e-07  1.00e-05  
 ------------------------------------------------------------------------------
           Energy (a.u.)   Ediff      Tdiff       Comment
 ------------------------------------------------------------------------------
         -7485.82730814                           
     1   -7485.81346277   1.38e-02   8.07e-01     
     2   -7485.83895495   2.55e-02   1.09e-01     
     3   -7485.83783976   1.12e-03   4.86e-02     
     4   -7485.84060773   2.77e-03   1.44e-02     Switched to DIIS steps.
     5   -7485.84161326   1.01e-03   1.34e-02     
     6   -7485.84169087   7.76e-05   2.98e-03     
     7   -7485.84170758   1.67e-05   1.65e-03     
     8   -7485.84171574   8.16e-06   5.02e-04     
     9   -7485.84172037   4.64e-06   3.43e-04     
    10   -7485.84172009   2.86e-07   1.04e-04     
    11   -7485.84172014   5.21e-08   4.95e-05     
    12   -7485.84171998   1.63e-07   2.81e-05     
    13   -7485.84172001   3.66e-08   1.09e-05     
    14   -7485.84171995   6.28e-08   6.37e-06     
 ------------------------------------------------------------------------------
         -7485.84171995                           CCSD T converged.

End of double precision
 SCF energy                 = -7485.12543089
 MP2 energy                 = -7485.82730814
 CCSD correlation energy     =    -0.71628906
 CCSD total energy           = -7485.84171995

 CCSD  T1^2 = 0.0133  T2^2 = 0.2836  Leading amplitudes:

 Amplitude    Orbitals with energies
  0.0283       38 (A) A                  ->    44 (A) A                   
              -0.4764                          0.0660                     
  0.0283       38 (A) B                  ->    44 (A) B                   
              -0.4764                          0.0660                     
 -0.0192       40 (A) A                  ->    49 (A) A                   
              -0.4116                          0.1613                     
 -0.0192       40 (A) B                  ->    49 (A) B                   
              -0.4116                          0.1613                     

 Amplitude    Orbitals with energies
 -0.0905       37 (A) A      37 (A) B    ->    44 (A) A      44 (A) B     
              -0.6302       -0.6302            0.0660        0.0660       
  0.0905       37 (A) A      37 (A) B    ->    44 (A) B      44 (A) A     
              -0.6302       -0.6302            0.0660        0.0660       
  0.0905       37 (A) B      37 (A) A    ->    44 (A) A      44 (A) B     
              -0.6302       -0.6302            0.0660        0.0660       
 -0.0905       37 (A) B      37 (A) A    ->    44 (A) B      44 (A) A     
              -0.6302       -0.6302            0.0660        0.0660       

 Computing CCSD intemediates for later calculations in double precision
 Finished.

Running a double precision version
           CCSD Lambda amplitudes will be solved using DIIS.
           Start     Size      MaxIter   EConv     LConv     
           3         7         100       1.00e-07  1.00e-05  
 ------------------------------------------------------------------------------
            Enorm      Ldiff       Comment
 ------------------------------------------------------------------------------
     1     5.76e-02   4.56e-02     
     2     1.30e-02   3.39e-03     
     3     5.49e-03   2.35e-03     
     4     3.15e-03   8.67e-04     Switched to DIIS steps.
     5     1.19e-03   6.83e-04     
     6     6.63e-04   2.28e-04     
     7     2.18e-04   8.70e-05     
     8     8.54e-05   3.23e-06     
     9     2.86e-05   3.27e-06     
    10     1.20e-05   1.31e-06     
    11     5.47e-06   3.84e-07     
    12     2.22e-06   2.16e-09     
    13     9.83e-07   9.14e-08     
    14     4.24e-07   1.88e-08     
    15     2.39e-07   2.18e-08     
    16     1.10e-07   5.45e-09     
    17     6.17e-08   2.14e-09     
 ------------------------------------------------------------------------------
                                   CCSD Lambda converged.

 Computing density matrices in double precision...
           Orbital response amplitudes will be solved using DIIS.
           Start     Size      MaxIter   EConv     LConv     
           3         7         100       1.00e-06  1.00e-06  
 ------------------------------------------------------------------------------
            Enorm      Ldiff       Comment
 ------------------------------------------------------------------------------
     1     8.75e-02   1.04e-02     
     2     8.92e-02   6.30e-03     
     3     1.28e-01   2.89e-02     
     4     8.67e-03   5.94e-02     Switched to DIIS steps.
     5     3.95e-03   8.79e-04     
     6     9.13e-04   6.49e-05     
     7     4.52e-04   5.10e-06     
     8     1.93e-04   1.05e-05     
     9     4.68e-05   3.71e-05     
    10     1.30e-05   3.55e-06     
    11     4.48e-06   1.95e-06     
    12     1.57e-06   4.78e-08     
    13     1.40e-06   1.04e-07     
    14     2.71e-07   2.80e-08     
 ------------------------------------------------------------------------------
                                   Orbital response converged.

 Computing density matrices... Done.
 CCSD calculation:   CPU 1674.61 s  wall 289.97 s

 Transferring MO TPDM to AO TPDM
 Transferring g2_o1o1o1o1
 Transferring g2_o1o1o1v1
 Transferring g2_o1o1v1v1
 Transferring g2_o1v1o1v1
 Transferring g2_o1v1v1v1
 Transferring g2_v1v1v1v1
 Adding separable TPDM
 Computing TPDM gradient
 --------------------------------------------------------
 2e gradient
  Atom          X               Y               Z
 --------------------------------------------------------
    1        -45.379634        3.528346       -0.000000  
    2          7.281665      -22.133306       -0.000000  
    3         12.490312       20.170194        0.000000  
    4         25.607657       -1.565234       -0.000000  
 --------------------------------------------------------
 --------------------------------------------------------
 Final gradient
  Atom          X               Y               Z
 --------------------------------------------------------
    1        -45.379634        3.528346       -0.000000  
    2          7.281665      -22.133306       -0.000000  
    3         12.490312       20.170194        0.000000  
    4         25.607657       -1.565234       -0.000000  
 --------------------------------------------------------
 Analytic gradient from two-electron contribution:   CPU 330.95 s  wall 93.20 s

 Total ccman2 time:   CPU 2074.38 s  wall 397.55 s


 --------------------------------------------------------------

                    Orbital Energies (a.u.)
 --------------------------------------------------------------

 Alpha MOs
 -- Occupied --
*******-180.912-169.719-169.717-169.717-104.872 -37.965 -33.155
-33.148 -33.148 -24.339 -24.337 -24.337 -24.331 -24.331 -15.746
-15.725 -10.596  -8.064  -8.060  -8.060  -7.281  -5.517  -5.502
 -5.502  -2.441  -2.434  -2.434  -2.417  -2.417  -1.458  -1.123
 -0.918  -0.815  -0.676  -0.654  -0.630  -0.476  -0.475  -0.412
 -0.404  -0.404
 -- Virtual --
 -0.019   0.066   0.086   0.106   0.127   0.128   0.161   0.179
  0.204   0.206   0.214   0.235   0.282   0.301   0.308   0.317
  0.318   0.351   0.542   0.562   0.563   0.577   0.584   0.598
  0.600   0.614   0.667   0.771   0.842   0.910   0.979   0.996
  1.024   1.077   1.104   1.130   1.183   1.186   1.241   1.343
  1.397   1.501   1.507   1.543   1.593   1.895   1.986   2.023
  2.237   2.383   2.500   2.598   2.623   2.717   2.914   3.047
  3.109   3.367   4.107   4.174   4.344   4.387   4.456   4.470
  4.476   4.479   4.547   4.707   4.814   5.194   6.497   6.510
  6.540  10.322  26.622  26.667  27.076  28.909  29.492  29.502
 29.524  29.844  29.851  29.852  29.873  29.949  36.548  37.105
130.552 130.559 130.586 154.296 219.1651912.215
 --------------------------------------------------------------

          Ground-State Mulliken Net Atomic Charges

     Atom                 Charge (a.u.)
  ----------------------------------------
      1 I                     0.126875
      2 N                    -0.069856
      3 N                     0.018514
      4 Cl                   -0.075533
  ----------------------------------------
  Sum of atomic charges =     0.000000

 -----------------------------------------------------------------
                    Cartesian Multipole Moments
 -----------------------------------------------------------------
    Charge (ESU x 10^10)
                -0.0000
    Dipole Moment (Debye)
         X       1.2458      Y      -0.0964      Z      -0.0000
       Tot       1.2495
    Quadrupole Moments (Debye-Ang)
        XX     -50.0578     XY      -0.9814     YY     -54.7828
        XZ      -0.0000     YZ       0.0000     ZZ     -52.4998
    Octopole Moments (Debye-Ang^2)
       XXX      55.8379    XXY      -0.1138    XYY      17.7855
       YYY      -0.5599    XXZ       0.0000    XYZ       0.0000
       YYZ       0.0000    XZZ      14.9585    YZZ      -0.1158
       ZZZ       0.0000
    Hexadecapole Moments (Debye-Ang^3)
      XXXX   -1171.3584   XXXY     -18.3620   XXYY    -230.1427
      XYYY      -0.9669   YYYY     -88.0186   XXXZ      -0.0000
      XXYZ       0.0000   XYYZ      -0.0000   YYYZ       0.0000
      XXZZ    -225.0388   XYZZ      -0.2551   YYZZ     -25.2120
      XZZZ      -0.0000   YZZZ       0.0000   ZZZZ     -66.1934
 -----------------------------------------------------------------
 DrvMan completing analytic gradient of the correlated energy
 Correlated dipole moment
            1
    1   0.4901211
    2  -0.0379178
    3  -0.0000000
 Energy read as -7485.841719951
 Full Analytical Gradient: (in a.u., or Hartree/Bohr)
             1             2             3             4
    1   -0.00004414    0.00004964    0.00010696   -0.00011246
    2    0.00000137    0.00002607   -0.00005313    0.00002569
    3   -0.00000000    0.00000000   -0.00000000    0.00000000
 Gradient time:  CPU 1.39 s  wall 1.42 s
 ----------------------------------------------------------------
             Standard Nuclear Orientation (Angstroms)
    I     Atom           X                Y                Z
 ----------------------------------------------------------------
    1      I       1.3352023092    -0.0140888408     0.0010000000
    2      N      -0.7877088890     0.5328662558    -0.0000000000
    3      N      -1.4669178634    -0.4618494243     0.0000000000
    4      Cl     -3.2343138307     0.0146818084    -0.0000000000
 ----------------------------------------------------------------
 Nuclear Repulsion Energy =   344.1877140945 hartrees
 There are       42 alpha and       42 beta electrons

                       Distance Matrix (Angstroms)
             I (  1)   N (  2)   N (  3)
   N (  2)  2.192239
   N (  3)  2.837669  1.204485
   Cl(  4)  4.569607  2.500878  1.830511

 Requested basis set is 6-311++G(d,p)
 There are 49 shells and 136 basis functions
 A cutoff of  1.0D-14 yielded   1013 shell pairs
 There are      8370 function pairs (      9392 Cartesian)
 Smallest overlap matrix eigenvalue = 2.53E-04
 Guess MOs from SCF MO coefficient file

 -----------------------------------------------------------------------
  General SCF calculation program by
  Eric Jon Sundstrom, Paul Horn, Yuezhi Mao, Dmitri Zuev, Alec White,
  David Stuck, Shaama M.S., Shane Yost, Joonho Lee, David Small,
  Daniel Levine, Susi Lehtola, Hugh Burton, Evgeny Epifanovsky
 -----------------------------------------------------------------------
 Hartree-Fock
 using 6 threads for integral computing
 -------------------------------------------------------
 OpenMP Integral computing Module                
 Release: version 2.0, May 2017, Q-Chem Inc. Pleasanton 
 -------------------------------------------------------
 A restricted SCF calculation will be
 performed using DIIS
 SCF converges when DIIS error is below 1.0e-08
 ---------------------------------------
  Cycle       Energy         DIIS error
 ---------------------------------------
    1   -7485.1254383519      4.77e-06  
    2   -7485.1254384532      1.53e-06  
    3   -7485.1254384773      9.13e-07  
    4   -7485.1254384841      5.41e-07  
    5   -7485.1254384877      1.62e-07  
    6   -7485.1254384883      6.03e-08  
    7   -7485.1254384883      2.71e-08  
    8   -7485.1254384883      1.18e-08  
    9   -7485.1254384883      3.03e-09  Convergence criterion met
 ---------------------------------------
 SCF time:   CPU 6.58s  wall 1.00s 
 SCF   energy in the final basis set =    -7485.1254384883
 Total energy in the final basis set =    -7485.1254384883


 ------------------------------------------------------------------------------

   CCMAN2: suite of methods based on coupled cluster
           and equation of motion theories.

   Components:
   * libvmm-1.3-trunk
     by Evgeny Epifanovsky, Ilya Kaliman.
   * libtensor-2.5-trunk
     by Evgeny Epifanovsky, Michael Wormit, Dmitry Zuev, Sam Manzer, 
        Ilya Kaliman.
   * libcc-2.5-trunk
     by Evgeny Epifanovsky, Arik Landau, Tomasz Kus, Kirill Khistyaev, 
        Dmitry Zuev, Prashant Manohar, Xintian Feng, Anna Krylov, 
        Matthew Goldey, Alec White, Thomas Jagau, Kaushik Nanda, 
        Anastasia Gunina, Alexander Kunitsa, Joonho Lee.

   CCMAN original authors:
   Anna I. Krylov, C. David Sherrill, Steven R. Gwaltney,
   Edward F. C. Byrd (2000)
   Sergey V. Levchenko, Lyudmila V. Slipchenko, Tao Wang,
   Ana-Maria C. Cristian (2003)
   Piotr A. Pieniazek, C. Melania Oana, Evgeny Epifanovsky (2007)
   Prashant Manohar (2009)

 ------------------------------------------------------------------------------


 Allocating and initializing 63808MB of RAM...
 Calculation will run on 6 cores.


 Alpha MOs, Restricted
 -- Occupied --                  
******* -180.91 -169.72 -169.72 -169.72 -104.87  -37.97  -33.15
  1 A     2 A     3 A     4 A     5 A     6 A     7 A     8 A                  
-33.148 -33.148 -24.339 -24.337 -24.337 -24.331 -24.331 -15.746
  9 A    10 A    11 A    12 A    13 A    14 A    15 A    16 A                  
-15.725 -10.596  -8.064  -8.060  -8.060  -7.281  -5.517  -5.502
 17 A    18 A    19 A    20 A    21 A    22 A    23 A    24 A                  
 -5.502  -2.441  -2.434  -2.434  -2.417  -2.417  -1.458  -1.123
 25 A    26 A    27 A    28 A    29 A    30 A    31 A    32 A                  
 -0.918  -0.815  -0.676  -0.654  -0.630  -0.476  -0.475  -0.412
 33 A    34 A    35 A    36 A    37 A    38 A    39 A    40 A                  
 -0.404  -0.404
 41 A    42 A                                                                  
 -- Virtual --                   
 -0.019   0.066   0.086   0.106   0.127   0.128   0.161   0.179
 43 A    44 A    45 A    46 A    47 A    48 A    49 A    50 A                  
  0.204   0.206   0.214   0.235   0.282   0.301   0.308   0.317
 51 A    52 A    53 A    54 A    55 A    56 A    57 A    58 A                  
  0.318   0.351   0.542   0.562   0.563   0.577   0.584   0.598
 59 A    60 A    61 A    62 A    63 A    64 A    65 A    66 A                  
  0.600   0.614   0.667   0.771   0.843   0.910   0.979   0.996
 67 A    68 A    69 A    70 A    71 A    72 A    73 A    74 A                  
  1.024   1.077   1.104   1.130   1.183   1.186   1.241   1.343
 75 A    76 A    77 A    78 A    79 A    80 A    81 A    82 A                  
  1.397   1.501   1.507   1.543   1.593   1.895   1.986   2.023
 83 A    84 A    85 A    86 A    87 A    88 A    89 A    90 A                  
  2.237   2.383   2.500   2.598   2.623   2.717   2.914   3.047
 91 A    92 A    93 A    94 A    95 A    96 A    97 A    98 A                  
  3.109   3.367   4.107   4.174   4.344   4.387   4.456   4.470
 99 A   100 A   101 A   102 A   103 A   104 A   105 A   106 A                  
  4.476   4.479   4.547   4.707   4.814   5.194   6.497   6.510
107 A   108 A   109 A   110 A   111 A   112 A   113 A   114 A                  
  6.540  10.322  26.622  26.667  27.076  28.909  29.492  29.502
115 A   116 A   117 A   118 A   119 A   120 A   121 A   122 A                  
 29.524  29.844  29.851  29.852  29.873  29.949  36.548  37.105
123 A   124 A   125 A   126 A   127 A   128 A   129 A   130 A                  
130.552 130.559 130.586 154.296 219.1651912.215
131 A   132 A   133 A   134 A   135 A   136 A                                  

 Beta MOs, Restricted
 -- Occupied --                  
******* -180.91 -169.72 -169.72 -169.72 -104.87  -37.97  -33.15
  1 A     2 A     3 A     4 A     5 A     6 A     7 A     8 A                  
-33.148 -33.148 -24.339 -24.337 -24.337 -24.331 -24.331 -15.746
  9 A    10 A    11 A    12 A    13 A    14 A    15 A    16 A                  
-15.725 -10.596  -8.064  -8.060  -8.060  -7.281  -5.517  -5.502
 17 A    18 A    19 A    20 A    21 A    22 A    23 A    24 A                  
 -5.502  -2.441  -2.434  -2.434  -2.417  -2.417  -1.458  -1.123
 25 A    26 A    27 A    28 A    29 A    30 A    31 A    32 A                  
 -0.918  -0.815  -0.676  -0.654  -0.630  -0.476  -0.475  -0.412
 33 A    34 A    35 A    36 A    37 A    38 A    39 A    40 A                  
 -0.404  -0.404
 41 A    42 A                                                                  
 -- Virtual --                   
 -0.019   0.066   0.086   0.106   0.127   0.128   0.161   0.179
 43 A    44 A    45 A    46 A    47 A    48 A    49 A    50 A                  
  0.204   0.206   0.214   0.235   0.282   0.301   0.308   0.317
 51 A    52 A    53 A    54 A    55 A    56 A    57 A    58 A                  
  0.318   0.351   0.542   0.562   0.563   0.577   0.584   0.598
 59 A    60 A    61 A    62 A    63 A    64 A    65 A    66 A                  
  0.600   0.614   0.667   0.771   0.843   0.910   0.979   0.996
 67 A    68 A    69 A    70 A    71 A    72 A    73 A    74 A                  
  1.024   1.077   1.104   1.130   1.183   1.186   1.241   1.343
 75 A    76 A    77 A    78 A    79 A    80 A    81 A    82 A                  
  1.397   1.501   1.507   1.543   1.593   1.895   1.986   2.023
 83 A    84 A    85 A    86 A    87 A    88 A    89 A    90 A                  
  2.237   2.383   2.500   2.598   2.623   2.717   2.914   3.047
 91 A    92 A    93 A    94 A    95 A    96 A    97 A    98 A                  
  3.109   3.367   4.107   4.174   4.344   4.387   4.456   4.470
 99 A   100 A   101 A   102 A   103 A   104 A   105 A   106 A                  
  4.476   4.479   4.547   4.707   4.814   5.194   6.497   6.510
107 A   108 A   109 A   110 A   111 A   112 A   113 A   114 A                  
  6.540  10.322  26.622  26.667  27.076  28.909  29.492  29.502
115 A   116 A   117 A   118 A   119 A   120 A   121 A   122 A                  
 29.524  29.844  29.851  29.852  29.873  29.949  36.548  37.105
123 A   124 A   125 A   126 A   127 A   128 A   129 A   130 A                  
130.552 130.559 130.586 154.296 219.1651912.215
131 A   132 A   133 A   134 A   135 A   136 A                                  

 Occupation and symmetry of molecular orbitals

 Point group: C1 (1 irreducible representation).

                           A     All 
 -------------------------------------
 All molecular orbitals:
  - Alpha                  136   136 
  - Beta                   136   136 
 -------------------------------------
 Alpha orbitals:
  - Frozen occupied        25    25  
  - Active occupied        17    17  
  - Active virtual         94    94  
  - Frozen virtual         0     0   
 -------------------------------------
 Beta orbitals:
  - Frozen occupied        25    25  
  - Active occupied        17    17  
  - Active virtual         94    94  
  - Frozen virtual         0     0   
 -------------------------------------

 Import integrals:   CPU 0.00 s  wall 0.00 s

 Import integrals:   CPU 67.80 s  wall 13.74 s

 MP2 amplitudes:   CPU 0.13 s  wall 0.09 s

Running a double precision version
           CCSD T amplitudes will be solved using DIIS.

           Start     Size      MaxIter   EConv     TConv     
           3         7         100       1.00e-07  1.00e-05  
 ------------------------------------------------------------------------------
           Energy (a.u.)   Ediff      Tdiff       Comment
 ------------------------------------------------------------------------------
         -7485.82730700                           
     1   -7485.81346475   1.38e-02   8.07e-01     
     2   -7485.83895498   2.55e-02   1.09e-01     
     3   -7485.83784018   1.11e-03   4.86e-02     
     4   -7485.84060778   2.77e-03   1.44e-02     Switched to DIIS steps.
     5   -7485.84161322   1.01e-03   1.34e-02     
     6   -7485.84169082   7.76e-05   2.98e-03     
     7   -7485.84170753   1.67e-05   1.65e-03     
     8   -7485.84171569   8.16e-06   5.02e-04     
     9   -7485.84172032   4.63e-06   3.43e-04     
    10   -7485.84172004   2.86e-07   1.04e-04     
    11   -7485.84172009   5.16e-08   4.95e-05     
    12   -7485.84171993   1.63e-07   2.81e-05     
    13   -7485.84171996   3.66e-08   1.09e-05     
    14   -7485.84171990   6.28e-08   6.37e-06     
 ------------------------------------------------------------------------------
         -7485.84171990                           CCSD T converged.

End of double precision
 SCF energy                 = -7485.12543849
 MP2 energy                 = -7485.82730700
 CCSD correlation energy     =    -0.71628141
 CCSD total energy           = -7485.84171990

 CCSD  T1^2 = 0.0133  T2^2 = 0.2836  Leading amplitudes:

 Amplitude    Orbitals with energies
 -0.0283       38 (A) A                  ->    44 (A) A                   
              -0.4764                          0.0660                     
 -0.0283       38 (A) B                  ->    44 (A) B                   
              -0.4764                          0.0660                     
 -0.0192       40 (A) A                  ->    49 (A) A                   
              -0.4116                          0.1613                     
 -0.0192       40 (A) B                  ->    49 (A) B                   
              -0.4116                          0.1613                     

 Amplitude    Orbitals with energies
 -0.0905       37 (A) A      37 (A) B    ->    44 (A) A      44 (A) B     
              -0.6302       -0.6302            0.0660        0.0660       
  0.0905       37 (A) A      37 (A) B    ->    44 (A) B      44 (A) A     
              -0.6302       -0.6302            0.0660        0.0660       
  0.0905       37 (A) B      37 (A) A    ->    44 (A) A      44 (A) B     
              -0.6302       -0.6302            0.0660        0.0660       
 -0.0905       37 (A) B      37 (A) A    ->    44 (A) B      44 (A) A     
              -0.6302       -0.6302            0.0660        0.0660       

 Computing CCSD intemediates for later calculations in double precision
 Finished.

Running a double precision version
           CCSD Lambda amplitudes will be solved using DIIS.
           Start     Size      MaxIter   EConv     LConv     
           3         7         100       1.00e-07  1.00e-05  
 ------------------------------------------------------------------------------
            Enorm      Ldiff       Comment
 ------------------------------------------------------------------------------
     1     5.76e-02   4.56e-02     
     2     1.29e-02   3.39e-03     
     3     5.49e-03   2.35e-03     
     4     3.15e-03   8.67e-04     Switched to DIIS steps.
     5     1.19e-03   6.83e-04     
     6     6.63e-04   2.28e-04     
     7     2.18e-04   8.70e-05     
     8     8.54e-05   3.22e-06     
     9     2.86e-05   3.27e-06     
    10     1.20e-05   1.31e-06     
    11     5.47e-06   3.85e-07     
    12     2.22e-06   2.68e-09     
    13     9.82e-07   9.17e-08     
    14     4.23e-07   1.86e-08     
    15     2.39e-07   2.19e-08     
    16     1.10e-07   5.54e-09     
    17     6.16e-08   2.18e-09     
 ------------------------------------------------------------------------------
                                   CCSD Lambda converged.

 Computing density matrices in double precision...
           Orbital response amplitudes will be solved using DIIS.
           Start     Size      MaxIter   EConv     LConv     
           3         7         100       1.00e-06  1.00e-06  
 ------------------------------------------------------------------------------
            Enorm      Ldiff       Comment
 ------------------------------------------------------------------------------
     1     8.74e-02   1.05e-02     
     2     8.92e-02   6.29e-03     
     3     1.28e-01   2.88e-02     
     4     8.67e-03   5.93e-02     Switched to DIIS steps.
     5     3.94e-03   8.77e-04     
     6     9.13e-04   6.52e-05     
     7     4.52e-04   5.18e-06     
     8     1.93e-04   1.06e-05     
     9     4.68e-05   3.71e-05     
    10     1.30e-05   3.55e-06     
    11     4.49e-06   1.95e-06     
    12     1.56e-06   4.80e-08     
    13     1.40e-06   1.04e-07     
    14     2.71e-07   2.77e-08     
 ------------------------------------------------------------------------------
                                   Orbital response converged.

 Computing density matrices... Done.
 CCSD calculation:   CPU 1673.19 s  wall 289.69 s

 Transferring MO TPDM to AO TPDM
 Transferring g2_o1o1o1o1
 Transferring g2_o1o1o1v1
 Transferring g2_o1o1v1v1
 Transferring g2_o1v1o1v1
 Transferring g2_o1v1v1v1
 Transferring g2_v1v1v1v1
 Adding separable TPDM
 Computing TPDM gradient
 --------------------------------------------------------
 2e gradient
  Atom          X               Y               Z
 --------------------------------------------------------
    1        -45.384625        3.511701       -0.017420  
    2          7.286071      -22.123074        0.010563  
    3         12.490638       20.174329        0.004642  
    4         25.607916       -1.562956        0.002215  
 --------------------------------------------------------
 --------------------------------------------------------
 Final gradient
  Atom          X               Y               Z
 --------------------------------------------------------
    1        -45.384625        3.511701       -0.017420  
    2          7.286071      -22.123074        0.010563  
    3         12.490638       20.174329        0.004642  
    4         25.607916       -1.562956        0.002215  
 --------------------------------------------------------
 Analytic gradient from two-electron contribution:   CPU 331.96 s  wall 98.72 s

 Total ccman2 time:   CPU 2079.06 s  wall 404.04 s


 --------------------------------------------------------------

                    Orbital Energies (a.u.)
 --------------------------------------------------------------

 Alpha MOs
 -- Occupied --
*******-180.912-169.719-169.717-169.717-104.872 -37.965 -33.155
-33.148 -33.148 -24.339 -24.337 -24.337 -24.331 -24.331 -15.746
-15.725 -10.596  -8.064  -8.060  -8.060  -7.281  -5.517  -5.502
 -5.502  -2.441  -2.434  -2.434  -2.417  -2.417  -1.458  -1.123
 -0.918  -0.815  -0.676  -0.654  -0.630  -0.476  -0.475  -0.412
 -0.404  -0.404
 -- Virtual --
 -0.019   0.066   0.086   0.106   0.127   0.128   0.161   0.179
  0.204   0.206   0.214   0.235   0.282   0.301   0.308   0.317
  0.318   0.351   0.542   0.562   0.563   0.577   0.584   0.598
  0.600   0.614   0.667   0.771   0.843   0.910   0.979   0.996
  1.024   1.077   1.104   1.130   1.183   1.186   1.241   1.343
  1.397   1.501   1.507   1.543   1.593   1.895   1.986   2.023
  2.237   2.383   2.500   2.598   2.623   2.717   2.914   3.047
  3.109   3.367   4.107   4.174   4.344   4.387   4.456   4.470
  4.476   4.479   4.547   4.707   4.814   5.194   6.497   6.510
  6.540  10.322  26.622  26.667  27.076  28.909  29.492  29.502
 29.524  29.844  29.851  29.852  29.873  29.949  36.548  37.105
130.552 130.559 130.586 154.296 219.1651912.215
 --------------------------------------------------------------

          Ground-State Mulliken Net Atomic Charges

     Atom                 Charge (a.u.)
  ----------------------------------------
      1 I                     0.126986
      2 N                    -0.069943
      3 N                     0.018458
      4 Cl                   -0.075501
  ----------------------------------------
  Sum of atomic charges =     0.000000

 -----------------------------------------------------------------
                    Cartesian Multipole Moments
 -----------------------------------------------------------------
    Charge (ESU x 10^10)
                -0.0000
    Dipole Moment (Debye)
         X       1.2468      Y      -0.0959      Z       0.0004
       Tot       1.2505
    Quadrupole Moments (Debye-Ang)
        XX     -50.0575     XY      -0.9788     YY     -54.7837
        XZ       0.0021     YZ      -0.0001     ZZ     -52.4994
    Octopole Moments (Debye-Ang^2)
       XXX      55.8464    XXY      -0.1335    XYY      17.7839
       YYY      -0.6466    XXZ      -0.0184    XYZ      -0.0016
       YYZ      -0.0290    XZZ      14.9594    YZZ      -0.1448
       ZZZ      -0.0874
    Hexadecapole Moments (Debye-Ang^3)
      XXXX   -1171.3485   XXXY     -18.4491   XXYY    -230.1504
      XYYY      -1.0804   YYYY     -88.0154   XXXZ      -0.0914
      XXYZ      -0.0027   XYYZ      -0.0382   YYYZ       0.0014
      XXZZ    -225.0382   XYZZ      -0.2934   YYZZ     -25.2112
      XZZZ      -0.1154   YZZZ       0.0011   ZZZZ     -66.1923
 -----------------------------------------------------------------
 DrvMan completing analytic gradient of the correlated energy
 Correlated dipole moment
            1
    1   0.4905327
    2  -0.0377373
    3   0.0001712
 Energy read as -7485.841719902
 Full Analytical Gradient: (in a.u., or Hartree/Bohr)
             1             2             3             4
    1   -0.00006155    0.00009971    0.00008092   -0.00011908
    2    0.00002908   -0.00002437   -0.00003301    0.00002830
    3    0.00001024   -0.00001047   -0.00001200    0.00001223
 Gradient time:  CPU 1.44 s  wall 1.51 s
 ----------------------------------------------------------------
             Standard Nuclear Orientation (Angstroms)
    I     Atom           X                Y                Z
 ----------------------------------------------------------------
    1      I       1.3352023092    -0.0140888408     0.0000000000
    2      N      -0.7867088890     0.5328662558    -0.0000000000
    3      N      -1.4669178634    -0.4618494243     0.0000000000
    4      Cl     -3.2343138307     0.0146818084    -0.0000000000
 ----------------------------------------------------------------
 Nuclear Repulsion Energy =   344.2073808701 hartrees
 There are       42 alpha and       42 beta electrons

                       Distance Matrix (Angstroms)
             I (  1)   N (  2)   N (  3)
   N (  2)  2.191271
   N (  3)  2.837669  1.205049
   Cl(  4)  4.569607  2.501856  1.830511

 Requested basis set is 6-311++G(d,p)
 There are 49 shells and 136 basis functions
 A cutoff of  1.0D-14 yielded   1013 shell pairs
 There are      8370 function pairs (      9392 Cartesian)
 Smallest overlap matrix eigenvalue = 2.54E-04
 Guess MOs from SCF MO coefficient file

 -----------------------------------------------------------------------
  General SCF calculation program by
  Eric Jon Sundstrom, Paul Horn, Yuezhi Mao, Dmitri Zuev, Alec White,
  David Stuck, Shaama M.S., Shane Yost, Joonho Lee, David Small,
  Daniel Levine, Susi Lehtola, Hugh Burton, Evgeny Epifanovsky
 -----------------------------------------------------------------------
 Hartree-Fock
 using 6 threads for integral computing
 -------------------------------------------------------
 OpenMP Integral computing Module                
 Release: version 2.0, May 2017, Q-Chem Inc. Pleasanton 
 -------------------------------------------------------
 A restricted SCF calculation will be
 performed using DIIS
 SCF converges when DIIS error is below 1.0e-08
 ---------------------------------------
  Cycle       Energy         DIIS error
 ---------------------------------------
    1   -7485.1254004510      1.70e-05  
    2   -7485.1254012134      4.60e-06  
    3   -7485.1254012974      2.75e-06  
    4   -7485.1254013195      8.99e-07  
    5   -7485.1254013246      3.48e-07  
    6   -7485.1254013258      1.88e-07  
    7   -7485.1254013261      7.06e-08  
    8   -7485.1254013261      2.79e-08  
    9   -7485.1254013261      9.51e-09  Convergence criterion met
 ---------------------------------------
 SCF time:   CPU 6.63s  wall 1.00s 
 SCF   energy in the final basis set =    -7485.1254013261
 Total energy in the final basis set =    -7485.1254013261


 ------------------------------------------------------------------------------

   CCMAN2: suite of methods based on coupled cluster
           and equation of motion theories.

   Components:
   * libvmm-1.3-trunk
     by Evgeny Epifanovsky, Ilya Kaliman.
   * libtensor-2.5-trunk
     by Evgeny Epifanovsky, Michael Wormit, Dmitry Zuev, Sam Manzer, 
        Ilya Kaliman.
   * libcc-2.5-trunk
     by Evgeny Epifanovsky, Arik Landau, Tomasz Kus, Kirill Khistyaev, 
        Dmitry Zuev, Prashant Manohar, Xintian Feng, Anna Krylov, 
        Matthew Goldey, Alec White, Thomas Jagau, Kaushik Nanda, 
        Anastasia Gunina, Alexander Kunitsa, Joonho Lee.

   CCMAN original authors:
   Anna I. Krylov, C. David Sherrill, Steven R. Gwaltney,
   Edward F. C. Byrd (2000)
   Sergey V. Levchenko, Lyudmila V. Slipchenko, Tao Wang,
   Ana-Maria C. Cristian (2003)
   Piotr A. Pieniazek, C. Melania Oana, Evgeny Epifanovsky (2007)
   Prashant Manohar (2009)

 ------------------------------------------------------------------------------


 Allocating and initializing 63808MB of RAM...
 Calculation will run on 6 cores.


 Alpha MOs, Restricted
 -- Occupied --                  
******* -180.91 -169.72 -169.72 -169.72 -104.87  -37.97  -33.15
  1 A     2 A     3 A     4 A     5 A     6 A     7 A     8 A                  
-33.148 -33.148 -24.339 -24.337 -24.337 -24.331 -24.331 -15.746
  9 A    10 A    11 A    12 A    13 A    14 A    15 A    16 A                  
-15.725 -10.596  -8.064  -8.060  -8.060  -7.282  -5.517  -5.502
 17 A    18 A    19 A    20 A    21 A    22 A    23 A    24 A                  
 -5.502  -2.441  -2.434  -2.434  -2.417  -2.417  -1.457  -1.123
 25 A    26 A    27 A    28 A    29 A    30 A    31 A    32 A                  
 -0.919  -0.815  -0.676  -0.654  -0.630  -0.476  -0.475  -0.412
 33 A    34 A    35 A    36 A    37 A    38 A    39 A    40 A                  
 -0.404  -0.404
 41 A    42 A                                                                  
 -- Virtual --                   
 -0.019   0.066   0.086   0.106   0.127   0.128   0.161   0.179
 43 A    44 A    45 A    46 A    47 A    48 A    49 A    50 A                  
  0.204   0.206   0.214   0.235   0.282   0.301   0.308   0.317
 51 A    52 A    53 A    54 A    55 A    56 A    57 A    58 A                  
  0.318   0.351   0.542   0.562   0.563   0.577   0.584   0.598
 59 A    60 A    61 A    62 A    63 A    64 A    65 A    66 A                  
  0.600   0.614   0.667   0.771   0.843   0.910   0.979   0.996
 67 A    68 A    69 A    70 A    71 A    72 A    73 A    74 A                  
  1.023   1.077   1.104   1.130   1.183   1.186   1.241   1.343
 75 A    76 A    77 A    78 A    79 A    80 A    81 A    82 A                  
  1.397   1.501   1.507   1.543   1.593   1.894   1.986   2.024
 83 A    84 A    85 A    86 A    87 A    88 A    89 A    90 A                  
  2.237   2.383   2.500   2.598   2.623   2.717   2.914   3.047
 91 A    92 A    93 A    94 A    95 A    96 A    97 A    98 A                  
  3.108   3.367   4.107   4.174   4.344   4.387   4.456   4.469
 99 A   100 A   101 A   102 A   103 A   104 A   105 A   106 A                  
  4.476   4.479   4.547   4.707   4.814   5.195   6.497   6.510
107 A   108 A   109 A   110 A   111 A   112 A   113 A   114 A                  
  6.539  10.322  26.622  26.667  27.076  28.909  29.492  29.502
115 A   116 A   117 A   118 A   119 A   120 A   121 A   122 A                  
 29.524  29.844  29.851  29.852  29.873  29.949  36.548  37.102
123 A   124 A   125 A   126 A   127 A   128 A   129 A   130 A                  
130.552 130.559 130.586 154.296 219.1651912.215
131 A   132 A   133 A   134 A   135 A   136 A                                  

 Beta MOs, Restricted
 -- Occupied --                  
******* -180.91 -169.72 -169.72 -169.72 -104.87  -37.97  -33.15
  1 A     2 A     3 A     4 A     5 A     6 A     7 A     8 A                  
-33.148 -33.148 -24.339 -24.337 -24.337 -24.331 -24.331 -15.746
  9 A    10 A    11 A    12 A    13 A    14 A    15 A    16 A                  
-15.725 -10.596  -8.064  -8.060  -8.060  -7.282  -5.517  -5.502
 17 A    18 A    19 A    20 A    21 A    22 A    23 A    24 A                  
 -5.502  -2.441  -2.434  -2.434  -2.417  -2.417  -1.457  -1.123
 25 A    26 A    27 A    28 A    29 A    30 A    31 A    32 A                  
 -0.919  -0.815  -0.676  -0.654  -0.630  -0.476  -0.475  -0.412
 33 A    34 A    35 A    36 A    37 A    38 A    39 A    40 A                  
 -0.404  -0.404
 41 A    42 A                                                                  
 -- Virtual --                   
 -0.019   0.066   0.086   0.106   0.127   0.128   0.161   0.179
 43 A    44 A    45 A    46 A    47 A    48 A    49 A    50 A                  
  0.204   0.206   0.214   0.235   0.282   0.301   0.308   0.317
 51 A    52 A    53 A    54 A    55 A    56 A    57 A    58 A                  
  0.318   0.351   0.542   0.562   0.563   0.577   0.584   0.598
 59 A    60 A    61 A    62 A    63 A    64 A    65 A    66 A                  
  0.600   0.614   0.667   0.771   0.843   0.910   0.979   0.996
 67 A    68 A    69 A    70 A    71 A    72 A    73 A    74 A                  
  1.023   1.077   1.104   1.130   1.183   1.186   1.241   1.343
 75 A    76 A    77 A    78 A    79 A    80 A    81 A    82 A                  
  1.397   1.501   1.507   1.543   1.593   1.894   1.986   2.024
 83 A    84 A    85 A    86 A    87 A    88 A    89 A    90 A                  
  2.237   2.383   2.500   2.598   2.623   2.717   2.914   3.047
 91 A    92 A    93 A    94 A    95 A    96 A    97 A    98 A                  
  3.108   3.367   4.107   4.174   4.344   4.387   4.456   4.469
 99 A   100 A   101 A   102 A   103 A   104 A   105 A   106 A                  
  4.476   4.479   4.547   4.707   4.814   5.195   6.497   6.510
107 A   108 A   109 A   110 A   111 A   112 A   113 A   114 A                  
  6.539  10.322  26.622  26.667  27.076  28.909  29.492  29.502
115 A   116 A   117 A   118 A   119 A   120 A   121 A   122 A                  
 29.524  29.844  29.851  29.852  29.873  29.949  36.548  37.102
123 A   124 A   125 A   126 A   127 A   128 A   129 A   130 A                  
130.552 130.559 130.586 154.296 219.1651912.215
131 A   132 A   133 A   134 A   135 A   136 A                                  

 Occupation and symmetry of molecular orbitals

 Point group: C1 (1 irreducible representation).

                           A     All 
 -------------------------------------
 All molecular orbitals:
  - Alpha                  136   136 
  - Beta                   136   136 
 -------------------------------------
 Alpha orbitals:
  - Frozen occupied        25    25  
  - Active occupied        17    17  
  - Active virtual         94    94  
  - Frozen virtual         0     0   
 -------------------------------------
 Beta orbitals:
  - Frozen occupied        25    25  
  - Active occupied        17    17  
  - Active virtual         94    94  
  - Frozen virtual         0     0   
 -------------------------------------

 Import integrals:   CPU 0.00 s  wall 0.00 s

 Import integrals:   CPU 64.45 s  wall 12.65 s

 MP2 amplitudes:   CPU 0.20 s  wall 0.16 s

Running a double precision version
           CCSD T amplitudes will be solved using DIIS.

           Start     Size      MaxIter   EConv     TConv     
           3         7         100       1.00e-07  1.00e-05  
 ------------------------------------------------------------------------------
           Energy (a.u.)   Ediff      Tdiff       Comment
 ------------------------------------------------------------------------------
         -7485.82731915                           
     1   -7485.81345154   1.39e-02   8.07e-01     
     2   -7485.83895721   2.55e-02   1.09e-01     
     3   -7485.83783721   1.12e-03   4.86e-02     
     4   -7485.84060641   2.77e-03   1.44e-02     Switched to DIIS steps.
     5   -7485.84161226   1.01e-03   1.34e-02     
     6   -7485.84168999   7.77e-05   2.98e-03     
     7   -7485.84170674   1.67e-05   1.65e-03     
     8   -7485.84171490   8.16e-06   5.02e-04     
     9   -7485.84171952   4.63e-06   3.42e-04     
    10   -7485.84171924   2.84e-07   1.04e-04     
    11   -7485.84171929   4.87e-08   4.94e-05     
    12   -7485.84171913   1.62e-07   2.81e-05     
    13   -7485.84171916   3.67e-08   1.09e-05     
    14   -7485.84171910   6.27e-08   6.36e-06     
 ------------------------------------------------------------------------------
         -7485.84171910                           CCSD T converged.

End of double precision
 SCF energy                 = -7485.12540133
 MP2 energy                 = -7485.82731915
 CCSD correlation energy     =    -0.71631777
 CCSD total energy           = -7485.84171910

 CCSD  T1^2 = 0.0133  T2^2 = 0.2836  Leading amplitudes:

 Amplitude    Orbitals with energies
  0.0283       38 (A) A                  ->    44 (A) A                   
              -0.4764                          0.0658                     
  0.0283       38 (A) B                  ->    44 (A) B                   
              -0.4764                          0.0658                     
  0.0192       40 (A) A                  ->    49 (A) A                   
              -0.4117                          0.1613                     
  0.0192       40 (A) B                  ->    49 (A) B                   
              -0.4117                          0.1613                     

 Amplitude    Orbitals with energies
 -0.0906       37 (A) A      37 (A) B    ->    44 (A) A      44 (A) B     
              -0.6299       -0.6299            0.0658        0.0658       
  0.0906       37 (A) A      37 (A) B    ->    44 (A) B      44 (A) A     
              -0.6299       -0.6299            0.0658        0.0658       
  0.0906       37 (A) B      37 (A) A    ->    44 (A) A      44 (A) B     
              -0.6299       -0.6299            0.0658        0.0658       
 -0.0906       37 (A) B      37 (A) A    ->    44 (A) B      44 (A) A     
              -0.6299       -0.6299            0.0658        0.0658       

 Computing CCSD intemediates for later calculations in double precision
 Finished.

Running a double precision version
           CCSD Lambda amplitudes will be solved using DIIS.
           Start     Size      MaxIter   EConv     LConv     
           3         7         100       1.00e-07  1.00e-05  
 ------------------------------------------------------------------------------
            Enorm      Ldiff       Comment
 ------------------------------------------------------------------------------
     1     5.76e-02   4.56e-02     
     2     1.30e-02   3.39e-03     
     3     5.49e-03   2.35e-03     
     4     3.16e-03   8.68e-04     Switched to DIIS steps.
     5     1.19e-03   6.83e-04     
     6     6.64e-04   2.28e-04     
     7     2.19e-04   8.69e-05     
     8     8.54e-05   3.16e-06     
     9     2.86e-05   3.31e-06     
    10     1.20e-05   1.32e-06     
    11     5.46e-06   3.92e-07     
    12     2.21e-06   7.09e-09     
    13     9.79e-07   9.46e-08     
    14     4.22e-07   1.70e-08     
    15     2.38e-07   2.26e-08     
    16     1.10e-07   6.06e-09     
    17     6.16e-08   2.40e-09     
 ------------------------------------------------------------------------------
                                   CCSD Lambda converged.

 Computing density matrices in double precision...
           Orbital response amplitudes will be solved using DIIS.
           Start     Size      MaxIter   EConv     LConv     
           3         7         100       1.00e-06  1.00e-06  
 ------------------------------------------------------------------------------
            Enorm      Ldiff       Comment
 ------------------------------------------------------------------------------
     1     8.75e-02   1.04e-02     
     2     8.91e-02   6.17e-03     
     3     1.28e-01   2.87e-02     
     4     8.60e-03   5.91e-02     Switched to DIIS steps.
     5     3.92e-03   8.55e-04     
     6     9.12e-04   6.41e-05     
     7     4.50e-04   6.07e-06     
     8     1.93e-04   1.11e-05     
     9     4.69e-05   3.70e-05     
    10     1.30e-05   3.53e-06     
    11     4.48e-06   1.95e-06     
    12     1.56e-06   4.53e-08     
    13     1.40e-06   1.08e-07     
    14     2.70e-07   2.42e-08     
 ------------------------------------------------------------------------------
                                   Orbital response converged.

 Computing density matrices... Done.
 CCSD calculation:   CPU 1671.79 s  wall 289.53 s

 Transferring MO TPDM to AO TPDM
 Transferring g2_o1o1o1o1
 Transferring g2_o1o1o1v1
 Transferring g2_o1o1v1v1
 Transferring g2_o1v1o1v1
 Transferring g2_o1v1v1v1
 Transferring g2_v1v1v1v1
 Adding separable TPDM
 Computing TPDM gradient
 --------------------------------------------------------
 2e gradient
  Atom          X               Y               Z
 --------------------------------------------------------
    1        -45.402187        3.516831        0.000001  
    2          7.295548      -22.108671       -0.000001  
    3         12.496693       20.154554        0.000001  
    4         25.609945       -1.562714       -0.000001  
 --------------------------------------------------------
 --------------------------------------------------------
 Final gradient
  Atom          X               Y               Z
 --------------------------------------------------------
    1        -45.402187        3.516831        0.000001  
    2          7.295548      -22.108671       -0.000001  
    3         12.496693       20.154554        0.000001  
    4         25.609945       -1.562714       -0.000001  
 --------------------------------------------------------
 Analytic gradient from two-electron contribution:   CPU 320.27 s  wall 94.92 s

 Total ccman2 time:   CPU 2068.21 s  wall 400.92 s


 --------------------------------------------------------------

                    Orbital Energies (a.u.)
 --------------------------------------------------------------

 Alpha MOs
 -- Occupied --
*******-180.912-169.719-169.717-169.717-104.872 -37.965 -33.155
-33.148 -33.148 -24.339 -24.337 -24.337 -24.331 -24.331 -15.746
-15.725 -10.596  -8.064  -8.060  -8.060  -7.282  -5.517  -5.502
 -5.502  -2.441  -2.434  -2.434  -2.417  -2.417  -1.457  -1.123
 -0.919  -0.815  -0.676  -0.654  -0.630  -0.476  -0.475  -0.412
 -0.404  -0.404
 -- Virtual --
 -0.019   0.066   0.086   0.106   0.127   0.128   0.161   0.179
  0.204   0.206   0.214   0.235   0.282   0.301   0.308   0.317
  0.318   0.351   0.542   0.562   0.563   0.577   0.584   0.598
  0.600   0.614   0.667   0.771   0.843   0.910   0.979   0.996
  1.023   1.077   1.104   1.130   1.183   1.186   1.241   1.343
  1.397   1.501   1.507   1.543   1.593   1.894   1.986   2.024
  2.237   2.383   2.500   2.598   2.623   2.717   2.914   3.047
  3.108   3.367   4.107   4.174   4.344   4.387   4.456   4.469
  4.476   4.479   4.547   4.707   4.814   5.195   6.497   6.510
  6.539  10.322  26.622  26.667  27.076  28.909  29.492  29.502
 29.524  29.844  29.851  29.852  29.873  29.949  36.548  37.102
130.552 130.559 130.586 154.296 219.1651912.215
 --------------------------------------------------------------

          Ground-State Mulliken Net Atomic Charges

     Atom                 Charge (a.u.)
  ----------------------------------------
      1 I                     0.127520
      2 N                    -0.070346
      3 N                     0.018262
      4 Cl                   -0.075436
  ----------------------------------------
  Sum of atomic charges =    -0.000000

 -----------------------------------------------------------------
                    Cartesian Multipole Moments
 -----------------------------------------------------------------
    Charge (ESU x 10^10)
                -0.0000
    Dipole Moment (Debye)
         X       1.2505      Y      -0.0961      Z      -0.0000
       Tot       1.2542
    Quadrupole Moments (Debye-Ang)
        XX     -50.0531     XY      -0.9780     YY     -54.7860
        XZ       0.0000     YZ       0.0000     ZZ     -52.4988
    Octopole Moments (Debye-Ang^2)
       XXX      55.8346    XXY      -0.1350    XYY      17.7844
       YYY      -0.6465    XXZ       0.0000    XYZ      -0.0000
       YYZ      -0.0000    XZZ      14.9587    YZZ      -0.1447
       ZZZ      -0.0000
    Hexadecapole Moments (Debye-Ang^3)
      XXXX   -1171.2034   XXXY     -18.4439   XXYY    -230.1451
      XYYY      -1.0878   YYYY     -88.0216   XXXZ       0.0000
      XXYZ       0.0000   XYYZ       0.0000   YYYZ       0.0000
      XXZZ    -225.0253   XYZZ      -0.2957   YYZZ     -25.2112
      XZZZ       0.0000   YZZZ       0.0000   ZZZZ     -66.1877
 -----------------------------------------------------------------
 DrvMan completing analytic gradient of the correlated energy
 Correlated dipole moment
            1
    1   0.4919960
    2  -0.0377977
    3  -0.0000000
 Energy read as -7485.841719100
 Full Analytical Gradient: (in a.u., or Hartree/Bohr)
             1             2             3             4
    1   -0.00011397    0.00076009   -0.00035782   -0.00028830
    2    0.00007928    0.00047154   -0.00053685   -0.00001398
    3   -0.00000001    0.00000008   -0.00000009    0.00000002
 Gradient time:  CPU 1.43 s  wall 1.48 s
 ----------------------------------------------------------------
             Standard Nuclear Orientation (Angstroms)
    I     Atom           X                Y                Z
 ----------------------------------------------------------------
    1      I       1.3352023092    -0.0140888408     0.0000000000
    2      N      -0.7887088890     0.5328662558    -0.0000000000
    3      N      -1.4669178634    -0.4618494243     0.0000000000
    4      Cl     -3.2343138307     0.0146818084    -0.0000000000
 ----------------------------------------------------------------
 Nuclear Repulsion Energy =   344.1681201805 hartrees
 There are       42 alpha and       42 beta electrons

                       Distance Matrix (Angstroms)
             I (  1)   N (  2)   N (  3)
   N (  2)  2.193207
   N (  3)  2.837669  1.203921
   Cl(  4)  4.569607  2.499900  1.830511

 Requested basis set is 6-311++G(d,p)
 There are 49 shells and 136 basis functions
 A cutoff of  1.0D-14 yielded   1013 shell pairs
 There are      8370 function pairs (      9392 Cartesian)
 Smallest overlap matrix eigenvalue = 2.53E-04
 Guess MOs from SCF MO coefficient file

 -----------------------------------------------------------------------
  General SCF calculation program by
  Eric Jon Sundstrom, Paul Horn, Yuezhi Mao, Dmitri Zuev, Alec White,
  David Stuck, Shaama M.S., Shane Yost, Joonho Lee, David Small,
  Daniel Levine, Susi Lehtola, Hugh Burton, Evgeny Epifanovsky
 -----------------------------------------------------------------------
 Hartree-Fock
 using 6 threads for integral computing
 -------------------------------------------------------
 OpenMP Integral computing Module                
 Release: version 2.0, May 2017, Q-Chem Inc. Pleasanton 
 -------------------------------------------------------
 A restricted SCF calculation will be
 performed using DIIS
 SCF converges when DIIS error is below 1.0e-08
 ---------------------------------------
  Cycle       Energy         DIIS error
 ---------------------------------------
    1   -7485.1254710178      3.34e-05  
    2   -7485.1254738755      8.97e-06  
    3   -7485.1254741648      5.37e-06  
    4   -7485.1254742405      1.63e-06  
    5   -7485.1254742541      5.87e-07  
    6   -7485.1254742568      3.18e-07  
    7   -7485.1254742575      1.16e-07  
    8   -7485.1254742577      4.61e-08  
    9   -7485.1254742578      1.55e-08  
   10   -7485.1254742577      5.24e-09  Convergence criterion met
 ---------------------------------------
 SCF time:   CPU 7.34s  wall 2.00s 
 SCF   energy in the final basis set =    -7485.1254742577
 Total energy in the final basis set =    -7485.1254742577


 ------------------------------------------------------------------------------

   CCMAN2: suite of methods based on coupled cluster
           and equation of motion theories.

   Components:
   * libvmm-1.3-trunk
     by Evgeny Epifanovsky, Ilya Kaliman.
   * libtensor-2.5-trunk
     by Evgeny Epifanovsky, Michael Wormit, Dmitry Zuev, Sam Manzer, 
        Ilya Kaliman.
   * libcc-2.5-trunk
     by Evgeny Epifanovsky, Arik Landau, Tomasz Kus, Kirill Khistyaev, 
        Dmitry Zuev, Prashant Manohar, Xintian Feng, Anna Krylov, 
        Matthew Goldey, Alec White, Thomas Jagau, Kaushik Nanda, 
        Anastasia Gunina, Alexander Kunitsa, Joonho Lee.

   CCMAN original authors:
   Anna I. Krylov, C. David Sherrill, Steven R. Gwaltney,
   Edward F. C. Byrd (2000)
   Sergey V. Levchenko, Lyudmila V. Slipchenko, Tao Wang,
   Ana-Maria C. Cristian (2003)
   Piotr A. Pieniazek, C. Melania Oana, Evgeny Epifanovsky (2007)
   Prashant Manohar (2009)

 ------------------------------------------------------------------------------


 Allocating and initializing 63808MB of RAM...
 Calculation will run on 6 cores.


 Alpha MOs, Restricted
 -- Occupied --                  
******* -180.91 -169.72 -169.72 -169.72 -104.87  -37.97  -33.15
  1 A     2 A     3 A     4 A     5 A     6 A     7 A     8 A                  
-33.148 -33.148 -24.339 -24.337 -24.336 -24.331 -24.331 -15.746
  9 A    10 A    11 A    12 A    13 A    14 A    15 A    16 A                  
-15.725 -10.596  -8.064  -8.060  -8.060  -7.281  -5.517  -5.502
 17 A    18 A    19 A    20 A    21 A    22 A    23 A    24 A                  
 -5.502  -2.441  -2.434  -2.434  -2.417  -2.417  -1.458  -1.123
 25 A    26 A    27 A    28 A    29 A    30 A    31 A    32 A                  
 -0.918  -0.815  -0.676  -0.654  -0.630  -0.476  -0.475  -0.411
 33 A    34 A    35 A    36 A    37 A    38 A    39 A    40 A                  
 -0.404  -0.404
 41 A    42 A                                                                  
 -- Virtual --                   
 -0.019   0.066   0.086   0.106   0.127   0.128   0.161   0.179
 43 A    44 A    45 A    46 A    47 A    48 A    49 A    50 A                  
  0.204   0.206   0.214   0.235   0.282   0.301   0.308   0.317
 51 A    52 A    53 A    54 A    55 A    56 A    57 A    58 A                  
  0.318   0.351   0.542   0.562   0.563   0.577   0.584   0.598
 59 A    60 A    61 A    62 A    63 A    64 A    65 A    66 A                  
  0.600   0.614   0.667   0.771   0.842   0.910   0.979   0.996
 67 A    68 A    69 A    70 A    71 A    72 A    73 A    74 A                  
  1.024   1.077   1.104   1.130   1.183   1.186   1.241   1.343
 75 A    76 A    77 A    78 A    79 A    80 A    81 A    82 A                  
  1.397   1.501   1.508   1.543   1.593   1.895   1.986   2.023
 83 A    84 A    85 A    86 A    87 A    88 A    89 A    90 A                  
  2.237   2.383   2.500   2.598   2.623   2.718   2.914   3.048
 91 A    92 A    93 A    94 A    95 A    96 A    97 A    98 A                  
  3.109   3.368   4.107   4.175   4.344   4.387   4.456   4.470
 99 A   100 A   101 A   102 A   103 A   104 A   105 A   106 A                  
  4.476   4.479   4.547   4.707   4.814   5.193   6.497   6.510
107 A   108 A   109 A   110 A   111 A   112 A   113 A   114 A                  
  6.540  10.322  26.622  26.667  27.076  28.909  29.492  29.502
115 A   116 A   117 A   118 A   119 A   120 A   121 A   122 A                  
 29.524  29.844  29.851  29.852  29.873  29.949  36.548  37.107
123 A   124 A   125 A   126 A   127 A   128 A   129 A   130 A                  
130.552 130.559 130.586 154.296 219.1651912.215
131 A   132 A   133 A   134 A   135 A   136 A                                  

 Beta MOs, Restricted
 -- Occupied --                  
******* -180.91 -169.72 -169.72 -169.72 -104.87  -37.97  -33.15
  1 A     2 A     3 A     4 A     5 A     6 A     7 A     8 A                  
-33.148 -33.148 -24.339 -24.337 -24.336 -24.331 -24.331 -15.746
  9 A    10 A    11 A    12 A    13 A    14 A    15 A    16 A                  
-15.725 -10.596  -8.064  -8.060  -8.060  -7.281  -5.517  -5.502
 17 A    18 A    19 A    20 A    21 A    22 A    23 A    24 A                  
 -5.502  -2.441  -2.434  -2.434  -2.417  -2.417  -1.458  -1.123
 25 A    26 A    27 A    28 A    29 A    30 A    31 A    32 A                  
 -0.918  -0.815  -0.676  -0.654  -0.630  -0.476  -0.475  -0.411
 33 A    34 A    35 A    36 A    37 A    38 A    39 A    40 A                  
 -0.404  -0.404
 41 A    42 A                                                                  
 -- Virtual --                   
 -0.019   0.066   0.086   0.106   0.127   0.128   0.161   0.179
 43 A    44 A    45 A    46 A    47 A    48 A    49 A    50 A                  
  0.204   0.206   0.214   0.235   0.282   0.301   0.308   0.317
 51 A    52 A    53 A    54 A    55 A    56 A    57 A    58 A                  
  0.318   0.351   0.542   0.562   0.563   0.577   0.584   0.598
 59 A    60 A    61 A    62 A    63 A    64 A    65 A    66 A                  
  0.600   0.614   0.667   0.771   0.842   0.910   0.979   0.996
 67 A    68 A    69 A    70 A    71 A    72 A    73 A    74 A                  
  1.024   1.077   1.104   1.130   1.183   1.186   1.241   1.343
 75 A    76 A    77 A    78 A    79 A    80 A    81 A    82 A                  
  1.397   1.501   1.508   1.543   1.593   1.895   1.986   2.023
 83 A    84 A    85 A    86 A    87 A    88 A    89 A    90 A                  
  2.237   2.383   2.500   2.598   2.623   2.718   2.914   3.048
 91 A    92 A    93 A    94 A    95 A    96 A    97 A    98 A                  
  3.109   3.368   4.107   4.175   4.344   4.387   4.456   4.470
 99 A   100 A   101 A   102 A   103 A   104 A   105 A   106 A                  
  4.476   4.479   4.547   4.707   4.814   5.193   6.497   6.510
107 A   108 A   109 A   110 A   111 A   112 A   113 A   114 A                  
  6.540  10.322  26.622  26.667  27.076  28.909  29.492  29.502
115 A   116 A   117 A   118 A   119 A   120 A   121 A   122 A                  
 29.524  29.844  29.851  29.852  29.873  29.949  36.548  37.107
123 A   124 A   125 A   126 A   127 A   128 A   129 A   130 A                  
130.552 130.559 130.586 154.296 219.1651912.215
131 A   132 A   133 A   134 A   135 A   136 A                                  

 Occupation and symmetry of molecular orbitals

 Point group: C1 (1 irreducible representation).

                           A     All 
 -------------------------------------
 All molecular orbitals:
  - Alpha                  136   136 
  - Beta                   136   136 
 -------------------------------------
 Alpha orbitals:
  - Frozen occupied        25    25  
  - Active occupied        17    17  
  - Active virtual         94    94  
  - Frozen virtual         0     0   
 -------------------------------------
 Beta orbitals:
  - Frozen occupied        25    25  
  - Active occupied        17    17  
  - Active virtual         94    94  
  - Frozen virtual         0     0   
 -------------------------------------

 Import integrals:   CPU 0.00 s  wall 0.00 s

 Import integrals:   CPU 67.04 s  wall 13.05 s

 MP2 amplitudes:   CPU 0.19 s  wall 0.15 s

Running a double precision version
           CCSD T amplitudes will be solved using DIIS.

           Start     Size      MaxIter   EConv     TConv     
           3         7         100       1.00e-07  1.00e-05  
 ------------------------------------------------------------------------------
           Energy (a.u.)   Ediff      Tdiff       Comment
 ------------------------------------------------------------------------------
         -7485.82729370                           
     1   -7485.81347667   1.38e-02   8.07e-01     
     2   -7485.83895153   2.55e-02   1.09e-01     
     3   -7485.83784190   1.11e-03   4.85e-02     
     4   -7485.84060792   2.77e-03   1.44e-02     Switched to DIIS steps.
     5   -7485.84161295   1.01e-03   1.34e-02     
     6   -7485.84169042   7.75e-05   2.98e-03     
     7   -7485.84170710   1.67e-05   1.65e-03     
     8   -7485.84171526   8.16e-06   5.03e-04     
     9   -7485.84171990   4.64e-06   3.43e-04     
    10   -7485.84171962   2.87e-07   1.04e-04     
    11   -7485.84171967   5.45e-08   4.96e-05     
    12   -7485.84171951   1.63e-07   2.82e-05     
    13   -7485.84171954   3.65e-08   1.09e-05     
    14   -7485.84171948   6.28e-08   6.38e-06     
 ------------------------------------------------------------------------------
         -7485.84171948                           CCSD T converged.

End of double precision
 SCF energy                 = -7485.12547426
 MP2 energy                 = -7485.82729370
 CCSD correlation energy     =    -0.71624522
 CCSD total energy           = -7485.84171948

 CCSD  T1^2 = 0.0133  T2^2 = 0.2836  Leading amplitudes:

 Amplitude    Orbitals with energies
 -0.0282       38 (A) A                  ->    44 (A) A                   
              -0.4764                          0.0661                     
 -0.0282       38 (A) B                  ->    44 (A) B                   
              -0.4764                          0.0661                     
 -0.0191       40 (A) A                  ->    49 (A) A                   
              -0.4114                          0.1613                     
 -0.0191       40 (A) B                  ->    49 (A) B                   
              -0.4114                          0.1613                     

 Amplitude    Orbitals with energies
 -0.0904       37 (A) A      37 (A) B    ->    44 (A) A      44 (A) B     
              -0.6304       -0.6304            0.0661        0.0661       
  0.0904       37 (A) A      37 (A) B    ->    44 (A) B      44 (A) A     
              -0.6304       -0.6304            0.0661        0.0661       
  0.0904       37 (A) B      37 (A) A    ->    44 (A) A      44 (A) B     
              -0.6304       -0.6304            0.0661        0.0661       
 -0.0904       37 (A) B      37 (A) A    ->    44 (A) B      44 (A) A     
              -0.6304       -0.6304            0.0661        0.0661       

 Computing CCSD intemediates for later calculations in double precision
 Finished.

Running a double precision version
           CCSD Lambda amplitudes will be solved using DIIS.
           Start     Size      MaxIter   EConv     LConv     
           3         7         100       1.00e-07  1.00e-05  
 ------------------------------------------------------------------------------
            Enorm      Ldiff       Comment
 ------------------------------------------------------------------------------
     1     5.76e-02   4.56e-02     
     2     1.29e-02   3.38e-03     
     3     5.49e-03   2.35e-03     
     4     3.15e-03   8.67e-04     Switched to DIIS steps.
     5     1.19e-03   6.84e-04     
     6     6.63e-04   2.28e-04     
     7     2.18e-04   8.71e-05     
     8     8.53e-05   3.29e-06     
     9     2.86e-05   3.23e-06     
    10     1.20e-05   1.29e-06     
    11     5.47e-06   3.78e-07     
    12     2.22e-06   1.74e-09     
    13     9.84e-07   8.89e-08     
    14     4.25e-07   2.02e-08     
    15     2.40e-07   2.12e-08     
    16     1.10e-07   5.02e-09     
    17     6.17e-08   1.96e-09     
 ------------------------------------------------------------------------------
                                   CCSD Lambda converged.

 Computing density matrices in double precision...
           Orbital response amplitudes will be solved using DIIS.
           Start     Size      MaxIter   EConv     LConv     
           3         7         100       1.00e-06  1.00e-06  
 ------------------------------------------------------------------------------
            Enorm      Ldiff       Comment
 ------------------------------------------------------------------------------
     1     8.74e-02   1.05e-02     
     2     8.93e-02   6.41e-03     
     3     1.28e-01   2.90e-02     
     4     8.73e-03   5.96e-02     Switched to DIIS steps.
     5     3.96e-03   8.99e-04     
     6     9.14e-04   6.64e-05     
     7     4.53e-04   4.32e-06     
     8     1.94e-04   1.01e-05     
     9     4.68e-05   3.72e-05     
    10     1.30e-05   3.57e-06     
    11     4.49e-06   1.95e-06     
    12     1.57e-06   5.06e-08     
    13     1.40e-06   1.00e-07     
    14     2.71e-07   3.11e-08     
 ------------------------------------------------------------------------------
                                   Orbital response converged.

 Computing density matrices... Done.
 CCSD calculation:   CPU 1674.75 s  wall 289.96 s

 Transferring MO TPDM to AO TPDM
 Transferring g2_o1o1o1o1
 Transferring g2_o1o1o1v1
 Transferring g2_o1o1v1v1
 Transferring g2_o1v1o1v1
 Transferring g2_o1v1v1v1
 Transferring g2_v1v1v1v1
 Adding separable TPDM
 Computing TPDM gradient
 --------------------------------------------------------
 2e gradient
  Atom          X               Y               Z
 --------------------------------------------------------
    1        -45.367078        3.506580        0.000000  
    2          7.276645      -22.137464        0.000000  
    3         12.484552       20.194076       -0.000000  
    4         25.605881       -1.563193       -0.000000  
 --------------------------------------------------------
 --------------------------------------------------------
 Final gradient
  Atom          X               Y               Z
 --------------------------------------------------------
    1        -45.367078        3.506580        0.000000  
    2          7.276645      -22.137464        0.000000  
    3         12.484552       20.194076       -0.000000  
    4         25.605881       -1.563193       -0.000000  
 --------------------------------------------------------
 Analytic gradient from two-electron contribution:   CPU 345.89 s  wall 108.16 s

 Total ccman2 time:   CPU 2099.00 s  wall 414.87 s


 --------------------------------------------------------------

                    Orbital Energies (a.u.)
 --------------------------------------------------------------

 Alpha MOs
 -- Occupied --
*******-180.912-169.719-169.717-169.717-104.872 -37.965 -33.155
-33.148 -33.148 -24.339 -24.337 -24.336 -24.331 -24.331 -15.746
-15.725 -10.596  -8.064  -8.060  -8.060  -7.281  -5.517  -5.502
 -5.502  -2.441  -2.434  -2.434  -2.417  -2.417  -1.458  -1.123
 -0.918  -0.815  -0.676  -0.654  -0.630  -0.476  -0.475  -0.411
 -0.404  -0.404
 -- Virtual --
 -0.019   0.066   0.086   0.106   0.127   0.128   0.161   0.179
  0.204   0.206   0.214   0.235   0.282   0.301   0.308   0.317
  0.318   0.351   0.542   0.562   0.563   0.577   0.584   0.598
  0.600   0.614   0.667   0.771   0.842   0.910   0.979   0.996
  1.024   1.077   1.104   1.130   1.183   1.186   1.241   1.343
  1.397   1.501   1.508   1.543   1.593   1.895   1.986   2.023
  2.237   2.383   2.500   2.598   2.623   2.718   2.914   3.048
  3.109   3.368   4.107   4.175   4.344   4.387   4.456   4.470
  4.476   4.479   4.547   4.707   4.814   5.193   6.497   6.510
  6.540  10.322  26.622  26.667  27.076  28.909  29.492  29.502
 29.524  29.844  29.851  29.852  29.873  29.949  36.548  37.107
130.552 130.559 130.586 154.296 219.1651912.215
 --------------------------------------------------------------

          Ground-State Mulliken Net Atomic Charges

     Atom                 Charge (a.u.)
  ----------------------------------------
      1 I                     0.126452
      2 N                    -0.069540
      3 N                     0.018655
      4 Cl                   -0.075567
  ----------------------------------------
  Sum of atomic charges =    -0.000000

 -----------------------------------------------------------------
                    Cartesian Multipole Moments
 -----------------------------------------------------------------
    Charge (ESU x 10^10)
                -0.0000
    Dipole Moment (Debye)
         X       1.2431      Y      -0.0958      Z      -0.0000
       Tot       1.2468
    Quadrupole Moments (Debye-Ang)
        XX     -50.0619     XY      -0.9795     YY     -54.7815
        XZ      -0.0000     YZ       0.0000     ZZ     -52.4999
    Octopole Moments (Debye-Ang^2)
       XXX      55.8580    XXY      -0.1320    XYY      17.7834
       YYY      -0.6466    XXZ       0.0000    XYZ      -0.0000
       YYZ       0.0000    XZZ      14.9602    YZZ      -0.1449
       ZZZ      -0.0000
    Hexadecapole Moments (Debye-Ang^3)
      XXXX   -1171.4933   XXXY     -18.4543   XXYY    -230.1556
      XYYY      -1.0730   YYYY     -88.0092   XXXZ      -0.0000
      XXYZ       0.0000   XYYZ      -0.0000   YYYZ       0.0000
      XXZZ    -225.0510   XYZZ      -0.2911   YYZZ     -25.2112
      XZZZ      -0.0000   YZZZ       0.0000   ZZZZ     -66.1965
 -----------------------------------------------------------------
 DrvMan completing analytic gradient of the correlated energy
 Correlated dipole moment
            1
    1   0.4890629
    2  -0.0376773
    3  -0.0000000
 Energy read as -7485.841719482
 Full Analytical Gradient: (in a.u., or Hartree/Bohr)
             1             2             3             4
    1   -0.00000992   -0.00056072    0.00051999    0.00005065
    2   -0.00002089   -0.00052295    0.00047328    0.00007056
    3   -0.00000000    0.00000000   -0.00000000    0.00000000
 Gradient time:  CPU 1.42 s  wall 1.47 s
 ----------------------------------------------------------------
             Standard Nuclear Orientation (Angstroms)
    I     Atom           X                Y                Z
 ----------------------------------------------------------------
    1      I       1.3352023092    -0.0140888408     0.0000000000
    2      N      -0.7877088890     0.5338662558    -0.0000000000
    3      N      -1.4669178634    -0.4618494243     0.0000000000
    4      Cl     -3.2343138307     0.0146818084    -0.0000000000
 ----------------------------------------------------------------
 Nuclear Repulsion Energy =   344.1606901661 hartrees
 There are       42 alpha and       42 beta electrons

                       Distance Matrix (Angstroms)
             I (  1)   N (  2)   N (  3)
   N (  2)  2.192489
   N (  3)  2.837669  1.205311
   Cl(  4)  4.569607  2.501085  1.830511

 Requested basis set is 6-311++G(d,p)
 There are 49 shells and 136 basis functions
 A cutoff of  1.0D-14 yielded   1013 shell pairs
 There are      8370 function pairs (      9392 Cartesian)
 Smallest overlap matrix eigenvalue = 2.54E-04
 Guess MOs from SCF MO coefficient file

 -----------------------------------------------------------------------
  General SCF calculation program by
  Eric Jon Sundstrom, Paul Horn, Yuezhi Mao, Dmitri Zuev, Alec White,
  David Stuck, Shaama M.S., Shane Yost, Joonho Lee, David Small,
  Daniel Levine, Susi Lehtola, Hugh Burton, Evgeny Epifanovsky
 -----------------------------------------------------------------------
 Hartree-Fock
 using 6 threads for integral computing
 -------------------------------------------------------
 OpenMP Integral computing Module                
 Release: version 2.0, May 2017, Q-Chem Inc. Pleasanton 
 -------------------------------------------------------
 A restricted SCF calculation will be
 performed using DIIS
 SCF converges when DIIS error is below 1.0e-08
 ---------------------------------------
  Cycle       Energy         DIIS error
 ---------------------------------------
    1   -7485.1253276346      2.97e-05  
    2   -7485.1253295125      7.90e-06  
    3   -7485.1253297272      4.46e-06  
    4   -7485.1253297879      1.11e-06  
    5   -7485.1253297979      4.95e-07  
    6   -7485.1253297999      2.36e-07  
    7   -7485.1253298006      1.10e-07  
    8   -7485.1253298006      5.08e-08  
    9   -7485.1253298005      1.74e-08  
   10   -7485.1253298006      5.46e-09  Convergence criterion met
 ---------------------------------------
 SCF time:   CPU 7.52s  wall 2.00s 
 SCF   energy in the final basis set =    -7485.1253298006
 Total energy in the final basis set =    -7485.1253298006


 ------------------------------------------------------------------------------

   CCMAN2: suite of methods based on coupled cluster
           and equation of motion theories.

   Components:
   * libvmm-1.3-trunk
     by Evgeny Epifanovsky, Ilya Kaliman.
   * libtensor-2.5-trunk
     by Evgeny Epifanovsky, Michael Wormit, Dmitry Zuev, Sam Manzer, 
        Ilya Kaliman.
   * libcc-2.5-trunk
     by Evgeny Epifanovsky, Arik Landau, Tomasz Kus, Kirill Khistyaev, 
        Dmitry Zuev, Prashant Manohar, Xintian Feng, Anna Krylov, 
        Matthew Goldey, Alec White, Thomas Jagau, Kaushik Nanda, 
        Anastasia Gunina, Alexander Kunitsa, Joonho Lee.

   CCMAN original authors:
   Anna I. Krylov, C. David Sherrill, Steven R. Gwaltney,
   Edward F. C. Byrd (2000)
   Sergey V. Levchenko, Lyudmila V. Slipchenko, Tao Wang,
   Ana-Maria C. Cristian (2003)
   Piotr A. Pieniazek, C. Melania Oana, Evgeny Epifanovsky (2007)
   Prashant Manohar (2009)

 ------------------------------------------------------------------------------


 Allocating and initializing 63808MB of RAM...
 Calculation will run on 6 cores.


 Alpha MOs, Restricted
 -- Occupied --                  
******* -180.91 -169.72 -169.72 -169.72 -104.87  -37.97  -33.15
  1 A     2 A     3 A     4 A     5 A     6 A     7 A     8 A                  
-33.148 -33.148 -24.339 -24.337 -24.337 -24.331 -24.331 -15.746
  9 A    10 A    11 A    12 A    13 A    14 A    15 A    16 A                  
-15.725 -10.596  -8.064  -8.060  -8.060  -7.281  -5.517  -5.502
 17 A    18 A    19 A    20 A    21 A    22 A    23 A    24 A                  
 -5.502  -2.441  -2.434  -2.434  -2.417  -2.417  -1.457  -1.123
 25 A    26 A    27 A    28 A    29 A    30 A    31 A    32 A                  
 -0.918  -0.815  -0.676  -0.654  -0.630  -0.476  -0.475  -0.412
 33 A    34 A    35 A    36 A    37 A    38 A    39 A    40 A                  
 -0.404  -0.404
 41 A    42 A                                                                  
 -- Virtual --                   
 -0.019   0.066   0.086   0.106   0.127   0.128   0.161   0.179
 43 A    44 A    45 A    46 A    47 A    48 A    49 A    50 A                  
  0.204   0.206   0.214   0.235   0.282   0.301   0.308   0.317
 51 A    52 A    53 A    54 A    55 A    56 A    57 A    58 A                  
  0.318   0.351   0.542   0.562   0.563   0.577   0.584   0.598
 59 A    60 A    61 A    62 A    63 A    64 A    65 A    66 A                  
  0.600   0.614   0.667   0.771   0.843   0.910   0.979   0.996
 67 A    68 A    69 A    70 A    71 A    72 A    73 A    74 A                  
  1.023   1.077   1.104   1.130   1.183   1.186   1.241   1.343
 75 A    76 A    77 A    78 A    79 A    80 A    81 A    82 A                  
  1.397   1.501   1.507   1.543   1.593   1.894   1.986   2.024
 83 A    84 A    85 A    86 A    87 A    88 A    89 A    90 A                  
  2.237   2.383   2.500   2.598   2.623   2.716   2.914   3.046
 91 A    92 A    93 A    94 A    95 A    96 A    97 A    98 A                  
  3.108   3.366   4.107   4.174   4.343   4.386   4.456   4.469
 99 A   100 A   101 A   102 A   103 A   104 A   105 A   106 A                  
  4.475   4.479   4.547   4.707   4.814   5.195   6.497   6.510
107 A   108 A   109 A   110 A   111 A   112 A   113 A   114 A                  
  6.540  10.322  26.622  26.667  27.076  28.909  29.492  29.502
115 A   116 A   117 A   118 A   119 A   120 A   121 A   122 A                  
 29.524  29.844  29.851  29.852  29.873  29.949  36.548  37.101
123 A   124 A   125 A   126 A   127 A   128 A   129 A   130 A                  
130.552 130.559 130.586 154.296 219.1651912.215
131 A   132 A   133 A   134 A   135 A   136 A                                  

 Beta MOs, Restricted
 -- Occupied --                  
******* -180.91 -169.72 -169.72 -169.72 -104.87  -37.97  -33.15
  1 A     2 A     3 A     4 A     5 A     6 A     7 A     8 A                  
-33.148 -33.148 -24.339 -24.337 -24.337 -24.331 -24.331 -15.746
  9 A    10 A    11 A    12 A    13 A    14 A    15 A    16 A                  
-15.725 -10.596  -8.064  -8.060  -8.060  -7.281  -5.517  -5.502
 17 A    18 A    19 A    20 A    21 A    22 A    23 A    24 A                  
 -5.502  -2.441  -2.434  -2.434  -2.417  -2.417  -1.457  -1.123
 25 A    26 A    27 A    28 A    29 A    30 A    31 A    32 A                  
 -0.918  -0.815  -0.676  -0.654  -0.630  -0.476  -0.475  -0.412
 33 A    34 A    35 A    36 A    37 A    38 A    39 A    40 A                  
 -0.404  -0.404
 41 A    42 A                                                                  
 -- Virtual --                   
 -0.019   0.066   0.086   0.106   0.127   0.128   0.161   0.179
 43 A    44 A    45 A    46 A    47 A    48 A    49 A    50 A                  
  0.204   0.206   0.214   0.235   0.282   0.301   0.308   0.317
 51 A    52 A    53 A    54 A    55 A    56 A    57 A    58 A                  
  0.318   0.351   0.542   0.562   0.563   0.577   0.584   0.598
 59 A    60 A    61 A    62 A    63 A    64 A    65 A    66 A                  
  0.600   0.614   0.667   0.771   0.843   0.910   0.979   0.996
 67 A    68 A    69 A    70 A    71 A    72 A    73 A    74 A                  
  1.023   1.077   1.104   1.130   1.183   1.186   1.241   1.343
 75 A    76 A    77 A    78 A    79 A    80 A    81 A    82 A                  
  1.397   1.501   1.507   1.543   1.593   1.894   1.986   2.024
 83 A    84 A    85 A    86 A    87 A    88 A    89 A    90 A                  
  2.237   2.383   2.500   2.598   2.623   2.716   2.914   3.046
 91 A    92 A    93 A    94 A    95 A    96 A    97 A    98 A                  
  3.108   3.366   4.107   4.174   4.343   4.386   4.456   4.469
 99 A   100 A   101 A   102 A   103 A   104 A   105 A   106 A                  
  4.475   4.479   4.547   4.707   4.814   5.195   6.497   6.510
107 A   108 A   109 A   110 A   111 A   112 A   113 A   114 A                  
  6.540  10.322  26.622  26.667  27.076  28.909  29.492  29.502
115 A   116 A   117 A   118 A   119 A   120 A   121 A   122 A                  
 29.524  29.844  29.851  29.852  29.873  29.949  36.548  37.101
123 A   124 A   125 A   126 A   127 A   128 A   129 A   130 A                  
130.552 130.559 130.586 154.296 219.1651912.215
131 A   132 A   133 A   134 A   135 A   136 A                                  

 Occupation and symmetry of molecular orbitals

 Point group: C1 (1 irreducible representation).

                           A     All 
 -------------------------------------
 All molecular orbitals:
  - Alpha                  136   136 
  - Beta                   136   136 
 -------------------------------------
 Alpha orbitals:
  - Frozen occupied        25    25  
  - Active occupied        17    17  
  - Active virtual         94    94  
  - Frozen virtual         0     0   
 -------------------------------------
 Beta orbitals:
  - Frozen occupied        25    25  
  - Active occupied        17    17  
  - Active virtual         94    94  
  - Frozen virtual         0     0   
 -------------------------------------

 Import integrals:   CPU 0.00 s  wall 0.00 s

 Import integrals:   CPU 64.49 s  wall 12.89 s

 MP2 amplitudes:   CPU 0.19 s  wall 0.14 s

Running a double precision version
           CCSD T amplitudes will be solved using DIIS.

           Start     Size      MaxIter   EConv     TConv     
           3         7         100       1.00e-07  1.00e-05  
 ------------------------------------------------------------------------------
           Energy (a.u.)   Ediff      Tdiff       Comment
 ------------------------------------------------------------------------------
         -7485.82733072                           
     1   -7485.81343192   1.39e-02   8.07e-01     
     2   -7485.83895745   2.55e-02   1.09e-01     
     3   -7485.83783284   1.12e-03   4.86e-02     
     4   -7485.84060534   2.77e-03   1.44e-02     Switched to DIIS steps.
     5   -7485.84161203   1.01e-03   1.34e-02     
     6   -7485.84168987   7.78e-05   2.98e-03     
     7   -7485.84170662   1.67e-05   1.65e-03     
     8   -7485.84171477   8.16e-06   5.02e-04     
     9   -7485.84171941   4.64e-06   3.43e-04     
    10   -7485.84171913   2.86e-07   1.04e-04     
    11   -7485.84171918   5.11e-08   4.95e-05     
    12   -7485.84171901   1.63e-07   2.81e-05     
    13   -7485.84171905   3.68e-08   1.09e-05     
    14   -7485.84171899   6.29e-08   6.35e-06     
 ------------------------------------------------------------------------------
         -7485.84171899                           CCSD T converged.

End of double precision
 SCF energy                 = -7485.12532980
 MP2 energy                 = -7485.82733072
 CCSD correlation energy     =    -0.71638919
 CCSD total energy           = -7485.84171899

 CCSD  T1^2 = 0.0133  T2^2 = 0.2837  Leading amplitudes:

 Amplitude    Orbitals with energies
 -0.0283       38 (A) A                  ->    44 (A) A                   
              -0.4764                          0.0657                     
 -0.0283       38 (A) B                  ->    44 (A) B                   
              -0.4764                          0.0657                     
 -0.0193       40 (A) A                  ->    49 (A) A                   
              -0.4117                          0.1612                     
 -0.0193       40 (A) B                  ->    49 (A) B                   
              -0.4117                          0.1612                     

 Amplitude    Orbitals with energies
 -0.0906       37 (A) A      37 (A) B    ->    44 (A) A      44 (A) B     
              -0.6299       -0.6299            0.0657        0.0657       
  0.0906       37 (A) A      37 (A) B    ->    44 (A) B      44 (A) A     
              -0.6299       -0.6299            0.0657        0.0657       
  0.0906       37 (A) B      37 (A) A    ->    44 (A) A      44 (A) B     
              -0.6299       -0.6299            0.0657        0.0657       
 -0.0906       37 (A) B      37 (A) A    ->    44 (A) B      44 (A) A     
              -0.6299       -0.6299            0.0657        0.0657       

 Computing CCSD intemediates for later calculations in double precision
 Finished.

Running a double precision version
           CCSD Lambda amplitudes will be solved using DIIS.
           Start     Size      MaxIter   EConv     LConv     
           3         7         100       1.00e-07  1.00e-05  
 ------------------------------------------------------------------------------
            Enorm      Ldiff       Comment
 ------------------------------------------------------------------------------
     1     5.76e-02   4.56e-02     
     2     1.30e-02   3.39e-03     
     3     5.50e-03   2.35e-03     
     4     3.16e-03   8.68e-04     Switched to DIIS steps.
     5     1.19e-03   6.84e-04     
     6     6.64e-04   2.29e-04     
     7     2.19e-04   8.71e-05     
     8     8.56e-05   3.19e-06     
     9     2.87e-05   3.31e-06     
    10     1.20e-05   1.32e-06     
    11     5.47e-06   3.92e-07     
    12     2.22e-06   5.77e-09     
    13     9.83e-07   9.36e-08     
    14     4.25e-07   1.78e-08     
    15     2.40e-07   2.22e-08     
    16     1.10e-07   5.72e-09     
    17     6.21e-08   2.22e-09     
 ------------------------------------------------------------------------------
                                   CCSD Lambda converged.

 Computing density matrices in double precision...
           Orbital response amplitudes will be solved using DIIS.
           Start     Size      MaxIter   EConv     LConv     
           3         7         100       1.00e-06  1.00e-06  
 ------------------------------------------------------------------------------
            Enorm      Ldiff       Comment
 ------------------------------------------------------------------------------
     1     8.75e-02   1.04e-02     
     2     8.93e-02   6.22e-03     
     3     1.28e-01   2.88e-02     
     4     8.65e-03   5.93e-02     Switched to DIIS steps.
     5     3.95e-03   8.64e-04     
     6     9.12e-04   6.19e-05     
     7     4.50e-04   5.63e-06     
     8     1.93e-04   1.07e-05     
     9     4.69e-05   3.70e-05     
    10     1.30e-05   3.51e-06     
    11     4.48e-06   1.95e-06     
    12     1.57e-06   4.27e-08     
    13     1.39e-06   1.08e-07     
    14     2.73e-07   2.55e-08     
 ------------------------------------------------------------------------------
                                   Orbital response converged.

 Computing density matrices... Done.
 CCSD calculation:   CPU 1674.52 s  wall 290.15 s

 Transferring MO TPDM to AO TPDM
 Transferring g2_o1o1o1o1
 Transferring g2_o1o1o1v1
 Transferring g2_o1o1v1v1
 Transferring g2_o1v1o1v1
 Transferring g2_o1v1v1v1
 Transferring g2_v1v1v1v1
 Adding separable TPDM
 Computing TPDM gradient
 --------------------------------------------------------
 2e gradient
  Atom          X               Y               Z
 --------------------------------------------------------
    1        -45.382312        3.523536       -0.000000  
    2          7.304806      -22.124116        0.000000  
    3         12.466936       20.163215       -0.000000  
    4         25.610570       -1.562635       -0.000000  
 --------------------------------------------------------
 --------------------------------------------------------
 Final gradient
  Atom          X               Y               Z
 --------------------------------------------------------
    1        -45.382312        3.523536       -0.000000  
    2          7.304806      -22.124116        0.000000  
    3         12.466936       20.163215       -0.000000  
    4         25.610570       -1.562635       -0.000000  
 --------------------------------------------------------
 Analytic gradient from two-electron contribution:   CPU 314.49 s  wall 89.97 s

 Total ccman2 time:   CPU 2064.57 s  wall 396.45 s


 --------------------------------------------------------------

                    Orbital Energies (a.u.)
 --------------------------------------------------------------

 Alpha MOs
 -- Occupied --
*******-180.912-169.719-169.717-169.717-104.872 -37.965 -33.155
-33.148 -33.148 -24.339 -24.337 -24.337 -24.331 -24.331 -15.746
-15.725 -10.596  -8.064  -8.060  -8.060  -7.281  -5.517  -5.502
 -5.502  -2.441  -2.434  -2.434  -2.417  -2.417  -1.457  -1.123
 -0.918  -0.815  -0.676  -0.654  -0.630  -0.476  -0.475  -0.412
 -0.404  -0.404
 -- Virtual --
 -0.019   0.066   0.086   0.106   0.127   0.128   0.161   0.179
  0.204   0.206   0.214   0.235   0.282   0.301   0.308   0.317
  0.318   0.351   0.542   0.562   0.563   0.577   0.584   0.598
  0.600   0.614   0.667   0.771   0.843   0.910   0.979   0.996
  1.023   1.077   1.104   1.130   1.183   1.186   1.241   1.343
  1.397   1.501   1.507   1.543   1.593   1.894   1.986   2.024
  2.237   2.383   2.500   2.598   2.623   2.716   2.914   3.046
  3.108   3.366   4.107   4.174   4.343   4.386   4.456   4.469
  4.475   4.479   4.547   4.707   4.814   5.195   6.497   6.510
  6.540  10.322  26.622  26.667  27.076  28.909  29.492  29.502
 29.524  29.844  29.851  29.852  29.873  29.949  36.548  37.101
130.552 130.559 130.586 154.296 219.1651912.215
 --------------------------------------------------------------

          Ground-State Mulliken Net Atomic Charges

     Atom                 Charge (a.u.)
  ----------------------------------------
      1 I                     0.126920
      2 N                    -0.070029
      3 N                     0.018557
      4 Cl                   -0.075448
  ----------------------------------------
  Sum of atomic charges =    -0.000000

 -----------------------------------------------------------------
                    Cartesian Multipole Moments
 -----------------------------------------------------------------
    Charge (ESU x 10^10)
                -0.0000
    Dipole Moment (Debye)
         X       1.2450      Y      -0.0963      Z       0.0000
       Tot       1.2488
    Quadrupole Moments (Debye-Ang)
        XX     -50.0510     XY      -0.9804     YY     -54.7846
        XZ      -0.0000     YZ      -0.0000     ZZ     -52.5013
    Octopole Moments (Debye-Ang^2)
       XXX      55.8147    XXY      -0.1450    XYY      17.7857
       YYY      -0.6667    XXZ       0.0000    XYZ      -0.0000
       YYZ       0.0000    XZZ      14.9599    YZZ      -0.1503
       ZZZ       0.0000
    Hexadecapole Moments (Debye-Ang^3)
      XXXX   -1171.2320   XXXY     -18.4589   XXYY    -230.1476
      XYYY      -1.0676   YYYY     -88.0527   XXXZ      -0.0000
      XXYZ       0.0000   XYYZ      -0.0000   YYYZ       0.0000
      XXZZ    -225.0355   XYZZ      -0.2907   YYZZ     -25.2173
      XZZZ      -0.0000   YZZZ      -0.0000   ZZZZ     -66.1948
 -----------------------------------------------------------------
 DrvMan completing analytic gradient of the correlated energy
 Correlated dipole moment
            1
    1   0.4898363
    2  -0.0379056
    3   0.0000000
 Energy read as -7485.841718988
 Full Analytical Gradient: (in a.u., or Hartree/Bohr)
             1             2             3             4
    1    0.00002837    0.00059483   -0.00039124   -0.00023196
    2   -0.00002137    0.00100167   -0.00105162    0.00007132
    3    0.00000000    0.00000000   -0.00000000    0.00000000
 Gradient time:  CPU 1.51 s  wall 1.67 s
 ----------------------------------------------------------------
             Standard Nuclear Orientation (Angstroms)
    I     Atom           X                Y                Z
 ----------------------------------------------------------------
    1      I       1.3352023092    -0.0140888408     0.0000000000
    2      N      -0.7877088890     0.5318662558    -0.0000000000
    3      N      -1.4669178634    -0.4618494243     0.0000000000
    4      Cl     -3.2343138307     0.0146818084    -0.0000000000
 ----------------------------------------------------------------
 Nuclear Repulsion Energy =   344.2147671059 hartrees
 There are       42 alpha and       42 beta electrons

                       Distance Matrix (Angstroms)
             I (  1)   N (  2)   N (  3)
   N (  2)  2.191990
   N (  3)  2.837669  1.203659
   Cl(  4)  4.569607  2.500671  1.830511

 Requested basis set is 6-311++G(d,p)
 There are 49 shells and 136 basis functions
 A cutoff of  1.0D-14 yielded   1013 shell pairs
 There are      8370 function pairs (      9392 Cartesian)
 Smallest overlap matrix eigenvalue = 2.52E-04
 Guess MOs from SCF MO coefficient file

 -----------------------------------------------------------------------
  General SCF calculation program by
  Eric Jon Sundstrom, Paul Horn, Yuezhi Mao, Dmitri Zuev, Alec White,
  David Stuck, Shaama M.S., Shane Yost, Joonho Lee, David Small,
  Daniel Levine, Susi Lehtola, Hugh Burton, Evgeny Epifanovsky
 -----------------------------------------------------------------------
 Hartree-Fock
 using 6 threads for integral computing
 -------------------------------------------------------
 OpenMP Integral computing Module                
 Release: version 2.0, May 2017, Q-Chem Inc. Pleasanton 
 -------------------------------------------------------
 A restricted SCF calculation will be
 performed using DIIS
 SCF converges when DIIS error is below 1.0e-08
 ---------------------------------------
  Cycle       Energy         DIIS error
 ---------------------------------------
    1   -7485.1255413538      3.79e-05  
    2   -7485.1255445081      1.11e-05  
    3   -7485.1255448999      6.42e-06  
    4   -7485.1255450258      1.72e-06  
    5   -7485.1255450464      8.68e-07  
    6   -7485.1255450517      4.23e-07  
    7   -7485.1255450534      1.71e-07  
    8   -7485.1255450536      6.19e-08  
    9   -7485.1255450538      2.32e-08  
   10   -7485.1255450538      7.25e-09  Convergence criterion met
 ---------------------------------------
 SCF time:   CPU 7.44s  wall 2.00s 
 SCF   energy in the final basis set =    -7485.1255450538
 Total energy in the final basis set =    -7485.1255450538


 ------------------------------------------------------------------------------

   CCMAN2: suite of methods based on coupled cluster
           and equation of motion theories.

   Components:
   * libvmm-1.3-trunk
     by Evgeny Epifanovsky, Ilya Kaliman.
   * libtensor-2.5-trunk
     by Evgeny Epifanovsky, Michael Wormit, Dmitry Zuev, Sam Manzer, 
        Ilya Kaliman.
   * libcc-2.5-trunk
     by Evgeny Epifanovsky, Arik Landau, Tomasz Kus, Kirill Khistyaev, 
        Dmitry Zuev, Prashant Manohar, Xintian Feng, Anna Krylov, 
        Matthew Goldey, Alec White, Thomas Jagau, Kaushik Nanda, 
        Anastasia Gunina, Alexander Kunitsa, Joonho Lee.

   CCMAN original authors:
   Anna I. Krylov, C. David Sherrill, Steven R. Gwaltney,
   Edward F. C. Byrd (2000)
   Sergey V. Levchenko, Lyudmila V. Slipchenko, Tao Wang,
   Ana-Maria C. Cristian (2003)
   Piotr A. Pieniazek, C. Melania Oana, Evgeny Epifanovsky (2007)
   Prashant Manohar (2009)

 ------------------------------------------------------------------------------


 Allocating and initializing 63808MB of RAM...
 Calculation will run on 6 cores.


 Alpha MOs, Restricted
 -- Occupied --                  
******* -180.91 -169.72 -169.72 -169.72 -104.87  -37.97  -33.15
  1 A     2 A     3 A     4 A     5 A     6 A     7 A     8 A                  
-33.148 -33.148 -24.339 -24.337 -24.337 -24.331 -24.331 -15.746
  9 A    10 A    11 A    12 A    13 A    14 A    15 A    16 A                  
-15.724 -10.596  -8.064  -8.060  -8.060  -7.281  -5.517  -5.502
 17 A    18 A    19 A    20 A    21 A    22 A    23 A    24 A                  
 -5.502  -2.441  -2.434  -2.434  -2.417  -2.417  -1.458  -1.123
 25 A    26 A    27 A    28 A    29 A    30 A    31 A    32 A                  
 -0.918  -0.815  -0.676  -0.654  -0.630  -0.476  -0.475  -0.411
 33 A    34 A    35 A    36 A    37 A    38 A    39 A    40 A                  
 -0.404  -0.404
 41 A    42 A                                                                  
 -- Virtual --                   
 -0.019   0.066   0.086   0.106   0.127   0.128   0.161   0.179
 43 A    44 A    45 A    46 A    47 A    48 A    49 A    50 A                  
  0.204   0.206   0.214   0.235   0.281   0.301   0.308   0.317
 51 A    52 A    53 A    54 A    55 A    56 A    57 A    58 A                  
  0.318   0.351   0.542   0.562   0.563   0.577   0.584   0.598
 59 A    60 A    61 A    62 A    63 A    64 A    65 A    66 A                  
  0.600   0.614   0.667   0.771   0.842   0.910   0.979   0.996
 67 A    68 A    69 A    70 A    71 A    72 A    73 A    74 A                  
  1.024   1.077   1.104   1.130   1.183   1.186   1.241   1.343
 75 A    76 A    77 A    78 A    79 A    80 A    81 A    82 A                  
  1.397   1.501   1.507   1.543   1.593   1.895   1.987   2.023
 83 A    84 A    85 A    86 A    87 A    88 A    89 A    90 A                  
  2.236   2.384   2.500   2.598   2.623   2.718   2.914   3.048
 91 A    92 A    93 A    94 A    95 A    96 A    97 A    98 A                  
  3.110   3.368   4.107   4.174   4.344   4.388   4.456   4.470
 99 A   100 A   101 A   102 A   103 A   104 A   105 A   106 A                  
  4.476   4.479   4.547   4.707   4.814   5.193   6.497   6.510
107 A   108 A   109 A   110 A   111 A   112 A   113 A   114 A                  
  6.540  10.322  26.622  26.667  27.076  28.909  29.492  29.502
115 A   116 A   117 A   118 A   119 A   120 A   121 A   122 A                  
 29.524  29.844  29.851  29.852  29.873  29.949  36.548  37.108
123 A   124 A   125 A   126 A   127 A   128 A   129 A   130 A                  
130.552 130.559 130.586 154.296 219.1651912.215
131 A   132 A   133 A   134 A   135 A   136 A                                  

 Beta MOs, Restricted
 -- Occupied --                  
******* -180.91 -169.72 -169.72 -169.72 -104.87  -37.97  -33.15
  1 A     2 A     3 A     4 A     5 A     6 A     7 A     8 A                  
-33.148 -33.148 -24.339 -24.337 -24.337 -24.331 -24.331 -15.746
  9 A    10 A    11 A    12 A    13 A    14 A    15 A    16 A                  
-15.724 -10.596  -8.064  -8.060  -8.060  -7.281  -5.517  -5.502
 17 A    18 A    19 A    20 A    21 A    22 A    23 A    24 A                  
 -5.502  -2.441  -2.434  -2.434  -2.417  -2.417  -1.458  -1.123
 25 A    26 A    27 A    28 A    29 A    30 A    31 A    32 A                  
 -0.918  -0.815  -0.676  -0.654  -0.630  -0.476  -0.475  -0.411
 33 A    34 A    35 A    36 A    37 A    38 A    39 A    40 A                  
 -0.404  -0.404
 41 A    42 A                                                                  
 -- Virtual --                   
 -0.019   0.066   0.086   0.106   0.127   0.128   0.161   0.179
 43 A    44 A    45 A    46 A    47 A    48 A    49 A    50 A                  
  0.204   0.206   0.214   0.235   0.281   0.301   0.308   0.317
 51 A    52 A    53 A    54 A    55 A    56 A    57 A    58 A                  
  0.318   0.351   0.542   0.562   0.563   0.577   0.584   0.598
 59 A    60 A    61 A    62 A    63 A    64 A    65 A    66 A                  
  0.600   0.614   0.667   0.771   0.842   0.910   0.979   0.996
 67 A    68 A    69 A    70 A    71 A    72 A    73 A    74 A                  
  1.024   1.077   1.104   1.130   1.183   1.186   1.241   1.343
 75 A    76 A    77 A    78 A    79 A    80 A    81 A    82 A                  
  1.397   1.501   1.507   1.543   1.593   1.895   1.987   2.023
 83 A    84 A    85 A    86 A    87 A    88 A    89 A    90 A                  
  2.236   2.384   2.500   2.598   2.623   2.718   2.914   3.048
 91 A    92 A    93 A    94 A    95 A    96 A    97 A    98 A                  
  3.110   3.368   4.107   4.174   4.344   4.388   4.456   4.470
 99 A   100 A   101 A   102 A   103 A   104 A   105 A   106 A                  
  4.476   4.479   4.547   4.707   4.814   5.193   6.497   6.510
107 A   108 A   109 A   110 A   111 A   112 A   113 A   114 A                  
  6.540  10.322  26.622  26.667  27.076  28.909  29.492  29.502
115 A   116 A   117 A   118 A   119 A   120 A   121 A   122 A                  
 29.524  29.844  29.851  29.852  29.873  29.949  36.548  37.108
123 A   124 A   125 A   126 A   127 A   128 A   129 A   130 A                  
130.552 130.559 130.586 154.296 219.1651912.215
131 A   132 A   133 A   134 A   135 A   136 A                                  

 Occupation and symmetry of molecular orbitals

 Point group: C1 (1 irreducible representation).

                           A     All 
 -------------------------------------
 All molecular orbitals:
  - Alpha                  136   136 
  - Beta                   136   136 
 -------------------------------------
 Alpha orbitals:
  - Frozen occupied        25    25  
  - Active occupied        17    17  
  - Active virtual         94    94  
  - Frozen virtual         0     0   
 -------------------------------------
 Beta orbitals:
  - Frozen occupied        25    25  
  - Active occupied        17    17  
  - Active virtual         94    94  
  - Frozen virtual         0     0   
 -------------------------------------

 Import integrals:   CPU 0.00 s  wall 0.00 s

 Import integrals:   CPU 65.04 s  wall 12.94 s

 MP2 amplitudes:   CPU 0.20 s  wall 0.15 s

Running a double precision version
           CCSD T amplitudes will be solved using DIIS.

           Start     Size      MaxIter   EConv     TConv     
           3         7         100       1.00e-07  1.00e-05  
 ------------------------------------------------------------------------------
           Energy (a.u.)   Ediff      Tdiff       Comment
 ------------------------------------------------------------------------------
         -7485.82728154                           
     1   -7485.81349552   1.38e-02   8.07e-01     
     2   -7485.83895062   2.55e-02   1.09e-01     
     3   -7485.83784556   1.11e-03   4.85e-02     
     4   -7485.84060828   2.76e-03   1.44e-02     Switched to DIIS steps.
     5   -7485.84161249   1.00e-03   1.34e-02     
     6   -7485.84168984   7.74e-05   2.97e-03     
     7   -7485.84170653   1.67e-05   1.65e-03     
     8   -7485.84171469   8.16e-06   5.03e-04     
     9   -7485.84171932   4.63e-06   3.42e-04     
    10   -7485.84171903   2.85e-07   1.04e-04     
    11   -7485.84171908   5.21e-08   4.95e-05     
    12   -7485.84171892   1.63e-07   2.81e-05     
    13   -7485.84171896   3.65e-08   1.10e-05     
    14   -7485.84171890   6.27e-08   6.39e-06     
 ------------------------------------------------------------------------------
         -7485.84171890                           CCSD T converged.

End of double precision
 SCF energy                 = -7485.12554505
 MP2 energy                 = -7485.82728154
 CCSD correlation energy     =    -0.71617384
 CCSD total energy           = -7485.84171890

 CCSD  T1^2 = 0.0133  T2^2 = 0.2835  Leading amplitudes:

 Amplitude    Orbitals with energies
  0.0283       38 (A) A                  ->    44 (A) A                   
              -0.4764                          0.0662                     
  0.0283       38 (A) B                  ->    44 (A) B                   
              -0.4764                          0.0662                     
 -0.0191       40 (A) A                  ->    49 (A) A                   
              -0.4115                          0.1614                     
 -0.0191       40 (A) B                  ->    49 (A) B                   
              -0.4115                          0.1614                     

 Amplitude    Orbitals with energies
 -0.0904       37 (A) A      37 (A) B    ->    44 (A) A      44 (A) B     
              -0.6305       -0.6305            0.0662        0.0662       
  0.0904       37 (A) A      37 (A) B    ->    44 (A) B      44 (A) A     
              -0.6305       -0.6305            0.0662        0.0662       
  0.0904       37 (A) B      37 (A) A    ->    44 (A) A      44 (A) B     
              -0.6305       -0.6305            0.0662        0.0662       
 -0.0904       37 (A) B      37 (A) A    ->    44 (A) B      44 (A) A     
              -0.6305       -0.6305            0.0662        0.0662       

 Computing CCSD intemediates for later calculations in double precision
 Finished.

Running a double precision version
           CCSD Lambda amplitudes will be solved using DIIS.
           Start     Size      MaxIter   EConv     LConv     
           3         7         100       1.00e-07  1.00e-05  
 ------------------------------------------------------------------------------
            Enorm      Ldiff       Comment
 ------------------------------------------------------------------------------
     1     5.75e-02   4.56e-02     
     2     1.29e-02   3.39e-03     
     3     5.48e-03   2.35e-03     
     4     3.15e-03   8.67e-04     Switched to DIIS steps.
     5     1.19e-03   6.83e-04     
     6     6.62e-04   2.28e-04     
     7     2.18e-04   8.69e-05     
     8     8.51e-05   3.26e-06     
     9     2.86e-05   3.23e-06     
    10     1.20e-05   1.29e-06     
    11     5.46e-06   3.78e-07     
    12     2.21e-06   4.23e-10     
    13     9.80e-07   8.99e-08     
    14     4.22e-07   1.93e-08     
    15     2.38e-07   2.15e-08     
    16     1.09e-07   5.36e-09     
    17     6.12e-08   2.13e-09     
 ------------------------------------------------------------------------------
                                   CCSD Lambda converged.

 Computing density matrices in double precision...
           Orbital response amplitudes will be solved using DIIS.
           Start     Size      MaxIter   EConv     LConv     
           3         7         100       1.00e-06  1.00e-06  
 ------------------------------------------------------------------------------
            Enorm      Ldiff       Comment
 ------------------------------------------------------------------------------
     1     8.74e-02   1.05e-02     
     2     8.91e-02   6.35e-03     
     3     1.28e-01   2.89e-02     
     4     8.68e-03   5.93e-02     Switched to DIIS steps.
     5     3.94e-03   8.90e-04     
     6     9.14e-04   6.84e-05     
     7     4.53e-04   4.83e-06     
     8     1.94e-04   1.05e-05     
     9     4.68e-05   3.72e-05     
    10     1.30e-05   3.59e-06     
    11     4.49e-06   1.95e-06     
    12     1.56e-06   5.32e-08     
    13     1.40e-06   1.01e-07     
    14     2.69e-07   2.98e-08     
 ------------------------------------------------------------------------------
                                   Orbital response converged.

 Computing density matrices... Done.
 CCSD calculation:   CPU 1676.13 s  wall 290.19 s

 Transferring MO TPDM to AO TPDM
 Transferring g2_o1o1o1o1
 Transferring g2_o1o1o1v1
 Transferring g2_o1o1v1v1
 Transferring g2_o1v1o1v1
 Transferring g2_o1v1v1v1
 Transferring g2_v1v1v1v1
 Adding separable TPDM
 Computing TPDM gradient
 --------------------------------------------------------
 2e gradient
  Atom          X               Y               Z
 --------------------------------------------------------
    1        -45.386927        3.499857        0.000000  
    2          7.267295      -22.122000        0.000000  
    3         12.514386       20.185416       -0.000000  
    4         25.605247       -1.563273       -0.000000  
 --------------------------------------------------------
 --------------------------------------------------------
 Final gradient
  Atom          X               Y               Z
 --------------------------------------------------------
    1        -45.386927        3.499857        0.000000  
    2          7.267295      -22.122000        0.000000  
    3         12.514386       20.185416       -0.000000  
    4         25.605247       -1.563273       -0.000000  
 --------------------------------------------------------
 Analytic gradient from two-electron contribution:   CPU 334.81 s  wall 101.46 s

 Total ccman2 time:   CPU 2087.66 s  wall 408.29 s


 --------------------------------------------------------------

                    Orbital Energies (a.u.)
 --------------------------------------------------------------

 Alpha MOs
 -- Occupied --
*******-180.912-169.719-169.717-169.717-104.872 -37.965 -33.155
-33.148 -33.148 -24.339 -24.337 -24.337 -24.331 -24.331 -15.746
-15.724 -10.596  -8.064  -8.060  -8.060  -7.281  -5.517  -5.502
 -5.502  -2.441  -2.434  -2.434  -2.417  -2.417  -1.458  -1.123
 -0.918  -0.815  -0.676  -0.654  -0.630  -0.476  -0.475  -0.411
 -0.404  -0.404
 -- Virtual --
 -0.019   0.066   0.086   0.106   0.127   0.128   0.161   0.179
  0.204   0.206   0.214   0.235   0.281   0.301   0.308   0.317
  0.318   0.351   0.542   0.562   0.563   0.577   0.584   0.598
  0.600   0.614   0.667   0.771   0.842   0.910   0.979   0.996
  1.024   1.077   1.104   1.130   1.183   1.186   1.241   1.343
  1.397   1.501   1.507   1.543   1.593   1.895   1.987   2.023
  2.236   2.384   2.500   2.598   2.623   2.718   2.914   3.048
  3.110   3.368   4.107   4.174   4.344   4.388   4.456   4.470
  4.476   4.479   4.547   4.707   4.814   5.193   6.497   6.510
  6.540  10.322  26.622  26.667  27.076  28.909  29.492  29.502
 29.524  29.844  29.851  29.852  29.873  29.949  36.548  37.108
130.552 130.559 130.586 154.296 219.1651912.215
 --------------------------------------------------------------

          Ground-State Mulliken Net Atomic Charges

     Atom                 Charge (a.u.)
  ----------------------------------------
      1 I                     0.127052
      2 N                    -0.069856
      3 N                     0.018359
      4 Cl                   -0.075556
  ----------------------------------------
  Sum of atomic charges =    -0.000000

 -----------------------------------------------------------------
                    Cartesian Multipole Moments
 -----------------------------------------------------------------
    Charge (ESU x 10^10)
                 0.0000
    Dipole Moment (Debye)
         X       1.2486      Y      -0.0955      Z       0.0000
       Tot       1.2522
    Quadrupole Moments (Debye-Ang)
        XX     -50.0640     XY      -0.9771     YY     -54.7829
        XZ      -0.0000     YZ      -0.0000     ZZ     -52.4975
    Octopole Moments (Debye-Ang^2)
       XXX      55.8781    XXY      -0.1220    XYY      17.7822
       YYY      -0.6264    XXZ       0.0000    XYZ      -0.0000
       YYZ       0.0000    XZZ      14.9589    YZZ      -0.1394
       ZZZ       0.0000
    Hexadecapole Moments (Debye-Ang^3)
      XXXX   -1171.4657   XXXY     -18.4393   XXYY    -230.1531
      XYYY      -1.0932   YYYY     -87.9782   XXXZ      -0.0000
      XXYZ      -0.0000   XYYZ      -0.0000   YYYZ       0.0000
      XXZZ    -225.0408   XYZZ      -0.2961   YYZZ     -25.2052
      XZZZ      -0.0000   YZZZ      -0.0000   ZZZZ     -66.1894
 -----------------------------------------------------------------
 DrvMan completing analytic gradient of the correlated energy
 Correlated dipole moment
            1
    1   0.4912304
    2  -0.0375689
    3   0.0000000
 Energy read as -7485.841718895
 Full Analytical Gradient: (in a.u., or Hartree/Bohr)
             1             2             3             4
    1   -0.00015179   -0.00039966    0.00055725   -0.00000579
    2    0.00007949   -0.00105511    0.00099042   -0.00001480
    3   -0.00000000    0.00000000   -0.00000000    0.00000000
 Gradient time:  CPU 1.42 s  wall 1.47 s
 ----------------------------------------------------------------
             Standard Nuclear Orientation (Angstroms)
    I     Atom           X                Y                Z
 ----------------------------------------------------------------
    1      I       1.3352023092    -0.0140888408     0.0000000000
    2      N      -0.7877088890     0.5328662558     0.0010000000
    3      N      -1.4669178634    -0.4618494243     0.0000000000
    4      Cl     -3.2343138307     0.0146818084    -0.0000000000
 ----------------------------------------------------------------
 Nuclear Repulsion Energy =   344.1877114566 hartrees
 There are       42 alpha and       42 beta electrons

                       Distance Matrix (Angstroms)
             I (  1)   N (  2)   N (  3)
   N (  2)  2.192239
   N (  3)  2.837669  1.204485
   Cl(  4)  4.569607  2.500878  1.830511

 Requested basis set is 6-311++G(d,p)
 There are 49 shells and 136 basis functions
 A cutoff of  1.0D-14 yielded   1013 shell pairs
 There are      8370 function pairs (      9392 Cartesian)
 Smallest overlap matrix eigenvalue = 2.53E-04
 Guess MOs from SCF MO coefficient file

 -----------------------------------------------------------------------
  General SCF calculation program by
  Eric Jon Sundstrom, Paul Horn, Yuezhi Mao, Dmitri Zuev, Alec White,
  David Stuck, Shaama M.S., Shane Yost, Joonho Lee, David Small,
  Daniel Levine, Susi Lehtola, Hugh Burton, Evgeny Epifanovsky
 -----------------------------------------------------------------------
 Hartree-Fock
 using 6 threads for integral computing
 -------------------------------------------------------
 OpenMP Integral computing Module                
 Release: version 2.0, May 2017, Q-Chem Inc. Pleasanton 
 -------------------------------------------------------
 A restricted SCF calculation will be
 performed using DIIS
 SCF converges when DIIS error is below 1.0e-08
 ---------------------------------------
  Cycle       Energy         DIIS error
 ---------------------------------------
    1   -7485.1254367410      2.35e-05  
    2   -7485.1254381609      6.82e-06  
    3   -7485.1254383531      4.01e-06  
    4   -7485.1254384120      1.38e-06  
    5   -7485.1254384293      7.65e-07  
    6   -7485.1254384351      4.26e-07  
    7   -7485.1254384372      1.68e-07  
    8   -7485.1254384374      6.50e-08  
    9   -7485.1254384375      2.93e-08  
   10   -7485.1254384376      1.07e-08  
   11   -7485.1254384376      4.16e-09  Convergence criterion met
 ---------------------------------------
 SCF time:   CPU 8.26s  wall 1.00s 
 SCF   energy in the final basis set =    -7485.1254384376
 Total energy in the final basis set =    -7485.1254384376


 ------------------------------------------------------------------------------

   CCMAN2: suite of methods based on coupled cluster
           and equation of motion theories.

   Components:
   * libvmm-1.3-trunk
     by Evgeny Epifanovsky, Ilya Kaliman.
   * libtensor-2.5-trunk
     by Evgeny Epifanovsky, Michael Wormit, Dmitry Zuev, Sam Manzer, 
        Ilya Kaliman.
   * libcc-2.5-trunk
     by Evgeny Epifanovsky, Arik Landau, Tomasz Kus, Kirill Khistyaev, 
        Dmitry Zuev, Prashant Manohar, Xintian Feng, Anna Krylov, 
        Matthew Goldey, Alec White, Thomas Jagau, Kaushik Nanda, 
        Anastasia Gunina, Alexander Kunitsa, Joonho Lee.

   CCMAN original authors:
   Anna I. Krylov, C. David Sherrill, Steven R. Gwaltney,
   Edward F. C. Byrd (2000)
   Sergey V. Levchenko, Lyudmila V. Slipchenko, Tao Wang,
   Ana-Maria C. Cristian (2003)
   Piotr A. Pieniazek, C. Melania Oana, Evgeny Epifanovsky (2007)
   Prashant Manohar (2009)

 ------------------------------------------------------------------------------


 Allocating and initializing 63808MB of RAM...
 Calculation will run on 6 cores.


 Alpha MOs, Restricted
 -- Occupied --                  
******* -180.91 -169.72 -169.72 -169.72 -104.87  -37.97  -33.15
  1 A     2 A     3 A     4 A     5 A     6 A     7 A     8 A                  
-33.148 -33.148 -24.339 -24.337 -24.337 -24.331 -24.331 -15.746
  9 A    10 A    11 A    12 A    13 A    14 A    15 A    16 A                  
-15.725 -10.596  -8.064  -8.060  -8.060  -7.281  -5.517  -5.502
 17 A    18 A    19 A    20 A    21 A    22 A    23 A    24 A                  
 -5.502  -2.441  -2.434  -2.434  -2.417  -2.417  -1.458  -1.123
 25 A    26 A    27 A    28 A    29 A    30 A    31 A    32 A                  
 -0.918  -0.815  -0.676  -0.654  -0.630  -0.476  -0.475  -0.412
 33 A    34 A    35 A    36 A    37 A    38 A    39 A    40 A                  
 -0.404  -0.404
 41 A    42 A                                                                  
 -- Virtual --                   
 -0.019   0.066   0.086   0.106   0.127   0.128   0.161   0.179
 43 A    44 A    45 A    46 A    47 A    48 A    49 A    50 A                  
  0.204   0.206   0.214   0.235   0.282   0.301   0.308   0.317
 51 A    52 A    53 A    54 A    55 A    56 A    57 A    58 A                  
  0.318   0.351   0.542   0.562   0.563   0.577   0.584   0.598
 59 A    60 A    61 A    62 A    63 A    64 A    65 A    66 A                  
  0.600   0.614   0.667   0.771   0.843   0.910   0.979   0.996
 67 A    68 A    69 A    70 A    71 A    72 A    73 A    74 A                  
  1.024   1.077   1.104   1.130   1.183   1.186   1.241   1.343
 75 A    76 A    77 A    78 A    79 A    80 A    81 A    82 A                  
  1.397   1.501   1.507   1.543   1.593   1.895   1.986   2.023
 83 A    84 A    85 A    86 A    87 A    88 A    89 A    90 A                  
  2.237   2.383   2.500   2.598   2.623   2.717   2.914   3.047
 91 A    92 A    93 A    94 A    95 A    96 A    97 A    98 A                  
  3.109   3.367   4.107   4.174   4.344   4.387   4.456   4.470
 99 A   100 A   101 A   102 A   103 A   104 A   105 A   106 A                  
  4.476   4.479   4.547   4.707   4.814   5.194   6.497   6.510
107 A   108 A   109 A   110 A   111 A   112 A   113 A   114 A                  
  6.540  10.322  26.622  26.667  27.076  28.909  29.492  29.502
115 A   116 A   117 A   118 A   119 A   120 A   121 A   122 A                  
 29.524  29.844  29.851  29.852  29.873  29.949  36.548  37.105
123 A   124 A   125 A   126 A   127 A   128 A   129 A   130 A                  
130.552 130.559 130.586 154.296 219.1651912.215
131 A   132 A   133 A   134 A   135 A   136 A                                  

 Beta MOs, Restricted
 -- Occupied --                  
******* -180.91 -169.72 -169.72 -169.72 -104.87  -37.97  -33.15
  1 A     2 A     3 A     4 A     5 A     6 A     7 A     8 A                  
-33.148 -33.148 -24.339 -24.337 -24.337 -24.331 -24.331 -15.746
  9 A    10 A    11 A    12 A    13 A    14 A    15 A    16 A                  
-15.725 -10.596  -8.064  -8.060  -8.060  -7.281  -5.517  -5.502
 17 A    18 A    19 A    20 A    21 A    22 A    23 A    24 A                  
 -5.502  -2.441  -2.434  -2.434  -2.417  -2.417  -1.458  -1.123
 25 A    26 A    27 A    28 A    29 A    30 A    31 A    32 A                  
 -0.918  -0.815  -0.676  -0.654  -0.630  -0.476  -0.475  -0.412
 33 A    34 A    35 A    36 A    37 A    38 A    39 A    40 A                  
 -0.404  -0.404
 41 A    42 A                                                                  
 -- Virtual --                   
 -0.019   0.066   0.086   0.106   0.127   0.128   0.161   0.179
 43 A    44 A    45 A    46 A    47 A    48 A    49 A    50 A                  
  0.204   0.206   0.214   0.235   0.282   0.301   0.308   0.317
 51 A    52 A    53 A    54 A    55 A    56 A    57 A    58 A                  
  0.318   0.351   0.542   0.562   0.563   0.577   0.584   0.598
 59 A    60 A    61 A    62 A    63 A    64 A    65 A    66 A                  
  0.600   0.614   0.667   0.771   0.843   0.910   0.979   0.996
 67 A    68 A    69 A    70 A    71 A    72 A    73 A    74 A                  
  1.024   1.077   1.104   1.130   1.183   1.186   1.241   1.343
 75 A    76 A    77 A    78 A    79 A    80 A    81 A    82 A                  
  1.397   1.501   1.507   1.543   1.593   1.895   1.986   2.023
 83 A    84 A    85 A    86 A    87 A    88 A    89 A    90 A                  
  2.237   2.383   2.500   2.598   2.623   2.717   2.914   3.047
 91 A    92 A    93 A    94 A    95 A    96 A    97 A    98 A                  
  3.109   3.367   4.107   4.174   4.344   4.387   4.456   4.470
 99 A   100 A   101 A   102 A   103 A   104 A   105 A   106 A                  
  4.476   4.479   4.547   4.707   4.814   5.194   6.497   6.510
107 A   108 A   109 A   110 A   111 A   112 A   113 A   114 A                  
  6.540  10.322  26.622  26.667  27.076  28.909  29.492  29.502
115 A   116 A   117 A   118 A   119 A   120 A   121 A   122 A                  
 29.524  29.844  29.851  29.852  29.873  29.949  36.548  37.105
123 A   124 A   125 A   126 A   127 A   128 A   129 A   130 A                  
130.552 130.559 130.586 154.296 219.1651912.215
131 A   132 A   133 A   134 A   135 A   136 A                                  

 Occupation and symmetry of molecular orbitals

 Point group: C1 (1 irreducible representation).

                           A     All 
 -------------------------------------
 All molecular orbitals:
  - Alpha                  136   136 
  - Beta                   136   136 
 -------------------------------------
 Alpha orbitals:
  - Frozen occupied        25    25  
  - Active occupied        17    17  
  - Active virtual         94    94  
  - Frozen virtual         0     0   
 -------------------------------------
 Beta orbitals:
  - Frozen occupied        25    25  
  - Active occupied        17    17  
  - Active virtual         94    94  
  - Frozen virtual         0     0   
 -------------------------------------

 Import integrals:   CPU 0.00 s  wall 0.00 s

 Import integrals:   CPU 63.56 s  wall 12.44 s

 MP2 amplitudes:   CPU 0.19 s  wall 0.15 s

Running a double precision version
           CCSD T amplitudes will be solved using DIIS.

           Start     Size      MaxIter   EConv     TConv     
           3         7         100       1.00e-07  1.00e-05  
 ------------------------------------------------------------------------------
           Energy (a.u.)   Ediff      Tdiff       Comment
 ------------------------------------------------------------------------------
         -7485.82730702                           
     1   -7485.81346474   1.38e-02   8.07e-01     
     2   -7485.83895499   2.55e-02   1.09e-01     
     3   -7485.83784018   1.11e-03   4.86e-02     
     4   -7485.84060778   2.77e-03   1.44e-02     Switched to DIIS steps.
     5   -7485.84161322   1.01e-03   1.34e-02     
     6   -7485.84169082   7.76e-05   2.98e-03     
     7   -7485.84170754   1.67e-05   1.65e-03     
     8   -7485.84171570   8.16e-06   5.02e-04     
     9   -7485.84172033   4.63e-06   3.43e-04     
    10   -7485.84172004   2.86e-07   1.04e-04     
    11   -7485.84172010   5.16e-08   4.95e-05     
    12   -7485.84171993   1.63e-07   2.81e-05     
    13   -7485.84171997   3.66e-08   1.09e-05     
    14   -7485.84171991   6.28e-08   6.37e-06     
 ------------------------------------------------------------------------------
         -7485.84171991                           CCSD T converged.

End of double precision
 SCF energy                 = -7485.12543844
 MP2 energy                 = -7485.82730702
 CCSD correlation energy     =    -0.71628147
 CCSD total energy           = -7485.84171991

 CCSD  T1^2 = 0.0133  T2^2 = 0.2836  Leading amplitudes:

 Amplitude    Orbitals with energies
  0.0283       38 (A) A                  ->    44 (A) A                   
              -0.4764                          0.0660                     
  0.0283       38 (A) B                  ->    44 (A) B                   
              -0.4764                          0.0660                     
 -0.0192       40 (A) A                  ->    49 (A) A                   
              -0.4116                          0.1613                     
 -0.0192       40 (A) B                  ->    49 (A) B                   
              -0.4116                          0.1613                     

 Amplitude    Orbitals with energies
 -0.0905       37 (A) A      37 (A) B    ->    44 (A) A      44 (A) B     
              -0.6302       -0.6302            0.0660        0.0660       
  0.0905       37 (A) A      37 (A) B    ->    44 (A) B      44 (A) A     
              -0.6302       -0.6302            0.0660        0.0660       
  0.0905       37 (A) B      37 (A) A    ->    44 (A) A      44 (A) B     
              -0.6302       -0.6302            0.0660        0.0660       
 -0.0905       37 (A) B      37 (A) A    ->    44 (A) B      44 (A) A     
              -0.6302       -0.6302            0.0660        0.0660       

 Computing CCSD intemediates for later calculations in double precision
 Finished.

Running a double precision version
           CCSD Lambda amplitudes will be solved using DIIS.
           Start     Size      MaxIter   EConv     LConv     
           3         7         100       1.00e-07  1.00e-05  
 ------------------------------------------------------------------------------
            Enorm      Ldiff       Comment
 ------------------------------------------------------------------------------
     1     5.76e-02   4.56e-02     
     2     1.29e-02   3.39e-03     
     3     5.49e-03   2.35e-03     
     4     3.15e-03   8.67e-04     Switched to DIIS steps.
     5     1.19e-03   6.83e-04     
     6     6.63e-04   2.28e-04     
     7     2.18e-04   8.70e-05     
     8     8.54e-05   3.22e-06     
     9     2.86e-05   3.27e-06     
    10     1.20e-05   1.31e-06     
    11     5.47e-06   3.85e-07     
    12     2.22e-06   2.69e-09     
    13     9.82e-07   9.17e-08     
    14     4.23e-07   1.86e-08     
    15     2.39e-07   2.19e-08     
    16     1.10e-07   5.54e-09     
    17     6.16e-08   2.18e-09     
 ------------------------------------------------------------------------------
                                   CCSD Lambda converged.

 Computing density matrices in double precision...
           Orbital response amplitudes will be solved using DIIS.
           Start     Size      MaxIter   EConv     LConv     
           3         7         100       1.00e-06  1.00e-06  
 ------------------------------------------------------------------------------
            Enorm      Ldiff       Comment
 ------------------------------------------------------------------------------
     1     8.74e-02   1.05e-02     
     2     8.92e-02   6.29e-03     
     3     1.28e-01   2.88e-02     
     4     8.67e-03   5.93e-02     Switched to DIIS steps.
     5     3.94e-03   8.77e-04     
     6     9.13e-04   6.52e-05     
     7     4.52e-04   5.18e-06     
     8     1.93e-04   1.06e-05     
     9     4.68e-05   3.71e-05     
    10     1.30e-05   3.55e-06     
    11     4.49e-06   1.95e-06     
    12     1.56e-06   4.80e-08     
    13     1.40e-06   1.04e-07     
    14     2.71e-07   2.77e-08     
 ------------------------------------------------------------------------------
                                   Orbital response converged.

 Computing density matrices... Done.
 CCSD calculation:   CPU 1675.30 s  wall 290.08 s

 Transferring MO TPDM to AO TPDM
 Transferring g2_o1o1o1o1
 Transferring g2_o1o1o1v1
 Transferring g2_o1o1v1v1
 Transferring g2_o1v1o1v1
 Transferring g2_o1v1v1v1
 Transferring g2_v1v1v1v1
 Adding separable TPDM
 Computing TPDM gradient
 --------------------------------------------------------
 2e gradient
  Atom          X               Y               Z
 --------------------------------------------------------
    1        -45.384628        3.511701        0.010386  
    2          7.286082      -22.123062       -0.027901  
    3         12.490629       20.174317        0.015241  
    4         25.607917       -1.562955        0.002274  
 --------------------------------------------------------
 --------------------------------------------------------
 Final gradient
  Atom          X               Y               Z
 --------------------------------------------------------
    1        -45.384628        3.511701        0.010386  
    2          7.286082      -22.123062       -0.027901  
    3         12.490629       20.174317        0.015241  
    4         25.607917       -1.562955        0.002274  
 --------------------------------------------------------
 Analytic gradient from two-electron contribution:   CPU 330.47 s  wall 98.02 s

 Total ccman2 time:   CPU 2080.92 s  wall 404.00 s


 --------------------------------------------------------------

                    Orbital Energies (a.u.)
 --------------------------------------------------------------

 Alpha MOs
 -- Occupied --
*******-180.912-169.719-169.717-169.717-104.872 -37.965 -33.155
-33.148 -33.148 -24.339 -24.337 -24.337 -24.331 -24.331 -15.746
-15.725 -10.596  -8.064  -8.060  -8.060  -7.281  -5.517  -5.502
 -5.502  -2.441  -2.434  -2.434  -2.417  -2.417  -1.458  -1.123
 -0.918  -0.815  -0.676  -0.654  -0.630  -0.476  -0.475  -0.412
 -0.404  -0.404
 -- Virtual --
 -0.019   0.066   0.086   0.106   0.127   0.128   0.161   0.179
  0.204   0.206   0.214   0.235   0.282   0.301   0.308   0.317
  0.318   0.351   0.542   0.562   0.563   0.577   0.584   0.598
  0.600   0.614   0.667   0.771   0.843   0.910   0.979   0.996
  1.024   1.077   1.104   1.130   1.183   1.186   1.241   1.343
  1.397   1.501   1.507   1.543   1.593   1.895   1.986   2.023
  2.237   2.383   2.500   2.598   2.623   2.717   2.914   3.047
  3.109   3.367   4.107   4.174   4.344   4.387   4.456   4.470
  4.476   4.479   4.547   4.707   4.814   5.194   6.497   6.510
  6.540  10.322  26.622  26.667  27.076  28.909  29.492  29.502
 29.524  29.844  29.851  29.852  29.873  29.949  36.548  37.105
130.552 130.559 130.586 154.296 219.1651912.215
 --------------------------------------------------------------

          Ground-State Mulliken Net Atomic Charges

     Atom                 Charge (a.u.)
  ----------------------------------------
      1 I                     0.126986
      2 N                    -0.069943
      3 N                     0.018458
      4 Cl                   -0.075501
  ----------------------------------------
  Sum of atomic charges =    -0.000000

 -----------------------------------------------------------------
                    Cartesian Multipole Moments
 -----------------------------------------------------------------
    Charge (ESU x 10^10)
                 0.0000
    Dipole Moment (Debye)
         X       1.2468      Y      -0.0959      Z      -0.0002
       Tot       1.2505
    Quadrupole Moments (Debye-Ang)
        XX     -50.0575     XY      -0.9788     YY     -54.7837
        XZ      -0.0015     YZ      -0.0022     ZZ     -52.4994
    Octopole Moments (Debye-Ang^2)
       XXX      55.8464    XXY      -0.1335    XYY      17.7839
       YYY      -0.6466    XXZ      -0.0118    XYZ       0.0034
       YYZ      -0.0065    XZZ      14.9594    YZZ      -0.1448
       ZZZ      -0.0154
    Hexadecapole Moments (Debye-Ang^3)
      XXXX   -1171.3484   XXXY     -18.4491   XXYY    -230.1504
      XYYY      -1.0804   YYYY     -88.0154   XXXZ       0.0047
      XXYZ      -0.0058   XYYZ       0.0047   YYYZ      -0.0127
      XXZZ    -225.0381   XYZZ      -0.2934   YYZZ     -25.2112
      XZZZ       0.0104   YZZZ      -0.0097   ZZZZ     -66.1921
 -----------------------------------------------------------------
 DrvMan completing analytic gradient of the correlated energy
 Correlated dipole moment
            1
    1   0.4905324
    2  -0.0377374
    3  -0.0000947
 Energy read as -7485.841719907
 Full Analytical Gradient: (in a.u., or Hartree/Bohr)
             1             2             3             4
    1   -0.00006153    0.00009999    0.00008067   -0.00011913
    2    0.00002908   -0.00002386   -0.00003353    0.00002831
    3   -0.00001043    0.00001066    0.00001228   -0.00001251
 Gradient time:  CPU 1.37 s  wall 1.43 s
 ----------------------------------------------------------------
             Standard Nuclear Orientation (Angstroms)
    I     Atom           X                Y                Z
 ----------------------------------------------------------------
    1      I       1.3352023092    -0.0140888408     0.0000000000
    2      N      -0.7877088890     0.5328662558    -0.0000000000
    3      N      -1.4659178634    -0.4618494243     0.0000000000
    4      Cl     -3.2343138307     0.0146818084    -0.0000000000
 ----------------------------------------------------------------
 Nuclear Repulsion Energy =   344.2037560955 hartrees
 There are       42 alpha and       42 beta electrons

                       Distance Matrix (Angstroms)
             I (  1)   N (  2)   N (  3)
   N (  2)  2.192239
   N (  3)  2.836682  1.203921
   Cl(  4)  4.569607  2.500878  1.831477

 Requested basis set is 6-311++G(d,p)
 There are 49 shells and 136 basis functions
 A cutoff of  1.0D-14 yielded   1013 shell pairs
 There are      8370 function pairs (      9392 Cartesian)
 Smallest overlap matrix eigenvalue = 2.53E-04
 Guess MOs from SCF MO coefficient file

 -----------------------------------------------------------------------
  General SCF calculation program by
  Eric Jon Sundstrom, Paul Horn, Yuezhi Mao, Dmitri Zuev, Alec White,
  David Stuck, Shaama M.S., Shane Yost, Joonho Lee, David Small,
  Daniel Levine, Susi Lehtola, Hugh Burton, Evgeny Epifanovsky
 -----------------------------------------------------------------------
 Hartree-Fock
 using 6 threads for integral computing
 -------------------------------------------------------
 OpenMP Integral computing Module                
 Release: version 2.0, May 2017, Q-Chem Inc. Pleasanton 
 -------------------------------------------------------
 A restricted SCF calculation will be
 performed using DIIS
 SCF converges when DIIS error is below 1.0e-08
 ---------------------------------------
  Cycle       Energy         DIIS error
 ---------------------------------------
    1   -7485.1254728755      2.30e-05  
    2   -7485.1254744311      6.28e-06  
    3   -7485.1254746293      3.56e-06  
    4   -7485.1254746723      1.49e-06  
    5   -7485.1254746890      6.80e-07  
    6   -7485.1254746946      3.67e-07  
    7   -7485.1254746961      1.47e-07  
    8   -7485.1254746963      5.49e-08  
    9   -7485.1254746964      2.34e-08  
   10   -7485.1254746964      9.86e-09  Convergence criterion met
 ---------------------------------------
 SCF time:   CPU 7.36s  wall 2.00s 
 SCF   energy in the final basis set =    -7485.1254746964
 Total energy in the final basis set =    -7485.1254746964


 ------------------------------------------------------------------------------

   CCMAN2: suite of methods based on coupled cluster
           and equation of motion theories.

   Components:
   * libvmm-1.3-trunk
     by Evgeny Epifanovsky, Ilya Kaliman.
   * libtensor-2.5-trunk
     by Evgeny Epifanovsky, Michael Wormit, Dmitry Zuev, Sam Manzer, 
        Ilya Kaliman.
   * libcc-2.5-trunk
     by Evgeny Epifanovsky, Arik Landau, Tomasz Kus, Kirill Khistyaev, 
        Dmitry Zuev, Prashant Manohar, Xintian Feng, Anna Krylov, 
        Matthew Goldey, Alec White, Thomas Jagau, Kaushik Nanda, 
        Anastasia Gunina, Alexander Kunitsa, Joonho Lee.

   CCMAN original authors:
   Anna I. Krylov, C. David Sherrill, Steven R. Gwaltney,
   Edward F. C. Byrd (2000)
   Sergey V. Levchenko, Lyudmila V. Slipchenko, Tao Wang,
   Ana-Maria C. Cristian (2003)
   Piotr A. Pieniazek, C. Melania Oana, Evgeny Epifanovsky (2007)
   Prashant Manohar (2009)

 ------------------------------------------------------------------------------


 Allocating and initializing 63808MB of RAM...
 Calculation will run on 6 cores.


 Alpha MOs, Restricted
 -- Occupied --                  
******* -180.91 -169.72 -169.72 -169.72 -104.87  -37.97  -33.15
  1 A     2 A     3 A     4 A     5 A     6 A     7 A     8 A                  
-33.148 -33.148 -24.339 -24.337 -24.337 -24.331 -24.331 -15.746
  9 A    10 A    11 A    12 A    13 A    14 A    15 A    16 A                  
-15.725 -10.596  -8.064  -8.060  -8.060  -7.282  -5.517  -5.502
 17 A    18 A    19 A    20 A    21 A    22 A    23 A    24 A                  
 -5.502  -2.441  -2.434  -2.434  -2.417  -2.417  -1.458  -1.122
 25 A    26 A    27 A    28 A    29 A    30 A    31 A    32 A                  
 -0.918  -0.815  -0.676  -0.654  -0.630  -0.476  -0.475  -0.411
 33 A    34 A    35 A    36 A    37 A    38 A    39 A    40 A                  
 -0.404  -0.404
 41 A    42 A                                                                  
 -- Virtual --                   
 -0.019   0.066   0.086   0.106   0.127   0.128   0.161   0.179
 43 A    44 A    45 A    46 A    47 A    48 A    49 A    50 A                  
  0.204   0.206   0.214   0.235   0.282   0.301   0.308   0.317
 51 A    52 A    53 A    54 A    55 A    56 A    57 A    58 A                  
  0.318   0.351   0.542   0.562   0.563   0.577   0.584   0.599
 59 A    60 A    61 A    62 A    63 A    64 A    65 A    66 A                  
  0.600   0.614   0.667   0.771   0.842   0.910   0.979   0.996
 67 A    68 A    69 A    70 A    71 A    72 A    73 A    74 A                  
  1.024   1.077   1.104   1.130   1.183   1.186   1.241   1.343
 75 A    76 A    77 A    78 A    79 A    80 A    81 A    82 A                  
  1.397   1.501   1.507   1.543   1.593   1.895   1.986   2.023
 83 A    84 A    85 A    86 A    87 A    88 A    89 A    90 A                  
  2.236   2.383   2.500   2.598   2.623   2.718   2.914   3.048
 91 A    92 A    93 A    94 A    95 A    96 A    97 A    98 A                  
  3.109   3.368   4.107   4.174   4.344   4.387   4.456   4.470
 99 A   100 A   101 A   102 A   103 A   104 A   105 A   106 A                  
  4.476   4.479   4.547   4.707   4.814   5.193   6.497   6.510
107 A   108 A   109 A   110 A   111 A   112 A   113 A   114 A                  
  6.539  10.322  26.622  26.667  27.076  28.909  29.492  29.502
115 A   116 A   117 A   118 A   119 A   120 A   121 A   122 A                  
 29.524  29.844  29.851  29.852  29.873  29.949  36.548  37.107
123 A   124 A   125 A   126 A   127 A   128 A   129 A   130 A                  
130.552 130.559 130.586 154.296 219.1651912.215
131 A   132 A   133 A   134 A   135 A   136 A                                  

 Beta MOs, Restricted
 -- Occupied --                  
******* -180.91 -169.72 -169.72 -169.72 -104.87  -37.97  -33.15
  1 A     2 A     3 A     4 A     5 A     6 A     7 A     8 A                  
-33.148 -33.148 -24.339 -24.337 -24.337 -24.331 -24.331 -15.746
  9 A    10 A    11 A    12 A    13 A    14 A    15 A    16 A                  
-15.725 -10.596  -8.064  -8.060  -8.060  -7.282  -5.517  -5.502
 17 A    18 A    19 A    20 A    21 A    22 A    23 A    24 A                  
 -5.502  -2.441  -2.434  -2.434  -2.417  -2.417  -1.458  -1.122
 25 A    26 A    27 A    28 A    29 A    30 A    31 A    32 A                  
 -0.918  -0.815  -0.676  -0.654  -0.630  -0.476  -0.475  -0.411
 33 A    34 A    35 A    36 A    37 A    38 A    39 A    40 A                  
 -0.404  -0.404
 41 A    42 A                                                                  
 -- Virtual --                   
 -0.019   0.066   0.086   0.106   0.127   0.128   0.161   0.179
 43 A    44 A    45 A    46 A    47 A    48 A    49 A    50 A                  
  0.204   0.206   0.214   0.235   0.282   0.301   0.308   0.317
 51 A    52 A    53 A    54 A    55 A    56 A    57 A    58 A                  
  0.318   0.351   0.542   0.562   0.563   0.577   0.584   0.599
 59 A    60 A    61 A    62 A    63 A    64 A    65 A    66 A                  
  0.600   0.614   0.667   0.771   0.842   0.910   0.979   0.996
 67 A    68 A    69 A    70 A    71 A    72 A    73 A    74 A                  
  1.024   1.077   1.104   1.130   1.183   1.186   1.241   1.343
 75 A    76 A    77 A    78 A    79 A    80 A    81 A    82 A                  
  1.397   1.501   1.507   1.543   1.593   1.895   1.986   2.023
 83 A    84 A    85 A    86 A    87 A    88 A    89 A    90 A                  
  2.236   2.383   2.500   2.598   2.623   2.718   2.914   3.048
 91 A    92 A    93 A    94 A    95 A    96 A    97 A    98 A                  
  3.109   3.368   4.107   4.174   4.344   4.387   4.456   4.470
 99 A   100 A   101 A   102 A   103 A   104 A   105 A   106 A                  
  4.476   4.479   4.547   4.707   4.814   5.193   6.497   6.510
107 A   108 A   109 A   110 A   111 A   112 A   113 A   114 A                  
  6.539  10.322  26.622  26.667  27.076  28.909  29.492  29.502
115 A   116 A   117 A   118 A   119 A   120 A   121 A   122 A                  
 29.524  29.844  29.851  29.852  29.873  29.949  36.548  37.107
123 A   124 A   125 A   126 A   127 A   128 A   129 A   130 A                  
130.552 130.559 130.586 154.296 219.1651912.215
131 A   132 A   133 A   134 A   135 A   136 A                                  

 Occupation and symmetry of molecular orbitals

 Point group: C1 (1 irreducible representation).

                           A     All 
 -------------------------------------
 All molecular orbitals:
  - Alpha                  136   136 
  - Beta                   136   136 
 -------------------------------------
 Alpha orbitals:
  - Frozen occupied        25    25  
  - Active occupied        17    17  
  - Active virtual         94    94  
  - Frozen virtual         0     0   
 -------------------------------------
 Beta orbitals:
  - Frozen occupied        25    25  
  - Active occupied        17    17  
  - Active virtual         94    94  
  - Frozen virtual         0     0   
 -------------------------------------

 Import integrals:   CPU 0.00 s  wall 0.00 s

 Import integrals:   CPU 63.99 s  wall 12.73 s

 MP2 amplitudes:   CPU 0.18 s  wall 0.14 s

Running a double precision version
           CCSD T amplitudes will be solved using DIIS.

           Start     Size      MaxIter   EConv     TConv     
           3         7         100       1.00e-07  1.00e-05  
 ------------------------------------------------------------------------------
           Energy (a.u.)   Ediff      Tdiff       Comment
 ------------------------------------------------------------------------------
         -7485.82729652                           
     1   -7485.81347403   1.38e-02   8.07e-01     
     2   -7485.83895214   2.55e-02   1.09e-01     
     3   -7485.83784098   1.11e-03   4.85e-02     
     4   -7485.84060726   2.77e-03   1.44e-02     Switched to DIIS steps.
     5   -7485.84161258   1.01e-03   1.34e-02     
     6   -7485.84169012   7.75e-05   2.98e-03     
     7   -7485.84170684   1.67e-05   1.65e-03     
     8   -7485.84171499   8.15e-06   5.03e-04     
     9   -7485.84171963   4.64e-06   3.43e-04     
    10   -7485.84171934   2.87e-07   1.04e-04     
    11   -7485.84171939   5.39e-08   4.95e-05     
    12   -7485.84171923   1.64e-07   2.81e-05     
    13   -7485.84171927   3.66e-08   1.09e-05     
    14   -7485.84171920   6.28e-08   6.37e-06     
 ------------------------------------------------------------------------------
         -7485.84171920                           CCSD T converged.

End of double precision
 SCF energy                 = -7485.12547470
 MP2 energy                 = -7485.82729652
 CCSD correlation energy     =    -0.71624451
 CCSD total energy           = -7485.84171920

 CCSD  T1^2 = 0.0133  T2^2 = 0.2836  Leading amplitudes:

 Amplitude    Orbitals with energies
 -0.0282       38 (A) A                  ->    44 (A) A                   
              -0.4763                          0.0661                     
 -0.0282       38 (A) B                  ->    44 (A) B                   
              -0.4763                          0.0661                     
  0.0191       40 (A) A                  ->    49 (A) A                   
              -0.4115                          0.1612                     
  0.0191       40 (A) B                  ->    49 (A) B                   
              -0.4115                          0.1612                     

 Amplitude    Orbitals with energies
 -0.0905       37 (A) A      37 (A) B    ->    44 (A) A      44 (A) B     
              -0.6304       -0.6304            0.0661        0.0661       
  0.0905       37 (A) A      37 (A) B    ->    44 (A) B      44 (A) A     
              -0.6304       -0.6304            0.0661        0.0661       
  0.0905       37 (A) B      37 (A) A    ->    44 (A) A      44 (A) B     
              -0.6304       -0.6304            0.0661        0.0661       
 -0.0905       37 (A) B      37 (A) A    ->    44 (A) B      44 (A) A     
              -0.6304       -0.6304            0.0661        0.0661       

 Computing CCSD intemediates for later calculations in double precision
 Finished.

Running a double precision version
           CCSD Lambda amplitudes will be solved using DIIS.
           Start     Size      MaxIter   EConv     LConv     
           3         7         100       1.00e-07  1.00e-05  
 ------------------------------------------------------------------------------
            Enorm      Ldiff       Comment
 ------------------------------------------------------------------------------
     1     5.76e-02   4.56e-02     
     2     1.30e-02   3.39e-03     
     3     5.49e-03   2.35e-03     
     4     3.15e-03   8.68e-04     Switched to DIIS steps.
     5     1.19e-03   6.83e-04     
     6     6.63e-04   2.28e-04     
     7     2.18e-04   8.70e-05     
     8     8.54e-05   3.25e-06     
     9     2.86e-05   3.26e-06     
    10     1.20e-05   1.30e-06     
    11     5.48e-06   3.86e-07     
    12     2.22e-06   2.95e-09     
    13     9.82e-07   9.27e-08     
    14     4.23e-07   1.80e-08     
    15     2.39e-07   2.23e-08     
    16     1.10e-07   5.90e-09     
    17     6.17e-08   2.38e-09     
 ------------------------------------------------------------------------------
                                   CCSD Lambda converged.

 Computing density matrices in double precision...
           Orbital response amplitudes will be solved using DIIS.
           Start     Size      MaxIter   EConv     LConv     
           3         7         100       1.00e-06  1.00e-06  
 ------------------------------------------------------------------------------
            Enorm      Ldiff       Comment
 ------------------------------------------------------------------------------
     1     8.74e-02   1.05e-02     
     2     8.91e-02   6.27e-03     
     3     1.28e-01   2.88e-02     
     4     8.66e-03   5.93e-02     Switched to DIIS steps.
     5     3.94e-03   8.81e-04     
     6     9.13e-04   6.74e-05     
     7     4.53e-04   5.54e-06     
     8     1.94e-04   1.08e-05     
     9     4.69e-05   3.72e-05     
    10     1.30e-05   3.59e-06     
    11     4.50e-06   1.95e-06     
    12     1.57e-06   4.91e-08     
    13     1.41e-06   1.04e-07     
    14     2.69e-07   2.83e-08     
 ------------------------------------------------------------------------------
                                   Orbital response converged.

 Computing density matrices... Done.
 CCSD calculation:   CPU 1675.11 s  wall 290.03 s

 Transferring MO TPDM to AO TPDM
 Transferring g2_o1o1o1o1
 Transferring g2_o1o1o1v1
 Transferring g2_o1o1v1v1
 Transferring g2_o1v1o1v1
 Transferring g2_o1v1v1v1
 Transferring g2_v1v1v1v1
 Adding separable TPDM
 Computing TPDM gradient
 --------------------------------------------------------
 2e gradient
  Atom          X               Y               Z
 --------------------------------------------------------
    1        -45.386522        3.511392        0.000005  
    2          7.292032      -22.147014       -0.000010  
    3         12.498196       20.195027        0.000005  
    4         25.596294       -1.559405        0.000000  
 --------------------------------------------------------
 --------------------------------------------------------
 Final gradient
  Atom          X               Y               Z
 --------------------------------------------------------
    1        -45.386522        3.511392        0.000005  
    2          7.292032      -22.147014       -0.000010  
    3         12.498196       20.195027        0.000005  
    4         25.596294       -1.559405        0.000000  
 --------------------------------------------------------
 Analytic gradient from two-electron contribution:   CPU 323.66 s  wall 100.47 s

 Total ccman2 time:   CPU 2074.04 s  wall 406.80 s


 --------------------------------------------------------------

                    Orbital Energies (a.u.)
 --------------------------------------------------------------

 Alpha MOs
 -- Occupied --
*******-180.912-169.719-169.717-169.717-104.872 -37.965 -33.155
-33.148 -33.148 -24.339 -24.337 -24.337 -24.331 -24.331 -15.746
-15.725 -10.596  -8.064  -8.060  -8.060  -7.282  -5.517  -5.502
 -5.502  -2.441  -2.434  -2.434  -2.417  -2.417  -1.458  -1.122
 -0.918  -0.815  -0.676  -0.654  -0.630  -0.476  -0.475  -0.411
 -0.404  -0.404
 -- Virtual --
 -0.019   0.066   0.086   0.106   0.127   0.128   0.161   0.179
  0.204   0.206   0.214   0.235   0.282   0.301   0.308   0.317
  0.318   0.351   0.542   0.562   0.563   0.577   0.584   0.599
  0.600   0.614   0.667   0.771   0.842   0.910   0.979   0.996
  1.024   1.077   1.104   1.130   1.183   1.186   1.241   1.343
  1.397   1.501   1.507   1.543   1.593   1.895   1.986   2.023
  2.236   2.383   2.500   2.598   2.623   2.718   2.914   3.048
  3.109   3.368   4.107   4.174   4.344   4.387   4.456   4.470
  4.476   4.479   4.547   4.707   4.814   5.193   6.497   6.510
  6.539  10.322  26.622  26.667  27.076  28.909  29.492  29.502
 29.524  29.844  29.851  29.852  29.873  29.949  36.548  37.107
130.552 130.559 130.586 154.296 219.1651912.215
 --------------------------------------------------------------

          Ground-State Mulliken Net Atomic Charges

     Atom                 Charge (a.u.)
  ----------------------------------------
      1 I                     0.126973
      2 N                    -0.069700
      3 N                     0.018734
      4 Cl                   -0.076007
  ----------------------------------------
  Sum of atomic charges =     0.000000

 -----------------------------------------------------------------
                    Cartesian Multipole Moments
 -----------------------------------------------------------------
    Charge (ESU x 10^10)
                 0.0000
    Dipole Moment (Debye)
         X       1.2533      Y      -0.0959      Z      -0.0000
       Tot       1.2570
    Quadrupole Moments (Debye-Ang)
        XX     -50.0832     XY      -0.9795     YY     -54.7807
        XZ       0.0000     YZ      -0.0000     ZZ     -52.4996
    Octopole Moments (Debye-Ang^2)
       XXX      55.9368    XXY      -0.1352    XYY      17.7806
       YYY      -0.6460    XXZ       0.0000    XYZ      -0.0000
       YYZ      -0.0000    XZZ      14.9604    YZZ      -0.1446
       ZZZ      -0.0000
    Hexadecapole Moments (Debye-Ang^3)
      XXXX   -1171.6758   XXXY     -18.4508   XXYY    -230.1454
      XYYY      -1.0749   YYYY     -88.0045   XXXZ       0.0001
      XXYZ      -0.0000   XYYZ       0.0000   YYYZ      -0.0000
      XXZZ    -225.0473   XYZZ      -0.2918   YYZZ     -25.2099
      XZZZ       0.0000   YZZZ      -0.0000   ZZZZ     -66.1933
 -----------------------------------------------------------------
 DrvMan completing analytic gradient of the correlated energy
 Correlated dipole moment
            1
    1   0.4930933
    2  -0.0377480
    3  -0.0000001
 Energy read as -7485.841719204
 Full Analytical Gradient: (in a.u., or Hartree/Bohr)
             1             2             3             4
    1   -0.00017823   -0.00033932    0.00066353   -0.00014598
    2    0.00000310   -0.00049978    0.00040814    0.00008854
    3   -0.00000004    0.00000002    0.00000003   -0.00000001
 Gradient time:  CPU 1.41 s  wall 1.47 s
 ----------------------------------------------------------------
             Standard Nuclear Orientation (Angstroms)
    I     Atom           X                Y                Z
 ----------------------------------------------------------------
    1      I       1.3352023092    -0.0140888408     0.0000000000
    2      N      -0.7877088890     0.5328662558    -0.0000000000
    3      N      -1.4679178634    -0.4618494243     0.0000000000
    4      Cl     -3.2343138307     0.0146818084    -0.0000000000
 ----------------------------------------------------------------
 Nuclear Repulsion Energy =   344.1717386213 hartrees
 There are       42 alpha and       42 beta electrons

                       Distance Matrix (Angstroms)
             I (  1)   N (  2)   N (  3)
   N (  2)  2.192239
   N (  3)  2.838657  1.205049
   Cl(  4)  4.569607  2.500878  1.829545

 Requested basis set is 6-311++G(d,p)
 There are 49 shells and 136 basis functions
 A cutoff of  1.0D-14 yielded   1013 shell pairs
 There are      8370 function pairs (      9392 Cartesian)
 Smallest overlap matrix eigenvalue = 2.54E-04
 Guess MOs from SCF MO coefficient file

 -----------------------------------------------------------------------
  General SCF calculation program by
  Eric Jon Sundstrom, Paul Horn, Yuezhi Mao, Dmitri Zuev, Alec White,
  David Stuck, Shaama M.S., Shane Yost, Joonho Lee, David Small,
  Daniel Levine, Susi Lehtola, Hugh Burton, Evgeny Epifanovsky
 -----------------------------------------------------------------------
 Hartree-Fock
 using 6 threads for integral computing
 -------------------------------------------------------
 OpenMP Integral computing Module                
 Release: version 2.0, May 2017, Q-Chem Inc. Pleasanton 
 -------------------------------------------------------
 A restricted SCF calculation will be
 performed using DIIS
 SCF converges when DIIS error is below 1.0e-08
 ---------------------------------------
  Cycle       Energy         DIIS error
 ---------------------------------------
    1   -7485.1253968791      3.65e-05  
    2   -7485.1254005809      9.74e-06  
    3   -7485.1254009646      6.00e-06  
    4   -7485.1254010600      1.86e-06  
    5   -7485.1254010787      6.37e-07  
    6   -7485.1254010820      3.33e-07  
    7   -7485.1254010828      1.09e-07  
    8   -7485.1254010829      4.09e-08  
    9   -7485.1254010829      1.47e-08  
   10   -7485.1254010828      6.00e-09  Convergence criterion met
 ---------------------------------------
 SCF time:   CPU 7.41s  wall 1.00s 
 SCF   energy in the final basis set =    -7485.1254010828
 Total energy in the final basis set =    -7485.1254010828


 ------------------------------------------------------------------------------

   CCMAN2: suite of methods based on coupled cluster
           and equation of motion theories.

   Components:
   * libvmm-1.3-trunk
     by Evgeny Epifanovsky, Ilya Kaliman.
   * libtensor-2.5-trunk
     by Evgeny Epifanovsky, Michael Wormit, Dmitry Zuev, Sam Manzer, 
        Ilya Kaliman.
   * libcc-2.5-trunk
     by Evgeny Epifanovsky, Arik Landau, Tomasz Kus, Kirill Khistyaev, 
        Dmitry Zuev, Prashant Manohar, Xintian Feng, Anna Krylov, 
        Matthew Goldey, Alec White, Thomas Jagau, Kaushik Nanda, 
        Anastasia Gunina, Alexander Kunitsa, Joonho Lee.

   CCMAN original authors:
   Anna I. Krylov, C. David Sherrill, Steven R. Gwaltney,
   Edward F. C. Byrd (2000)
   Sergey V. Levchenko, Lyudmila V. Slipchenko, Tao Wang,
   Ana-Maria C. Cristian (2003)
   Piotr A. Pieniazek, C. Melania Oana, Evgeny Epifanovsky (2007)
   Prashant Manohar (2009)

 ------------------------------------------------------------------------------


 Allocating and initializing 63808MB of RAM...
 Calculation will run on 6 cores.


 Alpha MOs, Restricted
 -- Occupied --                  
******* -180.91 -169.72 -169.72 -169.72 -104.87  -37.97  -33.15
  1 A     2 A     3 A     4 A     5 A     6 A     7 A     8 A                  
-33.148 -33.148 -24.339 -24.337 -24.336 -24.331 -24.331 -15.746
  9 A    10 A    11 A    12 A    13 A    14 A    15 A    16 A                  
-15.725 -10.596  -8.064  -8.061  -8.061  -7.281  -5.517  -5.502
 17 A    18 A    19 A    20 A    21 A    22 A    23 A    24 A                  
 -5.502  -2.441  -2.434  -2.434  -2.417  -2.417  -1.457  -1.123
 25 A    26 A    27 A    28 A    29 A    30 A    31 A    32 A                  
 -0.918  -0.815  -0.676  -0.654  -0.630  -0.476  -0.475  -0.412
 33 A    34 A    35 A    36 A    37 A    38 A    39 A    40 A                  
 -0.404  -0.404
 41 A    42 A                                                                  
 -- Virtual --                   
 -0.019   0.066   0.086   0.106   0.127   0.128   0.161   0.179
 43 A    44 A    45 A    46 A    47 A    48 A    49 A    50 A                  
  0.204   0.206   0.214   0.235   0.282   0.301   0.308   0.317
 51 A    52 A    53 A    54 A    55 A    56 A    57 A    58 A                  
  0.318   0.351   0.542   0.562   0.563   0.577   0.584   0.598
 59 A    60 A    61 A    62 A    63 A    64 A    65 A    66 A                  
  0.600   0.614   0.667   0.771   0.843   0.910   0.979   0.996
 67 A    68 A    69 A    70 A    71 A    72 A    73 A    74 A                  
  1.023   1.077   1.104   1.130   1.183   1.186   1.241   1.343
 75 A    76 A    77 A    78 A    79 A    80 A    81 A    82 A                  
  1.397   1.501   1.508   1.543   1.593   1.894   1.987   2.024
 83 A    84 A    85 A    86 A    87 A    88 A    89 A    90 A                  
  2.237   2.383   2.500   2.598   2.623   2.717   2.914   3.047
 91 A    92 A    93 A    94 A    95 A    96 A    97 A    98 A                  
  3.108   3.367   4.107   4.174   4.344   4.387   4.456   4.469
 99 A   100 A   101 A   102 A   103 A   104 A   105 A   106 A                  
  4.476   4.479   4.547   4.707   4.814   5.195   6.497   6.510
107 A   108 A   109 A   110 A   111 A   112 A   113 A   114 A                  
  6.540  10.322  26.622  26.667  27.076  28.909  29.492  29.502
115 A   116 A   117 A   118 A   119 A   120 A   121 A   122 A                  
 29.524  29.844  29.851  29.852  29.873  29.949  36.548  37.102
123 A   124 A   125 A   126 A   127 A   128 A   129 A   130 A                  
130.552 130.559 130.586 154.296 219.1651912.215
131 A   132 A   133 A   134 A   135 A   136 A                                  

 Beta MOs, Restricted
 -- Occupied --                  
******* -180.91 -169.72 -169.72 -169.72 -104.87  -37.97  -33.15
  1 A     2 A     3 A     4 A     5 A     6 A     7 A     8 A                  
-33.148 -33.148 -24.339 -24.337 -24.336 -24.331 -24.331 -15.746
  9 A    10 A    11 A    12 A    13 A    14 A    15 A    16 A                  
-15.725 -10.596  -8.064  -8.061  -8.061  -7.281  -5.517  -5.502
 17 A    18 A    19 A    20 A    21 A    22 A    23 A    24 A                  
 -5.502  -2.441  -2.434  -2.434  -2.417  -2.417  -1.457  -1.123
 25 A    26 A    27 A    28 A    29 A    30 A    31 A    32 A                  
 -0.918  -0.815  -0.676  -0.654  -0.630  -0.476  -0.475  -0.412
 33 A    34 A    35 A    36 A    37 A    38 A    39 A    40 A                  
 -0.404  -0.404
 41 A    42 A                                                                  
 -- Virtual --                   
 -0.019   0.066   0.086   0.106   0.127   0.128   0.161   0.179
 43 A    44 A    45 A    46 A    47 A    48 A    49 A    50 A                  
  0.204   0.206   0.214   0.235   0.282   0.301   0.308   0.317
 51 A    52 A    53 A    54 A    55 A    56 A    57 A    58 A                  
  0.318   0.351   0.542   0.562   0.563   0.577   0.584   0.598
 59 A    60 A    61 A    62 A    63 A    64 A    65 A    66 A                  
  0.600   0.614   0.667   0.771   0.843   0.910   0.979   0.996
 67 A    68 A    69 A    70 A    71 A    72 A    73 A    74 A                  
  1.023   1.077   1.104   1.130   1.183   1.186   1.241   1.343
 75 A    76 A    77 A    78 A    79 A    80 A    81 A    82 A                  
  1.397   1.501   1.508   1.543   1.593   1.894   1.987   2.024
 83 A    84 A    85 A    86 A    87 A    88 A    89 A    90 A                  
  2.237   2.383   2.500   2.598   2.623   2.717   2.914   3.047
 91 A    92 A    93 A    94 A    95 A    96 A    97 A    98 A                  
  3.108   3.367   4.107   4.174   4.344   4.387   4.456   4.469
 99 A   100 A   101 A   102 A   103 A   104 A   105 A   106 A                  
  4.476   4.479   4.547   4.707   4.814   5.195   6.497   6.510
107 A   108 A   109 A   110 A   111 A   112 A   113 A   114 A                  
  6.540  10.322  26.622  26.667  27.076  28.909  29.492  29.502
115 A   116 A   117 A   118 A   119 A   120 A   121 A   122 A                  
 29.524  29.844  29.851  29.852  29.873  29.949  36.548  37.102
123 A   124 A   125 A   126 A   127 A   128 A   129 A   130 A                  
130.552 130.559 130.586 154.296 219.1651912.215
131 A   132 A   133 A   134 A   135 A   136 A                                  

 Occupation and symmetry of molecular orbitals

 Point group: C1 (1 irreducible representation).

                           A     All 
 -------------------------------------
 All molecular orbitals:
  - Alpha                  136   136 
  - Beta                   136   136 
 -------------------------------------
 Alpha orbitals:
  - Frozen occupied        25    25  
  - Active occupied        17    17  
  - Active virtual         94    94  
  - Frozen virtual         0     0   
 -------------------------------------
 Beta orbitals:
  - Frozen occupied        25    25  
  - Active occupied        17    17  
  - Active virtual         94    94  
  - Frozen virtual         0     0   
 -------------------------------------

 Import integrals:   CPU 0.00 s  wall 0.00 s

 Import integrals:   CPU 63.18 s  wall 11.83 s

 MP2 amplitudes:   CPU 0.13 s  wall 0.09 s

Running a double precision version
           CCSD T amplitudes will be solved using DIIS.

           Start     Size      MaxIter   EConv     TConv     
           3         7         100       1.00e-07  1.00e-05  
 ------------------------------------------------------------------------------
           Energy (a.u.)   Ediff      Tdiff       Comment
 ------------------------------------------------------------------------------
         -7485.82731648                           
     1   -7485.81345430   1.39e-02   8.07e-01     
     2   -7485.83895673   2.55e-02   1.09e-01     
     3   -7485.83783826   1.12e-03   4.86e-02     
     4   -7485.84060720   2.77e-03   1.44e-02     Switched to DIIS steps.
     5   -7485.84161276   1.01e-03   1.34e-02     
     6   -7485.84169043   7.77e-05   2.98e-03     
     7   -7485.84170714   1.67e-05   1.65e-03     
     8   -7485.84171531   8.17e-06   5.02e-04     
     9   -7485.84171993   4.63e-06   3.42e-04     
    10   -7485.84171965   2.84e-07   1.04e-04     
    11   -7485.84171970   4.93e-08   4.96e-05     
    12   -7485.84171954   1.62e-07   2.81e-05     
    13   -7485.84171957   3.66e-08   1.09e-05     
    14   -7485.84171951   6.28e-08   6.38e-06     
 ------------------------------------------------------------------------------
         -7485.84171951                           CCSD T converged.

End of double precision
 SCF energy                 = -7485.12540108
 MP2 energy                 = -7485.82731648
 CCSD correlation energy     =    -0.71631843
 CCSD total energy           = -7485.84171951

 CCSD  T1^2 = 0.0133  T2^2 = 0.2836  Leading amplitudes:

 Amplitude    Orbitals with energies
 -0.0283       38 (A) A                  ->    44 (A) A                   
              -0.4764                          0.0658                     
 -0.0283       38 (A) B                  ->    44 (A) B                   
              -0.4764                          0.0658                     
 -0.0192       40 (A) A                  ->    49 (A) A                   
              -0.4117                          0.1614                     
 -0.0192       40 (A) B                  ->    49 (A) B                   
              -0.4117                          0.1614                     

 Amplitude    Orbitals with energies
 -0.0905       37 (A) A      37 (A) B    ->    44 (A) A      44 (A) B     
              -0.6299       -0.6299            0.0658        0.0658       
  0.0905       37 (A) A      37 (A) B    ->    44 (A) B      44 (A) A     
              -0.6299       -0.6299            0.0658        0.0658       
  0.0905       37 (A) B      37 (A) A    ->    44 (A) A      44 (A) B     
              -0.6299       -0.6299            0.0658        0.0658       
 -0.0905       37 (A) B      37 (A) A    ->    44 (A) B      44 (A) A     
              -0.6299       -0.6299            0.0658        0.0658       

 Computing CCSD intemediates for later calculations in double precision
 Finished.

Running a double precision version
           CCSD Lambda amplitudes will be solved using DIIS.
           Start     Size      MaxIter   EConv     LConv     
           3         7         100       1.00e-07  1.00e-05  
 ------------------------------------------------------------------------------
            Enorm      Ldiff       Comment
 ------------------------------------------------------------------------------
     1     5.76e-02   4.56e-02     
     2     1.29e-02   3.39e-03     
     3     5.49e-03   2.35e-03     
     4     3.15e-03   8.67e-04     Switched to DIIS steps.
     5     1.19e-03   6.83e-04     
     6     6.63e-04   2.28e-04     
     7     2.18e-04   8.70e-05     
     8     8.53e-05   3.20e-06     
     9     2.86e-05   3.28e-06     
    10     1.20e-05   1.31e-06     
    11     5.46e-06   3.83e-07     
    12     2.21e-06   2.35e-09     
    13     9.82e-07   9.08e-08     
    14     4.24e-07   1.92e-08     
    15     2.39e-07   2.14e-08     
    16     1.10e-07   5.16e-09     
    17     6.17e-08   1.97e-09     
 ------------------------------------------------------------------------------
                                   CCSD Lambda converged.

 Computing density matrices in double precision...
           Orbital response amplitudes will be solved using DIIS.
           Start     Size      MaxIter   EConv     LConv     
           3         7         100       1.00e-06  1.00e-06  
 ------------------------------------------------------------------------------
            Enorm      Ldiff       Comment
 ------------------------------------------------------------------------------
     1     8.75e-02   1.04e-02     
     2     8.93e-02   6.30e-03     
     3     1.28e-01   2.88e-02     
     4     8.67e-03   5.94e-02     Switched to DIIS steps.
     5     3.95e-03   8.74e-04     
     6     9.13e-04   6.29e-05     
     7     4.50e-04   4.84e-06     
     8     1.93e-04   1.04e-05     
     9     4.68e-05   3.71e-05     
    10     1.30e-05   3.51e-06     
    11     4.47e-06   1.94e-06     
    12     1.56e-06   4.69e-08     
    13     1.39e-06   1.04e-07     
    14     2.72e-07   2.71e-08     
 ------------------------------------------------------------------------------
                                   Orbital response converged.

 Computing density matrices... Done.
 CCSD calculation:   CPU 1675.59 s  wall 290.21 s

 Transferring MO TPDM to AO TPDM
 Transferring g2_o1o1o1o1
 Transferring g2_o1o1o1v1
 Transferring g2_o1o1v1v1
 Transferring g2_o1v1o1v1
 Transferring g2_o1v1v1v1
 Transferring g2_v1v1v1v1
 Adding separable TPDM
 Computing TPDM gradient
 --------------------------------------------------------
 2e gradient
  Atom          X               Y               Z
 --------------------------------------------------------
    1        -45.382733        3.512004        0.000000  
    2          7.280153      -22.099120       -0.000000  
    3         12.483035       20.153632        0.000000  
    4         25.619545       -1.566515        0.000000  
 --------------------------------------------------------
 --------------------------------------------------------
 Final gradient
  Atom          X               Y               Z
 --------------------------------------------------------
    1        -45.382733        3.512004        0.000000  
    2          7.280153      -22.099120       -0.000000  
    3         12.483035       20.153632        0.000000  
    4         25.619545       -1.566515        0.000000  
 --------------------------------------------------------
 Analytic gradient from two-electron contribution:   CPU 319.11 s  wall 85.64 s

 Total ccman2 time:   CPU 2064.08 s  wall 389.47 s


 --------------------------------------------------------------

                    Orbital Energies (a.u.)
 --------------------------------------------------------------

 Alpha MOs
 -- Occupied --
*******-180.912-169.719-169.717-169.717-104.872 -37.965 -33.155
-33.148 -33.148 -24.339 -24.337 -24.336 -24.331 -24.331 -15.746
-15.725 -10.596  -8.064  -8.061  -8.061  -7.281  -5.517  -5.502
 -5.502  -2.441  -2.434  -2.434  -2.417  -2.417  -1.457  -1.123
 -0.918  -0.815  -0.676  -0.654  -0.630  -0.476  -0.475  -0.412
 -0.404  -0.404
 -- Virtual --
 -0.019   0.066   0.086   0.106   0.127   0.128   0.161   0.179
  0.204   0.206   0.214   0.235   0.282   0.301   0.308   0.317
  0.318   0.351   0.542   0.562   0.563   0.577   0.584   0.598
  0.600   0.614   0.667   0.771   0.843   0.910   0.979   0.996
  1.023   1.077   1.104   1.130   1.183   1.186   1.241   1.343
  1.397   1.501   1.508   1.543   1.593   1.894   1.987   2.024
  2.237   2.383   2.500   2.598   2.623   2.717   2.914   3.047
  3.108   3.367   4.107   4.174   4.344   4.387   4.456   4.469
  4.476   4.479   4.547   4.707   4.814   5.195   6.497   6.510
  6.540  10.322  26.622  26.667  27.076  28.909  29.492  29.502
 29.524  29.844  29.851  29.852  29.873  29.949  36.548  37.102
130.552 130.559 130.586 154.296 219.1651912.215
 --------------------------------------------------------------

          Ground-State Mulliken Net Atomic Charges

     Atom                 Charge (a.u.)
  ----------------------------------------
      1 I                     0.127000
      2 N                    -0.070185
      3 N                     0.018181
      4 Cl                   -0.074996
  ----------------------------------------
  Sum of atomic charges =     0.000000

 -----------------------------------------------------------------
                    Cartesian Multipole Moments
 -----------------------------------------------------------------
    Charge (ESU x 10^10)
                -0.0000
    Dipole Moment (Debye)
         X       1.2403      Y      -0.0959      Z      -0.0000
       Tot       1.2440
    Quadrupole Moments (Debye-Ang)
        XX     -50.0318     XY      -0.9780     YY     -54.7868
        XZ       0.0000     YZ      -0.0000     ZZ     -52.4991
    Octopole Moments (Debye-Ang^2)
       XXX      55.7561    XXY      -0.1317    XYY      17.7872
       YYY      -0.6471    XXZ       0.0000    XYZ       0.0000
       YYZ      -0.0000    XZZ      14.9585    YZZ      -0.1450
       ZZZ      -0.0000
    Hexadecapole Moments (Debye-Ang^3)
      XXXX   -1171.0217   XXXY     -18.4474   XXYY    -230.1553
      XYYY      -1.0859   YYYY     -88.0263   XXXZ       0.0000
      XXYZ      -0.0000   XYYZ       0.0000   YYYZ      -0.0000
      XXZZ    -225.0290   XYZZ      -0.2949   YYZZ     -25.2125
      XZZZ       0.0000   YZZZ      -0.0000   ZZZZ     -66.1908
 -----------------------------------------------------------------
 DrvMan completing analytic gradient of the correlated energy
 Correlated dipole moment
            1
    1   0.4879758
    2  -0.0377258
    3  -0.0000000
 Energy read as -7485.841719512
 Full Analytical Gradient: (in a.u., or Hartree/Bohr)
             1             2             3             4
    1    0.00005467    0.00053853   -0.00050206   -0.00009113
    2    0.00005514    0.00044875   -0.00047164   -0.00003225
    3   -0.00000000   -0.00000000    0.00000000   -0.00000000
 Gradient time:  CPU 1.42 s  wall 1.47 s
 ----------------------------------------------------------------
             Standard Nuclear Orientation (Angstroms)
    I     Atom           X                Y                Z
 ----------------------------------------------------------------
    1      I       1.3352023092    -0.0140888408     0.0000000000
    2      N      -0.7877088890     0.5328662558    -0.0000000000
    3      N      -1.4669178634    -0.4608494243     0.0000000000
    4      Cl     -3.2343138307     0.0146818084    -0.0000000000
 ----------------------------------------------------------------
 Nuclear Repulsion Energy =   344.2112296169 hartrees
 There are       42 alpha and       42 beta electrons

                       Distance Matrix (Angstroms)
             I (  1)   N (  2)   N (  3)
   N (  2)  2.192239
   N (  3)  2.837512  1.203659
   Cl(  4)  4.569607  2.500878  1.830251

 Requested basis set is 6-311++G(d,p)
 There are 49 shells and 136 basis functions
 A cutoff of  1.0D-14 yielded   1013 shell pairs
 There are      8370 function pairs (      9392 Cartesian)
 Smallest overlap matrix eigenvalue = 2.52E-04
 Guess MOs from SCF MO coefficient file

 -----------------------------------------------------------------------
  General SCF calculation program by
  Eric Jon Sundstrom, Paul Horn, Yuezhi Mao, Dmitri Zuev, Alec White,
  David Stuck, Shaama M.S., Shane Yost, Joonho Lee, David Small,
  Daniel Levine, Susi Lehtola, Hugh Burton, Evgeny Epifanovsky
 -----------------------------------------------------------------------
 Hartree-Fock
 using 6 threads for integral computing
 -------------------------------------------------------
 OpenMP Integral computing Module                
 Release: version 2.0, May 2017, Q-Chem Inc. Pleasanton 
 -------------------------------------------------------
 A restricted SCF calculation will be
 performed using DIIS
 SCF converges when DIIS error is below 1.0e-08
 ---------------------------------------
  Cycle       Energy         DIIS error
 ---------------------------------------
    1   -7485.1255441104      3.06e-05  
    2   -7485.1255462229      8.44e-06  
    3   -7485.1255464663      5.02e-06  
    4   -7485.1255465404      1.40e-06  
    5   -7485.1255465524      6.55e-07  
    6   -7485.1255465550      3.19e-07  
    7   -7485.1255465557      1.11e-07  
    8   -7485.1255465559      3.91e-08  
    9   -7485.1255465558      1.14e-08  
   10   -7485.1255465558      3.11e-09  Convergence criterion met
 ---------------------------------------
 SCF time:   CPU 7.34s  wall 2.00s 
 SCF   energy in the final basis set =    -7485.1255465558
 Total energy in the final basis set =    -7485.1255465558


 ------------------------------------------------------------------------------

   CCMAN2: suite of methods based on coupled cluster
           and equation of motion theories.

   Components:
   * libvmm-1.3-trunk
     by Evgeny Epifanovsky, Ilya Kaliman.
   * libtensor-2.5-trunk
     by Evgeny Epifanovsky, Michael Wormit, Dmitry Zuev, Sam Manzer, 
        Ilya Kaliman.
   * libcc-2.5-trunk
     by Evgeny Epifanovsky, Arik Landau, Tomasz Kus, Kirill Khistyaev, 
        Dmitry Zuev, Prashant Manohar, Xintian Feng, Anna Krylov, 
        Matthew Goldey, Alec White, Thomas Jagau, Kaushik Nanda, 
        Anastasia Gunina, Alexander Kunitsa, Joonho Lee.

   CCMAN original authors:
   Anna I. Krylov, C. David Sherrill, Steven R. Gwaltney,
   Edward F. C. Byrd (2000)
   Sergey V. Levchenko, Lyudmila V. Slipchenko, Tao Wang,
   Ana-Maria C. Cristian (2003)
   Piotr A. Pieniazek, C. Melania Oana, Evgeny Epifanovsky (2007)
   Prashant Manohar (2009)

 ------------------------------------------------------------------------------


 Allocating and initializing 63808MB of RAM...
 Calculation will run on 6 cores.


 Alpha MOs, Restricted
 -- Occupied --                  
******* -180.91 -169.72 -169.72 -169.72 -104.87  -37.97  -33.15
  1 A     2 A     3 A     4 A     5 A     6 A     7 A     8 A                  
-33.148 -33.148 -24.339 -24.337 -24.337 -24.331 -24.331 -15.746
  9 A    10 A    11 A    12 A    13 A    14 A    15 A    16 A                  
-15.724 -10.596  -8.064  -8.060  -8.060  -7.281  -5.517  -5.502
 17 A    18 A    19 A    20 A    21 A    22 A    23 A    24 A                  
 -5.502  -2.441  -2.434  -2.434  -2.417  -2.417  -1.458  -1.123
 25 A    26 A    27 A    28 A    29 A    30 A    31 A    32 A                  
 -0.918  -0.815  -0.676  -0.654  -0.630  -0.476  -0.475  -0.411
 33 A    34 A    35 A    36 A    37 A    38 A    39 A    40 A                  
 -0.404  -0.404
 41 A    42 A                                                                  
 -- Virtual --                   
 -0.019   0.066   0.086   0.106   0.127   0.128   0.161   0.179
 43 A    44 A    45 A    46 A    47 A    48 A    49 A    50 A                  
  0.204   0.206   0.214   0.235   0.282   0.301   0.308   0.317
 51 A    52 A    53 A    54 A    55 A    56 A    57 A    58 A                  
  0.318   0.351   0.542   0.562   0.563   0.577   0.584   0.598
 59 A    60 A    61 A    62 A    63 A    64 A    65 A    66 A                  
  0.600   0.614   0.667   0.771   0.842   0.910   0.979   0.996
 67 A    68 A    69 A    70 A    71 A    72 A    73 A    74 A                  
  1.024   1.077   1.104   1.130   1.183   1.186   1.241   1.343
 75 A    76 A    77 A    78 A    79 A    80 A    81 A    82 A                  
  1.397   1.501   1.507   1.543   1.593   1.895   1.987   2.023
 83 A    84 A    85 A    86 A    87 A    88 A    89 A    90 A                  
  2.237   2.384   2.500   2.598   2.623   2.718   2.914   3.048
 91 A    92 A    93 A    94 A    95 A    96 A    97 A    98 A                  
  3.110   3.368   4.107   4.174   4.344   4.387   4.456   4.470
 99 A   100 A   101 A   102 A   103 A   104 A   105 A   106 A                  
  4.477   4.479   4.547   4.707   4.814   5.193   6.497   6.510
107 A   108 A   109 A   110 A   111 A   112 A   113 A   114 A                  
  6.540  10.322  26.622  26.667  27.076  28.909  29.492  29.502
115 A   116 A   117 A   118 A   119 A   120 A   121 A   122 A                  
 29.524  29.844  29.851  29.852  29.873  29.949  36.548  37.108
123 A   124 A   125 A   126 A   127 A   128 A   129 A   130 A                  
130.552 130.559 130.586 154.296 219.1651912.215
131 A   132 A   133 A   134 A   135 A   136 A                                  

 Beta MOs, Restricted
 -- Occupied --                  
******* -180.91 -169.72 -169.72 -169.72 -104.87  -37.97  -33.15
  1 A     2 A     3 A     4 A     5 A     6 A     7 A     8 A                  
-33.148 -33.148 -24.339 -24.337 -24.337 -24.331 -24.331 -15.746
  9 A    10 A    11 A    12 A    13 A    14 A    15 A    16 A                  
-15.724 -10.596  -8.064  -8.060  -8.060  -7.281  -5.517  -5.502
 17 A    18 A    19 A    20 A    21 A    22 A    23 A    24 A                  
 -5.502  -2.441  -2.434  -2.434  -2.417  -2.417  -1.458  -1.123
 25 A    26 A    27 A    28 A    29 A    30 A    31 A    32 A                  
 -0.918  -0.815  -0.676  -0.654  -0.630  -0.476  -0.475  -0.411
 33 A    34 A    35 A    36 A    37 A    38 A    39 A    40 A                  
 -0.404  -0.404
 41 A    42 A                                                                  
 -- Virtual --                   
 -0.019   0.066   0.086   0.106   0.127   0.128   0.161   0.179
 43 A    44 A    45 A    46 A    47 A    48 A    49 A    50 A                  
  0.204   0.206   0.214   0.235   0.282   0.301   0.308   0.317
 51 A    52 A    53 A    54 A    55 A    56 A    57 A    58 A                  
  0.318   0.351   0.542   0.562   0.563   0.577   0.584   0.598
 59 A    60 A    61 A    62 A    63 A    64 A    65 A    66 A                  
  0.600   0.614   0.667   0.771   0.842   0.910   0.979   0.996
 67 A    68 A    69 A    70 A    71 A    72 A    73 A    74 A                  
  1.024   1.077   1.104   1.130   1.183   1.186   1.241   1.343
 75 A    76 A    77 A    78 A    79 A    80 A    81 A    82 A                  
  1.397   1.501   1.507   1.543   1.593   1.895   1.987   2.023
 83 A    84 A    85 A    86 A    87 A    88 A    89 A    90 A                  
  2.237   2.384   2.500   2.598   2.623   2.718   2.914   3.048
 91 A    92 A    93 A    94 A    95 A    96 A    97 A    98 A                  
  3.110   3.368   4.107   4.174   4.344   4.387   4.456   4.470
 99 A   100 A   101 A   102 A   103 A   104 A   105 A   106 A                  
  4.477   4.479   4.547   4.707   4.814   5.193   6.497   6.510
107 A   108 A   109 A   110 A   111 A   112 A   113 A   114 A                  
  6.540  10.322  26.622  26.667  27.076  28.909  29.492  29.502
115 A   116 A   117 A   118 A   119 A   120 A   121 A   122 A                  
 29.524  29.844  29.851  29.852  29.873  29.949  36.548  37.108
123 A   124 A   125 A   126 A   127 A   128 A   129 A   130 A                  
130.552 130.559 130.586 154.296 219.1651912.215
131 A   132 A   133 A   134 A   135 A   136 A                                  

 Occupation and symmetry of molecular orbitals

 Point group: C1 (1 irreducible representation).

                           A     All 
 -------------------------------------
 All molecular orbitals:
  - Alpha                  136   136 
  - Beta                   136   136 
 -------------------------------------
 Alpha orbitals:
  - Frozen occupied        25    25  
  - Active occupied        17    17  
  - Active virtual         94    94  
  - Frozen virtual         0     0   
 -------------------------------------
 Beta orbitals:
  - Frozen occupied        25    25  
  - Active occupied        17    17  
  - Active virtual         94    94  
  - Frozen virtual         0     0   
 -------------------------------------

 Import integrals:   CPU 0.00 s  wall 0.00 s

 Import integrals:   CPU 65.41 s  wall 12.73 s

 MP2 amplitudes:   CPU 0.13 s  wall 0.10 s

Running a double precision version
           CCSD T amplitudes will be solved using DIIS.

           Start     Size      MaxIter   EConv     TConv     
           3         7         100       1.00e-07  1.00e-05  
 ------------------------------------------------------------------------------
           Energy (a.u.)   Ediff      Tdiff       Comment
 ------------------------------------------------------------------------------
         -7485.82728140                           
     1   -7485.81349640   1.38e-02   8.07e-01     
     2   -7485.83895066   2.55e-02   1.09e-01     
     3   -7485.83784585   1.10e-03   4.85e-02     
     4   -7485.84060847   2.76e-03   1.44e-02     Switched to DIIS steps.
     5   -7485.84161255   1.00e-03   1.34e-02     
     6   -7485.84168989   7.73e-05   2.97e-03     
     7   -7485.84170657   1.67e-05   1.65e-03     
     8   -7485.84171473   8.17e-06   5.03e-04     
     9   -7485.84171936   4.63e-06   3.43e-04     
    10   -7485.84171908   2.84e-07   1.04e-04     
    11   -7485.84171913   5.21e-08   4.96e-05     
    12   -7485.84171897   1.63e-07   2.82e-05     
    13   -7485.84171901   3.64e-08   1.10e-05     
    14   -7485.84171894   6.27e-08   6.39e-06     
 ------------------------------------------------------------------------------
         -7485.84171894                           CCSD T converged.

End of double precision
 SCF energy                 = -7485.12554656
 MP2 energy                 = -7485.82728140
 CCSD correlation energy     =    -0.71617239
 CCSD total energy           = -7485.84171894

 CCSD  T1^2 = 0.0133  T2^2 = 0.2835  Leading amplitudes:

 Amplitude    Orbitals with energies
 -0.0282       38 (A) A                  ->    44 (A) A                   
              -0.4764                          0.0662                     
 -0.0282       38 (A) B                  ->    44 (A) B                   
              -0.4764                          0.0662                     
 -0.0191       40 (A) A                  ->    49 (A) A                   
              -0.4114                          0.1614                     
 -0.0191       40 (A) B                  ->    49 (A) B                   
              -0.4114                          0.1614                     

 Amplitude    Orbitals with energies
 -0.0904       37 (A) A      37 (A) B    ->    44 (A) A      44 (A) B     
              -0.6305       -0.6305            0.0662        0.0662       
  0.0904       37 (A) A      37 (A) B    ->    44 (A) B      44 (A) A     
              -0.6305       -0.6305            0.0662        0.0662       
  0.0904       37 (A) B      37 (A) A    ->    44 (A) A      44 (A) B     
              -0.6305       -0.6305            0.0662        0.0662       
 -0.0904       37 (A) B      37 (A) A    ->    44 (A) B      44 (A) A     
              -0.6305       -0.6305            0.0662        0.0662       

 Computing CCSD intemediates for later calculations in double precision
 Finished.

Running a double precision version
           CCSD Lambda amplitudes will be solved using DIIS.
           Start     Size      MaxIter   EConv     LConv     
           3         7         100       1.00e-07  1.00e-05  
 ------------------------------------------------------------------------------
            Enorm      Ldiff       Comment
 ------------------------------------------------------------------------------
     1     5.75e-02   4.56e-02     
     2     1.29e-02   3.38e-03     
     3     5.48e-03   2.35e-03     
     4     3.15e-03   8.67e-04     Switched to DIIS steps.
     5     1.19e-03   6.83e-04     
     6     6.62e-04   2.28e-04     
     7     2.18e-04   8.69e-05     
     8     8.51e-05   3.26e-06     
     9     2.86e-05   3.23e-06     
    10     1.19e-05   1.29e-06     
    11     5.46e-06   3.75e-07     
    12     2.21e-06   1.73e-09     
    13     9.81e-07   8.88e-08     
    14     4.22e-07   2.00e-08     
    15     2.38e-07   2.13e-08     
    16     1.09e-07   5.12e-09     
    17     6.13e-08   2.03e-09     
 ------------------------------------------------------------------------------
                                   CCSD Lambda converged.

 Computing density matrices in double precision...
           Orbital response amplitudes will be solved using DIIS.
           Start     Size      MaxIter   EConv     LConv     
           3         7         100       1.00e-06  1.00e-06  
 ------------------------------------------------------------------------------
            Enorm      Ldiff       Comment
 ------------------------------------------------------------------------------
     1     8.74e-02   1.05e-02     
     2     8.91e-02   6.38e-03     
     3     1.28e-01   2.89e-02     
     4     8.70e-03   5.94e-02     Switched to DIIS steps.
     5     3.94e-03   8.92e-04     
     6     9.14e-04   6.78e-05     
     7     4.53e-04   4.62e-06     
     8     1.94e-04   1.04e-05     
     9     4.67e-05   3.72e-05     
    10     1.30e-05   3.58e-06     
    11     4.49e-06   1.95e-06     
    12     1.56e-06   5.39e-08     
    13     1.40e-06   9.99e-08     
    14     2.69e-07   3.03e-08     
 ------------------------------------------------------------------------------
                                   Orbital response converged.

 Computing density matrices... Done.
 CCSD calculation:   CPU 1676.85 s  wall 290.50 s

 Transferring MO TPDM to AO TPDM
 Transferring g2_o1o1o1o1
 Transferring g2_o1o1o1v1
 Transferring g2_o1o1v1v1
 Transferring g2_o1v1o1v1
 Transferring g2_o1v1v1v1
 Transferring g2_v1v1v1v1
 Adding separable TPDM
 Computing TPDM gradient
 --------------------------------------------------------
 2e gradient
  Atom          X               Y               Z
 --------------------------------------------------------
    1        -45.381935        3.514345        0.000000  
    2          7.262662      -22.133365       -0.000000  
    3         12.511011       20.174706        0.000000  
    4         25.608261       -1.555686        0.000000  
 --------------------------------------------------------
 --------------------------------------------------------
 Final gradient
  Atom          X               Y               Z
 --------------------------------------------------------
    1        -45.381935        3.514345        0.000000  
    2          7.262662      -22.133365       -0.000000  
    3         12.511011       20.174706        0.000000  
    4         25.608261       -1.555686        0.000000  
 --------------------------------------------------------
 Analytic gradient from two-electron contribution:   CPU 330.77 s  wall 99.98 s

 Total ccman2 time:   CPU 2079.31 s  wall 405.26 s


 --------------------------------------------------------------

                    Orbital Energies (a.u.)
 --------------------------------------------------------------

 Alpha MOs
 -- Occupied --
*******-180.912-169.719-169.717-169.717-104.872 -37.965 -33.155
-33.148 -33.148 -24.339 -24.337 -24.337 -24.331 -24.331 -15.746
-15.724 -10.596  -8.064  -8.060  -8.060  -7.281  -5.517  -5.502
 -5.502  -2.441  -2.434  -2.434  -2.417  -2.417  -1.458  -1.123
 -0.918  -0.815  -0.676  -0.654  -0.630  -0.476  -0.475  -0.411
 -0.404  -0.404
 -- Virtual --
 -0.019   0.066   0.086   0.106   0.127   0.128   0.161   0.179
  0.204   0.206   0.214   0.235   0.282   0.301   0.308   0.317
  0.318   0.351   0.542   0.562   0.563   0.577   0.584   0.598
  0.600   0.614   0.667   0.771   0.842   0.910   0.979   0.996
  1.024   1.077   1.104   1.130   1.183   1.186   1.241   1.343
  1.397   1.501   1.507   1.543   1.593   1.895   1.987   2.023
  2.237   2.384   2.500   2.598   2.623   2.718   2.914   3.048
  3.110   3.368   4.107   4.174   4.344   4.387   4.456   4.470
  4.477   4.479   4.547   4.707   4.814   5.193   6.497   6.510
  6.540  10.322  26.622  26.667  27.076  28.909  29.492  29.502
 29.524  29.844  29.851  29.852  29.873  29.949  36.548  37.108
130.552 130.559 130.586 154.296 219.1651912.215
 --------------------------------------------------------------

          Ground-State Mulliken Net Atomic Charges

     Atom                 Charge (a.u.)
  ----------------------------------------
      1 I                     0.126957
      2 N                    -0.069785
      3 N                     0.018333
      4 Cl                   -0.075505
  ----------------------------------------
  Sum of atomic charges =     0.000000

 -----------------------------------------------------------------
                    Cartesian Multipole Moments
 -----------------------------------------------------------------
    Charge (ESU x 10^10)
                -0.0000
    Dipole Moment (Debye)
         X       1.2460      Y      -0.0958      Z      -0.0000
       Tot       1.2497
    Quadrupole Moments (Debye-Ang)
        XX     -50.0581     XY      -0.9779     YY     -54.7830
        XZ       0.0000     YZ      -0.0000     ZZ     -52.4976
    Octopole Moments (Debye-Ang^2)
       XXX      55.8415    XXY      -0.1467    XYY      17.7833
       YYY      -0.6654    XXZ       0.0000    XYZ       0.0000
       YYZ      -0.0000    XZZ      14.9561    YZZ      -0.1500
       ZZZ      -0.0000
    Hexadecapole Moments (Debye-Ang^3)
      XXXX   -1171.3569   XXXY     -18.3785   XXYY    -230.1529
      XYYY      -1.0515   YYYY     -87.9835   XXXZ       0.0000
      XXYZ      -0.0000   XYYZ       0.0000   YYYZ      -0.0000
      XXZZ    -225.0356   XYZZ      -0.2849   YYZZ     -25.2060
      XZZZ       0.0000   YZZZ      -0.0000   ZZZZ     -66.1901
 -----------------------------------------------------------------
 DrvMan completing analytic gradient of the correlated energy
 Correlated dipole moment
            1
    1   0.4902171
    2  -0.0377092
    3  -0.0000000
 Energy read as -7485.841718944
 Full Analytical Gradient: (in a.u., or Hartree/Bohr)
             1             2             3             4
    1   -0.00012775   -0.00040740    0.00052290    0.00001225
    2    0.00004921   -0.00104778    0.00106520   -0.00006664
    3   -0.00000000   -0.00000000    0.00000000   -0.00000000
 Gradient time:  CPU 1.41 s  wall 1.44 s
 ----------------------------------------------------------------
             Standard Nuclear Orientation (Angstroms)
    I     Atom           X                Y                Z
 ----------------------------------------------------------------
    1      I       1.3352023092    -0.0140888408     0.0000000000
    2      N      -0.7877088890     0.5328662558    -0.0000000000
    3      N      -1.4669178634    -0.4628494243     0.0000000000
    4      Cl     -3.2343138307     0.0146818084    -0.0000000000
 ----------------------------------------------------------------
 Nuclear Repulsion Energy =   344.1642301875 hartrees
 There are       42 alpha and       42 beta electrons

                       Distance Matrix (Angstroms)
             I (  1)   N (  2)   N (  3)
   N (  2)  2.192239
   N (  3)  2.837827  1.205311
   Cl(  4)  4.569607  2.500878  1.830772

 Requested basis set is 6-311++G(d,p)
 There are 49 shells and 136 basis functions
 A cutoff of  1.0D-14 yielded   1013 shell pairs
 There are      8370 function pairs (      9392 Cartesian)
 Smallest overlap matrix eigenvalue = 2.54E-04
 Guess MOs from SCF MO coefficient file

 -----------------------------------------------------------------------
  General SCF calculation program by
  Eric Jon Sundstrom, Paul Horn, Yuezhi Mao, Dmitri Zuev, Alec White,
  David Stuck, Shaama M.S., Shane Yost, Joonho Lee, David Small,
  Daniel Levine, Susi Lehtola, Hugh Burton, Evgeny Epifanovsky
 -----------------------------------------------------------------------
 Hartree-Fock
 using 6 threads for integral computing
 -------------------------------------------------------
 OpenMP Integral computing Module                
 Release: version 2.0, May 2017, Q-Chem Inc. Pleasanton 
 -------------------------------------------------------
 A restricted SCF calculation will be
 performed using DIIS
 SCF converges when DIIS error is below 1.0e-08
 ---------------------------------------
  Cycle       Energy         DIIS error
 ---------------------------------------
    1   -7485.1253242875      3.84e-05  
    2   -7485.1253275933      1.11e-05  
    3   -7485.1253279927      6.22e-06  
    4   -7485.1253281139      1.60e-06  
    5   -7485.1253281329      7.27e-07  
    6   -7485.1253281365      3.50e-07  
    7   -7485.1253281376      1.58e-07  
    8   -7485.1253281377      5.47e-08  
    9   -7485.1253281378      1.70e-08  
   10   -7485.1253281378      5.04e-09  Convergence criterion met
 ---------------------------------------
 SCF time:   CPU 7.37s  wall 1.00s 
 SCF   energy in the final basis set =    -7485.1253281378
 Total energy in the final basis set =    -7485.1253281378


 ------------------------------------------------------------------------------

   CCMAN2: suite of methods based on coupled cluster
           and equation of motion theories.

   Components:
   * libvmm-1.3-trunk
     by Evgeny Epifanovsky, Ilya Kaliman.
   * libtensor-2.5-trunk
     by Evgeny Epifanovsky, Michael Wormit, Dmitry Zuev, Sam Manzer, 
        Ilya Kaliman.
   * libcc-2.5-trunk
     by Evgeny Epifanovsky, Arik Landau, Tomasz Kus, Kirill Khistyaev, 
        Dmitry Zuev, Prashant Manohar, Xintian Feng, Anna Krylov, 
        Matthew Goldey, Alec White, Thomas Jagau, Kaushik Nanda, 
        Anastasia Gunina, Alexander Kunitsa, Joonho Lee.

   CCMAN original authors:
   Anna I. Krylov, C. David Sherrill, Steven R. Gwaltney,
   Edward F. C. Byrd (2000)
   Sergey V. Levchenko, Lyudmila V. Slipchenko, Tao Wang,
   Ana-Maria C. Cristian (2003)
   Piotr A. Pieniazek, C. Melania Oana, Evgeny Epifanovsky (2007)
   Prashant Manohar (2009)

 ------------------------------------------------------------------------------


 Allocating and initializing 63808MB of RAM...
 Calculation will run on 6 cores.


 Alpha MOs, Restricted
 -- Occupied --                  
******* -180.91 -169.72 -169.72 -169.72 -104.87  -37.97  -33.15
  1 A     2 A     3 A     4 A     5 A     6 A     7 A     8 A                  
-33.148 -33.148 -24.339 -24.337 -24.337 -24.331 -24.331 -15.746
  9 A    10 A    11 A    12 A    13 A    14 A    15 A    16 A                  
-15.725 -10.596  -8.064  -8.060  -8.060  -7.281  -5.517  -5.502
 17 A    18 A    19 A    20 A    21 A    22 A    23 A    24 A                  
 -5.502  -2.441  -2.434  -2.434  -2.417  -2.417  -1.457  -1.122
 25 A    26 A    27 A    28 A    29 A    30 A    31 A    32 A                  
 -0.918  -0.815  -0.676  -0.654  -0.630  -0.476  -0.475  -0.412
 33 A    34 A    35 A    36 A    37 A    38 A    39 A    40 A                  
 -0.404  -0.404
 41 A    42 A                                                                  
 -- Virtual --                   
 -0.019   0.066   0.086   0.106   0.127   0.128   0.161   0.179
 43 A    44 A    45 A    46 A    47 A    48 A    49 A    50 A                  
  0.204   0.206   0.214   0.235   0.282   0.301   0.308   0.317
 51 A    52 A    53 A    54 A    55 A    56 A    57 A    58 A                  
  0.318   0.351   0.542   0.562   0.563   0.577   0.584   0.598
 59 A    60 A    61 A    62 A    63 A    64 A    65 A    66 A                  
  0.600   0.614   0.667   0.771   0.843   0.910   0.979   0.996
 67 A    68 A    69 A    70 A    71 A    72 A    73 A    74 A                  
  1.023   1.077   1.104   1.130   1.183   1.186   1.241   1.343
 75 A    76 A    77 A    78 A    79 A    80 A    81 A    82 A                  
  1.397   1.501   1.507   1.543   1.593   1.894   1.986   2.024
 83 A    84 A    85 A    86 A    87 A    88 A    89 A    90 A                  
  2.237   2.383   2.500   2.598   2.623   2.716   2.914   3.046
 91 A    92 A    93 A    94 A    95 A    96 A    97 A    98 A                  
  3.107   3.366   4.107   4.174   4.343   4.386   4.456   4.469
 99 A   100 A   101 A   102 A   103 A   104 A   105 A   106 A                  
  4.475   4.479   4.547   4.707   4.814   5.195   6.497   6.510
107 A   108 A   109 A   110 A   111 A   112 A   113 A   114 A                  
  6.540  10.322  26.622  26.667  27.076  28.909  29.492  29.502
115 A   116 A   117 A   118 A   119 A   120 A   121 A   122 A                  
 29.524  29.844  29.851  29.852  29.873  29.949  36.548  37.101
123 A   124 A   125 A   126 A   127 A   128 A   129 A   130 A                  
130.552 130.559 130.586 154.296 219.1651912.215
131 A   132 A   133 A   134 A   135 A   136 A                                  

 Beta MOs, Restricted
 -- Occupied --                  
******* -180.91 -169.72 -169.72 -169.72 -104.87  -37.97  -33.15
  1 A     2 A     3 A     4 A     5 A     6 A     7 A     8 A                  
-33.148 -33.148 -24.339 -24.337 -24.337 -24.331 -24.331 -15.746
  9 A    10 A    11 A    12 A    13 A    14 A    15 A    16 A                  
-15.725 -10.596  -8.064  -8.060  -8.060  -7.281  -5.517  -5.502
 17 A    18 A    19 A    20 A    21 A    22 A    23 A    24 A                  
 -5.502  -2.441  -2.434  -2.434  -2.417  -2.417  -1.457  -1.122
 25 A    26 A    27 A    28 A    29 A    30 A    31 A    32 A                  
 -0.918  -0.815  -0.676  -0.654  -0.630  -0.476  -0.475  -0.412
 33 A    34 A    35 A    36 A    37 A    38 A    39 A    40 A                  
 -0.404  -0.404
 41 A    42 A                                                                  
 -- Virtual --                   
 -0.019   0.066   0.086   0.106   0.127   0.128   0.161   0.179
 43 A    44 A    45 A    46 A    47 A    48 A    49 A    50 A                  
  0.204   0.206   0.214   0.235   0.282   0.301   0.308   0.317
 51 A    52 A    53 A    54 A    55 A    56 A    57 A    58 A                  
  0.318   0.351   0.542   0.562   0.563   0.577   0.584   0.598
 59 A    60 A    61 A    62 A    63 A    64 A    65 A    66 A                  
  0.600   0.614   0.667   0.771   0.843   0.910   0.979   0.996
 67 A    68 A    69 A    70 A    71 A    72 A    73 A    74 A                  
  1.023   1.077   1.104   1.130   1.183   1.186   1.241   1.343
 75 A    76 A    77 A    78 A    79 A    80 A    81 A    82 A                  
  1.397   1.501   1.507   1.543   1.593   1.894   1.986   2.024
 83 A    84 A    85 A    86 A    87 A    88 A    89 A    90 A                  
  2.237   2.383   2.500   2.598   2.623   2.716   2.914   3.046
 91 A    92 A    93 A    94 A    95 A    96 A    97 A    98 A                  
  3.107   3.366   4.107   4.174   4.343   4.386   4.456   4.469
 99 A   100 A   101 A   102 A   103 A   104 A   105 A   106 A                  
  4.475   4.479   4.547   4.707   4.814   5.195   6.497   6.510
107 A   108 A   109 A   110 A   111 A   112 A   113 A   114 A                  
  6.540  10.322  26.622  26.667  27.076  28.909  29.492  29.502
115 A   116 A   117 A   118 A   119 A   120 A   121 A   122 A                  
 29.524  29.844  29.851  29.852  29.873  29.949  36.548  37.101
123 A   124 A   125 A   126 A   127 A   128 A   129 A   130 A                  
130.552 130.559 130.586 154.296 219.1651912.215
131 A   132 A   133 A   134 A   135 A   136 A                                  

 Occupation and symmetry of molecular orbitals

 Point group: C1 (1 irreducible representation).

                           A     All 
 -------------------------------------
 All molecular orbitals:
  - Alpha                  136   136 
  - Beta                   136   136 
 -------------------------------------
 Alpha orbitals:
  - Frozen occupied        25    25  
  - Active occupied        17    17  
  - Active virtual         94    94  
  - Frozen virtual         0     0   
 -------------------------------------
 Beta orbitals:
  - Frozen occupied        25    25  
  - Active occupied        17    17  
  - Active virtual         94    94  
  - Frozen virtual         0     0   
 -------------------------------------

 Import integrals:   CPU 0.00 s  wall 0.00 s

 Import integrals:   CPU 67.99 s  wall 13.85 s

 MP2 amplitudes:   CPU 0.14 s  wall 0.10 s

Running a double precision version
           CCSD T amplitudes will be solved using DIIS.

           Start     Size      MaxIter   EConv     TConv     
           3         7         100       1.00e-07  1.00e-05  
 ------------------------------------------------------------------------------
           Energy (a.u.)   Ediff      Tdiff       Comment
 ------------------------------------------------------------------------------
         -7485.82733074                           
     1   -7485.81343091   1.39e-02   8.07e-01     
     2   -7485.83895729   2.55e-02   1.09e-01     
     3   -7485.83783242   1.12e-03   4.86e-02     
     4   -7485.84060503   2.77e-03   1.44e-02     Switched to DIIS steps.
     5   -7485.84161184   1.01e-03   1.34e-02     
     6   -7485.84168970   7.79e-05   2.98e-03     
     7   -7485.84170646   1.68e-05   1.66e-03     
     8   -7485.84171461   8.15e-06   5.02e-04     
     9   -7485.84171925   4.64e-06   3.43e-04     
    10   -7485.84171896   2.87e-07   1.04e-04     
    11   -7485.84171901   5.11e-08   4.94e-05     
    12   -7485.84171885   1.63e-07   2.81e-05     
    13   -7485.84171888   3.68e-08   1.09e-05     
    14   -7485.84171882   6.28e-08   6.35e-06     
 ------------------------------------------------------------------------------
         -7485.84171882                           CCSD T converged.

End of double precision
 SCF energy                 = -7485.12532814
 MP2 energy                 = -7485.82733074
 CCSD correlation energy     =    -0.71639068
 CCSD total energy           = -7485.84171882

 CCSD  T1^2 = 0.0133  T2^2 = 0.2837  Leading amplitudes:

 Amplitude    Orbitals with energies
 -0.0283       38 (A) A                  ->    44 (A) A                   
              -0.4763                          0.0657                     
 -0.0283       38 (A) B                  ->    44 (A) B                   
              -0.4763                          0.0657                     
 -0.0192       40 (A) A                  ->    49 (A) A                   
              -0.4117                          0.1612                     
 -0.0192       40 (A) B                  ->    49 (A) B                   
              -0.4117                          0.1612                     

 Amplitude    Orbitals with energies
 -0.0907       37 (A) A      37 (A) B    ->    44 (A) A      44 (A) B     
              -0.6299       -0.6299            0.0657        0.0657       
  0.0907       37 (A) A      37 (A) B    ->    44 (A) B      44 (A) A     
              -0.6299       -0.6299            0.0657        0.0657       
  0.0907       37 (A) B      37 (A) A    ->    44 (A) A      44 (A) B     
              -0.6299       -0.6299            0.0657        0.0657       
 -0.0907       37 (A) B      37 (A) A    ->    44 (A) B      44 (A) A     
              -0.6299       -0.6299            0.0657        0.0657       

 Computing CCSD intemediates for later calculations in double precision
 Finished.

Running a double precision version
           CCSD Lambda amplitudes will be solved using DIIS.
           Start     Size      MaxIter   EConv     LConv     
           3         7         100       1.00e-07  1.00e-05  
 ------------------------------------------------------------------------------
            Enorm      Ldiff       Comment
 ------------------------------------------------------------------------------
     1     5.76e-02   4.56e-02     
     2     1.30e-02   3.39e-03     
     3     5.50e-03   2.35e-03     
     4     3.16e-03   8.68e-04     Switched to DIIS steps.
     5     1.19e-03   6.84e-04     
     6     6.65e-04   2.29e-04     
     7     2.19e-04   8.71e-05     
     8     8.56e-05   3.19e-06     
     9     2.87e-05   3.31e-06     
    10     1.20e-05   1.32e-06     
    11     5.47e-06   3.94e-07     
    12     2.22e-06   7.06e-09     
    13     9.82e-07   9.46e-08     
    14     4.24e-07   1.72e-08     
    15     2.40e-07   2.25e-08     
    16     1.10e-07   5.95e-09     
    17     6.21e-08   2.32e-09     
 ------------------------------------------------------------------------------
                                   CCSD Lambda converged.

 Computing density matrices in double precision...
           Orbital response amplitudes will be solved using DIIS.
           Start     Size      MaxIter   EConv     LConv     
           3         7         100       1.00e-06  1.00e-06  
 ------------------------------------------------------------------------------
            Enorm      Ldiff       Comment
 ------------------------------------------------------------------------------
     1     8.76e-02   1.04e-02     
     2     8.93e-02   6.19e-03     
     3     1.28e-01   2.88e-02     
     4     8.64e-03   5.93e-02     Switched to DIIS steps.
     5     3.94e-03   8.61e-04     
     6     9.12e-04   6.25e-05     
     7     4.50e-04   5.83e-06     
     8     1.93e-04   1.08e-05     
     9     4.70e-05   3.70e-05     
    10     1.30e-05   3.52e-06     
    11     4.48e-06   1.95e-06     
    12     1.57e-06   4.21e-08     
    13     1.39e-06   1.09e-07     
    14     2.72e-07   2.50e-08     
 ------------------------------------------------------------------------------
                                   Orbital response converged.

 Computing density matrices... Done.
 CCSD calculation:   CPU 1678.48 s  wall 290.76 s

 Transferring MO TPDM to AO TPDM
 Transferring g2_o1o1o1o1
 Transferring g2_o1o1o1v1
 Transferring g2_o1o1v1v1
 Transferring g2_o1v1o1v1
 Transferring g2_o1v1v1v1
 Transferring g2_v1v1v1v1
 Adding separable TPDM
 Computing TPDM gradient
 --------------------------------------------------------
 2e gradient
  Atom          X               Y               Z
 --------------------------------------------------------
    1        -45.387299        3.509058       -0.000000  
    2          7.309445      -22.112759        0.000000  
    3         12.470299       20.173918        0.000000  
    4         25.607555       -1.570216        0.000000  
 --------------------------------------------------------
 --------------------------------------------------------
 Final gradient
  Atom          X               Y               Z
 --------------------------------------------------------
    1        -45.387299        3.509058       -0.000000  
    2          7.309445      -22.112759        0.000000  
    3         12.470299       20.173918        0.000000  
    4         25.607555       -1.570216        0.000000  
 --------------------------------------------------------
 Analytic gradient from two-electron contribution:   CPU 320.49 s  wall 95.94 s

 Total ccman2 time:   CPU 2072.83 s  wall 402.41 s


 --------------------------------------------------------------

                    Orbital Energies (a.u.)
 --------------------------------------------------------------

 Alpha MOs
 -- Occupied --
*******-180.912-169.719-169.717-169.717-104.872 -37.965 -33.155
-33.148 -33.148 -24.339 -24.337 -24.337 -24.331 -24.331 -15.746
-15.725 -10.596  -8.064  -8.060  -8.060  -7.281  -5.517  -5.502
 -5.502  -2.441  -2.434  -2.434  -2.417  -2.417  -1.457  -1.122
 -0.918  -0.815  -0.676  -0.654  -0.630  -0.476  -0.475  -0.412
 -0.404  -0.404
 -- Virtual --
 -0.019   0.066   0.086   0.106   0.127   0.128   0.161   0.179
  0.204   0.206   0.214   0.235   0.282   0.301   0.308   0.317
  0.318   0.351   0.542   0.562   0.563   0.577   0.584   0.598
  0.600   0.614   0.667   0.771   0.843   0.910   0.979   0.996
  1.023   1.077   1.104   1.130   1.183   1.186   1.241   1.343
  1.397   1.501   1.507   1.543   1.593   1.894   1.986   2.024
  2.237   2.383   2.500   2.598   2.623   2.716   2.914   3.046
  3.107   3.366   4.107   4.174   4.343   4.386   4.456   4.469
  4.475   4.479   4.547   4.707   4.814   5.195   6.497   6.510
  6.540  10.322  26.622  26.667  27.076  28.909  29.492  29.502
 29.524  29.844  29.851  29.852  29.873  29.949  36.548  37.101
130.552 130.559 130.586 154.296 219.1651912.215
 --------------------------------------------------------------

          Ground-State Mulliken Net Atomic Charges

     Atom                 Charge (a.u.)
  ----------------------------------------
      1 I                     0.127015
      2 N                    -0.070099
      3 N                     0.018582
      4 Cl                   -0.075498
  ----------------------------------------
  Sum of atomic charges =    -0.000000

 -----------------------------------------------------------------
                    Cartesian Multipole Moments
 -----------------------------------------------------------------
    Charge (ESU x 10^10)
                 0.0000
    Dipole Moment (Debye)
         X       1.2476      Y      -0.0960      Z      -0.0000
       Tot       1.2513
    Quadrupole Moments (Debye-Ang)
        XX     -50.0568     XY      -0.9796     YY     -54.7845
        XZ      -0.0000     YZ       0.0000     ZZ     -52.5012
    Octopole Moments (Debye-Ang^2)
       XXX      55.8513    XXY      -0.1202    XYY      17.7846
       YYY      -0.6277    XXZ      -0.0000    XYZ       0.0000
       YYZ      -0.0000    XZZ      14.9627    YZZ      -0.1397
       ZZZ      -0.0000
    Hexadecapole Moments (Debye-Ang^3)
      XXXX   -1171.3404   XXXY     -18.5197   XXYY    -230.1478
      XYYY      -1.1093   YYYY     -88.0473   XXXZ       0.0000
      XXYZ       0.0000   XYYZ      -0.0000   YYYZ       0.0000
      XXZZ    -225.0407   XYZZ      -0.3018   YYZZ     -25.2164
      XZZZ      -0.0000   YZZZ       0.0000   ZZZZ     -66.1941
 -----------------------------------------------------------------
 DrvMan completing analytic gradient of the correlated energy
 Correlated dipole moment
            1
    1   0.4908425
    2  -0.0377652
    3  -0.0000000
 Energy read as -7485.841718820
 Full Analytical Gradient: (in a.u., or Hartree/Bohr)
             1             2             3             4
    1    0.00000418    0.00060270   -0.00035685   -0.00025003
    2    0.00000899    0.00099425   -0.00112653    0.00012329
    3   -0.00000000   -0.00000000    0.00000000   -0.00000000
 Gradient time:  CPU 1.42 s  wall 1.46 s
 ----------------------------------------------------------------
             Standard Nuclear Orientation (Angstroms)
    I     Atom           X                Y                Z
 ----------------------------------------------------------------
    1      I       1.3352023092    -0.0140888408     0.0000000000
    2      N      -0.7877088890     0.5328662558    -0.0000000000
    3      N      -1.4669178634    -0.4618494243     0.0010000000
    4      Cl     -3.2343138307     0.0146818084    -0.0000000000
 ----------------------------------------------------------------
 Nuclear Repulsion Energy =   344.1877133574 hartrees
 There are       42 alpha and       42 beta electrons

                       Distance Matrix (Angstroms)
             I (  1)   N (  2)   N (  3)
   N (  2)  2.192239
   N (  3)  2.837669  1.204485
   Cl(  4)  4.569607  2.500878  1.830511

 Requested basis set is 6-311++G(d,p)
 There are 49 shells and 136 basis functions
 A cutoff of  1.0D-14 yielded   1013 shell pairs
 There are      8370 function pairs (      9392 Cartesian)
 Smallest overlap matrix eigenvalue = 2.53E-04
 Guess MOs from SCF MO coefficient file

 -----------------------------------------------------------------------
  General SCF calculation program by
  Eric Jon Sundstrom, Paul Horn, Yuezhi Mao, Dmitri Zuev, Alec White,
  David Stuck, Shaama M.S., Shane Yost, Joonho Lee, David Small,
  Daniel Levine, Susi Lehtola, Hugh Burton, Evgeny Epifanovsky
 -----------------------------------------------------------------------
 Hartree-Fock
 using 6 threads for integral computing
 -------------------------------------------------------
 OpenMP Integral computing Module                
 Release: version 2.0, May 2017, Q-Chem Inc. Pleasanton 
 -------------------------------------------------------
 A restricted SCF calculation will be
 performed using DIIS
 SCF converges when DIIS error is below 1.0e-08
 ---------------------------------------
  Cycle       Energy         DIIS error
 ---------------------------------------
    1   -7485.1254366164      2.40e-05  
    2   -7485.1254381346      6.94e-06  
    3   -7485.1254383426      3.96e-06  
    4   -7485.1254384038      1.40e-06  
    5   -7485.1254384231      7.25e-07  
    6   -7485.1254384290      3.89e-07  
    7   -7485.1254384308      1.75e-07  
    8   -7485.1254384311      7.86e-08  
    9   -7485.1254384313      3.38e-08  
   10   -7485.1254384311      1.09e-08  
   11   -7485.1254384312      3.84e-09  Convergence criterion met
 ---------------------------------------
 SCF time:   CPU 8.28s  wall 2.00s 
 SCF   energy in the final basis set =    -7485.1254384312
 Total energy in the final basis set =    -7485.1254384312


 ------------------------------------------------------------------------------

   CCMAN2: suite of methods based on coupled cluster
           and equation of motion theories.

   Components:
   * libvmm-1.3-trunk
     by Evgeny Epifanovsky, Ilya Kaliman.
   * libtensor-2.5-trunk
     by Evgeny Epifanovsky, Michael Wormit, Dmitry Zuev, Sam Manzer, 
        Ilya Kaliman.
   * libcc-2.5-trunk
     by Evgeny Epifanovsky, Arik Landau, Tomasz Kus, Kirill Khistyaev, 
        Dmitry Zuev, Prashant Manohar, Xintian Feng, Anna Krylov, 
        Matthew Goldey, Alec White, Thomas Jagau, Kaushik Nanda, 
        Anastasia Gunina, Alexander Kunitsa, Joonho Lee.

   CCMAN original authors:
   Anna I. Krylov, C. David Sherrill, Steven R. Gwaltney,
   Edward F. C. Byrd (2000)
   Sergey V. Levchenko, Lyudmila V. Slipchenko, Tao Wang,
   Ana-Maria C. Cristian (2003)
   Piotr A. Pieniazek, C. Melania Oana, Evgeny Epifanovsky (2007)
   Prashant Manohar (2009)

 ------------------------------------------------------------------------------


 Allocating and initializing 63808MB of RAM...
 Calculation will run on 6 cores.


 Alpha MOs, Restricted
 -- Occupied --                  
******* -180.91 -169.72 -169.72 -169.72 -104.87  -37.97  -33.15
  1 A     2 A     3 A     4 A     5 A     6 A     7 A     8 A                  
-33.148 -33.148 -24.339 -24.337 -24.337 -24.331 -24.331 -15.746
  9 A    10 A    11 A    12 A    13 A    14 A    15 A    16 A                  
-15.725 -10.596  -8.064  -8.060  -8.060  -7.281  -5.517  -5.502
 17 A    18 A    19 A    20 A    21 A    22 A    23 A    24 A                  
 -5.502  -2.441  -2.434  -2.434  -2.417  -2.417  -1.458  -1.123
 25 A    26 A    27 A    28 A    29 A    30 A    31 A    32 A                  
 -0.918  -0.815  -0.676  -0.654  -0.630  -0.476  -0.475  -0.412
 33 A    34 A    35 A    36 A    37 A    38 A    39 A    40 A                  
 -0.404  -0.404
 41 A    42 A                                                                  
 -- Virtual --                   
 -0.019   0.066   0.086   0.106   0.127   0.128   0.161   0.179
 43 A    44 A    45 A    46 A    47 A    48 A    49 A    50 A                  
  0.204   0.206   0.214   0.235   0.282   0.301   0.308   0.317
 51 A    52 A    53 A    54 A    55 A    56 A    57 A    58 A                  
  0.318   0.351   0.542   0.562   0.563   0.577   0.584   0.598
 59 A    60 A    61 A    62 A    63 A    64 A    65 A    66 A                  
  0.600   0.614   0.667   0.771   0.843   0.910   0.979   0.996
 67 A    68 A    69 A    70 A    71 A    72 A    73 A    74 A                  
  1.024   1.077   1.104   1.130   1.183   1.186   1.241   1.343
 75 A    76 A    77 A    78 A    79 A    80 A    81 A    82 A                  
  1.397   1.501   1.507   1.543   1.593   1.895   1.986   2.023
 83 A    84 A    85 A    86 A    87 A    88 A    89 A    90 A                  
  2.237   2.383   2.500   2.598   2.623   2.717   2.914   3.047
 91 A    92 A    93 A    94 A    95 A    96 A    97 A    98 A                  
  3.109   3.367   4.107   4.174   4.344   4.387   4.456   4.470
 99 A   100 A   101 A   102 A   103 A   104 A   105 A   106 A                  
  4.476   4.479   4.547   4.707   4.814   5.194   6.497   6.510
107 A   108 A   109 A   110 A   111 A   112 A   113 A   114 A                  
  6.540  10.322  26.622  26.667  27.076  28.909  29.492  29.502
115 A   116 A   117 A   118 A   119 A   120 A   121 A   122 A                  
 29.524  29.844  29.851  29.852  29.873  29.949  36.548  37.105
123 A   124 A   125 A   126 A   127 A   128 A   129 A   130 A                  
130.552 130.559 130.586 154.296 219.1651912.215
131 A   132 A   133 A   134 A   135 A   136 A                                  

 Beta MOs, Restricted
 -- Occupied --                  
******* -180.91 -169.72 -169.72 -169.72 -104.87  -37.97  -33.15
  1 A     2 A     3 A     4 A     5 A     6 A     7 A     8 A                  
-33.148 -33.148 -24.339 -24.337 -24.337 -24.331 -24.331 -15.746
  9 A    10 A    11 A    12 A    13 A    14 A    15 A    16 A                  
-15.725 -10.596  -8.064  -8.060  -8.060  -7.281  -5.517  -5.502
 17 A    18 A    19 A    20 A    21 A    22 A    23 A    24 A                  
 -5.502  -2.441  -2.434  -2.434  -2.417  -2.417  -1.458  -1.123
 25 A    26 A    27 A    28 A    29 A    30 A    31 A    32 A                  
 -0.918  -0.815  -0.676  -0.654  -0.630  -0.476  -0.475  -0.412
 33 A    34 A    35 A    36 A    37 A    38 A    39 A    40 A                  
 -0.404  -0.404
 41 A    42 A                                                                  
 -- Virtual --                   
 -0.019   0.066   0.086   0.106   0.127   0.128   0.161   0.179
 43 A    44 A    45 A    46 A    47 A    48 A    49 A    50 A                  
  0.204   0.206   0.214   0.235   0.282   0.301   0.308   0.317
 51 A    52 A    53 A    54 A    55 A    56 A    57 A    58 A                  
  0.318   0.351   0.542   0.562   0.563   0.577   0.584   0.598
 59 A    60 A    61 A    62 A    63 A    64 A    65 A    66 A                  
  0.600   0.614   0.667   0.771   0.843   0.910   0.979   0.996
 67 A    68 A    69 A    70 A    71 A    72 A    73 A    74 A                  
  1.024   1.077   1.104   1.130   1.183   1.186   1.241   1.343
 75 A    76 A    77 A    78 A    79 A    80 A    81 A    82 A                  
  1.397   1.501   1.507   1.543   1.593   1.895   1.986   2.023
 83 A    84 A    85 A    86 A    87 A    88 A    89 A    90 A                  
  2.237   2.383   2.500   2.598   2.623   2.717   2.914   3.047
 91 A    92 A    93 A    94 A    95 A    96 A    97 A    98 A                  
  3.109   3.367   4.107   4.174   4.344   4.387   4.456   4.470
 99 A   100 A   101 A   102 A   103 A   104 A   105 A   106 A                  
  4.476   4.479   4.547   4.707   4.814   5.194   6.497   6.510
107 A   108 A   109 A   110 A   111 A   112 A   113 A   114 A                  
  6.540  10.322  26.622  26.667  27.076  28.909  29.492  29.502
115 A   116 A   117 A   118 A   119 A   120 A   121 A   122 A                  
 29.524  29.844  29.851  29.852  29.873  29.949  36.548  37.105
123 A   124 A   125 A   126 A   127 A   128 A   129 A   130 A                  
130.552 130.559 130.586 154.296 219.1651912.215
131 A   132 A   133 A   134 A   135 A   136 A                                  

 Occupation and symmetry of molecular orbitals

 Point group: C1 (1 irreducible representation).

                           A     All 
 -------------------------------------
 All molecular orbitals:
  - Alpha                  136   136 
  - Beta                   136   136 
 -------------------------------------
 Alpha orbitals:
  - Frozen occupied        25    25  
  - Active occupied        17    17  
  - Active virtual         94    94  
  - Frozen virtual         0     0   
 -------------------------------------
 Beta orbitals:
  - Frozen occupied        25    25  
  - Active occupied        17    17  
  - Active virtual         94    94  
  - Frozen virtual         0     0   
 -------------------------------------

 Import integrals:   CPU 0.00 s  wall 0.00 s

 Import integrals:   CPU 64.67 s  wall 12.67 s

 MP2 amplitudes:   CPU 0.13 s  wall 0.10 s

Running a double precision version
           CCSD T amplitudes will be solved using DIIS.

           Start     Size      MaxIter   EConv     TConv     
           3         7         100       1.00e-07  1.00e-05  
 ------------------------------------------------------------------------------
           Energy (a.u.)   Ediff      Tdiff       Comment
 ------------------------------------------------------------------------------
         -7485.82730701                           
     1   -7485.81346473   1.38e-02   8.07e-01     
     2   -7485.83895498   2.55e-02   1.09e-01     
     3   -7485.83784017   1.11e-03   4.86e-02     
     4   -7485.84060777   2.77e-03   1.44e-02     Switched to DIIS steps.
     5   -7485.84161322   1.01e-03   1.34e-02     
     6   -7485.84169082   7.76e-05   2.98e-03     
     7   -7485.84170753   1.67e-05   1.65e-03     
     8   -7485.84171569   8.16e-06   5.02e-04     
     9   -7485.84172032   4.63e-06   3.43e-04     
    10   -7485.84172004   2.86e-07   1.04e-04     
    11   -7485.84172009   5.16e-08   4.95e-05     
    12   -7485.84171993   1.63e-07   2.81e-05     
    13   -7485.84171996   3.66e-08   1.09e-05     
    14   -7485.84171990   6.28e-08   6.37e-06     
 ------------------------------------------------------------------------------
         -7485.84171990                           CCSD T converged.

End of double precision
 SCF energy                 = -7485.12543843
 MP2 energy                 = -7485.82730701
 CCSD correlation energy     =    -0.71628147
 CCSD total energy           = -7485.84171990

 CCSD  T1^2 = 0.0133  T2^2 = 0.2836  Leading amplitudes:

 Amplitude    Orbitals with energies
 -0.0283       38 (A) A                  ->    44 (A) A                   
              -0.4764                          0.0660                     
 -0.0283       38 (A) B                  ->    44 (A) B                   
              -0.4764                          0.0660                     
 -0.0192       40 (A) A                  ->    49 (A) A                   
              -0.4116                          0.1613                     
 -0.0192       40 (A) B                  ->    49 (A) B                   
              -0.4116                          0.1613                     

 Amplitude    Orbitals with energies
 -0.0905       37 (A) A      37 (A) B    ->    44 (A) A      44 (A) B     
              -0.6302       -0.6302            0.0660        0.0660       
  0.0905       37 (A) A      37 (A) B    ->    44 (A) B      44 (A) A     
              -0.6302       -0.6302            0.0660        0.0660       
  0.0905       37 (A) B      37 (A) A    ->    44 (A) A      44 (A) B     
              -0.6302       -0.6302            0.0660        0.0660       
 -0.0905       37 (A) B      37 (A) A    ->    44 (A) B      44 (A) A     
              -0.6302       -0.6302            0.0660        0.0660       

 Computing CCSD intemediates for later calculations in double precision
 Finished.

Running a double precision version
           CCSD Lambda amplitudes will be solved using DIIS.
           Start     Size      MaxIter   EConv     LConv     
           3         7         100       1.00e-07  1.00e-05  
 ------------------------------------------------------------------------------
            Enorm      Ldiff       Comment
 ------------------------------------------------------------------------------
     1     5.76e-02   4.56e-02     
     2     1.29e-02   3.39e-03     
     3     5.49e-03   2.35e-03     
     4     3.15e-03   8.67e-04     Switched to DIIS steps.
     5     1.19e-03   6.83e-04     
     6     6.63e-04   2.28e-04     
     7     2.18e-04   8.70e-05     
     8     8.54e-05   3.22e-06     
     9     2.86e-05   3.27e-06     
    10     1.20e-05   1.31e-06     
    11     5.47e-06   3.85e-07     
    12     2.22e-06   2.69e-09     
    13     9.82e-07   9.17e-08     
    14     4.23e-07   1.86e-08     
    15     2.39e-07   2.19e-08     
    16     1.10e-07   5.54e-09     
    17     6.16e-08   2.18e-09     
 ------------------------------------------------------------------------------
                                   CCSD Lambda converged.

 Computing density matrices in double precision...
           Orbital response amplitudes will be solved using DIIS.
           Start     Size      MaxIter   EConv     LConv     
           3         7         100       1.00e-06  1.00e-06  
 ------------------------------------------------------------------------------
            Enorm      Ldiff       Comment
 ------------------------------------------------------------------------------
     1     8.74e-02   1.05e-02     
     2     8.92e-02   6.29e-03     
     3     1.28e-01   2.88e-02     
     4     8.67e-03   5.93e-02     Switched to DIIS steps.
     5     3.94e-03   8.77e-04     
     6     9.13e-04   6.52e-05     
     7     4.52e-04   5.19e-06     
     8     1.93e-04   1.06e-05     
     9     4.68e-05   3.71e-05     
    10     1.30e-05   3.55e-06     
    11     4.49e-06   1.95e-06     
    12     1.56e-06   4.80e-08     
    13     1.40e-06   1.04e-07     
    14     2.71e-07   2.77e-08     
 ------------------------------------------------------------------------------
                                   Orbital response converged.

 Computing density matrices... Done.
 CCSD calculation:   CPU 1673.05 s  wall 289.94 s

 Transferring MO TPDM to AO TPDM
 Transferring g2_o1o1o1o1
 Transferring g2_o1o1o1v1
 Transferring g2_o1o1v1v1
 Transferring g2_o1v1o1v1
 Transferring g2_o1v1v1v1
 Transferring g2_v1v1v1v1
 Adding separable TPDM
 Computing TPDM gradient
 --------------------------------------------------------
 2e gradient
  Atom          X               Y               Z
 --------------------------------------------------------
    1        -45.384634        3.511703        0.004980  
    2          7.286090      -22.123063        0.015439  
    3         12.490629       20.174316       -0.026038  
    4         25.607916       -1.562956        0.005619  
 --------------------------------------------------------
 --------------------------------------------------------
 Final gradient
  Atom          X               Y               Z
 --------------------------------------------------------
    1        -45.384634        3.511703        0.004980  
    2          7.286090      -22.123063        0.015439  
    3         12.490629       20.174316       -0.026038  
    4         25.607916       -1.562956        0.005619  
 --------------------------------------------------------
 Analytic gradient from two-electron contribution:   CPU 324.93 s  wall 97.56 s

 Total ccman2 time:   CPU 2068.69 s  wall 402.05 s


 --------------------------------------------------------------

                    Orbital Energies (a.u.)
 --------------------------------------------------------------

 Alpha MOs
 -- Occupied --
*******-180.912-169.719-169.717-169.717-104.872 -37.965 -33.155
-33.148 -33.148 -24.339 -24.337 -24.337 -24.331 -24.331 -15.746
-15.725 -10.596  -8.064  -8.060  -8.060  -7.281  -5.517  -5.502
 -5.502  -2.441  -2.434  -2.434  -2.417  -2.417  -1.458  -1.123
 -0.918  -0.815  -0.676  -0.654  -0.630  -0.476  -0.475  -0.412
 -0.404  -0.404
 -- Virtual --
 -0.019   0.066   0.086   0.106   0.127   0.128   0.161   0.179
  0.204   0.206   0.214   0.235   0.282   0.301   0.308   0.317
  0.318   0.351   0.542   0.562   0.563   0.577   0.584   0.598
  0.600   0.614   0.667   0.771   0.843   0.910   0.979   0.996
  1.024   1.077   1.104   1.130   1.183   1.186   1.241   1.343
  1.397   1.501   1.507   1.543   1.593   1.895   1.986   2.023
  2.237   2.383   2.500   2.598   2.623   2.717   2.914   3.047
  3.109   3.367   4.107   4.174   4.344   4.387   4.456   4.470
  4.476   4.479   4.547   4.707   4.814   5.194   6.497   6.510
  6.540  10.322  26.622  26.667  27.076  28.909  29.492  29.502
 29.524  29.844  29.851  29.852  29.873  29.949  36.548  37.105
130.552 130.559 130.586 154.296 219.1651912.215
 --------------------------------------------------------------

          Ground-State Mulliken Net Atomic Charges

     Atom                 Charge (a.u.)
  ----------------------------------------
      1 I                     0.126986
      2 N                    -0.069943
      3 N                     0.018458
      4 Cl                   -0.075501
  ----------------------------------------
  Sum of atomic charges =    -0.000000

 -----------------------------------------------------------------
                    Cartesian Multipole Moments
 -----------------------------------------------------------------
    Charge (ESU x 10^10)
                 0.0000
    Dipole Moment (Debye)
         X       1.2468      Y      -0.0959      Z      -0.0001
       Tot       1.2505
    Quadrupole Moments (Debye-Ang)
        XX     -50.0575     XY      -0.9788     YY     -54.7837
        XZ       0.0003     YZ       0.0025     ZZ     -52.4994
    Octopole Moments (Debye-Ang^2)
       XXX      55.8464    XXY      -0.1335    XYY      17.7839
       YYY      -0.6466    XXZ      -0.0129    XYZ      -0.0022
       YYZ      -0.0063    XZZ      14.9594    YZZ      -0.1448
       ZZZ      -0.0154
    Hexadecapole Moments (Debye-Ang^3)
      XXXX   -1171.3485   XXXY     -18.4491   XXYY    -230.1504
      XYYY      -1.0804   YYYY     -88.0154   XXXZ       0.0511
      XXYZ       0.0046   XYYZ       0.0090   YYYZ       0.0121
      XXZZ    -225.0381   XYZZ      -0.2934   YYZZ     -25.2112
      XZZZ       0.0216   YZZZ       0.0092   ZZZZ     -66.1921
 -----------------------------------------------------------------
 DrvMan completing analytic gradient of the correlated energy
 Correlated dipole moment
            1
    1   0.4905328
    2  -0.0377373
    3  -0.0000341
 Energy read as -7485.841719901
 Full Analytical Gradient: (in a.u., or Hartree/Bohr)
             1             2             3             4
    1   -0.00006156    0.00009998    0.00008075   -0.00011918
    2    0.00002907   -0.00002386   -0.00003356    0.00002835
    3   -0.00001205    0.00001231    0.00001416   -0.00001442
 Gradient time:  CPU 1.47 s  wall 1.57 s
 ----------------------------------------------------------------
             Standard Nuclear Orientation (Angstroms)
    I     Atom           X                Y                Z
 ----------------------------------------------------------------
    1      I       1.3352023092    -0.0140888408     0.0000000000
    2      N      -0.7877088890     0.5328662558    -0.0000000000
    3      N      -1.4669178634    -0.4618494243     0.0000000000
    4      Cl     -3.2333138307     0.0146818084    -0.0000000000
 ----------------------------------------------------------------
 Nuclear Repulsion Energy =   344.2385763164 hartrees
 There are       42 alpha and       42 beta electrons

                       Distance Matrix (Angstroms)
             I (  1)   N (  2)   N (  3)
   N (  2)  2.192239
   N (  3)  2.837669  1.204485
   Cl(  4)  4.568607  2.499900  1.829545

 Requested basis set is 6-311++G(d,p)
 There are 49 shells and 136 basis functions
 A cutoff of  1.0D-14 yielded   1013 shell pairs
 There are      8370 function pairs (      9392 Cartesian)
 Smallest overlap matrix eigenvalue = 2.53E-04
 Guess MOs from SCF MO coefficient file

 -----------------------------------------------------------------------
  General SCF calculation program by
  Eric Jon Sundstrom, Paul Horn, Yuezhi Mao, Dmitri Zuev, Alec White,
  David Stuck, Shaama M.S., Shane Yost, Joonho Lee, David Small,
  Daniel Levine, Susi Lehtola, Hugh Burton, Evgeny Epifanovsky
 -----------------------------------------------------------------------
 Hartree-Fock
 using 6 threads for integral computing
 -------------------------------------------------------
 OpenMP Integral computing Module                
 Release: version 2.0, May 2017, Q-Chem Inc. Pleasanton 
 -------------------------------------------------------
 A restricted SCF calculation will be
 performed using DIIS
 SCF converges when DIIS error is below 1.0e-08
 ---------------------------------------
  Cycle       Energy         DIIS error
 ---------------------------------------
    1   -7485.1254640798      1.75e-05  
    2   -7485.1254650800      5.40e-06  
    3   -7485.1254652358      3.23e-06  
    4   -7485.1254652752      1.38e-06  
    5   -7485.1254652939      6.72e-07  
    6   -7485.1254652993      3.49e-07  
    7   -7485.1254653007      1.24e-07  
    8   -7485.1254653010      6.07e-08  
    9   -7485.1254653008      2.78e-08  
   10   -7485.1254653009      8.32e-09  Convergence criterion met
 ---------------------------------------
 SCF time:   CPU 7.54s  wall 2.00s 
 SCF   energy in the final basis set =    -7485.1254653009
 Total energy in the final basis set =    -7485.1254653009


 ------------------------------------------------------------------------------

   CCMAN2: suite of methods based on coupled cluster
           and equation of motion theories.

   Components:
   * libvmm-1.3-trunk
     by Evgeny Epifanovsky, Ilya Kaliman.
   * libtensor-2.5-trunk
     by Evgeny Epifanovsky, Michael Wormit, Dmitry Zuev, Sam Manzer, 
        Ilya Kaliman.
   * libcc-2.5-trunk
     by Evgeny Epifanovsky, Arik Landau, Tomasz Kus, Kirill Khistyaev, 
        Dmitry Zuev, Prashant Manohar, Xintian Feng, Anna Krylov, 
        Matthew Goldey, Alec White, Thomas Jagau, Kaushik Nanda, 
        Anastasia Gunina, Alexander Kunitsa, Joonho Lee.

   CCMAN original authors:
   Anna I. Krylov, C. David Sherrill, Steven R. Gwaltney,
   Edward F. C. Byrd (2000)
   Sergey V. Levchenko, Lyudmila V. Slipchenko, Tao Wang,
   Ana-Maria C. Cristian (2003)
   Piotr A. Pieniazek, C. Melania Oana, Evgeny Epifanovsky (2007)
   Prashant Manohar (2009)

 ------------------------------------------------------------------------------


 Allocating and initializing 63808MB of RAM...
 Calculation will run on 6 cores.


 Alpha MOs, Restricted
 -- Occupied --                  
******* -180.91 -169.72 -169.72 -169.72 -104.87  -37.97  -33.15
  1 A     2 A     3 A     4 A     5 A     6 A     7 A     8 A                  
-33.148 -33.148 -24.339 -24.337 -24.336 -24.331 -24.331 -15.746
  9 A    10 A    11 A    12 A    13 A    14 A    15 A    16 A                  
-15.725 -10.596  -8.064  -8.061  -8.061  -7.281  -5.517  -5.502
 17 A    18 A    19 A    20 A    21 A    22 A    23 A    24 A                  
 -5.502  -2.441  -2.434  -2.434  -2.417  -2.417  -1.458  -1.123
 25 A    26 A    27 A    28 A    29 A    30 A    31 A    32 A                  
 -0.918  -0.815  -0.676  -0.654  -0.630  -0.476  -0.475  -0.412
 33 A    34 A    35 A    36 A    37 A    38 A    39 A    40 A                  
 -0.404  -0.404
 41 A    42 A                                                                  
 -- Virtual --                   
 -0.019   0.066   0.086   0.106   0.127   0.128   0.161   0.179
 43 A    44 A    45 A    46 A    47 A    48 A    49 A    50 A                  
  0.204   0.206   0.214   0.235   0.282   0.301   0.308   0.317
 51 A    52 A    53 A    54 A    55 A    56 A    57 A    58 A                  
  0.318   0.351   0.542   0.562   0.563   0.577   0.584   0.598
 59 A    60 A    61 A    62 A    63 A    64 A    65 A    66 A                  
  0.600   0.614   0.667   0.771   0.843   0.910   0.979   0.996
 67 A    68 A    69 A    70 A    71 A    72 A    73 A    74 A                  
  1.024   1.077   1.104   1.130   1.183   1.186   1.241   1.344
 75 A    76 A    77 A    78 A    79 A    80 A    81 A    82 A                  
  1.397   1.501   1.508   1.543   1.593   1.895   1.986   2.024
 83 A    84 A    85 A    86 A    87 A    88 A    89 A    90 A                  
  2.237   2.383   2.501   2.598   2.623   2.717   2.914   3.047
 91 A    92 A    93 A    94 A    95 A    96 A    97 A    98 A                  
  3.109   3.367   4.107   4.174   4.344   4.387   4.456   4.470
 99 A   100 A   101 A   102 A   103 A   104 A   105 A   106 A                  
  4.476   4.479   4.547   4.707   4.814   5.194   6.497   6.510
107 A   108 A   109 A   110 A   111 A   112 A   113 A   114 A                  
  6.540  10.322  26.622  26.667  27.076  28.909  29.492  29.502
115 A   116 A   117 A   118 A   119 A   120 A   121 A   122 A                  
 29.524  29.844  29.851  29.852  29.873  29.949  36.548  37.105
123 A   124 A   125 A   126 A   127 A   128 A   129 A   130 A                  
130.552 130.559 130.586 154.296 219.1651912.215
131 A   132 A   133 A   134 A   135 A   136 A                                  

 Beta MOs, Restricted
 -- Occupied --                  
******* -180.91 -169.72 -169.72 -169.72 -104.87  -37.97  -33.15
  1 A     2 A     3 A     4 A     5 A     6 A     7 A     8 A                  
-33.148 -33.148 -24.339 -24.337 -24.336 -24.331 -24.331 -15.746
  9 A    10 A    11 A    12 A    13 A    14 A    15 A    16 A                  
-15.725 -10.596  -8.064  -8.061  -8.061  -7.281  -5.517  -5.502
 17 A    18 A    19 A    20 A    21 A    22 A    23 A    24 A                  
 -5.502  -2.441  -2.434  -2.434  -2.417  -2.417  -1.458  -1.123
 25 A    26 A    27 A    28 A    29 A    30 A    31 A    32 A                  
 -0.918  -0.815  -0.676  -0.654  -0.630  -0.476  -0.475  -0.412
 33 A    34 A    35 A    36 A    37 A    38 A    39 A    40 A                  
 -0.404  -0.404
 41 A    42 A                                                                  
 -- Virtual --                   
 -0.019   0.066   0.086   0.106   0.127   0.128   0.161   0.179
 43 A    44 A    45 A    46 A    47 A    48 A    49 A    50 A                  
  0.204   0.206   0.214   0.235   0.282   0.301   0.308   0.317
 51 A    52 A    53 A    54 A    55 A    56 A    57 A    58 A                  
  0.318   0.351   0.542   0.562   0.563   0.577   0.584   0.598
 59 A    60 A    61 A    62 A    63 A    64 A    65 A    66 A                  
  0.600   0.614   0.667   0.771   0.843   0.910   0.979   0.996
 67 A    68 A    69 A    70 A    71 A    72 A    73 A    74 A                  
  1.024   1.077   1.104   1.130   1.183   1.186   1.241   1.344
 75 A    76 A    77 A    78 A    79 A    80 A    81 A    82 A                  
  1.397   1.501   1.508   1.543   1.593   1.895   1.986   2.024
 83 A    84 A    85 A    86 A    87 A    88 A    89 A    90 A                  
  2.237   2.383   2.501   2.598   2.623   2.717   2.914   3.047
 91 A    92 A    93 A    94 A    95 A    96 A    97 A    98 A                  
  3.109   3.367   4.107   4.174   4.344   4.387   4.456   4.470
 99 A   100 A   101 A   102 A   103 A   104 A   105 A   106 A                  
  4.476   4.479   4.547   4.707   4.814   5.194   6.497   6.510
107 A   108 A   109 A   110 A   111 A   112 A   113 A   114 A                  
  6.540  10.322  26.622  26.667  27.076  28.909  29.492  29.502
115 A   116 A   117 A   118 A   119 A   120 A   121 A   122 A                  
 29.524  29.844  29.851  29.852  29.873  29.949  36.548  37.105
123 A   124 A   125 A   126 A   127 A   128 A   129 A   130 A                  
130.552 130.559 130.586 154.296 219.1651912.215
131 A   132 A   133 A   134 A   135 A   136 A                                  

 Occupation and symmetry of molecular orbitals

 Point group: C1 (1 irreducible representation).

                           A     All 
 -------------------------------------
 All molecular orbitals:
  - Alpha                  136   136 
  - Beta                   136   136 
 -------------------------------------
 Alpha orbitals:
  - Frozen occupied        25    25  
  - Active occupied        17    17  
  - Active virtual         94    94  
  - Frozen virtual         0     0   
 -------------------------------------
 Beta orbitals:
  - Frozen occupied        25    25  
  - Active occupied        17    17  
  - Active virtual         94    94  
  - Frozen virtual         0     0   
 -------------------------------------

 Import integrals:   CPU 0.00 s  wall 0.00 s

 Import integrals:   CPU 65.04 s  wall 12.59 s

 MP2 amplitudes:   CPU 0.19 s  wall 0.15 s

Running a double precision version
           CCSD T amplitudes will be solved using DIIS.

           Start     Size      MaxIter   EConv     TConv     
           3         7         100       1.00e-07  1.00e-05  
 ------------------------------------------------------------------------------
           Energy (a.u.)   Ediff      Tdiff       Comment
 ------------------------------------------------------------------------------
         -7485.82730341                           
     1   -7485.81347660   1.38e-02   8.07e-01     
     2   -7485.83895519   2.55e-02   1.09e-01     
     3   -7485.83784351   1.11e-03   4.85e-02     
     4   -7485.84060911   2.77e-03   1.44e-02     Switched to DIIS steps.
     5   -7485.84161347   1.00e-03   1.34e-02     
     6   -7485.84169095   7.75e-05   2.98e-03     
     7   -7485.84170761   1.67e-05   1.65e-03     
     8   -7485.84171577   8.16e-06   5.02e-04     
     9   -7485.84172039   4.62e-06   3.42e-04     
    10   -7485.84172011   2.84e-07   1.04e-04     
    11   -7485.84172016   5.02e-08   4.95e-05     
    12   -7485.84172000   1.62e-07   2.81e-05     
    13   -7485.84172003   3.62e-08   1.09e-05     
    14   -7485.84171997   6.26e-08   6.36e-06     
 ------------------------------------------------------------------------------
         -7485.84171997                           CCSD T converged.

End of double precision
 SCF energy                 = -7485.12546530
 MP2 energy                 = -7485.82730341
 CCSD correlation energy     =    -0.71625467
 CCSD total energy           = -7485.84171997

 CCSD  T1^2 = 0.0133  T2^2 = 0.2835  Leading amplitudes:

 Amplitude    Orbitals with energies
 -0.0283       38 (A) A                  ->    44 (A) A                   
              -0.4764                          0.0660                     
 -0.0283       38 (A) B                  ->    44 (A) B                   
              -0.4764                          0.0660                     
  0.0192       40 (A) A                  ->    49 (A) A                   
              -0.4116                          0.1614                     
  0.0192       40 (A) B                  ->    49 (A) B                   
              -0.4116                          0.1614                     

 Amplitude    Orbitals with energies
 -0.0904       37 (A) A      37 (A) B    ->    44 (A) A      44 (A) B     
              -0.6302       -0.6302            0.0660        0.0660       
  0.0904       37 (A) A      37 (A) B    ->    44 (A) B      44 (A) A     
              -0.6302       -0.6302            0.0660        0.0660       
  0.0904       37 (A) B      37 (A) A    ->    44 (A) A      44 (A) B     
              -0.6302       -0.6302            0.0660        0.0660       
 -0.0904       37 (A) B      37 (A) A    ->    44 (A) B      44 (A) A     
              -0.6302       -0.6302            0.0660        0.0660       

 Computing CCSD intemediates for later calculations in double precision
 Finished.

Running a double precision version
           CCSD Lambda amplitudes will be solved using DIIS.
           Start     Size      MaxIter   EConv     LConv     
           3         7         100       1.00e-07  1.00e-05  
 ------------------------------------------------------------------------------
            Enorm      Ldiff       Comment
 ------------------------------------------------------------------------------
     1     5.75e-02   4.56e-02     
     2     1.29e-02   3.39e-03     
     3     5.48e-03   2.35e-03     
     4     3.15e-03   8.67e-04     Switched to DIIS steps.
     5     1.19e-03   6.83e-04     
     6     6.62e-04   2.28e-04     
     7     2.18e-04   8.68e-05     
     8     8.52e-05   3.21e-06     
     9     2.85e-05   3.26e-06     
    10     1.19e-05   1.30e-06     
    11     5.45e-06   3.80e-07     
    12     2.21e-06   8.64e-10     
    13     9.81e-07   8.99e-08     
    14     4.23e-07   1.94e-08     
    15     2.39e-07   2.13e-08     
    16     1.10e-07   5.09e-09     
    17     6.15e-08   1.94e-09     
 ------------------------------------------------------------------------------
                                   CCSD Lambda converged.

 Computing density matrices in double precision...
           Orbital response amplitudes will be solved using DIIS.
           Start     Size      MaxIter   EConv     LConv     
           3         7         100       1.00e-06  1.00e-06  
 ------------------------------------------------------------------------------
            Enorm      Ldiff       Comment
 ------------------------------------------------------------------------------
     1     8.74e-02   1.05e-02     
     2     8.92e-02   6.31e-03     
     3     1.28e-01   2.88e-02     
     4     8.67e-03   5.93e-02     Switched to DIIS steps.
     5     3.94e-03   8.76e-04     
     6     9.12e-04   6.39e-05     
     7     4.50e-04   4.90e-06     
     8     1.93e-04   1.04e-05     
     9     4.67e-05   3.70e-05     
    10     1.29e-05   3.51e-06     
    11     4.46e-06   1.94e-06     
    12     1.56e-06   4.72e-08     
    13     1.39e-06   1.03e-07     
    14     2.71e-07   2.78e-08     
 ------------------------------------------------------------------------------
                                   Orbital response converged.

 Computing density matrices... Done.
 CCSD calculation:   CPU 1678.28 s  wall 290.66 s

 Transferring MO TPDM to AO TPDM
 Transferring g2_o1o1o1o1
 Transferring g2_o1o1o1v1
 Transferring g2_o1o1v1v1
 Transferring g2_o1v1o1v1
 Transferring g2_o1v1v1v1
 Transferring g2_v1v1v1v1
 Adding separable TPDM
 Computing TPDM gradient
 --------------------------------------------------------
 2e gradient
  Atom          X               Y               Z
 --------------------------------------------------------
    1        -45.390079        3.512138       -0.000002  
    2          7.287721      -22.120170        0.000004  
    3         12.479126       20.174977       -0.000002  
    4         25.623233       -1.566945       -0.000001  
 --------------------------------------------------------
 --------------------------------------------------------
 Final gradient
  Atom          X               Y               Z
 --------------------------------------------------------
    1        -45.390079        3.512138       -0.000002  
    2          7.287721      -22.120170        0.000004  
    3         12.479126       20.174977       -0.000002  
    4         25.623233       -1.566945       -0.000001  
 --------------------------------------------------------
 Analytic gradient from two-electron contribution:   CPU 316.72 s  wall 96.73 s

 Total ccman2 time:   CPU 2072.11 s  wall 403.65 s


 --------------------------------------------------------------

                    Orbital Energies (a.u.)
 --------------------------------------------------------------

 Alpha MOs
 -- Occupied --
*******-180.912-169.718-169.717-169.717-104.872 -37.965 -33.155
-33.148 -33.148 -24.339 -24.337 -24.336 -24.331 -24.331 -15.746
-15.725 -10.596  -8.064  -8.061  -8.061  -7.281  -5.517  -5.502
 -5.502  -2.441  -2.434  -2.434  -2.417  -2.417  -1.458  -1.123
 -0.918  -0.815  -0.676  -0.654  -0.630  -0.476  -0.475  -0.412
 -0.404  -0.404
 -- Virtual --
 -0.019   0.066   0.086   0.106   0.127   0.128   0.161   0.179
  0.204   0.206   0.214   0.235   0.282   0.301   0.308   0.317
  0.318   0.351   0.542   0.562   0.563   0.577   0.584   0.598
  0.600   0.614   0.667   0.771   0.843   0.910   0.979   0.996
  1.024   1.077   1.104   1.130   1.183   1.186   1.241   1.344
  1.397   1.501   1.508   1.543   1.593   1.895   1.986   2.024
  2.237   2.383   2.501   2.598   2.623   2.717   2.914   3.047
  3.109   3.367   4.107   4.174   4.344   4.387   4.456   4.470
  4.476   4.479   4.547   4.707   4.814   5.194   6.497   6.510
  6.540  10.322  26.622  26.667  27.076  28.909  29.492  29.502
 29.524  29.844  29.851  29.852  29.873  29.949  36.548  37.105
130.552 130.559 130.586 154.296 219.1651912.215
 --------------------------------------------------------------

          Ground-State Mulliken Net Atomic Charges

     Atom                 Charge (a.u.)
  ----------------------------------------
      1 I                     0.126815
      2 N                    -0.070001
      3 N                     0.018389
      4 Cl                   -0.075203
  ----------------------------------------
  Sum of atomic charges =     0.000000

 -----------------------------------------------------------------
                    Cartesian Multipole Moments
 -----------------------------------------------------------------
    Charge (ESU x 10^10)
                 0.0000
    Dipole Moment (Debye)
         X       1.2401      Y      -0.0959      Z      -0.0000
       Tot       1.2438
    Quadrupole Moments (Debye-Ang)
        XX     -50.0412     XY      -0.9789     YY     -54.7842
        XZ      -0.0000     YZ       0.0000     ZZ     -52.4983
    Octopole Moments (Debye-Ang^2)
       XXX      55.7279    XXY      -0.1331    XYY      17.7652
       YYY      -0.6470    XXZ      -0.0000    XYZ      -0.0000
       YYZ       0.0000    XZZ      14.9387    YZZ      -0.1450
       ZZZ       0.0000
    Hexadecapole Moments (Debye-Ang^3)
      XXXX   -1170.6367   XXXY     -18.4547   XXYY    -230.0510
      XYYY      -1.0804   YYYY     -88.0188   XXXZ      -0.0000
      XXYZ       0.0000   XYYZ      -0.0000   YYYZ       0.0000
      XXZZ    -224.9360   XYZZ      -0.2934   YYZZ     -25.2114
      XZZZ      -0.0000   YZZZ       0.0000   ZZZZ     -66.1908
 -----------------------------------------------------------------
 DrvMan completing analytic gradient of the correlated energy
 Correlated dipole moment
            1
    1   0.4878988
    2  -0.0377323
    3  -0.0000000
 Energy read as -7485.841719970
 Full Analytical Gradient: (in a.u., or Hartree/Bohr)
             1             2             3             4
    1   -0.00004948   -0.00006982    0.00005302    0.00006628
    2    0.00002246   -0.00013734    0.00009813    0.00001674
    3    0.00000001   -0.00000001   -0.00000002    0.00000002
 Gradient time:  CPU 1.40 s  wall 1.42 s
 ----------------------------------------------------------------
             Standard Nuclear Orientation (Angstroms)
    I     Atom           X                Y                Z
 ----------------------------------------------------------------
    1      I       1.3352023092    -0.0140888408     0.0000000000
    2      N      -0.7877088890     0.5328662558    -0.0000000000
    3      N      -1.4669178634    -0.4618494243     0.0000000000
    4      Cl     -3.2353138307     0.0146818084    -0.0000000000
 ----------------------------------------------------------------
 Nuclear Repulsion Energy =   344.1369200681 hartrees
 There are       42 alpha and       42 beta electrons

                       Distance Matrix (Angstroms)
             I (  1)   N (  2)   N (  3)
   N (  2)  2.192239
   N (  3)  2.837669  1.204485
   Cl(  4)  4.570607  2.501856  1.831477

 Requested basis set is 6-311++G(d,p)
 There are 49 shells and 136 basis functions
 A cutoff of  1.0D-14 yielded   1013 shell pairs
 There are      8370 function pairs (      9392 Cartesian)
 Smallest overlap matrix eigenvalue = 2.53E-04
 Guess MOs from SCF MO coefficient file

 -----------------------------------------------------------------------
  General SCF calculation program by
  Eric Jon Sundstrom, Paul Horn, Yuezhi Mao, Dmitri Zuev, Alec White,
  David Stuck, Shaama M.S., Shane Yost, Joonho Lee, David Small,
  Daniel Levine, Susi Lehtola, Hugh Burton, Evgeny Epifanovsky
 -----------------------------------------------------------------------
 Hartree-Fock
 using 6 threads for integral computing
 -------------------------------------------------------
 OpenMP Integral computing Module                
 Release: version 2.0, May 2017, Q-Chem Inc. Pleasanton 
 -------------------------------------------------------
 A restricted SCF calculation will be
 performed using DIIS
 SCF converges when DIIS error is below 1.0e-08
 ---------------------------------------
  Cycle       Energy         DIIS error
 ---------------------------------------
    1   -7485.1254098512      1.97e-05  
    2   -7485.1254110748      6.86e-06  
    3   -7485.1254112359      4.32e-06  
    4   -7485.1254112969      1.37e-06  
    5   -7485.1254113113      6.44e-07  
    6   -7485.1254113146      2.49e-07  
    7   -7485.1254113152      8.30e-08  
    8   -7485.1254113152      3.21e-08  
    9   -7485.1254113154      1.09e-08  
   10   -7485.1254113152      3.95e-09  Convergence criterion met
 ---------------------------------------
 SCF time:   CPU 7.45s  wall 2.00s 
 SCF   energy in the final basis set =    -7485.1254113152
 Total energy in the final basis set =    -7485.1254113152


 ------------------------------------------------------------------------------

   CCMAN2: suite of methods based on coupled cluster
           and equation of motion theories.

   Components:
   * libvmm-1.3-trunk
     by Evgeny Epifanovsky, Ilya Kaliman.
   * libtensor-2.5-trunk
     by Evgeny Epifanovsky, Michael Wormit, Dmitry Zuev, Sam Manzer, 
        Ilya Kaliman.
   * libcc-2.5-trunk
     by Evgeny Epifanovsky, Arik Landau, Tomasz Kus, Kirill Khistyaev, 
        Dmitry Zuev, Prashant Manohar, Xintian Feng, Anna Krylov, 
        Matthew Goldey, Alec White, Thomas Jagau, Kaushik Nanda, 
        Anastasia Gunina, Alexander Kunitsa, Joonho Lee.

   CCMAN original authors:
   Anna I. Krylov, C. David Sherrill, Steven R. Gwaltney,
   Edward F. C. Byrd (2000)
   Sergey V. Levchenko, Lyudmila V. Slipchenko, Tao Wang,
   Ana-Maria C. Cristian (2003)
   Piotr A. Pieniazek, C. Melania Oana, Evgeny Epifanovsky (2007)
   Prashant Manohar (2009)

 ------------------------------------------------------------------------------


 Allocating and initializing 63808MB of RAM...
 Calculation will run on 6 cores.


 Alpha MOs, Restricted
 -- Occupied --                  
******* -180.91 -169.72 -169.72 -169.72 -104.87  -37.97  -33.15
  1 A     2 A     3 A     4 A     5 A     6 A     7 A     8 A                  
-33.148 -33.148 -24.339 -24.337 -24.337 -24.331 -24.331 -15.746
  9 A    10 A    11 A    12 A    13 A    14 A    15 A    16 A                  
-15.725 -10.596  -8.064  -8.060  -8.060  -7.282  -5.517  -5.502
 17 A    18 A    19 A    20 A    21 A    22 A    23 A    24 A                  
 -5.502  -2.441  -2.434  -2.434  -2.417  -2.417  -1.458  -1.122
 25 A    26 A    27 A    28 A    29 A    30 A    31 A    32 A                  
 -0.918  -0.815  -0.676  -0.654  -0.630  -0.476  -0.475  -0.412
 33 A    34 A    35 A    36 A    37 A    38 A    39 A    40 A                  
 -0.404  -0.404
 41 A    42 A                                                                  
 -- Virtual --                   
 -0.019   0.066   0.086   0.106   0.127   0.128   0.161   0.179
 43 A    44 A    45 A    46 A    47 A    48 A    49 A    50 A                  
  0.204   0.206   0.214   0.235   0.282   0.301   0.308   0.317
 51 A    52 A    53 A    54 A    55 A    56 A    57 A    58 A                  
  0.318   0.351   0.542   0.562   0.563   0.577   0.584   0.598
 59 A    60 A    61 A    62 A    63 A    64 A    65 A    66 A                  
  0.600   0.614   0.667   0.771   0.843   0.910   0.979   0.996
 67 A    68 A    69 A    70 A    71 A    72 A    73 A    74 A                  
  1.024   1.077   1.104   1.130   1.183   1.186   1.241   1.343
 75 A    76 A    77 A    78 A    79 A    80 A    81 A    82 A                  
  1.397   1.501   1.507   1.543   1.593   1.895   1.986   2.023
 83 A    84 A    85 A    86 A    87 A    88 A    89 A    90 A                  
  2.236   2.383   2.500   2.598   2.623   2.717   2.914   3.047
 91 A    92 A    93 A    94 A    95 A    96 A    97 A    98 A                  
  3.108   3.367   4.107   4.174   4.344   4.387   4.456   4.469
 99 A   100 A   101 A   102 A   103 A   104 A   105 A   106 A                  
  4.476   4.479   4.547   4.707   4.814   5.194   6.497   6.510
107 A   108 A   109 A   110 A   111 A   112 A   113 A   114 A                  
  6.539  10.322  26.622  26.667  27.076  28.909  29.492  29.502
115 A   116 A   117 A   118 A   119 A   120 A   121 A   122 A                  
 29.524  29.844  29.851  29.852  29.873  29.949  36.548  37.104
123 A   124 A   125 A   126 A   127 A   128 A   129 A   130 A                  
130.552 130.559 130.586 154.296 219.1651912.215
131 A   132 A   133 A   134 A   135 A   136 A                                  

 Beta MOs, Restricted
 -- Occupied --                  
******* -180.91 -169.72 -169.72 -169.72 -104.87  -37.97  -33.15
  1 A     2 A     3 A     4 A     5 A     6 A     7 A     8 A                  
-33.148 -33.148 -24.339 -24.337 -24.337 -24.331 -24.331 -15.746
  9 A    10 A    11 A    12 A    13 A    14 A    15 A    16 A                  
-15.725 -10.596  -8.064  -8.060  -8.060  -7.282  -5.517  -5.502
 17 A    18 A    19 A    20 A    21 A    22 A    23 A    24 A                  
 -5.502  -2.441  -2.434  -2.434  -2.417  -2.417  -1.458  -1.122
 25 A    26 A    27 A    28 A    29 A    30 A    31 A    32 A                  
 -0.918  -0.815  -0.676  -0.654  -0.630  -0.476  -0.475  -0.412
 33 A    34 A    35 A    36 A    37 A    38 A    39 A    40 A                  
 -0.404  -0.404
 41 A    42 A                                                                  
 -- Virtual --                   
 -0.019   0.066   0.086   0.106   0.127   0.128   0.161   0.179
 43 A    44 A    45 A    46 A    47 A    48 A    49 A    50 A                  
  0.204   0.206   0.214   0.235   0.282   0.301   0.308   0.317
 51 A    52 A    53 A    54 A    55 A    56 A    57 A    58 A                  
  0.318   0.351   0.542   0.562   0.563   0.577   0.584   0.598
 59 A    60 A    61 A    62 A    63 A    64 A    65 A    66 A                  
  0.600   0.614   0.667   0.771   0.843   0.910   0.979   0.996
 67 A    68 A    69 A    70 A    71 A    72 A    73 A    74 A                  
  1.024   1.077   1.104   1.130   1.183   1.186   1.241   1.343
 75 A    76 A    77 A    78 A    79 A    80 A    81 A    82 A                  
  1.397   1.501   1.507   1.543   1.593   1.895   1.986   2.023
 83 A    84 A    85 A    86 A    87 A    88 A    89 A    90 A                  
  2.236   2.383   2.500   2.598   2.623   2.717   2.914   3.047
 91 A    92 A    93 A    94 A    95 A    96 A    97 A    98 A                  
  3.108   3.367   4.107   4.174   4.344   4.387   4.456   4.469
 99 A   100 A   101 A   102 A   103 A   104 A   105 A   106 A                  
  4.476   4.479   4.547   4.707   4.814   5.194   6.497   6.510
107 A   108 A   109 A   110 A   111 A   112 A   113 A   114 A                  
  6.539  10.322  26.622  26.667  27.076  28.909  29.492  29.502
115 A   116 A   117 A   118 A   119 A   120 A   121 A   122 A                  
 29.524  29.844  29.851  29.852  29.873  29.949  36.548  37.104
123 A   124 A   125 A   126 A   127 A   128 A   129 A   130 A                  
130.552 130.559 130.586 154.296 219.1651912.215
131 A   132 A   133 A   134 A   135 A   136 A                                  

 Occupation and symmetry of molecular orbitals

 Point group: C1 (1 irreducible representation).

                           A     All 
 -------------------------------------
 All molecular orbitals:
  - Alpha                  136   136 
  - Beta                   136   136 
 -------------------------------------
 Alpha orbitals:
  - Frozen occupied        25    25  
  - Active occupied        17    17  
  - Active virtual         94    94  
  - Frozen virtual         0     0   
 -------------------------------------
 Beta orbitals:
  - Frozen occupied        25    25  
  - Active occupied        17    17  
  - Active virtual         94    94  
  - Frozen virtual         0     0   
 -------------------------------------

 Import integrals:   CPU 0.00 s  wall 0.00 s

 Import integrals:   CPU 61.80 s  wall 13.06 s

 MP2 amplitudes:   CPU 0.14 s  wall 0.10 s

Running a double precision version
           CCSD T amplitudes will be solved using DIIS.

           Start     Size      MaxIter   EConv     TConv     
           3         7         100       1.00e-07  1.00e-05  
 ------------------------------------------------------------------------------
           Energy (a.u.)   Ediff      Tdiff       Comment
 ------------------------------------------------------------------------------
         -7485.82731031                           
     1   -7485.81345256   1.39e-02   8.07e-01     
     2   -7485.83895445   2.55e-02   1.09e-01     
     3   -7485.83783651   1.12e-03   4.86e-02     
     4   -7485.84060612   2.77e-03   1.44e-02     Switched to DIIS steps.
     5   -7485.84161265   1.01e-03   1.34e-02     
     6   -7485.84169037   7.77e-05   2.98e-03     
     7   -7485.84170714   1.68e-05   1.66e-03     
     8   -7485.84171530   8.16e-06   5.03e-04     
     9   -7485.84171994   4.65e-06   3.43e-04     
    10   -7485.84171966   2.87e-07   1.04e-04     
    11   -7485.84171971   5.30e-08   4.95e-05     
    12   -7485.84171955   1.63e-07   2.82e-05     
    13   -7485.84171958   3.71e-08   1.09e-05     
    14   -7485.84171952   6.29e-08   6.38e-06     
 ------------------------------------------------------------------------------
         -7485.84171952                           CCSD T converged.

End of double precision
 SCF energy                 = -7485.12541132
 MP2 energy                 = -7485.82731031
 CCSD correlation energy     =    -0.71630820
 CCSD total energy           = -7485.84171952

 CCSD  T1^2 = 0.0133  T2^2 = 0.2837  Leading amplitudes:

 Amplitude    Orbitals with energies
 -0.0283       38 (A) A                  ->    44 (A) A                   
              -0.4763                          0.0659                     
 -0.0283       38 (A) B                  ->    44 (A) B                   
              -0.4763                          0.0659                     
 -0.0191       40 (A) A                  ->    49 (A) A                   
              -0.4116                          0.1612                     
 -0.0191       40 (A) B                  ->    49 (A) B                   
              -0.4116                          0.1612                     

 Amplitude    Orbitals with energies
 -0.0906       37 (A) A      37 (A) B    ->    44 (A) A      44 (A) B     
              -0.6301       -0.6301            0.0659        0.0659       
  0.0906       37 (A) A      37 (A) B    ->    44 (A) B      44 (A) A     
              -0.6301       -0.6301            0.0659        0.0659       
  0.0906       37 (A) B      37 (A) A    ->    44 (A) A      44 (A) B     
              -0.6301       -0.6301            0.0659        0.0659       
 -0.0906       37 (A) B      37 (A) A    ->    44 (A) B      44 (A) A     
              -0.6301       -0.6301            0.0659        0.0659       

 Computing CCSD intemediates for later calculations in double precision
 Finished.

Running a double precision version
           CCSD Lambda amplitudes will be solved using DIIS.
           Start     Size      MaxIter   EConv     LConv     
           3         7         100       1.00e-07  1.00e-05  
 ------------------------------------------------------------------------------
            Enorm      Ldiff       Comment
 ------------------------------------------------------------------------------
     1     5.76e-02   4.56e-02     
     2     1.30e-02   3.39e-03     
     3     5.49e-03   2.35e-03     
     4     3.16e-03   8.68e-04     Switched to DIIS steps.
     5     1.19e-03   6.84e-04     
     6     6.64e-04   2.29e-04     
     7     2.19e-04   8.71e-05     
     8     8.55e-05   3.24e-06     
     9     2.87e-05   3.28e-06     
    10     1.20e-05   1.31e-06     
    11     5.48e-06   3.89e-07     
    12     2.22e-06   4.50e-09     
    13     9.83e-07   9.36e-08     
    14     4.24e-07   1.77e-08     
    15     2.39e-07   2.24e-08     
    16     1.10e-07   5.99e-09     
    17     6.19e-08   2.41e-09     
 ------------------------------------------------------------------------------
                                   CCSD Lambda converged.

 Computing density matrices in double precision...
           Orbital response amplitudes will be solved using DIIS.
           Start     Size      MaxIter   EConv     LConv     
           3         7         100       1.00e-06  1.00e-06  
 ------------------------------------------------------------------------------
            Enorm      Ldiff       Comment
 ------------------------------------------------------------------------------
     1     8.75e-02   1.04e-02     
     2     8.92e-02   6.27e-03     
     3     1.28e-01   2.89e-02     
     4     8.66e-03   5.94e-02     Switched to DIIS steps.
     5     3.94e-03   8.78e-04     
     6     9.14e-04   6.65e-05     
     7     4.54e-04   5.47e-06     
     8     1.94e-04   1.08e-05     
     9     4.70e-05   3.73e-05     
    10     1.30e-05   3.60e-06     
    11     4.51e-06   1.95e-06     
    12     1.57e-06   4.87e-08     
    13     1.41e-06   1.05e-07     
    14     2.70e-07   2.76e-08     
 ------------------------------------------------------------------------------
                                   Orbital response converged.

 Computing density matrices... Done.
 CCSD calculation:   CPU 1677.50 s  wall 290.53 s

 Transferring MO TPDM to AO TPDM
 Transferring g2_o1o1o1o1
 Transferring g2_o1o1o1v1
 Transferring g2_o1o1v1v1
 Transferring g2_o1v1o1v1
 Transferring g2_o1v1v1v1
 Transferring g2_v1v1v1v1
 Adding separable TPDM
 Computing TPDM gradient
 --------------------------------------------------------
 2e gradient
  Atom          X               Y               Z
 --------------------------------------------------------
    1        -45.379185        3.511265       -0.000000  
    2          7.284427      -22.125984        0.000000  
    3         12.502147       20.173693       -0.000000  
    4         25.592611       -1.558973       -0.000000  
 --------------------------------------------------------
 --------------------------------------------------------
 Final gradient
  Atom          X               Y               Z
 --------------------------------------------------------
    1        -45.379185        3.511265       -0.000000  
    2          7.284427      -22.125984        0.000000  
    3         12.502147       20.173693       -0.000000  
    4         25.592611       -1.558973       -0.000000  
 --------------------------------------------------------
 Analytic gradient from two-electron contribution:   CPU 319.85 s  wall 84.98 s

 Total ccman2 time:   CPU 2065.13 s  wall 390.78 s


 --------------------------------------------------------------

                    Orbital Energies (a.u.)
 --------------------------------------------------------------

 Alpha MOs
 -- Occupied --
*******-180.912-169.719-169.717-169.717-104.872 -37.965 -33.155
-33.148 -33.148 -24.339 -24.337 -24.337 -24.331 -24.331 -15.746
-15.725 -10.596  -8.064  -8.060  -8.060  -7.282  -5.517  -5.502
 -5.502  -2.441  -2.434  -2.434  -2.417  -2.417  -1.458  -1.122
 -0.918  -0.815  -0.676  -0.654  -0.630  -0.476  -0.475  -0.412
 -0.404  -0.404
 -- Virtual --
 -0.019   0.066   0.086   0.106   0.127   0.128   0.161   0.179
  0.204   0.206   0.214   0.235   0.282   0.301   0.308   0.317
  0.318   0.351   0.542   0.562   0.563   0.577   0.584   0.598
  0.600   0.614   0.667   0.771   0.843   0.910   0.979   0.996
  1.024   1.077   1.104   1.130   1.183   1.186   1.241   1.343
  1.397   1.501   1.507   1.543   1.593   1.895   1.986   2.023
  2.236   2.383   2.500   2.598   2.623   2.717   2.914   3.047
  3.108   3.367   4.107   4.174   4.344   4.387   4.456   4.469
  4.476   4.479   4.547   4.707   4.814   5.194   6.497   6.510
  6.539  10.322  26.622  26.667  27.076  28.909  29.492  29.502
 29.524  29.844  29.851  29.852  29.873  29.949  36.548  37.104
130.552 130.559 130.586 154.296 219.1651912.215
 --------------------------------------------------------------

          Ground-State Mulliken Net Atomic Charges

     Atom                 Charge (a.u.)
  ----------------------------------------
      1 I                     0.127157
      2 N                    -0.069885
      3 N                     0.018527
      4 Cl                   -0.075799
  ----------------------------------------
  Sum of atomic charges =     0.000000

 -----------------------------------------------------------------
                    Cartesian Multipole Moments
 -----------------------------------------------------------------
    Charge (ESU x 10^10)
                 0.0000
    Dipole Moment (Debye)
         X       1.2535      Y      -0.0959      Z       0.0000
       Tot       1.2572
    Quadrupole Moments (Debye-Ang)
        XX     -50.0738     XY      -0.9786     YY     -54.7833
        XZ      -0.0000     YZ       0.0000     ZZ     -52.5004
    Octopole Moments (Debye-Ang^2)
       XXX      55.9650    XXY      -0.1339    XYY      17.8027
       YYY      -0.6462    XXZ      -0.0000    XYZ      -0.0000
       YYZ       0.0000    XZZ      14.9802    YZZ      -0.1447
       ZZZ       0.0000
    Hexadecapole Moments (Debye-Ang^3)
      XXXX   -1172.0610   XXXY     -18.4435   XXYY    -230.2497
      XYYY      -1.0804   YYYY     -88.0119   XXXZ      -0.0000
      XXYZ       0.0000   XYYZ      -0.0000   YYYZ       0.0000
      XXZZ    -225.1403   XYZZ      -0.2933   YYZZ     -25.2110
      XZZZ      -0.0000   YZZZ       0.0000   ZZZZ     -66.1934
 -----------------------------------------------------------------
 DrvMan completing analytic gradient of the correlated energy
 Correlated dipole moment
            1
    1   0.4931660
    2  -0.0377425
    3   0.0000000
 Energy read as -7485.841719520
 Full Analytical Gradient: (in a.u., or Hartree/Bohr)
             1             2             3             4
    1   -0.00007380    0.00026911    0.00010791   -0.00030322
    2    0.00003571    0.00008876   -0.00016413    0.00003966
    3    0.00000000    0.00000000   -0.00000000    0.00000000
 Gradient time:  CPU 1.43 s  wall 1.47 s
 ----------------------------------------------------------------
             Standard Nuclear Orientation (Angstroms)
    I     Atom           X                Y                Z
 ----------------------------------------------------------------
    1      I       1.3352023092    -0.0140888408     0.0000000000
    2      N      -0.7877088890     0.5328662558    -0.0000000000
    3      N      -1.4669178634    -0.4618494243     0.0000000000
    4      Cl     -3.2343138307     0.0156818084    -0.0000000000
 ----------------------------------------------------------------
 Nuclear Repulsion Energy =   344.1847718954 hartrees
 There are       42 alpha and       42 beta electrons

                       Distance Matrix (Angstroms)
             I (  1)   N (  2)   N (  3)
   N (  2)  2.192239
   N (  3)  2.837669  1.204485
   Cl(  4)  4.569613  2.500671  1.830772

 Requested basis set is 6-311++G(d,p)
 There are 49 shells and 136 basis functions
 A cutoff of  1.0D-14 yielded   1013 shell pairs
 There are      8370 function pairs (      9392 Cartesian)
 Smallest overlap matrix eigenvalue = 2.53E-04
 Guess MOs from SCF MO coefficient file

 -----------------------------------------------------------------------
  General SCF calculation program by
  Eric Jon Sundstrom, Paul Horn, Yuezhi Mao, Dmitri Zuev, Alec White,
  David Stuck, Shaama M.S., Shane Yost, Joonho Lee, David Small,
  Daniel Levine, Susi Lehtola, Hugh Burton, Evgeny Epifanovsky
 -----------------------------------------------------------------------
 Hartree-Fock
 using 6 threads for integral computing
 -------------------------------------------------------
 OpenMP Integral computing Module                
 Release: version 2.0, May 2017, Q-Chem Inc. Pleasanton 
 -------------------------------------------------------
 A restricted SCF calculation will be
 performed using DIIS
 SCF converges when DIIS error is below 1.0e-08
 ---------------------------------------
  Cycle       Energy         DIIS error
 ---------------------------------------
    1   -7485.1254289189      9.22e-06  
    2   -7485.1254292145      3.16e-06  
    3   -7485.1254292579      1.95e-06  
    4   -7485.1254292732      7.41e-07  
    5   -7485.1254292782      3.31e-07  
    6   -7485.1254292793      1.28e-07  
    7   -7485.1254292795      4.29e-08  
    8   -7485.1254292794      1.45e-08  
    9   -7485.1254292795      4.50e-09  Convergence criterion met
 ---------------------------------------
 SCF time:   CPU 6.93s  wall 2.00s 
 SCF   energy in the final basis set =    -7485.1254292795
 Total energy in the final basis set =    -7485.1254292795


 ------------------------------------------------------------------------------

   CCMAN2: suite of methods based on coupled cluster
           and equation of motion theories.

   Components:
   * libvmm-1.3-trunk
     by Evgeny Epifanovsky, Ilya Kaliman.
   * libtensor-2.5-trunk
     by Evgeny Epifanovsky, Michael Wormit, Dmitry Zuev, Sam Manzer, 
        Ilya Kaliman.
   * libcc-2.5-trunk
     by Evgeny Epifanovsky, Arik Landau, Tomasz Kus, Kirill Khistyaev, 
        Dmitry Zuev, Prashant Manohar, Xintian Feng, Anna Krylov, 
        Matthew Goldey, Alec White, Thomas Jagau, Kaushik Nanda, 
        Anastasia Gunina, Alexander Kunitsa, Joonho Lee.

   CCMAN original authors:
   Anna I. Krylov, C. David Sherrill, Steven R. Gwaltney,
   Edward F. C. Byrd (2000)
   Sergey V. Levchenko, Lyudmila V. Slipchenko, Tao Wang,
   Ana-Maria C. Cristian (2003)
   Piotr A. Pieniazek, C. Melania Oana, Evgeny Epifanovsky (2007)
   Prashant Manohar (2009)

 ------------------------------------------------------------------------------


 Allocating and initializing 63808MB of RAM...
 Calculation will run on 6 cores.


 Alpha MOs, Restricted
 -- Occupied --                  
******* -180.91 -169.72 -169.72 -169.72 -104.87  -37.97  -33.15
  1 A     2 A     3 A     4 A     5 A     6 A     7 A     8 A                  
-33.148 -33.148 -24.339 -24.337 -24.337 -24.331 -24.331 -15.746
  9 A    10 A    11 A    12 A    13 A    14 A    15 A    16 A                  
-15.725 -10.596  -8.064  -8.060  -8.060  -7.281  -5.517  -5.502
 17 A    18 A    19 A    20 A    21 A    22 A    23 A    24 A                  
 -5.502  -2.441  -2.434  -2.434  -2.417  -2.417  -1.458  -1.122
 25 A    26 A    27 A    28 A    29 A    30 A    31 A    32 A                  
 -0.918  -0.815  -0.676  -0.654  -0.630  -0.476  -0.475  -0.412
 33 A    34 A    35 A    36 A    37 A    38 A    39 A    40 A                  
 -0.404  -0.404
 41 A    42 A                                                                  
 -- Virtual --                   
 -0.019   0.066   0.086   0.106   0.127   0.128   0.161   0.179
 43 A    44 A    45 A    46 A    47 A    48 A    49 A    50 A                  
  0.204   0.206   0.214   0.235   0.282   0.301   0.308   0.317
 51 A    52 A    53 A    54 A    55 A    56 A    57 A    58 A                  
  0.318   0.351   0.542   0.562   0.563   0.577   0.584   0.598
 59 A    60 A    61 A    62 A    63 A    64 A    65 A    66 A                  
  0.600   0.614   0.667   0.771   0.843   0.910   0.979   0.996
 67 A    68 A    69 A    70 A    71 A    72 A    73 A    74 A                  
  1.024   1.077   1.104   1.130   1.183   1.186   1.241   1.343
 75 A    76 A    77 A    78 A    79 A    80 A    81 A    82 A                  
  1.397   1.501   1.507   1.543   1.593   1.895   1.986   2.023
 83 A    84 A    85 A    86 A    87 A    88 A    89 A    90 A                  
  2.237   2.383   2.500   2.598   2.623   2.717   2.914   3.047
 91 A    92 A    93 A    94 A    95 A    96 A    97 A    98 A                  
  3.108   3.367   4.107   4.174   4.344   4.387   4.456   4.470
 99 A   100 A   101 A   102 A   103 A   104 A   105 A   106 A                  
  4.476   4.479   4.547   4.707   4.814   5.194   6.497   6.510
107 A   108 A   109 A   110 A   111 A   112 A   113 A   114 A                  
  6.540  10.322  26.622  26.667  27.076  28.909  29.492  29.502
115 A   116 A   117 A   118 A   119 A   120 A   121 A   122 A                  
 29.524  29.844  29.851  29.852  29.873  29.949  36.548  37.105
123 A   124 A   125 A   126 A   127 A   128 A   129 A   130 A                  
130.552 130.559 130.586 154.296 219.1651912.215
131 A   132 A   133 A   134 A   135 A   136 A                                  

 Beta MOs, Restricted
 -- Occupied --                  
******* -180.91 -169.72 -169.72 -169.72 -104.87  -37.97  -33.15
  1 A     2 A     3 A     4 A     5 A     6 A     7 A     8 A                  
-33.148 -33.148 -24.339 -24.337 -24.337 -24.331 -24.331 -15.746
  9 A    10 A    11 A    12 A    13 A    14 A    15 A    16 A                  
-15.725 -10.596  -8.064  -8.060  -8.060  -7.281  -5.517  -5.502
 17 A    18 A    19 A    20 A    21 A    22 A    23 A    24 A                  
 -5.502  -2.441  -2.434  -2.434  -2.417  -2.417  -1.458  -1.122
 25 A    26 A    27 A    28 A    29 A    30 A    31 A    32 A                  
 -0.918  -0.815  -0.676  -0.654  -0.630  -0.476  -0.475  -0.412
 33 A    34 A    35 A    36 A    37 A    38 A    39 A    40 A                  
 -0.404  -0.404
 41 A    42 A                                                                  
 -- Virtual --                   
 -0.019   0.066   0.086   0.106   0.127   0.128   0.161   0.179
 43 A    44 A    45 A    46 A    47 A    48 A    49 A    50 A                  
  0.204   0.206   0.214   0.235   0.282   0.301   0.308   0.317
 51 A    52 A    53 A    54 A    55 A    56 A    57 A    58 A                  
  0.318   0.351   0.542   0.562   0.563   0.577   0.584   0.598
 59 A    60 A    61 A    62 A    63 A    64 A    65 A    66 A                  
  0.600   0.614   0.667   0.771   0.843   0.910   0.979   0.996
 67 A    68 A    69 A    70 A    71 A    72 A    73 A    74 A                  
  1.024   1.077   1.104   1.130   1.183   1.186   1.241   1.343
 75 A    76 A    77 A    78 A    79 A    80 A    81 A    82 A                  
  1.397   1.501   1.507   1.543   1.593   1.895   1.986   2.023
 83 A    84 A    85 A    86 A    87 A    88 A    89 A    90 A                  
  2.237   2.383   2.500   2.598   2.623   2.717   2.914   3.047
 91 A    92 A    93 A    94 A    95 A    96 A    97 A    98 A                  
  3.108   3.367   4.107   4.174   4.344   4.387   4.456   4.470
 99 A   100 A   101 A   102 A   103 A   104 A   105 A   106 A                  
  4.476   4.479   4.547   4.707   4.814   5.194   6.497   6.510
107 A   108 A   109 A   110 A   111 A   112 A   113 A   114 A                  
  6.540  10.322  26.622  26.667  27.076  28.909  29.492  29.502
115 A   116 A   117 A   118 A   119 A   120 A   121 A   122 A                  
 29.524  29.844  29.851  29.852  29.873  29.949  36.548  37.105
123 A   124 A   125 A   126 A   127 A   128 A   129 A   130 A                  
130.552 130.559 130.586 154.296 219.1651912.215
131 A   132 A   133 A   134 A   135 A   136 A                                  

 Occupation and symmetry of molecular orbitals

 Point group: C1 (1 irreducible representation).

                           A     All 
 -------------------------------------
 All molecular orbitals:
  - Alpha                  136   136 
  - Beta                   136   136 
 -------------------------------------
 Alpha orbitals:
  - Frozen occupied        25    25  
  - Active occupied        17    17  
  - Active virtual         94    94  
  - Frozen virtual         0     0   
 -------------------------------------
 Beta orbitals:
  - Frozen occupied        25    25  
  - Active occupied        17    17  
  - Active virtual         94    94  
  - Frozen virtual         0     0   
 -------------------------------------

 Import integrals:   CPU 0.00 s  wall 0.00 s

 Import integrals:   CPU 63.63 s  wall 12.52 s

 MP2 amplitudes:   CPU 0.13 s  wall 0.10 s

Running a double precision version
           CCSD T amplitudes will be solved using DIIS.

           Start     Size      MaxIter   EConv     TConv     
           3         7         100       1.00e-07  1.00e-05  
 ------------------------------------------------------------------------------
           Energy (a.u.)   Ediff      Tdiff       Comment
 ------------------------------------------------------------------------------
         -7485.82730819                           
     1   -7485.81346180   1.38e-02   8.07e-01     
     2   -7485.83895482   2.55e-02   1.09e-01     
     3   -7485.83783937   1.12e-03   4.86e-02     
     4   -7485.84060745   2.77e-03   1.44e-02     Switched to DIIS steps.
     5   -7485.84161310   1.01e-03   1.34e-02     
     6   -7485.84169073   7.76e-05   2.98e-03     
     7   -7485.84170745   1.67e-05   1.65e-03     
     8   -7485.84171560   8.15e-06   5.02e-04     
     9   -7485.84172024   4.64e-06   3.43e-04     
    10   -7485.84171995   2.86e-07   1.04e-04     
    11   -7485.84172000   5.21e-08   4.95e-05     
    12   -7485.84171984   1.63e-07   2.81e-05     
    13   -7485.84171987   3.67e-08   1.09e-05     
    14   -7485.84171981   6.28e-08   6.36e-06     
 ------------------------------------------------------------------------------
         -7485.84171981                           CCSD T converged.

End of double precision
 SCF energy                 = -7485.12542928
 MP2 energy                 = -7485.82730819
 CCSD correlation energy     =    -0.71629053
 CCSD total energy           = -7485.84171981

 CCSD  T1^2 = 0.0133  T2^2 = 0.2836  Leading amplitudes:

 Amplitude    Orbitals with energies
 -0.0283       38 (A) A                  ->    44 (A) A                   
              -0.4764                          0.0659                     
 -0.0283       38 (A) B                  ->    44 (A) B                   
              -0.4764                          0.0659                     
 -0.0192       40 (A) A                  ->    49 (A) A                   
              -0.4116                          0.1613                     
 -0.0192       40 (A) B                  ->    49 (A) B                   
              -0.4116                          0.1613                     

 Amplitude    Orbitals with energies
 -0.0905       37 (A) A      37 (A) B    ->    44 (A) A      44 (A) B     
              -0.6302       -0.6302            0.0659        0.0659       
  0.0905       37 (A) A      37 (A) B    ->    44 (A) B      44 (A) A     
              -0.6302       -0.6302            0.0659        0.0659       
  0.0905       37 (A) B      37 (A) A    ->    44 (A) A      44 (A) B     
              -0.6302       -0.6302            0.0659        0.0659       
 -0.0905       37 (A) B      37 (A) A    ->    44 (A) B      44 (A) A     
              -0.6302       -0.6302            0.0659        0.0659       

 Computing CCSD intemediates for later calculations in double precision
 Finished.

Running a double precision version
           CCSD Lambda amplitudes will be solved using DIIS.
           Start     Size      MaxIter   EConv     LConv     
           3         7         100       1.00e-07  1.00e-05  
 ------------------------------------------------------------------------------
            Enorm      Ldiff       Comment
 ------------------------------------------------------------------------------
     1     5.76e-02   4.56e-02     
     2     1.30e-02   3.39e-03     
     3     5.49e-03   2.35e-03     
     4     3.16e-03   8.67e-04     Switched to DIIS steps.
     5     1.19e-03   6.83e-04     
     6     6.63e-04   2.28e-04     
     7     2.18e-04   8.70e-05     
     8     8.54e-05   3.23e-06     
     9     2.86e-05   3.27e-06     
    10     1.20e-05   1.31e-06     
    11     5.47e-06   3.87e-07     
    12     2.22e-06   3.45e-09     
    13     9.81e-07   9.24e-08     
    14     4.23e-07   1.82e-08     
    15     2.39e-07   2.20e-08     
    16     1.10e-07   5.69e-09     
    17     6.17e-08   2.24e-09     
 ------------------------------------------------------------------------------
                                   CCSD Lambda converged.

 Computing density matrices in double precision...
           Orbital response amplitudes will be solved using DIIS.
           Start     Size      MaxIter   EConv     LConv     
           3         7         100       1.00e-06  1.00e-06  
 ------------------------------------------------------------------------------
            Enorm      Ldiff       Comment
 ------------------------------------------------------------------------------
     1     8.75e-02   1.04e-02     
     2     8.92e-02   6.27e-03     
     3     1.28e-01   2.88e-02     
     4     8.66e-03   5.93e-02     Switched to DIIS steps.
     5     3.94e-03   8.77e-04     
     6     9.13e-04   6.54e-05     
     7     4.52e-04   5.30e-06     
     8     1.94e-04   1.06e-05     
     9     4.69e-05   3.71e-05     
    10     1.30e-05   3.56e-06     
    11     4.49e-06   1.95e-06     
    12     1.57e-06   4.72e-08     
    13     1.40e-06   1.05e-07     
    14     2.71e-07   2.75e-08     
 ------------------------------------------------------------------------------
                                   Orbital response converged.

 Computing density matrices... Done.
 CCSD calculation:   CPU 1676.23 s  wall 290.49 s

 Transferring MO TPDM to AO TPDM
 Transferring g2_o1o1o1o1
 Transferring g2_o1o1o1v1
 Transferring g2_o1o1v1v1
 Transferring g2_o1v1o1v1
 Transferring g2_o1v1v1v1
 Transferring g2_v1v1v1v1
 Adding separable TPDM
 Computing TPDM gradient
 --------------------------------------------------------
 2e gradient
  Atom          X               Y               Z
 --------------------------------------------------------
    1        -45.384630        3.513867       -0.000000  
    2          7.286306      -22.121950        0.000000  
    3         12.493685       20.180897       -0.000000  
    4         25.604639       -1.572814       -0.000000  
 --------------------------------------------------------
 --------------------------------------------------------
 Final gradient
  Atom          X               Y               Z
 --------------------------------------------------------
    1        -45.384630        3.513867       -0.000000  
    2          7.286306      -22.121950        0.000000  
    3         12.493685       20.180897       -0.000000  
    4         25.604639       -1.572814       -0.000000  
 --------------------------------------------------------
 Analytic gradient from two-electron contribution:   CPU 317.10 s  wall 94.90 s

 Total ccman2 time:   CPU 2062.94 s  wall 399.97 s


 --------------------------------------------------------------

                    Orbital Energies (a.u.)
 --------------------------------------------------------------

 Alpha MOs
 -- Occupied --
*******-180.912-169.719-169.717-169.717-104.872 -37.965 -33.155
-33.148 -33.148 -24.339 -24.337 -24.337 -24.331 -24.331 -15.746
-15.725 -10.596  -8.064  -8.060  -8.060  -7.281  -5.517  -5.502
 -5.502  -2.441  -2.434  -2.434  -2.417  -2.417  -1.458  -1.122
 -0.918  -0.815  -0.676  -0.654  -0.630  -0.476  -0.475  -0.412
 -0.404  -0.404
 -- Virtual --
 -0.019   0.066   0.086   0.106   0.127   0.128   0.161   0.179
  0.204   0.206   0.214   0.235   0.282   0.301   0.308   0.317
  0.318   0.351   0.542   0.562   0.563   0.577   0.584   0.598
  0.600   0.614   0.667   0.771   0.843   0.910   0.979   0.996
  1.024   1.077   1.104   1.130   1.183   1.186   1.241   1.343
  1.397   1.501   1.507   1.543   1.593   1.895   1.986   2.023
  2.237   2.383   2.500   2.598   2.623   2.717   2.914   3.047
  3.108   3.367   4.107   4.174   4.344   4.387   4.456   4.470
  4.476   4.479   4.547   4.707   4.814   5.194   6.497   6.510
  6.540  10.322  26.622  26.667  27.076  28.909  29.492  29.502
 29.524  29.844  29.851  29.852  29.873  29.949  36.548  37.105
130.552 130.559 130.586 154.296 219.1651912.215
 --------------------------------------------------------------

          Ground-State Mulliken Net Atomic Charges

     Atom                 Charge (a.u.)
  ----------------------------------------
      1 I                     0.126971
      2 N                    -0.069926
      3 N                     0.018539
      4 Cl                   -0.075584
  ----------------------------------------
  Sum of atomic charges =    -0.000000

 -----------------------------------------------------------------
                    Cartesian Multipole Moments
 -----------------------------------------------------------------
    Charge (ESU x 10^10)
                -0.0000
    Dipole Moment (Debye)
         X       1.2483      Y      -0.0960      Z       0.0000
       Tot       1.2520
    Quadrupole Moments (Debye-Ang)
        XX     -50.0637     XY      -0.9793     YY     -54.7828
        XZ      -0.0000     YZ       0.0000     ZZ     -52.4997
    Octopole Moments (Debye-Ang^2)
       XXX      55.8746    XXY      -0.1391    XYY      17.7824
       YYY      -0.6853    XXZ      -0.0000    XYZ      -0.0000
       YYZ       0.0000    XZZ      14.9614    YZZ      -0.1578
       ZZZ       0.0000
    Hexadecapole Moments (Debye-Ang^3)
      XXXX   -1171.4671   XXXY     -18.3670   XXYY    -230.1432
      XYYY      -0.9552   YYYY     -88.0157   XXXZ      -0.0000
      XXYZ       0.0000   XYYZ      -0.0000   YYYZ       0.0000
      XXZZ    -225.0441   XYZZ      -0.2513   YYZZ     -25.2114
      XZZZ      -0.0000   YZZZ       0.0000   ZZZZ     -66.1927
 -----------------------------------------------------------------
 DrvMan completing analytic gradient of the correlated energy
 Correlated dipole moment
            1
    1   0.4911321
    2  -0.0377778
    3   0.0000000
 Energy read as -7485.841719812
 Full Analytical Gradient: (in a.u., or Hartree/Bohr)
             1             2             3             4
    1   -0.00006826    0.00005750    0.00014128   -0.00013052
    2    0.00003169    0.00001868   -0.00012796    0.00007759
    3    0.00000000    0.00000000   -0.00000000    0.00000000
 Gradient time:  CPU 1.42 s  wall 1.46 s
 ----------------------------------------------------------------
             Standard Nuclear Orientation (Angstroms)
    I     Atom           X                Y                Z
 ----------------------------------------------------------------
    1      I       1.3352023092    -0.0140888408     0.0000000000
    2      N      -0.7877088890     0.5328662558    -0.0000000000
    3      N      -1.4669178634    -0.4618494243     0.0000000000
    4      Cl     -3.2343138307     0.0136818084    -0.0000000000
 ----------------------------------------------------------------
 Nuclear Repulsion Energy =   344.1906718335 hartrees
 There are       42 alpha and       42 beta electrons

                       Distance Matrix (Angstroms)
             I (  1)   N (  2)   N (  3)
   N (  2)  2.192239
   N (  3)  2.837669  1.204485
   Cl(  4)  4.569601  2.501085  1.830251

 Requested basis set is 6-311++G(d,p)
 There are 49 shells and 136 basis functions
 A cutoff of  1.0D-14 yielded   1013 shell pairs
 There are      8370 function pairs (      9392 Cartesian)
 Smallest overlap matrix eigenvalue = 2.53E-04
 Guess MOs from SCF MO coefficient file

 -----------------------------------------------------------------------
  General SCF calculation program by
  Eric Jon Sundstrom, Paul Horn, Yuezhi Mao, Dmitri Zuev, Alec White,
  David Stuck, Shaama M.S., Shane Yost, Joonho Lee, David Small,
  Daniel Levine, Susi Lehtola, Hugh Burton, Evgeny Epifanovsky
 -----------------------------------------------------------------------
 Hartree-Fock
 using 6 threads for integral computing
 -------------------------------------------------------
 OpenMP Integral computing Module                
 Release: version 2.0, May 2017, Q-Chem Inc. Pleasanton 
 -------------------------------------------------------
 A restricted SCF calculation will be
 performed using DIIS
 SCF converges when DIIS error is below 1.0e-08
 ---------------------------------------
  Cycle       Energy         DIIS error
 ---------------------------------------
    1   -7485.1254470480      1.06e-05  
    2   -7485.1254475036      3.25e-06  
    3   -7485.1254475907      1.59e-06  
    4   -7485.1254476061      9.14e-07  
    5   -7485.1254476123      2.25e-07  
    6   -7485.1254476128      1.07e-07  
    7   -7485.1254476130      3.32e-08  
    8   -7485.1254476129      1.43e-08  
    9   -7485.1254476129      4.99e-09  Convergence criterion met
 ---------------------------------------
 SCF time:   CPU 6.64s  wall 1.00s 
 SCF   energy in the final basis set =    -7485.1254476129
 Total energy in the final basis set =    -7485.1254476129


 ------------------------------------------------------------------------------

   CCMAN2: suite of methods based on coupled cluster
           and equation of motion theories.

   Components:
   * libvmm-1.3-trunk
     by Evgeny Epifanovsky, Ilya Kaliman.
   * libtensor-2.5-trunk
     by Evgeny Epifanovsky, Michael Wormit, Dmitry Zuev, Sam Manzer, 
        Ilya Kaliman.
   * libcc-2.5-trunk
     by Evgeny Epifanovsky, Arik Landau, Tomasz Kus, Kirill Khistyaev, 
        Dmitry Zuev, Prashant Manohar, Xintian Feng, Anna Krylov, 
        Matthew Goldey, Alec White, Thomas Jagau, Kaushik Nanda, 
        Anastasia Gunina, Alexander Kunitsa, Joonho Lee.

   CCMAN original authors:
   Anna I. Krylov, C. David Sherrill, Steven R. Gwaltney,
   Edward F. C. Byrd (2000)
   Sergey V. Levchenko, Lyudmila V. Slipchenko, Tao Wang,
   Ana-Maria C. Cristian (2003)
   Piotr A. Pieniazek, C. Melania Oana, Evgeny Epifanovsky (2007)
   Prashant Manohar (2009)

 ------------------------------------------------------------------------------


 Allocating and initializing 63808MB of RAM...
 Calculation will run on 6 cores.


 Alpha MOs, Restricted
 -- Occupied --                  
******* -180.91 -169.72 -169.72 -169.72 -104.87  -37.97  -33.15
  1 A     2 A     3 A     4 A     5 A     6 A     7 A     8 A                  
-33.148 -33.148 -24.339 -24.337 -24.337 -24.331 -24.331 -15.746
  9 A    10 A    11 A    12 A    13 A    14 A    15 A    16 A                  
-15.725 -10.596  -8.064  -8.060  -8.060  -7.281  -5.517  -5.502
 17 A    18 A    19 A    20 A    21 A    22 A    23 A    24 A                  
 -5.502  -2.441  -2.434  -2.434  -2.417  -2.417  -1.458  -1.123
 25 A    26 A    27 A    28 A    29 A    30 A    31 A    32 A                  
 -0.918  -0.815  -0.676  -0.654  -0.630  -0.476  -0.475  -0.412
 33 A    34 A    35 A    36 A    37 A    38 A    39 A    40 A                  
 -0.404  -0.404
 41 A    42 A                                                                  
 -- Virtual --                   
 -0.019   0.066   0.086   0.106   0.127   0.128   0.161   0.179
 43 A    44 A    45 A    46 A    47 A    48 A    49 A    50 A                  
  0.204   0.206   0.214   0.235   0.282   0.301   0.308   0.317
 51 A    52 A    53 A    54 A    55 A    56 A    57 A    58 A                  
  0.318   0.351   0.542   0.562   0.563   0.577   0.584   0.598
 59 A    60 A    61 A    62 A    63 A    64 A    65 A    66 A                  
  0.600   0.614   0.667   0.771   0.843   0.910   0.979   0.996
 67 A    68 A    69 A    70 A    71 A    72 A    73 A    74 A                  
  1.024   1.077   1.104   1.130   1.183   1.186   1.241   1.343
 75 A    76 A    77 A    78 A    79 A    80 A    81 A    82 A                  
  1.397   1.501   1.507   1.543   1.593   1.895   1.986   2.023
 83 A    84 A    85 A    86 A    87 A    88 A    89 A    90 A                  
  2.237   2.383   2.500   2.598   2.623   2.717   2.914   3.047
 91 A    92 A    93 A    94 A    95 A    96 A    97 A    98 A                  
  3.109   3.367   4.107   4.174   4.344   4.387   4.456   4.470
 99 A   100 A   101 A   102 A   103 A   104 A   105 A   106 A                  
  4.476   4.479   4.547   4.707   4.814   5.194   6.497   6.510
107 A   108 A   109 A   110 A   111 A   112 A   113 A   114 A                  
  6.540  10.322  26.622  26.667  27.076  28.909  29.492  29.502
115 A   116 A   117 A   118 A   119 A   120 A   121 A   122 A                  
 29.524  29.844  29.851  29.852  29.873  29.949  36.548  37.105
123 A   124 A   125 A   126 A   127 A   128 A   129 A   130 A                  
130.552 130.559 130.586 154.296 219.1651912.215
131 A   132 A   133 A   134 A   135 A   136 A                                  

 Beta MOs, Restricted
 -- Occupied --                  
******* -180.91 -169.72 -169.72 -169.72 -104.87  -37.97  -33.15
  1 A     2 A     3 A     4 A     5 A     6 A     7 A     8 A                  
-33.148 -33.148 -24.339 -24.337 -24.337 -24.331 -24.331 -15.746
  9 A    10 A    11 A    12 A    13 A    14 A    15 A    16 A                  
-15.725 -10.596  -8.064  -8.060  -8.060  -7.281  -5.517  -5.502
 17 A    18 A    19 A    20 A    21 A    22 A    23 A    24 A                  
 -5.502  -2.441  -2.434  -2.434  -2.417  -2.417  -1.458  -1.123
[truncated: 46,581 more chars]
