# Supplementary material for: Geometric and energetic data from ab initio calculations of haloethene, haloimine, halomethylenephosphine, haloiminophosphine, halodiazene, halodiphosphene and halocyclopropane
Source: Data Brief. 2019 Nov 2;27:104738. doi: 10.1016/j.dib.2019.104738 (PMC6861602; doi:10.1016/j.dib.2019.104738)
Supplement: Multimedia component 6 [file mmc6.zip › NN/CCSD/freq/ClENNIE.out]

Q-Chem Developer Version!
                  Welcome to Q-Chem
     A Quantum Leap Into The Future Of Chemistry


 Q-Chem 5.1, Q-Chem, Inc., Pleasanton, CA (2018)

 Yihan Shao,  Zhengting Gan,  E. Epifanovsky,  A. T. B. Gilbert,  M. Wormit,  
 J. Kussmann,  A. W. Lange,  A. Behn,  Jia Deng,  Xintian Feng,  D. Ghosh,  
 M. Goldey,  P. R. Horn,  L. D. Jacobson,  I. Kaliman,  T. Kus,  A. Landau,  
 Jie Liu,  E. I. Proynov,  R. M. Richard,  R. P. Steele,  E. J. Sundstrom,  
 H. L. Woodcock III,  P. M. Zimmerman,  D. Zuev,  B. Albrecht,  E. Alguire,  
 S. A. Baeppler,  D. Barton,  Z. Benda,  Y. A. Bernard,  E. J. Berquist,  
 K. B. Bravaya,  H. Burton,  D. Casanova,  Chun-Min Chang,  Yunqing Chen,  
 A. Chien,  K. D. Closser,  M. P. Coons,  S. Coriani,  S. Dasgupta,  
 A. L. Dempwolff,  M. Diedenhofen,  Hainam Do,  R. G. Edgar,  Po-Tung Fang,  
 S. Faraji,  S. Fatehi,  Qingguo Feng,  K. D. Fenk,  J. Fosso-Tande,  
 Qinghui Ge,  A. Ghysels,  G. Gidofalvi,  J. Gomes,  J. Gonthier,  A. Gunina,  
 D. Hait,  M. W. D. Hanson-Heine,  P. H. P. Harbach,  A. W. Hauser,  
 J. E. Herr,  E. G. Hohenstein,  Z. C. Holden,  Kerwin Hui,  B. C. Huynh,  
 T.-C. Jagau,  Hyunjun Ji,  B. Kaduk,  K. Khistyaev,  Jaehoon Kim,  
 P. Klunzinger,  K. Koh,  D. Kosenkov,  L. Koulias,  T. Kowalczyk,  
 C. M. Krauter,  A. Kunitsa,  Ka Un Lao,  A. Laurent,  K. V. Lawler,  
 Joonho Lee,  D. Lefrancois,  S. Lehtola,  D. S. Levine,  Yi-Pei Li,  
 You-Sheng Lin,  Fenglai Liu,  E. Livshits,  A. Luenser,  P. Manohar,  
 E. Mansoor,  S. F. Manzer,  Shan-Ping Mao,  Yuezhi Mao,  N. Mardirossian,  
 A. V. Marenich,  T. Markovich,  L. A. Martinez-Martinez,  S. A. Maurer,  
 N. J. Mayhall,  S. C. McKenzie,  J.-M. Mewes,  A. F. Morrison,  
 J. W. Mullinax,  K. Nanda,  T. S. Nguyen-Beck,  R. Olivares-Amaya,  
 J. A. Parkhill,  T. M. Perrine,  F. Plasser,  P. Pokhilko,  S. Prager,  
 A. Prociuk,  E. Ramos,  D. R. Rehn,  F. Rob,  M. Schneider,  N. Sergueev,  
 S. M. Sharada,  S. Sharma,  D. W. Small,  T. Stauch,  T. Stein,  
 Yu-Chuan Su,  A. J. W. Thom,  A. Tkatchenko,  T. Tsuchimochi,  N. M. Tubman,  
 L. Vogt,  M. L. Vidal,  O. Vydrov,  M. A. Watson,  J. Wenzel,  
 M. de Wergifosse,  T. A. Wesolowski,  A. White,  J. Witte,  A. Yamada,  
 Jun Yang,  K. Yao,  S. Yeganeh,  S. R. Yost,  Zhi-Qiang You,  A. Zech,  
 Igor Ying Zhang,  Xing Zhang,  Yan Zhao,  Ying Zhu,  B. R. Brooks,  
 G. K. L. Chan,  C. J. Cramer,  M. S. Gordon,  W. J. Hehre,  A. Klamt,  
 M. W. Schmidt,  C. D. Sherrill,  D. G. Truhlar,  A. Aspuru-Guzik,  R. Baer,  
 A. T. Bell,  N. A. Besley,  Jeng-Da Chai,  A. E. DePrince, III,  
 R. A. DiStasio Jr.,  A. Dreuw,  B. D. Dunietz,  T. R. Furlani,  
 Chao-Ping Hsu,  Yousung Jung,  Jing Kong,  D. S. Lambrecht,  WanZhen Liang,  
 C. Ochsenfeld,  V. A. Rassolov,  L. V. Slipchenko,  J. E. Subotnik,  
 T. Van Voorhis,  J. M. Herbert,  A. I. Krylov,  P. M. W. Gill,  M. Head-Gordon

 Contributors to earlier versions of Q-Chem not listed above: 
 R. D. Adamson,  B. Austin,  J. Baker,  G. J. O. Beran,  K. Brandhorst,  
 S. T. Brown,  E. F. C. Byrd,  A. K. Chakraborty,  C.-L. Cheng,  
 Siu Hung Chien,  D. M. Chipman,  D. L. Crittenden,  H. Dachsel,  
 R. J. Doerksen,  A. D. Dutoi,  L. Fusti-Molnar,  W. A. Goddard III,  
 A. Golubeva-Zadorozhnaya,  S. R. Gwaltney,  G. Hawkins,  A. Heyden,  
 S. Hirata,  G. Kedziora,  F. J. Keil,  C. Kelley,  Jihan Kim,  R. A. King,  
 R. Z. Khaliullin,  P. P. Korambath,  W. Kurlancheek,  A. M. Lee,  M. S. Lee,  
 S. V. Levchenko,  Ching Yeh Lin,  D. Liotard,  R. C. Lochan,  I. Lotan,  
 P. E. Maslen,  N. Nair,  D. P. O'Neill,  D. Neuhauser,  E. Neuscamman,  
 C. M. Oana,  R. Olson,  B. Peters,  R. Peverati,  P. A. Pieniazek,  
 Y. M. Rhee,  J. Ritchie,  M. A. Rohrdanz,  E. Rosta,  N. J. Russ,  
 H. F. Schaefer III,  N. E. Schultz,  N. Shenvi,  A. C. Simmonett,  A. Sodt,  
 D. Stuck,  K. S. Thanthiriwatte,  V. Vanovschi,  Tao Wang,  A. Warshel,  
 C. F. Williams,  Q. Wu,  X. Xu,  W. Zhang

 Please cite Q-Chem as follows:
 Y. Shao et al., Mol. Phys. 113, 184-215 (2015)
 DOI: 10.1080/00268976.2014.952696

 Q-Chem 5.1.2 for Intel X86 EM64T Linux

 Parts of Q-Chem use Armadillo 8.300.2 (Tropical Shenanigans).
 http://arma.sourceforge.net/

 Q-Chem begins on Sun May  5 19:05:03 2019  

Host: 
0

     Scratch files written to /scratch/taweetham/qchem27939//
Input Ideriv = 1
Curr. Ideriv = -1
Max.  Ideriv = 1


!!********************************************.
!!******************Warning*******************.
!!Desired Analytical derivatives not available.
!!Finite difference job might take a long time.
!!********************************************.
!!********************************************.


 2-order derivative to be evaluated numerically with 1-order analytical derivatives

Checking the input file for inconsistencies... 	...done.

--------------------------------------------------------------
User input:
--------------------------------------------------------------
Cl=I_c.out
$molecule
0 1
I 
N  1 2.238171
N  2 1.179846 1 126.200404
Cl 3 1.880108 2 122.668101 1 -0.000000 0
$end

$rem
   JOB_TYPE 	FREQUENCY
   BASIS 		6-311++G**
   METHOD	ccsd
   MEM_TOTAL	64000
   N_FROZEN_CORE      FC
$end


--------------------------------------------------------------
 ----------------------------------------------------------------
             Standard Nuclear Orientation (Angstroms)
    I     Atom           X                Y                Z
 ----------------------------------------------------------------
    1      I       1.0800983423    -0.1217587198    -0.0000000000
    2      N      -0.5921269714     1.3658809965     0.0000000000
    3      N      -1.7455756849     1.1177023330     0.0000000000
    4      Cl     -2.4047819732    -0.6430512446    -0.0000000000
 ----------------------------------------------------------------
 Molecular Point Group                 Cs    NOp =  2
 Largest Abelian Subgroup              Cs    NOp =  2
 Nuclear Repulsion Energy =   365.3981208003 hartrees
 There are       42 alpha and       42 beta electrons
 Requested basis set is 6-311++G(d,p)
 There are 49 shells and 136 basis functions
 Total memory of 64000MB is distributed as follows: 
   QALLOC including MEM_STATIC uses 192MB
   MEM_STATIC is set to 192MB
   CCMAN JOB total memory use is  63808MB
 Warning: actual memory use might exceed 64000MB

 Total QAlloc Memory Limit    192 MB
 Mega-Array Size       188 MB
 MEM_STATIC part       192 MB

                       Distance Matrix (Angstroms)
             I (  1)   N (  2)   N (  3)
   N (  2)  2.238171
   N (  3)  3.085563  1.179846
   Cl(  4)  3.523654  2.705832  1.880108

 A cutoff of  1.0D-14 yielded   1050 shell pairs
 There are      8689 function pairs (      9790 Cartesian)

 -------------------------------------------------------
 OpenMP Integral Computing Module                       
 Release: version 1.0, May 2013, Q-Chem Inc. Pittsburgh 
 -------------------------------------------------------
 Integral Job Info:
 Integral job number is                      11
 Integral operator is                         1
 short-range coefficients                     0
 long-range coefficients              100000000
 Omega coefficients                           0
 if combine SR and LR in K                    0
 Integral screening is                        0
 Integral computing path is                   2
 max size of driver memory is            800000
 size of driver memory is                593474
 size of scratch memory is             11933652
 max col of scratch BK array               1296
 max len of scratch array in speh3          155
 max len of scratch index in speh4           18
 max int batch size is                      520
 min int batch size is                       52
 fixed nKL is                                52
 max L of basis functions is                  2
 order of int derivative is                   0
 number of shells is                         49
 number of basis is                         144
 number of cartesian basis is               144
 number of contracted shell pairs          1050
 number of primitive shell pairs           2446
 maxK2 (contraction) of shell pair           36
 max number of K2 of shell pair               1
 max number of CS2 of shell pair            120
 max number of PS2 of shell pair            132
 mem total for path MDJ                  521566
 -------------------------------------------------------
 Smallest overlap matrix eigenvalue = 1.54E-04
 Guess from superposition of atomic densities
 Warning:  Energy on first SCF cycle will be non-variational
 SAD guess density has 84.000000 electrons

 -----------------------------------------------------------------------
  General SCF calculation program by
  Eric Jon Sundstrom, Paul Horn, Yuezhi Mao, Dmitri Zuev, Alec White,
  David Stuck, Shaama M.S., Shane Yost, Joonho Lee, David Small,
  Daniel Levine, Susi Lehtola, Hugh Burton, Evgeny Epifanovsky
 -----------------------------------------------------------------------
 Hartree-Fock
 using 6 threads for integral computing
 -------------------------------------------------------
 OpenMP Integral computing Module                
 Release: version 2.0, May 2017, Q-Chem Inc. Pleasanton 
 -------------------------------------------------------
 A restricted SCF calculation will be
 performed using DIIS
 SCF converges when DIIS error is below 1.0e-08
 ---------------------------------------
  Cycle       Energy         DIIS error
 ---------------------------------------
    1   -7485.3860914944      3.70e-02  
    2   -7484.9955798174      6.47e-03  
    3   -7485.0468141693      5.50e-03  
    4   -7485.1174958204      6.67e-04  
    5   -7485.1201546118      3.87e-04  
    6   -7485.1207632095      1.23e-04  
    7   -7485.1209052845      6.17e-05  
    8   -7485.1209244601      2.65e-05  
    9   -7485.1209296783      9.85e-06  
   10   -7485.1209312028      3.54e-06  
   11   -7485.1209313858      1.31e-06  
   12   -7485.1209314028      5.13e-07  
   13   -7485.1209314062      1.78e-07  
   14   -7485.1209314067      5.76e-08  
   15   -7485.1209314068      1.90e-08  
   16   -7485.1209314067      6.93e-09  Convergence criterion met
 ---------------------------------------
 SCF time:   CPU 12.34s  wall 2.00s 
 SCF   energy in the final basis set =    -7485.1209314067
 Total energy in the final basis set =    -7485.1209314067


 ------------------------------------------------------------------------------

   CCMAN2: suite of methods based on coupled cluster
           and equation of motion theories.

   Components:
   * libvmm-1.3-trunk
     by Evgeny Epifanovsky, Ilya Kaliman.
   * libtensor-2.5-trunk
     by Evgeny Epifanovsky, Michael Wormit, Dmitry Zuev, Sam Manzer, 
        Ilya Kaliman.
   * libcc-2.5-trunk
     by Evgeny Epifanovsky, Arik Landau, Tomasz Kus, Kirill Khistyaev, 
        Dmitry Zuev, Prashant Manohar, Xintian Feng, Anna Krylov, 
        Matthew Goldey, Alec White, Thomas Jagau, Kaushik Nanda, 
        Anastasia Gunina, Alexander Kunitsa, Joonho Lee.

   CCMAN original authors:
   Anna I. Krylov, C. David Sherrill, Steven R. Gwaltney,
   Edward F. C. Byrd (2000)
   Sergey V. Levchenko, Lyudmila V. Slipchenko, Tao Wang,
   Ana-Maria C. Cristian (2003)
   Piotr A. Pieniazek, C. Melania Oana, Evgeny Epifanovsky (2007)
   Prashant Manohar (2009)

 ------------------------------------------------------------------------------


 Allocating and initializing 63808MB of RAM...
 Calculation will run on 6 cores.


 Alpha MOs, Restricted
 -- Occupied --                  
******* -180.91 -169.72 -169.72 -169.72 -104.87  -37.97  -33.16
  1 A'    2 A'    3 A'    1 A"    4 A'    5 A'    6 A'    7 A'                 
-33.150 -33.150 -24.341 -24.339 -24.339 -24.333 -24.333 -15.752
  2 A"    8 A'    9 A'    3 A"   10 A'    4 A"   11 A'   12 A'                 
-15.729 -10.593  -8.061  -8.058  -8.058  -7.283  -5.519  -5.504
 13 A'   14 A'   15 A'    5 A"   16 A'   17 A'   18 A'    6 A"                 
 -5.503  -2.443  -2.436  -2.436  -2.418  -2.418  -1.464  -1.118
 19 A'   20 A'    7 A"   21 A'    8 A"   22 A'   23 A'   24 A'                 
 -0.928  -0.806  -0.672  -0.658  -0.634  -0.481  -0.476  -0.412
 25 A'   26 A'   27 A'   28 A'    9 A"   29 A'   10 A"   30 A'                 
 -0.410  -0.383
 11 A"   31 A'                                                                 
 -- Virtual --                   
 -0.043   0.074   0.095   0.104   0.128   0.132   0.143   0.189
 32 A'   12 A"   33 A'   34 A'   13 A"   35 A'   36 A'   37 A'                 
  0.193   0.196   0.235   0.252   0.260   0.304   0.319   0.324
 14 A"   38 A'   39 A'   40 A'   15 A"   41 A'   42 A'   16 A"                 
  0.329   0.367   0.492   0.547   0.547   0.569   0.575   0.595
 43 A'   44 A'   45 A'   17 A"   46 A'   47 A'   18 A"   48 A'                 
  0.612   0.652   0.692   0.799   0.877   0.906   0.973   0.990
 19 A"   49 A'   50 A'   51 A'   52 A'   20 A"   53 A'   21 A"                 
  1.036   1.067   1.129   1.154   1.179   1.208   1.252   1.271
 54 A'   55 A'   22 A"   56 A'   57 A'   23 A"   58 A'   59 A'                 
  1.369   1.512   1.521   1.563   1.595   1.909   1.966   1.991
 60 A'   24 A"   61 A'   62 A'   63 A'   25 A"   64 A'   26 A"                 
  2.175   2.402   2.487   2.604   2.612   2.735   2.867   3.070
 65 A'   27 A"   66 A'   67 A'   28 A"   68 A'   69 A'   29 A"                 
  3.161   3.401   4.097   4.129   4.364   4.429   4.451   4.470
 70 A'   71 A'   30 A"   72 A'   31 A"   73 A'   32 A"   74 A'                 
  4.480   4.502   4.548   4.681   4.791   5.157   6.498   6.526
 33 A"   75 A'   76 A'   77 A'   78 A'   79 A'   34 A"   80 A'                 
  6.536  10.299  26.620  26.701  27.061  28.888  29.492  29.514
 81 A'   82 A'   35 A"   83 A'   84 A'   85 A'   36 A"   86 A'                 
 29.521  29.841  29.849  29.849  29.870  29.944  36.510  37.208
 87 A'   37 A"   38 A"   88 A'   89 A'   90 A'   91 A'   92 A'                 
130.551 130.567 130.583 154.278 219.1401912.197
 39 A"   93 A'   94 A'   95 A'   96 A'   97 A'                                 

 Beta MOs, Restricted
 -- Occupied --                  
******* -180.91 -169.72 -169.72 -169.72 -104.87  -37.97  -33.16
  1 A'    2 A'    3 A'    1 A"    4 A'    5 A'    6 A'    7 A'                 
-33.150 -33.150 -24.341 -24.339 -24.339 -24.333 -24.333 -15.752
  2 A"    8 A'    9 A'    3 A"   10 A'    4 A"   11 A'   12 A'                 
-15.729 -10.593  -8.061  -8.058  -8.058  -7.283  -5.519  -5.504
 13 A'   14 A'   15 A'    5 A"   16 A'   17 A'   18 A'    6 A"                 
 -5.503  -2.443  -2.436  -2.436  -2.418  -2.418  -1.464  -1.118
 19 A'   20 A'    7 A"   21 A'    8 A"   22 A'   23 A'   24 A'                 
 -0.928  -0.806  -0.672  -0.658  -0.634  -0.481  -0.476  -0.412
 25 A'   26 A'   27 A'   28 A'    9 A"   29 A'   10 A"   30 A'                 
 -0.410  -0.383
 11 A"   31 A'                                                                 
 -- Virtual --                   
 -0.043   0.074   0.095   0.104   0.128   0.132   0.143   0.189
 32 A'   12 A"   33 A'   34 A'   13 A"   35 A'   36 A'   37 A'                 
  0.193   0.196   0.235   0.252   0.260   0.304   0.319   0.324
 14 A"   38 A'   39 A'   40 A'   15 A"   41 A'   42 A'   16 A"                 
  0.329   0.367   0.492   0.547   0.547   0.569   0.575   0.595
 43 A'   44 A'   45 A'   17 A"   46 A'   47 A'   18 A"   48 A'                 
  0.612   0.652   0.692   0.799   0.877   0.906   0.973   0.990
 19 A"   49 A'   50 A'   51 A'   52 A'   20 A"   53 A'   21 A"                 
  1.036   1.067   1.129   1.154   1.179   1.208   1.252   1.271
 54 A'   55 A'   22 A"   56 A'   57 A'   23 A"   58 A'   59 A'                 
  1.369   1.512   1.521   1.563   1.595   1.909   1.966   1.991
 60 A'   24 A"   61 A'   62 A'   63 A'   25 A"   64 A'   26 A"                 
  2.175   2.402   2.487   2.604   2.612   2.735   2.867   3.070
 65 A'   27 A"   66 A'   67 A'   28 A"   68 A'   69 A'   29 A"                 
  3.161   3.401   4.097   4.129   4.364   4.429   4.451   4.470
 70 A'   71 A'   30 A"   72 A'   31 A"   73 A'   32 A"   74 A'                 
  4.480   4.502   4.548   4.681   4.791   5.157   6.498   6.526
 33 A"   75 A'   76 A'   77 A'   78 A'   79 A'   34 A"   80 A'                 
  6.536  10.299  26.620  26.701  27.061  28.888  29.492  29.514
 81 A'   82 A'   35 A"   83 A'   84 A'   85 A'   36 A"   86 A'                 
 29.521  29.841  29.849  29.849  29.870  29.944  36.510  37.208
 87 A'   37 A"   38 A"   88 A'   89 A'   90 A'   91 A'   92 A'                 
130.551 130.567 130.583 154.278 219.1401912.197
 39 A"   93 A'   94 A'   95 A'   96 A'   97 A'                                 

 Occupation and symmetry of molecular orbitals

 Point group: Cs (2 irreducible representations).

                           A'   A"    All 
 ------------------------------------------
 All molecular orbitals:
  - Alpha                  97   39    136 
  - Beta                   97   39    136 
 ------------------------------------------
 Alpha orbitals:
  - Frozen occupied        19   6     25  
  - Active occupied        12   5     17  
  - Active virtual         66   28    94  
  - Frozen virtual         0    0     0   
 ------------------------------------------
 Beta orbitals:
  - Frozen occupied        19   6     25  
  - Active occupied        12   5     17  
  - Active virtual         66   28    94  
  - Frozen virtual         0    0     0   
 ------------------------------------------

 Import integrals:   CPU 0.00 s  wall 0.00 s

 Import integrals:   CPU 63.84 s  wall 14.05 s

 MP2 amplitudes:   CPU 0.15 s  wall 0.12 s

Running a double precision version
           CCSD T amplitudes will be solved using DIIS.

           Start     Size      MaxIter   EConv     TConv     
           3         7         100       1.00e-07  1.00e-05  
 ------------------------------------------------------------------------------
           Energy (a.u.)   Ediff      Tdiff       Comment
 ------------------------------------------------------------------------------
         -7485.83657769                           
     1   -7485.81347995   2.31e-02   8.05e-01     
     2   -7485.84389612   3.04e-02   1.14e-01     
     3   -7485.84030810   3.59e-03   5.79e-02     
     4   -7485.84387761   3.57e-03   2.32e-02     Switched to DIIS steps.
     5   -7485.84536184   1.48e-03   1.59e-02     
     6   -7485.84552712   1.65e-04   4.45e-03     
     7   -7485.84558929   6.22e-05   2.69e-03     
     8   -7485.84561653   2.72e-05   1.01e-03     
     9   -7485.84563166   1.51e-05   6.32e-04     
    10   -7485.84563036   1.31e-06   1.66e-04     
    11   -7485.84563134   9.87e-07   8.69e-05     
    12   -7485.84563092   4.22e-07   7.38e-05     
    13   -7485.84563106   1.41e-07   2.34e-05     
    14   -7485.84563098   8.06e-08   1.09e-05     
    15   -7485.84563078   1.99e-07   6.34e-06     
    16   -7485.84563070   8.57e-08   2.58e-06     
 ------------------------------------------------------------------------------
         -7485.84563070                           CCSD T converged.

End of double precision
 SCF energy                 = -7485.12093141
 MP2 energy                 = -7485.83657769
 CCSD correlation energy     =    -0.72469929
 CCSD total energy           = -7485.84563070

 CCSD  T1^2 = 0.0255  T2^2 = 0.2944  Leading amplitudes:

 Amplitude    Orbitals with energies
 -0.0370       31 (A') A                 ->    33 (A') A                  
              -0.3831                          0.0953                     
 -0.0370       31 (A') B                 ->    33 (A') B                  
              -0.3831                          0.0953                     
 -0.0361       29 (A') A                 ->    32 (A') A                  
              -0.4814                         -0.0433                     
 -0.0361       29 (A') B                 ->    32 (A') B                  
              -0.4814                         -0.0433                     

 Amplitude    Orbitals with energies
 -0.1208       31 (A') A     31 (A') B   ->    32 (A') A     32 (A') B    
              -0.3831       -0.3831           -0.0433       -0.0433       
  0.1208       31 (A') A     31 (A') B   ->    32 (A') B     32 (A') A    
              -0.3831       -0.3831           -0.0433       -0.0433       
  0.1208       31 (A') B     31 (A') A   ->    32 (A') A     32 (A') B    
              -0.3831       -0.3831           -0.0433       -0.0433       
 -0.1208       31 (A') B     31 (A') A   ->    32 (A') B     32 (A') A    
              -0.3831       -0.3831           -0.0433       -0.0433       

 Computing CCSD intemediates for later calculations in double precision
 Finished.

Running a double precision version
           CCSD Lambda amplitudes will be solved using DIIS.
           Start     Size      MaxIter   EConv     LConv     
           3         7         100       1.00e-07  1.00e-05  
 ------------------------------------------------------------------------------
            Enorm      Ldiff       Comment
 ------------------------------------------------------------------------------
     1     6.93e-02   5.47e-02     
     2     1.56e-02   3.55e-03     
     3     7.09e-03   3.16e-03     
     4     4.29e-03   1.25e-03     Switched to DIIS steps.
     5     1.82e-03   1.04e-03     
     6     1.08e-03   4.63e-04     
     7     3.78e-04   2.28e-04     
     8     1.76e-04   3.94e-05     
     9     7.64e-05   7.73e-06     
    10     4.33e-05   3.04e-06     
    11     2.21e-05   1.99e-06     
    12     9.11e-06   1.62e-06     
    13     3.94e-06   5.63e-08     
    14     1.82e-06   1.09e-07     
    15     1.08e-06   2.30e-07     
    16     5.66e-07   1.56e-07     
    17     3.03e-07   1.03e-07     
    18     1.54e-07   4.87e-08     
    19     7.83e-08   1.97e-08     
 ------------------------------------------------------------------------------
                                   CCSD Lambda converged.

 Computing density matrices in double precision...
           Orbital response amplitudes will be solved using DIIS.
           Start     Size      MaxIter   EConv     LConv     
           3         7         100       1.00e-06  1.00e-06  
 ------------------------------------------------------------------------------
            Enorm      Ldiff       Comment
 ------------------------------------------------------------------------------
     1     9.32e-02   1.27e-02     
     2     9.75e-02   1.91e-02     
     3     1.64e-01   3.87e-02     
     4     1.26e-02   7.47e-02     Switched to DIIS steps.
     5     5.42e-03   2.19e-03     
     6     1.58e-03   3.19e-04     
     7     6.19e-04   8.03e-05     
     8     3.57e-04   3.97e-05     
     9     4.95e-05   2.23e-05     
    10     3.69e-05   3.41e-06     
    11     6.46e-06   2.80e-06     
    12     2.28e-06   3.49e-07     
    13     1.58e-06   3.72e-07     
    14     3.38e-07   2.05e-07     
 ------------------------------------------------------------------------------
                                   Orbital response converged.

 Computing density matrices... Done.
 CCSD calculation:   CPU 562.17 s  wall 101.80 s

 Transferring MO TPDM to AO TPDM
 Transferring g2_o1o1o1o1
 Transferring g2_o1o1o1v1
 Transferring g2_o1o1v1v1
 Transferring g2_o1v1o1v1
 Transferring g2_o1v1v1v1
 Transferring g2_v1v1v1v1
 Adding separable TPDM
 Computing TPDM gradient
 --------------------------------------------------------
 2e gradient
  Atom          X               Y               Z
 --------------------------------------------------------
    1        -45.381468       15.203798       -0.000000  
    2         -5.372983      -21.573682       -0.000000  
    3         25.198856       -8.283119        0.000000  
    4         25.555595       14.653003        0.000000  
 --------------------------------------------------------
 --------------------------------------------------------
 Final gradient
  Atom          X               Y               Z
 --------------------------------------------------------
    1        -45.381468       15.203798       -0.000000  
    2         -5.372983      -21.573682       -0.000000  
    3         25.198856       -8.283119        0.000000  
    4         25.555595       14.653003        0.000000  
 --------------------------------------------------------
 Analytic gradient from two-electron contribution:   CPU 359.23 s  wall 119.42 s

 Total ccman2 time:   CPU 991.52 s  wall 237.02 s


 --------------------------------------------------------------
             Orbital Energies (a.u.) and Symmetries
 --------------------------------------------------------------

 Alpha MOs, Restricted
 -- Occupied --                  
******* -180.91 -169.72 -169.72 -104.87  -37.97  -33.16  -33.15
  1 A'    2 A'    3 A'    4 A'    5 A'    6 A'    7 A'    8 A'                 
-24.341 -24.339 -24.333 -15.752 -15.729 -10.593  -8.061  -8.058
  9 A'   10 A'   11 A'   12 A'   13 A'   14 A'   15 A'   16 A'                 
 -7.283  -5.519  -5.503-169.719 -33.150 -24.339 -24.333  -8.058
 17 A'   18 A'   19 A'    1 A"    2 A"    3 A"    4 A"    5 A"                 
 -5.504  -2.443  -2.436  -2.418  -1.464  -1.118  -0.928  -0.806
  6 A"   20 A'   21 A'   22 A'   23 A'   24 A'   25 A'   26 A'                 
 -0.672  -0.658  -0.481  -0.412  -0.383  -2.436  -2.418  -0.634
 27 A'   28 A'   29 A'   30 A'   31 A'    7 A"    8 A"    9 A"                 
 -0.476  -0.410
 10 A"   11 A"                                                                 
 -- Virtual --                   
 -0.043   0.095   0.104   0.132   0.143   0.189   0.196   0.235
 32 A'   33 A'   34 A'   35 A'   36 A'   37 A'   38 A'   39 A'                 
  0.252   0.304   0.319   0.329   0.367   0.492   0.547   0.569
 40 A'   41 A'   42 A'   43 A'   44 A'   45 A'   46 A'   47 A'                 
  0.595   0.652   0.692   0.799   0.877   0.973   1.036   1.067
 48 A'   49 A'   50 A'   51 A'   52 A'   53 A'   54 A'   55 A'                 
  1.154   1.179   1.252   1.271   1.369   1.521   1.563   1.595
 56 A'   57 A'   58 A'   59 A'   60 A'   61 A'   62 A'   63 A'                 
  1.966   2.175   2.487   2.604   2.735   2.867   3.161   3.401
 64 A'   65 A'   66 A'   67 A'   68 A'   69 A'   70 A'   71 A'                 
  4.129   4.429   4.470   4.502   4.548   4.681   4.791   5.157
 72 A'   73 A'   74 A'   75 A'   76 A'   77 A'   78 A'   79 A'                 
  6.526   6.536  10.299  26.701  27.061  28.888  29.514  29.521
 80 A'   81 A'   82 A'   83 A'   84 A'   85 A'   86 A'   87 A'                 
 29.849  29.870  29.944  36.510  37.208 130.567 130.583 154.278
 88 A'   89 A'   90 A'   91 A'   92 A'   93 A'   94 A'   95 A'                 
219.1401912.197   0.074   0.128   0.193   0.260   0.324   0.547
 96 A'   97 A'   12 A"   13 A"   14 A"   15 A"   16 A"   17 A"                 
  0.575   0.612   0.906   0.990   1.129   1.208   1.512   1.909
 18 A"   19 A"   20 A"   21 A"   22 A"   23 A"   24 A"   25 A"                 
  1.991   2.402   2.612   3.070   4.097   4.364   4.451   4.480
 26 A"   27 A"   28 A"   29 A"   30 A"   31 A"   32 A"   33 A"                 
  6.498  26.620  29.492  29.841  29.849 130.551
 34 A"   35 A"   36 A"   37 A"   38 A"   39 A"                                 

 Beta MOs, Restricted
 -- Occupied --                  
******* -180.91 -169.72 -169.72 -104.87  -37.97  -33.16  -33.15
  1 A'    2 A'    3 A'    4 A'    5 A'    6 A'    7 A'    8 A'                 
-24.341 -24.339 -24.333 -15.752 -15.729 -10.593  -8.061  -8.058
  9 A'   10 A'   11 A'   12 A'   13 A'   14 A'   15 A'   16 A'                 
 -7.283  -5.519  -5.503-169.719 -33.150 -24.339 -24.333  -8.058
 17 A'   18 A'   19 A'    1 A"    2 A"    3 A"    4 A"    5 A"                 
 -5.504  -2.443  -2.436  -2.418  -1.464  -1.118  -0.928  -0.806
  6 A"   20 A'   21 A'   22 A'   23 A'   24 A'   25 A'   26 A'                 
 -0.672  -0.658  -0.481  -0.412  -0.383  -2.436  -2.418  -0.634
 27 A'   28 A'   29 A'   30 A'   31 A'    7 A"    8 A"    9 A"                 
 -0.476  -0.410
 10 A"   11 A"                                                                 
 -- Virtual --                   
 -0.043   0.095   0.104   0.132   0.143   0.189   0.196   0.235
 32 A'   33 A'   34 A'   35 A'   36 A'   37 A'   38 A'   39 A'                 
  0.252   0.304   0.319   0.329   0.367   0.492   0.547   0.569
 40 A'   41 A'   42 A'   43 A'   44 A'   45 A'   46 A'   47 A'                 
  0.595   0.652   0.692   0.799   0.877   0.973   1.036   1.067
 48 A'   49 A'   50 A'   51 A'   52 A'   53 A'   54 A'   55 A'                 
  1.154   1.179   1.252   1.271   1.369   1.521   1.563   1.595
 56 A'   57 A'   58 A'   59 A'   60 A'   61 A'   62 A'   63 A'                 
  1.966   2.175   2.487   2.604   2.735   2.867   3.161   3.401
 64 A'   65 A'   66 A'   67 A'   68 A'   69 A'   70 A'   71 A'                 
  4.129   4.429   4.470   4.502   4.548   4.681   4.791   5.157
 72 A'   73 A'   74 A'   75 A'   76 A'   77 A'   78 A'   79 A'                 
  6.526   6.536  10.299  26.701  27.061  28.888  29.514  29.521
 80 A'   81 A'   82 A'   83 A'   84 A'   85 A'   86 A'   87 A'                 
 29.849  29.870  29.944  36.510  37.208 130.567 130.583 154.278
 88 A'   89 A'   90 A'   91 A'   92 A'   93 A'   94 A'   95 A'                 
219.1401912.197   0.074   0.128   0.193   0.260   0.324   0.547
 96 A'   97 A'   12 A"   13 A"   14 A"   15 A"   16 A"   17 A"                 
  0.575   0.612   0.906   0.990   1.129   1.208   1.512   1.909
 18 A"   19 A"   20 A"   21 A"   22 A"   23 A"   24 A"   25 A"                 
  1.991   2.402   2.612   3.070   4.097   4.364   4.451   4.480
 26 A"   27 A"   28 A"   29 A"   30 A"   31 A"   32 A"   33 A"                 
  6.498  26.620  29.492  29.841  29.849 130.551
 34 A"   35 A"   36 A"   37 A"   38 A"   39 A"                                 
 --------------------------------------------------------------

          Ground-State Mulliken Net Atomic Charges

     Atom                 Charge (a.u.)
  ----------------------------------------
      1 I                     0.099176
      2 N                    -0.026841
      3 N                     0.043101
      4 Cl                   -0.115436
  ----------------------------------------
  Sum of atomic charges =     0.000000

 -----------------------------------------------------------------
                    Cartesian Multipole Moments
 -----------------------------------------------------------------
    Charge (ESU x 10^10)
                 0.0000
    Dipole Moment (Debye)
         X       1.0512      Y      -0.4856      Z      -0.0000
       Tot       1.1580
    Quadrupole Moments (Debye-Ang)
        XX     -53.4924     XY      -1.1708     YY     -52.9635
        XZ      -0.0000     YZ      -0.0000     ZZ     -52.6019
    Octopole Moments (Debye-Ang^2)
       XXX      52.4678    XXY      -8.7228    XYY      13.6328
       YYY     -12.3150    XXZ       0.0000    XYZ       0.0000
       YYZ      -0.0000    XZZ      12.0781    YZZ      -0.5907
       ZZZ      -0.0000
    Hexadecapole Moments (Debye-Ang^3)
      XXXX    -835.9003   XXXY      -4.0984   XXYY    -163.8504
      XYYY       4.0992   YYYY    -205.3581   XXXZ      -0.0000
      XXYZ      -0.0000   XYYZ      -0.0000   YYYZ      -0.0000
      XXZZ    -149.7569   XYZZ      -3.2233   YYZZ     -43.9754
      XZZZ      -0.0000   YZZZ      -0.0000   ZZZZ     -66.5523
 -----------------------------------------------------------------
 DrvMan completing analytic gradient of the correlated energy
 Correlated dipole moment
            1
    1   0.4135929
    2  -0.1910393
    3  -0.0000000
 Energy read as -7485.845630698
 Full Analytical Gradient: (in a.u., or Hartree/Bohr)
             1             2             3             4
    1   -0.00000222   -0.00039623    0.00037200    0.00002645
    2   -0.00001267   -0.00007530    0.00005836    0.00002962
    3   -0.00000000   -0.00000000    0.00000000   -0.00000000
 Gradient time:  CPU 1.38 s  wall 1.40 s
 ######################################################
 ######################################################
 # Starting finite difference calculation for IDERIV  #
 Finite diff step size:  1.88973e-03 a.u.
 ----------------------------------------------------------------
             Standard Nuclear Orientation (Angstroms)
    I     Atom           X                Y                Z
 ----------------------------------------------------------------
    1      I       1.0810983423    -0.1217587198    -0.0000000000
    2      N      -0.5921269714     1.3658809965     0.0000000000
    3      N      -1.7455756849     1.1177023330     0.0000000000
    4      Cl     -2.4047819732    -0.6430512446    -0.0000000000
 ----------------------------------------------------------------
 Nuclear Repulsion Energy =   365.3119988591 hartrees
 There are       42 alpha and       42 beta electrons

                       Distance Matrix (Angstroms)
             I (  1)   N (  2)   N (  3)
   N (  2)  2.238918
   N (  3)  3.086479  1.179846
   Cl(  4)  3.524643  2.705832  1.880108

 Requested basis set is 6-311++G(d,p)
 There are 49 shells and 136 basis functions
 A cutoff of  1.0D-14 yielded   1050 shell pairs
 There are      8689 function pairs (      9790 Cartesian)
 Smallest overlap matrix eigenvalue = 1.54E-04
 Guess MOs from SCF MO coefficient file

 -----------------------------------------------------------------------
  General SCF calculation program by
  Eric Jon Sundstrom, Paul Horn, Yuezhi Mao, Dmitri Zuev, Alec White,
  David Stuck, Shaama M.S., Shane Yost, Joonho Lee, David Small,
  Daniel Levine, Susi Lehtola, Hugh Burton, Evgeny Epifanovsky
 -----------------------------------------------------------------------
 Hartree-Fock
 using 6 threads for integral computing
 -------------------------------------------------------
 OpenMP Integral computing Module                
 Release: version 2.0, May 2017, Q-Chem Inc. Pleasanton 
 -------------------------------------------------------
 A restricted SCF calculation will be
 performed using DIIS
 SCF converges when DIIS error is below 1.0e-08
 ---------------------------------------
  Cycle       Energy         DIIS error
 ---------------------------------------
    1   -7485.1209053077      5.38e-06  
    2   -7485.1209053991      2.24e-06  
    3   -7485.1209054160      1.34e-06  
    4   -7485.1209054241      5.11e-07  
    5   -7485.1209054272      2.80e-07  
    6   -7485.1209054283      1.23e-07  
    7   -7485.1209054284      4.17e-08  
    8   -7485.1209054284      1.87e-08  
    9   -7485.1209054284      6.11e-09  Convergence criterion met
 ---------------------------------------
 SCF time:   CPU 6.87s  wall 1.00s 
 SCF   energy in the final basis set =    -7485.1209054284
 Total energy in the final basis set =    -7485.1209054284


 ------------------------------------------------------------------------------

   CCMAN2: suite of methods based on coupled cluster
           and equation of motion theories.

   Components:
   * libvmm-1.3-trunk
     by Evgeny Epifanovsky, Ilya Kaliman.
   * libtensor-2.5-trunk
     by Evgeny Epifanovsky, Michael Wormit, Dmitry Zuev, Sam Manzer, 
        Ilya Kaliman.
   * libcc-2.5-trunk
     by Evgeny Epifanovsky, Arik Landau, Tomasz Kus, Kirill Khistyaev, 
        Dmitry Zuev, Prashant Manohar, Xintian Feng, Anna Krylov, 
        Matthew Goldey, Alec White, Thomas Jagau, Kaushik Nanda, 
        Anastasia Gunina, Alexander Kunitsa, Joonho Lee.

   CCMAN original authors:
   Anna I. Krylov, C. David Sherrill, Steven R. Gwaltney,
   Edward F. C. Byrd (2000)
   Sergey V. Levchenko, Lyudmila V. Slipchenko, Tao Wang,
   Ana-Maria C. Cristian (2003)
   Piotr A. Pieniazek, C. Melania Oana, Evgeny Epifanovsky (2007)
   Prashant Manohar (2009)

 ------------------------------------------------------------------------------


 Allocating and initializing 63808MB of RAM...
 Calculation will run on 6 cores.


 Alpha MOs, Restricted
 -- Occupied --                  
******* -180.91 -169.72 -169.72 -169.72 -104.87  -37.97  -33.16
  1 A     2 A     3 A     4 A     5 A     6 A     7 A     8 A                  
-33.150 -33.150 -24.341 -24.339 -24.339 -24.333 -24.333 -15.752
  9 A    10 A    11 A    12 A    13 A    14 A    15 A    16 A                  
-15.729 -10.593  -8.061  -8.058  -8.058  -7.283  -5.519  -5.504
 17 A    18 A    19 A    20 A    21 A    22 A    23 A    24 A                  
 -5.503  -2.443  -2.436  -2.436  -2.418  -2.418  -1.464  -1.118
 25 A    26 A    27 A    28 A    29 A    30 A    31 A    32 A                  
 -0.927  -0.806  -0.672  -0.658  -0.634  -0.481  -0.476  -0.412
 33 A    34 A    35 A    36 A    37 A    38 A    39 A    40 A                  
 -0.410  -0.383
 41 A    42 A                                                                  
 -- Virtual --                   
 -0.043   0.074   0.095   0.104   0.128   0.132   0.143   0.189
 43 A    44 A    45 A    46 A    47 A    48 A    49 A    50 A                  
  0.193   0.196   0.235   0.252   0.260   0.304   0.319   0.324
 51 A    52 A    53 A    54 A    55 A    56 A    57 A    58 A                  
  0.329   0.367   0.492   0.547   0.547   0.569   0.575   0.595
 59 A    60 A    61 A    62 A    63 A    64 A    65 A    66 A                  
  0.612   0.652   0.692   0.798   0.877   0.906   0.973   0.990
 67 A    68 A    69 A    70 A    71 A    72 A    73 A    74 A                  
  1.036   1.067   1.129   1.154   1.179   1.208   1.251   1.271
 75 A    76 A    77 A    78 A    79 A    80 A    81 A    82 A                  
  1.369   1.512   1.521   1.562   1.595   1.909   1.966   1.991
 83 A    84 A    85 A    86 A    87 A    88 A    89 A    90 A                  
  2.175   2.402   2.487   2.604   2.612   2.735   2.867   3.070
 91 A    92 A    93 A    94 A    95 A    96 A    97 A    98 A                  
  3.161   3.401   4.097   4.129   4.364   4.429   4.451   4.470
 99 A   100 A   101 A   102 A   103 A   104 A   105 A   106 A                  
  4.480   4.502   4.548   4.681   4.791   5.157   6.498   6.525
107 A   108 A   109 A   110 A   111 A   112 A   113 A   114 A                  
  6.536  10.299  26.620  26.701  27.061  28.888  29.492  29.514
115 A   116 A   117 A   118 A   119 A   120 A   121 A   122 A                  
 29.521  29.841  29.849  29.849  29.870  29.944  36.510  37.208
123 A   124 A   125 A   126 A   127 A   128 A   129 A   130 A                  
130.551 130.567 130.583 154.278 219.1401912.197
131 A   132 A   133 A   134 A   135 A   136 A                                  

 Beta MOs, Restricted
 -- Occupied --                  
******* -180.91 -169.72 -169.72 -169.72 -104.87  -37.97  -33.16
  1 A     2 A     3 A     4 A     5 A     6 A     7 A     8 A                  
-33.150 -33.150 -24.341 -24.339 -24.339 -24.333 -24.333 -15.752
  9 A    10 A    11 A    12 A    13 A    14 A    15 A    16 A                  
-15.729 -10.593  -8.061  -8.058  -8.058  -7.283  -5.519  -5.504
 17 A    18 A    19 A    20 A    21 A    22 A    23 A    24 A                  
 -5.503  -2.443  -2.436  -2.436  -2.418  -2.418  -1.464  -1.118
 25 A    26 A    27 A    28 A    29 A    30 A    31 A    32 A                  
 -0.927  -0.806  -0.672  -0.658  -0.634  -0.481  -0.476  -0.412
 33 A    34 A    35 A    36 A    37 A    38 A    39 A    40 A                  
 -0.410  -0.383
 41 A    42 A                                                                  
 -- Virtual --                   
 -0.043   0.074   0.095   0.104   0.128   0.132   0.143   0.189
 43 A    44 A    45 A    46 A    47 A    48 A    49 A    50 A                  
  0.193   0.196   0.235   0.252   0.260   0.304   0.319   0.324
 51 A    52 A    53 A    54 A    55 A    56 A    57 A    58 A                  
  0.329   0.367   0.492   0.547   0.547   0.569   0.575   0.595
 59 A    60 A    61 A    62 A    63 A    64 A    65 A    66 A                  
  0.612   0.652   0.692   0.798   0.877   0.906   0.973   0.990
 67 A    68 A    69 A    70 A    71 A    72 A    73 A    74 A                  
  1.036   1.067   1.129   1.154   1.179   1.208   1.251   1.271
 75 A    76 A    77 A    78 A    79 A    80 A    81 A    82 A                  
  1.369   1.512   1.521   1.562   1.595   1.909   1.966   1.991
 83 A    84 A    85 A    86 A    87 A    88 A    89 A    90 A                  
  2.175   2.402   2.487   2.604   2.612   2.735   2.867   3.070
 91 A    92 A    93 A    94 A    95 A    96 A    97 A    98 A                  
  3.161   3.401   4.097   4.129   4.364   4.429   4.451   4.470
 99 A   100 A   101 A   102 A   103 A   104 A   105 A   106 A                  
  4.480   4.502   4.548   4.681   4.791   5.157   6.498   6.525
107 A   108 A   109 A   110 A   111 A   112 A   113 A   114 A                  
  6.536  10.299  26.620  26.701  27.061  28.888  29.492  29.514
115 A   116 A   117 A   118 A   119 A   120 A   121 A   122 A                  
 29.521  29.841  29.849  29.849  29.870  29.944  36.510  37.208
123 A   124 A   125 A   126 A   127 A   128 A   129 A   130 A                  
130.551 130.567 130.583 154.278 219.1401912.197
131 A   132 A   133 A   134 A   135 A   136 A                                  

 Occupation and symmetry of molecular orbitals

 Point group: C1 (1 irreducible representation).

                           A     All 
 -------------------------------------
 All molecular orbitals:
  - Alpha                  136   136 
  - Beta                   136   136 
 -------------------------------------
 Alpha orbitals:
  - Frozen occupied        25    25  
  - Active occupied        17    17  
  - Active virtual         94    94  
  - Frozen virtual         0     0   
 -------------------------------------
 Beta orbitals:
  - Frozen occupied        25    25  
  - Active occupied        17    17  
  - Active virtual         94    94  
  - Frozen virtual         0     0   
 -------------------------------------

 Import integrals:   CPU 0.00 s  wall 0.00 s

 Import integrals:   CPU 67.00 s  wall 13.51 s

 MP2 amplitudes:   CPU 0.13 s  wall 0.09 s

Running a double precision version
           CCSD T amplitudes will be solved using DIIS.

           Start     Size      MaxIter   EConv     TConv     
           3         7         100       1.00e-07  1.00e-05  
 ------------------------------------------------------------------------------
           Energy (a.u.)   Ediff      Tdiff       Comment
 ------------------------------------------------------------------------------
         -7485.83658352                           
     1   -7485.81347043   2.31e-02   8.05e-01     
     2   -7485.84389690   3.04e-02   1.14e-01     
     3   -7485.84030524   3.59e-03   5.80e-02     
     4   -7485.84387669   3.57e-03   2.32e-02     Switched to DIIS steps.
     5   -7485.84536164   1.48e-03   1.59e-02     
     6   -7485.84552699   1.65e-04   4.46e-03     
     7   -7485.84558914   6.21e-05   2.69e-03     
     8   -7485.84561641   2.73e-05   1.01e-03     
     9   -7485.84563160   1.52e-05   6.33e-04     
    10   -7485.84563029   1.31e-06   1.67e-04     
    11   -7485.84563128   9.93e-07   8.71e-05     
    12   -7485.84563086   4.24e-07   7.40e-05     
    13   -7485.84563100   1.41e-07   2.35e-05     
    14   -7485.84563092   8.05e-08   1.09e-05     
    15   -7485.84563072   2.00e-07   6.38e-06     
    16   -7485.84563063   8.59e-08   2.60e-06     
 ------------------------------------------------------------------------------
         -7485.84563063                           CCSD T converged.

End of double precision
 SCF energy                 = -7485.12090543
 MP2 energy                 = -7485.83658352
 CCSD correlation energy     =    -0.72472520
 CCSD total energy           = -7485.84563063

 CCSD  T1^2 = 0.0255  T2^2 = 0.2945  Leading amplitudes:

 Amplitude    Orbitals with energies
 -0.0371       42 (A) A                  ->    45 (A) A                   
              -0.3831                          0.0953                     
 -0.0371       42 (A) B                  ->    45 (A) B                   
              -0.3831                          0.0953                     
 -0.0361       38 (A) A                  ->    43 (A) A                   
              -0.4814                         -0.0434                     
 -0.0361       38 (A) B                  ->    43 (A) B                   
              -0.4814                         -0.0434                     

 Amplitude    Orbitals with energies
 -0.1210       42 (A) A      42 (A) B    ->    43 (A) A      43 (A) B     
              -0.3831       -0.3831           -0.0434       -0.0434       
  0.1210       42 (A) A      42 (A) B    ->    43 (A) B      43 (A) A     
              -0.3831       -0.3831           -0.0434       -0.0434       
  0.1210       42 (A) B      42 (A) A    ->    43 (A) A      43 (A) B     
              -0.3831       -0.3831           -0.0434       -0.0434       
 -0.1210       42 (A) B      42 (A) A    ->    43 (A) B      43 (A) A     
              -0.3831       -0.3831           -0.0434       -0.0434       

 Computing CCSD intemediates for later calculations in double precision
 Finished.

Running a double precision version
           CCSD Lambda amplitudes will be solved using DIIS.
           Start     Size      MaxIter   EConv     LConv     
           3         7         100       1.00e-07  1.00e-05  
 ------------------------------------------------------------------------------
            Enorm      Ldiff       Comment
 ------------------------------------------------------------------------------
     1     6.93e-02   5.47e-02     
     2     1.56e-02   3.54e-03     
     3     7.10e-03   3.16e-03     
     4     4.30e-03   1.25e-03     Switched to DIIS steps.
     5     1.82e-03   1.04e-03     
     6     1.08e-03   4.64e-04     
     7     3.78e-04   2.29e-04     
     8     1.76e-04   3.95e-05     
     9     7.66e-05   7.75e-06     
    10     4.34e-05   3.05e-06     
    11     2.22e-05   1.99e-06     
    12     9.13e-06   1.62e-06     
    13     3.95e-06   5.66e-08     
    14     1.82e-06   1.09e-07     
    15     1.08e-06   2.31e-07     
    16     5.68e-07   1.57e-07     
    17     3.04e-07   1.03e-07     
    18     1.54e-07   4.88e-08     
    19     7.88e-08   1.97e-08     
 ------------------------------------------------------------------------------
                                   CCSD Lambda converged.

 Computing density matrices in double precision...
           Orbital response amplitudes will be solved using DIIS.
           Start     Size      MaxIter   EConv     LConv     
           3         7         100       1.00e-06  1.00e-06  
 ------------------------------------------------------------------------------
            Enorm      Ldiff       Comment
 ------------------------------------------------------------------------------
     1     9.32e-02   1.27e-02     
     2     9.76e-02   1.91e-02     
     3     1.65e-01   3.88e-02     
     4     1.26e-02   7.49e-02     Switched to DIIS steps.
     5     5.43e-03   2.20e-03     
     6     1.58e-03   3.19e-04     
     7     6.21e-04   8.05e-05     
     8     3.57e-04   4.00e-05     
     9     4.96e-05   2.22e-05     
    10     3.69e-05   3.41e-06     
    11     6.46e-06   2.81e-06     
    12     2.28e-06   3.49e-07     
    13     1.58e-06   3.72e-07     
    14     3.38e-07   2.05e-07     
 ------------------------------------------------------------------------------
                                   Orbital response converged.

 Computing density matrices... Done.
 CCSD calculation:   CPU 1848.91 s  wall 320.03 s

 Transferring MO TPDM to AO TPDM
 Transferring g2_o1o1o1o1
 Transferring g2_o1o1o1v1
 Transferring g2_o1o1v1v1
 Transferring g2_o1v1o1v1
 Transferring g2_o1v1v1v1
 Transferring g2_v1v1v1v1
 Adding separable TPDM
 Computing TPDM gradient
 --------------------------------------------------------
 2e gradient
  Atom          X               Y               Z
 --------------------------------------------------------
    1        -45.363449       15.189482        0.000000  
    2         -5.378030      -21.561575       -0.000000  
    3         25.196015       -8.278190        0.000000  
    4         25.545464       14.650282       -0.000000  
 --------------------------------------------------------
 --------------------------------------------------------
 Final gradient
  Atom          X               Y               Z
 --------------------------------------------------------
    1        -45.363449       15.189482        0.000000  
    2         -5.378030      -21.561575       -0.000000  
    3         25.196015       -8.278190        0.000000  
    4         25.545464       14.650282       -0.000000  
 --------------------------------------------------------
 Analytic gradient from two-electron contribution:   CPU 337.07 s  wall 106.24 s

 Total ccman2 time:   CPU 2259.49 s  wall 441.62 s


 --------------------------------------------------------------

                    Orbital Energies (a.u.)
 --------------------------------------------------------------

 Alpha MOs
 -- Occupied --
*******-180.914-169.721-169.719-169.719-104.869 -37.967 -33.157
-33.150 -33.150 -24.341 -24.339 -24.339 -24.333 -24.333 -15.752
-15.729 -10.593  -8.061  -8.058  -8.058  -7.283  -5.519  -5.504
 -5.503  -2.443  -2.436  -2.436  -2.418  -2.418  -1.464  -1.118
 -0.927  -0.806  -0.672  -0.658  -0.634  -0.481  -0.476  -0.412
 -0.410  -0.383
 -- Virtual --
 -0.043   0.074   0.095   0.104   0.128   0.132   0.143   0.189
  0.193   0.196   0.235   0.252   0.260   0.304   0.319   0.324
  0.329   0.367   0.492   0.547   0.547   0.569   0.575   0.595
  0.612   0.652   0.692   0.798   0.877   0.906   0.973   0.990
  1.036   1.067   1.129   1.154   1.179   1.208   1.251   1.271
  1.369   1.512   1.521   1.562   1.595   1.909   1.966   1.991
  2.175   2.402   2.487   2.604   2.612   2.735   2.867   3.070
  3.161   3.401   4.097   4.129   4.364   4.429   4.451   4.470
  4.480   4.502   4.548   4.681   4.791   5.157   6.498   6.525
  6.536  10.299  26.620  26.701  27.061  28.888  29.492  29.514
 29.521  29.841  29.849  29.849  29.870  29.944  36.510  37.208
130.551 130.567 130.583 154.278 219.1401912.197
 --------------------------------------------------------------

          Ground-State Mulliken Net Atomic Charges

     Atom                 Charge (a.u.)
  ----------------------------------------
      1 I                     0.098903
      2 N                    -0.026861
      3 N                     0.043266
      4 Cl                   -0.115307
  ----------------------------------------
  Sum of atomic charges =     0.000000

 -----------------------------------------------------------------
                    Cartesian Multipole Moments
 -----------------------------------------------------------------
    Charge (ESU x 10^10)
                 0.0000
    Dipole Moment (Debye)
         X       1.0484      Y      -0.4847      Z       0.0000
       Tot       1.1551
    Quadrupole Moments (Debye-Ang)
        XX     -53.4864     XY      -1.1712     YY     -52.9630
        XZ       0.0000     YZ       0.0000     ZZ     -52.6032
    Octopole Moments (Debye-Ang^2)
       XXX      52.3726    XXY      -8.7243    XYY      13.5963
       YYY     -12.3101    XXZ       0.0000    XYZ       0.0000
       YYZ      -0.0000    XZZ      12.0468    YZZ      -0.5908
       ZZZ       0.0000
    Hexadecapole Moments (Debye-Ang^3)
      XXXX    -836.2008   XXXY      -4.0991   XXYY    -163.9023
      XYYY       4.1084   YYYY    -205.3532   XXXZ       0.0000
      XXYZ       0.0000   XYYZ       0.0000   YYYZ       0.0000
      XXZZ    -149.8192   XYZZ      -3.2195   YYZZ     -43.9768
      XZZZ       0.0000   YZZZ       0.0000   ZZZZ     -66.5568
 -----------------------------------------------------------------
 DrvMan completing analytic gradient of the correlated energy
 Correlated dipole moment
            1
    1   0.4124915
    2  -0.1906826
    3   0.0000000
 Energy read as -7485.845630630
 Full Analytical Gradient: (in a.u., or Hartree/Bohr)
             1             2             3             4
    1    0.00008329   -0.00034993    0.00024135    0.00002530
    2   -0.00004911   -0.00006065    0.00007050    0.00003927
    3    0.00000000    0.00000000   -0.00000000    0.00000000
 Gradient time:  CPU 1.41 s  wall 1.42 s
 ----------------------------------------------------------------
             Standard Nuclear Orientation (Angstroms)
    I     Atom           X                Y                Z
 ----------------------------------------------------------------
    1      I       1.0790983423    -0.1217587198    -0.0000000000
    2      N      -0.5921269714     1.3658809965     0.0000000000
    3      N      -1.7455756849     1.1177023330     0.0000000000
    4      Cl     -2.4047819732    -0.6430512446    -0.0000000000
 ----------------------------------------------------------------
 Nuclear Repulsion Energy =   365.4842857662 hartrees
 There are       42 alpha and       42 beta electrons

                       Distance Matrix (Angstroms)
             I (  1)   N (  2)   N (  3)
   N (  2)  2.237424
   N (  3)  3.084647  1.179846
   Cl(  4)  3.522665  2.705832  1.880108

 Requested basis set is 6-311++G(d,p)
 There are 49 shells and 136 basis functions
 A cutoff of  1.0D-14 yielded   1050 shell pairs
 There are      8689 function pairs (      9790 Cartesian)
 Smallest overlap matrix eigenvalue = 1.54E-04
 Guess MOs from SCF MO coefficient file

 -----------------------------------------------------------------------
  General SCF calculation program by
  Eric Jon Sundstrom, Paul Horn, Yuezhi Mao, Dmitri Zuev, Alec White,
  David Stuck, Shaama M.S., Shane Yost, Joonho Lee, David Small,
  Daniel Levine, Susi Lehtola, Hugh Burton, Evgeny Epifanovsky
 -----------------------------------------------------------------------
 Hartree-Fock
 using 6 threads for integral computing
 -------------------------------------------------------
 OpenMP Integral computing Module                
 Release: version 2.0, May 2017, Q-Chem Inc. Pleasanton 
 -------------------------------------------------------
 A restricted SCF calculation will be
 performed using DIIS
 SCF converges when DIIS error is below 1.0e-08
 ---------------------------------------
  Cycle       Energy         DIIS error
 ---------------------------------------
    1   -7485.1209567125      1.08e-05  
    2   -7485.1209570785      4.47e-06  
    3   -7485.1209571456      2.68e-06  
    4   -7485.1209571779      1.02e-06  
    5   -7485.1209571909      5.59e-07  
    6   -7485.1209571949      2.46e-07  
    7   -7485.1209571958      8.33e-08  
    8   -7485.1209571959      3.75e-08  
    9   -7485.1209571959      1.22e-08  
   10   -7485.1209571959      5.30e-09  Convergence criterion met
 ---------------------------------------
 SCF time:   CPU 7.72s  wall 2.00s 
 SCF   energy in the final basis set =    -7485.1209571959
 Total energy in the final basis set =    -7485.1209571959


 ------------------------------------------------------------------------------

   CCMAN2: suite of methods based on coupled cluster
           and equation of motion theories.

   Components:
   * libvmm-1.3-trunk
     by Evgeny Epifanovsky, Ilya Kaliman.
   * libtensor-2.5-trunk
     by Evgeny Epifanovsky, Michael Wormit, Dmitry Zuev, Sam Manzer, 
        Ilya Kaliman.
   * libcc-2.5-trunk
     by Evgeny Epifanovsky, Arik Landau, Tomasz Kus, Kirill Khistyaev, 
        Dmitry Zuev, Prashant Manohar, Xintian Feng, Anna Krylov, 
        Matthew Goldey, Alec White, Thomas Jagau, Kaushik Nanda, 
        Anastasia Gunina, Alexander Kunitsa, Joonho Lee.

   CCMAN original authors:
   Anna I. Krylov, C. David Sherrill, Steven R. Gwaltney,
   Edward F. C. Byrd (2000)
   Sergey V. Levchenko, Lyudmila V. Slipchenko, Tao Wang,
   Ana-Maria C. Cristian (2003)
   Piotr A. Pieniazek, C. Melania Oana, Evgeny Epifanovsky (2007)
   Prashant Manohar (2009)

 ------------------------------------------------------------------------------


 Allocating and initializing 63808MB of RAM...
 Calculation will run on 6 cores.


 Alpha MOs, Restricted
 -- Occupied --                  
******* -180.91 -169.72 -169.72 -169.72 -104.87  -37.97  -33.16
  1 A     2 A     3 A     4 A     5 A     6 A     7 A     8 A                  
-33.150 -33.150 -24.341 -24.339 -24.339 -24.333 -24.333 -15.752
  9 A    10 A    11 A    12 A    13 A    14 A    15 A    16 A                  
-15.729 -10.593  -8.061  -8.058  -8.058  -7.283  -5.519  -5.504
 17 A    18 A    19 A    20 A    21 A    22 A    23 A    24 A                  
 -5.504  -2.443  -2.436  -2.436  -2.418  -2.418  -1.464  -1.118
 25 A    26 A    27 A    28 A    29 A    30 A    31 A    32 A                  
 -0.928  -0.806  -0.672  -0.659  -0.634  -0.481  -0.476  -0.412
 33 A    34 A    35 A    36 A    37 A    38 A    39 A    40 A                  
 -0.410  -0.383
 41 A    42 A                                                                  
 -- Virtual --                   
 -0.043   0.074   0.095   0.104   0.128   0.132   0.143   0.189
 43 A    44 A    45 A    46 A    47 A    48 A    49 A    50 A                  
  0.193   0.196   0.235   0.252   0.260   0.304   0.319   0.324
 51 A    52 A    53 A    54 A    55 A    56 A    57 A    58 A                  
  0.329   0.368   0.492   0.547   0.547   0.569   0.575   0.595
 59 A    60 A    61 A    62 A    63 A    64 A    65 A    66 A                  
  0.612   0.652   0.692   0.799   0.877   0.906   0.973   0.990
 67 A    68 A    69 A    70 A    71 A    72 A    73 A    74 A                  
  1.036   1.067   1.129   1.154   1.179   1.208   1.252   1.271
 75 A    76 A    77 A    78 A    79 A    80 A    81 A    82 A                  
  1.369   1.512   1.521   1.563   1.595   1.909   1.966   1.991
 83 A    84 A    85 A    86 A    87 A    88 A    89 A    90 A                  
  2.175   2.402   2.487   2.604   2.612   2.735   2.867   3.070
 91 A    92 A    93 A    94 A    95 A    96 A    97 A    98 A                  
  3.161   3.401   4.097   4.129   4.364   4.429   4.451   4.470
 99 A   100 A   101 A   102 A   103 A   104 A   105 A   106 A                  
  4.480   4.502   4.548   4.681   4.791   5.157   6.498   6.526
107 A   108 A   109 A   110 A   111 A   112 A   113 A   114 A                  
  6.536  10.299  26.620  26.701  27.061  28.889  29.492  29.514
115 A   116 A   117 A   118 A   119 A   120 A   121 A   122 A                  
 29.521  29.841  29.849  29.849  29.870  29.944  36.510  37.208
123 A   124 A   125 A   126 A   127 A   128 A   129 A   130 A                  
130.551 130.567 130.583 154.278 219.1401912.197
131 A   132 A   133 A   134 A   135 A   136 A                                  

 Beta MOs, Restricted
 -- Occupied --                  
******* -180.91 -169.72 -169.72 -169.72 -104.87  -37.97  -33.16
  1 A     2 A     3 A     4 A     5 A     6 A     7 A     8 A                  
-33.150 -33.150 -24.341 -24.339 -24.339 -24.333 -24.333 -15.752
  9 A    10 A    11 A    12 A    13 A    14 A    15 A    16 A                  
-15.729 -10.593  -8.061  -8.058  -8.058  -7.283  -5.519  -5.504
 17 A    18 A    19 A    20 A    21 A    22 A    23 A    24 A                  
 -5.504  -2.443  -2.436  -2.436  -2.418  -2.418  -1.464  -1.118
 25 A    26 A    27 A    28 A    29 A    30 A    31 A    32 A                  
 -0.928  -0.806  -0.672  -0.659  -0.634  -0.481  -0.476  -0.412
 33 A    34 A    35 A    36 A    37 A    38 A    39 A    40 A                  
 -0.410  -0.383
 41 A    42 A                                                                  
 -- Virtual --                   
 -0.043   0.074   0.095   0.104   0.128   0.132   0.143   0.189
 43 A    44 A    45 A    46 A    47 A    48 A    49 A    50 A                  
  0.193   0.196   0.235   0.252   0.260   0.304   0.319   0.324
 51 A    52 A    53 A    54 A    55 A    56 A    57 A    58 A                  
  0.329   0.368   0.492   0.547   0.547   0.569   0.575   0.595
 59 A    60 A    61 A    62 A    63 A    64 A    65 A    66 A                  
  0.612   0.652   0.692   0.799   0.877   0.906   0.973   0.990
 67 A    68 A    69 A    70 A    71 A    72 A    73 A    74 A                  
  1.036   1.067   1.129   1.154   1.179   1.208   1.252   1.271
 75 A    76 A    77 A    78 A    79 A    80 A    81 A    82 A                  
  1.369   1.512   1.521   1.563   1.595   1.909   1.966   1.991
 83 A    84 A    85 A    86 A    87 A    88 A    89 A    90 A                  
  2.175   2.402   2.487   2.604   2.612   2.735   2.867   3.070
 91 A    92 A    93 A    94 A    95 A    96 A    97 A    98 A                  
  3.161   3.401   4.097   4.129   4.364   4.429   4.451   4.470
 99 A   100 A   101 A   102 A   103 A   104 A   105 A   106 A                  
  4.480   4.502   4.548   4.681   4.791   5.157   6.498   6.526
107 A   108 A   109 A   110 A   111 A   112 A   113 A   114 A                  
  6.536  10.299  26.620  26.701  27.061  28.889  29.492  29.514
115 A   116 A   117 A   118 A   119 A   120 A   121 A   122 A                  
 29.521  29.841  29.849  29.849  29.870  29.944  36.510  37.208
123 A   124 A   125 A   126 A   127 A   128 A   129 A   130 A                  
130.551 130.567 130.583 154.278 219.1401912.197
131 A   132 A   133 A   134 A   135 A   136 A                                  

 Occupation and symmetry of molecular orbitals

 Point group: C1 (1 irreducible representation).

                           A     All 
 -------------------------------------
 All molecular orbitals:
  - Alpha                  136   136 
  - Beta                   136   136 
 -------------------------------------
 Alpha orbitals:
  - Frozen occupied        25    25  
  - Active occupied        17    17  
  - Active virtual         94    94  
  - Frozen virtual         0     0   
 -------------------------------------
 Beta orbitals:
  - Frozen occupied        25    25  
  - Active occupied        17    17  
  - Active virtual         94    94  
  - Frozen virtual         0     0   
 -------------------------------------

 Import integrals:   CPU 0.00 s  wall 0.00 s

 Import integrals:   CPU 69.29 s  wall 14.58 s

 MP2 amplitudes:   CPU 0.13 s  wall 0.10 s

Running a double precision version
           CCSD T amplitudes will be solved using DIIS.

           Start     Size      MaxIter   EConv     TConv     
           3         7         100       1.00e-07  1.00e-05  
 ------------------------------------------------------------------------------
           Energy (a.u.)   Ediff      Tdiff       Comment
 ------------------------------------------------------------------------------
         -7485.83657173                           
     1   -7485.81348930   2.31e-02   8.05e-01     
     2   -7485.84389519   3.04e-02   1.14e-01     
     3   -7485.84031081   3.58e-03   5.79e-02     
     4   -7485.84387837   3.57e-03   2.32e-02     Switched to DIIS steps.
     5   -7485.84536188   1.48e-03   1.59e-02     
     6   -7485.84552709   1.65e-04   4.45e-03     
     7   -7485.84558928   6.22e-05   2.69e-03     
     8   -7485.84561649   2.72e-05   1.01e-03     
     9   -7485.84563158   1.51e-05   6.31e-04     
    10   -7485.84563028   1.30e-06   1.66e-04     
    11   -7485.84563126   9.81e-07   8.67e-05     
    12   -7485.84563084   4.21e-07   7.35e-05     
    13   -7485.84563098   1.41e-07   2.33e-05     
    14   -7485.84563090   8.07e-08   1.08e-05     
    15   -7485.84563070   1.98e-07   6.31e-06     
    16   -7485.84563061   8.56e-08   2.57e-06     
 ------------------------------------------------------------------------------
         -7485.84563061                           CCSD T converged.

End of double precision
 SCF energy                 = -7485.12095720
 MP2 energy                 = -7485.83657173
 CCSD correlation energy     =    -0.72467342
 CCSD total energy           = -7485.84563061

 CCSD  T1^2 = 0.0255  T2^2 = 0.2943  Leading amplitudes:

 Amplitude    Orbitals with energies
 -0.0370       42 (A) A                  ->    45 (A) A                   
              -0.3832                          0.0953                     
 -0.0370       42 (A) B                  ->    45 (A) B                   
              -0.3832                          0.0953                     
 -0.0361       38 (A) A                  ->    43 (A) A                   
              -0.4814                         -0.0432                     
 -0.0361       38 (A) B                  ->    43 (A) B                   
              -0.4814                         -0.0432                     

 Amplitude    Orbitals with energies
 -0.1206       42 (A) A      42 (A) B    ->    43 (A) A      43 (A) B     
              -0.3832       -0.3832           -0.0432       -0.0432       
  0.1206       42 (A) A      42 (A) B    ->    43 (A) B      43 (A) A     
              -0.3832       -0.3832           -0.0432       -0.0432       
  0.1206       42 (A) B      42 (A) A    ->    43 (A) A      43 (A) B     
              -0.3832       -0.3832           -0.0432       -0.0432       
 -0.1206       42 (A) B      42 (A) A    ->    43 (A) B      43 (A) A     
              -0.3832       -0.3832           -0.0432       -0.0432       

 Computing CCSD intemediates for later calculations in double precision
 Finished.

Running a double precision version
           CCSD Lambda amplitudes will be solved using DIIS.
           Start     Size      MaxIter   EConv     LConv     
           3         7         100       1.00e-07  1.00e-05  
 ------------------------------------------------------------------------------
            Enorm      Ldiff       Comment
 ------------------------------------------------------------------------------
     1     6.92e-02   5.47e-02     
     2     1.56e-02   3.55e-03     
     3     7.09e-03   3.16e-03     
     4     4.29e-03   1.25e-03     Switched to DIIS steps.
     5     1.82e-03   1.04e-03     
     6     1.08e-03   4.63e-04     
     7     3.77e-04   2.28e-04     
     8     1.75e-04   3.93e-05     
     9     7.63e-05   7.71e-06     
    10     4.32e-05   3.03e-06     
    11     2.21e-05   1.98e-06     
    12     9.09e-06   1.62e-06     
    13     3.93e-06   5.60e-08     
    14     1.81e-06   1.09e-07     
    15     1.08e-06   2.30e-07     
    16     5.63e-07   1.56e-07     
    17     3.02e-07   1.03e-07     
    18     1.53e-07   4.86e-08     
    19     7.79e-08   1.97e-08     
 ------------------------------------------------------------------------------
                                   CCSD Lambda converged.

 Computing density matrices in double precision...
           Orbital response amplitudes will be solved using DIIS.
           Start     Size      MaxIter   EConv     LConv     
           3         7         100       1.00e-06  1.00e-06  
 ------------------------------------------------------------------------------
            Enorm      Ldiff       Comment
 ------------------------------------------------------------------------------
     1     9.32e-02   1.27e-02     
     2     9.74e-02   1.90e-02     
     3     1.64e-01   3.86e-02     
     4     1.26e-02   7.44e-02     Switched to DIIS steps.
     5     5.41e-03   2.18e-03     
     6     1.58e-03   3.19e-04     
     7     6.18e-04   8.01e-05     
     8     3.57e-04   3.95e-05     
     9     4.94e-05   2.25e-05     
    10     3.68e-05   3.42e-06     
    11     6.46e-06   2.79e-06     
    12     2.28e-06   3.50e-07     
    13     1.58e-06   3.72e-07     
    14     3.37e-07   2.05e-07     
 ------------------------------------------------------------------------------
                                   Orbital response converged.

 Computing density matrices... Done.
 CCSD calculation:   CPU 1851.18 s  wall 320.36 s

 Transferring MO TPDM to AO TPDM
 Transferring g2_o1o1o1o1
 Transferring g2_o1o1o1v1
 Transferring g2_o1o1v1v1
 Transferring g2_o1v1o1v1
 Transferring g2_o1v1v1v1
 Transferring g2_v1v1v1v1
 Adding separable TPDM
 Computing TPDM gradient
 --------------------------------------------------------
 2e gradient
  Atom          X               Y               Z
 --------------------------------------------------------
    1        -45.399482       15.218131        0.000000  
    2         -5.367938      -21.585809       -0.000000  
    3         25.201687       -8.288048        0.000000  
    4         25.565733       14.655726       -0.000000  
 --------------------------------------------------------
 --------------------------------------------------------
 Final gradient
  Atom          X               Y               Z
 --------------------------------------------------------
    1        -45.399482       15.218131        0.000000  
    2         -5.367938      -21.585809       -0.000000  
    3         25.201687       -8.288048        0.000000  
    4         25.565733       14.655726       -0.000000  
 --------------------------------------------------------
 Analytic gradient from two-electron contribution:   CPU 339.94 s  wall 104.10 s

 Total ccman2 time:   CPU 2266.65 s  wall 440.82 s


 --------------------------------------------------------------

                    Orbital Energies (a.u.)
 --------------------------------------------------------------

 Alpha MOs
 -- Occupied --
*******-180.914-169.721-169.719-169.719-104.869 -37.967 -33.157
-33.150 -33.150 -24.341 -24.339 -24.339 -24.333 -24.333 -15.752
-15.729 -10.593  -8.061  -8.058  -8.058  -7.283  -5.519  -5.504
 -5.504  -2.443  -2.436  -2.436  -2.418  -2.418  -1.464  -1.118
 -0.928  -0.806  -0.672  -0.659  -0.634  -0.481  -0.476  -0.412
 -0.410  -0.383
 -- Virtual --
 -0.043   0.074   0.095   0.104   0.128   0.132   0.143   0.189
  0.193   0.196   0.235   0.252   0.260   0.304   0.319   0.324
  0.329   0.368   0.492   0.547   0.547   0.569   0.575   0.595
  0.612   0.652   0.692   0.799   0.877   0.906   0.973   0.990
  1.036   1.067   1.129   1.154   1.179   1.208   1.252   1.271
  1.369   1.512   1.521   1.563   1.595   1.909   1.966   1.991
  2.175   2.402   2.487   2.604   2.612   2.735   2.867   3.070
  3.161   3.401   4.097   4.129   4.364   4.429   4.451   4.470
  4.480   4.502   4.548   4.681   4.791   5.157   6.498   6.526
  6.536  10.299  26.620  26.701  27.061  28.889  29.492  29.514
 29.521  29.841  29.849  29.849  29.870  29.944  36.510  37.208
130.551 130.567 130.583 154.278 219.1401912.197
 --------------------------------------------------------------

          Ground-State Mulliken Net Atomic Charges

     Atom                 Charge (a.u.)
  ----------------------------------------
      1 I                     0.099450
      2 N                    -0.026822
      3 N                     0.042937
      4 Cl                   -0.115565
  ----------------------------------------
  Sum of atomic charges =    -0.000000

 -----------------------------------------------------------------
                    Cartesian Multipole Moments
 -----------------------------------------------------------------
    Charge (ESU x 10^10)
                 0.0000
    Dipole Moment (Debye)
         X       1.0540      Y      -0.4865      Z       0.0000
       Tot       1.1609
    Quadrupole Moments (Debye-Ang)
        XX     -53.4983     XY      -1.1703     YY     -52.9641
        XZ       0.0000     YZ       0.0000     ZZ     -52.6007
    Octopole Moments (Debye-Ang^2)
       XXX      52.5629    XXY      -8.7213    XYY      13.6693
       YYY     -12.3199    XXZ       0.0000    XYZ      -0.0000
       YYZ      -0.0000    XZZ      12.1094    YZZ      -0.5906
       ZZZ       0.0000
    Hexadecapole Moments (Debye-Ang^3)
      XXXX    -835.6002   XXXY      -4.0977   XXYY    -163.7986
      XYYY       4.0901   YYYY    -205.3631   XXXZ       0.0000
      XXYZ       0.0000   XYYZ       0.0000   YYYZ       0.0000
      XXZZ    -149.6946   XYZZ      -3.2272   YYZZ     -43.9741
      XZZZ       0.0000   YZZZ       0.0000   ZZZZ     -66.5479
 -----------------------------------------------------------------
 DrvMan completing analytic gradient of the correlated energy
 Correlated dipole moment
            1
    1   0.4146926
    2  -0.1913965
    3   0.0000000
 Energy read as -7485.845630612
 Full Analytical Gradient: (in a.u., or Hartree/Bohr)
             1             2             3             4
    1   -0.00008808   -0.00044239    0.00050285    0.00002762
    2    0.00002391   -0.00008995    0.00004606    0.00001997
    3    0.00000000    0.00000000   -0.00000000    0.00000000
 Gradient time:  CPU 1.37 s  wall 1.41 s
 ----------------------------------------------------------------
             Standard Nuclear Orientation (Angstroms)
    I     Atom           X                Y                Z
 ----------------------------------------------------------------
    1      I       1.0800983423    -0.1207587198    -0.0000000000
    2      N      -0.5921269714     1.3658809965     0.0000000000
    3      N      -1.7455756849     1.1177023330     0.0000000000
    4      Cl     -2.4047819732    -0.6430512446    -0.0000000000
 ----------------------------------------------------------------
 Nuclear Repulsion Energy =   365.4267682373 hartrees
 There are       42 alpha and       42 beta electrons

                       Distance Matrix (Angstroms)
             I (  1)   N (  2)   N (  3)
   N (  2)  2.237506
   N (  3)  3.085161  1.179846
   Cl(  4)  3.523802  2.705832  1.880108

 Requested basis set is 6-311++G(d,p)
 There are 49 shells and 136 basis functions
 A cutoff of  1.0D-14 yielded   1050 shell pairs
 There are      8689 function pairs (      9790 Cartesian)
 Smallest overlap matrix eigenvalue = 1.54E-04
 Guess MOs from SCF MO coefficient file

 -----------------------------------------------------------------------
  General SCF calculation program by
  Eric Jon Sundstrom, Paul Horn, Yuezhi Mao, Dmitri Zuev, Alec White,
  David Stuck, Shaama M.S., Shane Yost, Joonho Lee, David Small,
  Daniel Levine, Susi Lehtola, Hugh Burton, Evgeny Epifanovsky
 -----------------------------------------------------------------------
 Hartree-Fock
 using 6 threads for integral computing
 -------------------------------------------------------
 OpenMP Integral computing Module                
 Release: version 2.0, May 2017, Q-Chem Inc. Pleasanton 
 -------------------------------------------------------
 A restricted SCF calculation will be
 performed using DIIS
 SCF converges when DIIS error is below 1.0e-08
 ---------------------------------------
  Cycle       Energy         DIIS error
 ---------------------------------------
    1   -7485.1209513165      4.23e-06  
    2   -7485.1209513930      1.28e-06  
    3   -7485.1209514122      7.14e-07  
    4   -7485.1209514189      4.72e-07  
    5   -7485.1209514227      2.08e-07  
    6   -7485.1209514234      8.67e-08  
    7   -7485.1209514234      3.97e-08  
    8   -7485.1209514235      1.30e-08  
    9   -7485.1209514234      4.34e-09  Convergence criterion met
 ---------------------------------------
 SCF time:   CPU 6.92s  wall 2.00s 
 SCF   energy in the final basis set =    -7485.1209514234
 Total energy in the final basis set =    -7485.1209514234


 ------------------------------------------------------------------------------

   CCMAN2: suite of methods based on coupled cluster
           and equation of motion theories.

   Components:
   * libvmm-1.3-trunk
     by Evgeny Epifanovsky, Ilya Kaliman.
   * libtensor-2.5-trunk
     by Evgeny Epifanovsky, Michael Wormit, Dmitry Zuev, Sam Manzer, 
        Ilya Kaliman.
   * libcc-2.5-trunk
     by Evgeny Epifanovsky, Arik Landau, Tomasz Kus, Kirill Khistyaev, 
        Dmitry Zuev, Prashant Manohar, Xintian Feng, Anna Krylov, 
        Matthew Goldey, Alec White, Thomas Jagau, Kaushik Nanda, 
        Anastasia Gunina, Alexander Kunitsa, Joonho Lee.

   CCMAN original authors:
   Anna I. Krylov, C. David Sherrill, Steven R. Gwaltney,
   Edward F. C. Byrd (2000)
   Sergey V. Levchenko, Lyudmila V. Slipchenko, Tao Wang,
   Ana-Maria C. Cristian (2003)
   Piotr A. Pieniazek, C. Melania Oana, Evgeny Epifanovsky (2007)
   Prashant Manohar (2009)

 ------------------------------------------------------------------------------


 Allocating and initializing 63808MB of RAM...
 Calculation will run on 6 cores.


 Alpha MOs, Restricted
 -- Occupied --                  
******* -180.91 -169.72 -169.72 -169.72 -104.87  -37.97  -33.16
  1 A     2 A     3 A     4 A     5 A     6 A     7 A     8 A                  
-33.150 -33.150 -24.341 -24.339 -24.339 -24.333 -24.333 -15.752
  9 A    10 A    11 A    12 A    13 A    14 A    15 A    16 A                  
-15.729 -10.593  -8.061  -8.058  -8.058  -7.284  -5.519  -5.504
 17 A    18 A    19 A    20 A    21 A    22 A    23 A    24 A                  
 -5.504  -2.443  -2.436  -2.436  -2.419  -2.419  -1.464  -1.118
 25 A    26 A    27 A    28 A    29 A    30 A    31 A    32 A                  
 -0.928  -0.806  -0.672  -0.659  -0.634  -0.481  -0.476  -0.412
 33 A    34 A    35 A    36 A    37 A    38 A    39 A    40 A                  
 -0.410  -0.383
 41 A    42 A                                                                  
 -- Virtual --                   
 -0.043   0.074   0.095   0.104   0.128   0.132   0.143   0.189
 43 A    44 A    45 A    46 A    47 A    48 A    49 A    50 A                  
  0.193   0.196   0.235   0.252   0.260   0.304   0.319   0.323
 51 A    52 A    53 A    54 A    55 A    56 A    57 A    58 A                  
  0.329   0.367   0.492   0.547   0.547   0.569   0.575   0.595
 59 A    60 A    61 A    62 A    63 A    64 A    65 A    66 A                  
  0.612   0.652   0.692   0.799   0.877   0.906   0.973   0.990
 67 A    68 A    69 A    70 A    71 A    72 A    73 A    74 A                  
  1.036   1.067   1.129   1.154   1.179   1.208   1.252   1.271
 75 A    76 A    77 A    78 A    79 A    80 A    81 A    82 A                  
  1.369   1.512   1.521   1.563   1.595   1.909   1.966   1.991
 83 A    84 A    85 A    86 A    87 A    88 A    89 A    90 A                  
  2.175   2.402   2.487   2.604   2.612   2.735   2.867   3.070
 91 A    92 A    93 A    94 A    95 A    96 A    97 A    98 A                  
  3.161   3.401   4.097   4.129   4.364   4.429   4.451   4.470
 99 A   100 A   101 A   102 A   103 A   104 A   105 A   106 A                  
  4.480   4.502   4.548   4.681   4.791   5.157   6.498   6.525
107 A   108 A   109 A   110 A   111 A   112 A   113 A   114 A                  
  6.536  10.299  26.620  26.701  27.061  28.889  29.492  29.514
115 A   116 A   117 A   118 A   119 A   120 A   121 A   122 A                  
 29.521  29.841  29.849  29.849  29.870  29.944  36.510  37.208
123 A   124 A   125 A   126 A   127 A   128 A   129 A   130 A                  
130.551 130.567 130.583 154.278 219.1401912.197
131 A   132 A   133 A   134 A   135 A   136 A                                  

 Beta MOs, Restricted
 -- Occupied --                  
******* -180.91 -169.72 -169.72 -169.72 -104.87  -37.97  -33.16
  1 A     2 A     3 A     4 A     5 A     6 A     7 A     8 A                  
-33.150 -33.150 -24.341 -24.339 -24.339 -24.333 -24.333 -15.752
  9 A    10 A    11 A    12 A    13 A    14 A    15 A    16 A                  
-15.729 -10.593  -8.061  -8.058  -8.058  -7.284  -5.519  -5.504
 17 A    18 A    19 A    20 A    21 A    22 A    23 A    24 A                  
 -5.504  -2.443  -2.436  -2.436  -2.419  -2.419  -1.464  -1.118
 25 A    26 A    27 A    28 A    29 A    30 A    31 A    32 A                  
 -0.928  -0.806  -0.672  -0.659  -0.634  -0.481  -0.476  -0.412
 33 A    34 A    35 A    36 A    37 A    38 A    39 A    40 A                  
 -0.410  -0.383
 41 A    42 A                                                                  
 -- Virtual --                   
 -0.043   0.074   0.095   0.104   0.128   0.132   0.143   0.189
 43 A    44 A    45 A    46 A    47 A    48 A    49 A    50 A                  
  0.193   0.196   0.235   0.252   0.260   0.304   0.319   0.323
 51 A    52 A    53 A    54 A    55 A    56 A    57 A    58 A                  
  0.329   0.367   0.492   0.547   0.547   0.569   0.575   0.595
 59 A    60 A    61 A    62 A    63 A    64 A    65 A    66 A                  
  0.612   0.652   0.692   0.799   0.877   0.906   0.973   0.990
 67 A    68 A    69 A    70 A    71 A    72 A    73 A    74 A                  
  1.036   1.067   1.129   1.154   1.179   1.208   1.252   1.271
 75 A    76 A    77 A    78 A    79 A    80 A    81 A    82 A                  
  1.369   1.512   1.521   1.563   1.595   1.909   1.966   1.991
 83 A    84 A    85 A    86 A    87 A    88 A    89 A    90 A                  
  2.175   2.402   2.487   2.604   2.612   2.735   2.867   3.070
 91 A    92 A    93 A    94 A    95 A    96 A    97 A    98 A                  
  3.161   3.401   4.097   4.129   4.364   4.429   4.451   4.470
 99 A   100 A   101 A   102 A   103 A   104 A   105 A   106 A                  
  4.480   4.502   4.548   4.681   4.791   5.157   6.498   6.525
107 A   108 A   109 A   110 A   111 A   112 A   113 A   114 A                  
  6.536  10.299  26.620  26.701  27.061  28.889  29.492  29.514
115 A   116 A   117 A   118 A   119 A   120 A   121 A   122 A                  
 29.521  29.841  29.849  29.849  29.870  29.944  36.510  37.208
123 A   124 A   125 A   126 A   127 A   128 A   129 A   130 A                  
130.551 130.567 130.583 154.278 219.1401912.197
131 A   132 A   133 A   134 A   135 A   136 A                                  

 Occupation and symmetry of molecular orbitals

 Point group: C1 (1 irreducible representation).

                           A     All 
 -------------------------------------
 All molecular orbitals:
  - Alpha                  136   136 
  - Beta                   136   136 
 -------------------------------------
 Alpha orbitals:
  - Frozen occupied        25    25  
  - Active occupied        17    17  
  - Active virtual         94    94  
  - Frozen virtual         0     0   
 -------------------------------------
 Beta orbitals:
  - Frozen occupied        25    25  
  - Active occupied        17    17  
  - Active virtual         94    94  
  - Frozen virtual         0     0   
 -------------------------------------

 Import integrals:   CPU 0.00 s  wall 0.00 s

 Import integrals:   CPU 66.65 s  wall 13.07 s

 MP2 amplitudes:   CPU 0.19 s  wall 0.15 s

Running a double precision version
           CCSD T amplitudes will be solved using DIIS.

           Start     Size      MaxIter   EConv     TConv     
           3         7         100       1.00e-07  1.00e-05  
 ------------------------------------------------------------------------------
           Energy (a.u.)   Ediff      Tdiff       Comment
 ------------------------------------------------------------------------------
         -7485.83657387                           
     1   -7485.81348525   2.31e-02   8.05e-01     
     2   -7485.84389570   3.04e-02   1.14e-01     
     3   -7485.84030930   3.59e-03   5.79e-02     
     4   -7485.84387777   3.57e-03   2.32e-02     Switched to DIIS steps.
     5   -7485.84536173   1.48e-03   1.59e-02     
     6   -7485.84552705   1.65e-04   4.45e-03     
     7   -7485.84558929   6.22e-05   2.70e-03     
     8   -7485.84561652   2.72e-05   1.01e-03     
     9   -7485.84563162   1.51e-05   6.31e-04     
    10   -7485.84563032   1.31e-06   1.66e-04     
    11   -7485.84563130   9.82e-07   8.67e-05     
    12   -7485.84563088   4.21e-07   7.36e-05     
    13   -7485.84563102   1.41e-07   2.34e-05     
    14   -7485.84563094   8.05e-08   1.08e-05     
    15   -7485.84563074   1.99e-07   6.32e-06     
    16   -7485.84563065   8.56e-08   2.57e-06     
 ------------------------------------------------------------------------------
         -7485.84563065                           CCSD T converged.

End of double precision
 SCF energy                 = -7485.12095142
 MP2 energy                 = -7485.83657387
 CCSD correlation energy     =    -0.72467923
 CCSD total energy           = -7485.84563065

 CCSD  T1^2 = 0.0255  T2^2 = 0.2943  Leading amplitudes:

 Amplitude    Orbitals with energies
 -0.0370       42 (A) A                  ->    45 (A) A                   
              -0.3831                          0.0953                     
 -0.0370       42 (A) B                  ->    45 (A) B                   
              -0.3831                          0.0953                     
 -0.0361       38 (A) A                  ->    43 (A) A                   
              -0.4814                         -0.0432                     
 -0.0361       38 (A) B                  ->    43 (A) B                   
              -0.4814                         -0.0432                     

 Amplitude    Orbitals with energies
 -0.1206       42 (A) A      42 (A) B    ->    43 (A) A      43 (A) B     
              -0.3831       -0.3831           -0.0432       -0.0432       
  0.1206       42 (A) A      42 (A) B    ->    43 (A) B      43 (A) A     
              -0.3831       -0.3831           -0.0432       -0.0432       
  0.1206       42 (A) B      42 (A) A    ->    43 (A) A      43 (A) B     
              -0.3831       -0.3831           -0.0432       -0.0432       
 -0.1206       42 (A) B      42 (A) A    ->    43 (A) B      43 (A) A     
              -0.3831       -0.3831           -0.0432       -0.0432       

 Computing CCSD intemediates for later calculations in double precision
 Finished.

Running a double precision version
           CCSD Lambda amplitudes will be solved using DIIS.
           Start     Size      MaxIter   EConv     LConv     
           3         7         100       1.00e-07  1.00e-05  
 ------------------------------------------------------------------------------
            Enorm      Ldiff       Comment
 ------------------------------------------------------------------------------
     1     6.92e-02   5.47e-02     
     2     1.56e-02   3.55e-03     
     3     7.09e-03   3.16e-03     
     4     4.29e-03   1.25e-03     Switched to DIIS steps.
     5     1.82e-03   1.04e-03     
     6     1.08e-03   4.63e-04     
     7     3.77e-04   2.28e-04     
     8     1.75e-04   3.94e-05     
     9     7.63e-05   7.73e-06     
    10     4.32e-05   3.04e-06     
    11     2.21e-05   1.99e-06     
    12     9.10e-06   1.62e-06     
    13     3.93e-06   5.64e-08     
    14     1.81e-06   1.09e-07     
    15     1.08e-06   2.30e-07     
    16     5.64e-07   1.56e-07     
    17     3.02e-07   1.03e-07     
    18     1.53e-07   4.86e-08     
    19     7.81e-08   1.97e-08     
 ------------------------------------------------------------------------------
                                   CCSD Lambda converged.

 Computing density matrices in double precision...
           Orbital response amplitudes will be solved using DIIS.
           Start     Size      MaxIter   EConv     LConv     
           3         7         100       1.00e-06  1.00e-06  
 ------------------------------------------------------------------------------
            Enorm      Ldiff       Comment
 ------------------------------------------------------------------------------
     1     9.32e-02   1.27e-02     
     2     9.74e-02   1.90e-02     
     3     1.64e-01   3.86e-02     
     4     1.26e-02   7.45e-02     Switched to DIIS steps.
     5     5.41e-03   2.18e-03     
     6     1.58e-03   3.19e-04     
     7     6.18e-04   8.04e-05     
     8     3.57e-04   3.95e-05     
     9     4.94e-05   2.25e-05     
    10     3.68e-05   3.42e-06     
    11     6.46e-06   2.79e-06     
    12     2.29e-06   3.49e-07     
    13     1.59e-06   3.73e-07     
    14     3.38e-07   2.06e-07     
 ------------------------------------------------------------------------------
                                   Orbital response converged.

 Computing density matrices... Done.
 CCSD calculation:   CPU 1849.62 s  wall 320.28 s

 Transferring MO TPDM to AO TPDM
 Transferring g2_o1o1o1o1
 Transferring g2_o1o1o1v1
 Transferring g2_o1o1v1v1
 Transferring g2_o1v1o1v1
 Transferring g2_o1v1v1v1
 Transferring g2_v1v1v1v1
 Adding separable TPDM
 Computing TPDM gradient
 --------------------------------------------------------
 2e gradient
  Atom          X               Y               Z
 --------------------------------------------------------
    1        -45.396258       15.197198       -0.000000  
    2         -5.360922      -21.572670       -0.000000  
    3         25.202240       -8.282132        0.000000  
    4         25.554940       14.657603       -0.000000  
 --------------------------------------------------------
 --------------------------------------------------------
 Final gradient
  Atom          X               Y               Z
 --------------------------------------------------------
    1        -45.396258       15.197198       -0.000000  
    2         -5.360922      -21.572670       -0.000000  
    3         25.202240       -8.282132        0.000000  
    4         25.554940       14.657603       -0.000000  
 --------------------------------------------------------
 Analytic gradient from two-electron contribution:   CPU 344.68 s  wall 104.39 s

 Total ccman2 time:   CPU 2272.35 s  wall 441.25 s


 --------------------------------------------------------------

                    Orbital Energies (a.u.)
 --------------------------------------------------------------

 Alpha MOs
 -- Occupied --
*******-180.914-169.721-169.719-169.719-104.869 -37.967 -33.157
-33.150 -33.150 -24.341 -24.339 -24.339 -24.333 -24.333 -15.752
-15.729 -10.593  -8.061  -8.058  -8.058  -7.284  -5.519  -5.504
 -5.504  -2.443  -2.436  -2.436  -2.419  -2.419  -1.464  -1.118
 -0.928  -0.806  -0.672  -0.659  -0.634  -0.481  -0.476  -0.412
 -0.410  -0.383
 -- Virtual --
 -0.043   0.074   0.095   0.104   0.128   0.132   0.143   0.189
  0.193   0.196   0.235   0.252   0.260   0.304   0.319   0.323
  0.329   0.367   0.492   0.547   0.547   0.569   0.575   0.595
  0.612   0.652   0.692   0.799   0.877   0.906   0.973   0.990
  1.036   1.067   1.129   1.154   1.179   1.208   1.252   1.271
  1.369   1.512   1.521   1.563   1.595   1.909   1.966   1.991
  2.175   2.402   2.487   2.604   2.612   2.735   2.867   3.070
  3.161   3.401   4.097   4.129   4.364   4.429   4.451   4.470
  4.480   4.502   4.548   4.681   4.791   5.157   6.498   6.525
  6.536  10.299  26.620  26.701  27.061  28.889  29.492  29.514
 29.521  29.841  29.849  29.849  29.870  29.944  36.510  37.208
130.551 130.567 130.583 154.278 219.1401912.197
 --------------------------------------------------------------

          Ground-State Mulliken Net Atomic Charges

     Atom                 Charge (a.u.)
  ----------------------------------------
      1 I                     0.099477
      2 N                    -0.026840
      3 N                     0.042992
      4 Cl                   -0.115628
  ----------------------------------------
  Sum of atomic charges =     0.000000

 -----------------------------------------------------------------
                    Cartesian Multipole Moments
 -----------------------------------------------------------------
    Charge (ESU x 10^10)
                 0.0000
    Dipole Moment (Debye)
         X       1.0549      Y      -0.4855      Z       0.0000
       Tot       1.1612
    Quadrupole Moments (Debye-Ang)
        XX     -53.4941     XY      -1.1704     YY     -52.9671
        XZ       0.0000     YZ       0.0000     ZZ     -52.6008
    Octopole Moments (Debye-Ang^2)
       XXX      52.4919    XXY      -8.7481    XYY      13.6351
       YYY     -12.4001    XXZ       0.0000    XYZ       0.0000
       YYZ      -0.0000    XZZ      12.0807    YZZ      -0.6195
       ZZZ       0.0000
    Hexadecapole Moments (Debye-Ang^3)
      XXXX    -835.9097   XXXY      -4.1926   XXYY    -163.8625
      XYYY       4.0124   YYYY    -205.3341   XXXZ       0.0000
      XXYZ       0.0000   XYYZ       0.0000   YYYZ       0.0000
      XXZZ    -149.7564   XYZZ      -3.2555   YYZZ     -43.9683
      XZZZ       0.0000   YZZZ       0.0000   ZZZZ     -66.5481
 -----------------------------------------------------------------
 DrvMan completing analytic gradient of the correlated energy
 Correlated dipole moment
            1
    1   0.4150142
    2  -0.1909965
    3   0.0000000
 Energy read as -7485.845630653
 Full Analytical Gradient: (in a.u., or Hartree/Bohr)
             1             2             3             4
    1   -0.00003883   -0.00041586    0.00043969    0.00001500
    2    0.00004160   -0.00014872    0.00006522    0.00004189
    3    0.00000000    0.00000000   -0.00000000    0.00000000
 Gradient time:  CPU 1.38 s  wall 1.40 s
 ----------------------------------------------------------------
             Standard Nuclear Orientation (Angstroms)
    I     Atom           X                Y                Z
 ----------------------------------------------------------------
    1      I       1.0800983423    -0.1227587198    -0.0000000000
    2      N      -0.5921269714     1.3658809965     0.0000000000
    3      N      -1.7455756849     1.1177023330     0.0000000000
    4      Cl     -2.4047819732    -0.6430512446    -0.0000000000
 ----------------------------------------------------------------
 Nuclear Repulsion Energy =   365.3694654299 hartrees
 There are       42 alpha and       42 beta electrons

                       Distance Matrix (Angstroms)
             I (  1)   N (  2)   N (  3)
   N (  2)  2.238836
   N (  3)  3.085965  1.179846
   Cl(  4)  3.523506  2.705832  1.880108

 Requested basis set is 6-311++G(d,p)
 There are 49 shells and 136 basis functions
 A cutoff of  1.0D-14 yielded   1050 shell pairs
 There are      8689 function pairs (      9790 Cartesian)
 Smallest overlap matrix eigenvalue = 1.54E-04
 Guess MOs from SCF MO coefficient file

 -----------------------------------------------------------------------
  General SCF calculation program by
  Eric Jon Sundstrom, Paul Horn, Yuezhi Mao, Dmitri Zuev, Alec White,
  David Stuck, Shaama M.S., Shane Yost, Joonho Lee, David Small,
  Daniel Levine, Susi Lehtola, Hugh Burton, Evgeny Epifanovsky
 -----------------------------------------------------------------------
 Hartree-Fock
 using 6 threads for integral computing
 -------------------------------------------------------
 OpenMP Integral computing Module                
 Release: version 2.0, May 2017, Q-Chem Inc. Pleasanton 
 -------------------------------------------------------
 A restricted SCF calculation will be
 performed using DIIS
 SCF converges when DIIS error is below 1.0e-08
 ---------------------------------------
  Cycle       Energy         DIIS error
 ---------------------------------------
    1   -7485.1209108412      9.88e-06  
    2   -7485.1209111747      3.91e-06  
    3   -7485.1209112337      2.60e-06  
    4   -7485.1209112615      9.08e-07  
    5   -7485.1209112716      4.37e-07  
    6   -7485.1209112736      1.99e-07  
    7   -7485.1209112740      6.26e-08  
    8   -7485.1209112741      3.18e-08  
    9   -7485.1209112741      1.08e-08  
   10   -7485.1209112741      4.61e-09  Convergence criterion met
 ---------------------------------------
 SCF time:   CPU 7.76s  wall 2.00s 
 SCF   energy in the final basis set =    -7485.1209112741
 Total energy in the final basis set =    -7485.1209112741


 ------------------------------------------------------------------------------

   CCMAN2: suite of methods based on coupled cluster
           and equation of motion theories.

   Components:
   * libvmm-1.3-trunk
     by Evgeny Epifanovsky, Ilya Kaliman.
   * libtensor-2.5-trunk
     by Evgeny Epifanovsky, Michael Wormit, Dmitry Zuev, Sam Manzer, 
        Ilya Kaliman.
   * libcc-2.5-trunk
     by Evgeny Epifanovsky, Arik Landau, Tomasz Kus, Kirill Khistyaev, 
        Dmitry Zuev, Prashant Manohar, Xintian Feng, Anna Krylov, 
        Matthew Goldey, Alec White, Thomas Jagau, Kaushik Nanda, 
        Anastasia Gunina, Alexander Kunitsa, Joonho Lee.

   CCMAN original authors:
   Anna I. Krylov, C. David Sherrill, Steven R. Gwaltney,
   Edward F. C. Byrd (2000)
   Sergey V. Levchenko, Lyudmila V. Slipchenko, Tao Wang,
   Ana-Maria C. Cristian (2003)
   Piotr A. Pieniazek, C. Melania Oana, Evgeny Epifanovsky (2007)
   Prashant Manohar (2009)

 ------------------------------------------------------------------------------


 Allocating and initializing 63808MB of RAM...
 Calculation will run on 6 cores.


 Alpha MOs, Restricted
 -- Occupied --                  
******* -180.91 -169.72 -169.72 -169.72 -104.87  -37.97  -33.16
  1 A     2 A     3 A     4 A     5 A     6 A     7 A     8 A                  
-33.150 -33.150 -24.341 -24.339 -24.339 -24.333 -24.333 -15.752
  9 A    10 A    11 A    12 A    13 A    14 A    15 A    16 A                  
-15.729 -10.593  -8.061  -8.058  -8.058  -7.283  -5.519  -5.504
 17 A    18 A    19 A    20 A    21 A    22 A    23 A    24 A                  
 -5.503  -2.443  -2.436  -2.436  -2.418  -2.418  -1.464  -1.118
 25 A    26 A    27 A    28 A    29 A    30 A    31 A    32 A                  
 -0.927  -0.806  -0.672  -0.658  -0.634  -0.481  -0.476  -0.411
 33 A    34 A    35 A    36 A    37 A    38 A    39 A    40 A                  
 -0.410  -0.383
 41 A    42 A                                                                  
 -- Virtual --                   
 -0.043   0.074   0.095   0.104   0.128   0.132   0.143   0.189
 43 A    44 A    45 A    46 A    47 A    48 A    49 A    50 A                  
  0.193   0.196   0.235   0.252   0.260   0.304   0.319   0.324
 51 A    52 A    53 A    54 A    55 A    56 A    57 A    58 A                  
  0.329   0.367   0.492   0.547   0.547   0.569   0.575   0.595
 59 A    60 A    61 A    62 A    63 A    64 A    65 A    66 A                  
  0.612   0.652   0.692   0.798   0.877   0.906   0.973   0.990
 67 A    68 A    69 A    70 A    71 A    72 A    73 A    74 A                  
  1.036   1.067   1.129   1.154   1.179   1.208   1.251   1.271
 75 A    76 A    77 A    78 A    79 A    80 A    81 A    82 A                  
  1.369   1.512   1.521   1.562   1.595   1.909   1.966   1.991
 83 A    84 A    85 A    86 A    87 A    88 A    89 A    90 A                  
  2.175   2.402   2.487   2.604   2.612   2.735   2.867   3.070
 91 A    92 A    93 A    94 A    95 A    96 A    97 A    98 A                  
  3.161   3.401   4.097   4.129   4.364   4.429   4.451   4.470
 99 A   100 A   101 A   102 A   103 A   104 A   105 A   106 A                  
  4.480   4.502   4.548   4.681   4.791   5.157   6.498   6.526
107 A   108 A   109 A   110 A   111 A   112 A   113 A   114 A                  
  6.536  10.299  26.620  26.701  27.061  28.888  29.492  29.514
115 A   116 A   117 A   118 A   119 A   120 A   121 A   122 A                  
 29.521  29.841  29.849  29.849  29.870  29.944  36.510  37.208
123 A   124 A   125 A   126 A   127 A   128 A   129 A   130 A                  
130.551 130.567 130.583 154.278 219.1401912.197
131 A   132 A   133 A   134 A   135 A   136 A                                  

 Beta MOs, Restricted
 -- Occupied --                  
******* -180.91 -169.72 -169.72 -169.72 -104.87  -37.97  -33.16
  1 A     2 A     3 A     4 A     5 A     6 A     7 A     8 A                  
-33.150 -33.150 -24.341 -24.339 -24.339 -24.333 -24.333 -15.752
  9 A    10 A    11 A    12 A    13 A    14 A    15 A    16 A                  
-15.729 -10.593  -8.061  -8.058  -8.058  -7.283  -5.519  -5.504
 17 A    18 A    19 A    20 A    21 A    22 A    23 A    24 A                  
 -5.503  -2.443  -2.436  -2.436  -2.418  -2.418  -1.464  -1.118
 25 A    26 A    27 A    28 A    29 A    30 A    31 A    32 A                  
 -0.927  -0.806  -0.672  -0.658  -0.634  -0.481  -0.476  -0.411
 33 A    34 A    35 A    36 A    37 A    38 A    39 A    40 A                  
 -0.410  -0.383
 41 A    42 A                                                                  
 -- Virtual --                   
 -0.043   0.074   0.095   0.104   0.128   0.132   0.143   0.189
 43 A    44 A    45 A    46 A    47 A    48 A    49 A    50 A                  
  0.193   0.196   0.235   0.252   0.260   0.304   0.319   0.324
 51 A    52 A    53 A    54 A    55 A    56 A    57 A    58 A                  
  0.329   0.367   0.492   0.547   0.547   0.569   0.575   0.595
 59 A    60 A    61 A    62 A    63 A    64 A    65 A    66 A                  
  0.612   0.652   0.692   0.798   0.877   0.906   0.973   0.990
 67 A    68 A    69 A    70 A    71 A    72 A    73 A    74 A                  
  1.036   1.067   1.129   1.154   1.179   1.208   1.251   1.271
 75 A    76 A    77 A    78 A    79 A    80 A    81 A    82 A                  
  1.369   1.512   1.521   1.562   1.595   1.909   1.966   1.991
 83 A    84 A    85 A    86 A    87 A    88 A    89 A    90 A                  
  2.175   2.402   2.487   2.604   2.612   2.735   2.867   3.070
 91 A    92 A    93 A    94 A    95 A    96 A    97 A    98 A                  
  3.161   3.401   4.097   4.129   4.364   4.429   4.451   4.470
 99 A   100 A   101 A   102 A   103 A   104 A   105 A   106 A                  
  4.480   4.502   4.548   4.681   4.791   5.157   6.498   6.526
107 A   108 A   109 A   110 A   111 A   112 A   113 A   114 A                  
  6.536  10.299  26.620  26.701  27.061  28.888  29.492  29.514
115 A   116 A   117 A   118 A   119 A   120 A   121 A   122 A                  
 29.521  29.841  29.849  29.849  29.870  29.944  36.510  37.208
123 A   124 A   125 A   126 A   127 A   128 A   129 A   130 A                  
130.551 130.567 130.583 154.278 219.1401912.197
131 A   132 A   133 A   134 A   135 A   136 A                                  

 Occupation and symmetry of molecular orbitals

 Point group: C1 (1 irreducible representation).

                           A     All 
 -------------------------------------
 All molecular orbitals:
  - Alpha                  136   136 
  - Beta                   136   136 
 -------------------------------------
 Alpha orbitals:
  - Frozen occupied        25    25  
  - Active occupied        17    17  
  - Active virtual         94    94  
  - Frozen virtual         0     0   
 -------------------------------------
 Beta orbitals:
  - Frozen occupied        25    25  
  - Active occupied        17    17  
  - Active virtual         94    94  
  - Frozen virtual         0     0   
 -------------------------------------

 Import integrals:   CPU 0.00 s  wall 0.00 s

 Import integrals:   CPU 65.98 s  wall 13.11 s

 MP2 amplitudes:   CPU 0.13 s  wall 0.10 s

Running a double precision version
           CCSD T amplitudes will be solved using DIIS.

           Start     Size      MaxIter   EConv     TConv     
           3         7         100       1.00e-07  1.00e-05  
 ------------------------------------------------------------------------------
           Energy (a.u.)   Ediff      Tdiff       Comment
 ------------------------------------------------------------------------------
         -7485.83658140                           
     1   -7485.81347453   2.31e-02   8.05e-01     
     2   -7485.84389642   3.04e-02   1.14e-01     
     3   -7485.84030679   3.59e-03   5.79e-02     
     4   -7485.84387733   3.57e-03   2.32e-02     Switched to DIIS steps.
     5   -7485.84536182   1.48e-03   1.59e-02     
     6   -7485.84552707   1.65e-04   4.45e-03     
     7   -7485.84558917   6.21e-05   2.69e-03     
     8   -7485.84561642   2.73e-05   1.01e-03     
     9   -7485.84563159   1.52e-05   6.32e-04     
    10   -7485.84563029   1.31e-06   1.66e-04     
    11   -7485.84563128   9.92e-07   8.70e-05     
    12   -7485.84563085   4.23e-07   7.39e-05     
    13   -7485.84563100   1.42e-07   2.35e-05     
    14   -7485.84563091   8.07e-08   1.09e-05     
    15   -7485.84563071   2.00e-07   6.37e-06     
    16   -7485.84563063   8.59e-08   2.60e-06     
 ------------------------------------------------------------------------------
         -7485.84563063                           CCSD T converged.

End of double precision
 SCF energy                 = -7485.12091127
 MP2 energy                 = -7485.83658140
 CCSD correlation energy     =    -0.72471935
 CCSD total energy           = -7485.84563063

 CCSD  T1^2 = 0.0255  T2^2 = 0.2944  Leading amplitudes:

 Amplitude    Orbitals with energies
 -0.0370       42 (A) A                  ->    45 (A) A                   
              -0.3831                          0.0953                     
 -0.0370       42 (A) B                  ->    45 (A) B                   
              -0.3831                          0.0953                     
 -0.0361       38 (A) A                  ->    43 (A) A                   
              -0.4815                         -0.0434                     
 -0.0361       38 (A) B                  ->    43 (A) B                   
              -0.4815                         -0.0434                     

 Amplitude    Orbitals with energies
 -0.1210       42 (A) A      42 (A) B    ->    43 (A) A      43 (A) B     
              -0.3831       -0.3831           -0.0434       -0.0434       
  0.1210       42 (A) A      42 (A) B    ->    43 (A) B      43 (A) A     
              -0.3831       -0.3831           -0.0434       -0.0434       
  0.1210       42 (A) B      42 (A) A    ->    43 (A) A      43 (A) B     
              -0.3831       -0.3831           -0.0434       -0.0434       
 -0.1210       42 (A) B      42 (A) A    ->    43 (A) B      43 (A) A     
              -0.3831       -0.3831           -0.0434       -0.0434       

 Computing CCSD intemediates for later calculations in double precision
 Finished.

Running a double precision version
           CCSD Lambda amplitudes will be solved using DIIS.
           Start     Size      MaxIter   EConv     LConv     
           3         7         100       1.00e-07  1.00e-05  
 ------------------------------------------------------------------------------
            Enorm      Ldiff       Comment
 ------------------------------------------------------------------------------
     1     6.93e-02   5.47e-02     
     2     1.56e-02   3.54e-03     
     3     7.10e-03   3.16e-03     
     4     4.29e-03   1.25e-03     Switched to DIIS steps.
     5     1.82e-03   1.04e-03     
     6     1.08e-03   4.63e-04     
     7     3.78e-04   2.29e-04     
     8     1.76e-04   3.95e-05     
     9     7.65e-05   7.73e-06     
    10     4.34e-05   3.04e-06     
    11     2.22e-05   1.99e-06     
    12     9.12e-06   1.62e-06     
    13     3.95e-06   5.62e-08     
    14     1.82e-06   1.09e-07     
    15     1.08e-06   2.31e-07     
    16     5.67e-07   1.57e-07     
    17     3.03e-07   1.03e-07     
    18     1.54e-07   4.87e-08     
    19     7.86e-08   1.97e-08     
 ------------------------------------------------------------------------------
                                   CCSD Lambda converged.

 Computing density matrices in double precision...
           Orbital response amplitudes will be solved using DIIS.
           Start     Size      MaxIter   EConv     LConv     
           3         7         100       1.00e-06  1.00e-06  
 ------------------------------------------------------------------------------
            Enorm      Ldiff       Comment
 ------------------------------------------------------------------------------
     1     9.32e-02   1.27e-02     
     2     9.76e-02   1.91e-02     
     3     1.65e-01   3.88e-02     
     4     1.26e-02   7.48e-02     Switched to DIIS steps.
     5     5.42e-03   2.19e-03     
     6     1.58e-03   3.19e-04     
     7     6.20e-04   8.02e-05     
     8     3.57e-04   4.00e-05     
     9     4.95e-05   2.22e-05     
    10     3.69e-05   3.41e-06     
    11     6.45e-06   2.80e-06     
    12     2.28e-06   3.49e-07     
    13     1.58e-06   3.72e-07     
    14     3.37e-07   2.04e-07     
 ------------------------------------------------------------------------------
                                   Orbital response converged.

 Computing density matrices... Done.
 CCSD calculation:   CPU 1851.46 s  wall 320.46 s

 Transferring MO TPDM to AO TPDM
 Transferring g2_o1o1o1o1
 Transferring g2_o1o1o1v1
 Transferring g2_o1o1v1v1
 Transferring g2_o1v1o1v1
 Transferring g2_o1v1v1v1
 Transferring g2_v1v1v1v1
 Adding separable TPDM
 Computing TPDM gradient
 --------------------------------------------------------
 2e gradient
  Atom          X               Y               Z
 --------------------------------------------------------
    1        -45.366679       15.210395        0.000000  
    2         -5.385043      -21.574694       -0.000000  
    3         25.195473       -8.284102        0.000000  
    4         25.556249       14.648400       -0.000000  
 --------------------------------------------------------
 --------------------------------------------------------
 Final gradient
  Atom          X               Y               Z
 --------------------------------------------------------
    1        -45.366679       15.210395        0.000000  
    2         -5.385043      -21.574694       -0.000000  
    3         25.195473       -8.284102        0.000000  
    4         25.556249       14.648400       -0.000000  
 --------------------------------------------------------
 Analytic gradient from two-electron contribution:   CPU 324.71 s  wall 97.43 s

 Total ccman2 time:   CPU 2248.53 s  wall 433.04 s


 --------------------------------------------------------------

                    Orbital Energies (a.u.)
 --------------------------------------------------------------

 Alpha MOs
 -- Occupied --
*******-180.914-169.721-169.719-169.719-104.869 -37.967 -33.157
-33.150 -33.150 -24.341 -24.339 -24.339 -24.333 -24.333 -15.752
-15.729 -10.593  -8.061  -8.058  -8.058  -7.283  -5.519  -5.504
 -5.503  -2.443  -2.436  -2.436  -2.418  -2.418  -1.464  -1.118
 -0.927  -0.806  -0.672  -0.658  -0.634  -0.481  -0.476  -0.411
 -0.410  -0.383
 -- Virtual --
 -0.043   0.074   0.095   0.104   0.128   0.132   0.143   0.189
  0.193   0.196   0.235   0.252   0.260   0.304   0.319   0.324
  0.329   0.367   0.492   0.547   0.547   0.569   0.575   0.595
  0.612   0.652   0.692   0.798   0.877   0.906   0.973   0.990
  1.036   1.067   1.129   1.154   1.179   1.208   1.251   1.271
  1.369   1.512   1.521   1.562   1.595   1.909   1.966   1.991
  2.175   2.402   2.487   2.604   2.612   2.735   2.867   3.070
  3.161   3.401   4.097   4.129   4.364   4.429   4.451   4.470
  4.480   4.502   4.548   4.681   4.791   5.157   6.498   6.526
  6.536  10.299  26.620  26.701  27.061  28.888  29.492  29.514
 29.521  29.841  29.849  29.849  29.870  29.944  36.510  37.208
130.551 130.567 130.583 154.278 219.1401912.197
 --------------------------------------------------------------

          Ground-State Mulliken Net Atomic Charges

     Atom                 Charge (a.u.)
  ----------------------------------------
      1 I                     0.098876
      2 N                    -0.026842
      3 N                     0.043211
      4 Cl                   -0.115245
  ----------------------------------------
  Sum of atomic charges =    -0.000000

 -----------------------------------------------------------------
                    Cartesian Multipole Moments
 -----------------------------------------------------------------
    Charge (ESU x 10^10)
                 0.0000
    Dipole Moment (Debye)
         X       1.0476      Y      -0.4857      Z       0.0000
       Tot       1.1547
    Quadrupole Moments (Debye-Ang)
        XX     -53.4906     XY      -1.1712     YY     -52.9600
        XZ       0.0000     YZ       0.0000     ZZ     -52.6031
    Octopole Moments (Debye-Ang^2)
       XXX      52.4437    XXY      -8.6975    XYY      13.6305
       YYY     -12.2300    XXZ       0.0000    XYZ       0.0000
       YYZ      -0.0000    XZZ      12.0755    YZZ      -0.5619
       ZZZ       0.0000
    Hexadecapole Moments (Debye-Ang^3)
      XXXX    -835.8909   XXXY      -4.0042   XXYY    -163.8384
      XYYY       4.1861   YYYY    -205.3825   XXXZ       0.0000
      XXYZ       0.0000   XYYZ       0.0000   YYYZ       0.0000
      XXZZ    -149.7573   XYZZ      -3.1912   YYZZ     -43.9826
      XZZZ       0.0000   YZZZ       0.0000   ZZZZ     -66.5566
 -----------------------------------------------------------------
 DrvMan completing analytic gradient of the correlated energy
 Correlated dipole moment
            1
    1   0.4121721
    2  -0.1910809
    3   0.0000000
 Energy read as -7485.845630629
 Full Analytical Gradient: (in a.u., or Hartree/Bohr)
             1             2             3             4
    1    0.00003419   -0.00037640    0.00030432    0.00003788
    2   -0.00006692   -0.00000185    0.00005141    0.00001736
    3    0.00000000    0.00000000   -0.00000000    0.00000000
 Gradient time:  CPU 1.44 s  wall 1.52 s
 ----------------------------------------------------------------
             Standard Nuclear Orientation (Angstroms)
    I     Atom           X                Y                Z
 ----------------------------------------------------------------
    1      I       1.0800983423    -0.1217587198     0.0010000000
    2      N      -0.5921269714     1.3658809965     0.0000000000
    3      N      -1.7455756849     1.1177023330     0.0000000000
    4      Cl     -2.4047819732    -0.6430512446    -0.0000000000
 ----------------------------------------------------------------
 Nuclear Repulsion Energy =   365.3981032546 hartrees
 There are       42 alpha and       42 beta electrons

                       Distance Matrix (Angstroms)
             I (  1)   N (  2)   N (  3)
   N (  2)  2.238171
   N (  3)  3.085563  1.179846
   Cl(  4)  3.523654  2.705832  1.880108

 Requested basis set is 6-311++G(d,p)
 There are 49 shells and 136 basis functions
 A cutoff of  1.0D-14 yielded   1050 shell pairs
 There are      8689 function pairs (      9790 Cartesian)
 Smallest overlap matrix eigenvalue = 1.54E-04
 Guess MOs from SCF MO coefficient file

 -----------------------------------------------------------------------
  General SCF calculation program by
  Eric Jon Sundstrom, Paul Horn, Yuezhi Mao, Dmitri Zuev, Alec White,
  David Stuck, Shaama M.S., Shane Yost, Joonho Lee, David Small,
  Daniel Levine, Susi Lehtola, Hugh Burton, Evgeny Epifanovsky
 -----------------------------------------------------------------------
 Hartree-Fock
 using 6 threads for integral computing
 -------------------------------------------------------
 OpenMP Integral computing Module                
 Release: version 2.0, May 2017, Q-Chem Inc. Pleasanton 
 -------------------------------------------------------
 A restricted SCF calculation will be
 performed using DIIS
 SCF converges when DIIS error is below 1.0e-08
 ---------------------------------------
  Cycle       Energy         DIIS error
 ---------------------------------------
    1   -7485.1209312266      5.71e-06  
    2   -7485.1209313503      2.16e-06  
    3   -7485.1209313750      1.48e-06  
    4   -7485.1209313855      5.87e-07  
    5   -7485.1209313902      2.52e-07  
    6   -7485.1209313911      1.18e-07  
    7   -7485.1209313911      3.85e-08  
    8   -7485.1209313913      1.89e-08  
    9   -7485.1209313913      7.19e-09  Convergence criterion met
 ---------------------------------------
 SCF time:   CPU 7.03s  wall 2.00s 
 SCF   energy in the final basis set =    -7485.1209313913
 Total energy in the final basis set =    -7485.1209313913


 ------------------------------------------------------------------------------

   CCMAN2: suite of methods based on coupled cluster
           and equation of motion theories.

   Components:
   * libvmm-1.3-trunk
     by Evgeny Epifanovsky, Ilya Kaliman.
   * libtensor-2.5-trunk
     by Evgeny Epifanovsky, Michael Wormit, Dmitry Zuev, Sam Manzer, 
        Ilya Kaliman.
   * libcc-2.5-trunk
     by Evgeny Epifanovsky, Arik Landau, Tomasz Kus, Kirill Khistyaev, 
        Dmitry Zuev, Prashant Manohar, Xintian Feng, Anna Krylov, 
        Matthew Goldey, Alec White, Thomas Jagau, Kaushik Nanda, 
        Anastasia Gunina, Alexander Kunitsa, Joonho Lee.

   CCMAN original authors:
   Anna I. Krylov, C. David Sherrill, Steven R. Gwaltney,
   Edward F. C. Byrd (2000)
   Sergey V. Levchenko, Lyudmila V. Slipchenko, Tao Wang,
   Ana-Maria C. Cristian (2003)
   Piotr A. Pieniazek, C. Melania Oana, Evgeny Epifanovsky (2007)
   Prashant Manohar (2009)

 ------------------------------------------------------------------------------


 Allocating and initializing 63808MB of RAM...
 Calculation will run on 6 cores.


 Alpha MOs, Restricted
 -- Occupied --                  
******* -180.91 -169.72 -169.72 -169.72 -104.87  -37.97  -33.16
  1 A     2 A     3 A     4 A     5 A     6 A     7 A     8 A                  
-33.150 -33.150 -24.341 -24.339 -24.339 -24.333 -24.333 -15.752
  9 A    10 A    11 A    12 A    13 A    14 A    15 A    16 A                  
-15.729 -10.593  -8.061  -8.058  -8.058  -7.283  -5.519  -5.504
 17 A    18 A    19 A    20 A    21 A    22 A    23 A    24 A                  
 -5.503  -2.443  -2.436  -2.436  -2.418  -2.418  -1.464  -1.118
 25 A    26 A    27 A    28 A    29 A    30 A    31 A    32 A                  
 -0.928  -0.806  -0.672  -0.658  -0.634  -0.481  -0.476  -0.412
 33 A    34 A    35 A    36 A    37 A    38 A    39 A    40 A                  
 -0.410  -0.383
 41 A    42 A                                                                  
 -- Virtual --                   
 -0.043   0.074   0.095   0.104   0.128   0.132   0.143   0.189
 43 A    44 A    45 A    46 A    47 A    48 A    49 A    50 A                  
  0.193   0.196   0.235   0.252   0.260   0.304   0.319   0.324
 51 A    52 A    53 A    54 A    55 A    56 A    57 A    58 A                  
  0.329   0.367   0.492   0.547   0.547   0.569   0.575   0.595
 59 A    60 A    61 A    62 A    63 A    64 A    65 A    66 A                  
  0.612   0.652   0.692   0.799   0.877   0.906   0.973   0.990
 67 A    68 A    69 A    70 A    71 A    72 A    73 A    74 A                  
  1.036   1.067   1.129   1.154   1.179   1.208   1.252   1.271
 75 A    76 A    77 A    78 A    79 A    80 A    81 A    82 A                  
  1.369   1.512   1.521   1.563   1.595   1.909   1.966   1.991
 83 A    84 A    85 A    86 A    87 A    88 A    89 A    90 A                  
  2.175   2.402   2.487   2.604   2.612   2.735   2.867   3.070
 91 A    92 A    93 A    94 A    95 A    96 A    97 A    98 A                  
  3.161   3.401   4.097   4.129   4.364   4.429   4.451   4.470
 99 A   100 A   101 A   102 A   103 A   104 A   105 A   106 A                  
  4.480   4.502   4.548   4.681   4.791   5.157   6.498   6.526
107 A   108 A   109 A   110 A   111 A   112 A   113 A   114 A                  
  6.536  10.299  26.620  26.701  27.061  28.888  29.492  29.514
115 A   116 A   117 A   118 A   119 A   120 A   121 A   122 A                  
 29.521  29.841  29.849  29.849  29.870  29.944  36.510  37.208
123 A   124 A   125 A   126 A   127 A   128 A   129 A   130 A                  
130.551 130.567 130.583 154.278 219.1401912.197
131 A   132 A   133 A   134 A   135 A   136 A                                  

 Beta MOs, Restricted
 -- Occupied --                  
******* -180.91 -169.72 -169.72 -169.72 -104.87  -37.97  -33.16
  1 A     2 A     3 A     4 A     5 A     6 A     7 A     8 A                  
-33.150 -33.150 -24.341 -24.339 -24.339 -24.333 -24.333 -15.752
  9 A    10 A    11 A    12 A    13 A    14 A    15 A    16 A                  
-15.729 -10.593  -8.061  -8.058  -8.058  -7.283  -5.519  -5.504
 17 A    18 A    19 A    20 A    21 A    22 A    23 A    24 A                  
 -5.503  -2.443  -2.436  -2.436  -2.418  -2.418  -1.464  -1.118
 25 A    26 A    27 A    28 A    29 A    30 A    31 A    32 A                  
 -0.928  -0.806  -0.672  -0.658  -0.634  -0.481  -0.476  -0.412
 33 A    34 A    35 A    36 A    37 A    38 A    39 A    40 A                  
 -0.410  -0.383
 41 A    42 A                                                                  
 -- Virtual --                   
 -0.043   0.074   0.095   0.104   0.128   0.132   0.143   0.189
 43 A    44 A    45 A    46 A    47 A    48 A    49 A    50 A                  
  0.193   0.196   0.235   0.252   0.260   0.304   0.319   0.324
 51 A    52 A    53 A    54 A    55 A    56 A    57 A    58 A                  
  0.329   0.367   0.492   0.547   0.547   0.569   0.575   0.595
 59 A    60 A    61 A    62 A    63 A    64 A    65 A    66 A                  
  0.612   0.652   0.692   0.799   0.877   0.906   0.973   0.990
 67 A    68 A    69 A    70 A    71 A    72 A    73 A    74 A                  
  1.036   1.067   1.129   1.154   1.179   1.208   1.252   1.271
 75 A    76 A    77 A    78 A    79 A    80 A    81 A    82 A                  
  1.369   1.512   1.521   1.563   1.595   1.909   1.966   1.991
 83 A    84 A    85 A    86 A    87 A    88 A    89 A    90 A                  
  2.175   2.402   2.487   2.604   2.612   2.735   2.867   3.070
 91 A    92 A    93 A    94 A    95 A    96 A    97 A    98 A                  
  3.161   3.401   4.097   4.129   4.364   4.429   4.451   4.470
 99 A   100 A   101 A   102 A   103 A   104 A   105 A   106 A                  
  4.480   4.502   4.548   4.681   4.791   5.157   6.498   6.526
107 A   108 A   109 A   110 A   111 A   112 A   113 A   114 A                  
  6.536  10.299  26.620  26.701  27.061  28.888  29.492  29.514
115 A   116 A   117 A   118 A   119 A   120 A   121 A   122 A                  
 29.521  29.841  29.849  29.849  29.870  29.944  36.510  37.208
123 A   124 A   125 A   126 A   127 A   128 A   129 A   130 A                  
130.551 130.567 130.583 154.278 219.1401912.197
131 A   132 A   133 A   134 A   135 A   136 A                                  

 Occupation and symmetry of molecular orbitals

 Point group: C1 (1 irreducible representation).

                           A     All 
 -------------------------------------
 All molecular orbitals:
  - Alpha                  136   136 
  - Beta                   136   136 
 -------------------------------------
 Alpha orbitals:
  - Frozen occupied        25    25  
  - Active occupied        17    17  
  - Active virtual         94    94  
  - Frozen virtual         0     0   
 -------------------------------------
 Beta orbitals:
  - Frozen occupied        25    25  
  - Active occupied        17    17  
  - Active virtual         94    94  
  - Frozen virtual         0     0   
 -------------------------------------

 Import integrals:   CPU 0.00 s  wall 0.00 s

 Import integrals:   CPU 70.99 s  wall 15.16 s

 MP2 amplitudes:   CPU 0.19 s  wall 0.14 s

Running a double precision version
           CCSD T amplitudes will be solved using DIIS.

           Start     Size      MaxIter   EConv     TConv     
           3         7         100       1.00e-07  1.00e-05  
 ------------------------------------------------------------------------------
           Energy (a.u.)   Ediff      Tdiff       Comment
 ------------------------------------------------------------------------------
         -7485.83657767                           
     1   -7485.81347993   2.31e-02   8.05e-01     
     2   -7485.84389610   3.04e-02   1.14e-01     
     3   -7485.84030808   3.59e-03   5.79e-02     
     4   -7485.84387759   3.57e-03   2.32e-02     Switched to DIIS steps.
     5   -7485.84536182   1.48e-03   1.59e-02     
     6   -7485.84552710   1.65e-04   4.45e-03     
     7   -7485.84558927   6.22e-05   2.69e-03     
     8   -7485.84561651   2.72e-05   1.01e-03     
     9   -7485.84563164   1.51e-05   6.32e-04     
    10   -7485.84563034   1.31e-06   1.66e-04     
    11   -7485.84563132   9.87e-07   8.69e-05     
    12   -7485.84563090   4.22e-07   7.38e-05     
    13   -7485.84563104   1.41e-07   2.34e-05     
    14   -7485.84563096   8.06e-08   1.09e-05     
    15   -7485.84563076   1.99e-07   6.34e-06     
    16   -7485.84563068   8.57e-08   2.58e-06     
 ------------------------------------------------------------------------------
         -7485.84563068                           CCSD T converged.

End of double precision
 SCF energy                 = -7485.12093139
 MP2 energy                 = -7485.83657767
 CCSD correlation energy     =    -0.72469929
 CCSD total energy           = -7485.84563068

 CCSD  T1^2 = 0.0255  T2^2 = 0.2944  Leading amplitudes:

 Amplitude    Orbitals with energies
 -0.0370       42 (A) A                  ->    45 (A) A                   
              -0.3831                          0.0953                     
 -0.0370       42 (A) B                  ->    45 (A) B                   
              -0.3831                          0.0953                     
  0.0361       38 (A) A                  ->    43 (A) A                   
              -0.4814                         -0.0433                     
  0.0361       38 (A) B                  ->    43 (A) B                   
              -0.4814                         -0.0433                     

 Amplitude    Orbitals with energies
 -0.1208       42 (A) A      42 (A) B    ->    43 (A) A      43 (A) B     
              -0.3831       -0.3831           -0.0433       -0.0433       
  0.1208       42 (A) A      42 (A) B    ->    43 (A) B      43 (A) A     
              -0.3831       -0.3831           -0.0433       -0.0433       
  0.1208       42 (A) B      42 (A) A    ->    43 (A) A      43 (A) B     
              -0.3831       -0.3831           -0.0433       -0.0433       
 -0.1208       42 (A) B      42 (A) A    ->    43 (A) B      43 (A) A     
              -0.3831       -0.3831           -0.0433       -0.0433       

 Computing CCSD intemediates for later calculations in double precision
 Finished.

Running a double precision version
           CCSD Lambda amplitudes will be solved using DIIS.
           Start     Size      MaxIter   EConv     LConv     
           3         7         100       1.00e-07  1.00e-05  
 ------------------------------------------------------------------------------
            Enorm      Ldiff       Comment
 ------------------------------------------------------------------------------
     1     6.93e-02   5.47e-02     
     2     1.56e-02   3.55e-03     
     3     7.09e-03   3.16e-03     
     4     4.29e-03   1.25e-03     Switched to DIIS steps.
     5     1.82e-03   1.04e-03     
     6     1.08e-03   4.63e-04     
     7     3.78e-04   2.28e-04     
     8     1.76e-04   3.94e-05     
     9     7.64e-05   7.73e-06     
    10     4.33e-05   3.04e-06     
    11     2.21e-05   1.99e-06     
    12     9.11e-06   1.62e-06     
    13     3.94e-06   5.63e-08     
    14     1.82e-06   1.09e-07     
    15     1.08e-06   2.30e-07     
    16     5.66e-07   1.56e-07     
    17     3.03e-07   1.03e-07     
    18     1.54e-07   4.87e-08     
    19     7.83e-08   1.97e-08     
 ------------------------------------------------------------------------------
                                   CCSD Lambda converged.

 Computing density matrices in double precision...
           Orbital response amplitudes will be solved using DIIS.
           Start     Size      MaxIter   EConv     LConv     
           3         7         100       1.00e-06  1.00e-06  
 ------------------------------------------------------------------------------
            Enorm      Ldiff       Comment
 ------------------------------------------------------------------------------
     1     9.32e-02   1.27e-02     
     2     9.75e-02   1.91e-02     
     3     1.64e-01   3.87e-02     
     4     1.26e-02   7.47e-02     Switched to DIIS steps.
     5     5.42e-03   2.19e-03     
     6     1.58e-03   3.19e-04     
     7     6.19e-04   8.03e-05     
     8     3.57e-04   3.97e-05     
     9     4.95e-05   2.23e-05     
    10     3.69e-05   3.41e-06     
    11     6.46e-06   2.80e-06     
    12     2.28e-06   3.49e-07     
    13     1.58e-06   3.72e-07     
    14     3.38e-07   2.05e-07     
 ------------------------------------------------------------------------------
                                   Orbital response converged.

 Computing density matrices... Done.
 CCSD calculation:   CPU 1850.07 s  wall 320.25 s

 Transferring MO TPDM to AO TPDM
 Transferring g2_o1o1o1o1
 Transferring g2_o1o1o1v1
 Transferring g2_o1o1v1v1
 Transferring g2_o1v1o1v1
 Transferring g2_o1v1v1v1
 Transferring g2_v1v1v1v1
 Adding separable TPDM
 Computing TPDM gradient
 --------------------------------------------------------
 2e gradient
  Atom          X               Y               Z
 --------------------------------------------------------
    1        -45.381460       15.203795       -0.018800  
    2         -5.372986      -21.573680        0.009021  
    3         25.198852       -8.283122        0.004145  
    4         25.555594       14.653006        0.005634  
 --------------------------------------------------------
 --------------------------------------------------------
 Final gradient
  Atom          X               Y               Z
 --------------------------------------------------------
    1        -45.381460       15.203795       -0.018800  
    2         -5.372986      -21.573680        0.009021  
    3         25.198852       -8.283122        0.004145  
    4         25.555594       14.653006        0.005634  
 --------------------------------------------------------
 Analytic gradient from two-electron contribution:   CPU 339.52 s  wall 106.10 s

 Total ccman2 time:   CPU 2272.25 s  wall 445.25 s


 --------------------------------------------------------------

                    Orbital Energies (a.u.)
 --------------------------------------------------------------

 Alpha MOs
 -- Occupied --
*******-180.914-169.721-169.719-169.719-104.869 -37.967 -33.157
-33.150 -33.150 -24.341 -24.339 -24.339 -24.333 -24.333 -15.752
-15.729 -10.593  -8.061  -8.058  -8.058  -7.283  -5.519  -5.504
 -5.503  -2.443  -2.436  -2.436  -2.418  -2.418  -1.464  -1.118
 -0.928  -0.806  -0.672  -0.658  -0.634  -0.481  -0.476  -0.412
 -0.410  -0.383
 -- Virtual --
 -0.043   0.074   0.095   0.104   0.128   0.132   0.143   0.189
  0.193   0.196   0.235   0.252   0.260   0.304   0.319   0.324
  0.329   0.367   0.492   0.547   0.547   0.569   0.575   0.595
  0.612   0.652   0.692   0.799   0.877   0.906   0.973   0.990
  1.036   1.067   1.129   1.154   1.179   1.208   1.252   1.271
  1.369   1.512   1.521   1.563   1.595   1.909   1.966   1.991
  2.175   2.402   2.487   2.604   2.612   2.735   2.867   3.070
  3.161   3.401   4.097   4.129   4.364   4.429   4.451   4.470
  4.480   4.502   4.548   4.681   4.791   5.157   6.498   6.526
  6.536  10.299  26.620  26.701  27.061  28.888  29.492  29.514
 29.521  29.841  29.849  29.849  29.870  29.944  36.510  37.208
130.551 130.567 130.583 154.278 219.1401912.197
 --------------------------------------------------------------

          Ground-State Mulliken Net Atomic Charges

     Atom                 Charge (a.u.)
  ----------------------------------------
      1 I                     0.099176
      2 N                    -0.026841
      3 N                     0.043101
      4 Cl                   -0.115436
  ----------------------------------------
  Sum of atomic charges =     0.000000

 -----------------------------------------------------------------
                    Cartesian Multipole Moments
 -----------------------------------------------------------------
    Charge (ESU x 10^10)
                 0.0000
    Dipole Moment (Debye)
         X       1.0512      Y      -0.4856      Z       0.0005
       Tot       1.1580
    Quadrupole Moments (Debye-Ang)
        XX     -53.4924     XY      -1.1708     YY     -52.9635
        XZ       0.0014     YZ      -0.0007     ZZ     -52.6019
    Octopole Moments (Debye-Ang^2)
       XXX      52.4678    XXY      -8.7228    XYY      13.6328
       YYY     -12.3150    XXZ      -0.0231    XYZ      -0.0042
       YYZ      -0.0268    XZZ      12.0781    YZZ      -0.5907
       ZZZ      -0.0876
    Hexadecapole Moments (Debye-Ang^3)
      XXXX    -835.9003   XXXY      -4.0984   XXYY    -163.8504
      XYYY       4.0993   YYYY    -205.3581   XXXZ      -0.0801
      XXYZ      -0.0020   XYYZ      -0.0287   YYYZ       0.0100
      XXZZ    -149.7569   XYZZ      -3.2233   YYZZ     -43.9755
      XZZZ      -0.0932   YZZZ       0.0098   ZZZZ     -66.5525
 -----------------------------------------------------------------
 DrvMan completing analytic gradient of the correlated energy
 Correlated dipole moment
            1
    1   0.4135917
    2  -0.1910392
    3   0.0001856
 Energy read as -7485.845630678
 Full Analytical Gradient: (in a.u., or Hartree/Bohr)
             1             2             3             4
    1   -0.00000221   -0.00039624    0.00037202    0.00002644
    2   -0.00001270   -0.00007525    0.00005840    0.00002955
    3    0.00000739   -0.00002294    0.00002400   -0.00000844
 Gradient time:  CPU 1.46 s  wall 1.58 s
 ----------------------------------------------------------------
             Standard Nuclear Orientation (Angstroms)
    I     Atom           X                Y                Z
 ----------------------------------------------------------------
    1      I       1.0800983423    -0.1217587198    -0.0000000000
    2      N      -0.5911269714     1.3658809965     0.0000000000
    3      N      -1.7455756849     1.1177023330     0.0000000000
    4      Cl     -2.4047819732    -0.6430512446    -0.0000000000
 ----------------------------------------------------------------
 Nuclear Repulsion Energy =   365.4034510285 hartrees
 There are       42 alpha and       42 beta electrons

                       Distance Matrix (Angstroms)
             I (  1)   N (  2)   N (  3)
   N (  2)  2.237424
   N (  3)  3.085563  1.180824
   Cl(  4)  3.523654  2.706502  1.880108

 Requested basis set is 6-311++G(d,p)
 There are 49 shells and 136 basis functions
 A cutoff of  1.0D-14 yielded   1050 shell pairs
 There are      8689 function pairs (      9790 Cartesian)
 Smallest overlap matrix eigenvalue = 1.55E-04
 Guess MOs from SCF MO coefficient file

 -----------------------------------------------------------------------
  General SCF calculation program by
  Eric Jon Sundstrom, Paul Horn, Yuezhi Mao, Dmitri Zuev, Alec White,
  David Stuck, Shaama M.S., Shane Yost, Joonho Lee, David Small,
  Daniel Levine, Susi Lehtola, Hugh Burton, Evgeny Epifanovsky
 -----------------------------------------------------------------------
 Hartree-Fock
 using 6 threads for integral computing
 -------------------------------------------------------
 OpenMP Integral computing Module                
 Release: version 2.0, May 2017, Q-Chem Inc. Pleasanton 
 -------------------------------------------------------
 A restricted SCF calculation will be
 performed using DIIS
 SCF converges when DIIS error is below 1.0e-08
 ---------------------------------------
  Cycle       Energy         DIIS error
 ---------------------------------------
    1   -7485.1208529456      2.26e-05  
    2   -7485.1208540722      6.34e-06  
    3   -7485.1208542255      3.90e-06  
    4   -7485.1208542791      1.19e-06  
    5   -7485.1208542924      5.70e-07  
    6   -7485.1208542955      2.73e-07  
    7   -7485.1208542961      1.22e-07  
    8   -7485.1208542962      4.87e-08  
    9   -7485.1208542962      2.21e-08  
   10   -7485.1208542964      7.98e-09  Convergence criterion met
 ---------------------------------------
 SCF time:   CPU 7.72s  wall 2.00s 
 SCF   energy in the final basis set =    -7485.1208542964
 Total energy in the final basis set =    -7485.1208542964


 ------------------------------------------------------------------------------

   CCMAN2: suite of methods based on coupled cluster
           and equation of motion theories.

   Components:
   * libvmm-1.3-trunk
     by Evgeny Epifanovsky, Ilya Kaliman.
   * libtensor-2.5-trunk
     by Evgeny Epifanovsky, Michael Wormit, Dmitry Zuev, Sam Manzer, 
        Ilya Kaliman.
   * libcc-2.5-trunk
     by Evgeny Epifanovsky, Arik Landau, Tomasz Kus, Kirill Khistyaev, 
        Dmitry Zuev, Prashant Manohar, Xintian Feng, Anna Krylov, 
        Matthew Goldey, Alec White, Thomas Jagau, Kaushik Nanda, 
        Anastasia Gunina, Alexander Kunitsa, Joonho Lee.

   CCMAN original authors:
   Anna I. Krylov, C. David Sherrill, Steven R. Gwaltney,
   Edward F. C. Byrd (2000)
   Sergey V. Levchenko, Lyudmila V. Slipchenko, Tao Wang,
   Ana-Maria C. Cristian (2003)
   Piotr A. Pieniazek, C. Melania Oana, Evgeny Epifanovsky (2007)
   Prashant Manohar (2009)

 ------------------------------------------------------------------------------


 Allocating and initializing 63808MB of RAM...
 Calculation will run on 6 cores.


 Alpha MOs, Restricted
 -- Occupied --                  
******* -180.91 -169.72 -169.72 -169.72 -104.87  -37.97  -33.16
  1 A     2 A     3 A     4 A     5 A     6 A     7 A     8 A                  
-33.150 -33.150 -24.341 -24.339 -24.339 -24.333 -24.333 -15.753
  9 A    10 A    11 A    12 A    13 A    14 A    15 A    16 A                  
-15.729 -10.593  -8.061  -8.058  -8.058  -7.284  -5.519  -5.504
 17 A    18 A    19 A    20 A    21 A    22 A    23 A    24 A                  
 -5.504  -2.443  -2.436  -2.436  -2.419  -2.419  -1.464  -1.118
 25 A    26 A    27 A    28 A    29 A    30 A    31 A    32 A                  
 -0.928  -0.806  -0.672  -0.658  -0.633  -0.481  -0.476  -0.412
 33 A    34 A    35 A    36 A    37 A    38 A    39 A    40 A                  
 -0.410  -0.383
 41 A    42 A                                                                  
 -- Virtual --                   
 -0.043   0.074   0.095   0.104   0.128   0.132   0.143   0.189
 43 A    44 A    45 A    46 A    47 A    48 A    49 A    50 A                  
  0.193   0.196   0.235   0.252   0.260   0.304   0.319   0.323
 51 A    52 A    53 A    54 A    55 A    56 A    57 A    58 A                  
  0.329   0.367   0.492   0.547   0.547   0.569   0.575   0.595
 59 A    60 A    61 A    62 A    63 A    64 A    65 A    66 A                  
  0.612   0.652   0.692   0.799   0.877   0.906   0.973   0.990
 67 A    68 A    69 A    70 A    71 A    72 A    73 A    74 A                  
  1.036   1.067   1.129   1.154   1.178   1.208   1.252   1.271
 75 A    76 A    77 A    78 A    79 A    80 A    81 A    82 A                  
  1.369   1.512   1.521   1.563   1.595   1.909   1.966   1.991
 83 A    84 A    85 A    86 A    87 A    88 A    89 A    90 A                  
  2.175   2.401   2.487   2.604   2.612   2.734   2.867   3.069
 91 A    92 A    93 A    94 A    95 A    96 A    97 A    98 A                  
  3.160   3.399   4.097   4.129   4.364   4.428   4.451   4.470
 99 A   100 A   101 A   102 A   103 A   104 A   105 A   106 A                  
  4.480   4.501   4.547   4.681   4.791   5.159   6.498   6.525
107 A   108 A   109 A   110 A   111 A   112 A   113 A   114 A                  
  6.536  10.299  26.620  26.701  27.061  28.889  29.492  29.514
115 A   116 A   117 A   118 A   119 A   120 A   121 A   122 A                  
 29.521  29.841  29.849  29.849  29.870  29.944  36.510  37.203
123 A   124 A   125 A   126 A   127 A   128 A   129 A   130 A                  
130.551 130.567 130.582 154.278 219.1401912.197
131 A   132 A   133 A   134 A   135 A   136 A                                  

 Beta MOs, Restricted
 -- Occupied --                  
******* -180.91 -169.72 -169.72 -169.72 -104.87  -37.97  -33.16
  1 A     2 A     3 A     4 A     5 A     6 A     7 A     8 A                  
-33.150 -33.150 -24.341 -24.339 -24.339 -24.333 -24.333 -15.753
  9 A    10 A    11 A    12 A    13 A    14 A    15 A    16 A                  
-15.729 -10.593  -8.061  -8.058  -8.058  -7.284  -5.519  -5.504
 17 A    18 A    19 A    20 A    21 A    22 A    23 A    24 A                  
 -5.504  -2.443  -2.436  -2.436  -2.419  -2.419  -1.464  -1.118
 25 A    26 A    27 A    28 A    29 A    30 A    31 A    32 A                  
 -0.928  -0.806  -0.672  -0.658  -0.633  -0.481  -0.476  -0.412
 33 A    34 A    35 A    36 A    37 A    38 A    39 A    40 A                  
 -0.410  -0.383
 41 A    42 A                                                                  
 -- Virtual --                   
 -0.043   0.074   0.095   0.104   0.128   0.132   0.143   0.189
 43 A    44 A    45 A    46 A    47 A    48 A    49 A    50 A                  
  0.193   0.196   0.235   0.252   0.260   0.304   0.319   0.323
 51 A    52 A    53 A    54 A    55 A    56 A    57 A    58 A                  
  0.329   0.367   0.492   0.547   0.547   0.569   0.575   0.595
 59 A    60 A    61 A    62 A    63 A    64 A    65 A    66 A                  
  0.612   0.652   0.692   0.799   0.877   0.906   0.973   0.990
 67 A    68 A    69 A    70 A    71 A    72 A    73 A    74 A                  
  1.036   1.067   1.129   1.154   1.178   1.208   1.252   1.271
 75 A    76 A    77 A    78 A    79 A    80 A    81 A    82 A                  
  1.369   1.512   1.521   1.563   1.595   1.909   1.966   1.991
 83 A    84 A    85 A    86 A    87 A    88 A    89 A    90 A                  
  2.175   2.401   2.487   2.604   2.612   2.734   2.867   3.069
 91 A    92 A    93 A    94 A    95 A    96 A    97 A    98 A                  
  3.160   3.399   4.097   4.129   4.364   4.428   4.451   4.470
 99 A   100 A   101 A   102 A   103 A   104 A   105 A   106 A                  
  4.480   4.501   4.547   4.681   4.791   5.159   6.498   6.525
107 A   108 A   109 A   110 A   111 A   112 A   113 A   114 A                  
  6.536  10.299  26.620  26.701  27.061  28.889  29.492  29.514
115 A   116 A   117 A   118 A   119 A   120 A   121 A   122 A                  
 29.521  29.841  29.849  29.849  29.870  29.944  36.510  37.203
123 A   124 A   125 A   126 A   127 A   128 A   129 A   130 A                  
130.551 130.567 130.582 154.278 219.1401912.197
131 A   132 A   133 A   134 A   135 A   136 A                                  

 Occupation and symmetry of molecular orbitals

 Point group: C1 (1 irreducible representation).

                           A     All 
 -------------------------------------
 All molecular orbitals:
  - Alpha                  136   136 
  - Beta                   136   136 
 -------------------------------------
 Alpha orbitals:
  - Frozen occupied        25    25  
  - Active occupied        17    17  
  - Active virtual         94    94  
  - Frozen virtual         0     0   
 -------------------------------------
 Beta orbitals:
  - Frozen occupied        25    25  
  - Active occupied        17    17  
  - Active virtual         94    94  
  - Frozen virtual         0     0   
 -------------------------------------

 Import integrals:   CPU 0.00 s  wall 0.00 s

 Import integrals:   CPU 65.98 s  wall 12.99 s

 MP2 amplitudes:   CPU 0.19 s  wall 0.15 s

Running a double precision version
           CCSD T amplitudes will be solved using DIIS.

           Start     Size      MaxIter   EConv     TConv     
           3         7         100       1.00e-07  1.00e-05  
 ------------------------------------------------------------------------------
           Energy (a.u.)   Ediff      Tdiff       Comment
 ------------------------------------------------------------------------------
         -7485.83658957                           
     1   -7485.81345562   2.31e-02   8.05e-01     
     2   -7485.84389985   3.04e-02   1.14e-01     
     3   -7485.84030323   3.60e-03   5.79e-02     
     4   -7485.84387620   3.57e-03   2.33e-02     Switched to DIIS steps.
     5   -7485.84536100   1.48e-03   1.59e-02     
     6   -7485.84552651   1.66e-04   4.45e-03     
     7   -7485.84558881   6.23e-05   2.70e-03     
     8   -7485.84561599   2.72e-05   1.01e-03     
     9   -7485.84563105   1.51e-05   6.31e-04     
    10   -7485.84562976   1.30e-06   1.66e-04     
    11   -7485.84563073   9.78e-07   8.65e-05     
    12   -7485.84563031   4.19e-07   7.34e-05     
    13   -7485.84563046   1.43e-07   2.34e-05     
    14   -7485.84563038   8.10e-08   1.08e-05     
    15   -7485.84563018   1.98e-07   6.30e-06     
    16   -7485.84563009   8.61e-08   2.56e-06     
 ------------------------------------------------------------------------------
         -7485.84563009                           CCSD T converged.

End of double precision
 SCF energy                 = -7485.12085430
 MP2 energy                 = -7485.83658957
 CCSD correlation energy     =    -0.72477580
 CCSD total energy           = -7485.84563009

 CCSD  T1^2 = 0.0255  T2^2 = 0.2944  Leading amplitudes:

 Amplitude    Orbitals with energies
 -0.0371       42 (A) A                  ->    45 (A) A                   
              -0.3833                          0.0952                     
 -0.0371       42 (A) B                  ->    45 (A) B                   
              -0.3833                          0.0952                     
 -0.0360       38 (A) A                  ->    43 (A) A                   
              -0.4814                         -0.0431                     
 -0.0360       38 (A) B                  ->    43 (A) B                   
              -0.4814                         -0.0431                     

 Amplitude    Orbitals with energies
 -0.1202       42 (A) A      42 (A) B    ->    43 (A) A      43 (A) B     
              -0.3833       -0.3833           -0.0431       -0.0431       
  0.1202       42 (A) A      42 (A) B    ->    43 (A) B      43 (A) A     
              -0.3833       -0.3833           -0.0431       -0.0431       
  0.1202       42 (A) B      42 (A) A    ->    43 (A) A      43 (A) B     
              -0.3833       -0.3833           -0.0431       -0.0431       
 -0.1202       42 (A) B      42 (A) A    ->    43 (A) B      43 (A) A     
              -0.3833       -0.3833           -0.0431       -0.0431       

 Computing CCSD intemediates for later calculations in double precision
 Finished.

Running a double precision version
           CCSD Lambda amplitudes will be solved using DIIS.
           Start     Size      MaxIter   EConv     LConv     
           3         7         100       1.00e-07  1.00e-05  
 ------------------------------------------------------------------------------
            Enorm      Ldiff       Comment
 ------------------------------------------------------------------------------
     1     6.92e-02   5.47e-02     
     2     1.56e-02   3.56e-03     
     3     7.09e-03   3.15e-03     
     4     4.30e-03   1.25e-03     Switched to DIIS steps.
     5     1.82e-03   1.04e-03     
     6     1.08e-03   4.63e-04     
     7     3.77e-04   2.28e-04     
     8     1.75e-04   3.92e-05     
     9     7.61e-05   7.64e-06     
    10     4.32e-05   2.99e-06     
    11     2.21e-05   1.96e-06     
    12     9.11e-06   1.62e-06     
    13     3.93e-06   5.72e-08     
    14     1.81e-06   1.12e-07     
    15     1.08e-06   2.29e-07     
    16     5.63e-07   1.55e-07     
    17     3.02e-07   1.02e-07     
    18     1.53e-07   4.86e-08     
    19     7.79e-08   1.97e-08     
 ------------------------------------------------------------------------------
                                   CCSD Lambda converged.

 Computing density matrices in double precision...
           Orbital response amplitudes will be solved using DIIS.
           Start     Size      MaxIter   EConv     LConv     
           3         7         100       1.00e-06  1.00e-06  
 ------------------------------------------------------------------------------
            Enorm      Ldiff       Comment
 ------------------------------------------------------------------------------
     1     9.33e-02   1.26e-02     
     2     9.77e-02   1.90e-02     
     3     1.65e-01   3.87e-02     
     4     1.25e-02   7.47e-02     Switched to DIIS steps.
     5     5.40e-03   2.16e-03     
     6     1.58e-03   3.19e-04     
     7     6.20e-04   7.95e-05     
     8     3.59e-04   3.94e-05     
     9     4.94e-05   2.26e-05     
    10     3.67e-05   3.43e-06     
    11     6.51e-06   2.78e-06     
    12     2.31e-06   3.50e-07     
    13     1.60e-06   3.77e-07     
    14     3.42e-07   2.08e-07     
 ------------------------------------------------------------------------------
                                   Orbital response converged.

 Computing density matrices... Done.
 CCSD calculation:   CPU 1851.49 s  wall 320.56 s

 Transferring MO TPDM to AO TPDM
 Transferring g2_o1o1o1o1
 Transferring g2_o1o1o1v1
 Transferring g2_o1o1v1v1
 Transferring g2_o1v1o1v1
 Transferring g2_o1v1v1v1
 Transferring g2_v1v1v1v1
 Adding separable TPDM
 Computing TPDM gradient
 --------------------------------------------------------
 2e gradient
  Atom          X               Y               Z
 --------------------------------------------------------
    1        -45.391541       15.220566       -0.000000  
    2         -5.342898      -21.577262        0.000000  
    3         25.175449       -8.299775       -0.000000  
    4         25.558990       14.656471        0.000000  
 --------------------------------------------------------
 --------------------------------------------------------
 Final gradient
  Atom          X               Y               Z
 --------------------------------------------------------
    1        -45.391541       15.220566       -0.000000  
    2         -5.342898      -21.577262        0.000000  
    3         25.175449       -8.299775       -0.000000  
    4         25.558990       14.656471        0.000000  
 --------------------------------------------------------
 Analytic gradient from two-electron contribution:   CPU 336.77 s  wall 104.49 s

 Total ccman2 time:   CPU 2266.00 s  wall 441.63 s


 --------------------------------------------------------------

                    Orbital Energies (a.u.)
 --------------------------------------------------------------

 Alpha MOs
 -- Occupied --
*******-180.914-169.721-169.719-169.719-104.869 -37.968 -33.157
-33.150 -33.150 -24.341 -24.339 -24.339 -24.333 -24.333 -15.753
-15.729 -10.593  -8.061  -8.058  -8.058  -7.284  -5.519  -5.504
 -5.504  -2.443  -2.436  -2.436  -2.419  -2.419  -1.464  -1.118
 -0.928  -0.806  -0.672  -0.658  -0.633  -0.481  -0.476  -0.412
 -0.410  -0.383
 -- Virtual --
 -0.043   0.074   0.095   0.104   0.128   0.132   0.143   0.189
  0.193   0.196   0.235   0.252   0.260   0.304   0.319   0.323
  0.329   0.367   0.492   0.547   0.547   0.569   0.575   0.595
  0.612   0.652   0.692   0.799   0.877   0.906   0.973   0.990
  1.036   1.067   1.129   1.154   1.178   1.208   1.252   1.271
  1.369   1.512   1.521   1.563   1.595   1.909   1.966   1.991
  2.175   2.401   2.487   2.604   2.612   2.734   2.867   3.069
  3.160   3.399   4.097   4.129   4.364   4.428   4.451   4.470
  4.480   4.501   4.547   4.681   4.791   5.159   6.498   6.525
  6.536  10.299  26.620  26.701  27.061  28.889  29.492  29.514
 29.521  29.841  29.849  29.849  29.870  29.944  36.510  37.203
130.551 130.567 130.582 154.278 219.1401912.197
 --------------------------------------------------------------

          Ground-State Mulliken Net Atomic Charges

     Atom                 Charge (a.u.)
  ----------------------------------------
      1 I                     0.099668
      2 N                    -0.027192
      3 N                     0.042921
      4 Cl                   -0.115397
  ----------------------------------------
  Sum of atomic charges =    -0.000000

 -----------------------------------------------------------------
                    Cartesian Multipole Moments
 -----------------------------------------------------------------
    Charge (ESU x 10^10)
                 0.0000
    Dipole Moment (Debye)
         X       1.0556      Y      -0.4904      Z      -0.0000
       Tot       1.1639
    Quadrupole Moments (Debye-Ang)
        XX     -53.4910     XY      -1.1647     YY     -52.9715
        XZ       0.0000     YZ      -0.0000     ZZ     -52.6022
    Octopole Moments (Debye-Ang^2)
       XXX      52.4621    XXY      -8.7411    XYY      13.6421
       YYY     -12.3428    XXZ       0.0000    XYZ       0.0000
       YYZ      -0.0000    XZZ      12.0788    YZZ      -0.5958
       ZZZ       0.0000
    Hexadecapole Moments (Debye-Ang^3)
      XXXX    -835.8257   XXXY      -4.0810   XXYY    -163.8537
      XYYY       4.1051   YYYY    -205.4129   XXXZ       0.0000
      XXYZ      -0.0000   XYYZ       0.0000   YYYZ      -0.0000
      XXZZ    -149.7498   XYZZ      -3.2235   YYZZ     -43.9810
      XZZZ       0.0000   YZZZ      -0.0000   ZZZZ     -66.5483
 -----------------------------------------------------------------
 DrvMan completing analytic gradient of the correlated energy
 Correlated dipole moment
            1
    1   0.4152881
    2  -0.1929514
    3  -0.0000001
 Energy read as -7485.845630092
 Full Analytical Gradient: (in a.u., or Hartree/Bohr)
             1             2             3             4
    1    0.00004367    0.00103441   -0.00100874   -0.00006934
    2   -0.00003219    0.00028236   -0.00011434   -0.00013584
    3    0.00000001    0.00000000   -0.00000001    0.00000001
 Gradient time:  CPU 1.48 s  wall 1.69 s
 ----------------------------------------------------------------
             Standard Nuclear Orientation (Angstroms)
    I     Atom           X                Y                Z
 ----------------------------------------------------------------
    1      I       1.0800983423    -0.1217587198    -0.0000000000
    2      N      -0.5931269714     1.3658809965     0.0000000000
    3      N      -1.7455756849     1.1177023330     0.0000000000
    4      Cl     -2.4047819732    -0.6430512446    -0.0000000000
 ----------------------------------------------------------------
 Nuclear Repulsion Energy =   365.3928329663 hartrees
 There are       42 alpha and       42 beta electrons

                       Distance Matrix (Angstroms)
             I (  1)   N (  2)   N (  3)
   N (  2)  2.238918
   N (  3)  3.085563  1.178868
   Cl(  4)  3.523654  2.705162  1.880108

 Requested basis set is 6-311++G(d,p)
 There are 49 shells and 136 basis functions
 A cutoff of  1.0D-14 yielded   1050 shell pairs
 There are      8689 function pairs (      9790 Cartesian)
 Smallest overlap matrix eigenvalue = 1.54E-04
 Guess MOs from SCF MO coefficient file

 -----------------------------------------------------------------------
  General SCF calculation program by
  Eric Jon Sundstrom, Paul Horn, Yuezhi Mao, Dmitri Zuev, Alec White,
  David Stuck, Shaama M.S., Shane Yost, Joonho Lee, David Small,
  Daniel Levine, Susi Lehtola, Hugh Burton, Evgeny Epifanovsky
 -----------------------------------------------------------------------
 Hartree-Fock
 using 6 threads for integral computing
 -------------------------------------------------------
 OpenMP Integral computing Module                
 Release: version 2.0, May 2017, Q-Chem Inc. Pleasanton 
 -------------------------------------------------------
 A restricted SCF calculation will be
 performed using DIIS
 SCF converges when DIIS error is below 1.0e-08
 ---------------------------------------
  Cycle       Energy         DIIS error
 ---------------------------------------
    1   -7485.1210004473      4.49e-05  
    2   -7485.1210047944      1.26e-05  
    3   -7485.1210053696      7.71e-06  
    4   -7485.1210055695      2.27e-06  
    5   -7485.1210056150      1.09e-06  
    6   -7485.1210056252      5.20e-07  
    7   -7485.1210056275      2.31e-07  
    8   -7485.1210056279      9.06e-08  
    9   -7485.1210056279      4.11e-08  
   10   -7485.1210056279      1.54e-08  
   11   -7485.1210056279      4.78e-09  Convergence criterion met
 ---------------------------------------
 SCF time:   CPU 8.55s  wall 2.00s 
 SCF   energy in the final basis set =    -7485.1210056279
 Total energy in the final basis set =    -7485.1210056279


 ------------------------------------------------------------------------------

   CCMAN2: suite of methods based on coupled cluster
           and equation of motion theories.

   Components:
   * libvmm-1.3-trunk
     by Evgeny Epifanovsky, Ilya Kaliman.
   * libtensor-2.5-trunk
     by Evgeny Epifanovsky, Michael Wormit, Dmitry Zuev, Sam Manzer, 
        Ilya Kaliman.
   * libcc-2.5-trunk
     by Evgeny Epifanovsky, Arik Landau, Tomasz Kus, Kirill Khistyaev, 
        Dmitry Zuev, Prashant Manohar, Xintian Feng, Anna Krylov, 
        Matthew Goldey, Alec White, Thomas Jagau, Kaushik Nanda, 
        Anastasia Gunina, Alexander Kunitsa, Joonho Lee.

   CCMAN original authors:
   Anna I. Krylov, C. David Sherrill, Steven R. Gwaltney,
   Edward F. C. Byrd (2000)
   Sergey V. Levchenko, Lyudmila V. Slipchenko, Tao Wang,
   Ana-Maria C. Cristian (2003)
   Piotr A. Pieniazek, C. Melania Oana, Evgeny Epifanovsky (2007)
   Prashant Manohar (2009)

 ------------------------------------------------------------------------------


 Allocating and initializing 63808MB of RAM...
 Calculation will run on 6 cores.


 Alpha MOs, Restricted
 -- Occupied --                  
******* -180.91 -169.72 -169.72 -169.72 -104.87  -37.97  -33.16
  1 A     2 A     3 A     4 A     5 A     6 A     7 A     8 A                  
-33.150 -33.150 -24.341 -24.339 -24.339 -24.333 -24.333 -15.752
  9 A    10 A    11 A    12 A    13 A    14 A    15 A    16 A                  
-15.729 -10.593  -8.061  -8.058  -8.058  -7.283  -5.519  -5.504
 17 A    18 A    19 A    20 A    21 A    22 A    23 A    24 A                  
 -5.503  -2.443  -2.436  -2.436  -2.418  -2.418  -1.465  -1.118
 25 A    26 A    27 A    28 A    29 A    30 A    31 A    32 A                  
 -0.927  -0.806  -0.673  -0.659  -0.634  -0.481  -0.476  -0.411
 33 A    34 A    35 A    36 A    37 A    38 A    39 A    40 A                  
 -0.410  -0.383
 41 A    42 A                                                                  
 -- Virtual --                   
 -0.044   0.074   0.095   0.104   0.128   0.132   0.143   0.189
 43 A    44 A    45 A    46 A    47 A    48 A    49 A    50 A                  
  0.193   0.196   0.235   0.252   0.260   0.304   0.319   0.324
 51 A    52 A    53 A    54 A    55 A    56 A    57 A    58 A                  
  0.329   0.367   0.492   0.547   0.547   0.569   0.575   0.595
 59 A    60 A    61 A    62 A    63 A    64 A    65 A    66 A                  
  0.612   0.653   0.692   0.798   0.877   0.906   0.973   0.990
 67 A    68 A    69 A    70 A    71 A    72 A    73 A    74 A                  
  1.036   1.067   1.129   1.154   1.179   1.208   1.252   1.271
 75 A    76 A    77 A    78 A    79 A    80 A    81 A    82 A                  
  1.369   1.512   1.521   1.562   1.595   1.910   1.966   1.990
 83 A    84 A    85 A    86 A    87 A    88 A    89 A    90 A                  
  2.175   2.402   2.487   2.604   2.612   2.736   2.868   3.072
 91 A    92 A    93 A    94 A    95 A    96 A    97 A    98 A                  
  3.162   3.402   4.098   4.129   4.365   4.429   4.451   4.470
 99 A   100 A   101 A   102 A   103 A   104 A   105 A   106 A                  
  4.480   4.503   4.549   4.681   4.791   5.156   6.498   6.526
107 A   108 A   109 A   110 A   111 A   112 A   113 A   114 A                  
  6.536  10.299  26.620  26.701  27.061  28.888  29.492  29.514
115 A   116 A   117 A   118 A   119 A   120 A   121 A   122 A                  
 29.522  29.841  29.849  29.849  29.870  29.944  36.509  37.212
123 A   124 A   125 A   126 A   127 A   128 A   129 A   130 A                  
130.551 130.567 130.583 154.278 219.1401912.197
131 A   132 A   133 A   134 A   135 A   136 A                                  

 Beta MOs, Restricted
 -- Occupied --                  
******* -180.91 -169.72 -169.72 -169.72 -104.87  -37.97  -33.16
  1 A     2 A     3 A     4 A     5 A     6 A     7 A     8 A                  
-33.150 -33.150 -24.341 -24.339 -24.339 -24.333 -24.333 -15.752
  9 A    10 A    11 A    12 A    13 A    14 A    15 A    16 A                  
-15.729 -10.593  -8.061  -8.058  -8.058  -7.283  -5.519  -5.504
 17 A    18 A    19 A    20 A    21 A    22 A    23 A    24 A                  
 -5.503  -2.443  -2.436  -2.436  -2.418  -2.418  -1.465  -1.118
 25 A    26 A    27 A    28 A    29 A    30 A    31 A    32 A                  
 -0.927  -0.806  -0.673  -0.659  -0.634  -0.481  -0.476  -0.411
 33 A    34 A    35 A    36 A    37 A    38 A    39 A    40 A                  
 -0.410  -0.383
 41 A    42 A                                                                  
 -- Virtual --                   
 -0.044   0.074   0.095   0.104   0.128   0.132   0.143   0.189
 43 A    44 A    45 A    46 A    47 A    48 A    49 A    50 A                  
  0.193   0.196   0.235   0.252   0.260   0.304   0.319   0.324
 51 A    52 A    53 A    54 A    55 A    56 A    57 A    58 A                  
  0.329   0.367   0.492   0.547   0.547   0.569   0.575   0.595
 59 A    60 A    61 A    62 A    63 A    64 A    65 A    66 A                  
  0.612   0.653   0.692   0.798   0.877   0.906   0.973   0.990
 67 A    68 A    69 A    70 A    71 A    72 A    73 A    74 A                  
  1.036   1.067   1.129   1.154   1.179   1.208   1.252   1.271
 75 A    76 A    77 A    78 A    79 A    80 A    81 A    82 A                  
  1.369   1.512   1.521   1.562   1.595   1.910   1.966   1.990
 83 A    84 A    85 A    86 A    87 A    88 A    89 A    90 A                  
  2.175   2.402   2.487   2.604   2.612   2.736   2.868   3.072
 91 A    92 A    93 A    94 A    95 A    96 A    97 A    98 A                  
  3.162   3.402   4.098   4.129   4.365   4.429   4.451   4.470
 99 A   100 A   101 A   102 A   103 A   104 A   105 A   106 A                  
  4.480   4.503   4.549   4.681   4.791   5.156   6.498   6.526
107 A   108 A   109 A   110 A   111 A   112 A   113 A   114 A                  
  6.536  10.299  26.620  26.701  27.061  28.888  29.492  29.514
115 A   116 A   117 A   118 A   119 A   120 A   121 A   122 A                  
 29.522  29.841  29.849  29.849  29.870  29.944  36.509  37.212
123 A   124 A   125 A   126 A   127 A   128 A   129 A   130 A                  
130.551 130.567 130.583 154.278 219.1401912.197
131 A   132 A   133 A   134 A   135 A   136 A                                  

 Occupation and symmetry of molecular orbitals

 Point group: C1 (1 irreducible representation).

                           A     All 
 -------------------------------------
 All molecular orbitals:
  - Alpha                  136   136 
  - Beta                   136   136 
 -------------------------------------
 Alpha orbitals:
  - Frozen occupied        25    25  
  - Active occupied        17    17  
  - Active virtual         94    94  
  - Frozen virtual         0     0   
 -------------------------------------
 Beta orbitals:
  - Frozen occupied        25    25  
  - Active occupied        17    17  
  - Active virtual         94    94  
  - Frozen virtual         0     0   
 -------------------------------------

 Import integrals:   CPU 0.00 s  wall 0.00 s

 Import integrals:   CPU 69.61 s  wall 14.36 s

 MP2 amplitudes:   CPU 0.13 s  wall 0.10 s

Running a double precision version
           CCSD T amplitudes will be solved using DIIS.

           Start     Size      MaxIter   EConv     TConv     
           3         7         100       1.00e-07  1.00e-05  
 ------------------------------------------------------------------------------
           Energy (a.u.)   Ediff      Tdiff       Comment
 ------------------------------------------------------------------------------
         -7485.83656325                           
     1   -7485.81350146   2.31e-02   8.05e-01     
     2   -7485.84388970   3.04e-02   1.14e-01     
     3   -7485.84031023   3.58e-03   5.79e-02     
     4   -7485.84387630   3.57e-03   2.32e-02     Switched to DIIS steps.
     5   -7485.84535995   1.48e-03   1.59e-02     
     6   -7485.84552501   1.65e-04   4.45e-03     
     7   -7485.84558705   6.20e-05   2.69e-03     
     8   -7485.84561435   2.73e-05   1.01e-03     
     9   -7485.84562955   1.52e-05   6.33e-04     
    10   -7485.84562824   1.31e-06   1.67e-04     
    11   -7485.84562924   9.96e-07   8.72e-05     
    12   -7485.84562881   4.25e-07   7.41e-05     
    13   -7485.84562895   1.40e-07   2.35e-05     
    14   -7485.84562887   8.02e-08   1.09e-05     
    15   -7485.84562867   2.01e-07   6.39e-06     
    16   -7485.84562858   8.54e-08   2.60e-06     
 ------------------------------------------------------------------------------
         -7485.84562858                           CCSD T converged.

End of double precision
 SCF energy                 = -7485.12100563
 MP2 energy                 = -7485.83656325
 CCSD correlation energy     =    -0.72462296
 CCSD total energy           = -7485.84562858

 CCSD  T1^2 = 0.0255  T2^2 = 0.2944  Leading amplitudes:

 Amplitude    Orbitals with energies
 -0.0370       42 (A) A                  ->    45 (A) A                   
              -0.3829                          0.0954                     
 -0.0370       42 (A) B                  ->    45 (A) B                   
              -0.3829                          0.0954                     
 -0.0361       38 (A) A                  ->    43 (A) A                   
              -0.4814                         -0.0435                     
 -0.0361       38 (A) B                  ->    43 (A) B                   
              -0.4814                         -0.0435                     

 Amplitude    Orbitals with energies
 -0.1214       42 (A) A      42 (A) B    ->    43 (A) A      43 (A) B     
              -0.3829       -0.3829           -0.0435       -0.0435       
  0.1214       42 (A) A      42 (A) B    ->    43 (A) B      43 (A) A     
              -0.3829       -0.3829           -0.0435       -0.0435       
  0.1214       42 (A) B      42 (A) A    ->    43 (A) A      43 (A) B     
              -0.3829       -0.3829           -0.0435       -0.0435       
 -0.1214       42 (A) B      42 (A) A    ->    43 (A) B      43 (A) A     
              -0.3829       -0.3829           -0.0435       -0.0435       

 Computing CCSD intemediates for later calculations in double precision
 Finished.

Running a double precision version
           CCSD Lambda amplitudes will be solved using DIIS.
           Start     Size      MaxIter   EConv     LConv     
           3         7         100       1.00e-07  1.00e-05  
 ------------------------------------------------------------------------------
            Enorm      Ldiff       Comment
 ------------------------------------------------------------------------------
     1     6.93e-02   5.47e-02     
     2     1.56e-02   3.54e-03     
     3     7.10e-03   3.16e-03     
     4     4.29e-03   1.25e-03     Switched to DIIS steps.
     5     1.82e-03   1.04e-03     
     6     1.08e-03   4.63e-04     
     7     3.78e-04   2.29e-04     
     8     1.76e-04   3.97e-05     
     9     7.67e-05   7.82e-06     
    10     4.35e-05   3.09e-06     
    11     2.22e-05   2.02e-06     
    12     9.12e-06   1.63e-06     
    13     3.94e-06   5.54e-08     
    14     1.82e-06   1.07e-07     
    15     1.09e-06   2.32e-07     
    16     5.68e-07   1.58e-07     
    17     3.04e-07   1.03e-07     
    18     1.54e-07   4.87e-08     
    19     7.88e-08   1.97e-08     
 ------------------------------------------------------------------------------
                                   CCSD Lambda converged.

 Computing density matrices in double precision...
           Orbital response amplitudes will be solved using DIIS.
           Start     Size      MaxIter   EConv     LConv     
           3         7         100       1.00e-06  1.00e-06  
 ------------------------------------------------------------------------------
            Enorm      Ldiff       Comment
 ------------------------------------------------------------------------------
     1     9.31e-02   1.28e-02     
     2     9.73e-02   1.91e-02     
     3     1.64e-01   3.87e-02     
     4     1.27e-02   7.46e-02     Switched to DIIS steps.
     5     5.44e-03   2.21e-03     
     6     1.59e-03   3.18e-04     
     7     6.19e-04   8.11e-05     
     8     3.56e-04   4.01e-05     
     9     4.96e-05   2.21e-05     
    10     3.70e-05   3.40e-06     
    11     6.40e-06   2.82e-06     
    12     2.26e-06   3.49e-07     
    13     1.56e-06   3.68e-07     
    14     3.33e-07   2.02e-07     
 ------------------------------------------------------------------------------
                                   Orbital response converged.

 Computing density matrices... Done.
 CCSD calculation:   CPU 1849.27 s  wall 320.13 s

 Transferring MO TPDM to AO TPDM
 Transferring g2_o1o1o1o1
 Transferring g2_o1o1o1v1
 Transferring g2_o1o1v1v1
 Transferring g2_o1v1o1v1
 Transferring g2_o1v1v1v1
 Transferring g2_v1v1v1v1
 Adding separable TPDM
 Computing TPDM gradient
 --------------------------------------------------------
 2e gradient
  Atom          X               Y               Z
 --------------------------------------------------------
    1        -45.371359       15.187032        0.000000  
    2         -5.403075      -21.570129       -0.000000  
    3         25.222240       -8.266422        0.000000  
    4         25.552193       14.649519        0.000000  
 --------------------------------------------------------
 --------------------------------------------------------
 Final gradient
  Atom          X               Y               Z
 --------------------------------------------------------
    1        -45.371359       15.187032        0.000000  
    2         -5.403075      -21.570129       -0.000000  
    3         25.222240       -8.266422        0.000000  
    4         25.552193       14.649519        0.000000  
 --------------------------------------------------------
 Analytic gradient from two-electron contribution:   CPU 333.36 s  wall 103.05 s

 Total ccman2 time:   CPU 2258.63 s  wall 439.55 s


 --------------------------------------------------------------

                    Orbital Energies (a.u.)
 --------------------------------------------------------------

 Alpha MOs
 -- Occupied --
*******-180.914-169.721-169.719-169.719-104.869 -37.967 -33.157
-33.150 -33.150 -24.341 -24.339 -24.339 -24.333 -24.333 -15.752
-15.729 -10.593  -8.061  -8.058  -8.058  -7.283  -5.519  -5.504
 -5.503  -2.443  -2.436  -2.436  -2.418  -2.418  -1.465  -1.118
 -0.927  -0.806  -0.673  -0.659  -0.634  -0.481  -0.476  -0.411
 -0.410  -0.383
 -- Virtual --
 -0.044   0.074   0.095   0.104   0.128   0.132   0.143   0.189
  0.193   0.196   0.235   0.252   0.260   0.304   0.319   0.324
  0.329   0.367   0.492   0.547   0.547   0.569   0.575   0.595
  0.612   0.653   0.692   0.798   0.877   0.906   0.973   0.990
  1.036   1.067   1.129   1.154   1.179   1.208   1.252   1.271
  1.369   1.512   1.521   1.562   1.595   1.910   1.966   1.990
  2.175   2.402   2.487   2.604   2.612   2.736   2.868   3.072
  3.162   3.402   4.098   4.129   4.365   4.429   4.451   4.470
  4.480   4.503   4.549   4.681   4.791   5.156   6.498   6.526
  6.536  10.299  26.620  26.701  27.061  28.888  29.492  29.514
 29.522  29.841  29.849  29.849  29.870  29.944  36.509  37.212
130.551 130.567 130.583 154.278 219.1401912.197
 --------------------------------------------------------------

          Ground-State Mulliken Net Atomic Charges

     Atom                 Charge (a.u.)
  ----------------------------------------
      1 I                     0.098683
      2 N                    -0.026490
      3 N                     0.043282
      4 Cl                   -0.115475
  ----------------------------------------
  Sum of atomic charges =     0.000000

 -----------------------------------------------------------------
                    Cartesian Multipole Moments
 -----------------------------------------------------------------
    Charge (ESU x 10^10)
                -0.0000
    Dipole Moment (Debye)
         X       1.0469      Y      -0.4807      Z      -0.0000
       Tot       1.1520
    Quadrupole Moments (Debye-Ang)
        XX     -53.4937     XY      -1.1768     YY     -52.9556
        XZ       0.0000     YZ      -0.0000     ZZ     -52.6016
    Octopole Moments (Debye-Ang^2)
       XXX      52.4733    XXY      -8.7045    XYY      13.6234
       YYY     -12.2871    XXZ       0.0000    XYZ      -0.0000
       YYZ       0.0000    XZZ      12.0773    YZZ      -0.5856
       ZZZ       0.0000
    Hexadecapole Moments (Debye-Ang^3)
      XXXX    -835.9748   XXXY      -4.1158   XXYY    -163.8470
      XYYY       4.0933   YYYY    -205.3032   XXXZ       0.0000
      XXYZ      -0.0000   XYYZ       0.0000   YYYZ      -0.0000
      XXZZ    -149.7640   XYZZ      -3.2231   YYZZ     -43.9699
      XZZZ       0.0000   YZZZ      -0.0000   ZZZZ     -66.5564
 -----------------------------------------------------------------
 DrvMan completing analytic gradient of the correlated energy
 Correlated dipole moment
            1
    1   0.4118863
    2  -0.1891239
    3  -0.0000000
 Energy read as -7485.845628584
 Full Analytical Gradient: (in a.u., or Hartree/Bohr)
             1             2             3             4
    1   -0.00004872   -0.00183700    0.00176323    0.00012248
    2    0.00000721   -0.00043623    0.00023345    0.00019556
    3   -0.00000000    0.00000000   -0.00000000    0.00000000
 Gradient time:  CPU 1.44 s  wall 1.43 s
 ----------------------------------------------------------------
             Standard Nuclear Orientation (Angstroms)
    I     Atom           X                Y                Z
 ----------------------------------------------------------------
    1      I       1.0800983423    -0.1217587198    -0.0000000000
    2      N      -0.5921269714     1.3668809965     0.0000000000
    3      N      -1.7455756849     1.1177023330     0.0000000000
    4      Cl     -2.4047819732    -0.6430512446    -0.0000000000
 ----------------------------------------------------------------
 Nuclear Repulsion Energy =   365.3617648036 hartrees
 There are       42 alpha and       42 beta electrons

                       Distance Matrix (Angstroms)
             I (  1)   N (  2)   N (  3)
   N (  2)  2.238836
   N (  3)  3.085563  1.180057
   Cl(  4)  3.523654  2.706575  1.880108

 Requested basis set is 6-311++G(d,p)
 There are 49 shells and 136 basis functions
 A cutoff of  1.0D-14 yielded   1050 shell pairs
 There are      8689 function pairs (      9790 Cartesian)
 Smallest overlap matrix eigenvalue = 1.54E-04
 Guess MOs from SCF MO coefficient file

 -----------------------------------------------------------------------
  General SCF calculation program by
  Eric Jon Sundstrom, Paul Horn, Yuezhi Mao, Dmitri Zuev, Alec White,
  David Stuck, Shaama M.S., Shane Yost, Joonho Lee, David Small,
  Daniel Levine, Susi Lehtola, Hugh Burton, Evgeny Epifanovsky
 -----------------------------------------------------------------------
 Hartree-Fock
 using 6 threads for integral computing
 -------------------------------------------------------
 OpenMP Integral computing Module                
 Release: version 2.0, May 2017, Q-Chem Inc. Pleasanton 
 -------------------------------------------------------
 A restricted SCF calculation will be
 performed using DIIS
 SCF converges when DIIS error is below 1.0e-08
 ---------------------------------------
  Cycle       Energy         DIIS error
 ---------------------------------------
    1   -7485.1208806525      2.84e-05  
    2   -7485.1208822984      8.30e-06  
    3   -7485.1208825103      4.93e-06  
    4   -7485.1208825881      1.32e-06  
    5   -7485.1208826037      6.41e-07  
    6   -7485.1208826082      3.43e-07  
    7   -7485.1208826095      1.64e-07  
    8   -7485.1208826097      6.37e-08  
    9   -7485.1208826099      2.49e-08  
   10   -7485.1208826097      8.72e-09  Convergence criterion met
 ---------------------------------------
 SCF time:   CPU 7.80s  wall 1.00s 
 SCF   energy in the final basis set =    -7485.1208826097
 Total energy in the final basis set =    -7485.1208826097


 ------------------------------------------------------------------------------

   CCMAN2: suite of methods based on coupled cluster
           and equation of motion theories.

   Components:
   * libvmm-1.3-trunk
     by Evgeny Epifanovsky, Ilya Kaliman.
   * libtensor-2.5-trunk
     by Evgeny Epifanovsky, Michael Wormit, Dmitry Zuev, Sam Manzer, 
        Ilya Kaliman.
   * libcc-2.5-trunk
     by Evgeny Epifanovsky, Arik Landau, Tomasz Kus, Kirill Khistyaev, 
        Dmitry Zuev, Prashant Manohar, Xintian Feng, Anna Krylov, 
        Matthew Goldey, Alec White, Thomas Jagau, Kaushik Nanda, 
        Anastasia Gunina, Alexander Kunitsa, Joonho Lee.

   CCMAN original authors:
   Anna I. Krylov, C. David Sherrill, Steven R. Gwaltney,
   Edward F. C. Byrd (2000)
   Sergey V. Levchenko, Lyudmila V. Slipchenko, Tao Wang,
   Ana-Maria C. Cristian (2003)
   Piotr A. Pieniazek, C. Melania Oana, Evgeny Epifanovsky (2007)
   Prashant Manohar (2009)

 ------------------------------------------------------------------------------


 Allocating and initializing 63808MB of RAM...
 Calculation will run on 6 cores.


 Alpha MOs, Restricted
 -- Occupied --                  
******* -180.91 -169.72 -169.72 -169.72 -104.87  -37.97  -33.16
  1 A     2 A     3 A     4 A     5 A     6 A     7 A     8 A                  
-33.150 -33.150 -24.341 -24.339 -24.339 -24.333 -24.333 -15.752
  9 A    10 A    11 A    12 A    13 A    14 A    15 A    16 A                  
-15.729 -10.593  -8.061  -8.058  -8.058  -7.283  -5.519  -5.504
 17 A    18 A    19 A    20 A    21 A    22 A    23 A    24 A                  
 -5.503  -2.443  -2.436  -2.436  -2.418  -2.418  -1.464  -1.118
 25 A    26 A    27 A    28 A    29 A    30 A    31 A    32 A                  
 -0.927  -0.806  -0.672  -0.658  -0.634  -0.482  -0.476  -0.411
 33 A    34 A    35 A    36 A    37 A    38 A    39 A    40 A                  
 -0.410  -0.383
 41 A    42 A                                                                  
 -- Virtual --                   
 -0.043   0.074   0.095   0.104   0.128   0.132   0.143   0.189
 43 A    44 A    45 A    46 A    47 A    48 A    49 A    50 A                  
  0.193   0.196   0.235   0.252   0.260   0.304   0.319   0.324
 51 A    52 A    53 A    54 A    55 A    56 A    57 A    58 A                  
  0.329   0.368   0.492   0.547   0.547   0.568   0.575   0.595
 59 A    60 A    61 A    62 A    63 A    64 A    65 A    66 A                  
  0.612   0.652   0.692   0.798   0.877   0.906   0.973   0.990
 67 A    68 A    69 A    70 A    71 A    72 A    73 A    74 A                  
  1.036   1.067   1.129   1.154   1.179   1.208   1.252   1.271
 75 A    76 A    77 A    78 A    79 A    80 A    81 A    82 A                  
  1.369   1.512   1.521   1.562   1.595   1.909   1.966   1.991
 83 A    84 A    85 A    86 A    87 A    88 A    89 A    90 A                  
  2.175   2.402   2.487   2.604   2.612   2.735   2.867   3.070
 91 A    92 A    93 A    94 A    95 A    96 A    97 A    98 A                  
  3.161   3.400   4.097   4.129   4.364   4.428   4.451   4.470
 99 A   100 A   101 A   102 A   103 A   104 A   105 A   106 A                  
  4.480   4.502   4.548   4.681   4.791   5.158   6.498   6.526
107 A   108 A   109 A   110 A   111 A   112 A   113 A   114 A                  
  6.536  10.299  26.620  26.701  27.061  28.888  29.492  29.514
115 A   116 A   117 A   118 A   119 A   120 A   121 A   122 A                  
 29.522  29.841  29.849  29.849  29.870  29.944  36.510  37.207
123 A   124 A   125 A   126 A   127 A   128 A   129 A   130 A                  
130.551 130.567 130.583 154.278 219.1401912.197
131 A   132 A   133 A   134 A   135 A   136 A                                  

 Beta MOs, Restricted
 -- Occupied --                  
******* -180.91 -169.72 -169.72 -169.72 -104.87  -37.97  -33.16
  1 A     2 A     3 A     4 A     5 A     6 A     7 A     8 A                  
-33.150 -33.150 -24.341 -24.339 -24.339 -24.333 -24.333 -15.752
  9 A    10 A    11 A    12 A    13 A    14 A    15 A    16 A                  
-15.729 -10.593  -8.061  -8.058  -8.058  -7.283  -5.519  -5.504
 17 A    18 A    19 A    20 A    21 A    22 A    23 A    24 A                  
 -5.503  -2.443  -2.436  -2.436  -2.418  -2.418  -1.464  -1.118
 25 A    26 A    27 A    28 A    29 A    30 A    31 A    32 A                  
 -0.927  -0.806  -0.672  -0.658  -0.634  -0.482  -0.476  -0.411
 33 A    34 A    35 A    36 A    37 A    38 A    39 A    40 A                  
 -0.410  -0.383
 41 A    42 A                                                                  
 -- Virtual --                   
 -0.043   0.074   0.095   0.104   0.128   0.132   0.143   0.189
 43 A    44 A    45 A    46 A    47 A    48 A    49 A    50 A                  
  0.193   0.196   0.235   0.252   0.260   0.304   0.319   0.324
 51 A    52 A    53 A    54 A    55 A    56 A    57 A    58 A                  
  0.329   0.368   0.492   0.547   0.547   0.568   0.575   0.595
 59 A    60 A    61 A    62 A    63 A    64 A    65 A    66 A                  
  0.612   0.652   0.692   0.798   0.877   0.906   0.973   0.990
 67 A    68 A    69 A    70 A    71 A    72 A    73 A    74 A                  
  1.036   1.067   1.129   1.154   1.179   1.208   1.252   1.271
 75 A    76 A    77 A    78 A    79 A    80 A    81 A    82 A                  
  1.369   1.512   1.521   1.562   1.595   1.909   1.966   1.991
 83 A    84 A    85 A    86 A    87 A    88 A    89 A    90 A                  
  2.175   2.402   2.487   2.604   2.612   2.735   2.867   3.070
 91 A    92 A    93 A    94 A    95 A    96 A    97 A    98 A                  
  3.161   3.400   4.097   4.129   4.364   4.428   4.451   4.470
 99 A   100 A   101 A   102 A   103 A   104 A   105 A   106 A                  
  4.480   4.502   4.548   4.681   4.791   5.158   6.498   6.526
107 A   108 A   109 A   110 A   111 A   112 A   113 A   114 A                  
  6.536  10.299  26.620  26.701  27.061  28.888  29.492  29.514
115 A   116 A   117 A   118 A   119 A   120 A   121 A   122 A                  
 29.522  29.841  29.849  29.849  29.870  29.944  36.510  37.207
123 A   124 A   125 A   126 A   127 A   128 A   129 A   130 A                  
130.551 130.567 130.583 154.278 219.1401912.197
131 A   132 A   133 A   134 A   135 A   136 A                                  

 Occupation and symmetry of molecular orbitals

 Point group: C1 (1 irreducible representation).

                           A     All 
 -------------------------------------
 All molecular orbitals:
  - Alpha                  136   136 
  - Beta                   136   136 
 -------------------------------------
 Alpha orbitals:
  - Frozen occupied        25    25  
  - Active occupied        17    17  
  - Active virtual         94    94  
  - Frozen virtual         0     0   
 -------------------------------------
 Beta orbitals:
  - Frozen occupied        25    25  
  - Active occupied        17    17  
  - Active virtual         94    94  
  - Frozen virtual         0     0   
 -------------------------------------

 Import integrals:   CPU 0.00 s  wall 0.00 s

 Import integrals:   CPU 66.78 s  wall 13.28 s

 MP2 amplitudes:   CPU 0.13 s  wall 0.09 s

Running a double precision version
           CCSD T amplitudes will be solved using DIIS.

           Start     Size      MaxIter   EConv     TConv     
           3         7         100       1.00e-07  1.00e-05  
 ------------------------------------------------------------------------------
           Energy (a.u.)   Ediff      Tdiff       Comment
 ------------------------------------------------------------------------------
         -7485.83659020                           
     1   -7485.81346614   2.31e-02   8.05e-01     
     2   -7485.84389864   3.04e-02   1.14e-01     
     3   -7485.84030496   3.59e-03   5.80e-02     
     4   -7485.84387700   3.57e-03   2.32e-02     Switched to DIIS steps.
     5   -7485.84536165   1.48e-03   1.59e-02     
     6   -7485.84552693   1.65e-04   4.45e-03     
     7   -7485.84558906   6.21e-05   2.69e-03     
     8   -7485.84561632   2.73e-05   1.01e-03     
     9   -7485.84563149   1.52e-05   6.32e-04     
    10   -7485.84563019   1.31e-06   1.67e-04     
    11   -7485.84563118   9.92e-07   8.71e-05     
    12   -7485.84563076   4.23e-07   7.40e-05     
    13   -7485.84563090   1.42e-07   2.35e-05     
    14   -7485.84563082   8.10e-08   1.09e-05     
    15   -7485.84563062   2.00e-07   6.37e-06     
    16   -7485.84563053   8.60e-08   2.60e-06     
 ------------------------------------------------------------------------------
         -7485.84563053                           CCSD T converged.

End of double precision
 SCF energy                 = -7485.12088261
 MP2 energy                 = -7485.83659020
 CCSD correlation energy     =    -0.72474792
 CCSD total energy           = -7485.84563053

 CCSD  T1^2 = 0.0255  T2^2 = 0.2945  Leading amplitudes:

 Amplitude    Orbitals with energies
 -0.0370       42 (A) A                  ->    45 (A) A                   
              -0.3832                          0.0953                     
 -0.0370       42 (A) B                  ->    45 (A) B                   
              -0.3832                          0.0953                     
 -0.0361       38 (A) A                  ->    43 (A) A                   
              -0.4815                         -0.0434                     
 -0.0361       38 (A) B                  ->    43 (A) B                   
              -0.4815                         -0.0434                     

 Amplitude    Orbitals with energies
 -0.1209       42 (A) A      42 (A) B    ->    43 (A) A      43 (A) B     
              -0.3832       -0.3832           -0.0434       -0.0434       
  0.1209       42 (A) A      42 (A) B    ->    43 (A) B      43 (A) A     
              -0.3832       -0.3832           -0.0434       -0.0434       
  0.1209       42 (A) B      42 (A) A    ->    43 (A) A      43 (A) B     
              -0.3832       -0.3832           -0.0434       -0.0434       
 -0.1209       42 (A) B      42 (A) A    ->    43 (A) B      43 (A) A     
              -0.3832       -0.3832           -0.0434       -0.0434       

 Computing CCSD intemediates for later calculations in double precision
 Finished.

Running a double precision version
           CCSD Lambda amplitudes will be solved using DIIS.
           Start     Size      MaxIter   EConv     LConv     
           3         7         100       1.00e-07  1.00e-05  
 ------------------------------------------------------------------------------
            Enorm      Ldiff       Comment
 ------------------------------------------------------------------------------
     1     6.93e-02   5.47e-02     
     2     1.56e-02   3.54e-03     
     3     7.10e-03   3.16e-03     
     4     4.30e-03   1.25e-03     Switched to DIIS steps.
     5     1.82e-03   1.04e-03     
     6     1.08e-03   4.63e-04     
     7     3.78e-04   2.28e-04     
     8     1.76e-04   3.94e-05     
     9     7.66e-05   7.73e-06     
    10     4.34e-05   3.04e-06     
    11     2.22e-05   1.99e-06     
    12     9.13e-06   1.63e-06     
    13     3.95e-06   5.78e-08     
    14     1.82e-06   1.11e-07     
    15     1.08e-06   2.30e-07     
    16     5.66e-07   1.56e-07     
    17     3.03e-07   1.03e-07     
    18     1.54e-07   4.86e-08     
    19     7.87e-08   1.96e-08     
 ------------------------------------------------------------------------------
                                   CCSD Lambda converged.

 Computing density matrices in double precision...
           Orbital response amplitudes will be solved using DIIS.
           Start     Size      MaxIter   EConv     LConv     
           3         7         100       1.00e-06  1.00e-06  
 ------------------------------------------------------------------------------
            Enorm      Ldiff       Comment
 ------------------------------------------------------------------------------
     1     9.33e-02   1.27e-02     
     2     9.76e-02   1.91e-02     
     3     1.65e-01   3.88e-02     
     4     1.26e-02   7.49e-02     Switched to DIIS steps.
     5     5.42e-03   2.19e-03     
     6     1.58e-03   3.19e-04     
     7     6.21e-04   7.97e-05     
     8     3.57e-04   3.99e-05     
     9     4.95e-05   2.23e-05     
    10     3.69e-05   3.41e-06     
    11     6.46e-06   2.80e-06     
    12     2.27e-06   3.50e-07     
    13     1.57e-06   3.71e-07     
    14     3.35e-07   2.04e-07     
 ------------------------------------------------------------------------------
                                   Orbital response converged.

 Computing density matrices... Done.
 CCSD calculation:   CPU 1852.16 s  wall 320.74 s

 Transferring MO TPDM to AO TPDM
 Transferring g2_o1o1o1o1
 Transferring g2_o1o1o1v1
 Transferring g2_o1o1v1v1
 Transferring g2_o1v1o1v1
 Transferring g2_o1v1v1v1
 Transferring g2_v1v1v1v1
 Adding separable TPDM
 Computing TPDM gradient
 --------------------------------------------------------
 2e gradient
  Atom          X               Y               Z
 --------------------------------------------------------
    1        -45.366930       15.204650        0.000000  
    2         -5.375387      -21.591365       -0.000000  
    3         25.188235       -8.267996        0.000000  
    4         25.554082       14.654711       -0.000000  
 --------------------------------------------------------
 --------------------------------------------------------
 Final gradient
  Atom          X               Y               Z
 --------------------------------------------------------
    1        -45.366930       15.204650        0.000000  
    2         -5.375387      -21.591365       -0.000000  
    3         25.188235       -8.267996        0.000000  
    4         25.554082       14.654711       -0.000000  
 --------------------------------------------------------
 Analytic gradient from two-electron contribution:   CPU 331.35 s  wall 101.25 s

 Total ccman2 time:   CPU 2256.17 s  wall 437.46 s


 --------------------------------------------------------------

                    Orbital Energies (a.u.)
 --------------------------------------------------------------

 Alpha MOs
 -- Occupied --
*******-180.914-169.721-169.719-169.719-104.869 -37.967 -33.157
-33.150 -33.150 -24.341 -24.339 -24.339 -24.333 -24.333 -15.752
-15.729 -10.593  -8.061  -8.058  -8.058  -7.283  -5.519  -5.504
 -5.503  -2.443  -2.436  -2.436  -2.418  -2.418  -1.464  -1.118
 -0.927  -0.806  -0.672  -0.658  -0.634  -0.482  -0.476  -0.411
 -0.410  -0.383
 -- Virtual --
 -0.043   0.074   0.095   0.104   0.128   0.132   0.143   0.189
  0.193   0.196   0.235   0.252   0.260   0.304   0.319   0.324
  0.329   0.368   0.492   0.547   0.547   0.568   0.575   0.595
  0.612   0.652   0.692   0.798   0.877   0.906   0.973   0.990
  1.036   1.067   1.129   1.154   1.179   1.208   1.252   1.271
  1.369   1.512   1.521   1.562   1.595   1.909   1.966   1.991
  2.175   2.402   2.487   2.604   2.612   2.735   2.867   3.070
  3.161   3.400   4.097   4.129   4.364   4.428   4.451   4.470
  4.480   4.502   4.548   4.681   4.791   5.158   6.498   6.526
  6.536  10.299  26.620  26.701  27.061  28.888  29.492  29.514
 29.522  29.841  29.849  29.849  29.870  29.944  36.510  37.207
130.551 130.567 130.583 154.278 219.1401912.197
 --------------------------------------------------------------

          Ground-State Mulliken Net Atomic Charges

     Atom                 Charge (a.u.)
  ----------------------------------------
      1 I                     0.098718
      2 N                    -0.026459
      3 N                     0.042843
      4 Cl                   -0.115101
  ----------------------------------------
  Sum of atomic charges =     0.000000

 -----------------------------------------------------------------
                    Cartesian Multipole Moments
 -----------------------------------------------------------------
    Charge (ESU x 10^10)
                 0.0000
    Dipole Moment (Debye)
         X       1.0459      Y      -0.4866      Z      -0.0000
       Tot       1.1536
    Quadrupole Moments (Debye-Ang)
        XX     -53.4886     XY      -1.1666     YY     -52.9611
        XZ       0.0000     YZ       0.0000     ZZ     -52.6037
    Octopole Moments (Debye-Ang^2)
       XXX      52.4236    XXY      -8.7419    XYY      13.6284
       YYY     -12.3382    XXZ       0.0000    XYZ       0.0000
       YYZ      -0.0000    XZZ      12.0744    YZZ      -0.5977
       ZZZ       0.0000
    Hexadecapole Moments (Debye-Ang^3)
      XXXX    -835.8493   XXXY      -4.0432   XXYY    -163.8522
      XYYY       4.1197   YYYY    -205.4478   XXXZ       0.0000
      XXYZ      -0.0000   XYYZ       0.0000   YYYZ      -0.0000
      XXZZ    -149.7560   XYZZ      -3.2168   YYZZ     -43.9905
      XZZZ       0.0000   YZZZ       0.0000   ZZZZ     -66.5579
 -----------------------------------------------------------------
 DrvMan completing analytic gradient of the correlated energy
 Correlated dipole moment
            1
    1   0.4114924
    2  -0.1914407
    3  -0.0000000
 Energy read as -7485.845630530
 Full Analytical Gradient: (in a.u., or Hartree/Bohr)
             1             2             3             4
    1    0.00001237   -0.00003669    0.00007464   -0.00005032
    2   -0.00008613    0.00024638   -0.00012509   -0.00003517
    3   -0.00000000    0.00000000    0.00000000    0.00000000
 Gradient time:  CPU 1.46 s  wall 1.50 s
 ----------------------------------------------------------------
             Standard Nuclear Orientation (Angstroms)
    I     Atom           X                Y                Z
 ----------------------------------------------------------------
    1      I       1.0800983423    -0.1217587198    -0.0000000000
    2      N      -0.5921269714     1.3648809965     0.0000000000
    3      N      -1.7455756849     1.1177023330     0.0000000000
    4      Cl     -2.4047819732    -0.6430512446    -0.0000000000
 ----------------------------------------------------------------
 Nuclear Repulsion Energy =   365.4344708797 hartrees
 There are       42 alpha and       42 beta electrons

                       Distance Matrix (Angstroms)
             I (  1)   N (  2)   N (  3)
   N (  2)  2.237506
   N (  3)  3.085563  1.179636
   Cl(  4)  3.523654  2.705090  1.880108

 Requested basis set is 6-311++G(d,p)
 There are 49 shells and 136 basis functions
 A cutoff of  1.0D-14 yielded   1050 shell pairs
 There are      8689 function pairs (      9790 Cartesian)
 Smallest overlap matrix eigenvalue = 1.54E-04
 Guess MOs from SCF MO coefficient file

 -----------------------------------------------------------------------
  General SCF calculation program by
  Eric Jon Sundstrom, Paul Horn, Yuezhi Mao, Dmitri Zuev, Alec White,
  David Stuck, Shaama M.S., Shane Yost, Joonho Lee, David Small,
  Daniel Levine, Susi Lehtola, Hugh Burton, Evgeny Epifanovsky
 -----------------------------------------------------------------------
 Hartree-Fock
 using 6 threads for integral computing
 -------------------------------------------------------
 OpenMP Integral computing Module                
 Release: version 2.0, May 2017, Q-Chem Inc. Pleasanton 
 -------------------------------------------------------
 A restricted SCF calculation will be
 performed using DIIS
 SCF converges when DIIS error is below 1.0e-08
 ---------------------------------------
  Cycle       Energy         DIIS error
 ---------------------------------------
    1   -7485.1209768669      2.89e-05  
    2   -7485.1209790910      8.65e-06  
    3   -7485.1209793409      5.60e-06  
    4   -7485.1209794310      1.63e-06  
    5   -7485.1209794518      8.19e-07  
    6   -7485.1209794578      4.27e-07  
    7   -7485.1209794605      1.47e-07  
    8   -7485.1209794609      5.47e-08  
    9   -7485.1209794608      1.78e-08  
   10   -7485.1209794609      7.32e-09  Convergence criterion met
 ---------------------------------------
 SCF time:   CPU 7.75s  wall 1.00s 
 SCF   energy in the final basis set =    -7485.1209794609
 Total energy in the final basis set =    -7485.1209794609


 ------------------------------------------------------------------------------

   CCMAN2: suite of methods based on coupled cluster
           and equation of motion theories.

   Components:
   * libvmm-1.3-trunk
     by Evgeny Epifanovsky, Ilya Kaliman.
   * libtensor-2.5-trunk
     by Evgeny Epifanovsky, Michael Wormit, Dmitry Zuev, Sam Manzer, 
        Ilya Kaliman.
   * libcc-2.5-trunk
     by Evgeny Epifanovsky, Arik Landau, Tomasz Kus, Kirill Khistyaev, 
        Dmitry Zuev, Prashant Manohar, Xintian Feng, Anna Krylov, 
        Matthew Goldey, Alec White, Thomas Jagau, Kaushik Nanda, 
        Anastasia Gunina, Alexander Kunitsa, Joonho Lee.

   CCMAN original authors:
   Anna I. Krylov, C. David Sherrill, Steven R. Gwaltney,
   Edward F. C. Byrd (2000)
   Sergey V. Levchenko, Lyudmila V. Slipchenko, Tao Wang,
   Ana-Maria C. Cristian (2003)
   Piotr A. Pieniazek, C. Melania Oana, Evgeny Epifanovsky (2007)
   Prashant Manohar (2009)

 ------------------------------------------------------------------------------


 Allocating and initializing 63808MB of RAM...
 Calculation will run on 6 cores.


 Alpha MOs, Restricted
 -- Occupied --                  
******* -180.91 -169.72 -169.72 -169.72 -104.87  -37.97  -33.16
  1 A     2 A     3 A     4 A     5 A     6 A     7 A     8 A                  
-33.150 -33.150 -24.341 -24.339 -24.339 -24.333 -24.333 -15.752
  9 A    10 A    11 A    12 A    13 A    14 A    15 A    16 A                  
-15.729 -10.593  -8.061  -8.058  -8.058  -7.284  -5.519  -5.504
 17 A    18 A    19 A    20 A    21 A    22 A    23 A    24 A                  
 -5.504  -2.443  -2.436  -2.436  -2.419  -2.419  -1.465  -1.118
 25 A    26 A    27 A    28 A    29 A    30 A    31 A    32 A                  
 -0.928  -0.806  -0.672  -0.659  -0.634  -0.481  -0.476  -0.412
 33 A    34 A    35 A    36 A    37 A    38 A    39 A    40 A                  
 -0.410  -0.383
 41 A    42 A                                                                  
 -- Virtual --                   
 -0.043   0.074   0.095   0.104   0.128   0.132   0.143   0.189
 43 A    44 A    45 A    46 A    47 A    48 A    49 A    50 A                  
  0.193   0.196   0.235   0.252   0.260   0.304   0.319   0.323
 51 A    52 A    53 A    54 A    55 A    56 A    57 A    58 A                  
  0.329   0.367   0.492   0.547   0.547   0.569   0.575   0.595
 59 A    60 A    61 A    62 A    63 A    64 A    65 A    66 A                  
  0.612   0.652   0.692   0.799   0.877   0.906   0.973   0.990
 67 A    68 A    69 A    70 A    71 A    72 A    73 A    74 A                  
  1.036   1.067   1.129   1.154   1.179   1.208   1.252   1.272
 75 A    76 A    77 A    78 A    79 A    80 A    81 A    82 A                  
  1.369   1.512   1.521   1.563   1.595   1.910   1.966   1.991
 83 A    84 A    85 A    86 A    87 A    88 A    89 A    90 A                  
  2.175   2.402   2.487   2.604   2.612   2.735   2.868   3.071
 91 A    92 A    93 A    94 A    95 A    96 A    97 A    98 A                  
  3.161   3.401   4.097   4.129   4.364   4.429   4.451   4.470
 99 A   100 A   101 A   102 A   103 A   104 A   105 A   106 A                  
  4.480   4.502   4.548   4.681   4.792   5.157   6.498   6.525
107 A   108 A   109 A   110 A   111 A   112 A   113 A   114 A                  
  6.536  10.299  26.620  26.701  27.061  28.889  29.492  29.514
115 A   116 A   117 A   118 A   119 A   120 A   121 A   122 A                  
 29.521  29.841  29.849  29.849  29.870  29.944  36.510  37.209
123 A   124 A   125 A   126 A   127 A   128 A   129 A   130 A                  
130.551 130.567 130.582 154.278 219.1401912.197
131 A   132 A   133 A   134 A   135 A   136 A                                  

 Beta MOs, Restricted
 -- Occupied --                  
******* -180.91 -169.72 -169.72 -169.72 -104.87  -37.97  -33.16
  1 A     2 A     3 A     4 A     5 A     6 A     7 A     8 A                  
-33.150 -33.150 -24.341 -24.339 -24.339 -24.333 -24.333 -15.752
  9 A    10 A    11 A    12 A    13 A    14 A    15 A    16 A                  
-15.729 -10.593  -8.061  -8.058  -8.058  -7.284  -5.519  -5.504
 17 A    18 A    19 A    20 A    21 A    22 A    23 A    24 A                  
 -5.504  -2.443  -2.436  -2.436  -2.419  -2.419  -1.465  -1.118
 25 A    26 A    27 A    28 A    29 A    30 A    31 A    32 A                  
 -0.928  -0.806  -0.672  -0.659  -0.634  -0.481  -0.476  -0.412
 33 A    34 A    35 A    36 A    37 A    38 A    39 A    40 A                  
 -0.410  -0.383
 41 A    42 A                                                                  
 -- Virtual --                   
 -0.043   0.074   0.095   0.104   0.128   0.132   0.143   0.189
 43 A    44 A    45 A    46 A    47 A    48 A    49 A    50 A                  
  0.193   0.196   0.235   0.252   0.260   0.304   0.319   0.323
 51 A    52 A    53 A    54 A    55 A    56 A    57 A    58 A                  
  0.329   0.367   0.492   0.547   0.547   0.569   0.575   0.595
 59 A    60 A    61 A    62 A    63 A    64 A    65 A    66 A                  
  0.612   0.652   0.692   0.799   0.877   0.906   0.973   0.990
 67 A    68 A    69 A    70 A    71 A    72 A    73 A    74 A                  
  1.036   1.067   1.129   1.154   1.179   1.208   1.252   1.272
 75 A    76 A    77 A    78 A    79 A    80 A    81 A    82 A                  
  1.369   1.512   1.521   1.563   1.595   1.910   1.966   1.991
 83 A    84 A    85 A    86 A    87 A    88 A    89 A    90 A                  
  2.175   2.402   2.487   2.604   2.612   2.735   2.868   3.071
 91 A    92 A    93 A    94 A    95 A    96 A    97 A    98 A                  
  3.161   3.401   4.097   4.129   4.364   4.429   4.451   4.470
 99 A   100 A   101 A   102 A   103 A   104 A   105 A   106 A                  
  4.480   4.502   4.548   4.681   4.792   5.157   6.498   6.525
107 A   108 A   109 A   110 A   111 A   112 A   113 A   114 A                  
  6.536  10.299  26.620  26.701  27.061  28.889  29.492  29.514
115 A   116 A   117 A   118 A   119 A   120 A   121 A   122 A                  
 29.521  29.841  29.849  29.849  29.870  29.944  36.510  37.209
123 A   124 A   125 A   126 A   127 A   128 A   129 A   130 A                  
130.551 130.567 130.582 154.278 219.1401912.197
131 A   132 A   133 A   134 A   135 A   136 A                                  

 Occupation and symmetry of molecular orbitals

 Point group: C1 (1 irreducible representation).

                           A     All 
 -------------------------------------
 All molecular orbitals:
  - Alpha                  136   136 
  - Beta                   136   136 
 -------------------------------------
 Alpha orbitals:
  - Frozen occupied        25    25  
  - Active occupied        17    17  
  - Active virtual         94    94  
  - Frozen virtual         0     0   
 -------------------------------------
 Beta orbitals:
  - Frozen occupied        25    25  
  - Active occupied        17    17  
  - Active virtual         94    94  
  - Frozen virtual         0     0   
 -------------------------------------

 Import integrals:   CPU 0.00 s  wall 0.00 s

 Import integrals:   CPU 65.11 s  wall 12.88 s

 MP2 amplitudes:   CPU 0.13 s  wall 0.09 s

Running a double precision version
           CCSD T amplitudes will be solved using DIIS.

           Start     Size      MaxIter   EConv     TConv     
           3         7         100       1.00e-07  1.00e-05  
 ------------------------------------------------------------------------------
           Energy (a.u.)   Ediff      Tdiff       Comment
 ------------------------------------------------------------------------------
         -7485.83656457                           
     1   -7485.81349308   2.31e-02   8.05e-01     
     2   -7485.84389297   3.04e-02   1.14e-01     
     3   -7485.84031060   3.58e-03   5.79e-02     
     4   -7485.84387758   3.57e-03   2.32e-02     Switched to DIIS steps.
     5   -7485.84536139   1.48e-03   1.59e-02     
     6   -7485.84552668   1.65e-04   4.45e-03     
     7   -7485.84558889   6.22e-05   2.69e-03     
     8   -7485.84561611   2.72e-05   1.01e-03     
     9   -7485.84563121   1.51e-05   6.31e-04     
    10   -7485.84562990   1.31e-06   1.66e-04     
    11   -7485.84563088   9.82e-07   8.66e-05     
    12   -7485.84563046   4.22e-07   7.35e-05     
    13   -7485.84563060   1.41e-07   2.33e-05     
    14   -7485.84563052   8.02e-08   1.08e-05     
    15   -7485.84563032   1.99e-07   6.31e-06     
    16   -7485.84563024   8.55e-08   2.57e-06     
 ------------------------------------------------------------------------------
         -7485.84563024                           CCSD T converged.

End of double precision
 SCF energy                 = -7485.12097946
 MP2 energy                 = -7485.83656457
 CCSD correlation energy     =    -0.72465078
 CCSD total energy           = -7485.84563024

 CCSD  T1^2 = 0.0255  T2^2 = 0.2943  Leading amplitudes:

 Amplitude    Orbitals with energies
 -0.0370       42 (A) A                  ->    45 (A) A                   
              -0.3831                          0.0953                     
 -0.0370       42 (A) B                  ->    45 (A) B                   
              -0.3831                          0.0953                     
 -0.0361       38 (A) A                  ->    43 (A) A                   
              -0.4813                         -0.0432                     
 -0.0361       38 (A) B                  ->    43 (A) B                   
              -0.4813                         -0.0432                     

 Amplitude    Orbitals with energies
 -0.1207       42 (A) A      42 (A) B    ->    43 (A) A      43 (A) B     
              -0.3831       -0.3831           -0.0432       -0.0432       
  0.1207       42 (A) A      42 (A) B    ->    43 (A) B      43 (A) A     
              -0.3831       -0.3831           -0.0432       -0.0432       
  0.1207       42 (A) B      42 (A) A    ->    43 (A) A      43 (A) B     
              -0.3831       -0.3831           -0.0432       -0.0432       
 -0.1207       42 (A) B      42 (A) A    ->    43 (A) B      43 (A) A     
              -0.3831       -0.3831           -0.0432       -0.0432       

 Computing CCSD intemediates for later calculations in double precision
 Finished.

Running a double precision version
           CCSD Lambda amplitudes will be solved using DIIS.
           Start     Size      MaxIter   EConv     LConv     
           3         7         100       1.00e-07  1.00e-05  
 ------------------------------------------------------------------------------
            Enorm      Ldiff       Comment
 ------------------------------------------------------------------------------
     1     6.92e-02   5.47e-02     
     2     1.56e-02   3.55e-03     
     3     7.09e-03   3.16e-03     
     4     4.29e-03   1.25e-03     Switched to DIIS steps.
     5     1.82e-03   1.04e-03     
     6     1.08e-03   4.63e-04     
     7     3.77e-04   2.28e-04     
     8     1.75e-04   3.94e-05     
     9     7.63e-05   7.73e-06     
    10     4.32e-05   3.04e-06     
    11     2.21e-05   1.99e-06     
    12     9.10e-06   1.62e-06     
    13     3.93e-06   5.48e-08     
    14     1.81e-06   1.08e-07     
    15     1.08e-06   2.30e-07     
    16     5.65e-07   1.57e-07     
    17     3.02e-07   1.03e-07     
    18     1.53e-07   4.87e-08     
    19     7.80e-08   1.97e-08     
 ------------------------------------------------------------------------------
                                   CCSD Lambda converged.

 Computing density matrices in double precision...
           Orbital response amplitudes will be solved using DIIS.
           Start     Size      MaxIter   EConv     LConv     
           3         7         100       1.00e-06  1.00e-06  
 ------------------------------------------------------------------------------
            Enorm      Ldiff       Comment
 ------------------------------------------------------------------------------
     1     9.32e-02   1.27e-02     
     2     9.73e-02   1.90e-02     
     3     1.64e-01   3.86e-02     
     4     1.26e-02   7.44e-02     Switched to DIIS steps.
     5     5.42e-03   2.18e-03     
     6     1.58e-03   3.19e-04     
     7     6.18e-04   8.08e-05     
     8     3.57e-04   3.96e-05     
     9     4.94e-05   2.24e-05     
    10     3.68e-05   3.41e-06     
    11     6.45e-06   2.80e-06     
    12     2.29e-06   3.48e-07     
    13     1.59e-06   3.74e-07     
    14     3.40e-07   2.07e-07     
 ------------------------------------------------------------------------------
                                   Orbital response converged.

 Computing density matrices... Done.
 CCSD calculation:   CPU 1850.11 s  wall 320.31 s

 Transferring MO TPDM to AO TPDM
 Transferring g2_o1o1o1o1
 Transferring g2_o1o1o1v1
 Transferring g2_o1o1v1v1
 Transferring g2_o1v1o1v1
 Transferring g2_o1v1v1v1
 Transferring g2_v1v1v1v1
 Adding separable TPDM
 Computing TPDM gradient
 --------------------------------------------------------
 2e gradient
  Atom          X               Y               Z
 --------------------------------------------------------
    1        -45.396016       15.202945       -0.000000  
    2         -5.370552      -21.555962        0.000000  
    3         25.209459       -8.298277       -0.000000  
    4         25.557110       14.651294        0.000000  
 --------------------------------------------------------
 --------------------------------------------------------
 Final gradient
  Atom          X               Y               Z
 --------------------------------------------------------
    1        -45.396016       15.202945       -0.000000  
    2         -5.370552      -21.555962        0.000000  
    3         25.209459       -8.298277       -0.000000  
    4         25.557110       14.651294        0.000000  
 --------------------------------------------------------
 Analytic gradient from two-electron contribution:   CPU 341.63 s  wall 105.42 s

 Total ccman2 time:   CPU 2263.19 s  wall 440.39 s


 --------------------------------------------------------------

                    Orbital Energies (a.u.)
 --------------------------------------------------------------

 Alpha MOs
 -- Occupied --
*******-180.914-169.721-169.719-169.719-104.869 -37.968 -33.157
-33.150 -33.150 -24.341 -24.339 -24.339 -24.333 -24.333 -15.752
-15.729 -10.593  -8.061  -8.058  -8.058  -7.284  -5.519  -5.504
 -5.504  -2.443  -2.436  -2.436  -2.419  -2.419  -1.465  -1.118
 -0.928  -0.806  -0.672  -0.659  -0.634  -0.481  -0.476  -0.412
 -0.410  -0.383
 -- Virtual --
 -0.043   0.074   0.095   0.104   0.128   0.132   0.143   0.189
  0.193   0.196   0.235   0.252   0.260   0.304   0.319   0.323
  0.329   0.367   0.492   0.547   0.547   0.569   0.575   0.595
  0.612   0.652   0.692   0.799   0.877   0.906   0.973   0.990
  1.036   1.067   1.129   1.154   1.179   1.208   1.252   1.272
  1.369   1.512   1.521   1.563   1.595   1.910   1.966   1.991
  2.175   2.402   2.487   2.604   2.612   2.735   2.868   3.071
  3.161   3.401   4.097   4.129   4.364   4.429   4.451   4.470
  4.480   4.502   4.548   4.681   4.792   5.157   6.498   6.525
  6.536  10.299  26.620  26.701  27.061  28.889  29.492  29.514
 29.521  29.841  29.849  29.849  29.870  29.944  36.510  37.209
130.551 130.567 130.582 154.278 219.1401912.197
 --------------------------------------------------------------

          Ground-State Mulliken Net Atomic Charges

     Atom                 Charge (a.u.)
  ----------------------------------------
      1 I                     0.099635
      2 N                    -0.027223
      3 N                     0.043359
      4 Cl                   -0.115772
  ----------------------------------------
  Sum of atomic charges =     0.000000

 -----------------------------------------------------------------
                    Cartesian Multipole Moments
 -----------------------------------------------------------------
    Charge (ESU x 10^10)
                 0.0000
    Dipole Moment (Debye)
         X       1.0566      Y      -0.4846      Z       0.0000
       Tot       1.1624
    Quadrupole Moments (Debye-Ang)
        XX     -53.4961     XY      -1.1749     YY     -52.9660
        XZ       0.0000     YZ       0.0000     ZZ     -52.6002
    Octopole Moments (Debye-Ang^2)
       XXX      52.5120    XXY      -8.7037    XYY      13.6372
       YYY     -12.2918    XXZ       0.0000    XYZ       0.0000
       YYZ       0.0000    XZZ      12.0818    YZZ      -0.5838
       ZZZ      -0.0000
    Hexadecapole Moments (Debye-Ang^3)
      XXXX    -835.9513   XXXY      -4.1535   XXYY    -163.8487
      XYYY       4.0788   YYYY    -205.2686   XXXZ      -0.0000
      XXYZ      -0.0000   XYYZ      -0.0000   YYYZ       0.0000
      XXZZ    -149.7577   XYZZ      -3.2299   YYZZ     -43.9604
      XZZZ       0.0000   YZZZ       0.0000   ZZZZ     -66.5468
 -----------------------------------------------------------------
 DrvMan completing analytic gradient of the correlated energy
 Correlated dipole moment
            1
    1   0.4156959
    2  -0.1906378
    3   0.0000000
 Energy read as -7485.845630238
 Full Analytical Gradient: (in a.u., or Hartree/Bohr)
             1             2             3             4
    1   -0.00001690   -0.00075531    0.00066891    0.00010329
    2    0.00006074   -0.00039628    0.00024112    0.00009441
    3    0.00000000   -0.00000000    0.00000000   -0.00000000
 Gradient time:  CPU 1.40 s  wall 1.44 s
 ----------------------------------------------------------------
             Standard Nuclear Orientation (Angstroms)
    I     Atom           X                Y                Z
 ----------------------------------------------------------------
    1      I       1.0800983423    -0.1217587198    -0.0000000000
    2      N      -0.5921269714     1.3658809965     0.0010000000
    3      N      -1.7455756849     1.1177023330     0.0000000000
    4      Cl     -2.4047819732    -0.6430512446    -0.0000000000
 ----------------------------------------------------------------
 Nuclear Repulsion Energy =   365.3981025619 hartrees
 There are       42 alpha and       42 beta electrons

                       Distance Matrix (Angstroms)
             I (  1)   N (  2)   N (  3)
   N (  2)  2.238171
   N (  3)  3.085563  1.179846
   Cl(  4)  3.523654  2.705832  1.880108

 Requested basis set is 6-311++G(d,p)
 There are 49 shells and 136 basis functions
 A cutoff of  1.0D-14 yielded   1050 shell pairs
 There are      8689 function pairs (      9790 Cartesian)
 Smallest overlap matrix eigenvalue = 1.54E-04
 Guess MOs from SCF MO coefficient file

 -----------------------------------------------------------------------
  General SCF calculation program by
  Eric Jon Sundstrom, Paul Horn, Yuezhi Mao, Dmitri Zuev, Alec White,
  David Stuck, Shaama M.S., Shane Yost, Joonho Lee, David Small,
  Daniel Levine, Susi Lehtola, Hugh Burton, Evgeny Epifanovsky
 -----------------------------------------------------------------------
 Hartree-Fock
 using 6 threads for integral computing
 -------------------------------------------------------
 OpenMP Integral computing Module                
 Release: version 2.0, May 2017, Q-Chem Inc. Pleasanton 
 -------------------------------------------------------
 A restricted SCF calculation will be
 performed using DIIS
 SCF converges when DIIS error is below 1.0e-08
 ---------------------------------------
  Cycle       Energy         DIIS error
 ---------------------------------------
    1   -7485.1209299260      2.03e-05  
    2   -7485.1209310821      5.74e-06  
    3   -7485.1209312264      3.34e-06  
    4   -7485.1209312621      1.22e-06  
    5   -7485.1209312740      5.69e-07  
    6   -7485.1209312773      3.20e-07  
    7   -7485.1209312784      9.44e-08  
    8   -7485.1209312785      3.76e-08  
    9   -7485.1209312784      1.44e-08  
   10   -7485.1209312784      5.59e-09  Convergence criterion met
 ---------------------------------------
 SCF time:   CPU 7.80s  wall 2.00s 
 SCF   energy in the final basis set =    -7485.1209312784
 Total energy in the final basis set =    -7485.1209312784


 ------------------------------------------------------------------------------

   CCMAN2: suite of methods based on coupled cluster
           and equation of motion theories.

   Components:
   * libvmm-1.3-trunk
     by Evgeny Epifanovsky, Ilya Kaliman.
   * libtensor-2.5-trunk
     by Evgeny Epifanovsky, Michael Wormit, Dmitry Zuev, Sam Manzer, 
        Ilya Kaliman.
   * libcc-2.5-trunk
     by Evgeny Epifanovsky, Arik Landau, Tomasz Kus, Kirill Khistyaev, 
        Dmitry Zuev, Prashant Manohar, Xintian Feng, Anna Krylov, 
        Matthew Goldey, Alec White, Thomas Jagau, Kaushik Nanda, 
        Anastasia Gunina, Alexander Kunitsa, Joonho Lee.

   CCMAN original authors:
   Anna I. Krylov, C. David Sherrill, Steven R. Gwaltney,
   Edward F. C. Byrd (2000)
   Sergey V. Levchenko, Lyudmila V. Slipchenko, Tao Wang,
   Ana-Maria C. Cristian (2003)
   Piotr A. Pieniazek, C. Melania Oana, Evgeny Epifanovsky (2007)
   Prashant Manohar (2009)

 ------------------------------------------------------------------------------


 Allocating and initializing 63808MB of RAM...
 Calculation will run on 6 cores.


 Alpha MOs, Restricted
 -- Occupied --                  
******* -180.91 -169.72 -169.72 -169.72 -104.87  -37.97  -33.16
  1 A     2 A     3 A     4 A     5 A     6 A     7 A     8 A                  
-33.150 -33.150 -24.341 -24.339 -24.339 -24.333 -24.333 -15.752
  9 A    10 A    11 A    12 A    13 A    14 A    15 A    16 A                  
-15.729 -10.593  -8.061  -8.058  -8.058  -7.283  -5.519  -5.504
 17 A    18 A    19 A    20 A    21 A    22 A    23 A    24 A                  
 -5.503  -2.443  -2.436  -2.436  -2.418  -2.418  -1.464  -1.118
 25 A    26 A    27 A    28 A    29 A    30 A    31 A    32 A                  
 -0.928  -0.806  -0.672  -0.658  -0.634  -0.481  -0.476  -0.412
 33 A    34 A    35 A    36 A    37 A    38 A    39 A    40 A                  
 -0.410  -0.383
 41 A    42 A                                                                  
 -- Virtual --                   
 -0.043   0.074   0.095   0.104   0.128   0.132   0.143   0.189
 43 A    44 A    45 A    46 A    47 A    48 A    49 A    50 A                  
  0.193   0.196   0.235   0.252   0.260   0.304   0.319   0.324
 51 A    52 A    53 A    54 A    55 A    56 A    57 A    58 A                  
  0.329   0.367   0.492   0.547   0.547   0.569   0.575   0.595
 59 A    60 A    61 A    62 A    63 A    64 A    65 A    66 A                  
  0.612   0.652   0.692   0.799   0.877   0.906   0.973   0.990
 67 A    68 A    69 A    70 A    71 A    72 A    73 A    74 A                  
  1.036   1.067   1.129   1.154   1.179   1.208   1.252   1.271
 75 A    76 A    77 A    78 A    79 A    80 A    81 A    82 A                  
  1.369   1.512   1.521   1.562   1.595   1.909   1.966   1.991
 83 A    84 A    85 A    86 A    87 A    88 A    89 A    90 A                  
  2.175   2.402   2.487   2.604   2.612   2.735   2.867   3.070
 91 A    92 A    93 A    94 A    95 A    96 A    97 A    98 A                  
  3.161   3.401   4.097   4.129   4.364   4.429   4.451   4.470
 99 A   100 A   101 A   102 A   103 A   104 A   105 A   106 A                  
  4.480   4.502   4.548   4.681   4.791   5.157   6.498   6.526
107 A   108 A   109 A   110 A   111 A   112 A   113 A   114 A                  
  6.536  10.299  26.620  26.701  27.061  28.888  29.492  29.514
115 A   116 A   117 A   118 A   119 A   120 A   121 A   122 A                  
 29.521  29.841  29.849  29.849  29.870  29.944  36.510  37.208
123 A   124 A   125 A   126 A   127 A   128 A   129 A   130 A                  
130.551 130.567 130.583 154.278 219.1401912.197
131 A   132 A   133 A   134 A   135 A   136 A                                  

 Beta MOs, Restricted
 -- Occupied --                  
******* -180.91 -169.72 -169.72 -169.72 -104.87  -37.97  -33.16
  1 A     2 A     3 A     4 A     5 A     6 A     7 A     8 A                  
-33.150 -33.150 -24.341 -24.339 -24.339 -24.333 -24.333 -15.752
  9 A    10 A    11 A    12 A    13 A    14 A    15 A    16 A                  
-15.729 -10.593  -8.061  -8.058  -8.058  -7.283  -5.519  -5.504
 17 A    18 A    19 A    20 A    21 A    22 A    23 A    24 A                  
 -5.503  -2.443  -2.436  -2.436  -2.418  -2.418  -1.464  -1.118
 25 A    26 A    27 A    28 A    29 A    30 A    31 A    32 A                  
 -0.928  -0.806  -0.672  -0.658  -0.634  -0.481  -0.476  -0.412
 33 A    34 A    35 A    36 A    37 A    38 A    39 A    40 A                  
 -0.410  -0.383
 41 A    42 A                                                                  
 -- Virtual --                   
 -0.043   0.074   0.095   0.104   0.128   0.132   0.143   0.189
 43 A    44 A    45 A    46 A    47 A    48 A    49 A    50 A                  
  0.193   0.196   0.235   0.252   0.260   0.304   0.319   0.324
 51 A    52 A    53 A    54 A    55 A    56 A    57 A    58 A                  
  0.329   0.367   0.492   0.547   0.547   0.569   0.575   0.595
 59 A    60 A    61 A    62 A    63 A    64 A    65 A    66 A                  
  0.612   0.652   0.692   0.799   0.877   0.906   0.973   0.990
 67 A    68 A    69 A    70 A    71 A    72 A    73 A    74 A                  
  1.036   1.067   1.129   1.154   1.179   1.208   1.252   1.271
 75 A    76 A    77 A    78 A    79 A    80 A    81 A    82 A                  
  1.369   1.512   1.521   1.562   1.595   1.909   1.966   1.991
 83 A    84 A    85 A    86 A    87 A    88 A    89 A    90 A                  
  2.175   2.402   2.487   2.604   2.612   2.735   2.867   3.070
 91 A    92 A    93 A    94 A    95 A    96 A    97 A    98 A                  
  3.161   3.401   4.097   4.129   4.364   4.429   4.451   4.470
 99 A   100 A   101 A   102 A   103 A   104 A   105 A   106 A                  
  4.480   4.502   4.548   4.681   4.791   5.157   6.498   6.526
107 A   108 A   109 A   110 A   111 A   112 A   113 A   114 A                  
  6.536  10.299  26.620  26.701  27.061  28.888  29.492  29.514
115 A   116 A   117 A   118 A   119 A   120 A   121 A   122 A                  
 29.521  29.841  29.849  29.849  29.870  29.944  36.510  37.208
123 A   124 A   125 A   126 A   127 A   128 A   129 A   130 A                  
130.551 130.567 130.583 154.278 219.1401912.197
131 A   132 A   133 A   134 A   135 A   136 A                                  

 Occupation and symmetry of molecular orbitals

 Point group: C1 (1 irreducible representation).

                           A     All 
 -------------------------------------
 All molecular orbitals:
  - Alpha                  136   136 
  - Beta                   136   136 
 -------------------------------------
 Alpha orbitals:
  - Frozen occupied        25    25  
  - Active occupied        17    17  
  - Active virtual         94    94  
  - Frozen virtual         0     0   
 -------------------------------------
 Beta orbitals:
  - Frozen occupied        25    25  
  - Active occupied        17    17  
  - Active virtual         94    94  
  - Frozen virtual         0     0   
 -------------------------------------

 Import integrals:   CPU 0.00 s  wall 0.00 s

 Import integrals:   CPU 65.32 s  wall 12.29 s

 MP2 amplitudes:   CPU 0.13 s  wall 0.09 s

Running a double precision version
           CCSD T amplitudes will be solved using DIIS.

           Start     Size      MaxIter   EConv     TConv     
           3         7         100       1.00e-07  1.00e-05  
 ------------------------------------------------------------------------------
           Energy (a.u.)   Ediff      Tdiff       Comment
 ------------------------------------------------------------------------------
         -7485.83657763                           
     1   -7485.81347987   2.31e-02   8.05e-01     
     2   -7485.84389605   3.04e-02   1.14e-01     
     3   -7485.84030803   3.59e-03   5.79e-02     
     4   -7485.84387754   3.57e-03   2.32e-02     Switched to DIIS steps.
     5   -7485.84536177   1.48e-03   1.59e-02     
     6   -7485.84552705   1.65e-04   4.45e-03     
     7   -7485.84558922   6.22e-05   2.69e-03     
     8   -7485.84561646   2.72e-05   1.01e-03     
     9   -7485.84563160   1.51e-05   6.32e-04     
    10   -7485.84563029   1.31e-06   1.66e-04     
    11   -7485.84563128   9.87e-07   8.69e-05     
    12   -7485.84563086   4.22e-07   7.38e-05     
    13   -7485.84563100   1.41e-07   2.34e-05     
    14   -7485.84563092   8.06e-08   1.09e-05     
    15   -7485.84563072   1.99e-07   6.34e-06     
    16   -7485.84563063   8.57e-08   2.58e-06     
 ------------------------------------------------------------------------------
         -7485.84563063                           CCSD T converged.

End of double precision
 SCF energy                 = -7485.12093128
 MP2 energy                 = -7485.83657763
 CCSD correlation energy     =    -0.72469935
 CCSD total energy           = -7485.84563063

 CCSD  T1^2 = 0.0255  T2^2 = 0.2944  Leading amplitudes:

 Amplitude    Orbitals with energies
 -0.0370       42 (A) A                  ->    45 (A) A                   
              -0.3831                          0.0953                     
 -0.0370       42 (A) B                  ->    45 (A) B                   
              -0.3831                          0.0953                     
  0.0361       38 (A) A                  ->    43 (A) A                   
              -0.4814                         -0.0433                     
  0.0361       38 (A) B                  ->    43 (A) B                   
              -0.4814                         -0.0433                     

 Amplitude    Orbitals with energies
 -0.1208       42 (A) A      42 (A) B    ->    43 (A) A      43 (A) B     
              -0.3831       -0.3831           -0.0433       -0.0433       
  0.1208       42 (A) A      42 (A) B    ->    43 (A) B      43 (A) A     
              -0.3831       -0.3831           -0.0433       -0.0433       
  0.1208       42 (A) B      42 (A) A    ->    43 (A) A      43 (A) B     
              -0.3831       -0.3831           -0.0433       -0.0433       
 -0.1208       42 (A) B      42 (A) A    ->    43 (A) B      43 (A) A     
              -0.3831       -0.3831           -0.0433       -0.0433       

 Computing CCSD intemediates for later calculations in double precision
 Finished.

Running a double precision version
           CCSD Lambda amplitudes will be solved using DIIS.
           Start     Size      MaxIter   EConv     LConv     
           3         7         100       1.00e-07  1.00e-05  
 ------------------------------------------------------------------------------
            Enorm      Ldiff       Comment
 ------------------------------------------------------------------------------
     1     6.93e-02   5.47e-02     
     2     1.56e-02   3.55e-03     
     3     7.09e-03   3.16e-03     
     4     4.29e-03   1.25e-03     Switched to DIIS steps.
     5     1.82e-03   1.04e-03     
     6     1.08e-03   4.63e-04     
     7     3.78e-04   2.28e-04     
     8     1.76e-04   3.94e-05     
     9     7.64e-05   7.73e-06     
    10     4.33e-05   3.04e-06     
    11     2.21e-05   1.99e-06     
    12     9.11e-06   1.62e-06     
    13     3.94e-06   5.63e-08     
    14     1.82e-06   1.09e-07     
    15     1.08e-06   2.30e-07     
    16     5.66e-07   1.56e-07     
    17     3.03e-07   1.03e-07     
    18     1.54e-07   4.87e-08     
    19     7.83e-08   1.97e-08     
 ------------------------------------------------------------------------------
                                   CCSD Lambda converged.

 Computing density matrices in double precision...
           Orbital response amplitudes will be solved using DIIS.
           Start     Size      MaxIter   EConv     LConv     
           3         7         100       1.00e-06  1.00e-06  
 ------------------------------------------------------------------------------
            Enorm      Ldiff       Comment
 ------------------------------------------------------------------------------
     1     9.32e-02   1.27e-02     
     2     9.75e-02   1.91e-02     
     3     1.64e-01   3.87e-02     
     4     1.26e-02   7.47e-02     Switched to DIIS steps.
     5     5.42e-03   2.19e-03     
     6     1.58e-03   3.19e-04     
     7     6.19e-04   8.03e-05     
     8     3.57e-04   3.97e-05     
     9     4.95e-05   2.23e-05     
    10     3.69e-05   3.41e-06     
    11     6.45e-06   2.80e-06     
    12     2.28e-06   3.49e-07     
    13     1.58e-06   3.72e-07     
    14     3.37e-07   2.05e-07     
 ------------------------------------------------------------------------------
                                   Orbital response converged.

 Computing density matrices... Done.
 CCSD calculation:   CPU 1848.70 s  wall 320.04 s

 Transferring MO TPDM to AO TPDM
 Transferring g2_o1o1o1o1
 Transferring g2_o1o1o1v1
 Transferring g2_o1o1v1v1
 Transferring g2_o1v1o1v1
 Transferring g2_o1v1v1v1
 Transferring g2_v1v1v1v1
 Adding separable TPDM
 Computing TPDM gradient
 --------------------------------------------------------
 2e gradient
  Atom          X               Y               Z
 --------------------------------------------------------
    1        -45.381462       15.203799        0.010158  
    2         -5.372968      -21.573682       -0.025433  
    3         25.198833       -8.283123        0.013826  
    4         25.555597       14.653006        0.001449  
 --------------------------------------------------------
 --------------------------------------------------------
 Final gradient
  Atom          X               Y               Z
 --------------------------------------------------------
    1        -45.381462       15.203799        0.010158  
    2         -5.372968      -21.573682       -0.025433  
    3         25.198833       -8.283123        0.013826  
    4         25.555597       14.653006        0.001449  
 --------------------------------------------------------
 Analytic gradient from two-electron contribution:   CPU 331.20 s  wall 103.84 s

 Total ccman2 time:   CPU 2251.51 s  wall 438.15 s


 --------------------------------------------------------------

                    Orbital Energies (a.u.)
 --------------------------------------------------------------

 Alpha MOs
 -- Occupied --
*******-180.914-169.721-169.719-169.719-104.869 -37.967 -33.157
-33.150 -33.150 -24.341 -24.339 -24.339 -24.333 -24.333 -15.752
-15.729 -10.593  -8.061  -8.058  -8.058  -7.283  -5.519  -5.504
 -5.503  -2.443  -2.436  -2.436  -2.418  -2.418  -1.464  -1.118
 -0.928  -0.806  -0.672  -0.658  -0.634  -0.481  -0.476  -0.412
 -0.410  -0.383
 -- Virtual --
 -0.043   0.074   0.095   0.104   0.128   0.132   0.143   0.189
  0.193   0.196   0.235   0.252   0.260   0.304   0.319   0.324
  0.329   0.367   0.492   0.547   0.547   0.569   0.575   0.595
  0.612   0.652   0.692   0.799   0.877   0.906   0.973   0.990
  1.036   1.067   1.129   1.154   1.179   1.208   1.252   1.271
  1.369   1.512   1.521   1.562   1.595   1.909   1.966   1.991
  2.175   2.402   2.487   2.604   2.612   2.735   2.867   3.070
  3.161   3.401   4.097   4.129   4.364   4.429   4.451   4.470
  4.480   4.502   4.548   4.681   4.791   5.157   6.498   6.526
  6.536  10.299  26.620  26.701  27.061  28.888  29.492  29.514
 29.521  29.841  29.849  29.849  29.870  29.944  36.510  37.208
130.551 130.567 130.583 154.278 219.1401912.197
 --------------------------------------------------------------

          Ground-State Mulliken Net Atomic Charges

     Atom                 Charge (a.u.)
  ----------------------------------------
      1 I                     0.099176
      2 N                    -0.026841
      3 N                     0.043101
      4 Cl                   -0.115436
  ----------------------------------------
  Sum of atomic charges =     0.000000

 -----------------------------------------------------------------
                    Cartesian Multipole Moments
 -----------------------------------------------------------------
    Charge (ESU x 10^10)
                 0.0000
    Dipole Moment (Debye)
         X       1.0512      Y      -0.4856      Z      -0.0003
       Tot       1.1580
    Quadrupole Moments (Debye-Ang)
        XX     -53.4924     XY      -1.1708     YY     -52.9635
        XZ      -0.0026     YZ       0.0002     ZZ     -52.6019
    Octopole Moments (Debye-Ang^2)
       XXX      52.4678    XXY      -8.7228    XYY      13.6328
       YYY     -12.3150    XXZ      -0.0077    XYZ       0.0025
       YYZ      -0.0081    XZZ      12.0781    YZZ      -0.5907
       ZZZ      -0.0155
    Hexadecapole Moments (Debye-Ang^3)
      XXXX    -835.9002   XXXY      -4.0983   XXYY    -163.8504
      XYYY       4.0993   YYYY    -205.3582   XXXZ      -0.0075
      XXYZ      -0.0043   XYYZ      -0.0001   YYYZ      -0.0263
      XXZZ    -149.7569   XYZZ      -3.2233   YYZZ     -43.9754
      XZZZ       0.0056   YZZZ      -0.0200   ZZZZ     -66.5524
 -----------------------------------------------------------------
 DrvMan completing analytic gradient of the correlated energy
 Correlated dipole moment
            1
    1   0.4135917
    2  -0.1910398
    3  -0.0001179
 Energy read as -7485.845630632
 Full Analytical Gradient: (in a.u., or Hartree/Bohr)
             1             2             3             4
    1   -0.00000224   -0.00039559    0.00037144    0.00002638
    2   -0.00001272   -0.00007505    0.00005824    0.00002953
    3   -0.00002292    0.00007072   -0.00007395    0.00002614
 Gradient time:  CPU 1.38 s  wall 1.43 s
 ----------------------------------------------------------------
             Standard Nuclear Orientation (Angstroms)
    I     Atom           X                Y                Z
 ----------------------------------------------------------------
    1      I       1.0800983423    -0.1217587198    -0.0000000000
    2      N      -0.5921269714     1.3658809965     0.0000000000
    3      N      -1.7445756849     1.1177023330     0.0000000000
    4      Cl     -2.4047819732    -0.6430512446    -0.0000000000
 ----------------------------------------------------------------
 Nuclear Repulsion Energy =   365.4289857564 hartrees
 There are       42 alpha and       42 beta electrons

                       Distance Matrix (Angstroms)
             I (  1)   N (  2)   N (  3)
   N (  2)  2.238171
   N (  3)  3.084647  1.178868
   Cl(  4)  3.523654  2.705832  1.880459

 Requested basis set is 6-311++G(d,p)
 There are 49 shells and 136 basis functions
 A cutoff of  1.0D-14 yielded   1050 shell pairs
 There are      8689 function pairs (      9790 Cartesian)
 Smallest overlap matrix eigenvalue = 1.54E-04
 Guess MOs from SCF MO coefficient file

 -----------------------------------------------------------------------
  General SCF calculation program by
  Eric Jon Sundstrom, Paul Horn, Yuezhi Mao, Dmitri Zuev, Alec White,
  David Stuck, Shaama M.S., Shane Yost, Joonho Lee, David Small,
  Daniel Levine, Susi Lehtola, Hugh Burton, Evgeny Epifanovsky
 -----------------------------------------------------------------------
 Hartree-Fock
 using 6 threads for integral computing
 -------------------------------------------------------
 OpenMP Integral computing Module                
 Release: version 2.0, May 2017, Q-Chem Inc. Pleasanton 
 -------------------------------------------------------
 A restricted SCF calculation will be
 performed using DIIS
 SCF converges when DIIS error is below 1.0e-08
 ---------------------------------------
  Cycle       Energy         DIIS error
 ---------------------------------------
    1   -7485.1210131932      2.66e-05  
    2   -7485.1210148658      7.48e-06  
    3   -7485.1210150832      4.63e-06  
    4   -7485.1210151561      1.44e-06  
    5   -7485.1210151734      7.05e-07  
    6   -7485.1210151777      3.83e-07  
    7   -7485.1210151790      1.49e-07  
    8   -7485.1210151792      5.60e-08  
    9   -7485.1210151792      2.47e-08  
   10   -7485.1210151791      8.39e-09  Convergence criterion met
 ---------------------------------------
 SCF time:   CPU 7.70s  wall 2.00s 
 SCF   energy in the final basis set =    -7485.1210151791
 Total energy in the final basis set =    -7485.1210151791


 ------------------------------------------------------------------------------

   CCMAN2: suite of methods based on coupled cluster
           and equation of motion theories.

   Components:
   * libvmm-1.3-trunk
     by Evgeny Epifanovsky, Ilya Kaliman.
   * libtensor-2.5-trunk
     by Evgeny Epifanovsky, Michael Wormit, Dmitry Zuev, Sam Manzer, 
        Ilya Kaliman.
   * libcc-2.5-trunk
     by Evgeny Epifanovsky, Arik Landau, Tomasz Kus, Kirill Khistyaev, 
        Dmitry Zuev, Prashant Manohar, Xintian Feng, Anna Krylov, 
        Matthew Goldey, Alec White, Thomas Jagau, Kaushik Nanda, 
        Anastasia Gunina, Alexander Kunitsa, Joonho Lee.

   CCMAN original authors:
   Anna I. Krylov, C. David Sherrill, Steven R. Gwaltney,
   Edward F. C. Byrd (2000)
   Sergey V. Levchenko, Lyudmila V. Slipchenko, Tao Wang,
   Ana-Maria C. Cristian (2003)
   Piotr A. Pieniazek, C. Melania Oana, Evgeny Epifanovsky (2007)
   Prashant Manohar (2009)

 ------------------------------------------------------------------------------


 Allocating and initializing 63808MB of RAM...
 Calculation will run on 6 cores.


 Alpha MOs, Restricted
 -- Occupied --                  
******* -180.91 -169.72 -169.72 -169.72 -104.87  -37.97  -33.16
  1 A     2 A     3 A     4 A     5 A     6 A     7 A     8 A                  
-33.150 -33.150 -24.341 -24.339 -24.339 -24.333 -24.333 -15.752
  9 A    10 A    11 A    12 A    13 A    14 A    15 A    16 A                  
-15.729 -10.593  -8.061  -8.058  -8.058  -7.283  -5.519  -5.504
 17 A    18 A    19 A    20 A    21 A    22 A    23 A    24 A                  
 -5.503  -2.443  -2.436  -2.436  -2.418  -2.418  -1.465  -1.118
 25 A    26 A    27 A    28 A    29 A    30 A    31 A    32 A                  
 -0.928  -0.806  -0.673  -0.659  -0.634  -0.481  -0.476  -0.411
 33 A    34 A    35 A    36 A    37 A    38 A    39 A    40 A                  
 -0.410  -0.383
 41 A    42 A                                                                  
 -- Virtual --                   
 -0.043   0.074   0.095   0.104   0.128   0.132   0.143   0.189
 43 A    44 A    45 A    46 A    47 A    48 A    49 A    50 A                  
  0.193   0.196   0.235   0.252   0.260   0.304   0.319   0.324
 51 A    52 A    53 A    54 A    55 A    56 A    57 A    58 A                  
  0.329   0.368   0.492   0.547   0.547   0.569   0.575   0.595
 59 A    60 A    61 A    62 A    63 A    64 A    65 A    66 A                  
  0.612   0.653   0.692   0.799   0.877   0.906   0.973   0.990
 67 A    68 A    69 A    70 A    71 A    72 A    73 A    74 A                  
  1.036   1.067   1.129   1.154   1.179   1.208   1.252   1.271
 75 A    76 A    77 A    78 A    79 A    80 A    81 A    82 A                  
  1.369   1.512   1.521   1.563   1.595   1.910   1.966   1.990
 83 A    84 A    85 A    86 A    87 A    88 A    89 A    90 A                  
  2.175   2.402   2.487   2.604   2.612   2.736   2.867   3.072
 91 A    92 A    93 A    94 A    95 A    96 A    97 A    98 A                  
  3.162   3.402   4.098   4.129   4.365   4.429   4.451   4.470
 99 A   100 A   101 A   102 A   103 A   104 A   105 A   106 A                  
  4.480   4.503   4.549   4.681   4.791   5.156   6.498   6.526
107 A   108 A   109 A   110 A   111 A   112 A   113 A   114 A                  
  6.536  10.299  26.620  26.701  27.061  28.888  29.492  29.514
115 A   116 A   117 A   118 A   119 A   120 A   121 A   122 A                  
 29.521  29.841  29.849  29.849  29.870  29.944  36.509  37.212
123 A   124 A   125 A   126 A   127 A   128 A   129 A   130 A                  
130.551 130.567 130.583 154.278 219.1401912.197
131 A   132 A   133 A   134 A   135 A   136 A                                  

 Beta MOs, Restricted
 -- Occupied --                  
******* -180.91 -169.72 -169.72 -169.72 -104.87  -37.97  -33.16
  1 A     2 A     3 A     4 A     5 A     6 A     7 A     8 A                  
-33.150 -33.150 -24.341 -24.339 -24.339 -24.333 -24.333 -15.752
  9 A    10 A    11 A    12 A    13 A    14 A    15 A    16 A                  
-15.729 -10.593  -8.061  -8.058  -8.058  -7.283  -5.519  -5.504
 17 A    18 A    19 A    20 A    21 A    22 A    23 A    24 A                  
 -5.503  -2.443  -2.436  -2.436  -2.418  -2.418  -1.465  -1.118
 25 A    26 A    27 A    28 A    29 A    30 A    31 A    32 A                  
 -0.928  -0.806  -0.673  -0.659  -0.634  -0.481  -0.476  -0.411
 33 A    34 A    35 A    36 A    37 A    38 A    39 A    40 A                  
 -0.410  -0.383
 41 A    42 A                                                                  
 -- Virtual --                   
 -0.043   0.074   0.095   0.104   0.128   0.132   0.143   0.189
 43 A    44 A    45 A    46 A    47 A    48 A    49 A    50 A                  
  0.193   0.196   0.235   0.252   0.260   0.304   0.319   0.324
 51 A    52 A    53 A    54 A    55 A    56 A    57 A    58 A                  
  0.329   0.368   0.492   0.547   0.547   0.569   0.575   0.595
 59 A    60 A    61 A    62 A    63 A    64 A    65 A    66 A                  
  0.612   0.653   0.692   0.799   0.877   0.906   0.973   0.990
 67 A    68 A    69 A    70 A    71 A    72 A    73 A    74 A                  
  1.036   1.067   1.129   1.154   1.179   1.208   1.252   1.271
 75 A    76 A    77 A    78 A    79 A    80 A    81 A    82 A                  
  1.369   1.512   1.521   1.563   1.595   1.910   1.966   1.990
 83 A    84 A    85 A    86 A    87 A    88 A    89 A    90 A                  
  2.175   2.402   2.487   2.604   2.612   2.736   2.867   3.072
 91 A    92 A    93 A    94 A    95 A    96 A    97 A    98 A                  
  3.162   3.402   4.098   4.129   4.365   4.429   4.451   4.470
 99 A   100 A   101 A   102 A   103 A   104 A   105 A   106 A                  
  4.480   4.503   4.549   4.681   4.791   5.156   6.498   6.526
107 A   108 A   109 A   110 A   111 A   112 A   113 A   114 A                  
  6.536  10.299  26.620  26.701  27.061  28.888  29.492  29.514
115 A   116 A   117 A   118 A   119 A   120 A   121 A   122 A                  
 29.521  29.841  29.849  29.849  29.870  29.944  36.509  37.212
123 A   124 A   125 A   126 A   127 A   128 A   129 A   130 A                  
130.551 130.567 130.583 154.278 219.1401912.197
131 A   132 A   133 A   134 A   135 A   136 A                                  

 Occupation and symmetry of molecular orbitals

 Point group: C1 (1 irreducible representation).

                           A     All 
 -------------------------------------
 All molecular orbitals:
  - Alpha                  136   136 
  - Beta                   136   136 
 -------------------------------------
 Alpha orbitals:
  - Frozen occupied        25    25  
  - Active occupied        17    17  
  - Active virtual         94    94  
  - Frozen virtual         0     0   
 -------------------------------------
 Beta orbitals:
  - Frozen occupied        25    25  
  - Active occupied        17    17  
  - Active virtual         94    94  
  - Frozen virtual         0     0   
 -------------------------------------

 Import integrals:   CPU 0.00 s  wall 0.00 s

 Import integrals:   CPU 69.77 s  wall 14.93 s

 MP2 amplitudes:   CPU 0.22 s  wall 0.16 s

Running a double precision version
           CCSD T amplitudes will be solved using DIIS.

           Start     Size      MaxIter   EConv     TConv     
           3         7         100       1.00e-07  1.00e-05  
 ------------------------------------------------------------------------------
           Energy (a.u.)   Ediff      Tdiff       Comment
 ------------------------------------------------------------------------------
         -7485.83656399                           
     1   -7485.81350209   2.31e-02   8.05e-01     
     2   -7485.84389000   3.04e-02   1.14e-01     
     3   -7485.84030995   3.58e-03   5.79e-02     
     4   -7485.84387601   3.57e-03   2.32e-02     Switched to DIIS steps.
     5   -7485.84535974   1.48e-03   1.59e-02     
     6   -7485.84552491   1.65e-04   4.45e-03     
     7   -7485.84558705   6.21e-05   2.70e-03     
     8   -7485.84561437   2.73e-05   1.01e-03     
     9   -7485.84562956   1.52e-05   6.33e-04     
    10   -7485.84562824   1.31e-06   1.67e-04     
    11   -7485.84562924   9.93e-07   8.72e-05     
    12   -7485.84562881   4.24e-07   7.40e-05     
    13   -7485.84562895   1.39e-07   2.34e-05     
    14   -7485.84562887   8.03e-08   1.09e-05     
    15   -7485.84562867   2.01e-07   6.36e-06     
    16   -7485.84562859   8.53e-08   2.59e-06     
 ------------------------------------------------------------------------------
         -7485.84562859                           CCSD T converged.

End of double precision
 SCF energy                 = -7485.12101518
 MP2 energy                 = -7485.83656399
 CCSD correlation energy     =    -0.72461341
 CCSD total energy           = -7485.84562859

 CCSD  T1^2 = 0.0255  T2^2 = 0.2943  Leading amplitudes:

 Amplitude    Orbitals with energies
 -0.0370       42 (A) A                  ->    45 (A) A                   
              -0.3830                          0.0954                     
 -0.0370       42 (A) B                  ->    45 (A) B                   
              -0.3830                          0.0954                     
 -0.0361       38 (A) A                  ->    43 (A) A                   
              -0.4814                         -0.0435                     
 -0.0361       38 (A) B                  ->    43 (A) B                   
              -0.4814                         -0.0435                     

 Amplitude    Orbitals with energies
 -0.1213       42 (A) A      42 (A) B    ->    43 (A) A      43 (A) B     
              -0.3830       -0.3830           -0.0435       -0.0435       
  0.1213       42 (A) A      42 (A) B    ->    43 (A) B      43 (A) A     
              -0.3830       -0.3830           -0.0435       -0.0435       
  0.1213       42 (A) B      42 (A) A    ->    43 (A) A      43 (A) B     
              -0.3830       -0.3830           -0.0435       -0.0435       
 -0.1213       42 (A) B      42 (A) A    ->    43 (A) B      43 (A) A     
              -0.3830       -0.3830           -0.0435       -0.0435       

 Computing CCSD intemediates for later calculations in double precision
 Finished.

Running a double precision version
           CCSD Lambda amplitudes will be solved using DIIS.
           Start     Size      MaxIter   EConv     LConv     
           3         7         100       1.00e-07  1.00e-05  
 ------------------------------------------------------------------------------
            Enorm      Ldiff       Comment
 ------------------------------------------------------------------------------
     1     6.93e-02   5.47e-02     
     2     1.56e-02   3.54e-03     
     3     7.10e-03   3.16e-03     
     4     4.29e-03   1.25e-03     Switched to DIIS steps.
     5     1.82e-03   1.04e-03     
     6     1.08e-03   4.64e-04     
     7     3.78e-04   2.29e-04     
     8     1.76e-04   3.97e-05     
     9     7.67e-05   7.86e-06     
    10     4.35e-05   3.10e-06     
    11     2.22e-05   2.02e-06     
    12     9.11e-06   1.63e-06     
    13     3.94e-06   5.62e-08     
    14     1.82e-06   1.07e-07     
    15     1.09e-06   2.31e-07     
    16     5.68e-07   1.58e-07     
    17     3.03e-07   1.03e-07     
    18     1.54e-07   4.87e-08     
    19     7.88e-08   1.97e-08     
 ------------------------------------------------------------------------------
                                   CCSD Lambda converged.

 Computing density matrices in double precision...
           Orbital response amplitudes will be solved using DIIS.
           Start     Size      MaxIter   EConv     LConv     
           3         7         100       1.00e-06  1.00e-06  
 ------------------------------------------------------------------------------
            Enorm      Ldiff       Comment
 ------------------------------------------------------------------------------
     1     9.31e-02   1.28e-02     
     2     9.72e-02   1.90e-02     
     3     1.64e-01   3.85e-02     
     4     1.26e-02   7.43e-02     Switched to DIIS steps.
     5     5.44e-03   2.20e-03     
     6     1.58e-03   3.17e-04     
     7     6.18e-04   8.14e-05     
     8     3.56e-04   3.97e-05     
     9     4.95e-05   2.23e-05     
    10     3.70e-05   3.41e-06     
    11     6.41e-06   2.81e-06     
    12     2.26e-06   3.50e-07     
    13     1.57e-06   3.69e-07     
    14     3.34e-07   2.03e-07     
 ------------------------------------------------------------------------------
                                   Orbital response converged.

 Computing density matrices... Done.
 CCSD calculation:   CPU 1853.96 s  wall 321.16 s

 Transferring MO TPDM to AO TPDM
 Transferring g2_o1o1o1o1
 Transferring g2_o1o1o1v1
 Transferring g2_o1o1v1v1
 Transferring g2_o1v1o1v1
 Transferring g2_o1v1v1v1
 Transferring g2_v1v1v1v1
 Adding separable TPDM
 Computing TPDM gradient
 --------------------------------------------------------
 2e gradient
  Atom          X               Y               Z
 --------------------------------------------------------
    1        -45.379468       15.203253       -0.000002  
    2         -5.401851      -21.580148        0.000005  
    3         25.223993       -8.265542       -0.000001  
    4         25.557326       14.642437       -0.000001  
 --------------------------------------------------------
 --------------------------------------------------------
 Final gradient
  Atom          X               Y               Z
 --------------------------------------------------------
    1        -45.379468       15.203253       -0.000002  
    2         -5.401851      -21.580148        0.000005  
    3         25.223993       -8.265542       -0.000001  
    4         25.557326       14.642437       -0.000001  
 --------------------------------------------------------
 Analytic gradient from two-electron contribution:   CPU 339.36 s  wall 104.64 s

 Total ccman2 time:   CPU 2274.95 s  wall 444.37 s


 --------------------------------------------------------------

                    Orbital Energies (a.u.)
 --------------------------------------------------------------

 Alpha MOs
 -- Occupied --
*******-180.914-169.721-169.719-169.719-104.869 -37.967 -33.157
-33.150 -33.150 -24.341 -24.339 -24.339 -24.333 -24.333 -15.752
-15.729 -10.593  -8.061  -8.058  -8.058  -7.283  -5.519  -5.504
 -5.503  -2.443  -2.436  -2.436  -2.418  -2.418  -1.465  -1.118
 -0.928  -0.806  -0.673  -0.659  -0.634  -0.481  -0.476  -0.411
 -0.410  -0.383
 -- Virtual --
 -0.043   0.074   0.095   0.104   0.128   0.132   0.143   0.189
  0.193   0.196   0.235   0.252   0.260   0.304   0.319   0.324
  0.329   0.368   0.492   0.547   0.547   0.569   0.575   0.595
  0.612   0.653   0.692   0.799   0.877   0.906   0.973   0.990
  1.036   1.067   1.129   1.154   1.179   1.208   1.252   1.271
  1.369   1.512   1.521   1.563   1.595   1.910   1.966   1.990
  2.175   2.402   2.487   2.604   2.612   2.736   2.867   3.072
  3.162   3.402   4.098   4.129   4.365   4.429   4.451   4.470
  4.480   4.503   4.549   4.681   4.791   5.156   6.498   6.526
  6.536  10.299  26.620  26.701  27.061  28.888  29.492  29.514
 29.521  29.841  29.849  29.849  29.870  29.944  36.509  37.212
130.551 130.567 130.583 154.278 219.1401912.197
 --------------------------------------------------------------

          Ground-State Mulliken Net Atomic Charges

     Atom                 Charge (a.u.)
  ----------------------------------------
      1 I                     0.099004
      2 N                    -0.026176
      3 N                     0.042917
      4 Cl                   -0.115745
  ----------------------------------------
  Sum of atomic charges =    -0.000000

 -----------------------------------------------------------------
                    Cartesian Multipole Moments
 -----------------------------------------------------------------
    Charge (ESU x 10^10)
                -0.0000
    Dipole Moment (Debye)
         X       1.0515      Y      -0.4803      Z       0.0000
       Tot       1.1560
    Quadrupole Moments (Debye-Ang)
        XX     -53.5010     XY      -1.1781     YY     -52.9551
        XZ      -0.0000     YZ       0.0000     ZZ     -52.6008
    Octopole Moments (Debye-Ang^2)
       XXX      52.4583    XXY      -8.7060    XYY      13.6214
       YYY     -12.2845    XXZ      -0.0000    XYZ      -0.0000
       YYZ      -0.0000    XZZ      12.0712    YZZ      -0.5849
       ZZZ      -0.0000
    Hexadecapole Moments (Debye-Ang^3)
      XXXX    -835.8661   XXXY      -4.1552   XXYY    -163.8232
      XYYY       4.0402   YYYY    -205.3041   XXXZ      -0.0000
      XXYZ       0.0000   XYYZ      -0.0000   YYYZ       0.0000
      XXZZ    -149.7447   XYZZ      -3.2370   YYZZ     -43.9684
      XZZZ      -0.0000   YZZZ       0.0000   ZZZZ     -66.5529
 -----------------------------------------------------------------
 DrvMan completing analytic gradient of the correlated energy
 Correlated dipole moment
            1
    1   0.4137071
    2  -0.1889531
    3   0.0000001
 Energy read as -7485.845628586
 Full Analytical Gradient: (in a.u., or Hartree/Bohr)
             1             2             3             4
    1   -0.00013322   -0.00178743    0.00186220    0.00005846
    2    0.00005517   -0.00037398    0.00015768    0.00016113
    3    0.00000001   -0.00000002    0.00000002   -0.00000001
 Gradient time:  CPU 1.38 s  wall 1.41 s
 ----------------------------------------------------------------
             Standard Nuclear Orientation (Angstroms)
    I     Atom           X                Y                Z
 ----------------------------------------------------------------
    1      I       1.0800983423    -0.1217587198    -0.0000000000
    2      N      -0.5921269714     1.3658809965     0.0000000000
    3      N      -1.7465756849     1.1177023330     0.0000000000
    4      Cl     -2.4047819732    -0.6430512446    -0.0000000000
 ----------------------------------------------------------------
 Nuclear Repulsion Energy =   365.3672894742 hartrees
 There are       42 alpha and       42 beta electrons

                       Distance Matrix (Angstroms)
             I (  1)   N (  2)   N (  3)
   N (  2)  2.238171
   N (  3)  3.086479  1.180824
   Cl(  4)  3.523654  2.705832  1.879758

 Requested basis set is 6-311++G(d,p)
 There are 49 shells and 136 basis functions
 A cutoff of  1.0D-14 yielded   1050 shell pairs
 There are      8689 function pairs (      9790 Cartesian)
 Smallest overlap matrix eigenvalue = 1.55E-04
 Guess MOs from SCF MO coefficient file

 -----------------------------------------------------------------------
  General SCF calculation program by
  Eric Jon Sundstrom, Paul Horn, Yuezhi Mao, Dmitri Zuev, Alec White,
  David Stuck, Shaama M.S., Shane Yost, Joonho Lee, David Small,
  Daniel Levine, Susi Lehtola, Hugh Burton, Evgeny Epifanovsky
 -----------------------------------------------------------------------
 Hartree-Fock
 using 6 threads for integral computing
 -------------------------------------------------------
 OpenMP Integral computing Module                
 Release: version 2.0, May 2017, Q-Chem Inc. Pleasanton 
 -------------------------------------------------------
 A restricted SCF calculation will be
 performed using DIIS
 SCF converges when DIIS error is below 1.0e-08
 ---------------------------------------
  Cycle       Energy         DIIS error
 ---------------------------------------
    1   -7485.1208395567      4.47e-05  
    2   -7485.1208438423      1.29e-05  
    3   -7485.1208444156      7.96e-06  
    4   -7485.1208446226      2.29e-06  
    5   -7485.1208446657      1.14e-06  
    6   -7485.1208446756      5.94e-07  
    7   -7485.1208446778      2.11e-07  
    8   -7485.1208446783      7.99e-08  
    9   -7485.1208446782      3.55e-08  
   10   -7485.1208446784      1.33e-08  
   11   -7485.1208446783      5.69e-09  Convergence criterion met
 ---------------------------------------
 SCF time:   CPU 8.51s  wall 2.00s 
 SCF   energy in the final basis set =    -7485.1208446783
 Total energy in the final basis set =    -7485.1208446783


 ------------------------------------------------------------------------------

   CCMAN2: suite of methods based on coupled cluster
           and equation of motion theories.

   Components:
   * libvmm-1.3-trunk
     by Evgeny Epifanovsky, Ilya Kaliman.
   * libtensor-2.5-trunk
     by Evgeny Epifanovsky, Michael Wormit, Dmitry Zuev, Sam Manzer, 
        Ilya Kaliman.
   * libcc-2.5-trunk
     by Evgeny Epifanovsky, Arik Landau, Tomasz Kus, Kirill Khistyaev, 
        Dmitry Zuev, Prashant Manohar, Xintian Feng, Anna Krylov, 
        Matthew Goldey, Alec White, Thomas Jagau, Kaushik Nanda, 
        Anastasia Gunina, Alexander Kunitsa, Joonho Lee.

   CCMAN original authors:
   Anna I. Krylov, C. David Sherrill, Steven R. Gwaltney,
   Edward F. C. Byrd (2000)
   Sergey V. Levchenko, Lyudmila V. Slipchenko, Tao Wang,
   Ana-Maria C. Cristian (2003)
   Piotr A. Pieniazek, C. Melania Oana, Evgeny Epifanovsky (2007)
   Prashant Manohar (2009)

 ------------------------------------------------------------------------------


 Allocating and initializing 63808MB of RAM...
 Calculation will run on 6 cores.


 Alpha MOs, Restricted
 -- Occupied --                  
******* -180.91 -169.72 -169.72 -169.72 -104.87  -37.97  -33.16
  1 A     2 A     3 A     4 A     5 A     6 A     7 A     8 A                  
-33.150 -33.150 -24.341 -24.339 -24.339 -24.333 -24.333 -15.753
  9 A    10 A    11 A    12 A    13 A    14 A    15 A    16 A                  
-15.729 -10.593  -8.061  -8.058  -8.058  -7.283  -5.519  -5.504
 17 A    18 A    19 A    20 A    21 A    22 A    23 A    24 A                  
 -5.503  -2.443  -2.436  -2.436  -2.418  -2.418  -1.464  -1.118
 25 A    26 A    27 A    28 A    29 A    30 A    31 A    32 A                  
 -0.928  -0.806  -0.672  -0.658  -0.633  -0.481  -0.476  -0.412
 33 A    34 A    35 A    36 A    37 A    38 A    39 A    40 A                  
 -0.410  -0.383
 41 A    42 A                                                                  
 -- Virtual --                   
 -0.043   0.074   0.095   0.104   0.128   0.132   0.143   0.189
 43 A    44 A    45 A    46 A    47 A    48 A    49 A    50 A                  
  0.193   0.196   0.235   0.252   0.260   0.304   0.319   0.324
 51 A    52 A    53 A    54 A    55 A    56 A    57 A    58 A                  
  0.329   0.367   0.492   0.547   0.547   0.569   0.575   0.595
 59 A    60 A    61 A    62 A    63 A    64 A    65 A    66 A                  
  0.612   0.652   0.692   0.798   0.877   0.906   0.973   0.990
 67 A    68 A    69 A    70 A    71 A    72 A    73 A    74 A                  
  1.036   1.067   1.129   1.154   1.178   1.208   1.252   1.271
 75 A    76 A    77 A    78 A    79 A    80 A    81 A    82 A                  
  1.369   1.512   1.521   1.562   1.595   1.909   1.966   1.991
 83 A    84 A    85 A    86 A    87 A    88 A    89 A    90 A                  
  2.176   2.401   2.487   2.604   2.612   2.734   2.867   3.069
 91 A    92 A    93 A    94 A    95 A    96 A    97 A    98 A                  
  3.160   3.399   4.097   4.129   4.364   4.428   4.451   4.470
 99 A   100 A   101 A   102 A   103 A   104 A   105 A   106 A                  
  4.480   4.501   4.547   4.681   4.791   5.159   6.498   6.525
107 A   108 A   109 A   110 A   111 A   112 A   113 A   114 A                  
  6.536  10.299  26.620  26.701  27.061  28.888  29.492  29.514
115 A   116 A   117 A   118 A   119 A   120 A   121 A   122 A                  
 29.521  29.841  29.849  29.849  29.870  29.944  36.510  37.203
123 A   124 A   125 A   126 A   127 A   128 A   129 A   130 A                  
130.551 130.567 130.583 154.278 219.1401912.197
131 A   132 A   133 A   134 A   135 A   136 A                                  

 Beta MOs, Restricted
 -- Occupied --                  
******* -180.91 -169.72 -169.72 -169.72 -104.87  -37.97  -33.16
  1 A     2 A     3 A     4 A     5 A     6 A     7 A     8 A                  
-33.150 -33.150 -24.341 -24.339 -24.339 -24.333 -24.333 -15.753
  9 A    10 A    11 A    12 A    13 A    14 A    15 A    16 A                  
-15.729 -10.593  -8.061  -8.058  -8.058  -7.283  -5.519  -5.504
 17 A    18 A    19 A    20 A    21 A    22 A    23 A    24 A                  
 -5.503  -2.443  -2.436  -2.436  -2.418  -2.418  -1.464  -1.118
 25 A    26 A    27 A    28 A    29 A    30 A    31 A    32 A                  
 -0.928  -0.806  -0.672  -0.658  -0.633  -0.481  -0.476  -0.412
 33 A    34 A    35 A    36 A    37 A    38 A    39 A    40 A                  
 -0.410  -0.383
 41 A    42 A                                                                  
 -- Virtual --                   
 -0.043   0.074   0.095   0.104   0.128   0.132   0.143   0.189
 43 A    44 A    45 A    46 A    47 A    48 A    49 A    50 A                  
  0.193   0.196   0.235   0.252   0.260   0.304   0.319   0.324
 51 A    52 A    53 A    54 A    55 A    56 A    57 A    58 A                  
  0.329   0.367   0.492   0.547   0.547   0.569   0.575   0.595
 59 A    60 A    61 A    62 A    63 A    64 A    65 A    66 A                  
  0.612   0.652   0.692   0.798   0.877   0.906   0.973   0.990
 67 A    68 A    69 A    70 A    71 A    72 A    73 A    74 A                  
  1.036   1.067   1.129   1.154   1.178   1.208   1.252   1.271
 75 A    76 A    77 A    78 A    79 A    80 A    81 A    82 A                  
  1.369   1.512   1.521   1.562   1.595   1.909   1.966   1.991
 83 A    84 A    85 A    86 A    87 A    88 A    89 A    90 A                  
  2.176   2.401   2.487   2.604   2.612   2.734   2.867   3.069
 91 A    92 A    93 A    94 A    95 A    96 A    97 A    98 A                  
  3.160   3.399   4.097   4.129   4.364   4.428   4.451   4.470
 99 A   100 A   101 A   102 A   103 A   104 A   105 A   106 A                  
  4.480   4.501   4.547   4.681   4.791   5.159   6.498   6.525
107 A   108 A   109 A   110 A   111 A   112 A   113 A   114 A                  
  6.536  10.299  26.620  26.701  27.061  28.888  29.492  29.514
115 A   116 A   117 A   118 A   119 A   120 A   121 A   122 A                  
 29.521  29.841  29.849  29.849  29.870  29.944  36.510  37.203
123 A   124 A   125 A   126 A   127 A   128 A   129 A   130 A                  
130.551 130.567 130.583 154.278 219.1401912.197
131 A   132 A   133 A   134 A   135 A   136 A                                  

 Occupation and symmetry of molecular orbitals

 Point group: C1 (1 irreducible representation).

                           A     All 
 -------------------------------------
 All molecular orbitals:
  - Alpha                  136   136 
  - Beta                   136   136 
 -------------------------------------
 Alpha orbitals:
  - Frozen occupied        25    25  
  - Active occupied        17    17  
  - Active virtual         94    94  
  - Frozen virtual         0     0   
 -------------------------------------
 Beta orbitals:
  - Frozen occupied        25    25  
  - Active occupied        17    17  
  - Active virtual         94    94  
  - Frozen virtual         0     0   
 -------------------------------------

 Import integrals:   CPU 0.00 s  wall 0.00 s

 Import integrals:   CPU 66.00 s  wall 13.06 s

 MP2 amplitudes:   CPU 0.13 s  wall 0.09 s

Running a double precision version
           CCSD T amplitudes will be solved using DIIS.

           Start     Size      MaxIter   EConv     TConv     
           3         7         100       1.00e-07  1.00e-05  
 ------------------------------------------------------------------------------
           Energy (a.u.)   Ediff      Tdiff       Comment
 ------------------------------------------------------------------------------
         -7485.83658871                           
     1   -7485.81345488   2.31e-02   8.05e-01     
     2   -7485.84389945   3.04e-02   1.14e-01     
     3   -7485.84030341   3.60e-03   5.79e-02     
     4   -7485.84387639   3.57e-03   2.32e-02     Switched to DIIS steps.
     5   -7485.84536113   1.48e-03   1.59e-02     
     6   -7485.84552652   1.65e-04   4.45e-03     
     7   -7485.84558872   6.22e-05   2.69e-03     
     8   -7485.84561588   2.72e-05   1.01e-03     
     9   -7485.84563097   1.51e-05   6.31e-04     
    10   -7485.84562967   1.30e-06   1.66e-04     
    11   -7485.84563065   9.81e-07   8.66e-05     
    12   -7485.84563023   4.20e-07   7.35e-05     
    13   -7485.84563037   1.43e-07   2.34e-05     
    14   -7485.84563029   8.09e-08   1.09e-05     
    15   -7485.84563009   1.98e-07   6.33e-06     
    16   -7485.84563001   8.62e-08   2.58e-06     
 ------------------------------------------------------------------------------
         -7485.84563001                           CCSD T converged.

End of double precision
 SCF energy                 = -7485.12084468
 MP2 energy                 = -7485.83658871
 CCSD correlation energy     =    -0.72478533
 CCSD total energy           = -7485.84563001

 CCSD  T1^2 = 0.0255  T2^2 = 0.2944  Leading amplitudes:

 Amplitude    Orbitals with energies
 -0.0371       42 (A) A                  ->    45 (A) A                   
              -0.3833                          0.0952                     
 -0.0371       42 (A) B                  ->    45 (A) B                   
              -0.3833                          0.0952                     
 -0.0360       38 (A) A                  ->    43 (A) A                   
              -0.4815                         -0.0432                     
 -0.0360       38 (A) B                  ->    43 (A) B                   
              -0.4815                         -0.0432                     

 Amplitude    Orbitals with energies
 -0.1202       42 (A) A      42 (A) B    ->    43 (A) A      43 (A) B     
              -0.3833       -0.3833           -0.0432       -0.0432       
  0.1202       42 (A) A      42 (A) B    ->    43 (A) B      43 (A) A     
              -0.3833       -0.3833           -0.0432       -0.0432       
  0.1202       42 (A) B      42 (A) A    ->    43 (A) A      43 (A) B     
              -0.3833       -0.3833           -0.0432       -0.0432       
 -0.1202       42 (A) B      42 (A) A    ->    43 (A) B      43 (A) A     
              -0.3833       -0.3833           -0.0432       -0.0432       

 Computing CCSD intemediates for later calculations in double precision
 Finished.

Running a double precision version
           CCSD Lambda amplitudes will be solved using DIIS.
           Start     Size      MaxIter   EConv     LConv     
           3         7         100       1.00e-07  1.00e-05  
 ------------------------------------------------------------------------------
            Enorm      Ldiff       Comment
 ------------------------------------------------------------------------------
     1     6.93e-02   5.47e-02     
     2     1.56e-02   3.55e-03     
     3     7.09e-03   3.16e-03     
     4     4.29e-03   1.25e-03     Switched to DIIS steps.
     5     1.82e-03   1.04e-03     
     6     1.08e-03   4.63e-04     
     7     3.77e-04   2.28e-04     
     8     1.75e-04   3.92e-05     
     9     7.61e-05   7.61e-06     
    10     4.32e-05   2.98e-06     
    11     2.21e-05   1.95e-06     
    12     9.11e-06   1.61e-06     
    13     3.93e-06   5.63e-08     
    14     1.81e-06   1.11e-07     
    15     1.08e-06   2.29e-07     
    16     5.63e-07   1.55e-07     
    17     3.02e-07   1.02e-07     
    18     1.53e-07   4.86e-08     
    19     7.79e-08   1.97e-08     
 ------------------------------------------------------------------------------
                                   CCSD Lambda converged.

 Computing density matrices in double precision...
           Orbital response amplitudes will be solved using DIIS.
           Start     Size      MaxIter   EConv     LConv     
           3         7         100       1.00e-06  1.00e-06  
 ------------------------------------------------------------------------------
            Enorm      Ldiff       Comment
 ------------------------------------------------------------------------------
     1     9.33e-02   1.26e-02     
     2     9.78e-02   1.91e-02     
     3     1.65e-01   3.89e-02     
     4     1.26e-02   7.50e-02     Switched to DIIS steps.
     5     5.40e-03   2.17e-03     
     6     1.58e-03   3.21e-04     
     7     6.21e-04   7.92e-05     
     8     3.58e-04   3.98e-05     
     9     4.94e-05   2.24e-05     
    10     3.67e-05   3.42e-06     
    11     6.51e-06   2.79e-06     
    12     2.30e-06   3.49e-07     
    13     1.60e-06   3.76e-07     
    14     3.42e-07   2.07e-07     
 ------------------------------------------------------------------------------
                                   Orbital response converged.

 Computing density matrices... Done.
 CCSD calculation:   CPU 1851.94 s  wall 320.75 s

 Transferring MO TPDM to AO TPDM
 Transferring g2_o1o1o1o1
 Transferring g2_o1o1o1v1
 Transferring g2_o1o1v1v1
 Transferring g2_o1v1o1v1
 Transferring g2_o1v1v1v1
 Transferring g2_v1v1v1v1
 Adding separable TPDM
 Computing TPDM gradient
 --------------------------------------------------------
 2e gradient
  Atom          X               Y               Z
 --------------------------------------------------------
    1        -45.383442       15.204330       -0.000000  
    2         -5.344114      -21.567212        0.000000  
    3         25.173712       -8.300665       -0.000000  
    4         25.553844       14.663548       -0.000000  
 --------------------------------------------------------
 --------------------------------------------------------
 Final gradient
  Atom          X               Y               Z
 --------------------------------------------------------
    1        -45.383442       15.204330       -0.000000  
    2         -5.344114      -21.567212        0.000000  
    3         25.173712       -8.300665       -0.000000  
    4         25.553844       14.663548       -0.000000  
 --------------------------------------------------------
 Analytic gradient from two-electron contribution:   CPU 334.52 s  wall 102.92 s

 Total ccman2 time:   CPU 2259.08 s  wall 438.83 s


 --------------------------------------------------------------

                    Orbital Energies (a.u.)
 --------------------------------------------------------------

 Alpha MOs
 -- Occupied --
*******-180.914-169.721-169.719-169.719-104.869 -37.967 -33.157
-33.150 -33.150 -24.341 -24.339 -24.339 -24.333 -24.333 -15.753
-15.729 -10.593  -8.061  -8.058  -8.058  -7.283  -5.519  -5.504
 -5.503  -2.443  -2.436  -2.436  -2.418  -2.418  -1.464  -1.118
 -0.928  -0.806  -0.672  -0.658  -0.633  -0.481  -0.476  -0.412
 -0.410  -0.383
 -- Virtual --
 -0.043   0.074   0.095   0.104   0.128   0.132   0.143   0.189
  0.193   0.196   0.235   0.252   0.260   0.304   0.319   0.324
  0.329   0.367   0.492   0.547   0.547   0.569   0.575   0.595
  0.612   0.652   0.692   0.798   0.877   0.906   0.973   0.990
  1.036   1.067   1.129   1.154   1.178   1.208   1.252   1.271
  1.369   1.512   1.521   1.562   1.595   1.909   1.966   1.991
  2.176   2.401   2.487   2.604   2.612   2.734   2.867   3.069
  3.160   3.399   4.097   4.129   4.364   4.428   4.451   4.470
  4.480   4.501   4.547   4.681   4.791   5.159   6.498   6.525
  6.536  10.299  26.620  26.701  27.061  28.888  29.492  29.514
 29.521  29.841  29.849  29.849  29.870  29.944  36.510  37.203
130.551 130.567 130.583 154.278 219.1401912.197
 --------------------------------------------------------------

          Ground-State Mulliken Net Atomic Charges

     Atom                 Charge (a.u.)
  ----------------------------------------
      1 I                     0.099347
      2 N                    -0.027503
      3 N                     0.043284
      4 Cl                   -0.115128
  ----------------------------------------
  Sum of atomic charges =    -0.000000

 -----------------------------------------------------------------
                    Cartesian Multipole Moments
 -----------------------------------------------------------------
    Charge (ESU x 10^10)
                -0.0000
    Dipole Moment (Debye)
         X       1.0510      Y      -0.4909      Z       0.0000
       Tot       1.1599
    Quadrupole Moments (Debye-Ang)
        XX     -53.4837     XY      -1.1634     YY     -52.9720
        XZ      -0.0000     YZ       0.0000     ZZ     -52.6030
    Octopole Moments (Debye-Ang^2)
       XXX      52.4773    XXY      -8.7395    XYY      13.6442
       YYY     -12.3454    XXZ      -0.0000    XYZ      -0.0000
       YYZ      -0.0000    XZZ      12.0850    YZZ      -0.5965
       ZZZ      -0.0000
    Hexadecapole Moments (Debye-Ang^3)
      XXXX    -835.9348   XXXY      -4.0417   XXYY    -163.8777
      XYYY       4.1582   YYYY    -205.4120   XXXZ      -0.0000
      XXYZ       0.0000   XYYZ      -0.0000   YYYZ       0.0000
      XXZZ    -149.7691   XYZZ      -3.2097   YYZZ     -43.9825
      XZZZ      -0.0000   YZZZ       0.0000   ZZZZ     -66.5518
 -----------------------------------------------------------------
 DrvMan completing analytic gradient of the correlated energy
 Correlated dipole moment
            1
    1   0.4134766
    2  -0.1931203
    3   0.0000000
 Energy read as -7485.845630005
 Full Analytical Gradient: (in a.u., or Hartree/Bohr)
             1             2             3             4
    1    0.00012826    0.00098454   -0.00110762   -0.00000518
    2   -0.00008020    0.00022029   -0.00003861   -0.00010149
    3    0.00000000   -0.00000000    0.00000000   -0.00000000
 Gradient time:  CPU 1.40 s  wall 1.48 s
 ----------------------------------------------------------------
             Standard Nuclear Orientation (Angstroms)
    I     Atom           X                Y                Z
 ----------------------------------------------------------------
    1      I       1.0800983423    -0.1217587198    -0.0000000000
    2      N      -0.5921269714     1.3658809965     0.0000000000
    3      N      -1.7455756849     1.1187023330     0.0000000000
    4      Cl     -2.4047819732    -0.6430512446    -0.0000000000
 ----------------------------------------------------------------
 Nuclear Repulsion Energy =   365.3770708903 hartrees
 There are       42 alpha and       42 beta electrons

                       Distance Matrix (Angstroms)
             I (  1)   N (  2)   N (  3)
   N (  2)  2.238171
   N (  3)  3.085965  1.179636
   Cl(  4)  3.523654  2.705832  1.881045

 Requested basis set is 6-311++G(d,p)
 There are 49 shells and 136 basis functions
 A cutoff of  1.0D-14 yielded   1050 shell pairs
 There are      8689 function pairs (      9790 Cartesian)
 Smallest overlap matrix eigenvalue = 1.54E-04
 Guess MOs from SCF MO coefficient file

 -----------------------------------------------------------------------
  General SCF calculation program by
  Eric Jon Sundstrom, Paul Horn, Yuezhi Mao, Dmitri Zuev, Alec White,
  David Stuck, Shaama M.S., Shane Yost, Joonho Lee, David Small,
  Daniel Levine, Susi Lehtola, Hugh Burton, Evgeny Epifanovsky
 -----------------------------------------------------------------------
 Hartree-Fock
 using 6 threads for integral computing
 -------------------------------------------------------
 OpenMP Integral computing Module                
 Release: version 2.0, May 2017, Q-Chem Inc. Pleasanton 
 -------------------------------------------------------
 A restricted SCF calculation will be
 performed using DIIS
 SCF converges when DIIS error is below 1.0e-08
 ---------------------------------------
  Cycle       Energy         DIIS error
 ---------------------------------------
    1   -7485.1209318800      3.12e-05  
    2   -7485.1209343599      9.08e-06  
    3   -7485.1209346961      5.78e-06  
    4   -7485.1209348125      2.04e-06  
    5   -7485.1209348447      9.89e-07  
    6   -7485.1209348533      5.26e-07  
    7   -7485.1209348553      1.67e-07  
    8   -7485.1209348557      7.26e-08  
    9   -7485.1209348557      2.95e-08  
   10   -7485.1209348557      9.06e-09  Convergence criterion met
 ---------------------------------------
 SCF time:   CPU 7.77s  wall 2.00s 
 SCF   energy in the final basis set =    -7485.1209348557
 Total energy in the final basis set =    -7485.1209348557


 ------------------------------------------------------------------------------

   CCMAN2: suite of methods based on coupled cluster
           and equation of motion theories.

   Components:
   * libvmm-1.3-trunk
     by Evgeny Epifanovsky, Ilya Kaliman.
   * libtensor-2.5-trunk
     by Evgeny Epifanovsky, Michael Wormit, Dmitry Zuev, Sam Manzer, 
        Ilya Kaliman.
   * libcc-2.5-trunk
     by Evgeny Epifanovsky, Arik Landau, Tomasz Kus, Kirill Khistyaev, 
        Dmitry Zuev, Prashant Manohar, Xintian Feng, Anna Krylov, 
        Matthew Goldey, Alec White, Thomas Jagau, Kaushik Nanda, 
        Anastasia Gunina, Alexander Kunitsa, Joonho Lee.

   CCMAN original authors:
   Anna I. Krylov, C. David Sherrill, Steven R. Gwaltney,
   Edward F. C. Byrd (2000)
   Sergey V. Levchenko, Lyudmila V. Slipchenko, Tao Wang,
   Ana-Maria C. Cristian (2003)
   Piotr A. Pieniazek, C. Melania Oana, Evgeny Epifanovsky (2007)
   Prashant Manohar (2009)

 ------------------------------------------------------------------------------


 Allocating and initializing 63808MB of RAM...
 Calculation will run on 6 cores.


 Alpha MOs, Restricted
 -- Occupied --                  
******* -180.91 -169.72 -169.72 -169.72 -104.87  -37.97  -33.16
  1 A     2 A     3 A     4 A     5 A     6 A     7 A     8 A                  
-33.151 -33.150 -24.341 -24.339 -24.339 -24.333 -24.333 -15.753
  9 A    10 A    11 A    12 A    13 A    14 A    15 A    16 A                  
-15.729 -10.593  -8.061  -8.057  -8.057  -7.284  -5.519  -5.504
 17 A    18 A    19 A    20 A    21 A    22 A    23 A    24 A                  
 -5.504  -2.443  -2.436  -2.436  -2.419  -2.419  -1.465  -1.117
 25 A    26 A    27 A    28 A    29 A    30 A    31 A    32 A                  
 -0.928  -0.806  -0.672  -0.659  -0.634  -0.481  -0.476  -0.412
 33 A    34 A    35 A    36 A    37 A    38 A    39 A    40 A                  
 -0.410  -0.383
 41 A    42 A                                                                  
 -- Virtual --                   
 -0.043   0.074   0.095   0.104   0.128   0.132   0.143   0.189
 43 A    44 A    45 A    46 A    47 A    48 A    49 A    50 A                  
  0.193   0.196   0.235   0.252   0.260   0.304   0.319   0.323
 51 A    52 A    53 A    54 A    55 A    56 A    57 A    58 A                  
  0.329   0.367   0.492   0.547   0.547   0.569   0.575   0.595
 59 A    60 A    61 A    62 A    63 A    64 A    65 A    66 A                  
  0.612   0.652   0.692   0.798   0.877   0.906   0.973   0.990
 67 A    68 A    69 A    70 A    71 A    72 A    73 A    74 A                  
  1.036   1.067   1.129   1.155   1.179   1.208   1.251   1.271
 75 A    76 A    77 A    78 A    79 A    80 A    81 A    82 A                  
  1.369   1.512   1.521   1.562   1.595   1.909   1.966   1.991
 83 A    84 A    85 A    86 A    87 A    88 A    89 A    90 A                  
  2.175   2.402   2.487   2.604   2.612   2.735   2.868   3.071
 91 A    92 A    93 A    94 A    95 A    96 A    97 A    98 A                  
  3.161   3.401   4.097   4.129   4.364   4.429   4.451   4.470
 99 A   100 A   101 A   102 A   103 A   104 A   105 A   106 A                  
  4.479   4.502   4.548   4.681   4.791   5.157   6.498   6.525
107 A   108 A   109 A   110 A   111 A   112 A   113 A   114 A                  
  6.536  10.299  26.620  26.701  27.061  28.888  29.492  29.513
115 A   116 A   117 A   118 A   119 A   120 A   121 A   122 A                  
 29.521  29.841  29.849  29.849  29.870  29.944  36.509  37.209
123 A   124 A   125 A   126 A   127 A   128 A   129 A   130 A                  
130.551 130.567 130.582 154.278 219.1401912.197
131 A   132 A   133 A   134 A   135 A   136 A                                  

 Beta MOs, Restricted
 -- Occupied --                  
******* -180.91 -169.72 -169.72 -169.72 -104.87  -37.97  -33.16
  1 A     2 A     3 A     4 A     5 A     6 A     7 A     8 A                  
-33.151 -33.150 -24.341 -24.339 -24.339 -24.333 -24.333 -15.753
  9 A    10 A    11 A    12 A    13 A    14 A    15 A    16 A                  
-15.729 -10.593  -8.061  -8.057  -8.057  -7.284  -5.519  -5.504
 17 A    18 A    19 A    20 A    21 A    22 A    23 A    24 A                  
 -5.504  -2.443  -2.436  -2.436  -2.419  -2.419  -1.465  -1.117
 25 A    26 A    27 A    28 A    29 A    30 A    31 A    32 A                  
 -0.928  -0.806  -0.672  -0.659  -0.634  -0.481  -0.476  -0.412
 33 A    34 A    35 A    36 A    37 A    38 A    39 A    40 A                  
 -0.410  -0.383
 41 A    42 A                                                                  
 -- Virtual --                   
 -0.043   0.074   0.095   0.104   0.128   0.132   0.143   0.189
 43 A    44 A    45 A    46 A    47 A    48 A    49 A    50 A                  
  0.193   0.196   0.235   0.252   0.260   0.304   0.319   0.323
 51 A    52 A    53 A    54 A    55 A    56 A    57 A    58 A                  
  0.329   0.367   0.492   0.547   0.547   0.569   0.575   0.595
 59 A    60 A    61 A    62 A    63 A    64 A    65 A    66 A                  
  0.612   0.652   0.692   0.798   0.877   0.906   0.973   0.990
 67 A    68 A    69 A    70 A    71 A    72 A    73 A    74 A                  
  1.036   1.067   1.129   1.155   1.179   1.208   1.251   1.271
 75 A    76 A    77 A    78 A    79 A    80 A    81 A    82 A                  
  1.369   1.512   1.521   1.562   1.595   1.909   1.966   1.991
 83 A    84 A    85 A    86 A    87 A    88 A    89 A    90 A                  
  2.175   2.402   2.487   2.604   2.612   2.735   2.868   3.071
 91 A    92 A    93 A    94 A    95 A    96 A    97 A    98 A                  
  3.161   3.401   4.097   4.129   4.364   4.429   4.451   4.470
 99 A   100 A   101 A   102 A   103 A   104 A   105 A   106 A                  
  4.479   4.502   4.548   4.681   4.791   5.157   6.498   6.525
107 A   108 A   109 A   110 A   111 A   112 A   113 A   114 A                  
  6.536  10.299  26.620  26.701  27.061  28.888  29.492  29.513
115 A   116 A   117 A   118 A   119 A   120 A   121 A   122 A                  
 29.521  29.841  29.849  29.849  29.870  29.944  36.509  37.209
123 A   124 A   125 A   126 A   127 A   128 A   129 A   130 A                  
130.551 130.567 130.582 154.278 219.1401912.197
131 A   132 A   133 A   134 A   135 A   136 A                                  

 Occupation and symmetry of molecular orbitals

 Point group: C1 (1 irreducible representation).

                           A     All 
 -------------------------------------
 All molecular orbitals:
  - Alpha                  136   136 
  - Beta                   136   136 
 -------------------------------------
 Alpha orbitals:
  - Frozen occupied        25    25  
  - Active occupied        17    17  
  - Active virtual         94    94  
  - Frozen virtual         0     0   
 -------------------------------------
 Beta orbitals:
  - Frozen occupied        25    25  
  - Active occupied        17    17  
  - Active virtual         94    94  
  - Frozen virtual         0     0   
 -------------------------------------

 Import integrals:   CPU 0.00 s  wall 0.00 s

 Import integrals:   CPU 69.17 s  wall 13.58 s

 MP2 amplitudes:   CPU 0.13 s  wall 0.10 s

Running a double precision version
           CCSD T amplitudes will be solved using DIIS.

           Start     Size      MaxIter   EConv     TConv     
           3         7         100       1.00e-07  1.00e-05  
 ------------------------------------------------------------------------------
           Energy (a.u.)   Ediff      Tdiff       Comment
 ------------------------------------------------------------------------------
         -7485.83657384                           
     1   -7485.81347410   2.31e-02   8.05e-01     
     2   -7485.84389350   3.04e-02   1.14e-01     
     3   -7485.84030481   3.59e-03   5.79e-02     
     4   -7485.84387565   3.57e-03   2.32e-02     Switched to DIIS steps.
     5   -7485.84536112   1.49e-03   1.59e-02     
     6   -7485.84552664   1.66e-04   4.46e-03     
     7   -7485.84558889   6.22e-05   2.70e-03     
     8   -7485.84561619   2.73e-05   1.01e-03     
     9   -7485.84563136   1.52e-05   6.33e-04     
    10   -7485.84563005   1.32e-06   1.67e-04     
    11   -7485.84563104   9.91e-07   8.71e-05     
    12   -7485.84563062   4.23e-07   7.39e-05     
    13   -7485.84563076   1.42e-07   2.35e-05     
    14   -7485.84563068   8.03e-08   1.09e-05     
    15   -7485.84563048   2.00e-07   6.36e-06     
    16   -7485.84563039   8.57e-08   2.58e-06     
 ------------------------------------------------------------------------------
         -7485.84563039                           CCSD T converged.

End of double precision
 SCF energy                 = -7485.12093486
 MP2 energy                 = -7485.83657384
 CCSD correlation energy     =    -0.72469554
 CCSD total energy           = -7485.84563039

 CCSD  T1^2 = 0.0255  T2^2 = 0.2944  Leading amplitudes:

 Amplitude    Orbitals with energies
 -0.0371       42 (A) A                  ->    45 (A) A                   
              -0.3831                          0.0953                     
 -0.0371       42 (A) B                  ->    45 (A) B                   
              -0.3831                          0.0953                     
 -0.0361       38 (A) A                  ->    43 (A) A                   
              -0.4813                         -0.0435                     
 -0.0361       38 (A) B                  ->    43 (A) B                   
              -0.4813                         -0.0435                     

 Amplitude    Orbitals with energies
 -0.1211       42 (A) A      42 (A) B    ->    43 (A) A      43 (A) B     
              -0.3831       -0.3831           -0.0435       -0.0435       
  0.1211       42 (A) A      42 (A) B    ->    43 (A) B      43 (A) A     
              -0.3831       -0.3831           -0.0435       -0.0435       
  0.1211       42 (A) B      42 (A) A    ->    43 (A) A      43 (A) B     
              -0.3831       -0.3831           -0.0435       -0.0435       
 -0.1211       42 (A) B      42 (A) A    ->    43 (A) B      43 (A) A     
              -0.3831       -0.3831           -0.0435       -0.0435       

 Computing CCSD intemediates for later calculations in double precision
 Finished.

Running a double precision version
           CCSD Lambda amplitudes will be solved using DIIS.
           Start     Size      MaxIter   EConv     LConv     
           3         7         100       1.00e-07  1.00e-05  
 ------------------------------------------------------------------------------
            Enorm      Ldiff       Comment
 ------------------------------------------------------------------------------
     1     6.93e-02   5.47e-02     
     2     1.56e-02   3.55e-03     
     3     7.10e-03   3.16e-03     
     4     4.30e-03   1.25e-03     Switched to DIIS steps.
     5     1.82e-03   1.04e-03     
     6     1.08e-03   4.64e-04     
     7     3.78e-04   2.29e-04     
     8     1.76e-04   3.97e-05     
     9     7.67e-05   7.82e-06     
    10     4.35e-05   3.08e-06     
    11     2.22e-05   2.00e-06     
    12     9.15e-06   1.63e-06     
    13     3.96e-06   5.43e-08     
    14     1.83e-06   1.08e-07     
    15     1.09e-06   2.32e-07     
    16     5.70e-07   1.58e-07     
    17     3.04e-07   1.04e-07     
    18     1.55e-07   4.92e-08     
    19     7.87e-08   2.00e-08     
 ------------------------------------------------------------------------------
                                   CCSD Lambda converged.

 Computing density matrices in double precision...
           Orbital response amplitudes will be solved using DIIS.
           Start     Size      MaxIter   EConv     LConv     
           3         7         100       1.00e-06  1.00e-06  
 ------------------------------------------------------------------------------
            Enorm      Ldiff       Comment
 ------------------------------------------------------------------------------
     1     9.32e-02   1.27e-02     
     2     9.73e-02   1.90e-02     
     3     1.64e-01   3.86e-02     
     4     1.26e-02   7.45e-02     Switched to DIIS steps.
     5     5.44e-03   2.20e-03     
     6     1.58e-03   3.17e-04     
     7     6.20e-04   8.17e-05     
     8     3.58e-04   3.95e-05     
     9     4.96e-05   2.25e-05     
    10     3.69e-05   3.42e-06     
    11     6.45e-06   2.81e-06     
    12     2.29e-06   3.48e-07     
    13     1.60e-06   3.76e-07     
    14     3.43e-07   2.08e-07     
 ------------------------------------------------------------------------------
                                   Orbital response converged.

 Computing density matrices... Done.
 CCSD calculation:   CPU 1850.26 s  wall 320.26 s

 Transferring MO TPDM to AO TPDM
 Transferring g2_o1o1o1o1
 Transferring g2_o1o1o1v1
 Transferring g2_o1o1v1v1
 Transferring g2_o1v1o1v1
 Transferring g2_o1v1v1v1
 Transferring g2_v1v1v1v1
 Adding separable TPDM
 Computing TPDM gradient
 --------------------------------------------------------
 2e gradient
  Atom          X               Y               Z
 --------------------------------------------------------
    1        -45.377534       15.205825       -0.000000  
    2         -5.386760      -21.557057        0.000000  
    3         25.216307       -8.291776       -0.000000  
    4         25.547986       14.643008       -0.000000  
 --------------------------------------------------------
 --------------------------------------------------------
 Final gradient
  Atom          X               Y               Z
 --------------------------------------------------------
    1        -45.377534       15.205825       -0.000000  
    2         -5.386760      -21.557057        0.000000  
    3         25.216307       -8.291776       -0.000000  
    4         25.547986       14.643008       -0.000000  
 --------------------------------------------------------
 Analytic gradient from two-electron contribution:   CPU 323.94 s  wall 99.82 s

 Total ccman2 time:   CPU 2249.83 s  wall 435.50 s


 --------------------------------------------------------------

                    Orbital Energies (a.u.)
 --------------------------------------------------------------

 Alpha MOs
 -- Occupied --
*******-180.914-169.721-169.720-169.720-104.869 -37.968 -33.157
-33.151 -33.150 -24.341 -24.339 -24.339 -24.333 -24.333 -15.753
-15.729 -10.593  -8.061  -8.057  -8.057  -7.284  -5.519  -5.504
 -5.504  -2.443  -2.436  -2.436  -2.419  -2.419  -1.465  -1.117
 -0.928  -0.806  -0.672  -0.659  -0.634  -0.481  -0.476  -0.412
 -0.410  -0.383
 -- Virtual --
 -0.043   0.074   0.095   0.104   0.128   0.132   0.143   0.189
  0.193   0.196   0.235   0.252   0.260   0.304   0.319   0.323
  0.329   0.367   0.492   0.547   0.547   0.569   0.575   0.595
  0.612   0.652   0.692   0.798   0.877   0.906   0.973   0.990
  1.036   1.067   1.129   1.155   1.179   1.208   1.251   1.271
  1.369   1.512   1.521   1.562   1.595   1.909   1.966   1.991
  2.175   2.402   2.487   2.604   2.612   2.735   2.868   3.071
  3.161   3.401   4.097   4.129   4.364   4.429   4.451   4.470
  4.479   4.502   4.548   4.681   4.791   5.157   6.498   6.525
  6.536  10.299  26.620  26.701  27.061  28.888  29.492  29.513
 29.521  29.841  29.849  29.849  29.870  29.944  36.509  37.209
130.551 130.567 130.582 154.278 219.1401912.197
 --------------------------------------------------------------

          Ground-State Mulliken Net Atomic Charges

     Atom                 Charge (a.u.)
  ----------------------------------------
      1 I                     0.099676
      2 N                    -0.027208
      3 N                     0.043480
      4 Cl                   -0.115948
  ----------------------------------------
  Sum of atomic charges =     0.000000

 -----------------------------------------------------------------
                    Cartesian Multipole Moments
 -----------------------------------------------------------------
    Charge (ESU x 10^10)
                 0.0000
    Dipole Moment (Debye)
         X       1.0593      Y      -0.4817      Z       0.0000
       Tot       1.1637
    Quadrupole Moments (Debye-Ang)
        XX     -53.5064     XY      -1.1824     YY     -52.9598
        XZ      -0.0000     YZ       0.0000     ZZ     -52.6022
    Octopole Moments (Debye-Ang^2)
       XXX      52.5405    XXY      -8.7033    XYY      13.6372
       YYY     -12.3187    XXZ      -0.0000    XYZ      -0.0000
       YYZ       0.0000    XZZ      12.0860    YZZ      -0.5933
       ZZZ      -0.0000
    Hexadecapole Moments (Debye-Ang^3)
      XXXX    -836.0893   XXXY      -4.1564   XXYY    -163.8757
      XYYY       4.0971   YYYY    -205.4137   XXXZ      -0.0000
      XXYZ       0.0000   XYYZ      -0.0000   YYYZ       0.0000
      XXZZ    -149.7705   XYZZ      -3.2214   YYZZ     -43.9851
      XZZZ      -0.0000   YZZZ       0.0000   ZZZZ     -66.5521
 -----------------------------------------------------------------
 DrvMan completing analytic gradient of the correlated energy
 Correlated dipole moment
            1
    1   0.4167708
    2  -0.1895149
    3   0.0000000
 Energy read as -7485.845630391
 Full Analytical Gradient: (in a.u., or Hartree/Bohr)
             1             2             3             4
    1    0.00000989   -0.00056956    0.00046973    0.00008994
    2   -0.00000578   -0.00025806    0.00026737   -0.00000353
    3    0.00000000   -0.00000000    0.00000000   -0.00000000
 Gradient time:  CPU 1.39 s  wall 1.42 s
 ----------------------------------------------------------------
             Standard Nuclear Orientation (Angstroms)
    I     Atom           X                Y                Z
 ----------------------------------------------------------------
    1      I       1.0800983423    -0.1217587198    -0.0000000000
    2      N      -0.5921269714     1.3658809965     0.0000000000
    3      N      -1.7455756849     1.1167023330     0.0000000000
    4      Cl     -2.4047819732    -0.6430512446    -0.0000000000
 ----------------------------------------------------------------
 Nuclear Repulsion Energy =   365.4191690266 hartrees
 There are       42 alpha and       42 beta electrons

                       Distance Matrix (Angstroms)
             I (  1)   N (  2)   N (  3)
   N (  2)  2.238171
   N (  3)  3.085161  1.180057
   Cl(  4)  3.523654  2.705832  1.879172

 Requested basis set is 6-311++G(d,p)
 There are 49 shells and 136 basis functions
 A cutoff of  1.0D-14 yielded   1050 shell pairs
 There are      8689 function pairs (      9790 Cartesian)
 Smallest overlap matrix eigenvalue = 1.54E-04
 Guess MOs from SCF MO coefficient file

 -----------------------------------------------------------------------
  General SCF calculation program by
  Eric Jon Sundstrom, Paul Horn, Yuezhi Mao, Dmitri Zuev, Alec White,
  David Stuck, Shaama M.S., Shane Yost, Joonho Lee, David Small,
  Daniel Levine, Susi Lehtola, Hugh Burton, Evgeny Epifanovsky
 -----------------------------------------------------------------------
 Hartree-Fock
 using 6 threads for integral computing
 -------------------------------------------------------
 OpenMP Integral computing Module                
 Release: version 2.0, May 2017, Q-Chem Inc. Pleasanton 
 -------------------------------------------------------
 A restricted SCF calculation will be
 performed using DIIS
 SCF converges when DIIS error is below 1.0e-08
 ---------------------------------------
  Cycle       Energy         DIIS error
 ---------------------------------------
    1   -7485.1209235350      3.29e-05  
    2   -7485.1209268790      9.41e-06  
    3   -7485.1209273297      5.52e-06  
    4   -7485.1209274339      2.42e-06  
    5   -7485.1209274807      9.97e-07  
    6   -7485.1209274929      4.34e-07  
    7   -7485.1209274949      1.79e-07  
    8   -7485.1209274951      7.03e-08  
    9   -7485.1209274952      2.71e-08  
   10   -7485.1209274952      1.17e-08  
   11   -7485.1209274951      4.29e-09  Convergence criterion met
 ---------------------------------------
 SCF time:   CPU 8.49s  wall 1.00s 
 SCF   energy in the final basis set =    -7485.1209274951
 Total energy in the final basis set =    -7485.1209274951


 ------------------------------------------------------------------------------

   CCMAN2: suite of methods based on coupled cluster
           and equation of motion theories.

   Components:
   * libvmm-1.3-trunk
     by Evgeny Epifanovsky, Ilya Kaliman.
   * libtensor-2.5-trunk
     by Evgeny Epifanovsky, Michael Wormit, Dmitry Zuev, Sam Manzer, 
        Ilya Kaliman.
   * libcc-2.5-trunk
     by Evgeny Epifanovsky, Arik Landau, Tomasz Kus, Kirill Khistyaev, 
        Dmitry Zuev, Prashant Manohar, Xintian Feng, Anna Krylov, 
        Matthew Goldey, Alec White, Thomas Jagau, Kaushik Nanda, 
        Anastasia Gunina, Alexander Kunitsa, Joonho Lee.

   CCMAN original authors:
   Anna I. Krylov, C. David Sherrill, Steven R. Gwaltney,
   Edward F. C. Byrd (2000)
   Sergey V. Levchenko, Lyudmila V. Slipchenko, Tao Wang,
   Ana-Maria C. Cristian (2003)
   Piotr A. Pieniazek, C. Melania Oana, Evgeny Epifanovsky (2007)
   Prashant Manohar (2009)

 ------------------------------------------------------------------------------


 Allocating and initializing 63808MB of RAM...
 Calculation will run on 6 cores.


 Alpha MOs, Restricted
 -- Occupied --                  
******* -180.91 -169.72 -169.72 -169.72 -104.87  -37.97  -33.16
  1 A     2 A     3 A     4 A     5 A     6 A     7 A     8 A                  
-33.150 -33.150 -24.341 -24.339 -24.339 -24.333 -24.333 -15.752
  9 A    10 A    11 A    12 A    13 A    14 A    15 A    16 A                  
-15.729 -10.594  -8.062  -8.058  -8.058  -7.283  -5.519  -5.504
 17 A    18 A    19 A    20 A    21 A    22 A    23 A    24 A                  
 -5.503  -2.443  -2.436  -2.436  -2.418  -2.418  -1.464  -1.118
 25 A    26 A    27 A    28 A    29 A    30 A    31 A    32 A                  
 -0.927  -0.806  -0.672  -0.658  -0.634  -0.482  -0.476  -0.411
 33 A    34 A    35 A    36 A    37 A    38 A    39 A    40 A                  
 -0.410  -0.383
 41 A    42 A                                                                  
 -- Virtual --                   
 -0.043   0.074   0.095   0.104   0.127   0.132   0.143   0.189
 43 A    44 A    45 A    46 A    47 A    48 A    49 A    50 A                  
  0.193   0.196   0.235   0.252   0.260   0.304   0.319   0.324
 51 A    52 A    53 A    54 A    55 A    56 A    57 A    58 A                  
  0.329   0.368   0.492   0.547   0.547   0.568   0.575   0.595
 59 A    60 A    61 A    62 A    63 A    64 A    65 A    66 A                  
  0.612   0.652   0.692   0.799   0.877   0.906   0.973   0.990
 67 A    68 A    69 A    70 A    71 A    72 A    73 A    74 A                  
  1.036   1.067   1.128   1.154   1.179   1.208   1.252   1.271
 75 A    76 A    77 A    78 A    79 A    80 A    81 A    82 A                  
  1.369   1.513   1.521   1.563   1.595   1.909   1.966   1.991
 83 A    84 A    85 A    86 A    87 A    88 A    89 A    90 A                  
  2.176   2.402   2.487   2.604   2.612   2.735   2.867   3.070
 91 A    92 A    93 A    94 A    95 A    96 A    97 A    98 A                  
  3.161   3.400   4.097   4.129   4.364   4.429   4.451   4.470
 99 A   100 A   101 A   102 A   103 A   104 A   105 A   106 A                  
  4.480   4.502   4.548   4.681   4.791   5.158   6.499   6.526
107 A   108 A   109 A   110 A   111 A   112 A   113 A   114 A                  
  6.536  10.299  26.620  26.701  27.061  28.889  29.493  29.514
115 A   116 A   117 A   118 A   119 A   120 A   121 A   122 A                  
 29.522  29.841  29.849  29.849  29.870  29.944  36.510  37.207
123 A   124 A   125 A   126 A   127 A   128 A   129 A   130 A                  
130.551 130.567 130.583 154.278 219.1401912.197
131 A   132 A   133 A   134 A   135 A   136 A                                  

 Beta MOs, Restricted
 -- Occupied --                  
******* -180.91 -169.72 -169.72 -169.72 -104.87  -37.97  -33.16
  1 A     2 A     3 A     4 A     5 A     6 A     7 A     8 A                  
-33.150 -33.150 -24.341 -24.339 -24.339 -24.333 -24.333 -15.752
  9 A    10 A    11 A    12 A    13 A    14 A    15 A    16 A                  
-15.729 -10.594  -8.062  -8.058  -8.058  -7.283  -5.519  -5.504
 17 A    18 A    19 A    20 A    21 A    22 A    23 A    24 A                  
 -5.503  -2.443  -2.436  -2.436  -2.418  -2.418  -1.464  -1.118
 25 A    26 A    27 A    28 A    29 A    30 A    31 A    32 A                  
 -0.927  -0.806  -0.672  -0.658  -0.634  -0.482  -0.476  -0.411
 33 A    34 A    35 A    36 A    37 A    38 A    39 A    40 A                  
 -0.410  -0.383
 41 A    42 A                                                                  
 -- Virtual --                   
 -0.043   0.074   0.095   0.104   0.127   0.132   0.143   0.189
 43 A    44 A    45 A    46 A    47 A    48 A    49 A    50 A                  
  0.193   0.196   0.235   0.252   0.260   0.304   0.319   0.324
 51 A    52 A    53 A    54 A    55 A    56 A    57 A    58 A                  
  0.329   0.368   0.492   0.547   0.547   0.568   0.575   0.595
 59 A    60 A    61 A    62 A    63 A    64 A    65 A    66 A                  
  0.612   0.652   0.692   0.799   0.877   0.906   0.973   0.990
 67 A    68 A    69 A    70 A    71 A    72 A    73 A    74 A                  
  1.036   1.067   1.128   1.154   1.179   1.208   1.252   1.271
 75 A    76 A    77 A    78 A    79 A    80 A    81 A    82 A                  
  1.369   1.513   1.521   1.563   1.595   1.909   1.966   1.991
 83 A    84 A    85 A    86 A    87 A    88 A    89 A    90 A                  
  2.176   2.402   2.487   2.604   2.612   2.735   2.867   3.070
 91 A    92 A    93 A    94 A    95 A    96 A    97 A    98 A                  
  3.161   3.400   4.097   4.129   4.364   4.429   4.451   4.470
 99 A   100 A   101 A   102 A   103 A   104 A   105 A   106 A                  
  4.480   4.502   4.548   4.681   4.791   5.158   6.499   6.526
107 A   108 A   109 A   110 A   111 A   112 A   113 A   114 A                  
  6.536  10.299  26.620  26.701  27.061  28.889  29.493  29.514
115 A   116 A   117 A   118 A   119 A   120 A   121 A   122 A                  
 29.522  29.841  29.849  29.849  29.870  29.944  36.510  37.207
123 A   124 A   125 A   126 A   127 A   128 A   129 A   130 A                  
130.551 130.567 130.583 154.278 219.1401912.197
131 A   132 A   133 A   134 A   135 A   136 A                                  

 Occupation and symmetry of molecular orbitals

 Point group: C1 (1 irreducible representation).

                           A     All 
 -------------------------------------
 All molecular orbitals:
  - Alpha                  136   136 
  - Beta                   136   136 
 -------------------------------------
 Alpha orbitals:
  - Frozen occupied        25    25  
  - Active occupied        17    17  
  - Active virtual         94    94  
  - Frozen virtual         0     0   
 -------------------------------------
 Beta orbitals:
  - Frozen occupied        25    25  
  - Active occupied        17    17  
  - Active virtual         94    94  
  - Frozen virtual         0     0   
 -------------------------------------

 Import integrals:   CPU 0.00 s  wall 0.00 s

 Import integrals:   CPU 68.82 s  wall 14.34 s

 MP2 amplitudes:   CPU 0.13 s  wall 0.10 s

Running a double precision version
           CCSD T amplitudes will be solved using DIIS.

           Start     Size      MaxIter   EConv     TConv     
           3         7         100       1.00e-07  1.00e-05  
 ------------------------------------------------------------------------------
           Energy (a.u.)   Ediff      Tdiff       Comment
 ------------------------------------------------------------------------------
         -7485.83658115                           
     1   -7485.81348533   2.31e-02   8.05e-01     
     2   -7485.84389833   3.04e-02   1.14e-01     
     3   -7485.84031097   3.59e-03   5.79e-02     
     4   -7485.84387916   3.57e-03   2.32e-02     Switched to DIIS steps.
     5   -7485.84536215   1.48e-03   1.59e-02     
     6   -7485.84552719   1.65e-04   4.45e-03     
     7   -7485.84558929   6.21e-05   2.69e-03     
     8   -7485.84561646   2.72e-05   1.01e-03     
     9   -7485.84563157   1.51e-05   6.31e-04     
    10   -7485.84563027   1.30e-06   1.66e-04     
    11   -7485.84563125   9.83e-07   8.67e-05     
    12   -7485.84563083   4.21e-07   7.36e-05     
    13   -7485.84563097   1.41e-07   2.34e-05     
    14   -7485.84563089   8.09e-08   1.09e-05     
    15   -7485.84563069   1.99e-07   6.33e-06     
    16   -7485.84563060   8.58e-08   2.59e-06     
 ------------------------------------------------------------------------------
         -7485.84563060                           CCSD T converged.

End of double precision
 SCF energy                 = -7485.12092750
 MP2 energy                 = -7485.83658115
 CCSD correlation energy     =    -0.72470311
 CCSD total energy           = -7485.84563060

 CCSD  T1^2 = 0.0255  T2^2 = 0.2943  Leading amplitudes:

 Amplitude    Orbitals with energies
 -0.0370       42 (A) A                  ->    45 (A) A                   
              -0.3832                          0.0953                     
 -0.0370       42 (A) B                  ->    45 (A) B                   
              -0.3832                          0.0953                     
 -0.0360       38 (A) A                  ->    43 (A) A                   
              -0.4816                         -0.0431                     
 -0.0360       38 (A) B                  ->    43 (A) B                   
              -0.4816                         -0.0431                     

 Amplitude    Orbitals with energies
 -0.1205       42 (A) A      42 (A) B    ->    43 (A) A      43 (A) B     
              -0.3832       -0.3832           -0.0431       -0.0431       
  0.1205       42 (A) A      42 (A) B    ->    43 (A) B      43 (A) A     
              -0.3832       -0.3832           -0.0431       -0.0431       
  0.1205       42 (A) B      42 (A) A    ->    43 (A) A      43 (A) B     
              -0.3832       -0.3832           -0.0431       -0.0431       
 -0.1205       42 (A) B      42 (A) A    ->    43 (A) B      43 (A) A     
              -0.3832       -0.3832           -0.0431       -0.0431       

 Computing CCSD intemediates for later calculations in double precision
 Finished.

Running a double precision version
           CCSD Lambda amplitudes will be solved using DIIS.
           Start     Size      MaxIter   EConv     LConv     
           3         7         100       1.00e-07  1.00e-05  
 ------------------------------------------------------------------------------
            Enorm      Ldiff       Comment
 ------------------------------------------------------------------------------
     1     6.92e-02   5.47e-02     
     2     1.56e-02   3.55e-03     
     3     7.09e-03   3.16e-03     
     4     4.29e-03   1.25e-03     Switched to DIIS steps.
     5     1.82e-03   1.04e-03     
     6     1.08e-03   4.63e-04     
     7     3.77e-04   2.28e-04     
     8     1.75e-04   3.92e-05     
     9     7.61e-05   7.64e-06     
    10     4.31e-05   3.01e-06     
    11     2.20e-05   1.98e-06     
    12     9.07e-06   1.61e-06     
    13     3.92e-06   5.82e-08     
    14     1.80e-06   1.11e-07     
    15     1.07e-06   2.28e-07     
    16     5.62e-07   1.55e-07     
    17     3.01e-07   1.02e-07     
    18     1.53e-07   4.81e-08     
    19     7.81e-08   1.94e-08     
 ------------------------------------------------------------------------------
                                   CCSD Lambda converged.

 Computing density matrices in double precision...
           Orbital response amplitudes will be solved using DIIS.
           Start     Size      MaxIter   EConv     LConv     
           3         7         100       1.00e-06  1.00e-06  
 ------------------------------------------------------------------------------
            Enorm      Ldiff       Comment
 ------------------------------------------------------------------------------
     1     9.32e-02   1.27e-02     
     2     9.76e-02   1.91e-02     
     3     1.65e-01   3.88e-02     
     4     1.26e-02   7.48e-02     Switched to DIIS steps.
     5     5.39e-03   2.17e-03     
     6     1.58e-03   3.21e-04     
     7     6.18e-04   7.88e-05     
     8     3.57e-04   4.00e-05     
     9     4.94e-05   2.22e-05     
    10     3.68e-05   3.41e-06     
    11     6.46e-06   2.79e-06     
    12     2.27e-06   3.50e-07     
    13     1.57e-06   3.69e-07     
    14     3.32e-07   2.02e-07     
 ------------------------------------------------------------------------------
                                   Orbital response converged.

 Computing density matrices... Done.
 CCSD calculation:   CPU 1853.89 s  wall 321.04 s

 Transferring MO TPDM to AO TPDM
 Transferring g2_o1o1o1o1
 Transferring g2_o1o1o1v1
 Transferring g2_o1o1v1v1
 Transferring g2_o1v1o1v1
 Transferring g2_o1v1v1v1
 Transferring g2_v1v1v1v1
 Adding separable TPDM
 Computing TPDM gradient
 --------------------------------------------------------
 2e gradient
  Atom          X               Y               Z
 --------------------------------------------------------
    1        -45.385389       15.201765        0.000000  
    2         -5.359205      -21.590288        0.000000  
    3         25.181367       -8.274495       -0.000000  
    4         25.563227       14.663017        0.000000  
 --------------------------------------------------------
 --------------------------------------------------------
 Final gradient
  Atom          X               Y               Z
 --------------------------------------------------------
    1        -45.385389       15.201765        0.000000  
    2         -5.359205      -21.590288        0.000000  
    3         25.181367       -8.274495       -0.000000  
    4         25.563227       14.663017        0.000000  
 --------------------------------------------------------
 Analytic gradient from two-electron contribution:   CPU 343.02 s  wall 105.28 s

 Total ccman2 time:   CPU 2272.15 s  wall 442.66 s


 --------------------------------------------------------------

                    Orbital Energies (a.u.)
 --------------------------------------------------------------

 Alpha MOs
 -- Occupied --
*******-180.914-169.721-169.719-169.719-104.870 -37.967 -33.157
-33.150 -33.150 -24.341 -24.339 -24.339 -24.333 -24.333 -15.752
-15.729 -10.594  -8.062  -8.058  -8.058  -7.283  -5.519  -5.504
 -5.503  -2.443  -2.436  -2.436  -2.418  -2.418  -1.464  -1.118
 -0.927  -0.806  -0.672  -0.658  -0.634  -0.482  -0.476  -0.411
 -0.410  -0.383
 -- Virtual --
 -0.043   0.074   0.095   0.104   0.127   0.132   0.143   0.189
  0.193   0.196   0.235   0.252   0.260   0.304   0.319   0.324
  0.329   0.368   0.492   0.547   0.547   0.568   0.575   0.595
  0.612   0.652   0.692   0.799   0.877   0.906   0.973   0.990
  1.036   1.067   1.128   1.154   1.179   1.208   1.252   1.271
  1.369   1.513   1.521   1.563   1.595   1.909   1.966   1.991
  2.176   2.402   2.487   2.604   2.612   2.735   2.867   3.070
  3.161   3.400   4.097   4.129   4.364   4.429   4.451   4.470
  4.480   4.502   4.548   4.681   4.791   5.158   6.499   6.526
  6.536  10.299  26.620  26.701  27.061  28.889  29.493  29.514
 29.522  29.841  29.849  29.849  29.870  29.944  36.510  37.207
130.551 130.567 130.583 154.278 219.1401912.197
 --------------------------------------------------------------

          Ground-State Mulliken Net Atomic Charges

     Atom                 Charge (a.u.)
  ----------------------------------------
      1 I                     0.098676
      2 N                    -0.026474
      3 N                     0.042723
      4 Cl                   -0.114924
  ----------------------------------------
  Sum of atomic charges =    -0.000000

 -----------------------------------------------------------------
                    Cartesian Multipole Moments
 -----------------------------------------------------------------
    Charge (ESU x 10^10)
                -0.0000
    Dipole Moment (Debye)
         X       1.0432      Y      -0.4894      Z       0.0000
       Tot       1.1523
    Quadrupole Moments (Debye-Ang)
        XX     -53.4783     XY      -1.1592     YY     -52.9673
        XZ      -0.0000     YZ       0.0000     ZZ     -52.6016
    Octopole Moments (Debye-Ang^2)
       XXX      52.3949    XXY      -8.7423    XYY      13.6284
       YYY     -12.3113    XXZ       0.0000    XYZ      -0.0000
       YYZ      -0.0000    XZZ      12.0702    YZZ      -0.5881
       ZZZ       0.0000
    Hexadecapole Moments (Debye-Ang^3)
      XXXX    -835.7111   XXXY      -4.0403   XXYY    -163.8252
      XYYY       4.1014   YYYY    -205.3026   XXXZ      -0.0000
      XXYZ       0.0000   XYYZ       0.0000   YYYZ       0.0000
      XXZZ    -149.7433   XYZZ      -3.2252   YYZZ     -43.9658
      XZZZ       0.0000   YZZZ       0.0000   ZZZZ     -66.5526
 -----------------------------------------------------------------
 DrvMan completing analytic gradient of the correlated energy
 Correlated dipole moment
            1
    1   0.4104110
    2  -0.1925635
    3   0.0000000
 Energy read as -7485.845630604
 Full Analytical Gradient: (in a.u., or Hartree/Bohr)
             1             2             3             4
    1   -0.00001452   -0.00022180    0.00027341   -0.00003710
    2   -0.00001955    0.00010819   -0.00015174    0.00006311
    3    0.00000000    0.00000000   -0.00000000   -0.00000000
 Gradient time:  CPU 1.41 s  wall 1.44 s
 ----------------------------------------------------------------
             Standard Nuclear Orientation (Angstroms)
    I     Atom           X                Y                Z
 ----------------------------------------------------------------
    1      I       1.0800983423    -0.1217587198    -0.0000000000
    2      N      -0.5921269714     1.3658809965     0.0000000000
    3      N      -1.7455756849     1.1177023330     0.0010000000
    4      Cl     -2.4047819732    -0.6430512446    -0.0000000000
 ----------------------------------------------------------------
 Nuclear Repulsion Energy =   365.3981048272 hartrees
 There are       42 alpha and       42 beta electrons

                       Distance Matrix (Angstroms)
             I (  1)   N (  2)   N (  3)
   N (  2)  2.238171
   N (  3)  3.085563  1.179846
   Cl(  4)  3.523654  2.705832  1.880108

 Requested basis set is 6-311++G(d,p)
 There are 49 shells and 136 basis functions
 A cutoff of  1.0D-14 yielded   1050 shell pairs
 There are      8689 function pairs (      9790 Cartesian)
 Smallest overlap matrix eigenvalue = 1.54E-04
 Guess MOs from SCF MO coefficient file

 -----------------------------------------------------------------------
  General SCF calculation program by
  Eric Jon Sundstrom, Paul Horn, Yuezhi Mao, Dmitri Zuev, Alec White,
  David Stuck, Shaama M.S., Shane Yost, Joonho Lee, David Small,
  Daniel Levine, Susi Lehtola, Hugh Burton, Evgeny Epifanovsky
 -----------------------------------------------------------------------
 Hartree-Fock
 using 6 threads for integral computing
 -------------------------------------------------------
 OpenMP Integral computing Module                
 Release: version 2.0, May 2017, Q-Chem Inc. Pleasanton 
 -------------------------------------------------------
 A restricted SCF calculation will be
 performed using DIIS
 SCF converges when DIIS error is below 1.0e-08
 ---------------------------------------
  Cycle       Energy         DIIS error
 ---------------------------------------
    1   -7485.1209295224      2.19e-05  
    2   -7485.1209310029      6.12e-06  
    3   -7485.1209312136      3.13e-06  
    4   -7485.1209312514      1.59e-06  
    5   -7485.1209312700      6.17e-07  
    6   -7485.1209312747      2.64e-07  
    7   -7485.1209312755      1.05e-07  
    8   -7485.1209312755      4.27e-08  
    9   -7485.1209312755      1.80e-08  
   10   -7485.1209312756      8.48e-09  Convergence criterion met
 ---------------------------------------
 SCF time:   CPU 7.66s  wall 1.00s 
 SCF   energy in the final basis set =    -7485.1209312756
 Total energy in the final basis set =    -7485.1209312756


 ------------------------------------------------------------------------------

   CCMAN2: suite of methods based on coupled cluster
           and equation of motion theories.

   Components:
   * libvmm-1.3-trunk
     by Evgeny Epifanovsky, Ilya Kaliman.
   * libtensor-2.5-trunk
     by Evgeny Epifanovsky, Michael Wormit, Dmitry Zuev, Sam Manzer, 
        Ilya Kaliman.
   * libcc-2.5-trunk
     by Evgeny Epifanovsky, Arik Landau, Tomasz Kus, Kirill Khistyaev, 
        Dmitry Zuev, Prashant Manohar, Xintian Feng, Anna Krylov, 
        Matthew Goldey, Alec White, Thomas Jagau, Kaushik Nanda, 
        Anastasia Gunina, Alexander Kunitsa, Joonho Lee.

   CCMAN original authors:
   Anna I. Krylov, C. David Sherrill, Steven R. Gwaltney,
   Edward F. C. Byrd (2000)
   Sergey V. Levchenko, Lyudmila V. Slipchenko, Tao Wang,
   Ana-Maria C. Cristian (2003)
   Piotr A. Pieniazek, C. Melania Oana, Evgeny Epifanovsky (2007)
   Prashant Manohar (2009)

 ------------------------------------------------------------------------------


 Allocating and initializing 63808MB of RAM...
 Calculation will run on 6 cores.


 Alpha MOs, Restricted
 -- Occupied --                  
******* -180.91 -169.72 -169.72 -169.72 -104.87  -37.97  -33.16
  1 A     2 A     3 A     4 A     5 A     6 A     7 A     8 A                  
-33.150 -33.150 -24.341 -24.339 -24.339 -24.333 -24.333 -15.752
  9 A    10 A    11 A    12 A    13 A    14 A    15 A    16 A                  
-15.729 -10.593  -8.061  -8.058  -8.058  -7.283  -5.519  -5.504
 17 A    18 A    19 A    20 A    21 A    22 A    23 A    24 A                  
 -5.503  -2.443  -2.436  -2.436  -2.418  -2.418  -1.464  -1.118
 25 A    26 A    27 A    28 A    29 A    30 A    31 A    32 A                  
 -0.928  -0.806  -0.672  -0.658  -0.634  -0.481  -0.476  -0.412
 33 A    34 A    35 A    36 A    37 A    38 A    39 A    40 A                  
 -0.410  -0.383
 41 A    42 A                                                                  
 -- Virtual --                   
 -0.043   0.074   0.095   0.104   0.128   0.132   0.143   0.189
 43 A    44 A    45 A    46 A    47 A    48 A    49 A    50 A                  
  0.193   0.196   0.235   0.252   0.260   0.304   0.319   0.324
 51 A    52 A    53 A    54 A    55 A    56 A    57 A    58 A                  
  0.329   0.367   0.492   0.547   0.547   0.569   0.575   0.595
 59 A    60 A    61 A    62 A    63 A    64 A    65 A    66 A                  
  0.612   0.652   0.692   0.799   0.877   0.906   0.973   0.990
 67 A    68 A    69 A    70 A    71 A    72 A    73 A    74 A                  
  1.036   1.067   1.129   1.154   1.179   1.208   1.252   1.271
 75 A    76 A    77 A    78 A    79 A    80 A    81 A    82 A                  
  1.369   1.512   1.521   1.562   1.595   1.909   1.966   1.991
 83 A    84 A    85 A    86 A    87 A    88 A    89 A    90 A                  
  2.175   2.402   2.487   2.604   2.612   2.735   2.867   3.070
 91 A    92 A    93 A    94 A    95 A    96 A    97 A    98 A                  
  3.161   3.401   4.097   4.129   4.364   4.429   4.451   4.470
 99 A   100 A   101 A   102 A   103 A   104 A   105 A   106 A                  
  4.480   4.502   4.548   4.681   4.791   5.157   6.498   6.526
107 A   108 A   109 A   110 A   111 A   112 A   113 A   114 A                  
  6.536  10.299  26.620  26.701  27.061  28.888  29.492  29.514
115 A   116 A   117 A   118 A   119 A   120 A   121 A   122 A                  
 29.521  29.841  29.849  29.849  29.870  29.944  36.510  37.208
123 A   124 A   125 A   126 A   127 A   128 A   129 A   130 A                  
130.551 130.567 130.583 154.278 219.1401912.197
131 A   132 A   133 A   134 A   135 A   136 A                                  

 Beta MOs, Restricted
 -- Occupied --                  
******* -180.91 -169.72 -169.72 -169.72 -104.87  -37.97  -33.16
  1 A     2 A     3 A     4 A     5 A     6 A     7 A     8 A                  
-33.150 -33.150 -24.341 -24.339 -24.339 -24.333 -24.333 -15.752
  9 A    10 A    11 A    12 A    13 A    14 A    15 A    16 A                  
-15.729 -10.593  -8.061  -8.058  -8.058  -7.283  -5.519  -5.504
 17 A    18 A    19 A    20 A    21 A    22 A    23 A    24 A                  
 -5.503  -2.443  -2.436  -2.436  -2.418  -2.418  -1.464  -1.118
 25 A    26 A    27 A    28 A    29 A    30 A    31 A    32 A                  
 -0.928  -0.806  -0.672  -0.658  -0.634  -0.481  -0.476  -0.412
 33 A    34 A    35 A    36 A    37 A    38 A    39 A    40 A                  
 -0.410  -0.383
 41 A    42 A                                                                  
 -- Virtual --                   
 -0.043   0.074   0.095   0.104   0.128   0.132   0.143   0.189
 43 A    44 A    45 A    46 A    47 A    48 A    49 A    50 A                  
  0.193   0.196   0.235   0.252   0.260   0.304   0.319   0.324
 51 A    52 A    53 A    54 A    55 A    56 A    57 A    58 A                  
  0.329   0.367   0.492   0.547   0.547   0.569   0.575   0.595
 59 A    60 A    61 A    62 A    63 A    64 A    65 A    66 A                  
  0.612   0.652   0.692   0.799   0.877   0.906   0.973   0.990
 67 A    68 A    69 A    70 A    71 A    72 A    73 A    74 A                  
  1.036   1.067   1.129   1.154   1.179   1.208   1.252   1.271
 75 A    76 A    77 A    78 A    79 A    80 A    81 A    82 A                  
  1.369   1.512   1.521   1.562   1.595   1.909   1.966   1.991
 83 A    84 A    85 A    86 A    87 A    88 A    89 A    90 A                  
  2.175   2.402   2.487   2.604   2.612   2.735   2.867   3.070
 91 A    92 A    93 A    94 A    95 A    96 A    97 A    98 A                  
  3.161   3.401   4.097   4.129   4.364   4.429   4.451   4.470
 99 A   100 A   101 A   102 A   103 A   104 A   105 A   106 A                  
  4.480   4.502   4.548   4.681   4.791   5.157   6.498   6.526
107 A   108 A   109 A   110 A   111 A   112 A   113 A   114 A                  
  6.536  10.299  26.620  26.701  27.061  28.888  29.492  29.514
115 A   116 A   117 A   118 A   119 A   120 A   121 A   122 A                  
 29.521  29.841  29.849  29.849  29.870  29.944  36.510  37.208
123 A   124 A   125 A   126 A   127 A   128 A   129 A   130 A                  
130.551 130.567 130.583 154.278 219.1401912.197
131 A   132 A   133 A   134 A   135 A   136 A                                  

 Occupation and symmetry of molecular orbitals

 Point group: C1 (1 irreducible representation).

                           A     All 
 -------------------------------------
 All molecular orbitals:
  - Alpha                  136   136 
  - Beta                   136   136 
 -------------------------------------
 Alpha orbitals:
  - Frozen occupied        25    25  
  - Active occupied        17    17  
  - Active virtual         94    94  
  - Frozen virtual         0     0   
 -------------------------------------
 Beta orbitals:
  - Frozen occupied        25    25  
  - Active occupied        17    17  
  - Active virtual         94    94  
  - Frozen virtual         0     0   
 -------------------------------------

 Import integrals:   CPU 0.00 s  wall 0.00 s

 Import integrals:   CPU 65.98 s  wall 13.16 s

 MP2 amplitudes:   CPU 0.18 s  wall 0.14 s

Running a double precision version
           CCSD T amplitudes will be solved using DIIS.

           Start     Size      MaxIter   EConv     TConv     
           3         7         100       1.00e-07  1.00e-05  
 ------------------------------------------------------------------------------
           Energy (a.u.)   Ediff      Tdiff       Comment
 ------------------------------------------------------------------------------
         -7485.83657764                           
     1   -7485.81347987   2.31e-02   8.05e-01     
     2   -7485.84389606   3.04e-02   1.14e-01     
     3   -7485.84030804   3.59e-03   5.79e-02     
     4   -7485.84387754   3.57e-03   2.32e-02     Switched to DIIS steps.
     5   -7485.84536177   1.48e-03   1.59e-02     
     6   -7485.84552706   1.65e-04   4.45e-03     
     7   -7485.84558922   6.22e-05   2.69e-03     
     8   -7485.84561646   2.72e-05   1.01e-03     
     9   -7485.84563160   1.51e-05   6.32e-04     
    10   -7485.84563029   1.31e-06   1.66e-04     
    11   -7485.84563128   9.87e-07   8.69e-05     
    12   -7485.84563086   4.22e-07   7.38e-05     
    13   -7485.84563100   1.41e-07   2.34e-05     
    14   -7485.84563092   8.06e-08   1.09e-05     
    15   -7485.84563072   1.99e-07   6.34e-06     
    16   -7485.84563063   8.57e-08   2.58e-06     
 ------------------------------------------------------------------------------
         -7485.84563063                           CCSD T converged.

End of double precision
 SCF energy                 = -7485.12093128
 MP2 energy                 = -7485.83657764
 CCSD correlation energy     =    -0.72469936
 CCSD total energy           = -7485.84563063

 CCSD  T1^2 = 0.0255  T2^2 = 0.2944  Leading amplitudes:

 Amplitude    Orbitals with energies
 -0.0370       42 (A) A                  ->    45 (A) A                   
              -0.3831                          0.0953                     
 -0.0370       42 (A) B                  ->    45 (A) B                   
              -0.3831                          0.0953                     
  0.0361       38 (A) A                  ->    43 (A) A                   
              -0.4814                         -0.0433                     
  0.0361       38 (A) B                  ->    43 (A) B                   
              -0.4814                         -0.0433                     

 Amplitude    Orbitals with energies
 -0.1208       42 (A) A      42 (A) B    ->    43 (A) A      43 (A) B     
              -0.3831       -0.3831           -0.0433       -0.0433       
  0.1208       42 (A) A      42 (A) B    ->    43 (A) B      43 (A) A     
              -0.3831       -0.3831           -0.0433       -0.0433       
  0.1208       42 (A) B      42 (A) A    ->    43 (A) A      43 (A) B     
              -0.3831       -0.3831           -0.0433       -0.0433       
 -0.1208       42 (A) B      42 (A) A    ->    43 (A) B      43 (A) A     
              -0.3831       -0.3831           -0.0433       -0.0433       

 Computing CCSD intemediates for later calculations in double precision
 Finished.

Running a double precision version
           CCSD Lambda amplitudes will be solved using DIIS.
           Start     Size      MaxIter   EConv     LConv     
           3         7         100       1.00e-07  1.00e-05  
 ------------------------------------------------------------------------------
            Enorm      Ldiff       Comment
 ------------------------------------------------------------------------------
     1     6.93e-02   5.47e-02     
     2     1.56e-02   3.55e-03     
     3     7.09e-03   3.16e-03     
     4     4.29e-03   1.25e-03     Switched to DIIS steps.
     5     1.82e-03   1.04e-03     
     6     1.08e-03   4.63e-04     
     7     3.78e-04   2.28e-04     
     8     1.76e-04   3.94e-05     
     9     7.64e-05   7.73e-06     
    10     4.33e-05   3.04e-06     
    11     2.21e-05   1.99e-06     
    12     9.11e-06   1.62e-06     
    13     3.94e-06   5.63e-08     
    14     1.82e-06   1.09e-07     
    15     1.08e-06   2.30e-07     
    16     5.66e-07   1.56e-07     
    17     3.03e-07   1.03e-07     
    18     1.54e-07   4.87e-08     
    19     7.83e-08   1.97e-08     
 ------------------------------------------------------------------------------
                                   CCSD Lambda converged.

 Computing density matrices in double precision...
           Orbital response amplitudes will be solved using DIIS.
           Start     Size      MaxIter   EConv     LConv     
           3         7         100       1.00e-06  1.00e-06  
 ------------------------------------------------------------------------------
            Enorm      Ldiff       Comment
 ------------------------------------------------------------------------------
     1     9.32e-02   1.27e-02     
     2     9.75e-02   1.91e-02     
     3     1.64e-01   3.87e-02     
     4     1.26e-02   7.47e-02     Switched to DIIS steps.
     5     5.42e-03   2.19e-03     
     6     1.58e-03   3.19e-04     
     7     6.19e-04   8.03e-05     
     8     3.57e-04   3.97e-05     
     9     4.95e-05   2.23e-05     
    10     3.69e-05   3.42e-06     
    11     6.45e-06   2.80e-06     
    12     2.28e-06   3.48e-07     
    13     1.58e-06   3.73e-07     
    14     3.37e-07   2.05e-07     
 ------------------------------------------------------------------------------
                                   Orbital response converged.

 Computing density matrices... Done.
 CCSD calculation:   CPU 1849.58 s  wall 320.25 s

 Transferring MO TPDM to AO TPDM
 Transferring g2_o1o1o1o1
 Transferring g2_o1o1o1v1
 Transferring g2_o1o1v1v1
 Transferring g2_o1v1o1v1
 Transferring g2_o1v1v1v1
 Transferring g2_v1v1v1v1
 Adding separable TPDM
 Computing TPDM gradient
 --------------------------------------------------------
 2e gradient
  Atom          X               Y               Z
 --------------------------------------------------------
    1        -45.381467       15.203801        0.002610  
    2         -5.372966      -21.573680        0.014096  
    3         25.198836       -8.283123       -0.021707  
    4         25.555597       14.653001        0.005001  
 --------------------------------------------------------
 --------------------------------------------------------
 Final gradient
  Atom          X               Y               Z
 --------------------------------------------------------
    1        -45.381467       15.203801        0.002610  
    2         -5.372966      -21.573680        0.014096  
    3         25.198836       -8.283123       -0.021707  
    4         25.555597       14.653001        0.005001  
 --------------------------------------------------------
 Analytic gradient from two-electron contribution:   CPU 324.97 s  wall 98.24 s

 Total ccman2 time:   CPU 2251.63 s  wall 435.24 s


 --------------------------------------------------------------

                    Orbital Energies (a.u.)
 --------------------------------------------------------------

 Alpha MOs
 -- Occupied --
*******-180.914-169.721-169.719-169.719-104.869 -37.967 -33.157
-33.150 -33.150 -24.341 -24.339 -24.339 -24.333 -24.333 -15.752
-15.729 -10.593  -8.061  -8.058  -8.058  -7.283  -5.519  -5.504
 -5.503  -2.443  -2.436  -2.436  -2.418  -2.418  -1.464  -1.118
 -0.928  -0.806  -0.672  -0.658  -0.634  -0.481  -0.476  -0.412
 -0.410  -0.383
 -- Virtual --
 -0.043   0.074   0.095   0.104   0.128   0.132   0.143   0.189
  0.193   0.196   0.235   0.252   0.260   0.304   0.319   0.324
  0.329   0.367   0.492   0.547   0.547   0.569   0.575   0.595
  0.612   0.652   0.692   0.799   0.877   0.906   0.973   0.990
  1.036   1.067   1.129   1.154   1.179   1.208   1.252   1.271
  1.369   1.512   1.521   1.562   1.595   1.909   1.966   1.991
  2.175   2.402   2.487   2.604   2.612   2.735   2.867   3.070
  3.161   3.401   4.097   4.129   4.364   4.429   4.451   4.470
  4.480   4.502   4.548   4.681   4.791   5.157   6.498   6.526
  6.536  10.299  26.620  26.701  27.061  28.888  29.492  29.514
 29.521  29.841  29.849  29.849  29.870  29.944  36.510  37.208
130.551 130.567 130.583 154.278 219.1401912.197
 --------------------------------------------------------------

          Ground-State Mulliken Net Atomic Charges

     Atom                 Charge (a.u.)
  ----------------------------------------
      1 I                     0.099176
      2 N                    -0.026842
      3 N                     0.043101
      4 Cl                   -0.115436
  ----------------------------------------
  Sum of atomic charges =     0.000000

 -----------------------------------------------------------------
                    Cartesian Multipole Moments
 -----------------------------------------------------------------
    Charge (ESU x 10^10)
                 0.0000
    Dipole Moment (Debye)
         X       1.0512      Y      -0.4856      Z      -0.0001
       Tot       1.1580
    Quadrupole Moments (Debye-Ang)
        XX     -53.4924     XY      -1.1708     YY     -52.9635
        XZ       0.0023     YZ      -0.0004     ZZ     -52.6019
    Octopole Moments (Debye-Ang^2)
       XXX      52.4678    XXY      -8.7228    XYY      13.6328
       YYY     -12.3150    XXZ      -0.0089    XYZ      -0.0011
       YYZ      -0.0085    XZZ      12.0781    YZZ      -0.5907
       ZZZ      -0.0150
    Hexadecapole Moments (Debye-Ang^3)
      XXXX    -835.9003   XXXY      -4.0984   XXYY    -163.8504
      XYYY       4.0993   YYYY    -205.3582   XXXZ       0.0491
      XXYZ      -0.0057   XYYZ       0.0195   YYYZ      -0.0192
      XXZZ    -149.7569   XYZZ      -3.2233   YYZZ     -43.9754
      XZZZ       0.0290   YZZZ      -0.0179   ZZZZ     -66.5524
 -----------------------------------------------------------------
 DrvMan completing analytic gradient of the correlated energy
 Correlated dipole moment
            1
    1   0.4135933
    2  -0.1910400
    3  -0.0000290
 Energy read as -7485.845630634
 Full Analytical Gradient: (in a.u., or Hartree/Bohr)
             1             2             3             4
    1   -0.00000221   -0.00039563    0.00037144    0.00002640
    2   -0.00001271   -0.00007514    0.00005829    0.00002956
    3    0.00002396   -0.00007397    0.00007732   -0.00002732
 Gradient time:  CPU 1.43 s  wall 1.45 s
 ----------------------------------------------------------------
             Standard Nuclear Orientation (Angstroms)
    I     Atom           X                Y                Z
 ----------------------------------------------------------------
    1      I       1.0800983423    -0.1217587198    -0.0000000000
    2      N      -0.5921269714     1.3658809965     0.0000000000
    3      N      -1.7455756849     1.1177023330     0.0000000000
    4      Cl     -2.4037819732    -0.6430512446    -0.0000000000
 ----------------------------------------------------------------
 Nuclear Repulsion Energy =   365.4481151818 hartrees
 There are       42 alpha and       42 beta electrons

                       Distance Matrix (Angstroms)
             I (  1)   N (  2)   N (  3)
   N (  2)  2.238171
   N (  3)  3.085563  1.179846
   Cl(  4)  3.522665  2.705162  1.879758

 Requested basis set is 6-311++G(d,p)
 There are 49 shells and 136 basis functions
 A cutoff of  1.0D-14 yielded   1050 shell pairs
 There are      8689 function pairs (      9790 Cartesian)
 Smallest overlap matrix eigenvalue = 1.54E-04
 Guess MOs from SCF MO coefficient file

 -----------------------------------------------------------------------
  General SCF calculation program by
  Eric Jon Sundstrom, Paul Horn, Yuezhi Mao, Dmitri Zuev, Alec White,
  David Stuck, Shaama M.S., Shane Yost, Joonho Lee, David Small,
  Daniel Levine, Susi Lehtola, Hugh Burton, Evgeny Epifanovsky
 -----------------------------------------------------------------------
 Hartree-Fock
 using 6 threads for integral computing
 -------------------------------------------------------
 OpenMP Integral computing Module                
 Release: version 2.0, May 2017, Q-Chem Inc. Pleasanton 
 -------------------------------------------------------
 A restricted SCF calculation will be
 performed using DIIS
 SCF converges when DIIS error is below 1.0e-08
 ---------------------------------------
  Cycle       Energy         DIIS error
 ---------------------------------------
    1   -7485.1209467349      1.54e-05  
    2   -7485.1209474834      4.31e-06  
    3   -7485.1209476018      1.81e-06  
    4   -7485.1209476199      1.08e-06  
    5   -7485.1209476285      4.27e-07  
    6   -7485.1209476308      2.12e-07  
    7   -7485.1209476309      6.42e-08  
    8   -7485.1209476310      3.08e-08  
    9   -7485.1209476311      1.56e-08  
   10   -7485.1209476311      6.11e-09  Convergence criterion met
 ---------------------------------------
 SCF time:   CPU 8.44s  wall 2.00s 
 SCF   energy in the final basis set =    -7485.1209476311
 Total energy in the final basis set =    -7485.1209476311


 ------------------------------------------------------------------------------

   CCMAN2: suite of methods based on coupled cluster
           and equation of motion theories.

   Components:
   * libvmm-1.3-trunk
     by Evgeny Epifanovsky, Ilya Kaliman.
   * libtensor-2.5-trunk
     by Evgeny Epifanovsky, Michael Wormit, Dmitry Zuev, Sam Manzer, 
        Ilya Kaliman.
   * libcc-2.5-trunk
     by Evgeny Epifanovsky, Arik Landau, Tomasz Kus, Kirill Khistyaev, 
        Dmitry Zuev, Prashant Manohar, Xintian Feng, Anna Krylov, 
        Matthew Goldey, Alec White, Thomas Jagau, Kaushik Nanda, 
        Anastasia Gunina, Alexander Kunitsa, Joonho Lee.

   CCMAN original authors:
   Anna I. Krylov, C. David Sherrill, Steven R. Gwaltney,
   Edward F. C. Byrd (2000)
   Sergey V. Levchenko, Lyudmila V. Slipchenko, Tao Wang,
   Ana-Maria C. Cristian (2003)
   Piotr A. Pieniazek, C. Melania Oana, Evgeny Epifanovsky (2007)
   Prashant Manohar (2009)

 ------------------------------------------------------------------------------


 Allocating and initializing 63808MB of RAM...
 Calculation will run on 6 cores.


 Alpha MOs, Restricted
 -- Occupied --                  
******* -180.91 -169.72 -169.72 -169.72 -104.87  -37.97  -33.16
  1 A     2 A     3 A     4 A     5 A     6 A     7 A     8 A                  
-33.150 -33.150 -24.341 -24.339 -24.339 -24.333 -24.333 -15.752
  9 A    10 A    11 A    12 A    13 A    14 A    15 A    16 A                  
-15.729 -10.593  -8.061  -8.058  -8.058  -7.283  -5.519  -5.504
 17 A    18 A    19 A    20 A    21 A    22 A    23 A    24 A                  
 -5.503  -2.443  -2.436  -2.436  -2.418  -2.418  -1.464  -1.118
 25 A    26 A    27 A    28 A    29 A    30 A    31 A    32 A                  
 -0.928  -0.806  -0.672  -0.659  -0.634  -0.481  -0.476  -0.412
 33 A    34 A    35 A    36 A    37 A    38 A    39 A    40 A                  
 -0.410  -0.383
 41 A    42 A                                                                  
 -- Virtual --                   
 -0.043   0.074   0.095   0.104   0.128   0.132   0.143   0.189
 43 A    44 A    45 A    46 A    47 A    48 A    49 A    50 A                  
  0.193   0.196   0.235   0.252   0.260   0.304   0.319   0.324
 51 A    52 A    53 A    54 A    55 A    56 A    57 A    58 A                  
  0.329   0.367   0.492   0.547   0.547   0.569   0.575   0.595
 59 A    60 A    61 A    62 A    63 A    64 A    65 A    66 A                  
  0.612   0.652   0.692   0.799   0.877   0.906   0.973   0.990
 67 A    68 A    69 A    70 A    71 A    72 A    73 A    74 A                  
  1.036   1.067   1.129   1.154   1.179   1.208   1.252   1.272
 75 A    76 A    77 A    78 A    79 A    80 A    81 A    82 A                  
  1.369   1.512   1.521   1.563   1.595   1.909   1.966   1.991
 83 A    84 A    85 A    86 A    87 A    88 A    89 A    90 A                  
  2.175   2.402   2.487   2.604   2.612   2.735   2.868   3.070
 91 A    92 A    93 A    94 A    95 A    96 A    97 A    98 A                  
  3.161   3.401   4.097   4.129   4.364   4.429   4.451   4.470
 99 A   100 A   101 A   102 A   103 A   104 A   105 A   106 A                  
  4.480   4.502   4.548   4.681   4.791   5.157   6.498   6.526
107 A   108 A   109 A   110 A   111 A   112 A   113 A   114 A                  
  6.536  10.299  26.620  26.701  27.061  28.889  29.492  29.514
115 A   116 A   117 A   118 A   119 A   120 A   121 A   122 A                  
 29.521  29.841  29.849  29.849  29.870  29.944  36.510  37.208
123 A   124 A   125 A   126 A   127 A   128 A   129 A   130 A                  
130.551 130.567 130.583 154.278 219.1401912.197
131 A   132 A   133 A   134 A   135 A   136 A                                  

 Beta MOs, Restricted
 -- Occupied --                  
******* -180.91 -169.72 -169.72 -169.72 -104.87  -37.97  -33.16
  1 A     2 A     3 A     4 A     5 A     6 A     7 A     8 A                  
-33.150 -33.150 -24.341 -24.339 -24.339 -24.333 -24.333 -15.752
  9 A    10 A    11 A    12 A    13 A    14 A    15 A    16 A                  
-15.729 -10.593  -8.061  -8.058  -8.058  -7.283  -5.519  -5.504
 17 A    18 A    19 A    20 A    21 A    22 A    23 A    24 A                  
 -5.503  -2.443  -2.436  -2.436  -2.418  -2.418  -1.464  -1.118
 25 A    26 A    27 A    28 A    29 A    30 A    31 A    32 A                  
 -0.928  -0.806  -0.672  -0.659  -0.634  -0.481  -0.476  -0.412
 33 A    34 A    35 A    36 A    37 A    38 A    39 A    40 A                  
 -0.410  -0.383
 41 A    42 A                                                                  
 -- Virtual --                   
 -0.043   0.074   0.095   0.104   0.128   0.132   0.143   0.189
 43 A    44 A    45 A    46 A    47 A    48 A    49 A    50 A                  
  0.193   0.196   0.235   0.252   0.260   0.304   0.319   0.324
 51 A    52 A    53 A    54 A    55 A    56 A    57 A    58 A                  
  0.329   0.367   0.492   0.547   0.547   0.569   0.575   0.595
 59 A    60 A    61 A    62 A    63 A    64 A    65 A    66 A                  
  0.612   0.652   0.692   0.799   0.877   0.906   0.973   0.990
 67 A    68 A    69 A    70 A    71 A    72 A    73 A    74 A                  
  1.036   1.067   1.129   1.154   1.179   1.208   1.252   1.272
 75 A    76 A    77 A    78 A    79 A    80 A    81 A    82 A                  
  1.369   1.512   1.521   1.563   1.595   1.909   1.966   1.991
 83 A    84 A    85 A    86 A    87 A    88 A    89 A    90 A                  
  2.175   2.402   2.487   2.604   2.612   2.735   2.868   3.070
 91 A    92 A    93 A    94 A    95 A    96 A    97 A    98 A                  
  3.161   3.401   4.097   4.129   4.364   4.429   4.451   4.470
 99 A   100 A   101 A   102 A   103 A   104 A   105 A   106 A                  
  4.480   4.502   4.548   4.681   4.791   5.157   6.498   6.526
107 A   108 A   109 A   110 A   111 A   112 A   113 A   114 A                  
  6.536  10.299  26.620  26.701  27.061  28.889  29.492  29.514
115 A   116 A   117 A   118 A   119 A   120 A   121 A   122 A                  
 29.521  29.841  29.849  29.849  29.870  29.944  36.510  37.208
123 A   124 A   125 A   126 A   127 A   128 A   129 A   130 A                  
130.551 130.567 130.583 154.278 219.1401912.197
131 A   132 A   133 A   134 A   135 A   136 A                                  

 Occupation and symmetry of molecular orbitals

 Point group: C1 (1 irreducible representation).

                           A     All 
 -------------------------------------
 All molecular orbitals:
  - Alpha                  136   136 
  - Beta                   136   136 
 -------------------------------------
 Alpha orbitals:
  - Frozen occupied        25    25  
  - Active occupied        17    17  
  - Active virtual         94    94  
  - Frozen virtual         0     0   
 -------------------------------------
 Beta orbitals:
  - Frozen occupied        25    25  
  - Active occupied        17    17  
  - Active virtual         94    94  
  - Frozen virtual         0     0   
 -------------------------------------

 Import integrals:   CPU 0.00 s  wall 0.00 s

 Import integrals:   CPU 68.93 s  wall 14.50 s

 MP2 amplitudes:   CPU 0.18 s  wall 0.14 s

Running a double precision version
           CCSD T amplitudes will be solved using DIIS.

           Start     Size      MaxIter   EConv     TConv     
           3         7         100       1.00e-07  1.00e-05  
 ------------------------------------------------------------------------------
           Energy (a.u.)   Ediff      Tdiff       Comment
 ------------------------------------------------------------------------------
         -7485.83657094                           
     1   -7485.81348864   2.31e-02   8.05e-01     
     2   -7485.84389485   3.04e-02   1.14e-01     
     3   -7485.84031106   3.58e-03   5.79e-02     
     4   -7485.84387864   3.57e-03   2.32e-02     Switched to DIIS steps.
     5   -7485.84536207   1.48e-03   1.59e-02     
     6   -7485.84552718   1.65e-04   4.45e-03     
     7   -7485.84558926   6.21e-05   2.69e-03     
     8   -7485.84561645   2.72e-05   1.01e-03     
     9   -7485.84563156   1.51e-05   6.31e-04     
    10   -7485.84563025   1.30e-06   1.66e-04     
    11   -7485.84563124   9.84e-07   8.67e-05     
    12   -7485.84563082   4.21e-07   7.36e-05     
    13   -7485.84563096   1.41e-07   2.34e-05     
    14   -7485.84563088   8.06e-08   1.09e-05     
    15   -7485.84563068   1.99e-07   6.33e-06     
    16   -7485.84563059   8.57e-08   2.58e-06     
 ------------------------------------------------------------------------------
         -7485.84563059                           CCSD T converged.

End of double precision
 SCF energy                 = -7485.12094763
 MP2 energy                 = -7485.83657094
 CCSD correlation energy     =    -0.72468296
 CCSD total energy           = -7485.84563059

 CCSD  T1^2 = 0.0255  T2^2 = 0.2944  Leading amplitudes:

 Amplitude    Orbitals with energies
 -0.0370       42 (A) A                  ->    45 (A) A                   
              -0.3831                          0.0953                     
 -0.0370       42 (A) B                  ->    45 (A) B                   
              -0.3831                          0.0953                     
 -0.0361       38 (A) A                  ->    43 (A) A                   
              -0.4815                         -0.0432                     
 -0.0361       38 (A) B                  ->    43 (A) B                   
              -0.4815                         -0.0432                     

 Amplitude    Orbitals with energies
 -0.1207       42 (A) A      42 (A) B    ->    43 (A) A      43 (A) B     
              -0.3831       -0.3831           -0.0432       -0.0432       
  0.1207       42 (A) A      42 (A) B    ->    43 (A) B      43 (A) A     
              -0.3831       -0.3831           -0.0432       -0.0432       
  0.1207       42 (A) B      42 (A) A    ->    43 (A) A      43 (A) B     
              -0.3831       -0.3831           -0.0432       -0.0432       
 -0.1207       42 (A) B      42 (A) A    ->    43 (A) B      43 (A) A     
              -0.3831       -0.3831           -0.0432       -0.0432       

 Computing CCSD intemediates for later calculations in double precision
 Finished.

Running a double precision version
           CCSD Lambda amplitudes will be solved using DIIS.
           Start     Size      MaxIter   EConv     LConv     
           3         7         100       1.00e-07  1.00e-05  
 ------------------------------------------------------------------------------
            Enorm      Ldiff       Comment
 ------------------------------------------------------------------------------
     1     6.92e-02   5.47e-02     
     2     1.56e-02   3.55e-03     
     3     7.09e-03   3.16e-03     
     4     4.29e-03   1.25e-03     Switched to DIIS steps.
     5     1.82e-03   1.04e-03     
     6     1.08e-03   4.63e-04     
     7     3.77e-04   2.28e-04     
     8     1.75e-04   3.93e-05     
     9     7.63e-05   7.67e-06     
    10     4.32e-05   3.02e-06     
    11     2.21e-05   1.98e-06     
    12     9.09e-06   1.61e-06     
    13     3.93e-06   5.51e-08     
    14     1.81e-06   1.09e-07     
    15     1.08e-06   2.30e-07     
    16     5.64e-07   1.56e-07     
    17     3.02e-07   1.03e-07     
    18     1.53e-07   4.85e-08     
    19     7.80e-08   1.96e-08     
 ------------------------------------------------------------------------------
                                   CCSD Lambda converged.

 Computing density matrices in double precision...
           Orbital response amplitudes will be solved using DIIS.
           Start     Size      MaxIter   EConv     LConv     
           3         7         100       1.00e-06  1.00e-06  
 ------------------------------------------------------------------------------
            Enorm      Ldiff       Comment
 ------------------------------------------------------------------------------
     1     9.32e-02   1.27e-02     
     2     9.75e-02   1.91e-02     
     3     1.64e-01   3.87e-02     
     4     1.26e-02   7.47e-02     Switched to DIIS steps.
     5     5.41e-03   2.18e-03     
     6     1.58e-03   3.20e-04     
     7     6.19e-04   7.98e-05     
     8     3.57e-04   3.99e-05     
     9     4.94e-05   2.23e-05     
    10     3.68e-05   3.41e-06     
    11     6.45e-06   2.80e-06     
    12     2.28e-06   3.49e-07     
    13     1.58e-06   3.72e-07     
    14     3.37e-07   2.05e-07     
 ------------------------------------------------------------------------------
                                   Orbital response converged.

 Computing density matrices... Done.
 CCSD calculation:   CPU 1851.20 s  wall 320.68 s

 Transferring MO TPDM to AO TPDM
 Transferring g2_o1o1o1o1
 Transferring g2_o1o1o1v1
 Transferring g2_o1o1v1v1
 Transferring g2_o1v1o1v1
 Transferring g2_o1v1v1v1
 Transferring g2_v1v1v1v1
 Adding separable TPDM
 Computing TPDM gradient
 --------------------------------------------------------
 2e gradient
  Atom          X               Y               Z
 --------------------------------------------------------
    1        -45.391378       15.201896        0.000001  
    2         -5.369159      -21.575772       -0.000003  
    3         25.199950       -8.288928        0.000001  
    4         25.560588       14.662804        0.000000  
 --------------------------------------------------------
 --------------------------------------------------------
 Final gradient
  Atom          X               Y               Z
 --------------------------------------------------------
    1        -45.391378       15.201896        0.000001  
    2         -5.369159      -21.575772       -0.000003  
    3         25.199950       -8.288928        0.000001  
    4         25.560588       14.662804        0.000000  
 --------------------------------------------------------
 Analytic gradient from two-electron contribution:   CPU 329.64 s  wall 95.81 s

 Total ccman2 time:   CPU 2259.92 s  wall 434.39 s


 --------------------------------------------------------------

                    Orbital Energies (a.u.)
 --------------------------------------------------------------

 Alpha MOs
 -- Occupied --
*******-180.914-169.721-169.719-169.719-104.869 -37.967 -33.157
-33.150 -33.150 -24.341 -24.339 -24.339 -24.333 -24.333 -15.752
-15.729 -10.593  -8.061  -8.058  -8.058  -7.283  -5.519  -5.504
 -5.503  -2.443  -2.436  -2.436  -2.418  -2.418  -1.464  -1.118
 -0.928  -0.806  -0.672  -0.659  -0.634  -0.481  -0.476  -0.412
 -0.410  -0.383
 -- Virtual --
 -0.043   0.074   0.095   0.104   0.128   0.132   0.143   0.189
  0.193   0.196   0.235   0.252   0.260   0.304   0.319   0.324
  0.329   0.367   0.492   0.547   0.547   0.569   0.575   0.595
  0.612   0.652   0.692   0.799   0.877   0.906   0.973   0.990
  1.036   1.067   1.129   1.154   1.179   1.208   1.252   1.272
  1.369   1.512   1.521   1.563   1.595   1.909   1.966   1.991
  2.175   2.402   2.487   2.604   2.612   2.735   2.868   3.070
  3.161   3.401   4.097   4.129   4.364   4.429   4.451   4.470
  4.480   4.502   4.548   4.681   4.791   5.157   6.498   6.526
  6.536  10.299  26.620  26.701  27.061  28.889  29.492  29.514
 29.521  29.841  29.849  29.849  29.870  29.944  36.510  37.208
130.551 130.567 130.583 154.278 219.1401912.197
 --------------------------------------------------------------

          Ground-State Mulliken Net Atomic Charges

     Atom                 Charge (a.u.)
  ----------------------------------------
      1 I                     0.099129
      2 N                    -0.027134
      3 N                     0.043301
      4 Cl                   -0.115296
  ----------------------------------------
  Sum of atomic charges =     0.000000

 -----------------------------------------------------------------
                    Cartesian Multipole Moments
 -----------------------------------------------------------------
    Charge (ESU x 10^10)
                -0.0000
    Dipole Moment (Debye)
         X       1.0494      Y      -0.4869      Z      -0.0000
       Tot       1.1569
    Quadrupole Moments (Debye-Ang)
        XX     -53.4888     XY      -1.1694     YY     -52.9646
        XZ       0.0000     YZ      -0.0000     ZZ     -52.6014
    Octopole Moments (Debye-Ang^2)
       XXX      52.4175    XXY      -8.7222    XYY      13.6185
       YYY     -12.3225    XXZ       0.0000    XYZ       0.0000
       YYZ       0.0000    XZZ      12.0629    YZZ      -0.5913
       ZZZ       0.0000
    Hexadecapole Moments (Debye-Ang^3)
      XXXX    -835.4991   XXXY      -4.0845   XXYY    -163.7952
      XYYY       4.1308   YYYY    -205.3623   XXXZ       0.0000
      XXYZ      -0.0000   XYYZ      -0.0000   YYYZ      -0.0000
      XXZZ    -149.6897   XYZZ      -3.2139   YYZZ     -43.9756
      XZZZ       0.0000   YZZZ      -0.0000   ZZZZ     -66.5514
 -----------------------------------------------------------------
 DrvMan completing analytic gradient of the correlated energy
 Correlated dipole moment
            1
    1   0.4128766
    2  -0.1915659
    3  -0.0000001
 Energy read as -7485.845630592
 Full Analytical Gradient: (in a.u., or Hartree/Bohr)
             1             2             3             4
    1   -0.00000345   -0.00049211    0.00040379    0.00009177
    2   -0.00002416   -0.00015211    0.00012187    0.00005440
    3   -0.00000001    0.00000001   -0.00000001    0.00000001
 Gradient time:  CPU 1.43 s  wall 1.46 s
 ----------------------------------------------------------------
             Standard Nuclear Orientation (Angstroms)
    I     Atom           X                Y                Z
 ----------------------------------------------------------------
    1      I       1.0800983423    -0.1217587198    -0.0000000000
    2      N      -0.5921269714     1.3658809965     0.0000000000
    3      N      -1.7455756849     1.1177023330     0.0000000000
    4      Cl     -2.4057819732    -0.6430512446    -0.0000000000
 ----------------------------------------------------------------
 Nuclear Repulsion Energy =   365.3481426192 hartrees
 There are       42 alpha and       42 beta electrons

                       Distance Matrix (Angstroms)
             I (  1)   N (  2)   N (  3)
   N (  2)  2.238171
   N (  3)  3.085563  1.179846
   Cl(  4)  3.524643  2.706502  1.880459

 Requested basis set is 6-311++G(d,p)
 There are 49 shells and 136 basis functions
 A cutoff of  1.0D-14 yielded   1050 shell pairs
 There are      8689 function pairs (      9790 Cartesian)
 Smallest overlap matrix eigenvalue = 1.54E-04
 Guess MOs from SCF MO coefficient file

 -----------------------------------------------------------------------
  General SCF calculation program by
  Eric Jon Sundstrom, Paul Horn, Yuezhi Mao, Dmitri Zuev, Alec White,
  David Stuck, Shaama M.S., Shane Yost, Joonho Lee, David Small,
  Daniel Levine, Susi Lehtola, Hugh Burton, Evgeny Epifanovsky
 -----------------------------------------------------------------------
 Hartree-Fock
 using 6 threads for integral computing
 -------------------------------------------------------
 OpenMP Integral computing Module                
 Release: version 2.0, May 2017, Q-Chem Inc. Pleasanton 
 -------------------------------------------------------
 A restricted SCF calculation will be
 performed using DIIS
 SCF converges when DIIS error is below 1.0e-08
 ---------------------------------------
  Cycle       Energy         DIIS error
 ---------------------------------------
    1   -7485.1209145013      1.02e-05  
    2   -7485.1209149162      3.57e-06  
    3   -7485.1209149929      2.24e-06  
    4   -7485.1209150190      1.02e-06  
    5   -7485.1209150303      4.46e-07  
    6   -7485.1209150324      1.94e-07  
    7   -7485.1209150327      7.11e-08  
    8   -7485.1209150328      3.51e-08  
    9   -7485.1209150328      1.45e-08  
   10   -7485.1209150329      6.29e-09  Convergence criterion met
 ---------------------------------------
 SCF time:   CPU 7.65s  wall 2.00s 
 SCF   energy in the final basis set =    -7485.1209150329
 Total energy in the final basis set =    -7485.1209150329


 ------------------------------------------------------------------------------

   CCMAN2: suite of methods based on coupled cluster
           and equation of motion theories.

   Components:
   * libvmm-1.3-trunk
     by Evgeny Epifanovsky, Ilya Kaliman.
   * libtensor-2.5-trunk
     by Evgeny Epifanovsky, Michael Wormit, Dmitry Zuev, Sam Manzer, 
        Ilya Kaliman.
   * libcc-2.5-trunk
     by Evgeny Epifanovsky, Arik Landau, Tomasz Kus, Kirill Khistyaev, 
        Dmitry Zuev, Prashant Manohar, Xintian Feng, Anna Krylov, 
        Matthew Goldey, Alec White, Thomas Jagau, Kaushik Nanda, 
        Anastasia Gunina, Alexander Kunitsa, Joonho Lee.

   CCMAN original authors:
   Anna I. Krylov, C. David Sherrill, Steven R. Gwaltney,
   Edward F. C. Byrd (2000)
   Sergey V. Levchenko, Lyudmila V. Slipchenko, Tao Wang,
   Ana-Maria C. Cristian (2003)
   Piotr A. Pieniazek, C. Melania Oana, Evgeny Epifanovsky (2007)
   Prashant Manohar (2009)

 ------------------------------------------------------------------------------


 Allocating and initializing 63808MB of RAM...
 Calculation will run on 6 cores.


 Alpha MOs, Restricted
 -- Occupied --                  
******* -180.91 -169.72 -169.72 -169.72 -104.87  -37.97  -33.16
  1 A     2 A     3 A     4 A     5 A     6 A     7 A     8 A                  
-33.150 -33.150 -24.341 -24.339 -24.339 -24.333 -24.333 -15.752
  9 A    10 A    11 A    12 A    13 A    14 A    15 A    16 A                  
-15.729 -10.593  -8.061  -8.058  -8.058  -7.283  -5.519  -5.504
 17 A    18 A    19 A    20 A    21 A    22 A    23 A    24 A                  
 -5.504  -2.443  -2.436  -2.436  -2.418  -2.418  -1.464  -1.118
 25 A    26 A    27 A    28 A    29 A    30 A    31 A    32 A                  
 -0.928  -0.806  -0.672  -0.658  -0.634  -0.481  -0.476  -0.412
 33 A    34 A    35 A    36 A    37 A    38 A    39 A    40 A                  
 -0.410  -0.383
 41 A    42 A                                                                  
 -- Virtual --                   
 -0.043   0.074   0.095   0.104   0.128   0.132   0.143   0.189
 43 A    44 A    45 A    46 A    47 A    48 A    49 A    50 A                  
  0.193   0.196   0.235   0.252   0.260   0.304   0.319   0.323
 51 A    52 A    53 A    54 A    55 A    56 A    57 A    58 A                  
  0.329   0.367   0.492   0.547   0.547   0.569   0.575   0.595
 59 A    60 A    61 A    62 A    63 A    64 A    65 A    66 A                  
  0.612   0.652   0.692   0.799   0.877   0.906   0.973   0.990
 67 A    68 A    69 A    70 A    71 A    72 A    73 A    74 A                  
  1.036   1.067   1.129   1.154   1.179   1.208   1.251   1.271
 75 A    76 A    77 A    78 A    79 A    80 A    81 A    82 A                  
  1.369   1.512   1.521   1.562   1.595   1.909   1.966   1.991
 83 A    84 A    85 A    86 A    87 A    88 A    89 A    90 A                  
  2.175   2.402   2.487   2.604   2.612   2.735   2.867   3.070
 91 A    92 A    93 A    94 A    95 A    96 A    97 A    98 A                  
  3.161   3.401   4.097   4.129   4.364   4.429   4.451   4.470
 99 A   100 A   101 A   102 A   103 A   104 A   105 A   106 A                  
  4.480   4.502   4.548   4.681   4.791   5.157   6.498   6.525
107 A   108 A   109 A   110 A   111 A   112 A   113 A   114 A                  
  6.536  10.299  26.620  26.701  27.061  28.888  29.492  29.514
115 A   116 A   117 A   118 A   119 A   120 A   121 A   122 A                  
 29.521  29.841  29.849  29.849  29.870  29.944  36.510  37.208
123 A   124 A   125 A   126 A   127 A   128 A   129 A   130 A                  
130.551 130.567 130.583 154.278 219.1401912.197
131 A   132 A   133 A   134 A   135 A   136 A                                  

 Beta MOs, Restricted
 -- Occupied --                  
******* -180.91 -169.72 -169.72 -169.72 -104.87  -37.97  -33.16
  1 A     2 A     3 A     4 A     5 A     6 A     7 A     8 A                  
-33.150 -33.150 -24.341 -24.339 -24.339 -24.333 -24.333 -15.752
  9 A    10 A    11 A    12 A    13 A    14 A    15 A    16 A                  
-15.729 -10.593  -8.061  -8.058  -8.058  -7.283  -5.519  -5.504
 17 A    18 A    19 A    20 A    21 A    22 A    23 A    24 A                  
 -5.504  -2.443  -2.436  -2.436  -2.418  -2.418  -1.464  -1.118
 25 A    26 A    27 A    28 A    29 A    30 A    31 A    32 A                  
 -0.928  -0.806  -0.672  -0.658  -0.634  -0.481  -0.476  -0.412
 33 A    34 A    35 A    36 A    37 A    38 A    39 A    40 A                  
 -0.410  -0.383
 41 A    42 A                                                                  
 -- Virtual --                   
 -0.043   0.074   0.095   0.104   0.128   0.132   0.143   0.189
 43 A    44 A    45 A    46 A    47 A    48 A    49 A    50 A                  
  0.193   0.196   0.235   0.252   0.260   0.304   0.319   0.323
 51 A    52 A    53 A    54 A    55 A    56 A    57 A    58 A                  
  0.329   0.367   0.492   0.547   0.547   0.569   0.575   0.595
 59 A    60 A    61 A    62 A    63 A    64 A    65 A    66 A                  
  0.612   0.652   0.692   0.799   0.877   0.906   0.973   0.990
 67 A    68 A    69 A    70 A    71 A    72 A    73 A    74 A                  
  1.036   1.067   1.129   1.154   1.179   1.208   1.251   1.271
 75 A    76 A    77 A    78 A    79 A    80 A    81 A    82 A                  
  1.369   1.512   1.521   1.562   1.595   1.909   1.966   1.991
 83 A    84 A    85 A    86 A    87 A    88 A    89 A    90 A                  
  2.175   2.402   2.487   2.604   2.612   2.735   2.867   3.070
 91 A    92 A    93 A    94 A    95 A    96 A    97 A    98 A                  
  3.161   3.401   4.097   4.129   4.364   4.429   4.451   4.470
 99 A   100 A   101 A   102 A   103 A   104 A   105 A   106 A                  
  4.480   4.502   4.548   4.681   4.791   5.157   6.498   6.525
107 A   108 A   109 A   110 A   111 A   112 A   113 A   114 A                  
  6.536  10.299  26.620  26.701  27.061  28.888  29.492  29.514
115 A   116 A   117 A   118 A   119 A   120 A   121 A   122 A                  
 29.521  29.841  29.849  29.849  29.870  29.944  36.510  37.208
123 A   124 A   125 A   126 A   127 A   128 A   129 A   130 A                  
130.551 130.567 130.583 154.278 219.1401912.197
131 A   132 A   133 A   134 A   135 A   136 A                                  

 Occupation and symmetry of molecular orbitals

 Point group: C1 (1 irreducible representation).

                           A     All 
 -------------------------------------
 All molecular orbitals:
  - Alpha                  136   136 
  - Beta                   136   136 
 -------------------------------------
 Alpha orbitals:
  - Frozen occupied        25    25  
  - Active occupied        17    17  
  - Active virtual         94    94  
  - Frozen virtual         0     0   
 -------------------------------------
 Beta orbitals:
  - Frozen occupied        25    25  
  - Active occupied        17    17  
  - Active virtual         94    94  
  - Frozen virtual         0     0   
 -------------------------------------

 Import integrals:   CPU 0.00 s  wall 0.00 s

 Import integrals:   CPU 66.66 s  wall 13.30 s

 MP2 amplitudes:   CPU 0.19 s  wall 0.15 s

Running a double precision version
           CCSD T amplitudes will be solved using DIIS.

           Start     Size      MaxIter   EConv     TConv     
           3         7         100       1.00e-07  1.00e-05  
 ------------------------------------------------------------------------------
           Energy (a.u.)   Ediff      Tdiff       Comment
 ------------------------------------------------------------------------------
         -7485.83658431                           
     1   -7485.81347112   2.31e-02   8.05e-01     
     2   -7485.84389725   3.04e-02   1.14e-01     
     3   -7485.84030501   3.59e-03   5.80e-02     
     4   -7485.84387645   3.57e-03   2.32e-02     Switched to DIIS steps.
     5   -7485.84536147   1.49e-03   1.59e-02     
     6   -7485.84552693   1.65e-04   4.46e-03     
     7   -7485.84558919   6.23e-05   2.70e-03     
     8   -7485.84561647   2.73e-05   1.01e-03     
     9   -7485.84563164   1.52e-05   6.33e-04     
    10   -7485.84563033   1.31e-06   1.67e-04     
    11   -7485.84563132   9.90e-07   8.70e-05     
    12   -7485.84563090   4.23e-07   7.39e-05     
    13   -7485.84563104   1.41e-07   2.34e-05     
    14   -7485.84563096   8.06e-08   1.09e-05     
    15   -7485.84563076   2.00e-07   6.36e-06     
    16   -7485.84563067   8.58e-08   2.59e-06     
 ------------------------------------------------------------------------------
         -7485.84563067                           CCSD T converged.

End of double precision
 SCF energy                 = -7485.12091503
 MP2 energy                 = -7485.83658431
 CCSD correlation energy     =    -0.72471564
 CCSD total energy           = -7485.84563067

 CCSD  T1^2 = 0.0255  T2^2 = 0.2944  Leading amplitudes:

 Amplitude    Orbitals with energies
 -0.0371       42 (A) A                  ->    45 (A) A                   
              -0.3831                          0.0953                     
 -0.0371       42 (A) B                  ->    45 (A) B                   
              -0.3831                          0.0953                     
  0.0361       38 (A) A                  ->    43 (A) A                   
              -0.4814                         -0.0434                     
  0.0361       38 (A) B                  ->    43 (A) B                   
              -0.4814                         -0.0434                     

 Amplitude    Orbitals with energies
 -0.1209       42 (A) A      42 (A) B    ->    43 (A) A      43 (A) B     
              -0.3831       -0.3831           -0.0434       -0.0434       
  0.1209       42 (A) A      42 (A) B    ->    43 (A) B      43 (A) A     
              -0.3831       -0.3831           -0.0434       -0.0434       
  0.1209       42 (A) B      42 (A) A    ->    43 (A) A      43 (A) B     
              -0.3831       -0.3831           -0.0434       -0.0434       
 -0.1209       42 (A) B      42 (A) A    ->    43 (A) B      43 (A) A     
              -0.3831       -0.3831           -0.0434       -0.0434       

 Computing CCSD intemediates for later calculations in double precision
 Finished.

Running a double precision version
           CCSD Lambda amplitudes will be solved using DIIS.
           Start     Size      MaxIter   EConv     LConv     
           3         7         100       1.00e-07  1.00e-05  
 ------------------------------------------------------------------------------
            Enorm      Ldiff       Comment
 ------------------------------------------------------------------------------
     1     6.93e-02   5.47e-02     
     2     1.56e-02   3.55e-03     
     3     7.10e-03   3.16e-03     
     4     4.30e-03   1.25e-03     Switched to DIIS steps.
     5     1.82e-03   1.04e-03     
     6     1.08e-03   4.64e-04     
     7     3.78e-04   2.29e-04     
     8     1.76e-04   3.96e-05     
     9     7.66e-05   7.79e-06     
    10     4.34e-05   3.06e-06     
    11     2.22e-05   2.00e-06     
    12     9.13e-06   1.63e-06     
    13     3.95e-06   5.74e-08     
    14     1.82e-06   1.10e-07     
    15     1.08e-06   2.31e-07     
    16     5.67e-07   1.57e-07     
    17     3.04e-07   1.03e-07     
    18     1.54e-07   4.88e-08     
    19     7.87e-08   1.97e-08     
 ------------------------------------------------------------------------------
                                   CCSD Lambda converged.

 Computing density matrices in double precision...
           Orbital response amplitudes will be solved using DIIS.
           Start     Size      MaxIter   EConv     LConv     
           3         7         100       1.00e-06  1.00e-06  
 ------------------------------------------------------------------------------
            Enorm      Ldiff       Comment
 ------------------------------------------------------------------------------
     1     9.32e-02   1.27e-02     
     2     9.74e-02   1.90e-02     
     3     1.64e-01   3.87e-02     
     4     1.26e-02   7.46e-02     Switched to DIIS steps.
     5     5.43e-03   2.19e-03     
     6     1.58e-03   3.18e-04     
     7     6.20e-04   8.07e-05     
     8     3.57e-04   3.96e-05     
     9     4.95e-05   2.24e-05     
    10     3.69e-05   3.42e-06     
    11     6.46e-06   2.80e-06     
    12     2.29e-06   3.50e-07     
    13     1.58e-06   3.73e-07     
    14     3.39e-07   2.06e-07     
 ------------------------------------------------------------------------------
                                   Orbital response converged.

 Computing density matrices... Done.
 CCSD calculation:   CPU 1853.27 s  wall 320.93 s

 Transferring MO TPDM to AO TPDM
 Transferring g2_o1o1o1o1
 Transferring g2_o1o1o1v1
 Transferring g2_o1o1v1v1
 Transferring g2_o1v1o1v1
 Transferring g2_o1v1v1v1
 Transferring g2_v1v1v1v1
 Adding separable TPDM
 Computing TPDM gradient
 --------------------------------------------------------
 2e gradient
  Atom          X               Y               Z
 --------------------------------------------------------
    1        -45.371557       15.205705        0.000000  
    2         -5.376806      -21.571603       -0.000000  
    3         25.197765       -8.277304        0.000000  
    4         25.550599       14.643202        0.000000  
 --------------------------------------------------------
 --------------------------------------------------------
 Final gradient
  Atom          X               Y               Z
 --------------------------------------------------------
    1        -45.371557       15.205705        0.000000  
    2         -5.376806      -21.571603       -0.000000  
    3         25.197765       -8.277304        0.000000  
    4         25.550599       14.643202        0.000000  
 --------------------------------------------------------
 Analytic gradient from two-electron contribution:   CPU 335.91 s  wall 103.86 s

 Total ccman2 time:   CPU 2267.38 s  wall 441.68 s


 --------------------------------------------------------------

                    Orbital Energies (a.u.)
 --------------------------------------------------------------

 Alpha MOs
 -- Occupied --
*******-180.914-169.721-169.719-169.719-104.869 -37.967 -33.157
-33.150 -33.150 -24.341 -24.339 -24.339 -24.333 -24.333 -15.752
-15.729 -10.593  -8.061  -8.058  -8.058  -7.283  -5.519  -5.504
 -5.504  -2.443  -2.436  -2.436  -2.418  -2.418  -1.464  -1.118
 -0.928  -0.806  -0.672  -0.658  -0.634  -0.481  -0.476  -0.412
 -0.410  -0.383
 -- Virtual --
 -0.043   0.074   0.095   0.104   0.128   0.132   0.143   0.189
  0.193   0.196   0.235   0.252   0.260   0.304   0.319   0.323
  0.329   0.367   0.492   0.547   0.547   0.569   0.575   0.595
  0.612   0.652   0.692   0.799   0.877   0.906   0.973   0.990
  1.036   1.067   1.129   1.154   1.179   1.208   1.251   1.271
  1.369   1.512   1.521   1.562   1.595   1.909   1.966   1.991
  2.175   2.402   2.487   2.604   2.612   2.735   2.867   3.070
  3.161   3.401   4.097   4.129   4.364   4.429   4.451   4.470
  4.480   4.502   4.548   4.681   4.791   5.157   6.498   6.525
  6.536  10.299  26.620  26.701  27.061  28.888  29.492  29.514
 29.521  29.841  29.849  29.849  29.870  29.944  36.510  37.208
130.551 130.567 130.583 154.278 219.1401912.197
 --------------------------------------------------------------

          Ground-State Mulliken Net Atomic Charges

     Atom                 Charge (a.u.)
  ----------------------------------------
      1 I                     0.099224
      2 N                    -0.026548
      3 N                     0.042901
      4 Cl                   -0.115577
  ----------------------------------------
  Sum of atomic charges =     0.000000

 -----------------------------------------------------------------
                    Cartesian Multipole Moments
 -----------------------------------------------------------------
    Charge (ESU x 10^10)
                 0.0000
    Dipole Moment (Debye)
         X       1.0531      Y      -0.4842      Z      -0.0000
       Tot       1.1591
    Quadrupole Moments (Debye-Ang)
        XX     -53.4959     XY      -1.1721     YY     -52.9625
        XZ       0.0000     YZ      -0.0000     ZZ     -52.6024
    Octopole Moments (Debye-Ang^2)
       XXX      52.5180    XXY      -8.7235    XYY      13.6472
       YYY     -12.3075    XXZ       0.0000    XYZ       0.0000
       YYZ       0.0000    XZZ      12.0932    YZZ      -0.5901
       ZZZ       0.0000
    Hexadecapole Moments (Debye-Ang^3)
      XXXX    -836.3017   XXXY      -4.1122   XXYY    -163.9057
      XYYY       4.0677   YYYY    -205.3540   XXXZ       0.0000
      XXYZ      -0.0000   XYYZ       0.0000   YYYZ      -0.0000
      XXZZ    -149.8241   XYZZ      -3.2328   YYZZ     -43.9752
      XZZZ       0.0000   YZZZ      -0.0000   ZZZZ     -66.5533
 -----------------------------------------------------------------
 DrvMan completing analytic gradient of the correlated energy
 Correlated dipole moment
            1
    1   0.4143089
    2  -0.1905124
    3  -0.0000000
 Energy read as -7485.845630674
 Full Analytical Gradient: (in a.u., or Hartree/Bohr)
             1             2             3             4
    1   -0.00000112   -0.00030032    0.00034019   -0.00003876
    2   -0.00000125    0.00000151   -0.00000517    0.00000491
    3   -0.00000000    0.00000000   -0.00000000    0.00000000
 Gradient time:  CPU 1.40 s  wall 1.43 s
 ----------------------------------------------------------------
             Standard Nuclear Orientation (Angstroms)
    I     Atom           X                Y                Z
 ----------------------------------------------------------------
    1      I       1.0800983423    -0.1217587198    -0.0000000000
    2      N      -0.5921269714     1.3658809965     0.0000000000
    3      N      -1.7455756849     1.1177023330     0.0000000000
    4      Cl     -2.4047819732    -0.6420512446    -0.0000000000
 ----------------------------------------------------------------
 Nuclear Repulsion Energy =   365.4268751786 hartrees
 There are       42 alpha and       42 beta electrons

                       Distance Matrix (Angstroms)
             I (  1)   N (  2)   N (  3)
   N (  2)  2.238171
   N (  3)  3.085563  1.179846
   Cl(  4)  3.523506  2.705090  1.879172

 Requested basis set is 6-311++G(d,p)
 There are 49 shells and 136 basis functions
 A cutoff of  1.0D-14 yielded   1050 shell pairs
 There are      8689 function pairs (      9790 Cartesian)
 Smallest overlap matrix eigenvalue = 1.54E-04
 Guess MOs from SCF MO coefficient file

 -----------------------------------------------------------------------
  General SCF calculation program by
  Eric Jon Sundstrom, Paul Horn, Yuezhi Mao, Dmitri Zuev, Alec White,
  David Stuck, Shaama M.S., Shane Yost, Joonho Lee, David Small,
  Daniel Levine, Susi Lehtola, Hugh Burton, Evgeny Epifanovsky
 -----------------------------------------------------------------------
 Hartree-Fock
 using 6 threads for integral computing
 -------------------------------------------------------
 OpenMP Integral computing Module                
 Release: version 2.0, May 2017, Q-Chem Inc. Pleasanton 
 -------------------------------------------------------
 A restricted SCF calculation will be
 performed using DIIS
 SCF converges when DIIS error is below 1.0e-08
 ---------------------------------------
  Cycle       Energy         DIIS error
 ---------------------------------------
    1   -7485.1209553307      1.23e-05  
    2   -7485.1209558680      4.38e-06  
    3   -7485.1209559572      2.82e-06  
    4   -7485.1209559920      1.19e-06  
    5   -7485.1209560057      5.82e-07  
    6   -7485.1209560092      2.55e-07  
    7   -7485.1209560097      8.59e-08  
    8   -7485.1209560098      5.17e-08  
    9   -7485.1209560100      1.94e-08  
   10   -7485.1209560098      6.23e-09  Convergence criterion met
 ---------------------------------------
 SCF time:   CPU 7.77s  wall 2.00s 
 SCF   energy in the final basis set =    -7485.1209560098
 Total energy in the final basis set =    -7485.1209560098


 ------------------------------------------------------------------------------

   CCMAN2: suite of methods based on coupled cluster
           and equation of motion theories.

   Components:
   * libvmm-1.3-trunk
     by Evgeny Epifanovsky, Ilya Kaliman.
   * libtensor-2.5-trunk
     by Evgeny Epifanovsky, Michael Wormit, Dmitry Zuev, Sam Manzer, 
        Ilya Kaliman.
   * libcc-2.5-trunk
     by Evgeny Epifanovsky, Arik Landau, Tomasz Kus, Kirill Khistyaev, 
        Dmitry Zuev, Prashant Manohar, Xintian Feng, Anna Krylov, 
        Matthew Goldey, Alec White, Thomas Jagau, Kaushik Nanda, 
        Anastasia Gunina, Alexander Kunitsa, Joonho Lee.

   CCMAN original authors:
   Anna I. Krylov, C. David Sherrill, Steven R. Gwaltney,
   Edward F. C. Byrd (2000)
   Sergey V. Levchenko, Lyudmila V. Slipchenko, Tao Wang,
   Ana-Maria C. Cristian (2003)
   Piotr A. Pieniazek, C. Melania Oana, Evgeny Epifanovsky (2007)
   Prashant Manohar (2009)

 ------------------------------------------------------------------------------


 Allocating and initializing 63808MB of RAM...
 Calculation will run on 6 cores.


 Alpha MOs, Restricted
 -- Occupied --                  
******* -180.91 -169.72 -169.72 -169.72 -104.87  -37.97  -33.16
  1 A     2 A     3 A     4 A     5 A     6 A     7 A     8 A                  
-33.150 -33.150 -24.341 -24.339 -24.339 -24.333 -24.333 -15.752
  9 A    10 A    11 A    12 A    13 A    14 A    15 A    16 A                  
-15.729 -10.593  -8.061  -8.058  -8.058  -7.283  -5.519  -5.504
 17 A    18 A    19 A    20 A    21 A    22 A    23 A    24 A                  
 -5.503  -2.443  -2.436  -2.436  -2.418  -2.418  -1.464  -1.118
 25 A    26 A    27 A    28 A    29 A    30 A    31 A    32 A                  
 -0.928  -0.806  -0.672  -0.659  -0.634  -0.482  -0.476  -0.412
 33 A    34 A    35 A    36 A    37 A    38 A    39 A    40 A                  
 -0.410  -0.383
 41 A    42 A                                                                  
 -- Virtual --                   
 -0.043   0.074   0.095   0.104   0.127   0.132   0.143   0.189
 43 A    44 A    45 A    46 A    47 A    48 A    49 A    50 A                  
  0.193   0.196   0.235   0.252   0.260   0.304   0.319   0.324
 51 A    52 A    53 A    54 A    55 A    56 A    57 A    58 A                  
  0.329   0.367   0.492   0.547   0.547   0.569   0.575   0.595
 59 A    60 A    61 A    62 A    63 A    64 A    65 A    66 A                  
  0.612   0.652   0.692   0.799   0.877   0.906   0.973   0.990
 67 A    68 A    69 A    70 A    71 A    72 A    73 A    74 A                  
  1.036   1.067   1.129   1.154   1.179   1.208   1.252   1.271
 75 A    76 A    77 A    78 A    79 A    80 A    81 A    82 A                  
  1.369   1.513   1.521   1.563   1.595   1.909   1.966   1.991
 83 A    84 A    85 A    86 A    87 A    88 A    89 A    90 A                  
  2.176   2.402   2.487   2.604   2.612   2.735   2.867   3.070
 91 A    92 A    93 A    94 A    95 A    96 A    97 A    98 A                  
  3.161   3.401   4.097   4.129   4.364   4.429   4.451   4.470
 99 A   100 A   101 A   102 A   103 A   104 A   105 A   106 A                  
  4.480   4.502   4.548   4.681   4.791   5.157   6.498   6.526
107 A   108 A   109 A   110 A   111 A   112 A   113 A   114 A                  
  6.536  10.299  26.620  26.701  27.061  28.889  29.493  29.514
115 A   116 A   117 A   118 A   119 A   120 A   121 A   122 A                  
 29.522  29.841  29.849  29.849  29.870  29.944  36.510  37.208
123 A   124 A   125 A   126 A   127 A   128 A   129 A   130 A                  
130.551 130.567 130.583 154.278 219.1401912.197
131 A   132 A   133 A   134 A   135 A   136 A                                  

 Beta MOs, Restricted
 -- Occupied --                  
******* -180.91 -169.72 -169.72 -169.72 -104.87  -37.97  -33.16
  1 A     2 A     3 A     4 A     5 A     6 A     7 A     8 A                  
-33.150 -33.150 -24.341 -24.339 -24.339 -24.333 -24.333 -15.752
  9 A    10 A    11 A    12 A    13 A    14 A    15 A    16 A                  
-15.729 -10.593  -8.061  -8.058  -8.058  -7.283  -5.519  -5.504
 17 A    18 A    19 A    20 A    21 A    22 A    23 A    24 A                  
 -5.503  -2.443  -2.436  -2.436  -2.418  -2.418  -1.464  -1.118
 25 A    26 A    27 A    28 A    29 A    30 A    31 A    32 A                  
 -0.928  -0.806  -0.672  -0.659  -0.634  -0.482  -0.476  -0.412
 33 A    34 A    35 A    36 A    37 A    38 A    39 A    40 A                  
 -0.410  -0.383
 41 A    42 A                                                                  
 -- Virtual --                   
 -0.043   0.074   0.095   0.104   0.127   0.132   0.143   0.189
 43 A    44 A    45 A    46 A    47 A    48 A    49 A    50 A                  
  0.193   0.196   0.235   0.252   0.260   0.304   0.319   0.324
 51 A    52 A    53 A    54 A    55 A    56 A    57 A    58 A                  
  0.329   0.367   0.492   0.547   0.547   0.569   0.575   0.595
 59 A    60 A    61 A    62 A    63 A    64 A    65 A    66 A                  
  0.612   0.652   0.692   0.799   0.877   0.906   0.973   0.990
 67 A    68 A    69 A    70 A    71 A    72 A    73 A    74 A                  
  1.036   1.067   1.129   1.154   1.179   1.208   1.252   1.271
 75 A    76 A    77 A    78 A    79 A    80 A    81 A    82 A                  
  1.369   1.513   1.521   1.563   1.595   1.909   1.966   1.991
 83 A    84 A    85 A    86 A    87 A    88 A    89 A    90 A                  
  2.176   2.402   2.487   2.604   2.612   2.735   2.867   3.070
 91 A    92 A    93 A    94 A    95 A    96 A    97 A    98 A                  
  3.161   3.401   4.097   4.129   4.364   4.429   4.451   4.470
 99 A   100 A   101 A   102 A   103 A   104 A   105 A   106 A                  
  4.480   4.502   4.548   4.681   4.791   5.157   6.498   6.526
107 A   108 A   109 A   110 A   111 A   112 A   113 A   114 A                  
  6.536  10.299  26.620  26.701  27.061  28.889  29.493  29.514
115 A   116 A   117 A   118 A   119 A   120 A   121 A   122 A                  
 29.522  29.841  29.849  29.849  29.870  29.944  36.510  37.208
123 A   124 A   125 A   126 A   127 A   128 A   129 A   130 A                  
130.551 130.567 130.583 154.278 219.1401912.197
131 A   132 A   133 A   134 A   135 A   136 A                                  

 Occupation and symmetry of molecular orbitals

 Point group: C1 (1 irreducible representation).

                           A     All 
 -------------------------------------
 All molecular orbitals:
  - Alpha                  136   136 
  - Beta                   136   136 
 -------------------------------------
 Alpha orbitals:
  - Frozen occupied        25    25  
  - Active occupied        17    17  
  - Active virtual         94    94  
  - Frozen virtual         0     0   
 -------------------------------------
 Beta orbitals:
  - Frozen occupied        25    25  
  - Active occupied        17    17  
  - Active virtual         94    94  
  - Frozen virtual         0     0   
 -------------------------------------

 Import integrals:   CPU 0.00 s  wall 0.00 s

 Import integrals:   CPU 70.16 s  wall 15.10 s

 MP2 amplitudes:   CPU 0.19 s  wall 0.14 s

Running a double precision version
           CCSD T amplitudes will be solved using DIIS.

           Start     Size      MaxIter   EConv     TConv     
           3         7         100       1.00e-07  1.00e-05  
 ------------------------------------------------------------------------------
           Energy (a.u.)   Ediff      Tdiff       Comment
 ------------------------------------------------------------------------------
         -7485.83657221                           
     1   -7485.81349358   2.31e-02   8.05e-01     
     2   -7485.84389597   3.04e-02   1.14e-01     
     3   -7485.84031266   3.58e-03   5.79e-02     
     4   -7485.84387935   3.57e-03   2.32e-02     Switched to DIIS steps.
     5   -7485.84536219   1.48e-03   1.59e-02     
     6   -7485.84552719   1.65e-04   4.45e-03     
     7   -7485.84558926   6.21e-05   2.69e-03     
     8   -7485.84561643   2.72e-05   1.01e-03     
     9   -7485.84563153   1.51e-05   6.31e-04     
    10   -7485.84563023   1.30e-06   1.66e-04     
    11   -7485.84563121   9.83e-07   8.66e-05     
    12   -7485.84563079   4.21e-07   7.35e-05     
    13   -7485.84563093   1.41e-07   2.34e-05     
    14   -7485.84563085   8.06e-08   1.09e-05     
    15   -7485.84563065   1.99e-07   6.33e-06     
    16   -7485.84563056   8.56e-08   2.58e-06     
 ------------------------------------------------------------------------------
         -7485.84563056                           CCSD T converged.

End of double precision
 SCF energy                 = -7485.12095601
 MP2 energy                 = -7485.83657221
 CCSD correlation energy     =    -0.72467455
 CCSD total energy           = -7485.84563056

 CCSD  T1^2 = 0.0255  T2^2 = 0.2943  Leading amplitudes:

 Amplitude    Orbitals with energies
 -0.0370       42 (A) A                  ->    45 (A) A                   
              -0.3831                          0.0953                     
 -0.0370       42 (A) B                  ->    45 (A) B                   
              -0.3831                          0.0953                     
 -0.0361       38 (A) A                  ->    43 (A) A                   
              -0.4815                         -0.0431                     
 -0.0361       38 (A) B                  ->    43 (A) B                   
              -0.4815                         -0.0431                     

 Amplitude    Orbitals with energies
 -0.1206       42 (A) A      42 (A) B    ->    43 (A) A      43 (A) B     
              -0.3831       -0.3831           -0.0431       -0.0431       
  0.1206       42 (A) A      42 (A) B    ->    43 (A) B      43 (A) A     
              -0.3831       -0.3831           -0.0431       -0.0431       
  0.1206       42 (A) B      42 (A) A    ->    43 (A) A      43 (A) B     
              -0.3831       -0.3831           -0.0431       -0.0431       
 -0.1206       42 (A) B      42 (A) A    ->    43 (A) B      43 (A) A     
              -0.3831       -0.3831           -0.0431       -0.0431       

 Computing CCSD intemediates for later calculations in double precision
 Finished.

Running a double precision version
           CCSD Lambda amplitudes will be solved using DIIS.
           Start     Size      MaxIter   EConv     LConv     
           3         7         100       1.00e-07  1.00e-05  
 ------------------------------------------------------------------------------
            Enorm      Ldiff       Comment
 ------------------------------------------------------------------------------
     1     6.92e-02   5.46e-02     
     2     1.56e-02   3.55e-03     
     3     7.09e-03   3.16e-03     
     4     4.29e-03   1.25e-03     Switched to DIIS steps.
     5     1.82e-03   1.04e-03     
     6     1.08e-03   4.63e-04     
     7     3.77e-04   2.28e-04     
     8     1.75e-04   3.92e-05     
     9     7.61e-05   7.64e-06     
    10     4.31e-05   3.01e-06     
    11     2.20e-05   1.98e-06     
    12     9.07e-06   1.61e-06     
    13     3.92e-06   5.66e-08     
    14     1.80e-06   1.09e-07     
    15     1.07e-06   2.29e-07     
    16     5.62e-07   1.55e-07     
    17     3.01e-07   1.02e-07     
    18     1.53e-07   4.82e-08     
    19     7.79e-08   1.95e-08     
 ------------------------------------------------------------------------------
                                   CCSD Lambda converged.

 Computing density matrices in double precision...
           Orbital response amplitudes will be solved using DIIS.
           Start     Size      MaxIter   EConv     LConv     
           3         7         100       1.00e-06  1.00e-06  
 ------------------------------------------------------------------------------
            Enorm      Ldiff       Comment
 ------------------------------------------------------------------------------
     1     9.32e-02   1.27e-02     
     2     9.75e-02   1.91e-02     
     3     1.65e-01   3.88e-02     
     4     1.26e-02   7.48e-02     Switched to DIIS steps.
     5     5.40e-03   2.18e-03     
     6     1.58e-03   3.21e-04     
     7     6.18e-04   7.93e-05     
     8     3.56e-04   4.00e-05     
     9     4.94e-05   2.21e-05     
    10     3.68e-05   3.40e-06     
    11     6.45e-06   2.79e-06     
    12     2.27e-06   3.49e-07     
    13     1.57e-06   3.70e-07     
    14     3.33e-07   2.03e-07     
 ------------------------------------------------------------------------------
                                   Orbital response converged.

 Computing density matrices... Done.
 CCSD calculation:   CPU 1851.38 s  wall 320.71 s

 Transferring MO TPDM to AO TPDM
 Transferring g2_o1o1o1o1
 Transferring g2_o1o1o1v1
 Transferring g2_o1o1v1v1
 Transferring g2_o1v1o1v1
 Transferring g2_o1v1v1v1
 Transferring g2_v1v1v1v1
 Adding separable TPDM
 Computing TPDM gradient
 --------------------------------------------------------
 2e gradient
  Atom          X               Y               Z
 --------------------------------------------------------
    1        -45.385143       15.207515        0.000000  
    2         -5.368853      -21.573617       -0.000000  
    3         25.188605       -8.290607        0.000000  
    4         25.565391       14.656708        0.000000  
 --------------------------------------------------------
 --------------------------------------------------------
 Final gradient
  Atom          X               Y               Z
 --------------------------------------------------------
    1        -45.385143       15.207515        0.000000  
    2         -5.368853      -21.573617       -0.000000  
    3         25.188605       -8.290607        0.000000  
    4         25.565391       14.656708        0.000000  
 --------------------------------------------------------
 Analytic gradient from two-electron contribution:   CPU 326.58 s  wall 101.39 s

 Total ccman2 time:   CPU 2259.87 s  wall 441.06 s


 --------------------------------------------------------------

                    Orbital Energies (a.u.)
 --------------------------------------------------------------

 Alpha MOs
 -- Occupied --
*******-180.914-169.721-169.719-169.719-104.869 -37.967 -33.157
-33.150 -33.150 -24.341 -24.339 -24.339 -24.333 -24.333 -15.752
-15.729 -10.593  -8.061  -8.058  -8.058  -7.283  -5.519  -5.504
 -5.503  -2.443  -2.436  -2.436  -2.418  -2.418  -1.464  -1.118
 -0.928  -0.806  -0.672  -0.659  -0.634  -0.482  -0.476  -0.412
 -0.410  -0.383
 -- Virtual --
 -0.043   0.074   0.095   0.104   0.127   0.132   0.143   0.189
  0.193   0.196   0.235   0.252   0.260   0.304   0.319   0.324
  0.329   0.367   0.492   0.547   0.547   0.569   0.575   0.595
  0.612   0.652   0.692   0.799   0.877   0.906   0.973   0.990
  1.036   1.067   1.129   1.154   1.179   1.208   1.252   1.271
  1.369   1.513   1.521   1.563   1.595   1.909   1.966   1.991
  2.176   2.402   2.487   2.604   2.612   2.735   2.867   3.070
  3.161   3.401   4.097   4.129   4.364   4.429   4.451   4.470
  4.480   4.502   4.548   4.681   4.791   5.157   6.498   6.526
  6.536  10.299  26.620  26.701  27.061  28.889  29.493  29.514
 29.522  29.841  29.849  29.849  29.870  29.944  36.510  37.208
130.551 130.567 130.583 154.278 219.1401912.197
 --------------------------------------------------------------

          Ground-State Mulliken Net Atomic Charges

     Atom                 Charge (a.u.)
  ----------------------------------------
      1 I                     0.098834
      2 N                    -0.026857
      3 N                     0.043091
      4 Cl                   -0.115068
  ----------------------------------------
  Sum of atomic charges =     0.000000

 -----------------------------------------------------------------
                    Cartesian Multipole Moments
 -----------------------------------------------------------------
    Charge (ESU x 10^10)
                -0.0000
    Dipole Moment (Debye)
         X       1.0449      Y      -0.4885      Z      -0.0000
       Tot       1.1535
    Quadrupole Moments (Debye-Ang)
        XX     -53.4803     XY      -1.1626     YY     -52.9672
        XZ       0.0000     YZ      -0.0000     ZZ     -52.6010
    Octopole Moments (Debye-Ang^2)
       XXX      52.4150    XXY      -8.7514    XYY      13.6282
       YYY     -12.3619    XXZ       0.0000    XYZ       0.0000
       YYZ      -0.0000    XZZ      12.0713    YZZ      -0.6050
       ZZZ       0.0000
    Hexadecapole Moments (Debye-Ang^3)
      XXXX    -835.7527   XXXY      -3.9488   XXYY    -163.8289
      XYYY       4.2087   YYYY    -205.2865   XXXZ       0.0000
      XXYZ      -0.0000   XYYZ       0.0000   YYYZ      -0.0000
      XXZZ    -149.7446   XYZZ      -3.1876   YYZZ     -43.9591
      XZZZ       0.0000   YZZZ      -0.0000   ZZZZ     -66.5513
 -----------------------------------------------------------------
 DrvMan completing analytic gradient of the correlated energy
 Correlated dipole moment
            1
    1   0.4110903
    2  -0.1922037
    3  -0.0000000
 Energy read as -7485.845630563
 Full Analytical Gradient: (in a.u., or Hartree/Bohr)
             1             2             3             4
    1    0.00000737   -0.00056185    0.00050322    0.00005127
    2   -0.00000037   -0.00014010    0.00002486    0.00011561
    3   -0.00000000    0.00000000   -0.00000000    0.00000000
 Gradient time:  CPU 1.42 s  wall 1.45 s
 ----------------------------------------------------------------
             Standard Nuclear Orientation (Angstroms)
    I     Atom           X                Y                Z
 ----------------------------------------------------------------
    1      I       1.0800983423    -0.1217587198    -0.0000000000
    2      N      -0.5921269714     1.3658809965     0.0000000000
    3      N      -1.7455756849     1.1177023330     0.0000000000
    4      Cl     -2.4047819732    -0.6440512446    -0.0000000000
 ----------------------------------------------------------------
 Nuclear Repulsion Energy =   365.3693737737 hartrees
 There are       42 alpha and       42 beta electrons

                       Distance Matrix (Angstroms)
             I (  1)   N (  2)   N (  3)
   N (  2)  2.238171
   N (  3)  3.085563  1.179846
   Cl(  4)  3.523802  2.706575  1.881045

 Requested basis set is 6-311++G(d,p)
 There are 49 shells and 136 basis functions
 A cutoff of  1.0D-14 yielded   1050 shell pairs
 There are      8689 function pairs (      9790 Cartesian)
 Smallest overlap matrix eigenvalue = 1.54E-04
 Guess MOs from SCF MO coefficient file

 -----------------------------------------------------------------------
  General SCF calculation program by
  Eric Jon Sundstrom, Paul Horn, Yuezhi Mao, Dmitri Zuev, Alec White,
  David Stuck, Shaama M.S., Shane Yost, Joonho Lee, David Small,
  Daniel Levine, Susi Lehtola, Hugh Burton, Evgeny Epifanovsky
 -----------------------------------------------------------------------
 Hartree-Fock
 using 6 threads for integral computing
 -------------------------------------------------------
 OpenMP Integral computing Module                
 Release: version 2.0, May 2017, Q-Chem Inc. Pleasanton 
 -------------------------------------------------------
 A restricted SCF calculation will be
 performed using DIIS
 SCF converges when DIIS error is below 1.0e-08
 ---------------------------------------
  Cycle       Energy         DIIS error
 ---------------------------------------
    1   -7485.1209051785      1.79e-05  
    2   -7485.1209063525      6.21e-06  
    3   -7485.1209065555      4.05e-06  
    4   -7485.1209066287      1.78e-06  
    5   -7485.1209066603      8.33e-07  
    6   -7485.1209066674      3.68e-07  
    7   -7485.1209066685      1.21e-07  
    8   -7485.1209066686      7.55e-08  
    9   -7485.1209066686      2.70e-08  
   10   -7485.1209066686      8.30e-09  Convergence criterion met
 ---------------------------------------
 SCF time:   CPU 7.80s  wall 1.00s 
 SCF   energy in the final basis set =    -7485.1209066686
 Total energy in the final basis set =    -7485.1209066686


 ------------------------------------------------------------------------------

   CCMAN2: suite of methods based on coupled cluster
           and equation of motion theories.

   Components:
   * libvmm-1.3-trunk
     by Evgeny Epifanovsky, Ilya Kaliman.
   * libtensor-2.5-trunk
     by Evgeny Epifanovsky, Michael Wormit, Dmitry Zuev, Sam Manzer, 
        Ilya Kaliman.
   * libcc-2.5-trunk
     by Evgeny Epifanovsky, Arik Landau, Tomasz Kus, Kirill Khistyaev, 
        Dmitry Zuev, Prashant Manohar, Xintian Feng, Anna Krylov, 
        Matthew Goldey, Alec White, Thomas Jagau, Kaushik Nanda, 
        Anastasia Gunina, Alexander Kunitsa, Joonho Lee.

   CCMAN original authors:
   Anna I. Krylov, C. David Sherrill, Steven R. Gwaltney,
[truncated: 50,515 more chars]
