# Supplementary material for: Geometric and energetic data from ab initio calculations of haloethene, haloimine, halomethylenephosphine, haloiminophosphine, halodiazene, halodiphosphene and halocyclopropane
Source: Data Brief. 2019 Nov 2;27:104738. doi: 10.1016/j.dib.2019.104738 (PMC6861602; doi:10.1016/j.dib.2019.104738)
Supplement: Multimedia component 6 [file mmc6.zip › NN/CCSD/freq/FENNBrE.out]

Q-Chem Developer Version!
                  Welcome to Q-Chem
     A Quantum Leap Into The Future Of Chemistry


 Q-Chem 5.1, Q-Chem, Inc., Pleasanton, CA (2018)

 Yihan Shao,  Zhengting Gan,  E. Epifanovsky,  A. T. B. Gilbert,  M. Wormit,  
 J. Kussmann,  A. W. Lange,  A. Behn,  Jia Deng,  Xintian Feng,  D. Ghosh,  
 M. Goldey,  P. R. Horn,  L. D. Jacobson,  I. Kaliman,  T. Kus,  A. Landau,  
 Jie Liu,  E. I. Proynov,  R. M. Richard,  R. P. Steele,  E. J. Sundstrom,  
 H. L. Woodcock III,  P. M. Zimmerman,  D. Zuev,  B. Albrecht,  E. Alguire,  
 S. A. Baeppler,  D. Barton,  Z. Benda,  Y. A. Bernard,  E. J. Berquist,  
 K. B. Bravaya,  H. Burton,  D. Casanova,  Chun-Min Chang,  Yunqing Chen,  
 A. Chien,  K. D. Closser,  M. P. Coons,  S. Coriani,  S. Dasgupta,  
 A. L. Dempwolff,  M. Diedenhofen,  Hainam Do,  R. G. Edgar,  Po-Tung Fang,  
 S. Faraji,  S. Fatehi,  Qingguo Feng,  K. D. Fenk,  J. Fosso-Tande,  
 Qinghui Ge,  A. Ghysels,  G. Gidofalvi,  J. Gomes,  J. Gonthier,  A. Gunina,  
 D. Hait,  M. W. D. Hanson-Heine,  P. H. P. Harbach,  A. W. Hauser,  
 J. E. Herr,  E. G. Hohenstein,  Z. C. Holden,  Kerwin Hui,  B. C. Huynh,  
 T.-C. Jagau,  Hyunjun Ji,  B. Kaduk,  K. Khistyaev,  Jaehoon Kim,  
 P. Klunzinger,  K. Koh,  D. Kosenkov,  L. Koulias,  T. Kowalczyk,  
 C. M. Krauter,  A. Kunitsa,  Ka Un Lao,  A. Laurent,  K. V. Lawler,  
 Joonho Lee,  D. Lefrancois,  S. Lehtola,  D. S. Levine,  Yi-Pei Li,  
 You-Sheng Lin,  Fenglai Liu,  E. Livshits,  A. Luenser,  P. Manohar,  
 E. Mansoor,  S. F. Manzer,  Shan-Ping Mao,  Yuezhi Mao,  N. Mardirossian,  
 A. V. Marenich,  T. Markovich,  L. A. Martinez-Martinez,  S. A. Maurer,  
 N. J. Mayhall,  S. C. McKenzie,  J.-M. Mewes,  A. F. Morrison,  
 J. W. Mullinax,  K. Nanda,  T. S. Nguyen-Beck,  R. Olivares-Amaya,  
 J. A. Parkhill,  T. M. Perrine,  F. Plasser,  P. Pokhilko,  S. Prager,  
 A. Prociuk,  E. Ramos,  D. R. Rehn,  F. Rob,  M. Schneider,  N. Sergueev,  
 S. M. Sharada,  S. Sharma,  D. W. Small,  T. Stauch,  T. Stein,  
 Yu-Chuan Su,  A. J. W. Thom,  A. Tkatchenko,  T. Tsuchimochi,  N. M. Tubman,  
 L. Vogt,  M. L. Vidal,  O. Vydrov,  M. A. Watson,  J. Wenzel,  
 M. de Wergifosse,  T. A. Wesolowski,  A. White,  J. Witte,  A. Yamada,  
 Jun Yang,  K. Yao,  S. Yeganeh,  S. R. Yost,  Zhi-Qiang You,  A. Zech,  
 Igor Ying Zhang,  Xing Zhang,  Yan Zhao,  Ying Zhu,  B. R. Brooks,  
 G. K. L. Chan,  C. J. Cramer,  M. S. Gordon,  W. J. Hehre,  A. Klamt,  
 M. W. Schmidt,  C. D. Sherrill,  D. G. Truhlar,  A. Aspuru-Guzik,  R. Baer,  
 A. T. Bell,  N. A. Besley,  Jeng-Da Chai,  A. E. DePrince, III,  
 R. A. DiStasio Jr.,  A. Dreuw,  B. D. Dunietz,  T. R. Furlani,  
 Chao-Ping Hsu,  Yousung Jung,  Jing Kong,  D. S. Lambrecht,  WanZhen Liang,  
 C. Ochsenfeld,  V. A. Rassolov,  L. V. Slipchenko,  J. E. Subotnik,  
 T. Van Voorhis,  J. M. Herbert,  A. I. Krylov,  P. M. W. Gill,  M. Head-Gordon

 Contributors to earlier versions of Q-Chem not listed above: 
 R. D. Adamson,  B. Austin,  J. Baker,  G. J. O. Beran,  K. Brandhorst,  
 S. T. Brown,  E. F. C. Byrd,  A. K. Chakraborty,  C.-L. Cheng,  
 Siu Hung Chien,  D. M. Chipman,  D. L. Crittenden,  H. Dachsel,  
 R. J. Doerksen,  A. D. Dutoi,  L. Fusti-Molnar,  W. A. Goddard III,  
 A. Golubeva-Zadorozhnaya,  S. R. Gwaltney,  G. Hawkins,  A. Heyden,  
 S. Hirata,  G. Kedziora,  F. J. Keil,  C. Kelley,  Jihan Kim,  R. A. King,  
 R. Z. Khaliullin,  P. P. Korambath,  W. Kurlancheek,  A. M. Lee,  M. S. Lee,  
 S. V. Levchenko,  Ching Yeh Lin,  D. Liotard,  R. C. Lochan,  I. Lotan,  
 P. E. Maslen,  N. Nair,  D. P. O'Neill,  D. Neuhauser,  E. Neuscamman,  
 C. M. Oana,  R. Olson,  B. Peters,  R. Peverati,  P. A. Pieniazek,  
 Y. M. Rhee,  J. Ritchie,  M. A. Rohrdanz,  E. Rosta,  N. J. Russ,  
 H. F. Schaefer III,  N. E. Schultz,  N. Shenvi,  A. C. Simmonett,  A. Sodt,  
 D. Stuck,  K. S. Thanthiriwatte,  V. Vanovschi,  Tao Wang,  A. Warshel,  
 C. F. Williams,  Q. Wu,  X. Xu,  W. Zhang

 Please cite Q-Chem as follows:
 Y. Shao et al., Mol. Phys. 113, 184-215 (2015)
 DOI: 10.1080/00268976.2014.952696

 Q-Chem 5.1.2 for Intel X86 EM64T Linux

 Parts of Q-Chem use Armadillo 8.300.2 (Tropical Shenanigans).
 http://arma.sourceforge.net/

 Q-Chem begins on Mon May  6 00:06:23 2019  

Host: 
0

     Scratch files written to /scratch/taweetham/qchem28791//
Input Ideriv = 1
Curr. Ideriv = -1
Max.  Ideriv = 1


!!********************************************.
!!******************Warning*******************.
!!Desired Analytical derivatives not available.
!!Finite difference job might take a long time.
!!********************************************.
!!********************************************.


 2-order derivative to be evaluated numerically with 1-order analytical derivatives

Checking the input file for inconsistencies... 	...done.

--------------------------------------------------------------
User input:
--------------------------------------------------------------
F=Br_c.out
$molecule
0 1
Br
N  1 1.926353
N  2 1.207154 1 120.713452
F  3 1.410907 2 115.697215 1 -0.000000 0
$end

$rem
   JOB_TYPE 	FREQUENCY
   BASIS 		6-311++G**
   METHOD	ccsd
   MEM_TOTAL	64000
   N_FROZEN_CORE      FC
$end


--------------------------------------------------------------
 ----------------------------------------------------------------
             Standard Nuclear Orientation (Angstroms)
    I     Atom           X                Y                Z
 ----------------------------------------------------------------
    1      Br      0.9341175080    -0.0884288774     0.0000000000
    2      N      -0.6366017025     1.0267738137    -0.0000000000
    3      N      -1.7401446618     0.5374746038    -0.0000000000
    4      F      -1.7840986923    -0.8727475793     0.0000000000
 ----------------------------------------------------------------
 Molecular Point Group                 Cs    NOp =  2
 Largest Abelian Subgroup              Cs    NOp =  2
 Nuclear Repulsion Energy =   233.5582361937 hartrees
 There are       29 alpha and       29 beta electrons
 Requested basis set is 6-311++G(d,p)
 There are 37 shells and 114 basis functions
 Total memory of 64000MB is distributed as follows: 
   QALLOC including MEM_STATIC uses 192MB
   MEM_STATIC is set to 192MB
   CCMAN JOB total memory use is  63808MB
 Warning: actual memory use might exceed 64000MB

 Total QAlloc Memory Limit    192 MB
 Mega-Array Size       188 MB
 MEM_STATIC part       192 MB

                       Distance Matrix (Angstroms)
             Br(  1)   N (  2)   N (  3)
   N (  2)  1.926353
   N (  3)  2.746531  1.207154
   F (  4)  2.829109  2.219219  1.410907

 A cutoff of  1.0D-14 yielded    654 shell pairs
 There are      6454 function pairs (      7167 Cartesian)

 -------------------------------------------------------
 OpenMP Integral Computing Module                       
 Release: version 1.0, May 2013, Q-Chem Inc. Pittsburgh 
 -------------------------------------------------------
 Integral Job Info:
 Integral job number is                      11
 Integral operator is                         1
 short-range coefficients                     0
 long-range coefficients              100000000
 Omega coefficients                           0
 if combine SR and LR in K                    0
 Integral screening is                        0
 Integral computing path is                   2
 max size of driver memory is            800000
 size of driver memory is                593474
 size of scratch memory is             29623520
 max col of scratch BK array               1296
 max len of scratch array in speh3          155
 max len of scratch index in speh4           18
 max int batch size is                      520
 min int batch size is                       52
 fixed nKL is                                45
 max L of basis functions is                  2
 order of int derivative is                   0
 number of shells is                         37
 number of basis is                         120
 number of cartesian basis is               120
 number of contracted shell pairs           654
 number of primitive shell pairs           1994
 maxK2 (contraction) of shell pair           36
 max number of K2 of shell pair               1
 max number of CS2 of shell pair             65
 max number of PS2 of shell pair            246
 mem total for path MDJ                  516206
 -------------------------------------------------------
 Smallest overlap matrix eigenvalue = 1.87E-04
 Guess from superposition of atomic densities
 Warning:  Energy on first SCF cycle will be non-variational
 SAD guess density has 58.000000 electrons

 -----------------------------------------------------------------------
  General SCF calculation program by
  Eric Jon Sundstrom, Paul Horn, Yuezhi Mao, Dmitri Zuev, Alec White,
  David Stuck, Shaama M.S., Shane Yost, Joonho Lee, David Small,
  Daniel Levine, Susi Lehtola, Hugh Burton, Evgeny Epifanovsky
 -----------------------------------------------------------------------
 Hartree-Fock
 using 6 threads for integral computing
 -------------------------------------------------------
 OpenMP Integral computing Module                
 Release: version 2.0, May 2017, Q-Chem Inc. Pleasanton 
 -------------------------------------------------------
 A restricted SCF calculation will be
 performed using DIIS
 SCF converges when DIIS error is below 1.0e-08
 ---------------------------------------
  Cycle       Energy         DIIS error
 ---------------------------------------
    1   -2780.9666734828      4.75e-02  
    2   -2780.4863245868      8.47e-03  
    3   -2780.5543591992      6.10e-03  
    4   -2780.6014453180      9.65e-04  
    5   -2780.6035696557      4.52e-04  
    6   -2780.6041622316      1.29e-04  
    7   -2780.6042407806      6.27e-05  
    8   -2780.6042507769      2.29e-05  
    9   -2780.6042526761      7.39e-06  
   10   -2780.6042529121      3.67e-06  
   11   -2780.6042529538      1.19e-06  
   12   -2780.6042529611      3.96e-07  
   13   -2780.6042529619      9.80e-08  
   14   -2780.6042529620      2.24e-08  
   15   -2780.6042529619      6.07e-09  Convergence criterion met
 ---------------------------------------
 SCF time:   CPU 8.39s  wall 1.00s 
 SCF   energy in the final basis set =    -2780.6042529619
 Total energy in the final basis set =    -2780.6042529619


 ------------------------------------------------------------------------------

   CCMAN2: suite of methods based on coupled cluster
           and equation of motion theories.

   Components:
   * libvmm-1.3-trunk
     by Evgeny Epifanovsky, Ilya Kaliman.
   * libtensor-2.5-trunk
     by Evgeny Epifanovsky, Michael Wormit, Dmitry Zuev, Sam Manzer, 
        Ilya Kaliman.
   * libcc-2.5-trunk
     by Evgeny Epifanovsky, Arik Landau, Tomasz Kus, Kirill Khistyaev, 
        Dmitry Zuev, Prashant Manohar, Xintian Feng, Anna Krylov, 
        Matthew Goldey, Alec White, Thomas Jagau, Kaushik Nanda, 
        Anastasia Gunina, Alexander Kunitsa, Joonho Lee.

   CCMAN original authors:
   Anna I. Krylov, C. David Sherrill, Steven R. Gwaltney,
   Edward F. C. Byrd (2000)
   Sergey V. Levchenko, Lyudmila V. Slipchenko, Tao Wang,
   Ana-Maria C. Cristian (2003)
   Piotr A. Pieniazek, C. Melania Oana, Evgeny Epifanovsky (2007)
   Prashant Manohar (2009)

 ------------------------------------------------------------------------------


 Allocating and initializing 63808MB of RAM...
 Calculation will run on 6 cores.


 Alpha MOs, Restricted
 -- Occupied --                  
-490.09  -65.22  -58.58  -58.58  -58.58  -26.36  -15.78  -15.73
  1 A'    2 A'    3 A'    1 A"    4 A'    5 A'    6 A'    7 A'                 
 -9.902  -7.518  -7.506  -7.505  -3.258  -3.253  -3.252  -3.238
  8 A'    9 A'    2 A"   10 A'   11 A'    3 A"   12 A'    4 A"                 
 -3.238  -1.670  -1.428  -1.083  -0.899  -0.754  -0.741  -0.738
 13 A'   14 A'   15 A'   16 A'   17 A'   18 A'   19 A'    5 A"                 
 -0.613  -0.591  -0.495  -0.458  -0.449
 20 A'    6 A"   21 A'    7 A"   22 A'                                         
 -- Virtual --                   
  0.021   0.070   0.076   0.101   0.104   0.108   0.156   0.178
 23 A'    8 A"   24 A'    9 A"   25 A'   26 A'   27 A'   28 A'                 
  0.186   0.206   0.244   0.248   0.282   0.303   0.312   0.366
 10 A"   29 A'   11 A"   30 A'   31 A'   32 A'   33 A'   12 A"                 
  0.386   0.417   0.506   0.524   0.543   0.552   0.613   0.742
 34 A'   35 A'   36 A'   37 A'   13 A"   38 A'   39 A'   14 A"                 
  0.746   0.781   0.792   0.815   0.937   0.948   0.988   1.038
 15 A"   40 A'   41 A'   42 A'   16 A"   43 A'   44 A'   45 A'                 
  1.050   1.083   1.182   1.269   1.474   1.543   1.591   1.632
 17 A"   46 A'   47 A'   48 A'   49 A'   18 A"   50 A'   51 A'                 
  1.883   1.999   2.015   2.131   2.240   2.248   2.292   2.436
 19 A"   52 A'   20 A"   53 A'   21 A"   54 A'   55 A'   22 A"                 
  2.489   2.680   2.741   3.014   3.022   3.328   3.977   4.044
 56 A'   57 A'   58 A'   23 A"   59 A'   60 A'   61 A'   24 A"                 
  4.169   4.173   4.211   4.284   4.375   4.377   4.467   4.502
 62 A'   25 A"   63 A'   26 A"   27 A"   64 A'   65 A'   28 A"                 
  4.527   4.546   4.620   4.883   4.977   5.503   6.892   6.935
 66 A'   29 A"   67 A'   68 A'   69 A'   70 A'   30 A"   71 A'                 
  7.108   7.212   8.161   8.184   8.258  36.509  37.086  49.437
 72 A'   73 A'   31 A"   74 A'   75 A'   76 A'   77 A'   78 A'                 
 68.720 293.835 293.854 293.9641028.378
 79 A'   32 A"   80 A'   81 A'   82 A'                                         

 Beta MOs, Restricted
 -- Occupied --                  
-490.09  -65.22  -58.58  -58.58  -58.58  -26.36  -15.78  -15.73
  1 A'    2 A'    3 A'    1 A"    4 A'    5 A'    6 A'    7 A'                 
 -9.902  -7.518  -7.506  -7.505  -3.258  -3.253  -3.252  -3.238
  8 A'    9 A'    2 A"   10 A'   11 A'    3 A"   12 A'    4 A"                 
 -3.238  -1.670  -1.428  -1.083  -0.899  -0.754  -0.741  -0.738
 13 A'   14 A'   15 A'   16 A'   17 A'   18 A'   19 A'    5 A"                 
 -0.613  -0.591  -0.495  -0.458  -0.449
 20 A'    6 A"   21 A'    7 A"   22 A'                                         
 -- Virtual --                   
  0.021   0.070   0.076   0.101   0.104   0.108   0.156   0.178
 23 A'    8 A"   24 A'    9 A"   25 A'   26 A'   27 A'   28 A'                 
  0.186   0.206   0.244   0.248   0.282   0.303   0.312   0.366
 10 A"   29 A'   11 A"   30 A'   31 A'   32 A'   33 A'   12 A"                 
  0.386   0.417   0.506   0.524   0.543   0.552   0.613   0.742
 34 A'   35 A'   36 A'   37 A'   13 A"   38 A'   39 A'   14 A"                 
  0.746   0.781   0.792   0.815   0.937   0.948   0.988   1.038
 15 A"   40 A'   41 A'   42 A'   16 A"   43 A'   44 A'   45 A'                 
  1.050   1.083   1.182   1.269   1.474   1.543   1.591   1.632
 17 A"   46 A'   47 A'   48 A'   49 A'   18 A"   50 A'   51 A'                 
  1.883   1.999   2.015   2.131   2.240   2.248   2.292   2.436
 19 A"   52 A'   20 A"   53 A'   21 A"   54 A'   55 A'   22 A"                 
  2.489   2.680   2.741   3.014   3.022   3.328   3.977   4.044
 56 A'   57 A'   58 A'   23 A"   59 A'   60 A'   61 A'   24 A"                 
  4.169   4.173   4.211   4.284   4.375   4.377   4.467   4.502
 62 A'   25 A"   63 A'   26 A"   27 A"   64 A'   65 A'   28 A"                 
  4.527   4.546   4.620   4.883   4.977   5.503   6.892   6.935
 66 A'   29 A"   67 A'   68 A'   69 A'   70 A'   30 A"   71 A'                 
  7.108   7.212   8.161   8.184   8.258  36.509  37.086  49.437
 72 A'   73 A'   31 A"   74 A'   75 A'   76 A'   77 A'   78 A'                 
 68.720 293.835 293.854 293.9641028.378
 79 A'   32 A"   80 A'   81 A'   82 A'                                         

 Occupation and symmetry of molecular orbitals

 Point group: Cs (2 irreducible representations).

                           A'   A"    All 
 ------------------------------------------
 All molecular orbitals:
  - Alpha                  82   32    114 
  - Beta                   82   32    114 
 ------------------------------------------
 Alpha orbitals:
  - Frozen occupied        10   2     12  
  - Active occupied        12   5     17  
  - Active virtual         60   25    85  
  - Frozen virtual         0    0     0   
 ------------------------------------------
 Beta orbitals:
  - Frozen occupied        10   2     12  
  - Active occupied        12   5     17  
  - Active virtual         60   25    85  
  - Frozen virtual         0    0     0   
 ------------------------------------------

 Import integrals:   CPU 0.00 s  wall 0.00 s

 Import integrals:   CPU 27.69 s  wall 6.26 s

 MP2 amplitudes:   CPU 0.18 s  wall 0.15 s

Running a double precision version
           CCSD T amplitudes will be solved using DIIS.

           Start     Size      MaxIter   EConv     TConv     
           3         7         100       1.00e-07  1.00e-05  
 ------------------------------------------------------------------------------
           Energy (a.u.)   Ediff      Tdiff       Comment
 ------------------------------------------------------------------------------
         -2781.44964665                           
     1   -2781.41369238   3.60e-02   7.73e-01     
     2   -2781.44589490   3.22e-02   1.06e-01     
     3   -2781.44211841   3.78e-03   4.97e-02     
     4   -2781.44560378   3.49e-03   2.21e-02     Switched to DIIS steps.
     5   -2781.44686123   1.26e-03   1.29e-02     
     6   -2781.44700442   1.43e-04   3.56e-03     
     7   -2781.44702820   2.38e-05   1.72e-03     
     8   -2781.44704337   1.52e-05   6.78e-04     
     9   -2781.44705051   7.14e-06   3.68e-04     
    10   -2781.44704994   5.69e-07   9.40e-05     
    11   -2781.44705058   6.44e-07   3.95e-05     
    12   -2781.44705041   1.75e-07   2.64e-05     
    13   -2781.44705039   2.36e-08   8.42e-06     
 ------------------------------------------------------------------------------
         -2781.44705039                           CCSD T converged.

End of double precision
 SCF energy                 = -2780.60425296
 MP2 energy                 = -2781.44964665
 CCSD correlation energy     =    -0.84279742
 CCSD total energy           = -2781.44705039

 CCSD  T1^2 = 0.0193  T2^2 = 0.2551  Leading amplitudes:

 Amplitude    Orbitals with energies
 -0.0295       21 (A') A                 ->    23 (A') A                  
              -0.4946                          0.0211                     
 -0.0295       21 (A') B                 ->    23 (A') B                  
              -0.4946                          0.0211                     
 -0.0288       20 (A') A                 ->    23 (A') A                  
              -0.6135                          0.0211                     
 -0.0288       20 (A') B                 ->    23 (A') B                  
              -0.6135                          0.0211                     

 Amplitude    Orbitals with energies
 -0.0828       6 (A") A      6 (A") B    ->    8 (A") A      8 (A") B     
              -0.5906       -0.5906            0.0704        0.0704       
  0.0828       6 (A") A      6 (A") B    ->    8 (A") B      8 (A") A     
              -0.5906       -0.5906            0.0704        0.0704       
  0.0828       6 (A") B      6 (A") A    ->    8 (A") A      8 (A") B     
              -0.5906       -0.5906            0.0704        0.0704       
 -0.0828       6 (A") B      6 (A") A    ->    8 (A") B      8 (A") A     
              -0.5906       -0.5906            0.0704        0.0704       

 Computing CCSD intemediates for later calculations in double precision
 Finished.

Running a double precision version
           CCSD Lambda amplitudes will be solved using DIIS.
           Start     Size      MaxIter   EConv     LConv     
           3         7         100       1.00e-07  1.00e-05  
 ------------------------------------------------------------------------------
            Enorm      Ldiff       Comment
 ------------------------------------------------------------------------------
     1     5.87e-02   4.00e-02     
     2     1.85e-02   6.33e-03     
     3     8.46e-03   1.33e-03     
     4     4.42e-03   1.33e-03     Switched to DIIS steps.
     5     1.60e-03   8.88e-04     
     6     8.20e-04   3.03e-04     
     7     2.68e-04   1.05e-04     
     8     1.20e-04   8.97e-06     
     9     4.40e-05   2.33e-06     
    10     2.22e-05   4.26e-07     
    11     1.12e-05   1.23e-08     
    12     4.73e-06   7.32e-07     
    13     2.04e-06   2.31e-07     
    14     9.35e-07   2.56e-08     
    15     4.27e-07   1.33e-08     
    16     2.44e-07   4.27e-08     
    17     1.15e-07   2.42e-08     
    18     5.33e-08   8.44e-09     
 ------------------------------------------------------------------------------
                                   CCSD Lambda converged.

 Computing density matrices in double precision...
           Orbital response amplitudes will be solved using DIIS.
           Start     Size      MaxIter   EConv     LConv     
           3         7         100       1.00e-06  1.00e-06  
 ------------------------------------------------------------------------------
            Enorm      Ldiff       Comment
 ------------------------------------------------------------------------------
     1     1.22e-01   4.35e-03     
     2     1.39e-01   1.11e-02     
     3     1.98e-01   4.06e-02     
     4     1.50e-02   9.33e-02     Switched to DIIS steps.
     5     6.09e-03   7.52e-05     
     6     1.44e-03   1.12e-03     
     7     4.71e-04   1.22e-04     
     8     1.20e-04   7.48e-05     
     9     7.52e-05   3.07e-05     
    10     1.38e-05   1.25e-05     
    11     6.92e-06   1.62e-06     
    12     3.57e-06   7.49e-07     
    13     3.73e-07   1.90e-07     
 ------------------------------------------------------------------------------
                                   Orbital response converged.

 Computing density matrices... Done.
 CCSD calculation:   CPU 363.64 s  wall 67.68 s

 Transferring MO TPDM to AO TPDM
 Transferring g2_o1o1o1o1
 Transferring g2_o1o1o1v1
 Transferring g2_o1o1v1v1
 Transferring g2_o1v1o1v1
 Transferring g2_o1v1v1v1
 Transferring g2_v1v1v1v1
 Adding separable TPDM
 Computing TPDM gradient
 --------------------------------------------------------
 2e gradient
  Atom          X               Y               Z
 --------------------------------------------------------
    1        -34.710826        9.931516        0.000000  
    2          0.343568      -19.911066       -0.000000  
    3         22.010790       -3.239501       -0.000000  
    4         12.356469       13.219051        0.000000  
 --------------------------------------------------------
 --------------------------------------------------------
 Final gradient
  Atom          X               Y               Z
 --------------------------------------------------------
    1        -34.710826        9.931516        0.000000  
    2          0.343568      -19.911066       -0.000000  
    3         22.010790       -3.239501       -0.000000  
    4         12.356469       13.219051        0.000000  
 --------------------------------------------------------
 Analytic gradient from two-electron contribution:   CPU 184.95 s  wall 52.93 s

 Total ccman2 time:   CPU 586.32 s  wall 129.92 s


 --------------------------------------------------------------
             Orbital Energies (a.u.) and Symmetries
 --------------------------------------------------------------

 Alpha MOs, Restricted
 -- Occupied --                  
-490.09  -65.22  -58.58  -58.58  -26.36  -15.78  -15.73   -9.90
  1 A'    2 A'    3 A'    4 A'    5 A'    6 A'    7 A'    8 A'                 
 -7.518  -7.505 -58.581  -7.506  -3.258  -3.252  -3.238  -1.670
  9 A'   10 A'    1 A"    2 A"   11 A'   12 A'   13 A'   14 A'                 
 -1.428  -1.083  -0.899  -0.754  -0.741  -0.613  -0.495  -0.449
 15 A'   16 A'   17 A'   18 A'   19 A'   20 A'   21 A'   22 A'                 
 -3.253  -3.238  -0.738  -0.591  -0.458
  3 A"    4 A"    5 A"    6 A"    7 A"                                         
 -- Virtual --                   
  0.021   0.076   0.104   0.108   0.156   0.178   0.206   0.248
 23 A'   24 A'   25 A'   26 A'   27 A'   28 A'   29 A'   30 A'                 
  0.282   0.303   0.312   0.386   0.417   0.506   0.524   0.552
 31 A'   32 A'   33 A'   34 A'   35 A'   36 A'   37 A'   38 A'                 
  0.613   0.781   0.792   0.815   0.948   0.988   1.038   1.083
 39 A'   40 A'   41 A'   42 A'   43 A'   44 A'   45 A'   46 A'                 
  1.182   1.269   1.474   1.591   1.632   1.999   2.131   2.248
 47 A'   48 A'   49 A'   50 A'   51 A'   52 A'   53 A'   54 A'                 
  2.292   2.489   2.680   2.741   3.022   3.328   3.977   4.169
 55 A'   56 A'   57 A'   58 A'   59 A'   60 A'   61 A'   62 A'                 
  4.211   4.377   4.467   4.527   4.620   4.883   4.977   5.503
 63 A'   64 A'   65 A'   66 A'   67 A'   68 A'   69 A'   70 A'                 
  6.935   7.108   7.212   8.184   8.258  36.509  37.086  49.437
 71 A'   72 A'   73 A'   74 A'   75 A'   76 A'   77 A'   78 A'                 
 68.720 293.854 293.9641028.378   0.070   0.101   0.186   0.244
 79 A'   80 A'   81 A'   82 A'    8 A"    9 A"   10 A"   11 A"                 
  0.366   0.543   0.742   0.746   0.937   1.050   1.543   1.883
 12 A"   13 A"   14 A"   15 A"   16 A"   17 A"   18 A"   19 A"                 
  2.015   2.240   2.436   3.014   4.044   4.173   4.284   4.375
 20 A"   21 A"   22 A"   23 A"   24 A"   25 A"   26 A"   27 A"                 
  4.502   4.546   6.892   8.161 293.835
 28 A"   29 A"   30 A"   31 A"   32 A"                                         

 Beta MOs, Restricted
 -- Occupied --                  
-490.09  -65.22  -58.58  -58.58  -26.36  -15.78  -15.73   -9.90
  1 A'    2 A'    3 A'    4 A'    5 A'    6 A'    7 A'    8 A'                 
 -7.518  -7.505 -58.581  -7.506  -3.258  -3.252  -3.238  -1.670
  9 A'   10 A'    1 A"    2 A"   11 A'   12 A'   13 A'   14 A'                 
 -1.428  -1.083  -0.899  -0.754  -0.741  -0.613  -0.495  -0.449
 15 A'   16 A'   17 A'   18 A'   19 A'   20 A'   21 A'   22 A'                 
 -3.253  -3.238  -0.738  -0.591  -0.458
  3 A"    4 A"    5 A"    6 A"    7 A"                                         
 -- Virtual --                   
  0.021   0.076   0.104   0.108   0.156   0.178   0.206   0.248
 23 A'   24 A'   25 A'   26 A'   27 A'   28 A'   29 A'   30 A'                 
  0.282   0.303   0.312   0.386   0.417   0.506   0.524   0.552
 31 A'   32 A'   33 A'   34 A'   35 A'   36 A'   37 A'   38 A'                 
  0.613   0.781   0.792   0.815   0.948   0.988   1.038   1.083
 39 A'   40 A'   41 A'   42 A'   43 A'   44 A'   45 A'   46 A'                 
  1.182   1.269   1.474   1.591   1.632   1.999   2.131   2.248
 47 A'   48 A'   49 A'   50 A'   51 A'   52 A'   53 A'   54 A'                 
  2.292   2.489   2.680   2.741   3.022   3.328   3.977   4.169
 55 A'   56 A'   57 A'   58 A'   59 A'   60 A'   61 A'   62 A'                 
  4.211   4.377   4.467   4.527   4.620   4.883   4.977   5.503
 63 A'   64 A'   65 A'   66 A'   67 A'   68 A'   69 A'   70 A'                 
  6.935   7.108   7.212   8.184   8.258  36.509  37.086  49.437
 71 A'   72 A'   73 A'   74 A'   75 A'   76 A'   77 A'   78 A'                 
 68.720 293.854 293.9641028.378   0.070   0.101   0.186   0.244
 79 A'   80 A'   81 A'   82 A'    8 A"    9 A"   10 A"   11 A"                 
  0.366   0.543   0.742   0.746   0.937   1.050   1.543   1.883
 12 A"   13 A"   14 A"   15 A"   16 A"   17 A"   18 A"   19 A"                 
  2.015   2.240   2.436   3.014   4.044   4.173   4.284   4.375
 20 A"   21 A"   22 A"   23 A"   24 A"   25 A"   26 A"   27 A"                 
  4.502   4.546   6.892   8.161 293.835
 28 A"   29 A"   30 A"   31 A"   32 A"                                         
 --------------------------------------------------------------

          Ground-State Mulliken Net Atomic Charges

     Atom                 Charge (a.u.)
  ----------------------------------------
      1 Br                    0.030421
      2 N                     0.062220
      3 N                    -0.025911
      4 F                    -0.066730
  ----------------------------------------
  Sum of atomic charges =     0.000000

 -----------------------------------------------------------------
                    Cartesian Multipole Moments
 -----------------------------------------------------------------
    Charge (ESU x 10^10)
                -0.0000
    Dipole Moment (Debye)
         X       1.1100      Y      -0.1261      Z      -0.0000
       Tot       1.1171
    Quadrupole Moments (Debye-Ang)
        XX     -34.9371     XY      -1.5287     YY     -36.2552
        XZ       0.0000     YZ      -0.0000     ZZ     -33.7521
    Octopole Moments (Debye-Ang^2)
       XXX      25.1886    XXY      -4.6437    XYY       7.8625
       YYY     -10.8639    XXZ      -0.0000    XYZ       0.0000
       YYZ      -0.0000    XZZ       3.5845    YZZ      -2.1762
       ZZZ      -0.0000
    Hexadecapole Moments (Debye-Ang^3)
      XXXX    -343.9928   XXXY       2.5532   XXYY     -76.3074
      XYYY       7.9101   YYYY    -107.7595   XXXZ       0.0000
      XXYZ      -0.0000   XYYZ       0.0000   YYYZ      -0.0000
      XXZZ     -61.2705   XYZZ       1.8908   YYZZ     -23.0410
      XZZZ      -0.0000   YZZZ      -0.0000   ZZZZ     -34.4866
 -----------------------------------------------------------------
 DrvMan completing analytic gradient of the correlated energy
 Correlated dipole moment
            1
    1   0.4367034
    2  -0.0496166
    3  -0.0000000
 Energy read as -2781.447050386
 Full Analytical Gradient: (in a.u., or Hartree/Bohr)
             1             2             3             4
    1   -0.00001989   -0.00004469    0.00008511   -0.00002053
    2    0.00000674    0.00000134   -0.00000668   -0.00000140
    3   -0.00000000   -0.00000000    0.00000000   -0.00000000
 Gradient time:  CPU 1.43 s  wall 1.44 s
 ######################################################
 ######################################################
 # Starting finite difference calculation for IDERIV  #
 Finite diff step size:  1.88973e-03 a.u.
 ----------------------------------------------------------------
             Standard Nuclear Orientation (Angstroms)
    I     Atom           X                Y                Z
 ----------------------------------------------------------------
    1      Br      0.9351175080    -0.0884288774     0.0000000000
    2      N      -0.6366017025     1.0267738137    -0.0000000000
    3      N      -1.7401446618     0.5374746038    -0.0000000000
    4      F      -1.7840986923    -0.8727475793     0.0000000000
 ----------------------------------------------------------------
 Nuclear Repulsion Energy =   233.4930250634 hartrees
 There are       29 alpha and       29 beta electrons

                       Distance Matrix (Angstroms)
             Br(  1)   N (  2)   N (  3)
   N (  2)  1.927168
   N (  3)  2.747505  1.207154
   F (  4)  2.830069  2.219219  1.410907

 Requested basis set is 6-311++G(d,p)
 There are 37 shells and 114 basis functions
 A cutoff of  1.0D-14 yielded    654 shell pairs
 There are      6454 function pairs (      7167 Cartesian)
 Smallest overlap matrix eigenvalue = 1.87E-04
 Guess MOs from SCF MO coefficient file

 -----------------------------------------------------------------------
  General SCF calculation program by
  Eric Jon Sundstrom, Paul Horn, Yuezhi Mao, Dmitri Zuev, Alec White,
  David Stuck, Shaama M.S., Shane Yost, Joonho Lee, David Small,
  Daniel Levine, Susi Lehtola, Hugh Burton, Evgeny Epifanovsky
 -----------------------------------------------------------------------
 Hartree-Fock
 using 6 threads for integral computing
 -------------------------------------------------------
 OpenMP Integral computing Module                
 Release: version 2.0, May 2017, Q-Chem Inc. Pleasanton 
 -------------------------------------------------------
 A restricted SCF calculation will be
 performed using DIIS
 SCF converges when DIIS error is below 1.0e-08
 ---------------------------------------
  Cycle       Energy         DIIS error
 ---------------------------------------
    1   -2780.6042242625      9.32e-06  
    2   -2780.6042244335      3.25e-06  
    3   -2780.6042244555      2.10e-06  
    4   -2780.6042244648      6.01e-07  
    5   -2780.6042244672      2.91e-07  
    6   -2780.6042244679      1.08e-07  
    7   -2780.6042244680      4.21e-08  
    8   -2780.6042244680      1.49e-08  
    9   -2780.6042244680      3.84e-09  Convergence criterion met
 ---------------------------------------
 SCF time:   CPU 5.16s  wall 1.00s 
 SCF   energy in the final basis set =    -2780.6042244680
 Total energy in the final basis set =    -2780.6042244680


 ------------------------------------------------------------------------------

   CCMAN2: suite of methods based on coupled cluster
           and equation of motion theories.

   Components:
   * libvmm-1.3-trunk
     by Evgeny Epifanovsky, Ilya Kaliman.
   * libtensor-2.5-trunk
     by Evgeny Epifanovsky, Michael Wormit, Dmitry Zuev, Sam Manzer, 
        Ilya Kaliman.
   * libcc-2.5-trunk
     by Evgeny Epifanovsky, Arik Landau, Tomasz Kus, Kirill Khistyaev, 
        Dmitry Zuev, Prashant Manohar, Xintian Feng, Anna Krylov, 
        Matthew Goldey, Alec White, Thomas Jagau, Kaushik Nanda, 
        Anastasia Gunina, Alexander Kunitsa, Joonho Lee.

   CCMAN original authors:
   Anna I. Krylov, C. David Sherrill, Steven R. Gwaltney,
   Edward F. C. Byrd (2000)
   Sergey V. Levchenko, Lyudmila V. Slipchenko, Tao Wang,
   Ana-Maria C. Cristian (2003)
   Piotr A. Pieniazek, C. Melania Oana, Evgeny Epifanovsky (2007)
   Prashant Manohar (2009)

 ------------------------------------------------------------------------------


 Allocating and initializing 63808MB of RAM...
 Calculation will run on 6 cores.


 Alpha MOs, Restricted
 -- Occupied --                  
-490.09  -65.22  -58.58  -58.58  -58.58  -26.36  -15.78  -15.73
  1 A     2 A     3 A     4 A     5 A     6 A     7 A     8 A                  
 -9.902  -7.518  -7.506  -7.505  -3.258  -3.253  -3.252  -3.238
  9 A    10 A    11 A    12 A    13 A    14 A    15 A    16 A                  
 -3.238  -1.670  -1.428  -1.083  -0.899  -0.754  -0.741  -0.738
 17 A    18 A    19 A    20 A    21 A    22 A    23 A    24 A                  
 -0.613  -0.591  -0.495  -0.458  -0.449
 25 A    26 A    27 A    28 A    29 A                                          
 -- Virtual --                   
  0.021   0.070   0.076   0.101   0.104   0.108   0.156   0.178
 30 A    31 A    32 A    33 A    34 A    35 A    36 A    37 A                  
  0.186   0.206   0.244   0.248   0.282   0.303   0.312   0.366
 38 A    39 A    40 A    41 A    42 A    43 A    44 A    45 A                  
  0.386   0.417   0.506   0.524   0.543   0.552   0.613   0.742
 46 A    47 A    48 A    49 A    50 A    51 A    52 A    53 A                  
  0.746   0.781   0.792   0.815   0.937   0.948   0.988   1.038
 54 A    55 A    56 A    57 A    58 A    59 A    60 A    61 A                  
  1.050   1.082   1.182   1.269   1.474   1.543   1.591   1.632
 62 A    63 A    64 A    65 A    66 A    67 A    68 A    69 A                  
  1.883   1.999   2.015   2.131   2.240   2.247   2.292   2.435
 70 A    71 A    72 A    73 A    74 A    75 A    76 A    77 A                  
  2.489   2.680   2.740   3.014   3.022   3.328   3.976   4.044
 78 A    79 A    80 A    81 A    82 A    83 A    84 A    85 A                  
  4.168   4.173   4.211   4.284   4.375   4.377   4.467   4.502
 86 A    87 A    88 A    89 A    90 A    91 A    92 A    93 A                  
  4.527   4.545   4.619   4.883   4.977   5.503   6.892   6.935
 94 A    95 A    96 A    97 A    98 A    99 A   100 A   101 A                  
  7.108   7.212   8.161   8.184   8.258  36.509  37.086  49.437
102 A   103 A   104 A   105 A   106 A   107 A   108 A   109 A                  
 68.720 293.835 293.854 293.9641028.378
110 A   111 A   112 A   113 A   114 A                                          

 Beta MOs, Restricted
 -- Occupied --                  
-490.09  -65.22  -58.58  -58.58  -58.58  -26.36  -15.78  -15.73
  1 A     2 A     3 A     4 A     5 A     6 A     7 A     8 A                  
 -9.902  -7.518  -7.506  -7.505  -3.258  -3.253  -3.252  -3.238
  9 A    10 A    11 A    12 A    13 A    14 A    15 A    16 A                  
 -3.238  -1.670  -1.428  -1.083  -0.899  -0.754  -0.741  -0.738
 17 A    18 A    19 A    20 A    21 A    22 A    23 A    24 A                  
 -0.613  -0.591  -0.495  -0.458  -0.449
 25 A    26 A    27 A    28 A    29 A                                          
 -- Virtual --                   
  0.021   0.070   0.076   0.101   0.104   0.108   0.156   0.178
 30 A    31 A    32 A    33 A    34 A    35 A    36 A    37 A                  
  0.186   0.206   0.244   0.248   0.282   0.303   0.312   0.366
 38 A    39 A    40 A    41 A    42 A    43 A    44 A    45 A                  
  0.386   0.417   0.506   0.524   0.543   0.552   0.613   0.742
 46 A    47 A    48 A    49 A    50 A    51 A    52 A    53 A                  
  0.746   0.781   0.792   0.815   0.937   0.948   0.988   1.038
 54 A    55 A    56 A    57 A    58 A    59 A    60 A    61 A                  
  1.050   1.082   1.182   1.269   1.474   1.543   1.591   1.632
 62 A    63 A    64 A    65 A    66 A    67 A    68 A    69 A                  
  1.883   1.999   2.015   2.131   2.240   2.247   2.292   2.435
 70 A    71 A    72 A    73 A    74 A    75 A    76 A    77 A                  
  2.489   2.680   2.740   3.014   3.022   3.328   3.976   4.044
 78 A    79 A    80 A    81 A    82 A    83 A    84 A    85 A                  
  4.168   4.173   4.211   4.284   4.375   4.377   4.467   4.502
 86 A    87 A    88 A    89 A    90 A    91 A    92 A    93 A                  
  4.527   4.545   4.619   4.883   4.977   5.503   6.892   6.935
 94 A    95 A    96 A    97 A    98 A    99 A   100 A   101 A                  
  7.108   7.212   8.161   8.184   8.258  36.509  37.086  49.437
102 A   103 A   104 A   105 A   106 A   107 A   108 A   109 A                  
 68.720 293.835 293.854 293.9641028.378
110 A   111 A   112 A   113 A   114 A                                          

 Occupation and symmetry of molecular orbitals

 Point group: C1 (1 irreducible representation).

                           A     All 
 -------------------------------------
 All molecular orbitals:
  - Alpha                  114   114 
  - Beta                   114   114 
 -------------------------------------
 Alpha orbitals:
  - Frozen occupied        12    12  
  - Active occupied        17    17  
  - Active virtual         85    85  
  - Frozen virtual         0     0   
 -------------------------------------
 Beta orbitals:
  - Frozen occupied        12    12  
  - Active occupied        17    17  
  - Active virtual         85    85  
  - Frozen virtual         0     0   
 -------------------------------------

 Import integrals:   CPU 0.00 s  wall 0.00 s

 Import integrals:   CPU 30.27 s  wall 6.60 s

 MP2 amplitudes:   CPU 0.17 s  wall 0.13 s

Running a double precision version
           CCSD T amplitudes will be solved using DIIS.

           Start     Size      MaxIter   EConv     TConv     
           3         7         100       1.00e-07  1.00e-05  
 ------------------------------------------------------------------------------
           Energy (a.u.)   Ediff      Tdiff       Comment
 ------------------------------------------------------------------------------
         -2781.44964672                           
     1   -2781.41368317   3.60e-02   7.73e-01     
     2   -2781.44589441   3.22e-02   1.06e-01     
     3   -2781.44211584   3.78e-03   4.97e-02     
     4   -2781.44560277   3.49e-03   2.21e-02     Switched to DIIS steps.
     5   -2781.44686091   1.26e-03   1.29e-02     
     6   -2781.44700420   1.43e-04   3.56e-03     
     7   -2781.44702800   2.38e-05   1.72e-03     
     8   -2781.44704320   1.52e-05   6.79e-04     
     9   -2781.44705035   7.15e-06   3.68e-04     
    10   -2781.44704978   5.73e-07   9.42e-05     
    11   -2781.44705043   6.48e-07   3.96e-05     
    12   -2781.44705025   1.76e-07   2.64e-05     
    13   -2781.44705023   2.33e-08   8.44e-06     
 ------------------------------------------------------------------------------
         -2781.44705023                           CCSD T converged.

End of double precision
 SCF energy                 = -2780.60422447
 MP2 energy                 = -2781.44964672
 CCSD correlation energy     =    -0.84282576
 CCSD total energy           = -2781.44705023

 CCSD  T1^2 = 0.0193  T2^2 = 0.2552  Leading amplitudes:

 Amplitude    Orbitals with energies
  0.0295       27 (A) A                  ->    30 (A) A                   
              -0.4946                          0.0209                     
  0.0295       27 (A) B                  ->    30 (A) B                   
              -0.4946                          0.0209                     
 -0.0288       25 (A) A                  ->    30 (A) A                   
              -0.6135                          0.0209                     
 -0.0288       25 (A) B                  ->    30 (A) B                   
              -0.6135                          0.0209                     

 Amplitude    Orbitals with energies
 -0.0829       26 (A) A      26 (A) B    ->    31 (A) A      31 (A) B     
              -0.5906       -0.5906            0.0704        0.0704       
  0.0829       26 (A) A      26 (A) B    ->    31 (A) B      31 (A) A     
              -0.5906       -0.5906            0.0704        0.0704       
  0.0829       26 (A) B      26 (A) A    ->    31 (A) A      31 (A) B     
              -0.5906       -0.5906            0.0704        0.0704       
 -0.0829       26 (A) B      26 (A) A    ->    31 (A) B      31 (A) A     
              -0.5906       -0.5906            0.0704        0.0704       

 Computing CCSD intemediates for later calculations in double precision
 Finished.

Running a double precision version
           CCSD Lambda amplitudes will be solved using DIIS.
           Start     Size      MaxIter   EConv     LConv     
           3         7         100       1.00e-07  1.00e-05  
 ------------------------------------------------------------------------------
            Enorm      Ldiff       Comment
 ------------------------------------------------------------------------------
     1     5.87e-02   4.00e-02     
     2     1.85e-02   6.33e-03     
     3     8.47e-03   1.34e-03     
     4     4.42e-03   1.33e-03     Switched to DIIS steps.
     5     1.60e-03   8.89e-04     
     6     8.21e-04   3.04e-04     
     7     2.68e-04   1.06e-04     
     8     1.20e-04   9.01e-06     
     9     4.42e-05   2.32e-06     
    10     2.22e-05   4.23e-07     
    11     1.12e-05   1.15e-08     
    12     4.74e-06   7.35e-07     
    13     2.05e-06   2.32e-07     
    14     9.39e-07   2.55e-08     
    15     4.29e-07   1.34e-08     
    16     2.45e-07   4.30e-08     
    17     1.16e-07   2.43e-08     
    18     5.37e-08   8.50e-09     
 ------------------------------------------------------------------------------
                                   CCSD Lambda converged.

 Computing density matrices in double precision...
           Orbital response amplitudes will be solved using DIIS.
           Start     Size      MaxIter   EConv     LConv     
           3         7         100       1.00e-06  1.00e-06  
 ------------------------------------------------------------------------------
            Enorm      Ldiff       Comment
 ------------------------------------------------------------------------------
     1     1.22e-01   4.37e-03     
     2     1.39e-01   1.12e-02     
     3     1.98e-01   4.08e-02     
     4     1.50e-02   9.36e-02     Switched to DIIS steps.
     5     6.10e-03   6.51e-05     
     6     1.44e-03   1.13e-03     
     7     4.70e-04   1.23e-04     
     8     1.19e-04   7.42e-05     
     9     7.52e-05   3.05e-05     
    10     1.38e-05   1.25e-05     
    11     6.94e-06   1.65e-06     
    12     3.57e-06   7.52e-07     
    13     3.72e-07   1.89e-07     
 ------------------------------------------------------------------------------
                                   Orbital response converged.

 Computing density matrices... Done.
 CCSD calculation:   CPU 1156.85 s  wall 201.87 s

 Transferring MO TPDM to AO TPDM
 Transferring g2_o1o1o1o1
 Transferring g2_o1o1o1v1
 Transferring g2_o1o1v1v1
 Transferring g2_o1v1o1v1
 Transferring g2_o1v1v1v1
 Transferring g2_v1v1v1v1
 Adding separable TPDM
 Computing TPDM gradient
 --------------------------------------------------------
 2e gradient
  Atom          X               Y               Z
 --------------------------------------------------------
    1        -34.694397        9.919490       -0.000000  
    2          0.336187      -19.900121       -0.000000  
    3         22.007342       -3.235853        0.000000  
    4         12.350868       13.216484        0.000000  
 --------------------------------------------------------
 --------------------------------------------------------
 Final gradient
  Atom          X               Y               Z
 --------------------------------------------------------
    1        -34.694397        9.919490       -0.000000  
    2          0.336187      -19.900121       -0.000000  
    3         22.007342       -3.235853        0.000000  
    4         12.350868       13.216484        0.000000  
 --------------------------------------------------------
 Analytic gradient from two-electron contribution:   CPU 191.31 s  wall 53.20 s

 Total ccman2 time:   CPU 1387.46 s  wall 264.53 s


 --------------------------------------------------------------

                    Orbital Energies (a.u.)
 --------------------------------------------------------------

 Alpha MOs
 -- Occupied --
******* -65.223 -58.584 -58.581 -58.581 -26.356 -15.784 -15.735
 -9.902  -7.518  -7.506  -7.505  -3.258  -3.253  -3.252  -3.238
 -3.238  -1.670  -1.428  -1.083  -0.899  -0.754  -0.741  -0.738
 -0.613  -0.591  -0.495  -0.458  -0.449
 -- Virtual --
  0.021   0.070   0.076   0.101   0.104   0.108   0.156   0.178
  0.186   0.206   0.244   0.248   0.282   0.303   0.312   0.366
  0.386   0.417   0.506   0.524   0.543   0.552   0.613   0.742
  0.746   0.781   0.792   0.815   0.937   0.948   0.988   1.038
  1.050   1.082   1.182   1.269   1.474   1.543   1.591   1.632
  1.883   1.999   2.015   2.131   2.240   2.247   2.292   2.435
  2.489   2.680   2.740   3.014   3.022   3.328   3.976   4.044
  4.168   4.173   4.211   4.284   4.375   4.377   4.467   4.502
  4.527   4.545   4.619   4.883   4.977   5.503   6.892   6.935
  7.108   7.212   8.161   8.184   8.258  36.509  37.086  49.437
 68.720 293.835 293.854 293.9641028.378
 --------------------------------------------------------------

          Ground-State Mulliken Net Atomic Charges

     Atom                 Charge (a.u.)
  ----------------------------------------
      1 Br                    0.030310
      2 N                     0.062185
      3 N                    -0.025763
      4 F                    -0.066732
  ----------------------------------------
  Sum of atomic charges =     0.000000

 -----------------------------------------------------------------
                    Cartesian Multipole Moments
 -----------------------------------------------------------------
    Charge (ESU x 10^10)
                 0.0000
    Dipole Moment (Debye)
         X       1.1083      Y      -0.1256      Z       0.0000
       Tot       1.1154
    Quadrupole Moments (Debye-Ang)
        XX     -34.9324     XY      -1.5293     YY     -36.2558
        XZ      -0.0000     YZ       0.0000     ZZ     -33.7534
    Octopole Moments (Debye-Ang^2)
       XXX      25.1314    XXY      -4.6436    XYY       7.8406
       YYY     -10.8625    XXZ       0.0000    XYZ      -0.0000
       YYZ      -0.0000    XZZ       3.5647    YZZ      -2.1763
       ZZZ      -0.0000
    Hexadecapole Moments (Debye-Ang^3)
      XXXX    -344.1506   XXXY       2.5490   XXYY     -76.3396
      XYYY       7.9145   YYYY    -107.7609   XXXZ      -0.0000
      XXYZ       0.0000   XYYZ      -0.0000   YYYZ      -0.0000
      XXZZ     -61.3052   XYZZ       1.8923   YYZZ     -23.0422
      XZZZ       0.0000   YZZZ       0.0000   ZZZZ     -34.4904
 -----------------------------------------------------------------
 DrvMan completing analytic gradient of the correlated energy
 Correlated dipole moment
            1
    1   0.4360270
    2  -0.0494001
    3   0.0000000
 Energy read as -2781.447050227
 Full Analytical Gradient: (in a.u., or Hartree/Bohr)
             1             2             3             4
    1    0.00018957   -0.00012404   -0.00004259   -0.00002293
    2   -0.00007573    0.00005035    0.00002709   -0.00000172
    3    0.00000000   -0.00000000    0.00000000    0.00000000
 Gradient time:  CPU 1.46 s  wall 1.48 s
 ----------------------------------------------------------------
             Standard Nuclear Orientation (Angstroms)
    I     Atom           X                Y                Z
 ----------------------------------------------------------------
    1      Br      0.9331175080    -0.0884288774     0.0000000000
    2      N      -0.6366017025     1.0267738137    -0.0000000000
    3      N      -1.7401446618     0.5374746038    -0.0000000000
    4      F      -1.7840986923    -0.8727475793     0.0000000000
 ----------------------------------------------------------------
 Nuclear Repulsion Energy =   233.6234899281 hartrees
 There are       29 alpha and       29 beta electrons

                       Distance Matrix (Angstroms)
             Br(  1)   N (  2)   N (  3)
   N (  2)  1.925538
   N (  3)  2.745557  1.207154
   F (  4)  2.828148  2.219219  1.410907

 Requested basis set is 6-311++G(d,p)
 There are 37 shells and 114 basis functions
 A cutoff of  1.0D-14 yielded    654 shell pairs
 There are      6454 function pairs (      7167 Cartesian)
 Smallest overlap matrix eigenvalue = 1.87E-04
 Guess MOs from SCF MO coefficient file

 -----------------------------------------------------------------------
  General SCF calculation program by
  Eric Jon Sundstrom, Paul Horn, Yuezhi Mao, Dmitri Zuev, Alec White,
  David Stuck, Shaama M.S., Shane Yost, Joonho Lee, David Small,
  Daniel Levine, Susi Lehtola, Hugh Burton, Evgeny Epifanovsky
 -----------------------------------------------------------------------
 Hartree-Fock
 using 6 threads for integral computing
 -------------------------------------------------------
 OpenMP Integral computing Module                
 Release: version 2.0, May 2017, Q-Chem Inc. Pleasanton 
 -------------------------------------------------------
 A restricted SCF calculation will be
 performed using DIIS
 SCF converges when DIIS error is below 1.0e-08
 ---------------------------------------
  Cycle       Energy         DIIS error
 ---------------------------------------
    1   -2780.6042801864      1.86e-05  
    2   -2780.6042808712      6.51e-06  
    3   -2780.6042809590      4.19e-06  
    4   -2780.6042809967      1.20e-06  
    5   -2780.6042810060      5.81e-07  
    6   -2780.6042810088      2.16e-07  
    7   -2780.6042810092      8.41e-08  
    8   -2780.6042810093      2.97e-08  
    9   -2780.6042810093      7.66e-09  Convergence criterion met
 ---------------------------------------
 SCF time:   CPU 5.04s  wall 2.00s 
 SCF   energy in the final basis set =    -2780.6042810093
 Total energy in the final basis set =    -2780.6042810093


 ------------------------------------------------------------------------------

   CCMAN2: suite of methods based on coupled cluster
           and equation of motion theories.

   Components:
   * libvmm-1.3-trunk
     by Evgeny Epifanovsky, Ilya Kaliman.
   * libtensor-2.5-trunk
     by Evgeny Epifanovsky, Michael Wormit, Dmitry Zuev, Sam Manzer, 
        Ilya Kaliman.
   * libcc-2.5-trunk
     by Evgeny Epifanovsky, Arik Landau, Tomasz Kus, Kirill Khistyaev, 
        Dmitry Zuev, Prashant Manohar, Xintian Feng, Anna Krylov, 
        Matthew Goldey, Alec White, Thomas Jagau, Kaushik Nanda, 
        Anastasia Gunina, Alexander Kunitsa, Joonho Lee.

   CCMAN original authors:
   Anna I. Krylov, C. David Sherrill, Steven R. Gwaltney,
   Edward F. C. Byrd (2000)
   Sergey V. Levchenko, Lyudmila V. Slipchenko, Tao Wang,
   Ana-Maria C. Cristian (2003)
   Piotr A. Pieniazek, C. Melania Oana, Evgeny Epifanovsky (2007)
   Prashant Manohar (2009)

 ------------------------------------------------------------------------------


 Allocating and initializing 63808MB of RAM...
 Calculation will run on 6 cores.


 Alpha MOs, Restricted
 -- Occupied --                  
-490.09  -65.22  -58.58  -58.58  -58.58  -26.36  -15.78  -15.73
  1 A     2 A     3 A     4 A     5 A     6 A     7 A     8 A                  
 -9.902  -7.518  -7.506  -7.505  -3.258  -3.253  -3.252  -3.238
  9 A    10 A    11 A    12 A    13 A    14 A    15 A    16 A                  
 -3.238  -1.670  -1.428  -1.083  -0.899  -0.754  -0.742  -0.738
 17 A    18 A    19 A    20 A    21 A    22 A    23 A    24 A                  
 -0.613  -0.591  -0.495  -0.458  -0.449
 25 A    26 A    27 A    28 A    29 A                                          
 -- Virtual --                   
  0.021   0.070   0.076   0.101   0.104   0.108   0.156   0.178
 30 A    31 A    32 A    33 A    34 A    35 A    36 A    37 A                  
  0.186   0.206   0.244   0.248   0.282   0.303   0.312   0.366
 38 A    39 A    40 A    41 A    42 A    43 A    44 A    45 A                  
  0.386   0.417   0.506   0.524   0.543   0.552   0.613   0.742
 46 A    47 A    48 A    49 A    50 A    51 A    52 A    53 A                  
  0.746   0.781   0.792   0.815   0.937   0.948   0.988   1.038
 54 A    55 A    56 A    57 A    58 A    59 A    60 A    61 A                  
  1.050   1.083   1.182   1.269   1.474   1.543   1.591   1.632
 62 A    63 A    64 A    65 A    66 A    67 A    68 A    69 A                  
  1.883   1.999   2.015   2.131   2.240   2.248   2.292   2.436
 70 A    71 A    72 A    73 A    74 A    75 A    76 A    77 A                  
  2.489   2.680   2.741   3.014   3.022   3.328   3.977   4.044
 78 A    79 A    80 A    81 A    82 A    83 A    84 A    85 A                  
  4.169   4.173   4.211   4.284   4.375   4.377   4.467   4.502
 86 A    87 A    88 A    89 A    90 A    91 A    92 A    93 A                  
  4.527   4.546   4.620   4.884   4.977   5.503   6.892   6.935
 94 A    95 A    96 A    97 A    98 A    99 A   100 A   101 A                  
  7.108   7.212   8.161   8.184   8.258  36.509  37.086  49.437
102 A   103 A   104 A   105 A   106 A   107 A   108 A   109 A                  
 68.720 293.835 293.854 293.9641028.378
110 A   111 A   112 A   113 A   114 A                                          

 Beta MOs, Restricted
 -- Occupied --                  
-490.09  -65.22  -58.58  -58.58  -58.58  -26.36  -15.78  -15.73
  1 A     2 A     3 A     4 A     5 A     6 A     7 A     8 A                  
 -9.902  -7.518  -7.506  -7.505  -3.258  -3.253  -3.252  -3.238
  9 A    10 A    11 A    12 A    13 A    14 A    15 A    16 A                  
 -3.238  -1.670  -1.428  -1.083  -0.899  -0.754  -0.742  -0.738
 17 A    18 A    19 A    20 A    21 A    22 A    23 A    24 A                  
 -0.613  -0.591  -0.495  -0.458  -0.449
 25 A    26 A    27 A    28 A    29 A                                          
 -- Virtual --                   
  0.021   0.070   0.076   0.101   0.104   0.108   0.156   0.178
 30 A    31 A    32 A    33 A    34 A    35 A    36 A    37 A                  
  0.186   0.206   0.244   0.248   0.282   0.303   0.312   0.366
 38 A    39 A    40 A    41 A    42 A    43 A    44 A    45 A                  
  0.386   0.417   0.506   0.524   0.543   0.552   0.613   0.742
 46 A    47 A    48 A    49 A    50 A    51 A    52 A    53 A                  
  0.746   0.781   0.792   0.815   0.937   0.948   0.988   1.038
 54 A    55 A    56 A    57 A    58 A    59 A    60 A    61 A                  
  1.050   1.083   1.182   1.269   1.474   1.543   1.591   1.632
 62 A    63 A    64 A    65 A    66 A    67 A    68 A    69 A                  
  1.883   1.999   2.015   2.131   2.240   2.248   2.292   2.436
 70 A    71 A    72 A    73 A    74 A    75 A    76 A    77 A                  
  2.489   2.680   2.741   3.014   3.022   3.328   3.977   4.044
 78 A    79 A    80 A    81 A    82 A    83 A    84 A    85 A                  
  4.169   4.173   4.211   4.284   4.375   4.377   4.467   4.502
 86 A    87 A    88 A    89 A    90 A    91 A    92 A    93 A                  
  4.527   4.546   4.620   4.884   4.977   5.503   6.892   6.935
 94 A    95 A    96 A    97 A    98 A    99 A   100 A   101 A                  
  7.108   7.212   8.161   8.184   8.258  36.509  37.086  49.437
102 A   103 A   104 A   105 A   106 A   107 A   108 A   109 A                  
 68.720 293.835 293.854 293.9641028.378
110 A   111 A   112 A   113 A   114 A                                          

 Occupation and symmetry of molecular orbitals

 Point group: C1 (1 irreducible representation).

                           A     All 
 -------------------------------------
 All molecular orbitals:
  - Alpha                  114   114 
  - Beta                   114   114 
 -------------------------------------
 Alpha orbitals:
  - Frozen occupied        12    12  
  - Active occupied        17    17  
  - Active virtual         85    85  
  - Frozen virtual         0     0   
 -------------------------------------
 Beta orbitals:
  - Frozen occupied        12    12  
  - Active occupied        17    17  
  - Active virtual         85    85  
  - Frozen virtual         0     0   
 -------------------------------------

 Import integrals:   CPU 0.00 s  wall 0.00 s

 Import integrals:   CPU 28.80 s  wall 6.47 s

 MP2 amplitudes:   CPU 0.17 s  wall 0.14 s

Running a double precision version
           CCSD T amplitudes will be solved using DIIS.

           Start     Size      MaxIter   EConv     TConv     
           3         7         100       1.00e-07  1.00e-05  
 ------------------------------------------------------------------------------
           Energy (a.u.)   Ediff      Tdiff       Comment
 ------------------------------------------------------------------------------
         -2781.44964620                           
     1   -2781.41370118   3.59e-02   7.73e-01     
     2   -2781.44589500   3.22e-02   1.06e-01     
     3   -2781.44212058   3.77e-03   4.96e-02     
     4   -2781.44560439   3.48e-03   2.21e-02     Switched to DIIS steps.
     5   -2781.44686116   1.26e-03   1.29e-02     
     6   -2781.44700424   1.43e-04   3.56e-03     
     7   -2781.44702799   2.37e-05   1.72e-03     
     8   -2781.44704315   1.52e-05   6.77e-04     
     9   -2781.44705027   7.12e-06   3.67e-04     
    10   -2781.44704970   5.65e-07   9.39e-05     
    11   -2781.44705034   6.41e-07   3.94e-05     
    12   -2781.44705017   1.74e-07   2.63e-05     
    13   -2781.44705015   2.39e-08   8.40e-06     
 ------------------------------------------------------------------------------
         -2781.44705015                           CCSD T converged.

End of double precision
 SCF energy                 = -2780.60428101
 MP2 energy                 = -2781.44964620
 CCSD correlation energy     =    -0.84276914
 CCSD total energy           = -2781.44705015

 CCSD  T1^2 = 0.0192  T2^2 = 0.2550  Leading amplitudes:

 Amplitude    Orbitals with energies
  0.0295       27 (A) A                  ->    30 (A) A                   
              -0.4947                          0.0213                     
  0.0295       27 (A) B                  ->    30 (A) B                   
              -0.4947                          0.0213                     
 -0.0287       25 (A) A                  ->    30 (A) A                   
              -0.6135                          0.0213                     
 -0.0287       25 (A) B                  ->    30 (A) B                   
              -0.6135                          0.0213                     

 Amplitude    Orbitals with energies
 -0.0827       26 (A) A      26 (A) B    ->    31 (A) A      31 (A) B     
              -0.5907       -0.5907            0.0704        0.0704       
  0.0827       26 (A) A      26 (A) B    ->    31 (A) B      31 (A) A     
              -0.5907       -0.5907            0.0704        0.0704       
  0.0827       26 (A) B      26 (A) A    ->    31 (A) A      31 (A) B     
              -0.5907       -0.5907            0.0704        0.0704       
 -0.0827       26 (A) B      26 (A) A    ->    31 (A) B      31 (A) A     
              -0.5907       -0.5907            0.0704        0.0704       

 Computing CCSD intemediates for later calculations in double precision
 Finished.

Running a double precision version
           CCSD Lambda amplitudes will be solved using DIIS.
           Start     Size      MaxIter   EConv     LConv     
           3         7         100       1.00e-07  1.00e-05  
 ------------------------------------------------------------------------------
            Enorm      Ldiff       Comment
 ------------------------------------------------------------------------------
     1     5.87e-02   4.00e-02     
     2     1.85e-02   6.33e-03     
     3     8.46e-03   1.33e-03     
     4     4.42e-03   1.33e-03     Switched to DIIS steps.
     5     1.60e-03   8.88e-04     
     6     8.20e-04   3.03e-04     
     7     2.68e-04   1.05e-04     
     8     1.20e-04   8.94e-06     
     9     4.39e-05   2.33e-06     
    10     2.21e-05   4.29e-07     
    11     1.11e-05   1.31e-08     
    12     4.72e-06   7.28e-07     
    13     2.03e-06   2.31e-07     
    14     9.32e-07   2.56e-08     
    15     4.25e-07   1.32e-08     
    16     2.42e-07   4.25e-08     
    17     1.14e-07   2.40e-08     
    18     5.29e-08   8.38e-09     
 ------------------------------------------------------------------------------
                                   CCSD Lambda converged.

 Computing density matrices in double precision...
           Orbital response amplitudes will be solved using DIIS.
           Start     Size      MaxIter   EConv     LConv     
           3         7         100       1.00e-06  1.00e-06  
 ------------------------------------------------------------------------------
            Enorm      Ldiff       Comment
 ------------------------------------------------------------------------------
     1     1.22e-01   4.34e-03     
     2     1.39e-01   1.10e-02     
     3     1.97e-01   4.05e-02     
     4     1.49e-02   9.30e-02     Switched to DIIS steps.
     5     6.07e-03   8.53e-05     
     6     1.44e-03   1.12e-03     
     7     4.72e-04   1.22e-04     
     8     1.21e-04   7.53e-05     
     9     7.51e-05   3.08e-05     
    10     1.38e-05   1.24e-05     
    11     6.90e-06   1.59e-06     
    12     3.57e-06   7.46e-07     
    13     3.73e-07   1.92e-07     
 ------------------------------------------------------------------------------
                                   Orbital response converged.

 Computing density matrices... Done.
 CCSD calculation:   CPU 1156.53 s  wall 201.74 s

 Transferring MO TPDM to AO TPDM
 Transferring g2_o1o1o1o1
 Transferring g2_o1o1o1v1
 Transferring g2_o1o1v1v1
 Transferring g2_o1v1o1v1
 Transferring g2_o1v1v1v1
 Transferring g2_v1v1v1v1
 Adding separable TPDM
 Computing TPDM gradient
 --------------------------------------------------------
 2e gradient
  Atom          X               Y               Z
 --------------------------------------------------------
    1        -34.727253        9.943552        0.000000  
    2          0.350949      -19.922020       -0.000000  
    3         22.014233       -3.243154        0.000000  
    4         12.362071       13.221622        0.000000  
 --------------------------------------------------------
 --------------------------------------------------------
 Final gradient
  Atom          X               Y               Z
 --------------------------------------------------------
    1        -34.727253        9.943552        0.000000  
    2          0.350949      -19.922020       -0.000000  
    3         22.014233       -3.243154        0.000000  
    4         12.362071       13.221622        0.000000  
 --------------------------------------------------------
 Analytic gradient from two-electron contribution:   CPU 201.50 s  wall 57.94 s

 Total ccman2 time:   CPU 1396.02 s  wall 269.26 s


 --------------------------------------------------------------

                    Orbital Energies (a.u.)
 --------------------------------------------------------------

 Alpha MOs
 -- Occupied --
******* -65.223 -58.584 -58.581 -58.581 -26.356 -15.784 -15.735
 -9.902  -7.518  -7.506  -7.505  -3.258  -3.253  -3.252  -3.238
 -3.238  -1.670  -1.428  -1.083  -0.899  -0.754  -0.742  -0.738
 -0.613  -0.591  -0.495  -0.458  -0.449
 -- Virtual --
  0.021   0.070   0.076   0.101   0.104   0.108   0.156   0.178
  0.186   0.206   0.244   0.248   0.282   0.303   0.312   0.366
  0.386   0.417   0.506   0.524   0.543   0.552   0.613   0.742
  0.746   0.781   0.792   0.815   0.937   0.948   0.988   1.038
  1.050   1.083   1.182   1.269   1.474   1.543   1.591   1.632
  1.883   1.999   2.015   2.131   2.240   2.248   2.292   2.436
  2.489   2.680   2.741   3.014   3.022   3.328   3.977   4.044
  4.169   4.173   4.211   4.284   4.375   4.377   4.467   4.502
  4.527   4.546   4.620   4.884   4.977   5.503   6.892   6.935
  7.108   7.212   8.161   8.184   8.258  36.509  37.086  49.437
 68.720 293.835 293.854 293.9641028.378
 --------------------------------------------------------------

          Ground-State Mulliken Net Atomic Charges

     Atom                 Charge (a.u.)
  ----------------------------------------
      1 Br                    0.030531
      2 N                     0.062256
      3 N                    -0.026058
      4 F                    -0.066729
  ----------------------------------------
  Sum of atomic charges =     0.000000

 -----------------------------------------------------------------
                    Cartesian Multipole Moments
 -----------------------------------------------------------------
    Charge (ESU x 10^10)
                 0.0000
    Dipole Moment (Debye)
         X       1.1117      Y      -0.1267      Z      -0.0000
       Tot       1.1189
    Quadrupole Moments (Debye-Ang)
        XX     -34.9419     XY      -1.5281     YY     -36.2546
        XZ       0.0000     YZ      -0.0000     ZZ     -33.7507
    Octopole Moments (Debye-Ang^2)
       XXX      25.2458    XXY      -4.6438    XYY       7.8844
       YYY     -10.8654    XXZ      -0.0000    XYZ       0.0000
       YYZ      -0.0000    XZZ       3.6043    YZZ      -2.1762
       ZZZ      -0.0000
    Hexadecapole Moments (Debye-Ang^3)
      XXXX    -343.8352   XXXY       2.5574   XXYY     -76.2752
      XYYY       7.9058   YYYY    -107.7582   XXXZ       0.0000
      XXYZ       0.0000   XYYZ       0.0000   YYYZ      -0.0000
      XXZZ     -61.2358   XYZZ       1.8893   YYZZ     -23.0398
      XZZZ      -0.0000   YZZZ       0.0000   ZZZZ     -34.4828
 -----------------------------------------------------------------
 DrvMan completing analytic gradient of the correlated energy
 Correlated dipole moment
            1
    1   0.4373788
    2  -0.0498328
    3  -0.0000000
 Energy read as -2781.447050146
 Full Analytical Gradient: (in a.u., or Hartree/Bohr)
             1             2             3             4
    1   -0.00023019    0.00003531    0.00021297   -0.00001809
    2    0.00008973   -0.00004803   -0.00004063   -0.00000107
    3   -0.00000000    0.00000000   -0.00000000    0.00000000
 Gradient time:  CPU 1.46 s  wall 1.55 s
 ----------------------------------------------------------------
             Standard Nuclear Orientation (Angstroms)
    I     Atom           X                Y                Z
 ----------------------------------------------------------------
    1      Br      0.9341175080    -0.0874288774     0.0000000000
    2      N      -0.6366017025     1.0267738137    -0.0000000000
    3      N      -1.7401446618     0.5374746038    -0.0000000000
    4      F      -1.7840986923    -0.8727475793     0.0000000000
 ----------------------------------------------------------------
 Nuclear Repulsion Energy =   233.5765999149 hartrees
 There are       29 alpha and       29 beta electrons

                       Distance Matrix (Angstroms)
             Br(  1)   N (  2)   N (  3)
   N (  2)  1.925774
   N (  3)  2.746303  1.207154
   F (  4)  2.829386  2.219219  1.410907

 Requested basis set is 6-311++G(d,p)
 There are 37 shells and 114 basis functions
 A cutoff of  1.0D-14 yielded    654 shell pairs
 There are      6454 function pairs (      7167 Cartesian)
 Smallest overlap matrix eigenvalue = 1.87E-04
 Guess MOs from SCF MO coefficient file

 -----------------------------------------------------------------------
  General SCF calculation program by
  Eric Jon Sundstrom, Paul Horn, Yuezhi Mao, Dmitri Zuev, Alec White,
  David Stuck, Shaama M.S., Shane Yost, Joonho Lee, David Small,
  Daniel Levine, Susi Lehtola, Hugh Burton, Evgeny Epifanovsky
 -----------------------------------------------------------------------
 Hartree-Fock
 using 6 threads for integral computing
 -------------------------------------------------------
 OpenMP Integral computing Module                
 Release: version 2.0, May 2017, Q-Chem Inc. Pleasanton 
 -------------------------------------------------------
 A restricted SCF calculation will be
 performed using DIIS
 SCF converges when DIIS error is below 1.0e-08
 ---------------------------------------
  Cycle       Energy         DIIS error
 ---------------------------------------
    1   -2780.6042708466      7.29e-06  
    2   -2780.6042709995      2.30e-06  
    3   -2780.6042710305      1.31e-06  
    4   -2780.6042710385      7.15e-07  
    5   -2780.6042710426      2.69e-07  
    6   -2780.6042710432      9.23e-08  
    7   -2780.6042710432      3.87e-08  
    8   -2780.6042710432      1.53e-08  
    9   -2780.6042710432      4.89e-09  Convergence criterion met
 ---------------------------------------
 SCF time:   CPU 5.18s  wall 1.00s 
 SCF   energy in the final basis set =    -2780.6042710432
 Total energy in the final basis set =    -2780.6042710432


 ------------------------------------------------------------------------------

   CCMAN2: suite of methods based on coupled cluster
           and equation of motion theories.

   Components:
   * libvmm-1.3-trunk
     by Evgeny Epifanovsky, Ilya Kaliman.
   * libtensor-2.5-trunk
     by Evgeny Epifanovsky, Michael Wormit, Dmitry Zuev, Sam Manzer, 
        Ilya Kaliman.
   * libcc-2.5-trunk
     by Evgeny Epifanovsky, Arik Landau, Tomasz Kus, Kirill Khistyaev, 
        Dmitry Zuev, Prashant Manohar, Xintian Feng, Anna Krylov, 
        Matthew Goldey, Alec White, Thomas Jagau, Kaushik Nanda, 
        Anastasia Gunina, Alexander Kunitsa, Joonho Lee.

   CCMAN original authors:
   Anna I. Krylov, C. David Sherrill, Steven R. Gwaltney,
   Edward F. C. Byrd (2000)
   Sergey V. Levchenko, Lyudmila V. Slipchenko, Tao Wang,
   Ana-Maria C. Cristian (2003)
   Piotr A. Pieniazek, C. Melania Oana, Evgeny Epifanovsky (2007)
   Prashant Manohar (2009)

 ------------------------------------------------------------------------------


 Allocating and initializing 63808MB of RAM...
 Calculation will run on 6 cores.


 Alpha MOs, Restricted
 -- Occupied --                  
-490.09  -65.22  -58.58  -58.58  -58.58  -26.36  -15.78  -15.73
  1 A     2 A     3 A     4 A     5 A     6 A     7 A     8 A                  
 -9.902  -7.518  -7.506  -7.505  -3.258  -3.253  -3.252  -3.238
  9 A    10 A    11 A    12 A    13 A    14 A    15 A    16 A                  
 -3.238  -1.670  -1.428  -1.083  -0.899  -0.754  -0.742  -0.738
 17 A    18 A    19 A    20 A    21 A    22 A    23 A    24 A                  
 -0.613  -0.591  -0.495  -0.458  -0.449
 25 A    26 A    27 A    28 A    29 A                                          
 -- Virtual --                   
  0.021   0.070   0.076   0.101   0.104   0.108   0.156   0.178
 30 A    31 A    32 A    33 A    34 A    35 A    36 A    37 A                  
  0.186   0.206   0.244   0.248   0.282   0.303   0.312   0.366
 38 A    39 A    40 A    41 A    42 A    43 A    44 A    45 A                  
  0.386   0.417   0.506   0.524   0.543   0.552   0.613   0.742
 46 A    47 A    48 A    49 A    50 A    51 A    52 A    53 A                  
  0.746   0.781   0.792   0.815   0.937   0.948   0.988   1.038
 54 A    55 A    56 A    57 A    58 A    59 A    60 A    61 A                  
  1.050   1.083   1.182   1.269   1.474   1.543   1.591   1.632
 62 A    63 A    64 A    65 A    66 A    67 A    68 A    69 A                  
  1.883   1.999   2.015   2.131   2.240   2.248   2.292   2.436
 70 A    71 A    72 A    73 A    74 A    75 A    76 A    77 A                  
  2.489   2.680   2.741   3.014   3.022   3.328   3.977   4.044
 78 A    79 A    80 A    81 A    82 A    83 A    84 A    85 A                  
  4.169   4.173   4.211   4.284   4.375   4.377   4.467   4.502
 86 A    87 A    88 A    89 A    90 A    91 A    92 A    93 A                  
  4.527   4.546   4.620   4.883   4.977   5.503   6.892   6.935
 94 A    95 A    96 A    97 A    98 A    99 A   100 A   101 A                  
  7.108   7.212   8.161   8.184   8.258  36.509  37.086  49.437
102 A   103 A   104 A   105 A   106 A   107 A   108 A   109 A                  
 68.720 293.835 293.854 293.9641028.378
110 A   111 A   112 A   113 A   114 A                                          

 Beta MOs, Restricted
 -- Occupied --                  
-490.09  -65.22  -58.58  -58.58  -58.58  -26.36  -15.78  -15.73
  1 A     2 A     3 A     4 A     5 A     6 A     7 A     8 A                  
 -9.902  -7.518  -7.506  -7.505  -3.258  -3.253  -3.252  -3.238
  9 A    10 A    11 A    12 A    13 A    14 A    15 A    16 A                  
 -3.238  -1.670  -1.428  -1.083  -0.899  -0.754  -0.742  -0.738
 17 A    18 A    19 A    20 A    21 A    22 A    23 A    24 A                  
 -0.613  -0.591  -0.495  -0.458  -0.449
 25 A    26 A    27 A    28 A    29 A                                          
 -- Virtual --                   
  0.021   0.070   0.076   0.101   0.104   0.108   0.156   0.178
 30 A    31 A    32 A    33 A    34 A    35 A    36 A    37 A                  
  0.186   0.206   0.244   0.248   0.282   0.303   0.312   0.366
 38 A    39 A    40 A    41 A    42 A    43 A    44 A    45 A                  
  0.386   0.417   0.506   0.524   0.543   0.552   0.613   0.742
 46 A    47 A    48 A    49 A    50 A    51 A    52 A    53 A                  
  0.746   0.781   0.792   0.815   0.937   0.948   0.988   1.038
 54 A    55 A    56 A    57 A    58 A    59 A    60 A    61 A                  
  1.050   1.083   1.182   1.269   1.474   1.543   1.591   1.632
 62 A    63 A    64 A    65 A    66 A    67 A    68 A    69 A                  
  1.883   1.999   2.015   2.131   2.240   2.248   2.292   2.436
 70 A    71 A    72 A    73 A    74 A    75 A    76 A    77 A                  
  2.489   2.680   2.741   3.014   3.022   3.328   3.977   4.044
 78 A    79 A    80 A    81 A    82 A    83 A    84 A    85 A                  
  4.169   4.173   4.211   4.284   4.375   4.377   4.467   4.502
 86 A    87 A    88 A    89 A    90 A    91 A    92 A    93 A                  
  4.527   4.546   4.620   4.883   4.977   5.503   6.892   6.935
 94 A    95 A    96 A    97 A    98 A    99 A   100 A   101 A                  
  7.108   7.212   8.161   8.184   8.258  36.509  37.086  49.437
102 A   103 A   104 A   105 A   106 A   107 A   108 A   109 A                  
 68.720 293.835 293.854 293.9641028.378
110 A   111 A   112 A   113 A   114 A                                          

 Occupation and symmetry of molecular orbitals

 Point group: C1 (1 irreducible representation).

                           A     All 
 -------------------------------------
 All molecular orbitals:
  - Alpha                  114   114 
  - Beta                   114   114 
 -------------------------------------
 Alpha orbitals:
  - Frozen occupied        12    12  
  - Active occupied        17    17  
  - Active virtual         85    85  
  - Frozen virtual         0     0   
 -------------------------------------
 Beta orbitals:
  - Frozen occupied        12    12  
  - Active occupied        17    17  
  - Active virtual         85    85  
  - Frozen virtual         0     0   
 -------------------------------------

 Import integrals:   CPU 0.00 s  wall 0.00 s

 Import integrals:   CPU 29.32 s  wall 6.74 s

 MP2 amplitudes:   CPU 0.13 s  wall 0.09 s

Running a double precision version
           CCSD T amplitudes will be solved using DIIS.

           Start     Size      MaxIter   EConv     TConv     
           3         7         100       1.00e-07  1.00e-05  
 ------------------------------------------------------------------------------
           Energy (a.u.)   Ediff      Tdiff       Comment
 ------------------------------------------------------------------------------
         -2781.44964638                           
     1   -2781.41369670   3.59e-02   7.73e-01     
     2   -2781.44589489   3.22e-02   1.06e-01     
     3   -2781.44211933   3.78e-03   4.97e-02     
     4   -2781.44560398   3.48e-03   2.21e-02     Switched to DIIS steps.
     5   -2781.44686118   1.26e-03   1.29e-02     
     6   -2781.44700433   1.43e-04   3.56e-03     
     7   -2781.44702810   2.38e-05   1.72e-03     
     8   -2781.44704327   1.52e-05   6.78e-04     
     9   -2781.44705040   7.13e-06   3.68e-04     
    10   -2781.44704983   5.67e-07   9.39e-05     
    11   -2781.44705048   6.43e-07   3.94e-05     
    12   -2781.44705030   1.75e-07   2.63e-05     
    13   -2781.44705028   2.37e-08   8.41e-06     
 ------------------------------------------------------------------------------
         -2781.44705028                           CCSD T converged.

End of double precision
 SCF energy                 = -2780.60427104
 MP2 energy                 = -2781.44964638
 CCSD correlation energy     =    -0.84277923
 CCSD total energy           = -2781.44705028

 CCSD  T1^2 = 0.0192  T2^2 = 0.2551  Leading amplitudes:

 Amplitude    Orbitals with energies
  0.0295       27 (A) A                  ->    30 (A) A                   
              -0.4947                          0.0212                     
  0.0295       27 (A) B                  ->    30 (A) B                   
              -0.4947                          0.0212                     
 -0.0287       25 (A) A                  ->    30 (A) A                   
              -0.6135                          0.0212                     
 -0.0287       25 (A) B                  ->    30 (A) B                   
              -0.6135                          0.0212                     

 Amplitude    Orbitals with energies
 -0.0827       26 (A) A      26 (A) B    ->    31 (A) A      31 (A) B     
              -0.5906       -0.5906            0.0704        0.0704       
  0.0827       26 (A) A      26 (A) B    ->    31 (A) B      31 (A) A     
              -0.5906       -0.5906            0.0704        0.0704       
  0.0827       26 (A) B      26 (A) A    ->    31 (A) A      31 (A) B     
              -0.5906       -0.5906            0.0704        0.0704       
 -0.0827       26 (A) B      26 (A) A    ->    31 (A) B      31 (A) A     
              -0.5906       -0.5906            0.0704        0.0704       

 Computing CCSD intemediates for later calculations in double precision
 Finished.

Running a double precision version
           CCSD Lambda amplitudes will be solved using DIIS.
           Start     Size      MaxIter   EConv     LConv     
           3         7         100       1.00e-07  1.00e-05  
 ------------------------------------------------------------------------------
            Enorm      Ldiff       Comment
 ------------------------------------------------------------------------------
     1     5.87e-02   4.00e-02     
     2     1.85e-02   6.33e-03     
     3     8.46e-03   1.33e-03     
     4     4.42e-03   1.33e-03     Switched to DIIS steps.
     5     1.60e-03   8.88e-04     
     6     8.20e-04   3.03e-04     
     7     2.68e-04   1.05e-04     
     8     1.20e-04   8.97e-06     
     9     4.40e-05   2.32e-06     
    10     2.21e-05   4.27e-07     
    11     1.11e-05   1.27e-08     
    12     4.72e-06   7.29e-07     
    13     2.03e-06   2.31e-07     
    14     9.32e-07   2.57e-08     
    15     4.25e-07   1.32e-08     
    16     2.42e-07   4.25e-08     
    17     1.14e-07   2.41e-08     
    18     5.30e-08   8.41e-09     
 ------------------------------------------------------------------------------
                                   CCSD Lambda converged.

 Computing density matrices in double precision...
           Orbital response amplitudes will be solved using DIIS.
           Start     Size      MaxIter   EConv     LConv     
           3         7         100       1.00e-06  1.00e-06  
 ------------------------------------------------------------------------------
            Enorm      Ldiff       Comment
 ------------------------------------------------------------------------------
     1     1.22e-01   4.34e-03     
     2     1.39e-01   1.10e-02     
     3     1.97e-01   4.05e-02     
     4     1.50e-02   9.31e-02     Switched to DIIS steps.
     5     6.07e-03   8.00e-05     
     6     1.44e-03   1.12e-03     
     7     4.72e-04   1.22e-04     
     8     1.20e-04   7.50e-05     
     9     7.52e-05   3.08e-05     
    10     1.38e-05   1.24e-05     
    11     6.90e-06   1.60e-06     
    12     3.57e-06   7.46e-07     
    13     3.73e-07   1.91e-07     
 ------------------------------------------------------------------------------
                                   Orbital response converged.

 Computing density matrices... Done.
 CCSD calculation:   CPU 1156.39 s  wall 201.66 s

 Transferring MO TPDM to AO TPDM
 Transferring g2_o1o1o1o1
 Transferring g2_o1o1o1v1
 Transferring g2_o1o1v1v1
 Transferring g2_o1v1o1v1
 Transferring g2_o1v1v1v1
 Transferring g2_v1v1v1v1
 Adding separable TPDM
 Computing TPDM gradient
 --------------------------------------------------------
 2e gradient
  Atom          X               Y               Z
 --------------------------------------------------------
    1        -34.722806        9.923569        0.000000  
    2          0.355655      -19.907596        0.000000  
    3         22.012746       -3.237161       -0.000000  
    4         12.354404       13.221188       -0.000000  
 --------------------------------------------------------
 --------------------------------------------------------
 Final gradient
  Atom          X               Y               Z
 --------------------------------------------------------
    1        -34.722806        9.923569        0.000000  
    2          0.355655      -19.907596        0.000000  
    3         22.012746       -3.237161       -0.000000  
    4         12.354404       13.221188       -0.000000  
 --------------------------------------------------------
 Analytic gradient from two-electron contribution:   CPU 196.68 s  wall 55.37 s

 Total ccman2 time:   CPU 1387.27 s  wall 265.35 s


 --------------------------------------------------------------

                    Orbital Energies (a.u.)
 --------------------------------------------------------------

 Alpha MOs
 -- Occupied --
******* -65.223 -58.584 -58.581 -58.581 -26.356 -15.784 -15.735
 -9.902  -7.518  -7.506  -7.505  -3.258  -3.253  -3.252  -3.238
 -3.238  -1.670  -1.428  -1.083  -0.899  -0.754  -0.742  -0.738
 -0.613  -0.591  -0.495  -0.458  -0.449
 -- Virtual --
  0.021   0.070   0.076   0.101   0.104   0.108   0.156   0.178
  0.186   0.206   0.244   0.248   0.282   0.303   0.312   0.366
  0.386   0.417   0.506   0.524   0.543   0.552   0.613   0.742
  0.746   0.781   0.792   0.815   0.937   0.948   0.988   1.038
  1.050   1.083   1.182   1.269   1.474   1.543   1.591   1.632
  1.883   1.999   2.015   2.131   2.240   2.248   2.292   2.436
  2.489   2.680   2.741   3.014   3.022   3.328   3.977   4.044
  4.169   4.173   4.211   4.284   4.375   4.377   4.467   4.502
  4.527   4.546   4.620   4.883   4.977   5.503   6.892   6.935
  7.108   7.212   8.161   8.184   8.258  36.509  37.086  49.437
 68.720 293.835 293.854 293.9641028.378
 --------------------------------------------------------------

          Ground-State Mulliken Net Atomic Charges

     Atom                 Charge (a.u.)
  ----------------------------------------
      1 Br                    0.030580
      2 N                     0.062117
      3 N                    -0.025871
      4 F                    -0.066826
  ----------------------------------------
  Sum of atomic charges =    -0.000000

 -----------------------------------------------------------------
                    Cartesian Multipole Moments
 -----------------------------------------------------------------
    Charge (ESU x 10^10)
                -0.0000
    Dipole Moment (Debye)
         X       1.1123      Y      -0.1260      Z      -0.0000
       Tot       1.1194
    Quadrupole Moments (Debye-Ang)
        XX     -34.9375     XY      -1.5271     YY     -36.2575
        XZ       0.0000     YZ      -0.0000     ZZ     -33.7510
    Octopole Moments (Debye-Ang^2)
       XXX      25.1997    XXY      -4.6597    XYY       7.8627
       YYY     -10.9185    XXZ      -0.0000    XYZ       0.0000
       YYZ      -0.0000    XZZ       3.5858    YZZ      -2.1946
       ZZZ      -0.0000
    Hexadecapole Moments (Debye-Ang^3)
      XXXX    -343.9899   XXXY       2.5084   XXYY     -76.3138
      XYYY       7.8643   YYYY    -107.7479   XXXZ       0.0000
      XXYZ      -0.0000   XYYZ       0.0000   YYYZ      -0.0000
      XXZZ     -61.2697   XYZZ       1.8737   YYZZ     -23.0376
      XZZZ       0.0000   YZZZ      -0.0000   ZZZZ     -34.4836
 -----------------------------------------------------------------
 DrvMan completing analytic gradient of the correlated energy
 Correlated dipole moment
            1
    1   0.4376074
    2  -0.0495575
    3  -0.0000000
 Energy read as -2781.447050278
 Full Analytical Gradient: (in a.u., or Hartree/Bohr)
             1             2             3             4
    1   -0.00010276    0.00003200    0.00011133   -0.00004058
    2    0.00009993   -0.00011689   -0.00000864    0.00002560
    3    0.00000000    0.00000000   -0.00000000   -0.00000000
 Gradient time:  CPU 1.40 s  wall 1.43 s
 ----------------------------------------------------------------
             Standard Nuclear Orientation (Angstroms)
    I     Atom           X                Y                Z
 ----------------------------------------------------------------
    1      Br      0.9341175080    -0.0894288774     0.0000000000
    2      N      -0.6366017025     1.0267738137    -0.0000000000
    3      N      -1.7401446618     0.5374746038    -0.0000000000
    4      F      -1.7840986923    -0.8727475793     0.0000000000
 ----------------------------------------------------------------
 Nuclear Repulsion Energy =   233.5398616245 hartrees
 There are       29 alpha and       29 beta electrons

                       Distance Matrix (Angstroms)
             Br(  1)   N (  2)   N (  3)
   N (  2)  1.926932
   N (  3)  2.746759  1.207154
   F (  4)  2.828831  2.219219  1.410907

 Requested basis set is 6-311++G(d,p)
 There are 37 shells and 114 basis functions
 A cutoff of  1.0D-14 yielded    654 shell pairs
 There are      6454 function pairs (      7167 Cartesian)
 Smallest overlap matrix eigenvalue = 1.87E-04
 Guess MOs from SCF MO coefficient file

 -----------------------------------------------------------------------
  General SCF calculation program by
  Eric Jon Sundstrom, Paul Horn, Yuezhi Mao, Dmitri Zuev, Alec White,
  David Stuck, Shaama M.S., Shane Yost, Joonho Lee, David Small,
  Daniel Levine, Susi Lehtola, Hugh Burton, Evgeny Epifanovsky
 -----------------------------------------------------------------------
 Hartree-Fock
 using 6 threads for integral computing
 -------------------------------------------------------
 OpenMP Integral computing Module                
 Release: version 2.0, May 2017, Q-Chem Inc. Pleasanton 
 -------------------------------------------------------
 A restricted SCF calculation will be
 performed using DIIS
 SCF converges when DIIS error is below 1.0e-08
 ---------------------------------------
  Cycle       Energy         DIIS error
 ---------------------------------------
    1   -2780.6042340573      1.49e-05  
    2   -2780.6042345687      4.99e-06  
    3   -2780.6042346408      3.49e-06  
    4   -2780.6042346673      9.87e-07  
    5   -2780.6042346739      3.48e-07  
    6   -2780.6042346748      1.25e-07  
    7   -2780.6042346748      4.98e-08  
    8   -2780.6042346749      2.36e-08  
    9   -2780.6042346749      6.95e-09  Convergence criterion met
 ---------------------------------------
 SCF time:   CPU 5.08s  wall 2.00s 
 SCF   energy in the final basis set =    -2780.6042346749
 Total energy in the final basis set =    -2780.6042346749


 ------------------------------------------------------------------------------

   CCMAN2: suite of methods based on coupled cluster
           and equation of motion theories.

   Components:
   * libvmm-1.3-trunk
     by Evgeny Epifanovsky, Ilya Kaliman.
   * libtensor-2.5-trunk
     by Evgeny Epifanovsky, Michael Wormit, Dmitry Zuev, Sam Manzer, 
        Ilya Kaliman.
   * libcc-2.5-trunk
     by Evgeny Epifanovsky, Arik Landau, Tomasz Kus, Kirill Khistyaev, 
        Dmitry Zuev, Prashant Manohar, Xintian Feng, Anna Krylov, 
        Matthew Goldey, Alec White, Thomas Jagau, Kaushik Nanda, 
        Anastasia Gunina, Alexander Kunitsa, Joonho Lee.

   CCMAN original authors:
   Anna I. Krylov, C. David Sherrill, Steven R. Gwaltney,
   Edward F. C. Byrd (2000)
   Sergey V. Levchenko, Lyudmila V. Slipchenko, Tao Wang,
   Ana-Maria C. Cristian (2003)
   Piotr A. Pieniazek, C. Melania Oana, Evgeny Epifanovsky (2007)
   Prashant Manohar (2009)

 ------------------------------------------------------------------------------


 Allocating and initializing 63808MB of RAM...
 Calculation will run on 6 cores.


 Alpha MOs, Restricted
 -- Occupied --                  
-490.09  -65.22  -58.58  -58.58  -58.58  -26.36  -15.78  -15.73
  1 A     2 A     3 A     4 A     5 A     6 A     7 A     8 A                  
 -9.902  -7.518  -7.506  -7.505  -3.258  -3.253  -3.252  -3.238
  9 A    10 A    11 A    12 A    13 A    14 A    15 A    16 A                  
 -3.238  -1.670  -1.428  -1.083  -0.899  -0.754  -0.741  -0.738
 17 A    18 A    19 A    20 A    21 A    22 A    23 A    24 A                  
 -0.613  -0.591  -0.495  -0.458  -0.449
 25 A    26 A    27 A    28 A    29 A                                          
 -- Virtual --                   
  0.021   0.070   0.076   0.101   0.104   0.108   0.156   0.178
 30 A    31 A    32 A    33 A    34 A    35 A    36 A    37 A                  
  0.186   0.206   0.244   0.248   0.282   0.303   0.312   0.366
 38 A    39 A    40 A    41 A    42 A    43 A    44 A    45 A                  
  0.386   0.417   0.506   0.524   0.543   0.552   0.613   0.742
 46 A    47 A    48 A    49 A    50 A    51 A    52 A    53 A                  
  0.746   0.781   0.792   0.815   0.937   0.948   0.988   1.038
 54 A    55 A    56 A    57 A    58 A    59 A    60 A    61 A                  
  1.050   1.082   1.182   1.269   1.474   1.543   1.591   1.632
 62 A    63 A    64 A    65 A    66 A    67 A    68 A    69 A                  
  1.883   1.999   2.015   2.131   2.240   2.248   2.292   2.435
 70 A    71 A    72 A    73 A    74 A    75 A    76 A    77 A                  
  2.489   2.680   2.741   3.014   3.022   3.328   3.976   4.044
 78 A    79 A    80 A    81 A    82 A    83 A    84 A    85 A                  
  4.168   4.173   4.211   4.284   4.375   4.377   4.467   4.502
 86 A    87 A    88 A    89 A    90 A    91 A    92 A    93 A                  
  4.527   4.546   4.620   4.883   4.977   5.503   6.892   6.935
 94 A    95 A    96 A    97 A    98 A    99 A   100 A   101 A                  
  7.108   7.212   8.161   8.184   8.258  36.509  37.086  49.437
102 A   103 A   104 A   105 A   106 A   107 A   108 A   109 A                  
 68.720 293.835 293.854 293.9641028.378
110 A   111 A   112 A   113 A   114 A                                          

 Beta MOs, Restricted
 -- Occupied --                  
-490.09  -65.22  -58.58  -58.58  -58.58  -26.36  -15.78  -15.73
  1 A     2 A     3 A     4 A     5 A     6 A     7 A     8 A                  
 -9.902  -7.518  -7.506  -7.505  -3.258  -3.253  -3.252  -3.238
  9 A    10 A    11 A    12 A    13 A    14 A    15 A    16 A                  
 -3.238  -1.670  -1.428  -1.083  -0.899  -0.754  -0.741  -0.738
 17 A    18 A    19 A    20 A    21 A    22 A    23 A    24 A                  
 -0.613  -0.591  -0.495  -0.458  -0.449
 25 A    26 A    27 A    28 A    29 A                                          
 -- Virtual --                   
  0.021   0.070   0.076   0.101   0.104   0.108   0.156   0.178
 30 A    31 A    32 A    33 A    34 A    35 A    36 A    37 A                  
  0.186   0.206   0.244   0.248   0.282   0.303   0.312   0.366
 38 A    39 A    40 A    41 A    42 A    43 A    44 A    45 A                  
  0.386   0.417   0.506   0.524   0.543   0.552   0.613   0.742
 46 A    47 A    48 A    49 A    50 A    51 A    52 A    53 A                  
  0.746   0.781   0.792   0.815   0.937   0.948   0.988   1.038
 54 A    55 A    56 A    57 A    58 A    59 A    60 A    61 A                  
  1.050   1.082   1.182   1.269   1.474   1.543   1.591   1.632
 62 A    63 A    64 A    65 A    66 A    67 A    68 A    69 A                  
  1.883   1.999   2.015   2.131   2.240   2.248   2.292   2.435
 70 A    71 A    72 A    73 A    74 A    75 A    76 A    77 A                  
  2.489   2.680   2.741   3.014   3.022   3.328   3.976   4.044
 78 A    79 A    80 A    81 A    82 A    83 A    84 A    85 A                  
  4.168   4.173   4.211   4.284   4.375   4.377   4.467   4.502
 86 A    87 A    88 A    89 A    90 A    91 A    92 A    93 A                  
  4.527   4.546   4.620   4.883   4.977   5.503   6.892   6.935
 94 A    95 A    96 A    97 A    98 A    99 A   100 A   101 A                  
  7.108   7.212   8.161   8.184   8.258  36.509  37.086  49.437
102 A   103 A   104 A   105 A   106 A   107 A   108 A   109 A                  
 68.720 293.835 293.854 293.9641028.378
110 A   111 A   112 A   113 A   114 A                                          

 Occupation and symmetry of molecular orbitals

 Point group: C1 (1 irreducible representation).

                           A     All 
 -------------------------------------
 All molecular orbitals:
  - Alpha                  114   114 
  - Beta                   114   114 
 -------------------------------------
 Alpha orbitals:
  - Frozen occupied        12    12  
  - Active occupied        17    17  
  - Active virtual         85    85  
  - Frozen virtual         0     0   
 -------------------------------------
 Beta orbitals:
  - Frozen occupied        12    12  
  - Active occupied        17    17  
  - Active virtual         85    85  
  - Frozen virtual         0     0   
 -------------------------------------

 Import integrals:   CPU 0.00 s  wall 0.00 s

 Import integrals:   CPU 30.86 s  wall 6.67 s

 MP2 amplitudes:   CPU 0.13 s  wall 0.09 s

Running a double precision version
           CCSD T amplitudes will be solved using DIIS.

           Start     Size      MaxIter   EConv     TConv     
           3         7         100       1.00e-07  1.00e-05  
 ------------------------------------------------------------------------------
           Energy (a.u.)   Ediff      Tdiff       Comment
 ------------------------------------------------------------------------------
         -2781.44964675                           
     1   -2781.41368787   3.60e-02   7.73e-01     
     2   -2781.44589473   3.22e-02   1.06e-01     
     3   -2781.44211731   3.78e-03   4.97e-02     
     4   -2781.44560340   3.49e-03   2.21e-02     Switched to DIIS steps.
     5   -2781.44686111   1.26e-03   1.29e-02     
     6   -2781.44700434   1.43e-04   3.56e-03     
     7   -2781.44702811   2.38e-05   1.72e-03     
     8   -2781.44704329   1.52e-05   6.78e-04     
     9   -2781.44705044   7.15e-06   3.68e-04     
    10   -2781.44704987   5.71e-07   9.41e-05     
    11   -2781.44705051   6.46e-07   3.96e-05     
    12   -2781.44705034   1.76e-07   2.64e-05     
    13   -2781.44705031   2.35e-08   8.43e-06     
 ------------------------------------------------------------------------------
         -2781.44705031                           CCSD T converged.

End of double precision
 SCF energy                 = -2780.60423467
 MP2 energy                 = -2781.44964675
 CCSD correlation energy     =    -0.84281564
 CCSD total energy           = -2781.44705031

 CCSD  T1^2 = 0.0193  T2^2 = 0.2551  Leading amplitudes:

 Amplitude    Orbitals with energies
 -0.0295       27 (A) A                  ->    30 (A) A                   
              -0.4946                          0.0210                     
 -0.0295       27 (A) B                  ->    30 (A) B                   
              -0.4946                          0.0210                     
  0.0288       25 (A) A                  ->    30 (A) A                   
              -0.6135                          0.0210                     
  0.0288       25 (A) B                  ->    30 (A) B                   
              -0.6135                          0.0210                     

 Amplitude    Orbitals with energies
 -0.0829       26 (A) A      26 (A) B    ->    31 (A) A      31 (A) B     
              -0.5906       -0.5906            0.0704        0.0704       
  0.0829       26 (A) A      26 (A) B    ->    31 (A) B      31 (A) A     
              -0.5906       -0.5906            0.0704        0.0704       
  0.0829       26 (A) B      26 (A) A    ->    31 (A) A      31 (A) B     
              -0.5906       -0.5906            0.0704        0.0704       
 -0.0829       26 (A) B      26 (A) A    ->    31 (A) B      31 (A) A     
              -0.5906       -0.5906            0.0704        0.0704       

 Computing CCSD intemediates for later calculations in double precision
 Finished.

Running a double precision version
           CCSD Lambda amplitudes will be solved using DIIS.
           Start     Size      MaxIter   EConv     LConv     
           3         7         100       1.00e-07  1.00e-05  
 ------------------------------------------------------------------------------
            Enorm      Ldiff       Comment
 ------------------------------------------------------------------------------
     1     5.87e-02   4.00e-02     
     2     1.85e-02   6.33e-03     
     3     8.46e-03   1.34e-03     
     4     4.42e-03   1.33e-03     Switched to DIIS steps.
     5     1.60e-03   8.89e-04     
     6     8.21e-04   3.03e-04     
     7     2.68e-04   1.06e-04     
     8     1.20e-04   8.98e-06     
     9     4.41e-05   2.33e-06     
    10     2.22e-05   4.25e-07     
    11     1.12e-05   1.19e-08     
    12     4.74e-06   7.34e-07     
    13     2.04e-06   2.32e-07     
    14     9.39e-07   2.54e-08     
    15     4.29e-07   1.34e-08     
    16     2.45e-07   4.29e-08     
    17     1.16e-07   2.43e-08     
    18     5.36e-08   8.47e-09     
 ------------------------------------------------------------------------------
                                   CCSD Lambda converged.

 Computing density matrices in double precision...
           Orbital response amplitudes will be solved using DIIS.
           Start     Size      MaxIter   EConv     LConv     
           3         7         100       1.00e-06  1.00e-06  
 ------------------------------------------------------------------------------
            Enorm      Ldiff       Comment
 ------------------------------------------------------------------------------
     1     1.22e-01   4.37e-03     
     2     1.39e-01   1.12e-02     
     3     1.98e-01   4.07e-02     
     4     1.50e-02   9.35e-02     Switched to DIIS steps.
     5     6.10e-03   7.04e-05     
     6     1.44e-03   1.13e-03     
     7     4.70e-04   1.22e-04     
     8     1.19e-04   7.45e-05     
     9     7.52e-05   3.06e-05     
    10     1.38e-05   1.25e-05     
    11     6.94e-06   1.64e-06     
    12     3.57e-06   7.52e-07     
    13     3.72e-07   1.89e-07     
 ------------------------------------------------------------------------------
                                   Orbital response converged.

 Computing density matrices... Done.
 CCSD calculation:   CPU 1158.01 s  wall 202.00 s

 Transferring MO TPDM to AO TPDM
 Transferring g2_o1o1o1o1
 Transferring g2_o1o1o1v1
 Transferring g2_o1o1v1v1
 Transferring g2_o1v1o1v1
 Transferring g2_o1v1v1v1
 Transferring g2_v1v1v1v1
 Adding separable TPDM
 Computing TPDM gradient
 --------------------------------------------------------
 2e gradient
  Atom          X               Y               Z
 --------------------------------------------------------
    1        -34.698847        9.939449       -0.000000  
    2          0.331484      -19.914523       -0.000000  
    3         22.008831       -3.241835        0.000000  
    4         12.358532       13.216909        0.000000  
 --------------------------------------------------------
 --------------------------------------------------------
 Final gradient
  Atom          X               Y               Z
 --------------------------------------------------------
    1        -34.698847        9.939449       -0.000000  
    2          0.331484      -19.914523       -0.000000  
    3         22.008831       -3.241835        0.000000  
    4         12.358532       13.216909        0.000000  
 --------------------------------------------------------
 Analytic gradient from two-electron contribution:   CPU 202.88 s  wall 56.74 s

 Total ccman2 time:   CPU 1396.83 s  wall 267.02 s


 --------------------------------------------------------------

                    Orbital Energies (a.u.)
 --------------------------------------------------------------

 Alpha MOs
 -- Occupied --
******* -65.223 -58.584 -58.581 -58.581 -26.356 -15.784 -15.735
 -9.902  -7.518  -7.506  -7.505  -3.258  -3.253  -3.252  -3.238
 -3.238  -1.670  -1.428  -1.083  -0.899  -0.754  -0.741  -0.738
 -0.613  -0.591  -0.495  -0.458  -0.449
 -- Virtual --
  0.021   0.070   0.076   0.101   0.104   0.108   0.156   0.178
  0.186   0.206   0.244   0.248   0.282   0.303   0.312   0.366
  0.386   0.417   0.506   0.524   0.543   0.552   0.613   0.742
  0.746   0.781   0.792   0.815   0.937   0.948   0.988   1.038
  1.050   1.082   1.182   1.269   1.474   1.543   1.591   1.632
  1.883   1.999   2.015   2.131   2.240   2.248   2.292   2.435
  2.489   2.680   2.741   3.014   3.022   3.328   3.976   4.044
  4.168   4.173   4.211   4.284   4.375   4.377   4.467   4.502
  4.527   4.546   4.620   4.883   4.977   5.503   6.892   6.935
  7.108   7.212   8.161   8.184   8.258  36.509  37.086  49.437
 68.720 293.835 293.854 293.9641028.378
 --------------------------------------------------------------

          Ground-State Mulliken Net Atomic Charges

     Atom                 Charge (a.u.)
  ----------------------------------------
      1 Br                    0.030262
      2 N                     0.062324
      3 N                    -0.025951
      4 F                    -0.066635
  ----------------------------------------
  Sum of atomic charges =     0.000000

 -----------------------------------------------------------------
                    Cartesian Multipole Moments
 -----------------------------------------------------------------
    Charge (ESU x 10^10)
                 0.0000
    Dipole Moment (Debye)
         X       1.1077      Y      -0.1263      Z      -0.0000
       Tot       1.1149
    Quadrupole Moments (Debye-Ang)
        XX     -34.9367     XY      -1.5303     YY     -36.2529
        XZ       0.0000     YZ       0.0000     ZZ     -33.7531
    Octopole Moments (Debye-Ang^2)
       XXX      25.1775    XXY      -4.6277    XYY       7.8623
       YYY     -10.8094    XXZ       0.0000    XYZ      -0.0000
       YYZ      -0.0000    XZZ       3.5832    YZZ      -2.1579
       ZZZ      -0.0000
    Hexadecapole Moments (Debye-Ang^3)
      XXXX    -343.9958   XXXY       2.5979   XXYY     -76.3010
      XYYY       7.9560   YYYY    -107.7714   XXXZ       0.0000
      XXYZ       0.0000   XYYZ       0.0000   YYYZ       0.0000
      XXZZ     -61.2714   XYZZ       1.9079   YYZZ     -23.0445
      XZZZ       0.0000   YZZZ       0.0000   ZZZZ     -34.4896
 -----------------------------------------------------------------
 DrvMan completing analytic gradient of the correlated energy
 Correlated dipole moment
            1
    1   0.4358002
    2  -0.0496749
    3  -0.0000000
 Energy read as -2781.447050314
 Full Analytical Gradient: (in a.u., or Hartree/Bohr)
             1             2             3             4
    1    0.00006267   -0.00012097    0.00005882   -0.00000053
    2   -0.00008631    0.00011947   -0.00000483   -0.00002834
    3   -0.00000000    0.00000000    0.00000000   -0.00000000
 Gradient time:  CPU 1.43 s  wall 1.44 s
 ----------------------------------------------------------------
             Standard Nuclear Orientation (Angstroms)
    I     Atom           X                Y                Z
 ----------------------------------------------------------------
    1      Br      0.9341175080    -0.0884288774     0.0010000000
    2      N      -0.6366017025     1.0267738137    -0.0000000000
    3      N      -1.7401446618     0.5374746038    -0.0000000000
    4      F      -1.7840986923    -0.8727475793     0.0000000000
 ----------------------------------------------------------------
 Nuclear Repulsion Energy =   233.5582203158 hartrees
 There are       29 alpha and       29 beta electrons

                       Distance Matrix (Angstroms)
             Br(  1)   N (  2)   N (  3)
   N (  2)  1.926353
   N (  3)  2.746531  1.207154
   F (  4)  2.829109  2.219219  1.410907

 Requested basis set is 6-311++G(d,p)
 There are 37 shells and 114 basis functions
 A cutoff of  1.0D-14 yielded    654 shell pairs
 There are      6454 function pairs (      7167 Cartesian)
 Smallest overlap matrix eigenvalue = 1.87E-04
 Guess MOs from SCF MO coefficient file

 -----------------------------------------------------------------------
  General SCF calculation program by
  Eric Jon Sundstrom, Paul Horn, Yuezhi Mao, Dmitri Zuev, Alec White,
  David Stuck, Shaama M.S., Shane Yost, Joonho Lee, David Small,
  Daniel Levine, Susi Lehtola, Hugh Burton, Evgeny Epifanovsky
 -----------------------------------------------------------------------
 Hartree-Fock
 using 6 threads for integral computing
 -------------------------------------------------------
 OpenMP Integral computing Module                
 Release: version 2.0, May 2017, Q-Chem Inc. Pleasanton 
 -------------------------------------------------------
 A restricted SCF calculation will be
 performed using DIIS
 SCF converges when DIIS error is below 1.0e-08
 ---------------------------------------
  Cycle       Energy         DIIS error
 ---------------------------------------
    1   -2780.6042526767      8.85e-06  
    2   -2780.6042528872      2.97e-06  
    3   -2780.6042529229      2.02e-06  
    4   -2780.6042529337      7.05e-07  
    5   -2780.6042529374      2.20e-07  
    6   -2780.6042529377      7.83e-08  
    7   -2780.6042529378      3.15e-08  
    8   -2780.6042529378      1.45e-08  
    9   -2780.6042529377      4.99e-09  Convergence criterion met
 ---------------------------------------
 SCF time:   CPU 5.21s  wall 1.00s 
 SCF   energy in the final basis set =    -2780.6042529377
 Total energy in the final basis set =    -2780.6042529377


 ------------------------------------------------------------------------------

   CCMAN2: suite of methods based on coupled cluster
           and equation of motion theories.

   Components:
   * libvmm-1.3-trunk
     by Evgeny Epifanovsky, Ilya Kaliman.
   * libtensor-2.5-trunk
     by Evgeny Epifanovsky, Michael Wormit, Dmitry Zuev, Sam Manzer, 
        Ilya Kaliman.
   * libcc-2.5-trunk
     by Evgeny Epifanovsky, Arik Landau, Tomasz Kus, Kirill Khistyaev, 
        Dmitry Zuev, Prashant Manohar, Xintian Feng, Anna Krylov, 
        Matthew Goldey, Alec White, Thomas Jagau, Kaushik Nanda, 
        Anastasia Gunina, Alexander Kunitsa, Joonho Lee.

   CCMAN original authors:
   Anna I. Krylov, C. David Sherrill, Steven R. Gwaltney,
   Edward F. C. Byrd (2000)
   Sergey V. Levchenko, Lyudmila V. Slipchenko, Tao Wang,
   Ana-Maria C. Cristian (2003)
   Piotr A. Pieniazek, C. Melania Oana, Evgeny Epifanovsky (2007)
   Prashant Manohar (2009)

 ------------------------------------------------------------------------------


 Allocating and initializing 63808MB of RAM...
 Calculation will run on 6 cores.


 Alpha MOs, Restricted
 -- Occupied --                  
-490.09  -65.22  -58.58  -58.58  -58.58  -26.36  -15.78  -15.73
  1 A     2 A     3 A     4 A     5 A     6 A     7 A     8 A                  
 -9.902  -7.518  -7.506  -7.505  -3.258  -3.253  -3.252  -3.238
  9 A    10 A    11 A    12 A    13 A    14 A    15 A    16 A                  
 -3.238  -1.670  -1.428  -1.083  -0.899  -0.754  -0.741  -0.738
 17 A    18 A    19 A    20 A    21 A    22 A    23 A    24 A                  
 -0.613  -0.591  -0.495  -0.458  -0.449
 25 A    26 A    27 A    28 A    29 A                                          
 -- Virtual --                   
  0.021   0.070   0.076   0.101   0.104   0.108   0.156   0.178
 30 A    31 A    32 A    33 A    34 A    35 A    36 A    37 A                  
  0.186   0.206   0.244   0.248   0.282   0.303   0.312   0.366
 38 A    39 A    40 A    41 A    42 A    43 A    44 A    45 A                  
  0.386   0.417   0.506   0.524   0.543   0.552   0.613   0.742
 46 A    47 A    48 A    49 A    50 A    51 A    52 A    53 A                  
  0.746   0.781   0.792   0.815   0.937   0.948   0.988   1.038
 54 A    55 A    56 A    57 A    58 A    59 A    60 A    61 A                  
  1.050   1.083   1.182   1.269   1.474   1.543   1.591   1.632
 62 A    63 A    64 A    65 A    66 A    67 A    68 A    69 A                  
  1.883   1.999   2.015   2.131   2.240   2.248   2.292   2.436
 70 A    71 A    72 A    73 A    74 A    75 A    76 A    77 A                  
  2.489   2.680   2.741   3.014   3.022   3.328   3.977   4.044
 78 A    79 A    80 A    81 A    82 A    83 A    84 A    85 A                  
  4.169   4.173   4.211   4.284   4.375   4.377   4.467   4.502
 86 A    87 A    88 A    89 A    90 A    91 A    92 A    93 A                  
  4.527   4.546   4.620   4.883   4.977   5.503   6.892   6.935
 94 A    95 A    96 A    97 A    98 A    99 A   100 A   101 A                  
  7.108   7.212   8.161   8.184   8.258  36.509  37.086  49.437
102 A   103 A   104 A   105 A   106 A   107 A   108 A   109 A                  
 68.720 293.835 293.854 293.9641028.378
110 A   111 A   112 A   113 A   114 A                                          

 Beta MOs, Restricted
 -- Occupied --                  
-490.09  -65.22  -58.58  -58.58  -58.58  -26.36  -15.78  -15.73
  1 A     2 A     3 A     4 A     5 A     6 A     7 A     8 A                  
 -9.902  -7.518  -7.506  -7.505  -3.258  -3.253  -3.252  -3.238
  9 A    10 A    11 A    12 A    13 A    14 A    15 A    16 A                  
 -3.238  -1.670  -1.428  -1.083  -0.899  -0.754  -0.741  -0.738
 17 A    18 A    19 A    20 A    21 A    22 A    23 A    24 A                  
 -0.613  -0.591  -0.495  -0.458  -0.449
 25 A    26 A    27 A    28 A    29 A                                          
 -- Virtual --                   
  0.021   0.070   0.076   0.101   0.104   0.108   0.156   0.178
 30 A    31 A    32 A    33 A    34 A    35 A    36 A    37 A                  
  0.186   0.206   0.244   0.248   0.282   0.303   0.312   0.366
 38 A    39 A    40 A    41 A    42 A    43 A    44 A    45 A                  
  0.386   0.417   0.506   0.524   0.543   0.552   0.613   0.742
 46 A    47 A    48 A    49 A    50 A    51 A    52 A    53 A                  
  0.746   0.781   0.792   0.815   0.937   0.948   0.988   1.038
 54 A    55 A    56 A    57 A    58 A    59 A    60 A    61 A                  
  1.050   1.083   1.182   1.269   1.474   1.543   1.591   1.632
 62 A    63 A    64 A    65 A    66 A    67 A    68 A    69 A                  
  1.883   1.999   2.015   2.131   2.240   2.248   2.292   2.436
 70 A    71 A    72 A    73 A    74 A    75 A    76 A    77 A                  
  2.489   2.680   2.741   3.014   3.022   3.328   3.977   4.044
 78 A    79 A    80 A    81 A    82 A    83 A    84 A    85 A                  
  4.169   4.173   4.211   4.284   4.375   4.377   4.467   4.502
 86 A    87 A    88 A    89 A    90 A    91 A    92 A    93 A                  
  4.527   4.546   4.620   4.883   4.977   5.503   6.892   6.935
 94 A    95 A    96 A    97 A    98 A    99 A   100 A   101 A                  
  7.108   7.212   8.161   8.184   8.258  36.509  37.086  49.437
102 A   103 A   104 A   105 A   106 A   107 A   108 A   109 A                  
 68.720 293.835 293.854 293.9641028.378
110 A   111 A   112 A   113 A   114 A                                          

 Occupation and symmetry of molecular orbitals

 Point group: C1 (1 irreducible representation).

                           A     All 
 -------------------------------------
 All molecular orbitals:
  - Alpha                  114   114 
  - Beta                   114   114 
 -------------------------------------
 Alpha orbitals:
  - Frozen occupied        12    12  
  - Active occupied        17    17  
  - Active virtual         85    85  
  - Frozen virtual         0     0   
 -------------------------------------
 Beta orbitals:
  - Frozen occupied        12    12  
  - Active occupied        17    17  
  - Active virtual         85    85  
  - Frozen virtual         0     0   
 -------------------------------------

 Import integrals:   CPU 0.00 s  wall 0.00 s

 Import integrals:   CPU 31.62 s  wall 7.09 s

 MP2 amplitudes:   CPU 0.17 s  wall 0.13 s

Running a double precision version
           CCSD T amplitudes will be solved using DIIS.

           Start     Size      MaxIter   EConv     TConv     
           3         7         100       1.00e-07  1.00e-05  
 ------------------------------------------------------------------------------
           Energy (a.u.)   Ediff      Tdiff       Comment
 ------------------------------------------------------------------------------
         -2781.44964664                           
     1   -2781.41369236   3.60e-02   7.73e-01     
     2   -2781.44589488   3.22e-02   1.06e-01     
     3   -2781.44211840   3.78e-03   4.97e-02     
     4   -2781.44560376   3.49e-03   2.21e-02     Switched to DIIS steps.
     5   -2781.44686122   1.26e-03   1.29e-02     
     6   -2781.44700441   1.43e-04   3.56e-03     
     7   -2781.44702818   2.38e-05   1.72e-03     
     8   -2781.44704336   1.52e-05   6.78e-04     
     9   -2781.44705049   7.14e-06   3.68e-04     
    10   -2781.44704992   5.69e-07   9.40e-05     
    11   -2781.44705057   6.44e-07   3.95e-05     
    12   -2781.44705039   1.75e-07   2.64e-05     
    13   -2781.44705037   2.36e-08   8.42e-06     
 ------------------------------------------------------------------------------
         -2781.44705037                           CCSD T converged.

End of double precision
 SCF energy                 = -2780.60425294
 MP2 energy                 = -2781.44964664
 CCSD correlation energy     =    -0.84279743
 CCSD total energy           = -2781.44705037

 CCSD  T1^2 = 0.0193  T2^2 = 0.2551  Leading amplitudes:

 Amplitude    Orbitals with energies
 -0.0295       27 (A) A                  ->    30 (A) A                   
              -0.4946                          0.0211                     
 -0.0295       27 (A) B                  ->    30 (A) B                   
              -0.4946                          0.0211                     
 -0.0288       25 (A) A                  ->    30 (A) A                   
              -0.6135                          0.0211                     
 -0.0288       25 (A) B                  ->    30 (A) B                   
              -0.6135                          0.0211                     

 Amplitude    Orbitals with energies
 -0.0828       26 (A) A      26 (A) B    ->    31 (A) A      31 (A) B     
              -0.5906       -0.5906            0.0704        0.0704       
  0.0828       26 (A) A      26 (A) B    ->    31 (A) B      31 (A) A     
              -0.5906       -0.5906            0.0704        0.0704       
  0.0828       26 (A) B      26 (A) A    ->    31 (A) A      31 (A) B     
              -0.5906       -0.5906            0.0704        0.0704       
 -0.0828       26 (A) B      26 (A) A    ->    31 (A) B      31 (A) A     
              -0.5906       -0.5906            0.0704        0.0704       

 Computing CCSD intemediates for later calculations in double precision
 Finished.

Running a double precision version
           CCSD Lambda amplitudes will be solved using DIIS.
           Start     Size      MaxIter   EConv     LConv     
           3         7         100       1.00e-07  1.00e-05  
 ------------------------------------------------------------------------------
            Enorm      Ldiff       Comment
 ------------------------------------------------------------------------------
     1     5.87e-02   4.00e-02     
     2     1.85e-02   6.33e-03     
     3     8.46e-03   1.33e-03     
     4     4.42e-03   1.33e-03     Switched to DIIS steps.
     5     1.60e-03   8.88e-04     
     6     8.20e-04   3.03e-04     
     7     2.68e-04   1.05e-04     
     8     1.20e-04   8.97e-06     
     9     4.40e-05   2.33e-06     
    10     2.22e-05   4.26e-07     
    11     1.12e-05   1.23e-08     
    12     4.73e-06   7.32e-07     
    13     2.04e-06   2.31e-07     
    14     9.35e-07   2.56e-08     
    15     4.27e-07   1.33e-08     
    16     2.44e-07   4.27e-08     
    17     1.15e-07   2.42e-08     
    18     5.33e-08   8.44e-09     
 ------------------------------------------------------------------------------
                                   CCSD Lambda converged.

 Computing density matrices in double precision...
           Orbital response amplitudes will be solved using DIIS.
           Start     Size      MaxIter   EConv     LConv     
           3         7         100       1.00e-06  1.00e-06  
 ------------------------------------------------------------------------------
            Enorm      Ldiff       Comment
 ------------------------------------------------------------------------------
     1     1.22e-01   4.35e-03     
     2     1.39e-01   1.11e-02     
     3     1.98e-01   4.06e-02     
     4     1.50e-02   9.33e-02     Switched to DIIS steps.
     5     6.09e-03   7.52e-05     
     6     1.44e-03   1.12e-03     
     7     4.71e-04   1.22e-04     
     8     1.20e-04   7.48e-05     
     9     7.52e-05   3.07e-05     
    10     1.38e-05   1.25e-05     
    11     6.92e-06   1.62e-06     
    12     3.57e-06   7.49e-07     
    13     3.73e-07   1.90e-07     
 ------------------------------------------------------------------------------
                                   Orbital response converged.

 Computing density matrices... Done.
 CCSD calculation:   CPU 1155.99 s  wall 201.69 s

 Transferring MO TPDM to AO TPDM
 Transferring g2_o1o1o1o1
 Transferring g2_o1o1o1v1
 Transferring g2_o1o1v1v1
 Transferring g2_o1v1o1v1
 Transferring g2_o1v1v1v1
 Transferring g2_v1v1v1v1
 Adding separable TPDM
 Computing TPDM gradient
 --------------------------------------------------------
 2e gradient
  Atom          X               Y               Z
 --------------------------------------------------------
    1        -34.710818        9.931510       -0.017303  
    2          0.343563      -19.911061        0.009227  
    3         22.010788       -3.239499        0.004150  
    4         12.356467       13.219050        0.003926  
 --------------------------------------------------------
 --------------------------------------------------------
 Final gradient
  Atom          X               Y               Z
 --------------------------------------------------------
    1        -34.710818        9.931510       -0.017303  
    2          0.343563      -19.911061        0.009227  
    3         22.010788       -3.239499        0.004150  
    4         12.356467       13.219050        0.003926  
 --------------------------------------------------------
 Analytic gradient from two-electron contribution:   CPU 195.03 s  wall 56.77 s

 Total ccman2 time:   CPU 1391.09 s  wall 268.51 s


 --------------------------------------------------------------

                    Orbital Energies (a.u.)
 --------------------------------------------------------------

 Alpha MOs
 -- Occupied --
******* -65.223 -58.584 -58.581 -58.581 -26.356 -15.784 -15.735
 -9.902  -7.518  -7.506  -7.505  -3.258  -3.253  -3.252  -3.238
 -3.238  -1.670  -1.428  -1.083  -0.899  -0.754  -0.741  -0.738
 -0.613  -0.591  -0.495  -0.458  -0.449
 -- Virtual --
  0.021   0.070   0.076   0.101   0.104   0.108   0.156   0.178
  0.186   0.206   0.244   0.248   0.282   0.303   0.312   0.366
  0.386   0.417   0.506   0.524   0.543   0.552   0.613   0.742
  0.746   0.781   0.792   0.815   0.937   0.948   0.988   1.038
  1.050   1.083   1.182   1.269   1.474   1.543   1.591   1.632
  1.883   1.999   2.015   2.131   2.240   2.248   2.292   2.436
  2.489   2.680   2.741   3.014   3.022   3.328   3.977   4.044
  4.169   4.173   4.211   4.284   4.375   4.377   4.467   4.502
  4.527   4.546   4.620   4.883   4.977   5.503   6.892   6.935
  7.108   7.212   8.161   8.184   8.258  36.509  37.086  49.437
 68.720 293.835 293.854 293.9641028.378
 --------------------------------------------------------------

          Ground-State Mulliken Net Atomic Charges

     Atom                 Charge (a.u.)
  ----------------------------------------
      1 Br                    0.030421
      2 N                     0.062220
      3 N                    -0.025911
      4 F                    -0.066730
  ----------------------------------------
  Sum of atomic charges =    -0.000000

 -----------------------------------------------------------------
                    Cartesian Multipole Moments
 -----------------------------------------------------------------
    Charge (ESU x 10^10)
                -0.0000
    Dipole Moment (Debye)
         X       1.1100      Y      -0.1261      Z       0.0006
       Tot       1.1171
    Quadrupole Moments (Debye-Ang)
        XX     -34.9371     XY      -1.5287     YY     -36.2552
        XZ       0.0010     YZ      -0.0005     ZZ     -33.7521
    Octopole Moments (Debye-Ang^2)
       XXX      25.1886    XXY      -4.6437    XYY       7.8625
       YYY     -10.8639    XXZ      -0.0129    XYZ      -0.0027
       YYZ      -0.0175    XZZ       3.5845    YZZ      -2.1762
       ZZZ      -0.0557
    Hexadecapole Moments (Debye-Ang^3)
      XXXX    -343.9928   XXXY       2.5532   XXYY     -76.3074
      XYYY       7.9101   YYYY    -107.7595   XXXZ      -0.0434
      XXYZ      -0.0019   XYYZ      -0.0160   YYYZ       0.0047
      XXZZ     -61.2705   XYZZ       1.8908   YYZZ     -23.0410
      XZZZ      -0.0517   YZZZ       0.0047   ZZZZ     -34.4867
 -----------------------------------------------------------------
 DrvMan completing analytic gradient of the correlated energy
 Correlated dipole moment
            1
    1   0.4367034
    2  -0.0496165
    3   0.0002285
 Energy read as -2781.447050370
 Full Analytical Gradient: (in a.u., or Hartree/Bohr)
             1             2             3             4
    1   -0.00001982   -0.00004471    0.00008506   -0.00002054
    2    0.00000674    0.00000135   -0.00000669   -0.00000140
    3    0.00001441   -0.00003570    0.00004008   -0.00001879
 Gradient time:  CPU 1.42 s  wall 1.42 s
 ----------------------------------------------------------------
             Standard Nuclear Orientation (Angstroms)
    I     Atom           X                Y                Z
 ----------------------------------------------------------------
    1      Br      0.9341175080    -0.0884288774     0.0000000000
    2      N      -0.6356017025     1.0267738137    -0.0000000000
    3      N      -1.7401446618     0.5374746038    -0.0000000000
    4      F      -1.7840986923    -0.8727475793     0.0000000000
 ----------------------------------------------------------------
 Nuclear Repulsion Energy =   233.5669769014 hartrees
 There are       29 alpha and       29 beta electrons

                       Distance Matrix (Angstroms)
             Br(  1)   N (  2)   N (  3)
   N (  2)  1.925538
   N (  3)  2.746531  1.208068
   F (  4)  2.829109  2.219736  1.410907

 Requested basis set is 6-311++G(d,p)
 There are 37 shells and 114 basis functions
 A cutoff of  1.0D-14 yielded    654 shell pairs
 There are      6454 function pairs (      7167 Cartesian)
 Smallest overlap matrix eigenvalue = 1.88E-04
 Guess MOs from SCF MO coefficient file

 -----------------------------------------------------------------------
  General SCF calculation program by
  Eric Jon Sundstrom, Paul Horn, Yuezhi Mao, Dmitri Zuev, Alec White,
  David Stuck, Shaama M.S., Shane Yost, Joonho Lee, David Small,
  Daniel Levine, Susi Lehtola, Hugh Burton, Evgeny Epifanovsky
 -----------------------------------------------------------------------
 Hartree-Fock
 using 6 threads for integral computing
 -------------------------------------------------------
 OpenMP Integral computing Module                
 Release: version 2.0, May 2017, Q-Chem Inc. Pleasanton 
 -------------------------------------------------------
 A restricted SCF calculation will be
 performed using DIIS
 SCF converges when DIIS error is below 1.0e-08
 ---------------------------------------
  Cycle       Energy         DIIS error
 ---------------------------------------
    1   -2780.6041769445      2.55e-05  
    2   -2780.6041780071      6.75e-06  
    3   -2780.6041781182      3.82e-06  
    4   -2780.6041781458      1.16e-06  
    5   -2780.6041781506      4.43e-07  
    6   -2780.6041781518      1.90e-07  
    7   -2780.6041781521      8.63e-08  
    8   -2780.6041781521      3.72e-08  
    9   -2780.6041781522      1.39e-08  
   10   -2780.6041781522      5.86e-09  Convergence criterion met
 ---------------------------------------
 SCF time:   CPU 5.62s  wall 1.00s 
 SCF   energy in the final basis set =    -2780.6041781522
 Total energy in the final basis set =    -2780.6041781522


 ------------------------------------------------------------------------------

   CCMAN2: suite of methods based on coupled cluster
           and equation of motion theories.

   Components:
   * libvmm-1.3-trunk
     by Evgeny Epifanovsky, Ilya Kaliman.
   * libtensor-2.5-trunk
     by Evgeny Epifanovsky, Michael Wormit, Dmitry Zuev, Sam Manzer, 
        Ilya Kaliman.
   * libcc-2.5-trunk
     by Evgeny Epifanovsky, Arik Landau, Tomasz Kus, Kirill Khistyaev, 
        Dmitry Zuev, Prashant Manohar, Xintian Feng, Anna Krylov, 
        Matthew Goldey, Alec White, Thomas Jagau, Kaushik Nanda, 
        Anastasia Gunina, Alexander Kunitsa, Joonho Lee.

   CCMAN original authors:
   Anna I. Krylov, C. David Sherrill, Steven R. Gwaltney,
   Edward F. C. Byrd (2000)
   Sergey V. Levchenko, Lyudmila V. Slipchenko, Tao Wang,
   Ana-Maria C. Cristian (2003)
   Piotr A. Pieniazek, C. Melania Oana, Evgeny Epifanovsky (2007)
   Prashant Manohar (2009)

 ------------------------------------------------------------------------------


 Allocating and initializing 63808MB of RAM...
 Calculation will run on 6 cores.


 Alpha MOs, Restricted
 -- Occupied --                  
-490.09  -65.22  -58.58  -58.58  -58.58  -26.36  -15.78  -15.73
  1 A     2 A     3 A     4 A     5 A     6 A     7 A     8 A                  
 -9.902  -7.518  -7.506  -7.505  -3.258  -3.253  -3.252  -3.238
  9 A    10 A    11 A    12 A    13 A    14 A    15 A    16 A                  
 -3.238  -1.670  -1.427  -1.083  -0.899  -0.754  -0.741  -0.738
 17 A    18 A    19 A    20 A    21 A    22 A    23 A    24 A                  
 -0.613  -0.590  -0.495  -0.458  -0.449
 25 A    26 A    27 A    28 A    29 A                                          
 -- Virtual --                   
  0.021   0.070   0.076   0.101   0.104   0.108   0.156   0.178
 30 A    31 A    32 A    33 A    34 A    35 A    36 A    37 A                  
  0.186   0.206   0.244   0.248   0.282   0.303   0.312   0.366
 38 A    39 A    40 A    41 A    42 A    43 A    44 A    45 A                  
  0.386   0.417   0.506   0.524   0.543   0.552   0.613   0.742
 46 A    47 A    48 A    49 A    50 A    51 A    52 A    53 A                  
  0.746   0.781   0.792   0.815   0.937   0.948   0.988   1.038
 54 A    55 A    56 A    57 A    58 A    59 A    60 A    61 A                  
  1.050   1.083   1.182   1.269   1.474   1.543   1.591   1.632
 62 A    63 A    64 A    65 A    66 A    67 A    68 A    69 A                  
  1.883   1.999   2.015   2.131   2.240   2.248   2.292   2.435
 70 A    71 A    72 A    73 A    74 A    75 A    76 A    77 A                  
  2.489   2.679   2.740   3.013   3.021   3.327   3.976   4.044
 78 A    79 A    80 A    81 A    82 A    83 A    84 A    85 A                  
  4.168   4.173   4.211   4.283   4.374   4.375   4.466   4.502
 86 A    87 A    88 A    89 A    90 A    91 A    92 A    93 A                  
  4.527   4.546   4.619   4.883   4.978   5.503   6.892   6.935
 94 A    95 A    96 A    97 A    98 A    99 A   100 A   101 A                  
  7.108   7.212   8.161   8.184   8.258  36.509  37.082  49.437
102 A   103 A   104 A   105 A   106 A   107 A   108 A   109 A                  
 68.720 293.835 293.854 293.9641028.378
110 A   111 A   112 A   113 A   114 A                                          

 Beta MOs, Restricted
 -- Occupied --                  
-490.09  -65.22  -58.58  -58.58  -58.58  -26.36  -15.78  -15.73
  1 A     2 A     3 A     4 A     5 A     6 A     7 A     8 A                  
 -9.902  -7.518  -7.506  -7.505  -3.258  -3.253  -3.252  -3.238
  9 A    10 A    11 A    12 A    13 A    14 A    15 A    16 A                  
 -3.238  -1.670  -1.427  -1.083  -0.899  -0.754  -0.741  -0.738
 17 A    18 A    19 A    20 A    21 A    22 A    23 A    24 A                  
 -0.613  -0.590  -0.495  -0.458  -0.449
 25 A    26 A    27 A    28 A    29 A                                          
 -- Virtual --                   
  0.021   0.070   0.076   0.101   0.104   0.108   0.156   0.178
 30 A    31 A    32 A    33 A    34 A    35 A    36 A    37 A                  
  0.186   0.206   0.244   0.248   0.282   0.303   0.312   0.366
 38 A    39 A    40 A    41 A    42 A    43 A    44 A    45 A                  
  0.386   0.417   0.506   0.524   0.543   0.552   0.613   0.742
 46 A    47 A    48 A    49 A    50 A    51 A    52 A    53 A                  
  0.746   0.781   0.792   0.815   0.937   0.948   0.988   1.038
 54 A    55 A    56 A    57 A    58 A    59 A    60 A    61 A                  
  1.050   1.083   1.182   1.269   1.474   1.543   1.591   1.632
 62 A    63 A    64 A    65 A    66 A    67 A    68 A    69 A                  
  1.883   1.999   2.015   2.131   2.240   2.248   2.292   2.435
 70 A    71 A    72 A    73 A    74 A    75 A    76 A    77 A                  
  2.489   2.679   2.740   3.013   3.021   3.327   3.976   4.044
 78 A    79 A    80 A    81 A    82 A    83 A    84 A    85 A                  
  4.168   4.173   4.211   4.283   4.374   4.375   4.466   4.502
 86 A    87 A    88 A    89 A    90 A    91 A    92 A    93 A                  
  4.527   4.546   4.619   4.883   4.978   5.503   6.892   6.935
 94 A    95 A    96 A    97 A    98 A    99 A   100 A   101 A                  
  7.108   7.212   8.161   8.184   8.258  36.509  37.082  49.437
102 A   103 A   104 A   105 A   106 A   107 A   108 A   109 A                  
 68.720 293.835 293.854 293.9641028.378
110 A   111 A   112 A   113 A   114 A                                          

 Occupation and symmetry of molecular orbitals

 Point group: C1 (1 irreducible representation).

                           A     All 
 -------------------------------------
 All molecular orbitals:
  - Alpha                  114   114 
  - Beta                   114   114 
 -------------------------------------
 Alpha orbitals:
  - Frozen occupied        12    12  
  - Active occupied        17    17  
  - Active virtual         85    85  
  - Frozen virtual         0     0   
 -------------------------------------
 Beta orbitals:
  - Frozen occupied        12    12  
  - Active occupied        17    17  
  - Active virtual         85    85  
  - Frozen virtual         0     0   
 -------------------------------------

 Import integrals:   CPU 0.00 s  wall 0.00 s

 Import integrals:   CPU 30.80 s  wall 6.94 s

 MP2 amplitudes:   CPU 0.13 s  wall 0.09 s

Running a double precision version
           CCSD T amplitudes will be solved using DIIS.

           Start     Size      MaxIter   EConv     TConv     
           3         7         100       1.00e-07  1.00e-05  
 ------------------------------------------------------------------------------
           Energy (a.u.)   Ediff      Tdiff       Comment
 ------------------------------------------------------------------------------
         -2781.44966508                           
     1   -2781.41367255   3.60e-02   7.73e-01     
     2   -2781.44589735   3.22e-02   1.06e-01     
     3   -2781.44211385   3.78e-03   4.97e-02     
     4   -2781.44560230   3.49e-03   2.21e-02     Switched to DIIS steps.
     5   -2781.44686015   1.26e-03   1.29e-02     
     6   -2781.44700344   1.43e-04   3.56e-03     
     7   -2781.44702712   2.37e-05   1.72e-03     
     8   -2781.44704226   1.51e-05   6.77e-04     
     9   -2781.44704939   7.13e-06   3.68e-04     
    10   -2781.44704883   5.62e-07   9.40e-05     
    11   -2781.44704947   6.40e-07   3.94e-05     
    12   -2781.44704929   1.73e-07   2.63e-05     
    13   -2781.44704927   2.36e-08   8.39e-06     
 ------------------------------------------------------------------------------
         -2781.44704927                           CCSD T converged.

End of double precision
 SCF energy                 = -2780.60417815
 MP2 energy                 = -2781.44966508
 CCSD correlation energy     =    -0.84287112
 CCSD total energy           = -2781.44704927

 CCSD  T1^2 = 0.0192  T2^2 = 0.2552  Leading amplitudes:

 Amplitude    Orbitals with energies
  0.0295       27 (A) A                  ->    30 (A) A                   
              -0.4949                          0.0213                     
  0.0295       27 (A) B                  ->    30 (A) B                   
              -0.4949                          0.0213                     
 -0.0287       25 (A) A                  ->    30 (A) A                   
              -0.6133                          0.0213                     
 -0.0287       25 (A) B                  ->    30 (A) B                   
              -0.6133                          0.0213                     

 Amplitude    Orbitals with energies
 -0.0830       26 (A) A      26 (A) B    ->    31 (A) A      31 (A) B     
              -0.5904       -0.5904            0.0701        0.0701       
  0.0830       26 (A) A      26 (A) B    ->    31 (A) B      31 (A) A     
              -0.5904       -0.5904            0.0701        0.0701       
  0.0830       26 (A) B      26 (A) A    ->    31 (A) A      31 (A) B     
              -0.5904       -0.5904            0.0701        0.0701       
 -0.0830       26 (A) B      26 (A) A    ->    31 (A) B      31 (A) A     
              -0.5904       -0.5904            0.0701        0.0701       

 Computing CCSD intemediates for later calculations in double precision
 Finished.

Running a double precision version
           CCSD Lambda amplitudes will be solved using DIIS.
           Start     Size      MaxIter   EConv     LConv     
           3         7         100       1.00e-07  1.00e-05  
 ------------------------------------------------------------------------------
            Enorm      Ldiff       Comment
 ------------------------------------------------------------------------------
     1     5.88e-02   4.00e-02     
     2     1.85e-02   6.34e-03     
     3     8.47e-03   1.33e-03     
     4     4.42e-03   1.33e-03     Switched to DIIS steps.
     5     1.60e-03   8.88e-04     
     6     8.20e-04   3.03e-04     
     7     2.68e-04   1.05e-04     
     8     1.20e-04   8.88e-06     
     9     4.39e-05   2.37e-06     
    10     2.20e-05   4.48e-07     
    11     1.11e-05   2.09e-08     
    12     4.71e-06   7.23e-07     
    13     2.03e-06   2.30e-07     
    14     9.31e-07   2.62e-08     
    15     4.23e-07   1.29e-08     
    16     2.41e-07   4.22e-08     
    17     1.14e-07   2.39e-08     
    18     5.27e-08   8.32e-09     
 ------------------------------------------------------------------------------
                                   CCSD Lambda converged.

 Computing density matrices in double precision...
           Orbital response amplitudes will be solved using DIIS.
           Start     Size      MaxIter   EConv     LConv     
           3         7         100       1.00e-06  1.00e-06  
 ------------------------------------------------------------------------------
            Enorm      Ldiff       Comment
 ------------------------------------------------------------------------------
     1     1.22e-01   4.40e-03     
     2     1.39e-01   1.10e-02     
     3     1.97e-01   4.06e-02     
     4     1.50e-02   9.32e-02     Switched to DIIS steps.
     5     6.11e-03   9.65e-05     
     6     1.44e-03   1.13e-03     
     7     4.73e-04   1.20e-04     
     8     1.22e-04   7.62e-05     
     9     7.52e-05   3.11e-05     
    10     1.38e-05   1.24e-05     
    11     6.88e-06   1.57e-06     
    12     3.57e-06   7.46e-07     
    13     3.74e-07   1.96e-07     
 ------------------------------------------------------------------------------
                                   Orbital response converged.

 Computing density matrices... Done.
 CCSD calculation:   CPU 1155.29 s  wall 201.49 s

 Transferring MO TPDM to AO TPDM
 Transferring g2_o1o1o1o1
 Transferring g2_o1o1o1v1
 Transferring g2_o1o1v1v1
 Transferring g2_o1v1o1v1
 Transferring g2_o1v1v1v1
 Transferring g2_v1v1v1v1
 Adding separable TPDM
 Computing TPDM gradient
 --------------------------------------------------------
 2e gradient
  Atom          X               Y               Z
 --------------------------------------------------------
    1        -34.719296        9.945077       -0.000001  
    2          0.363620      -19.910438        0.000002  
    3         21.999195       -3.253105       -0.000001  
    4         12.356481       13.218466       -0.000000  
 --------------------------------------------------------
 --------------------------------------------------------
 Final gradient
  Atom          X               Y               Z
 --------------------------------------------------------
    1        -34.719296        9.945077       -0.000001  
    2          0.363620      -19.910438        0.000002  
    3         21.999195       -3.253105       -0.000001  
    4         12.356481       13.218466       -0.000000  
 --------------------------------------------------------
 Analytic gradient from two-electron contribution:   CPU 196.39 s  wall 55.85 s

 Total ccman2 time:   CPU 1387.31 s  wall 266.09 s


 --------------------------------------------------------------

                    Orbital Energies (a.u.)
 --------------------------------------------------------------

 Alpha MOs
 -- Occupied --
******* -65.223 -58.584 -58.581 -58.581 -26.356 -15.784 -15.735
 -9.902  -7.518  -7.506  -7.505  -3.258  -3.253  -3.252  -3.238
 -3.238  -1.670  -1.427  -1.083  -0.899  -0.754  -0.741  -0.738
 -0.613  -0.590  -0.495  -0.458  -0.449
 -- Virtual --
  0.021   0.070   0.076   0.101   0.104   0.108   0.156   0.178
  0.186   0.206   0.244   0.248   0.282   0.303   0.312   0.366
  0.386   0.417   0.506   0.524   0.543   0.552   0.613   0.742
  0.746   0.781   0.792   0.815   0.937   0.948   0.988   1.038
  1.050   1.083   1.182   1.269   1.474   1.543   1.591   1.632
  1.883   1.999   2.015   2.131   2.240   2.248   2.292   2.435
  2.489   2.679   2.740   3.013   3.021   3.327   3.976   4.044
  4.168   4.173   4.211   4.283   4.374   4.375   4.466   4.502
  4.527   4.546   4.619   4.883   4.978   5.503   6.892   6.935
  7.108   7.212   8.161   8.184   8.258  36.509  37.082  49.437
 68.720 293.835 293.854 293.9641028.378
 --------------------------------------------------------------

          Ground-State Mulliken Net Atomic Charges

     Atom                 Charge (a.u.)
  ----------------------------------------
      1 Br                    0.030677
      2 N                     0.061968
      3 N                    -0.025920
      4 F                    -0.066725
  ----------------------------------------
  Sum of atomic charges =    -0.000000

 -----------------------------------------------------------------
                    Cartesian Multipole Moments
 -----------------------------------------------------------------
    Charge (ESU x 10^10)
                 0.0000
    Dipole Moment (Debye)
         X       1.1125      Y      -0.1282      Z      -0.0000
       Tot       1.1199
    Quadrupole Moments (Debye-Ang)
        XX     -34.9384     XY      -1.5264     YY     -36.2579
        XZ       0.0000     YZ      -0.0000     ZZ     -33.7527
    Octopole Moments (Debye-Ang^2)
       XXX      25.1796    XXY      -4.6492    XYY       7.8625
       YYY     -10.8732    XXZ      -0.0000    XYZ       0.0000
       YYZ      -0.0000    XZZ       3.5841    YZZ      -2.1789
       ZZZ       0.0000
    Hexadecapole Moments (Debye-Ang^3)
      XXXX    -343.9589   XXXY       2.5473   XXYY     -76.3030
      XYYY       7.9004   YYYY    -107.7740   XXXZ       0.0000
      XXYZ      -0.0000   XYYZ       0.0000   YYYZ      -0.0000
      XXZZ     -61.2668   XYZZ       1.8890   YYZZ     -23.0432
      XZZZ       0.0000   YZZZ      -0.0000   ZZZZ     -34.4859
 -----------------------------------------------------------------
 DrvMan completing analytic gradient of the correlated energy
 Correlated dipole moment
            1
    1   0.4376898
    2  -0.0504568
    3  -0.0000001
 Energy read as -2781.447049270
 Full Analytical Gradient: (in a.u., or Hartree/Bohr)
             1             2             3             4
    1   -0.00010000    0.00122533   -0.00108879   -0.00003654
    2    0.00008358    0.00043891   -0.00039920   -0.00012329
    3    0.00000002   -0.00000000   -0.00000003    0.00000001
 Gradient time:  CPU 1.43 s  wall 1.45 s
 ----------------------------------------------------------------
             Standard Nuclear Orientation (Angstroms)
    I     Atom           X                Y                Z
 ----------------------------------------------------------------
    1      Br      0.9341175080    -0.0884288774     0.0000000000
    2      N      -0.6376017025     1.0267738137    -0.0000000000
    3      N      -1.7401446618     0.5374746038    -0.0000000000
    4      F      -1.7840986923    -0.8727475793     0.0000000000
 ----------------------------------------------------------------
 Nuclear Repulsion Energy =   233.5495351359 hartrees
 There are       29 alpha and       29 beta electrons

                       Distance Matrix (Angstroms)
             Br(  1)   N (  2)   N (  3)
   N (  2)  1.927168
   N (  3)  2.746531  1.206240
   F (  4)  2.829109  2.218702  1.410907

 Requested basis set is 6-311++G(d,p)
 There are 37 shells and 114 basis functions
 A cutoff of  1.0D-14 yielded    654 shell pairs
 There are      6454 function pairs (      7167 Cartesian)
 Smallest overlap matrix eigenvalue = 1.87E-04
 Guess MOs from SCF MO coefficient file

 -----------------------------------------------------------------------
  General SCF calculation program by
  Eric Jon Sundstrom, Paul Horn, Yuezhi Mao, Dmitri Zuev, Alec White,
  David Stuck, Shaama M.S., Shane Yost, Joonho Lee, David Small,
  Daniel Levine, Susi Lehtola, Hugh Burton, Evgeny Epifanovsky
 -----------------------------------------------------------------------
 Hartree-Fock
 using 6 threads for integral computing
 -------------------------------------------------------
 OpenMP Integral computing Module                
 Release: version 2.0, May 2017, Q-Chem Inc. Pleasanton 
 -------------------------------------------------------
 A restricted SCF calculation will be
 performed using DIIS
 SCF converges when DIIS error is below 1.0e-08
 ---------------------------------------
  Cycle       Energy         DIIS error
 ---------------------------------------
    1   -2780.6043207231      5.01e-05  
    2   -2780.6043246438      1.31e-05  
    3   -2780.6043250203      7.41e-06  
    4   -2780.6043251123      2.07e-06  
    5   -2780.6043251244      7.25e-07  
    6   -2780.6043251272      3.21e-07  
    7   -2780.6043251278      1.55e-07  
    8   -2780.6043251279      6.96e-08  
    9   -2780.6043251280      2.55e-08  
   10   -2780.6043251280      9.80e-09  Convergence criterion met
 ---------------------------------------
 SCF time:   CPU 5.75s  wall 2.00s 
 SCF   energy in the final basis set =    -2780.6043251280
 Total energy in the final basis set =    -2780.6043251280


 ------------------------------------------------------------------------------

   CCMAN2: suite of methods based on coupled cluster
           and equation of motion theories.

   Components:
   * libvmm-1.3-trunk
     by Evgeny Epifanovsky, Ilya Kaliman.
   * libtensor-2.5-trunk
     by Evgeny Epifanovsky, Michael Wormit, Dmitry Zuev, Sam Manzer, 
        Ilya Kaliman.
   * libcc-2.5-trunk
     by Evgeny Epifanovsky, Arik Landau, Tomasz Kus, Kirill Khistyaev, 
        Dmitry Zuev, Prashant Manohar, Xintian Feng, Anna Krylov, 
        Matthew Goldey, Alec White, Thomas Jagau, Kaushik Nanda, 
        Anastasia Gunina, Alexander Kunitsa, Joonho Lee.

   CCMAN original authors:
   Anna I. Krylov, C. David Sherrill, Steven R. Gwaltney,
   Edward F. C. Byrd (2000)
   Sergey V. Levchenko, Lyudmila V. Slipchenko, Tao Wang,
   Ana-Maria C. Cristian (2003)
   Piotr A. Pieniazek, C. Melania Oana, Evgeny Epifanovsky (2007)
   Prashant Manohar (2009)

 ------------------------------------------------------------------------------


 Allocating and initializing 63808MB of RAM...
 Calculation will run on 6 cores.


 Alpha MOs, Restricted
 -- Occupied --                  
-490.09  -65.22  -58.58  -58.58  -58.58  -26.36  -15.78  -15.73
  1 A     2 A     3 A     4 A     5 A     6 A     7 A     8 A                  
 -9.902  -7.518  -7.506  -7.505  -3.258  -3.253  -3.252  -3.238
  9 A    10 A    11 A    12 A    13 A    14 A    15 A    16 A                  
 -3.238  -1.670  -1.428  -1.083  -0.899  -0.755  -0.742  -0.738
 17 A    18 A    19 A    20 A    21 A    22 A    23 A    24 A                  
 -0.614  -0.591  -0.494  -0.458  -0.449
 25 A    26 A    27 A    28 A    29 A                                          
 -- Virtual --                   
  0.021   0.071   0.076   0.101   0.104   0.108   0.156   0.178
 30 A    31 A    32 A    33 A    34 A    35 A    36 A    37 A                  
  0.186   0.206   0.244   0.248   0.282   0.303   0.312   0.366
 38 A    39 A    40 A    41 A    42 A    43 A    44 A    45 A                  
  0.386   0.417   0.506   0.524   0.543   0.552   0.614   0.742
 46 A    47 A    48 A    49 A    50 A    51 A    52 A    53 A                  
  0.746   0.781   0.792   0.815   0.937   0.948   0.988   1.038
 54 A    55 A    56 A    57 A    58 A    59 A    60 A    61 A                  
  1.050   1.082   1.183   1.269   1.474   1.543   1.591   1.632
 62 A    63 A    64 A    65 A    66 A    67 A    68 A    69 A                  
  1.884   1.999   2.014   2.130   2.240   2.248   2.292   2.436
 70 A    71 A    72 A    73 A    74 A    75 A    76 A    77 A                  
  2.489   2.681   2.741   3.016   3.023   3.329   3.977   4.044
 78 A    79 A    80 A    81 A    82 A    83 A    84 A    85 A                  
  4.169   4.173   4.211   4.284   4.375   4.378   4.467   4.502
 86 A    87 A    88 A    89 A    90 A    91 A    92 A    93 A                  
  4.527   4.546   4.620   4.883   4.977   5.503   6.892   6.935
 94 A    95 A    96 A    97 A    98 A    99 A   100 A   101 A                  
  7.108   7.212   8.161   8.184   8.258  36.509  37.090  49.437
102 A   103 A   104 A   105 A   106 A   107 A   108 A   109 A                  
 68.720 293.835 293.854 293.9641028.378
110 A   111 A   112 A   113 A   114 A                                          

 Beta MOs, Restricted
 -- Occupied --                  
-490.09  -65.22  -58.58  -58.58  -58.58  -26.36  -15.78  -15.73
  1 A     2 A     3 A     4 A     5 A     6 A     7 A     8 A                  
 -9.902  -7.518  -7.506  -7.505  -3.258  -3.253  -3.252  -3.238
  9 A    10 A    11 A    12 A    13 A    14 A    15 A    16 A                  
 -3.238  -1.670  -1.428  -1.083  -0.899  -0.755  -0.742  -0.738
 17 A    18 A    19 A    20 A    21 A    22 A    23 A    24 A                  
 -0.614  -0.591  -0.494  -0.458  -0.449
 25 A    26 A    27 A    28 A    29 A                                          
 -- Virtual --                   
  0.021   0.071   0.076   0.101   0.104   0.108   0.156   0.178
 30 A    31 A    32 A    33 A    34 A    35 A    36 A    37 A                  
  0.186   0.206   0.244   0.248   0.282   0.303   0.312   0.366
 38 A    39 A    40 A    41 A    42 A    43 A    44 A    45 A                  
  0.386   0.417   0.506   0.524   0.543   0.552   0.614   0.742
 46 A    47 A    48 A    49 A    50 A    51 A    52 A    53 A                  
  0.746   0.781   0.792   0.815   0.937   0.948   0.988   1.038
 54 A    55 A    56 A    57 A    58 A    59 A    60 A    61 A                  
  1.050   1.082   1.183   1.269   1.474   1.543   1.591   1.632
 62 A    63 A    64 A    65 A    66 A    67 A    68 A    69 A                  
  1.884   1.999   2.014   2.130   2.240   2.248   2.292   2.436
 70 A    71 A    72 A    73 A    74 A    75 A    76 A    77 A                  
  2.489   2.681   2.741   3.016   3.023   3.329   3.977   4.044
 78 A    79 A    80 A    81 A    82 A    83 A    84 A    85 A                  
  4.169   4.173   4.211   4.284   4.375   4.378   4.467   4.502
 86 A    87 A    88 A    89 A    90 A    91 A    92 A    93 A                  
  4.527   4.546   4.620   4.883   4.977   5.503   6.892   6.935
 94 A    95 A    96 A    97 A    98 A    99 A   100 A   101 A                  
  7.108   7.212   8.161   8.184   8.258  36.509  37.090  49.437
102 A   103 A   104 A   105 A   106 A   107 A   108 A   109 A                  
 68.720 293.835 293.854 293.9641028.378
110 A   111 A   112 A   113 A   114 A                                          

 Occupation and symmetry of molecular orbitals

 Point group: C1 (1 irreducible representation).

                           A     All 
 -------------------------------------
 All molecular orbitals:
  - Alpha                  114   114 
  - Beta                   114   114 
 -------------------------------------
 Alpha orbitals:
  - Frozen occupied        12    12  
  - Active occupied        17    17  
  - Active virtual         85    85  
  - Frozen virtual         0     0   
 -------------------------------------
 Beta orbitals:
  - Frozen occupied        12    12  
  - Active occupied        17    17  
  - Active virtual         85    85  
  - Frozen virtual         0     0   
 -------------------------------------

 Import integrals:   CPU 0.00 s  wall 0.00 s

 Import integrals:   CPU 30.39 s  wall 6.71 s

 MP2 amplitudes:   CPU 0.13 s  wall 0.09 s

Running a double precision version
           CCSD T amplitudes will be solved using DIIS.

           Start     Size      MaxIter   EConv     TConv     
           3         7         100       1.00e-07  1.00e-05  
 ------------------------------------------------------------------------------
           Energy (a.u.)   Ediff      Tdiff       Comment
 ------------------------------------------------------------------------------
         -2781.44962602                           
     1   -2781.41370970   3.59e-02   7.73e-01     
     2   -2781.44589008   3.22e-02   1.06e-01     
     3   -2781.44212054   3.77e-03   4.96e-02     
     4   -2781.44560285   3.48e-03   2.21e-02     Switched to DIIS steps.
     5   -2781.44685991   1.26e-03   1.29e-02     
     6   -2781.44700300   1.43e-04   3.56e-03     
     7   -2781.44702686   2.39e-05   1.72e-03     
     8   -2781.44704208   1.52e-05   6.79e-04     
     9   -2781.44704923   7.15e-06   3.68e-04     
    10   -2781.44704865   5.76e-07   9.41e-05     
    11   -2781.44704930   6.48e-07   3.96e-05     
    12   -2781.44704912   1.77e-07   2.65e-05     
    13   -2781.44704910   2.36e-08   8.45e-06     
 ------------------------------------------------------------------------------
         -2781.44704910                           CCSD T converged.

End of double precision
 SCF energy                 = -2780.60432513
 MP2 energy                 = -2781.44962602
 CCSD correlation energy     =    -0.84272397
 CCSD total energy           = -2781.44704910

 CCSD  T1^2 = 0.0193  T2^2 = 0.2550  Leading amplitudes:

 Amplitude    Orbitals with energies
  0.0295       27 (A) A                  ->    30 (A) A                   
              -0.4944                          0.0209                     
  0.0295       27 (A) B                  ->    30 (A) B                   
              -0.4944                          0.0209                     
 -0.0289       25 (A) A                  ->    30 (A) A                   
              -0.6136                          0.0209                     
 -0.0289       25 (A) B                  ->    30 (A) B                   
              -0.6136                          0.0209                     

 Amplitude    Orbitals with energies
 -0.0826       26 (A) A      26 (A) B    ->    31 (A) A      31 (A) B     
              -0.5909       -0.5909            0.0707        0.0707       
  0.0826       26 (A) A      26 (A) B    ->    31 (A) B      31 (A) A     
              -0.5909       -0.5909            0.0707        0.0707       
  0.0826       26 (A) B      26 (A) A    ->    31 (A) A      31 (A) B     
              -0.5909       -0.5909            0.0707        0.0707       
 -0.0826       26 (A) B      26 (A) A    ->    31 (A) B      31 (A) A     
              -0.5909       -0.5909            0.0707        0.0707       

 Computing CCSD intemediates for later calculations in double precision
 Finished.

Running a double precision version
           CCSD Lambda amplitudes will be solved using DIIS.
           Start     Size      MaxIter   EConv     LConv     
           3         7         100       1.00e-07  1.00e-05  
 ------------------------------------------------------------------------------
            Enorm      Ldiff       Comment
 ------------------------------------------------------------------------------
     1     5.87e-02   4.00e-02     
     2     1.85e-02   6.33e-03     
     3     8.46e-03   1.34e-03     
     4     4.42e-03   1.33e-03     Switched to DIIS steps.
     5     1.60e-03   8.89e-04     
     6     8.21e-04   3.03e-04     
     7     2.68e-04   1.06e-04     
     8     1.20e-04   9.07e-06     
     9     4.42e-05   2.28e-06     
    10     2.23e-05   4.04e-07     
    11     1.12e-05   3.67e-09     
    12     4.75e-06   7.40e-07     
    13     2.05e-06   2.33e-07     
    14     9.40e-07   2.49e-08     
    15     4.31e-07   1.38e-08     
    16     2.46e-07   4.33e-08     
    17     1.16e-07   2.45e-08     
    18     5.39e-08   8.57e-09     
 ------------------------------------------------------------------------------
                                   CCSD Lambda converged.

 Computing density matrices in double precision...
           Orbital response amplitudes will be solved using DIIS.
           Start     Size      MaxIter   EConv     LConv     
           3         7         100       1.00e-06  1.00e-06  
 ------------------------------------------------------------------------------
            Enorm      Ldiff       Comment
 ------------------------------------------------------------------------------
     1     1.22e-01   4.31e-03     
     2     1.39e-01   1.12e-02     
     3     1.98e-01   4.07e-02     
     4     1.50e-02   9.34e-02     Switched to DIIS steps.
     5     6.06e-03   5.37e-05     
     6     1.44e-03   1.12e-03     
     7     4.69e-04   1.25e-04     
     8     1.18e-04   7.33e-05     
     9     7.51e-05   3.02e-05     
    10     1.38e-05   1.26e-05     
    11     6.96e-06   1.68e-06     
    12     3.57e-06   7.52e-07     
    13     3.72e-07   1.85e-07     
 ------------------------------------------------------------------------------
                                   Orbital response converged.

 Computing density matrices... Done.
 CCSD calculation:   CPU 1155.64 s  wall 201.52 s

 Transferring MO TPDM to AO TPDM
 Transferring g2_o1o1o1o1
 Transferring g2_o1o1o1v1
 Transferring g2_o1o1v1v1
 Transferring g2_o1v1o1v1
 Transferring g2_o1v1v1v1
 Transferring g2_v1v1v1v1
 Adding separable TPDM
 Computing TPDM gradient
 --------------------------------------------------------
 2e gradient
  Atom          X               Y               Z
 --------------------------------------------------------
    1        -34.702338        9.917957        0.000000  
    2          0.323534      -19.911711       -0.000000  
    3         22.022348       -3.225876        0.000000  
    4         12.356457       13.219630       -0.000000  
 --------------------------------------------------------
 --------------------------------------------------------
 Final gradient
  Atom          X               Y               Z
 --------------------------------------------------------
    1        -34.702338        9.917957        0.000000  
    2          0.323534      -19.911711       -0.000000  
    3         22.022348       -3.225876        0.000000  
    4         12.356457       13.219630       -0.000000  
 --------------------------------------------------------
 Analytic gradient from two-electron contribution:   CPU 200.71 s  wall 56.82 s

 Total ccman2 time:   CPU 1391.67 s  wall 266.67 s


 --------------------------------------------------------------

                    Orbital Energies (a.u.)
 --------------------------------------------------------------

 Alpha MOs
 -- Occupied --
******* -65.223 -58.584 -58.581 -58.581 -26.356 -15.784 -15.735
 -9.902  -7.518  -7.506  -7.505  -3.258  -3.253  -3.252  -3.238
 -3.238  -1.670  -1.428  -1.083  -0.899  -0.755  -0.742  -0.738
 -0.614  -0.591  -0.494  -0.458  -0.449
 -- Virtual --
  0.021   0.071   0.076   0.101   0.104   0.108   0.156   0.178
  0.186   0.206   0.244   0.248   0.282   0.303   0.312   0.366
  0.386   0.417   0.506   0.524   0.543   0.552   0.614   0.742
  0.746   0.781   0.792   0.815   0.937   0.948   0.988   1.038
  1.050   1.082   1.183   1.269   1.474   1.543   1.591   1.632
  1.884   1.999   2.014   2.130   2.240   2.248   2.292   2.436
  2.489   2.681   2.741   3.016   3.023   3.329   3.977   4.044
  4.169   4.173   4.211   4.284   4.375   4.378   4.467   4.502
  4.527   4.546   4.620   4.883   4.977   5.503   6.892   6.935
  7.108   7.212   8.161   8.184   8.258  36.509  37.090  49.437
 68.720 293.835 293.854 293.9641028.378
 --------------------------------------------------------------

          Ground-State Mulliken Net Atomic Charges

     Atom                 Charge (a.u.)
  ----------------------------------------
      1 Br                    0.030164
      2 N                     0.062472
      3 N                    -0.025902
      4 F                    -0.066735
  ----------------------------------------
  Sum of atomic charges =    -0.000000

 -----------------------------------------------------------------
                    Cartesian Multipole Moments
 -----------------------------------------------------------------
    Charge (ESU x 10^10)
                -0.0000
    Dipole Moment (Debye)
         X       1.1075      Y      -0.1240      Z      -0.0000
       Tot       1.1144
    Quadrupole Moments (Debye-Ang)
        XX     -34.9358     XY      -1.5310     YY     -36.2525
        XZ       0.0000     YZ      -0.0000     ZZ     -33.7514
    Octopole Moments (Debye-Ang^2)
       XXX      25.1976    XXY      -4.6382    XYY       7.8625
       YYY     -10.8546    XXZ       0.0000    XYZ      -0.0000
       YYZ      -0.0000    XZZ       3.5849    YZZ      -2.1736
       ZZZ       0.0000
    Hexadecapole Moments (Debye-Ang^3)
      XXXX    -344.0268   XXXY       2.5590   XXYY     -76.3117
      XYYY       7.9199   YYYY    -107.7451   XXXZ       0.0000
      XXYZ      -0.0000   XYYZ       0.0000   YYYZ      -0.0000
      XXZZ     -61.2742   XYZZ       1.8927   YYZZ     -23.0389
      XZZZ       0.0000   YZZZ      -0.0000   ZZZZ     -34.4873
 -----------------------------------------------------------------
 DrvMan completing analytic gradient of the correlated energy
 Correlated dipole moment
            1
    1   0.4357121
    2  -0.0487749
    3  -0.0000000
 Energy read as -2781.447049099
 Full Analytical Gradient: (in a.u., or Hartree/Bohr)
             1             2             3             4
    1    0.00005938   -0.00132119    0.00126631   -0.00000450
    2   -0.00006938   -0.00044115    0.00038964    0.00012089
    3   -0.00000000    0.00000000   -0.00000000    0.00000000
 Gradient time:  CPU 1.37 s  wall 1.40 s
 ----------------------------------------------------------------
             Standard Nuclear Orientation (Angstroms)
    I     Atom           X                Y                Z
 ----------------------------------------------------------------
    1      Br      0.9341175080    -0.0884288774     0.0000000000
    2      N      -0.6366017025     1.0277738137    -0.0000000000
    3      N      -1.7401446618     0.5374746038    -0.0000000000
    4      F      -1.7840986923    -0.8727475793     0.0000000000
 ----------------------------------------------------------------
 Nuclear Repulsion Energy =   233.5250016224 hartrees
 There are       29 alpha and       29 beta electrons

                       Distance Matrix (Angstroms)
             Br(  1)   N (  2)   N (  3)
   N (  2)  1.926932
   N (  3)  2.746531  1.207560
   F (  4)  2.829109  2.220075  1.410907

 Requested basis set is 6-311++G(d,p)
 There are 37 shells and 114 basis functions
 A cutoff of  1.0D-14 yielded    654 shell pairs
 There are      6454 function pairs (      7167 Cartesian)
 Smallest overlap matrix eigenvalue = 1.88E-04
 Guess MOs from SCF MO coefficient file

 -----------------------------------------------------------------------
  General SCF calculation program by
  Eric Jon Sundstrom, Paul Horn, Yuezhi Mao, Dmitri Zuev, Alec White,
  David Stuck, Shaama M.S., Shane Yost, Joonho Lee, David Small,
  Daniel Levine, Susi Lehtola, Hugh Burton, Evgeny Epifanovsky
 -----------------------------------------------------------------------
 Hartree-Fock
 using 6 threads for integral computing
 -------------------------------------------------------
 OpenMP Integral computing Module                
 Release: version 2.0, May 2017, Q-Chem Inc. Pleasanton 
 -------------------------------------------------------
 A restricted SCF calculation will be
 performed using DIIS
 SCF converges when DIIS error is below 1.0e-08
 ---------------------------------------
  Cycle       Energy         DIIS error
 ---------------------------------------
    1   -2780.6041792302      3.40e-05  
    2   -2780.6041808922      9.84e-06  
    3   -2780.6041810716      5.54e-06  
    4   -2780.6041811249      1.56e-06  
    5   -2780.6041811331      6.41e-07  
    6   -2780.6041811356      2.89e-07  
    7   -2780.6041811363      1.51e-07  
    8   -2780.6041811364      4.74e-08  
    9   -2780.6041811364      1.79e-08  
   10   -2780.6041811363      7.47e-09  Convergence criterion met
 ---------------------------------------
 SCF time:   CPU 5.69s  wall 2.00s 
 SCF   energy in the final basis set =    -2780.6041811363
 Total energy in the final basis set =    -2780.6041811363


 ------------------------------------------------------------------------------

   CCMAN2: suite of methods based on coupled cluster
           and equation of motion theories.

   Components:
   * libvmm-1.3-trunk
     by Evgeny Epifanovsky, Ilya Kaliman.
   * libtensor-2.5-trunk
     by Evgeny Epifanovsky, Michael Wormit, Dmitry Zuev, Sam Manzer, 
        Ilya Kaliman.
   * libcc-2.5-trunk
     by Evgeny Epifanovsky, Arik Landau, Tomasz Kus, Kirill Khistyaev, 
        Dmitry Zuev, Prashant Manohar, Xintian Feng, Anna Krylov, 
        Matthew Goldey, Alec White, Thomas Jagau, Kaushik Nanda, 
        Anastasia Gunina, Alexander Kunitsa, Joonho Lee.

   CCMAN original authors:
   Anna I. Krylov, C. David Sherrill, Steven R. Gwaltney,
   Edward F. C. Byrd (2000)
   Sergey V. Levchenko, Lyudmila V. Slipchenko, Tao Wang,
   Ana-Maria C. Cristian (2003)
   Piotr A. Pieniazek, C. Melania Oana, Evgeny Epifanovsky (2007)
   Prashant Manohar (2009)

 ------------------------------------------------------------------------------


 Allocating and initializing 63808MB of RAM...
 Calculation will run on 6 cores.


 Alpha MOs, Restricted
 -- Occupied --                  
-490.09  -65.22  -58.58  -58.58  -58.58  -26.36  -15.78  -15.74
  1 A     2 A     3 A     4 A     5 A     6 A     7 A     8 A                  
 -9.902  -7.518  -7.506  -7.505  -3.258  -3.253  -3.252  -3.238
  9 A    10 A    11 A    12 A    13 A    14 A    15 A    16 A                  
 -3.238  -1.670  -1.427  -1.083  -0.899  -0.754  -0.741  -0.738
 17 A    18 A    19 A    20 A    21 A    22 A    23 A    24 A                  
 -0.613  -0.591  -0.495  -0.458  -0.449
 25 A    26 A    27 A    28 A    29 A                                          
 -- Virtual --                   
  0.021   0.070   0.076   0.101   0.104   0.108   0.156   0.178
 30 A    31 A    32 A    33 A    34 A    35 A    36 A    37 A                  
  0.186   0.206   0.244   0.248   0.282   0.303   0.312   0.366
 38 A    39 A    40 A    41 A    42 A    43 A    44 A    45 A                  
  0.386   0.417   0.506   0.524   0.543   0.552   0.613   0.742
 46 A    47 A    48 A    49 A    50 A    51 A    52 A    53 A                  
  0.746   0.781   0.792   0.815   0.937   0.948   0.988   1.038
 54 A    55 A    56 A    57 A    58 A    59 A    60 A    61 A                  
  1.050   1.082   1.182   1.269   1.474   1.543   1.591   1.632
 62 A    63 A    64 A    65 A    66 A    67 A    68 A    69 A                  
  1.883   1.999   2.015   2.131   2.240   2.247   2.292   2.435
 70 A    71 A    72 A    73 A    74 A    75 A    76 A    77 A                  
  2.489   2.679   2.741   3.014   3.021   3.328   3.976   4.044
 78 A    79 A    80 A    81 A    82 A    83 A    84 A    85 A                  
  4.168   4.173   4.211   4.283   4.374   4.376   4.466   4.502
 86 A    87 A    88 A    89 A    90 A    91 A    92 A    93 A                  
  4.527   4.546   4.619   4.883   4.977   5.503   6.892   6.935
 94 A    95 A    96 A    97 A    98 A    99 A   100 A   101 A                  
  7.108   7.212   8.161   8.184   8.258  36.509  37.084  49.437
102 A   103 A   104 A   105 A   106 A   107 A   108 A   109 A                  
 68.720 293.835 293.854 293.9641028.378
110 A   111 A   112 A   113 A   114 A                                          

 Beta MOs, Restricted
 -- Occupied --                  
-490.09  -65.22  -58.58  -58.58  -58.58  -26.36  -15.78  -15.74
  1 A     2 A     3 A     4 A     5 A     6 A     7 A     8 A                  
 -9.902  -7.518  -7.506  -7.505  -3.258  -3.253  -3.252  -3.238
  9 A    10 A    11 A    12 A    13 A    14 A    15 A    16 A                  
 -3.238  -1.670  -1.427  -1.083  -0.899  -0.754  -0.741  -0.738
 17 A    18 A    19 A    20 A    21 A    22 A    23 A    24 A                  
 -0.613  -0.591  -0.495  -0.458  -0.449
 25 A    26 A    27 A    28 A    29 A                                          
 -- Virtual --                   
  0.021   0.070   0.076   0.101   0.104   0.108   0.156   0.178
 30 A    31 A    32 A    33 A    34 A    35 A    36 A    37 A                  
  0.186   0.206   0.244   0.248   0.282   0.303   0.312   0.366
 38 A    39 A    40 A    41 A    42 A    43 A    44 A    45 A                  
  0.386   0.417   0.506   0.524   0.543   0.552   0.613   0.742
 46 A    47 A    48 A    49 A    50 A    51 A    52 A    53 A                  
  0.746   0.781   0.792   0.815   0.937   0.948   0.988   1.038
 54 A    55 A    56 A    57 A    58 A    59 A    60 A    61 A                  
  1.050   1.082   1.182   1.269   1.474   1.543   1.591   1.632
 62 A    63 A    64 A    65 A    66 A    67 A    68 A    69 A                  
  1.883   1.999   2.015   2.131   2.240   2.247   2.292   2.435
 70 A    71 A    72 A    73 A    74 A    75 A    76 A    77 A                  
  2.489   2.679   2.741   3.014   3.021   3.328   3.976   4.044
 78 A    79 A    80 A    81 A    82 A    83 A    84 A    85 A                  
  4.168   4.173   4.211   4.283   4.374   4.376   4.466   4.502
 86 A    87 A    88 A    89 A    90 A    91 A    92 A    93 A                  
  4.527   4.546   4.619   4.883   4.977   5.503   6.892   6.935
 94 A    95 A    96 A    97 A    98 A    99 A   100 A   101 A                  
  7.108   7.212   8.161   8.184   8.258  36.509  37.084  49.437
102 A   103 A   104 A   105 A   106 A   107 A   108 A   109 A                  
 68.720 293.835 293.854 293.9641028.378
110 A   111 A   112 A   113 A   114 A                                          

 Occupation and symmetry of molecular orbitals

 Point group: C1 (1 irreducible representation).

                           A     All 
 -------------------------------------
 All molecular orbitals:
  - Alpha                  114   114 
  - Beta                   114   114 
 -------------------------------------
 Alpha orbitals:
  - Frozen occupied        12    12  
  - Active occupied        17    17  
  - Active virtual         85    85  
  - Frozen virtual         0     0   
 -------------------------------------
 Beta orbitals:
  - Frozen occupied        12    12  
  - Active occupied        17    17  
  - Active virtual         85    85  
  - Frozen virtual         0     0   
 -------------------------------------

 Import integrals:   CPU 0.00 s  wall 0.00 s

 Import integrals:   CPU 29.94 s  wall 6.75 s

 MP2 amplitudes:   CPU 0.18 s  wall 0.14 s

Running a double precision version
           CCSD T amplitudes will be solved using DIIS.

           Start     Size      MaxIter   EConv     TConv     
           3         7         100       1.00e-07  1.00e-05  
 ------------------------------------------------------------------------------
           Energy (a.u.)   Ediff      Tdiff       Comment
 ------------------------------------------------------------------------------
         -2781.44966100                           
     1   -2781.41367278   3.60e-02   7.73e-01     
     2   -2781.44589711   3.22e-02   1.06e-01     
     3   -2781.44211331   3.78e-03   4.97e-02     
     4   -2781.44560214   3.49e-03   2.21e-02     Switched to DIIS steps.
     5   -2781.44686044   1.26e-03   1.29e-02     
     6   -2781.44700384   1.43e-04   3.57e-03     
     7   -2781.44702760   2.38e-05   1.72e-03     
     8   -2781.44704278   1.52e-05   6.79e-04     
     9   -2781.44704994   7.16e-06   3.68e-04     
    10   -2781.44704937   5.71e-07   9.42e-05     
    11   -2781.44705002   6.47e-07   3.96e-05     
    12   -2781.44704984   1.76e-07   2.64e-05     
    13   -2781.44704982   2.35e-08   8.43e-06     
 ------------------------------------------------------------------------------
         -2781.44704982                           CCSD T converged.

End of double precision
 SCF energy                 = -2780.60418114
 MP2 energy                 = -2781.44966100
 CCSD correlation energy     =    -0.84286868
 CCSD total energy           = -2781.44704982

 CCSD  T1^2 = 0.0193  T2^2 = 0.2552  Leading amplitudes:

 Amplitude    Orbitals with energies
 -0.0295       27 (A) A                  ->    30 (A) A                   
              -0.4946                          0.0210                     
 -0.0295       27 (A) B                  ->    30 (A) B                   
              -0.4946                          0.0210                     
 -0.0288       25 (A) A                  ->    30 (A) A                   
              -0.6135                          0.0210                     
 -0.0288       25 (A) B                  ->    30 (A) B                   
              -0.6135                          0.0210                     

 Amplitude    Orbitals with energies
 -0.0830       26 (A) A      26 (A) B    ->    31 (A) A      31 (A) B     
              -0.5906       -0.5906            0.0702        0.0702       
  0.0830       26 (A) A      26 (A) B    ->    31 (A) B      31 (A) A     
              -0.5906       -0.5906            0.0702        0.0702       
  0.0830       26 (A) B      26 (A) A    ->    31 (A) A      31 (A) B     
              -0.5906       -0.5906            0.0702        0.0702       
 -0.0830       26 (A) B      26 (A) A    ->    31 (A) B      31 (A) A     
              -0.5906       -0.5906            0.0702        0.0702       

 Computing CCSD intemediates for later calculations in double precision
 Finished.

Running a double precision version
           CCSD Lambda amplitudes will be solved using DIIS.
           Start     Size      MaxIter   EConv     LConv     
           3         7         100       1.00e-07  1.00e-05  
 ------------------------------------------------------------------------------
            Enorm      Ldiff       Comment
 ------------------------------------------------------------------------------
     1     5.88e-02   4.00e-02     
     2     1.85e-02   6.33e-03     
     3     8.47e-03   1.34e-03     
     4     4.42e-03   1.33e-03     Switched to DIIS steps.
     5     1.60e-03   8.89e-04     
     6     8.21e-04   3.04e-04     
     7     2.68e-04   1.06e-04     
     8     1.21e-04   8.97e-06     
     9     4.41e-05   2.34e-06     
    10     2.22e-05   4.30e-07     
    11     1.12e-05   1.37e-08     
    12     4.74e-06   7.34e-07     
    13     2.04e-06   2.32e-07     
    14     9.37e-07   2.60e-08     
    15     4.28e-07   1.31e-08     
    16     2.44e-07   4.27e-08     
    17     1.15e-07   2.42e-08     
    18     5.34e-08   8.43e-09     
 ------------------------------------------------------------------------------
                                   CCSD Lambda converged.

 Computing density matrices in double precision...
           Orbital response amplitudes will be solved using DIIS.
           Start     Size      MaxIter   EConv     LConv     
           3         7         100       1.00e-06  1.00e-06  
 ------------------------------------------------------------------------------
            Enorm      Ldiff       Comment
 ------------------------------------------------------------------------------
     1     1.22e-01   4.40e-03     
     2     1.40e-01   1.12e-02     
     3     1.98e-01   4.08e-02     
     4     1.50e-02   9.35e-02     Switched to DIIS steps.
     5     6.13e-03   7.92e-05     
     6     1.44e-03   1.13e-03     
     7     4.70e-04   1.21e-04     
     8     1.20e-04   7.51e-05     
     9     7.52e-05   3.07e-05     
    10     1.38e-05   1.25e-05     
    11     6.94e-06   1.63e-06     
    12     3.58e-06   7.53e-07     
    13     3.73e-07   1.91e-07     
 ------------------------------------------------------------------------------
                                   Orbital response converged.

 Computing density matrices... Done.
 CCSD calculation:   CPU 1158.16 s  wall 202.16 s

 Transferring MO TPDM to AO TPDM
 Transferring g2_o1o1o1o1
 Transferring g2_o1o1o1v1
 Transferring g2_o1o1v1v1
 Transferring g2_o1v1o1v1
 Transferring g2_o1v1v1v1
 Transferring g2_v1v1v1v1
 Adding separable TPDM
 Computing TPDM gradient
 --------------------------------------------------------
 2e gradient
  Atom          X               Y               Z
 --------------------------------------------------------
    1        -34.696355        9.934392        0.000000  
    2          0.343526      -19.926130        0.000000  
    3         21.996489       -3.229444       -0.000000  
    4         12.356341       13.221182        0.000000  
 --------------------------------------------------------
 --------------------------------------------------------
 Final gradient
  Atom          X               Y               Z
 --------------------------------------------------------
    1        -34.696355        9.934392        0.000000  
    2          0.343526      -19.926130        0.000000  
    3         21.996489       -3.229444       -0.000000  
    4         12.356341       13.221182        0.000000  
 --------------------------------------------------------
 Analytic gradient from two-electron contribution:   CPU 189.34 s  wall 53.25 s

 Total ccman2 time:   CPU 1386.95 s  wall 265.33 s


 --------------------------------------------------------------

                    Orbital Energies (a.u.)
 --------------------------------------------------------------

 Alpha MOs
 -- Occupied --
******* -65.223 -58.584 -58.581 -58.581 -26.356 -15.784 -15.735
 -9.902  -7.518  -7.506  -7.505  -3.258  -3.253  -3.252  -3.238
 -3.238  -1.670  -1.427  -1.083  -0.899  -0.754  -0.741  -0.738
 -0.613  -0.591  -0.495  -0.458  -0.449
 -- Virtual --
  0.021   0.070   0.076   0.101   0.104   0.108   0.156   0.178
  0.186   0.206   0.244   0.248   0.282   0.303   0.312   0.366
  0.386   0.417   0.506   0.524   0.543   0.552   0.613   0.742
  0.746   0.781   0.792   0.815   0.937   0.948   0.988   1.038
  1.050   1.082   1.182   1.269   1.474   1.543   1.591   1.632
  1.883   1.999   2.015   2.131   2.240   2.247   2.292   2.435
  2.489   2.679   2.741   3.014   3.021   3.328   3.976   4.044
  4.168   4.173   4.211   4.283   4.374   4.376   4.466   4.502
  4.527   4.546   4.619   4.883   4.977   5.503   6.892   6.935
  7.108   7.212   8.161   8.184   8.258  36.509  37.084  49.437
 68.720 293.835 293.854 293.9641028.378
 --------------------------------------------------------------

          Ground-State Mulliken Net Atomic Charges

     Atom                 Charge (a.u.)
  ----------------------------------------
      1 Br                    0.030119
      2 N                     0.062503
      3 N                    -0.026197
      4 F                    -0.066425
  ----------------------------------------
  Sum of atomic charges =     0.000000

 -----------------------------------------------------------------
                    Cartesian Multipole Moments
 -----------------------------------------------------------------
    Charge (ESU x 10^10)
                 0.0000
    Dipole Moment (Debye)
         X       1.1073      Y      -0.1267      Z      -0.0000
       Tot       1.1145
    Quadrupole Moments (Debye-Ang)
        XX     -34.9392     XY      -1.5271     YY     -36.2532
        XZ       0.0000     YZ      -0.0000     ZZ     -33.7544
    Octopole Moments (Debye-Ang^2)
       XXX      25.1794    XXY      -4.6566    XYY       7.8610
       YYY     -10.8857    XXZ      -0.0000    XYZ      -0.0000
       YYZ      -0.0000    XZZ       3.5841    YZZ      -2.1828
       ZZZ       0.0000
    Hexadecapole Moments (Debye-Ang^3)
      XXXX    -344.0183   XXXY       2.5778   XXYY     -76.3133
      XYYY       7.9260   YYYY    -107.8276   XXXZ       0.0000
      XXYZ      -0.0000   XYYZ       0.0000   YYYZ      -0.0000
      XXZZ     -61.2743   XYZZ       1.8958   YYZZ     -23.0527
      XZZZ       0.0000   YZZZ      -0.0000   ZZZZ     -34.4920
 -----------------------------------------------------------------
 DrvMan completing analytic gradient of the correlated energy
 Correlated dipole moment
            1
    1   0.4356476
    2  -0.0498490
    3  -0.0000000
 Energy read as -2781.447049817
 Full Analytical Gradient: (in a.u., or Hartree/Bohr)
             1             2             3             4
    1    0.00002920    0.00039480   -0.00028254   -0.00014145
    2   -0.00011138    0.00060311   -0.00032803   -0.00016369
    3   -0.00000000    0.00000000   -0.00000000   -0.00000000
 Gradient time:  CPU 1.43 s  wall 1.45 s
 ----------------------------------------------------------------
             Standard Nuclear Orientation (Angstroms)
    I     Atom           X                Y                Z
 ----------------------------------------------------------------
    1      Br      0.9341175080    -0.0884288774     0.0000000000
    2      N      -0.6366017025     1.0257738137    -0.0000000000
    3      N      -1.7401446618     0.5374746038    -0.0000000000
    4      F      -1.7840986923    -0.8727475793     0.0000000000
 ----------------------------------------------------------------
 Nuclear Repulsion Energy =   233.5914670427 hartrees
 There are       29 alpha and       29 beta electrons

                       Distance Matrix (Angstroms)
             Br(  1)   N (  2)   N (  3)
   N (  2)  1.925774
   N (  3)  2.746531  1.206749
   F (  4)  2.829109  2.218363  1.410907

 Requested basis set is 6-311++G(d,p)
 There are 37 shells and 114 basis functions
 A cutoff of  1.0D-14 yielded    654 shell pairs
 There are      6454 function pairs (      7167 Cartesian)
 Smallest overlap matrix eigenvalue = 1.87E-04
 Guess MOs from SCF MO coefficient file

 -----------------------------------------------------------------------
  General SCF calculation program by
  Eric Jon Sundstrom, Paul Horn, Yuezhi Mao, Dmitri Zuev, Alec White,
  David Stuck, Shaama M.S., Shane Yost, Joonho Lee, David Small,
  Daniel Levine, Susi Lehtola, Hugh Burton, Evgeny Epifanovsky
 -----------------------------------------------------------------------
 Hartree-Fock
 using 6 threads for integral computing
 -------------------------------------------------------
 OpenMP Integral computing Module                
 Release: version 2.0, May 2017, Q-Chem Inc. Pleasanton 
 -------------------------------------------------------
 A restricted SCF calculation will be
 performed using DIIS
 SCF converges when DIIS error is below 1.0e-08
 ---------------------------------------
  Cycle       Energy         DIIS error
 ---------------------------------------
    1   -2780.6043209038      3.53e-05  
    2   -2780.6043231283      1.11e-05  
    3   -2780.6043233765      6.89e-06  
    4   -2780.6043234612      1.84e-06  
    5   -2780.6043234751      8.59e-07  
    6   -2780.6043234789      3.39e-07  
    7   -2780.6043234797      1.70e-07  
    8   -2780.6043234798      4.06e-08  
    9   -2780.6043234798      1.83e-08  
   10   -2780.6043234798      8.34e-09  Convergence criterion met
 ---------------------------------------
 SCF time:   CPU 5.80s  wall 2.00s 
 SCF   energy in the final basis set =    -2780.6043234798
 Total energy in the final basis set =    -2780.6043234798


 ------------------------------------------------------------------------------

   CCMAN2: suite of methods based on coupled cluster
           and equation of motion theories.

   Components:
   * libvmm-1.3-trunk
     by Evgeny Epifanovsky, Ilya Kaliman.
   * libtensor-2.5-trunk
     by Evgeny Epifanovsky, Michael Wormit, Dmitry Zuev, Sam Manzer, 
        Ilya Kaliman.
   * libcc-2.5-trunk
     by Evgeny Epifanovsky, Arik Landau, Tomasz Kus, Kirill Khistyaev, 
        Dmitry Zuev, Prashant Manohar, Xintian Feng, Anna Krylov, 
        Matthew Goldey, Alec White, Thomas Jagau, Kaushik Nanda, 
        Anastasia Gunina, Alexander Kunitsa, Joonho Lee.

   CCMAN original authors:
   Anna I. Krylov, C. David Sherrill, Steven R. Gwaltney,
   Edward F. C. Byrd (2000)
   Sergey V. Levchenko, Lyudmila V. Slipchenko, Tao Wang,
   Ana-Maria C. Cristian (2003)
   Piotr A. Pieniazek, C. Melania Oana, Evgeny Epifanovsky (2007)
   Prashant Manohar (2009)

 ------------------------------------------------------------------------------


 Allocating and initializing 63808MB of RAM...
 Calculation will run on 6 cores.


 Alpha MOs, Restricted
 -- Occupied --                  
-490.09  -65.22  -58.58  -58.58  -58.58  -26.36  -15.78  -15.73
  1 A     2 A     3 A     4 A     5 A     6 A     7 A     8 A                  
 -9.902  -7.518  -7.506  -7.505  -3.258  -3.253  -3.252  -3.238
  9 A    10 A    11 A    12 A    13 A    14 A    15 A    16 A                  
 -3.238  -1.670  -1.428  -1.083  -0.898  -0.754  -0.742  -0.738
 17 A    18 A    19 A    20 A    21 A    22 A    23 A    24 A                  
 -0.614  -0.591  -0.495  -0.458  -0.449
 25 A    26 A    27 A    28 A    29 A                                          
 -- Virtual --                   
  0.021   0.071   0.076   0.101   0.104   0.108   0.156   0.178
 30 A    31 A    32 A    33 A    34 A    35 A    36 A    37 A                  
  0.186   0.206   0.244   0.248   0.282   0.303   0.312   0.366
 38 A    39 A    40 A    41 A    42 A    43 A    44 A    45 A                  
  0.386   0.417   0.506   0.524   0.543   0.552   0.614   0.742
 46 A    47 A    48 A    49 A    50 A    51 A    52 A    53 A                  
  0.746   0.781   0.792   0.815   0.937   0.948   0.988   1.038
 54 A    55 A    56 A    57 A    58 A    59 A    60 A    61 A                  
  1.050   1.083   1.182   1.269   1.474   1.543   1.591   1.632
 62 A    63 A    64 A    65 A    66 A    67 A    68 A    69 A                  
  1.884   2.000   2.015   2.131   2.240   2.248   2.292   2.436
 70 A    71 A    72 A    73 A    74 A    75 A    76 A    77 A                  
  2.489   2.681   2.741   3.015   3.022   3.329   3.977   4.044
 78 A    79 A    80 A    81 A    82 A    83 A    84 A    85 A                  
  4.169   4.173   4.211   4.284   4.375   4.377   4.467   4.502
 86 A    87 A    88 A    89 A    90 A    91 A    92 A    93 A                  
  4.527   4.546   4.620   4.883   4.977   5.503   6.892   6.935
 94 A    95 A    96 A    97 A    98 A    99 A   100 A   101 A                  
  7.108   7.212   8.161   8.184   8.258  36.509  37.088  49.437
102 A   103 A   104 A   105 A   106 A   107 A   108 A   109 A                  
 68.720 293.835 293.854 293.9641028.378
110 A   111 A   112 A   113 A   114 A                                          

 Beta MOs, Restricted
 -- Occupied --                  
-490.09  -65.22  -58.58  -58.58  -58.58  -26.36  -15.78  -15.73
  1 A     2 A     3 A     4 A     5 A     6 A     7 A     8 A                  
 -9.902  -7.518  -7.506  -7.505  -3.258  -3.253  -3.252  -3.238
  9 A    10 A    11 A    12 A    13 A    14 A    15 A    16 A                  
 -3.238  -1.670  -1.428  -1.083  -0.898  -0.754  -0.742  -0.738
 17 A    18 A    19 A    20 A    21 A    22 A    23 A    24 A                  
 -0.614  -0.591  -0.495  -0.458  -0.449
 25 A    26 A    27 A    28 A    29 A                                          
 -- Virtual --                   
  0.021   0.071   0.076   0.101   0.104   0.108   0.156   0.178
 30 A    31 A    32 A    33 A    34 A    35 A    36 A    37 A                  
  0.186   0.206   0.244   0.248   0.282   0.303   0.312   0.366
 38 A    39 A    40 A    41 A    42 A    43 A    44 A    45 A                  
  0.386   0.417   0.506   0.524   0.543   0.552   0.614   0.742
 46 A    47 A    48 A    49 A    50 A    51 A    52 A    53 A                  
  0.746   0.781   0.792   0.815   0.937   0.948   0.988   1.038
 54 A    55 A    56 A    57 A    58 A    59 A    60 A    61 A                  
  1.050   1.083   1.182   1.269   1.474   1.543   1.591   1.632
 62 A    63 A    64 A    65 A    66 A    67 A    68 A    69 A                  
  1.884   2.000   2.015   2.131   2.240   2.248   2.292   2.436
 70 A    71 A    72 A    73 A    74 A    75 A    76 A    77 A                  
  2.489   2.681   2.741   3.015   3.022   3.329   3.977   4.044
 78 A    79 A    80 A    81 A    82 A    83 A    84 A    85 A                  
  4.169   4.173   4.211   4.284   4.375   4.377   4.467   4.502
 86 A    87 A    88 A    89 A    90 A    91 A    92 A    93 A                  
  4.527   4.546   4.620   4.883   4.977   5.503   6.892   6.935
 94 A    95 A    96 A    97 A    98 A    99 A   100 A   101 A                  
  7.108   7.212   8.161   8.184   8.258  36.509  37.088  49.437
102 A   103 A   104 A   105 A   106 A   107 A   108 A   109 A                  
 68.720 293.835 293.854 293.9641028.378
110 A   111 A   112 A   113 A   114 A                                          

 Occupation and symmetry of molecular orbitals

 Point group: C1 (1 irreducible representation).

                           A     All 
 -------------------------------------
 All molecular orbitals:
  - Alpha                  114   114 
  - Beta                   114   114 
 -------------------------------------
 Alpha orbitals:
  - Frozen occupied        12    12  
  - Active occupied        17    17  
  - Active virtual         85    85  
  - Frozen virtual         0     0   
 -------------------------------------
 Beta orbitals:
  - Frozen occupied        12    12  
  - Active occupied        17    17  
  - Active virtual         85    85  
  - Frozen virtual         0     0   
 -------------------------------------

 Import integrals:   CPU 0.00 s  wall 0.00 s

 Import integrals:   CPU 30.58 s  wall 6.85 s

 MP2 amplitudes:   CPU 0.17 s  wall 0.14 s

Running a double precision version
           CCSD T amplitudes will be solved using DIIS.

           Start     Size      MaxIter   EConv     TConv     
           3         7         100       1.00e-07  1.00e-05  
 ------------------------------------------------------------------------------
           Energy (a.u.)   Ediff      Tdiff       Comment
 ------------------------------------------------------------------------------
         -2781.44963122                           
     1   -2781.41371077   3.59e-02   7.73e-01     
     2   -2781.44589156   3.22e-02   1.06e-01     
     3   -2781.44212236   3.77e-03   4.96e-02     
     4   -2781.44560427   3.48e-03   2.21e-02     Switched to DIIS steps.
     5   -2781.44686089   1.26e-03   1.29e-02     
     6   -2781.44700387   1.43e-04   3.56e-03     
     7   -2781.44702765   2.38e-05   1.72e-03     
     8   -2781.44704282   1.52e-05   6.77e-04     
     9   -2781.44704994   7.12e-06   3.67e-04     
    10   -2781.44704937   5.68e-07   9.38e-05     
    11   -2781.44705001   6.42e-07   3.94e-05     
    12   -2781.44704984   1.74e-07   2.63e-05     
    13   -2781.44704981   2.37e-08   8.40e-06     
 ------------------------------------------------------------------------------
         -2781.44704981                           CCSD T converged.

End of double precision
 SCF energy                 = -2780.60432348
 MP2 energy                 = -2781.44963122
 CCSD correlation energy     =    -0.84272633
 CCSD total energy           = -2781.44704981

 CCSD  T1^2 = 0.0192  T2^2 = 0.2550  Leading amplitudes:

 Amplitude    Orbitals with energies
  0.0295       27 (A) A                  ->    30 (A) A                   
              -0.4947                          0.0212                     
  0.0295       27 (A) B                  ->    30 (A) B                   
              -0.4947                          0.0212                     
 -0.0287       25 (A) A                  ->    30 (A) A                   
              -0.6135                          0.0212                     
 -0.0287       25 (A) B                  ->    30 (A) B                   
              -0.6135                          0.0212                     

 Amplitude    Orbitals with energies
 -0.0826       26 (A) A      26 (A) B    ->    31 (A) A      31 (A) B     
              -0.5907       -0.5907            0.0705        0.0705       
  0.0826       26 (A) A      26 (A) B    ->    31 (A) B      31 (A) A     
              -0.5907       -0.5907            0.0705        0.0705       
  0.0826       26 (A) B      26 (A) A    ->    31 (A) A      31 (A) B     
              -0.5907       -0.5907            0.0705        0.0705       
 -0.0826       26 (A) B      26 (A) A    ->    31 (A) B      31 (A) A     
              -0.5907       -0.5907            0.0705        0.0705       

 Computing CCSD intemediates for later calculations in double precision
 Finished.

Running a double precision version
           CCSD Lambda amplitudes will be solved using DIIS.
           Start     Size      MaxIter   EConv     LConv     
           3         7         100       1.00e-07  1.00e-05  
 ------------------------------------------------------------------------------
            Enorm      Ldiff       Comment
 ------------------------------------------------------------------------------
     1     5.87e-02   4.00e-02     
     2     1.85e-02   6.33e-03     
     3     8.45e-03   1.33e-03     
     4     4.42e-03   1.33e-03     Switched to DIIS steps.
     5     1.60e-03   8.88e-04     
     6     8.20e-04   3.03e-04     
     7     2.67e-04   1.05e-04     
     8     1.20e-04   8.98e-06     
     9     4.39e-05   2.31e-06     
    10     2.21e-05   4.22e-07     
    11     1.11e-05   1.10e-08     
    12     4.72e-06   7.29e-07     
    13     2.04e-06   2.31e-07     
    14     9.33e-07   2.52e-08     
    15     4.26e-07   1.35e-08     
    16     2.43e-07   4.28e-08     
    17     1.15e-07   2.42e-08     
    18     5.31e-08   8.45e-09     
 ------------------------------------------------------------------------------
                                   CCSD Lambda converged.

 Computing density matrices in double precision...
           Orbital response amplitudes will be solved using DIIS.
           Start     Size      MaxIter   EConv     LConv     
           3         7         100       1.00e-06  1.00e-06  
 ------------------------------------------------------------------------------
            Enorm      Ldiff       Comment
 ------------------------------------------------------------------------------
     1     1.22e-01   4.31e-03     
     2     1.39e-01   1.10e-02     
     3     1.97e-01   4.05e-02     
     4     1.49e-02   9.30e-02     Switched to DIIS steps.
     5     6.04e-03   7.13e-05     
     6     1.44e-03   1.11e-03     
     7     4.72e-04   1.24e-04     
     8     1.19e-04   7.44e-05     
     9     7.51e-05   3.06e-05     
    10     1.38e-05   1.24e-05     
    11     6.90e-06   1.61e-06     
    12     3.56e-06   7.45e-07     
    13     3.73e-07   1.90e-07     
 ------------------------------------------------------------------------------
                                   Orbital response converged.

 Computing density matrices... Done.
 CCSD calculation:   CPU 1157.70 s  wall 202.06 s

 Transferring MO TPDM to AO TPDM
 Transferring g2_o1o1o1o1
 Transferring g2_o1o1o1v1
 Transferring g2_o1o1v1v1
 Transferring g2_o1v1o1v1
 Transferring g2_o1v1v1v1
 Transferring g2_v1v1v1v1
 Adding separable TPDM
 Computing TPDM gradient
 --------------------------------------------------------
 2e gradient
  Atom          X               Y               Z
 --------------------------------------------------------
    1        -34.725308        9.928623       -0.000000  
    2          0.343627      -19.895939       -0.000000  
    3         22.025092       -3.249594        0.000000  
    4         12.356589       13.216910       -0.000000  
 --------------------------------------------------------
 --------------------------------------------------------
 Final gradient
  Atom          X               Y               Z
 --------------------------------------------------------
    1        -34.725308        9.928623       -0.000000  
    2          0.343627      -19.895939       -0.000000  
    3         22.025092       -3.249594        0.000000  
    4         12.356589       13.216910       -0.000000  
 --------------------------------------------------------
 Analytic gradient from two-electron contribution:   CPU 192.27 s  wall 56.60 s

 Total ccman2 time:   CPU 1389.01 s  wall 268.47 s


 --------------------------------------------------------------

                    Orbital Energies (a.u.)
 --------------------------------------------------------------

 Alpha MOs
 -- Occupied --
******* -65.223 -58.584 -58.581 -58.581 -26.356 -15.784 -15.735
 -9.902  -7.518  -7.506  -7.505  -3.258  -3.253  -3.252  -3.238
 -3.238  -1.670  -1.428  -1.083  -0.898  -0.754  -0.742  -0.738
 -0.614  -0.591  -0.495  -0.458  -0.449
 -- Virtual --
  0.021   0.071   0.076   0.101   0.104   0.108   0.156   0.178
  0.186   0.206   0.244   0.248   0.282   0.303   0.312   0.366
  0.386   0.417   0.506   0.524   0.543   0.552   0.614   0.742
  0.746   0.781   0.792   0.815   0.937   0.948   0.988   1.038
  1.050   1.083   1.182   1.269   1.474   1.543   1.591   1.632
  1.884   2.000   2.015   2.131   2.240   2.248   2.292   2.436
  2.489   2.681   2.741   3.015   3.022   3.329   3.977   4.044
  4.169   4.173   4.211   4.284   4.375   4.377   4.467   4.502
  4.527   4.546   4.620   4.883   4.977   5.503   6.892   6.935
  7.108   7.212   8.161   8.184   8.258  36.509  37.088  49.437
 68.720 293.835 293.854 293.9641028.378
 --------------------------------------------------------------

          Ground-State Mulliken Net Atomic Charges

     Atom                 Charge (a.u.)
  ----------------------------------------
      1 Br                    0.030723
      2 N                     0.061937
      3 N                    -0.025624
      4 F                    -0.067036
  ----------------------------------------
  Sum of atomic charges =    -0.000000

 -----------------------------------------------------------------
                    Cartesian Multipole Moments
 -----------------------------------------------------------------
    Charge (ESU x 10^10)
                -0.0000
    Dipole Moment (Debye)
         X       1.1127      Y      -0.1255      Z       0.0000
       Tot       1.1197
    Quadrupole Moments (Debye-Ang)
        XX     -34.9350     XY      -1.5303     YY     -36.2572
        XZ      -0.0000     YZ       0.0000     ZZ     -33.7498
    Octopole Moments (Debye-Ang^2)
       XXX      25.1979    XXY      -4.6308    XYY       7.8640
       YYY     -10.8422    XXZ       0.0000    XYZ      -0.0000
       YYZ      -0.0000    XZZ       3.5849    YZZ      -2.1697
       ZZZ      -0.0000
    Hexadecapole Moments (Debye-Ang^3)
      XXXX    -343.9674   XXXY       2.5285   XXYY     -76.3015
      XYYY       7.8942   YYYY    -107.6916   XXXZ      -0.0000
      XXYZ       0.0000   XYYZ       0.0000   YYYZ       0.0000
      XXZZ     -61.2667   XYZZ       1.8859   YYZZ     -23.0294
      XZZZ       0.0000   YZZZ       0.0000   ZZZZ     -34.4812
 -----------------------------------------------------------------
 DrvMan completing analytic gradient of the correlated energy
 Correlated dipole moment
            1
    1   0.4377618
    2  -0.0493825
    3   0.0000000
 Energy read as -2781.447049815
 Full Analytical Gradient: (in a.u., or Hartree/Bohr)
             1             2             3             4
    1   -0.00006915   -0.00048520    0.00045367    0.00010068
    2    0.00012498   -0.00060050    0.00031408    0.00016144
    3    0.00000000   -0.00000000    0.00000000    0.00000000
 Gradient time:  CPU 1.41 s  wall 1.43 s
 ----------------------------------------------------------------
             Standard Nuclear Orientation (Angstroms)
    I     Atom           X                Y                Z
 ----------------------------------------------------------------
    1      Br      0.9341175080    -0.0884288774     0.0000000000
    2      N      -0.6366017025     1.0267738137     0.0010000000
    3      N      -1.7401446618     0.5374746038    -0.0000000000
    4      F      -1.7840986923    -0.8727475793     0.0000000000
 ----------------------------------------------------------------
 Nuclear Repulsion Energy =   233.5582182300 hartrees
 There are       29 alpha and       29 beta electrons

                       Distance Matrix (Angstroms)
             Br(  1)   N (  2)   N (  3)
   N (  2)  1.926353
   N (  3)  2.746531  1.207154
   F (  4)  2.829109  2.219219  1.410907

 Requested basis set is 6-311++G(d,p)
 There are 37 shells and 114 basis functions
 A cutoff of  1.0D-14 yielded    654 shell pairs
 There are      6454 function pairs (      7167 Cartesian)
 Smallest overlap matrix eigenvalue = 1.87E-04
 Guess MOs from SCF MO coefficient file

 -----------------------------------------------------------------------
  General SCF calculation program by
  Eric Jon Sundstrom, Paul Horn, Yuezhi Mao, Dmitri Zuev, Alec White,
  David Stuck, Shaama M.S., Shane Yost, Joonho Lee, David Small,
  Daniel Levine, Susi Lehtola, Hugh Burton, Evgeny Epifanovsky
 -----------------------------------------------------------------------
 Hartree-Fock
 using 6 threads for integral computing
 -------------------------------------------------------
 OpenMP Integral computing Module                
 Release: version 2.0, May 2017, Q-Chem Inc. Pleasanton 
 -------------------------------------------------------
 A restricted SCF calculation will be
 performed using DIIS
 SCF converges when DIIS error is below 1.0e-08
 ---------------------------------------
  Cycle       Energy         DIIS error
 ---------------------------------------
    1   -2780.6042514473      2.40e-05  
    2   -2780.6042526164      7.18e-06  
    3   -2780.6042527628      4.31e-06  
    4   -2780.6042528006      1.39e-06  
    5   -2780.6042528103      6.66e-07  
    6   -2780.6042528131      3.04e-07  
    7   -2780.6042528137      1.36e-07  
    8   -2780.6042528138      3.86e-08  
    9   -2780.6042528138      1.59e-08  
   10   -2780.6042528138      7.62e-09  Convergence criterion met
 ---------------------------------------
 SCF time:   CPU 5.75s  wall 1.00s 
 SCF   energy in the final basis set =    -2780.6042528138
 Total energy in the final basis set =    -2780.6042528138


 ------------------------------------------------------------------------------

   CCMAN2: suite of methods based on coupled cluster
           and equation of motion theories.

   Components:
   * libvmm-1.3-trunk
     by Evgeny Epifanovsky, Ilya Kaliman.
   * libtensor-2.5-trunk
     by Evgeny Epifanovsky, Michael Wormit, Dmitry Zuev, Sam Manzer, 
        Ilya Kaliman.
   * libcc-2.5-trunk
     by Evgeny Epifanovsky, Arik Landau, Tomasz Kus, Kirill Khistyaev, 
        Dmitry Zuev, Prashant Manohar, Xintian Feng, Anna Krylov, 
        Matthew Goldey, Alec White, Thomas Jagau, Kaushik Nanda, 
        Anastasia Gunina, Alexander Kunitsa, Joonho Lee.

   CCMAN original authors:
   Anna I. Krylov, C. David Sherrill, Steven R. Gwaltney,
   Edward F. C. Byrd (2000)
   Sergey V. Levchenko, Lyudmila V. Slipchenko, Tao Wang,
   Ana-Maria C. Cristian (2003)
   Piotr A. Pieniazek, C. Melania Oana, Evgeny Epifanovsky (2007)
   Prashant Manohar (2009)

 ------------------------------------------------------------------------------


 Allocating and initializing 63808MB of RAM...
 Calculation will run on 6 cores.


 Alpha MOs, Restricted
 -- Occupied --                  
-490.09  -65.22  -58.58  -58.58  -58.58  -26.36  -15.78  -15.73
  1 A     2 A     3 A     4 A     5 A     6 A     7 A     8 A                  
 -9.902  -7.518  -7.506  -7.505  -3.258  -3.253  -3.252  -3.238
  9 A    10 A    11 A    12 A    13 A    14 A    15 A    16 A                  
 -3.238  -1.670  -1.428  -1.083  -0.899  -0.754  -0.741  -0.738
 17 A    18 A    19 A    20 A    21 A    22 A    23 A    24 A                  
 -0.613  -0.591  -0.495  -0.458  -0.449
 25 A    26 A    27 A    28 A    29 A                                          
 -- Virtual --                   
  0.021   0.070   0.076   0.101   0.104   0.108   0.156   0.178
 30 A    31 A    32 A    33 A    34 A    35 A    36 A    37 A                  
  0.186   0.206   0.244   0.248   0.282   0.303   0.312   0.366
 38 A    39 A    40 A    41 A    42 A    43 A    44 A    45 A                  
  0.386   0.417   0.506   0.524   0.543   0.552   0.613   0.742
 46 A    47 A    48 A    49 A    50 A    51 A    52 A    53 A                  
  0.746   0.781   0.792   0.815   0.937   0.948   0.988   1.038
 54 A    55 A    56 A    57 A    58 A    59 A    60 A    61 A                  
  1.050   1.083   1.182   1.269   1.474   1.543   1.591   1.632
 62 A    63 A    64 A    65 A    66 A    67 A    68 A    69 A                  
  1.883   1.999   2.015   2.131   2.240   2.248   2.292   2.436
 70 A    71 A    72 A    73 A    74 A    75 A    76 A    77 A                  
  2.489   2.680   2.741   3.014   3.022   3.328   3.977   4.044
 78 A    79 A    80 A    81 A    82 A    83 A    84 A    85 A                  
  4.169   4.173   4.211   4.284   4.375   4.377   4.467   4.502
 86 A    87 A    88 A    89 A    90 A    91 A    92 A    93 A                  
  4.527   4.546   4.620   4.883   4.977   5.503   6.892   6.935
 94 A    95 A    96 A    97 A    98 A    99 A   100 A   101 A                  
  7.108   7.212   8.161   8.184   8.258  36.509  37.086  49.437
102 A   103 A   104 A   105 A   106 A   107 A   108 A   109 A                  
 68.720 293.835 293.854 293.9641028.378
110 A   111 A   112 A   113 A   114 A                                          

 Beta MOs, Restricted
 -- Occupied --                  
-490.09  -65.22  -58.58  -58.58  -58.58  -26.36  -15.78  -15.73
  1 A     2 A     3 A     4 A     5 A     6 A     7 A     8 A                  
 -9.902  -7.518  -7.506  -7.505  -3.258  -3.253  -3.252  -3.238
  9 A    10 A    11 A    12 A    13 A    14 A    15 A    16 A                  
 -3.238  -1.670  -1.428  -1.083  -0.899  -0.754  -0.741  -0.738
 17 A    18 A    19 A    20 A    21 A    22 A    23 A    24 A                  
 -0.613  -0.591  -0.495  -0.458  -0.449
 25 A    26 A    27 A    28 A    29 A                                          
 -- Virtual --                   
  0.021   0.070   0.076   0.101   0.104   0.108   0.156   0.178
 30 A    31 A    32 A    33 A    34 A    35 A    36 A    37 A                  
  0.186   0.206   0.244   0.248   0.282   0.303   0.312   0.366
 38 A    39 A    40 A    41 A    42 A    43 A    44 A    45 A                  
  0.386   0.417   0.506   0.524   0.543   0.552   0.613   0.742
 46 A    47 A    48 A    49 A    50 A    51 A    52 A    53 A                  
  0.746   0.781   0.792   0.815   0.937   0.948   0.988   1.038
 54 A    55 A    56 A    57 A    58 A    59 A    60 A    61 A                  
  1.050   1.083   1.182   1.269   1.474   1.543   1.591   1.632
 62 A    63 A    64 A    65 A    66 A    67 A    68 A    69 A                  
  1.883   1.999   2.015   2.131   2.240   2.248   2.292   2.436
 70 A    71 A    72 A    73 A    74 A    75 A    76 A    77 A                  
  2.489   2.680   2.741   3.014   3.022   3.328   3.977   4.044
 78 A    79 A    80 A    81 A    82 A    83 A    84 A    85 A                  
  4.169   4.173   4.211   4.284   4.375   4.377   4.467   4.502
 86 A    87 A    88 A    89 A    90 A    91 A    92 A    93 A                  
  4.527   4.546   4.620   4.883   4.977   5.503   6.892   6.935
 94 A    95 A    96 A    97 A    98 A    99 A   100 A   101 A                  
  7.108   7.212   8.161   8.184   8.258  36.509  37.086  49.437
102 A   103 A   104 A   105 A   106 A   107 A   108 A   109 A                  
 68.720 293.835 293.854 293.9641028.378
110 A   111 A   112 A   113 A   114 A                                          

 Occupation and symmetry of molecular orbitals

 Point group: C1 (1 irreducible representation).

                           A     All 
 -------------------------------------
 All molecular orbitals:
  - Alpha                  114   114 
  - Beta                   114   114 
 -------------------------------------
 Alpha orbitals:
  - Frozen occupied        12    12  
  - Active occupied        17    17  
  - Active virtual         85    85  
  - Frozen virtual         0     0   
 -------------------------------------
 Beta orbitals:
  - Frozen occupied        12    12  
  - Active occupied        17    17  
  - Active virtual         85    85  
  - Frozen virtual         0     0   
 -------------------------------------

 Import integrals:   CPU 0.00 s  wall 0.00 s

 Import integrals:   CPU 29.87 s  wall 6.65 s

 MP2 amplitudes:   CPU 0.17 s  wall 0.14 s

Running a double precision version
           CCSD T amplitudes will be solved using DIIS.

           Start     Size      MaxIter   EConv     TConv     
           3         7         100       1.00e-07  1.00e-05  
 ------------------------------------------------------------------------------
           Energy (a.u.)   Ediff      Tdiff       Comment
 ------------------------------------------------------------------------------
         -2781.44964658                           
     1   -2781.41369228   3.60e-02   7.73e-01     
     2   -2781.44589482   3.22e-02   1.06e-01     
     3   -2781.44211833   3.78e-03   4.97e-02     
     4   -2781.44560369   3.49e-03   2.21e-02     Switched to DIIS steps.
     5   -2781.44686115   1.26e-03   1.29e-02     
     6   -2781.44700434   1.43e-04   3.56e-03     
     7   -2781.44702811   2.38e-05   1.72e-03     
     8   -2781.44704329   1.52e-05   6.78e-04     
     9   -2781.44705043   7.14e-06   3.68e-04     
    10   -2781.44704986   5.69e-07   9.40e-05     
    11   -2781.44705050   6.44e-07   3.95e-05     
    12   -2781.44705033   1.75e-07   2.64e-05     
    13   -2781.44705030   2.36e-08   8.42e-06     
 ------------------------------------------------------------------------------
         -2781.44705030                           CCSD T converged.

End of double precision
 SCF energy                 = -2780.60425281
 MP2 energy                 = -2781.44964658
 CCSD correlation energy     =    -0.84279749
 CCSD total energy           = -2781.44705030

 CCSD  T1^2 = 0.0193  T2^2 = 0.2551  Leading amplitudes:

 Amplitude    Orbitals with energies
 -0.0295       27 (A) A                  ->    30 (A) A                   
              -0.4947                          0.0211                     
 -0.0295       27 (A) B                  ->    30 (A) B                   
              -0.4947                          0.0211                     
 -0.0288       25 (A) A                  ->    30 (A) A                   
              -0.6135                          0.0211                     
 -0.0288       25 (A) B                  ->    30 (A) B                   
              -0.6135                          0.0211                     

 Amplitude    Orbitals with energies
 -0.0828       26 (A) A      26 (A) B    ->    31 (A) A      31 (A) B     
              -0.5906       -0.5906            0.0704        0.0704       
  0.0828       26 (A) A      26 (A) B    ->    31 (A) B      31 (A) A     
              -0.5906       -0.5906            0.0704        0.0704       
  0.0828       26 (A) B      26 (A) A    ->    31 (A) A      31 (A) B     
              -0.5906       -0.5906            0.0704        0.0704       
 -0.0828       26 (A) B      26 (A) A    ->    31 (A) B      31 (A) A     
              -0.5906       -0.5906            0.0704        0.0704       

 Computing CCSD intemediates for later calculations in double precision
 Finished.

Running a double precision version
           CCSD Lambda amplitudes will be solved using DIIS.
           Start     Size      MaxIter   EConv     LConv     
           3         7         100       1.00e-07  1.00e-05  
 ------------------------------------------------------------------------------
            Enorm      Ldiff       Comment
 ------------------------------------------------------------------------------
     1     5.87e-02   4.00e-02     
     2     1.85e-02   6.33e-03     
     3     8.46e-03   1.33e-03     
     4     4.42e-03   1.33e-03     Switched to DIIS steps.
     5     1.60e-03   8.88e-04     
     6     8.20e-04   3.03e-04     
     7     2.68e-04   1.05e-04     
     8     1.20e-04   8.97e-06     
     9     4.40e-05   2.33e-06     
    10     2.22e-05   4.26e-07     
    11     1.12e-05   1.23e-08     
    12     4.73e-06   7.32e-07     
    13     2.04e-06   2.31e-07     
    14     9.35e-07   2.56e-08     
    15     4.27e-07   1.33e-08     
    16     2.44e-07   4.27e-08     
    17     1.15e-07   2.42e-08     
    18     5.33e-08   8.44e-09     
 ------------------------------------------------------------------------------
                                   CCSD Lambda converged.

 Computing density matrices in double precision...
           Orbital response amplitudes will be solved using DIIS.
           Start     Size      MaxIter   EConv     LConv     
           3         7         100       1.00e-06  1.00e-06  
 ------------------------------------------------------------------------------
            Enorm      Ldiff       Comment
 ------------------------------------------------------------------------------
     1     1.22e-01   4.35e-03     
     2     1.39e-01   1.11e-02     
     3     1.98e-01   4.06e-02     
     4     1.50e-02   9.33e-02     Switched to DIIS steps.
     5     6.09e-03   7.52e-05     
     6     1.44e-03   1.12e-03     
     7     4.71e-04   1.22e-04     
     8     1.20e-04   7.48e-05     
     9     7.52e-05   3.07e-05     
    10     1.38e-05   1.25e-05     
    11     6.92e-06   1.62e-06     
    12     3.57e-06   7.49e-07     
    13     3.73e-07   1.90e-07     
 ------------------------------------------------------------------------------
                                   Orbital response converged.

 Computing density matrices... Done.
 CCSD calculation:   CPU 1156.06 s  wall 201.70 s

 Transferring MO TPDM to AO TPDM
 Transferring g2_o1o1o1o1
 Transferring g2_o1o1o1v1
 Transferring g2_o1o1v1v1
 Transferring g2_o1v1o1v1
 Transferring g2_o1v1v1v1
 Transferring g2_v1v1v1v1
 Adding separable TPDM
 Computing TPDM gradient
 --------------------------------------------------------
 2e gradient
  Atom          X               Y               Z
 --------------------------------------------------------
    1        -34.710820        9.931509        0.010648  
    2          0.343576      -19.911057       -0.021953  
    3         22.010777       -3.239503        0.010047  
    4         12.356468       13.219051        0.001258  
 --------------------------------------------------------
 --------------------------------------------------------
 Final gradient
  Atom          X               Y               Z
 --------------------------------------------------------
    1        -34.710820        9.931509        0.010648  
    2          0.343576      -19.911057       -0.021953  
    3         22.010777       -3.239503        0.010047  
    4         12.356468       13.219051        0.001258  
 --------------------------------------------------------
 Analytic gradient from two-electron contribution:   CPU 202.05 s  wall 56.79 s

 Total ccman2 time:   CPU 1396.95 s  wall 268.12 s


 --------------------------------------------------------------

                    Orbital Energies (a.u.)
 --------------------------------------------------------------

 Alpha MOs
 -- Occupied --
******* -65.223 -58.584 -58.581 -58.581 -26.356 -15.784 -15.735
 -9.902  -7.518  -7.506  -7.505  -3.258  -3.253  -3.252  -3.238
 -3.238  -1.670  -1.428  -1.083  -0.899  -0.754  -0.741  -0.738
 -0.613  -0.591  -0.495  -0.458  -0.449
 -- Virtual --
  0.021   0.070   0.076   0.101   0.104   0.108   0.156   0.178
  0.186   0.206   0.244   0.248   0.282   0.303   0.312   0.366
  0.386   0.417   0.506   0.524   0.543   0.552   0.613   0.742
  0.746   0.781   0.792   0.815   0.937   0.948   0.988   1.038
  1.050   1.083   1.182   1.269   1.474   1.543   1.591   1.632
  1.883   1.999   2.015   2.131   2.240   2.248   2.292   2.436
  2.489   2.680   2.741   3.014   3.022   3.328   3.977   4.044
  4.169   4.173   4.211   4.284   4.375   4.377   4.467   4.502
  4.527   4.546   4.620   4.883   4.977   5.503   6.892   6.935
  7.108   7.212   8.161   8.184   8.258  36.509  37.086  49.437
 68.720 293.835 293.854 293.9641028.378
 --------------------------------------------------------------

          Ground-State Mulliken Net Atomic Charges

     Atom                 Charge (a.u.)
  ----------------------------------------
      1 Br                    0.030421
      2 N                     0.062220
      3 N                    -0.025911
      4 F                    -0.066730
  ----------------------------------------
  Sum of atomic charges =     0.000000

 -----------------------------------------------------------------
                    Cartesian Multipole Moments
 -----------------------------------------------------------------
    Charge (ESU x 10^10)
                 0.0000
    Dipole Moment (Debye)
         X       1.1100      Y      -0.1261      Z      -0.0004
       Tot       1.1171
    Quadrupole Moments (Debye-Ang)
        XX     -34.9371     XY      -1.5287     YY     -36.2552
        XZ      -0.0017     YZ      -0.0004     ZZ     -33.7521
    Octopole Moments (Debye-Ang^2)
       XXX      25.1886    XXY      -4.6437    XYY       7.8625
       YYY     -10.8639    XXZ      -0.0078    XYZ       0.0017
       YYZ      -0.0079    XZZ       3.5845    YZZ      -2.1763
       ZZZ      -0.0156
    Hexadecapole Moments (Debye-Ang^3)
      XXXX    -343.9928   XXXY       2.5532   XXYY     -76.3074
      XYYY       7.9101   YYYY    -107.7596   XXXZ       0.0007
      XXYZ      -0.0035   XYYZ       0.0031   YYYZ      -0.0209
      XXZZ     -61.2705   XYZZ       1.8908   YYZZ     -23.0410
      XZZZ       0.0080   YZZZ      -0.0160   ZZZZ     -34.4866
 -----------------------------------------------------------------
 DrvMan completing analytic gradient of the correlated energy
 Correlated dipole moment
            1
    1   0.4367029
    2  -0.0496168
    3  -0.0001626
 Energy read as -2781.447050303
 Full Analytical Gradient: (in a.u., or Hartree/Bohr)
             1             2             3             4
    1   -0.00001984   -0.00004423    0.00008463   -0.00002056
    2    0.00000675    0.00000159   -0.00000688   -0.00000146
    3   -0.00003566    0.00008827   -0.00009906    0.00004645
 Gradient time:  CPU 1.45 s  wall 1.46 s
 ----------------------------------------------------------------
             Standard Nuclear Orientation (Angstroms)
    I     Atom           X                Y                Z
 ----------------------------------------------------------------
    1      Br      0.9341175080    -0.0884288774     0.0000000000
    2      N      -0.6366017025     1.0267738137    -0.0000000000
    3      N      -1.7391446618     0.5374746038    -0.0000000000
    4      F      -1.7840986923    -0.8727475793     0.0000000000
 ----------------------------------------------------------------
 Nuclear Repulsion Energy =   233.5907267827 hartrees
 There are       29 alpha and       29 beta electrons

                       Distance Matrix (Angstroms)
             Br(  1)   N (  2)   N (  3)
   N (  2)  1.926353
   N (  3)  2.745557  1.206240
   F (  4)  2.829109  2.219219  1.410939

 Requested basis set is 6-311++G(d,p)
 There are 37 shells and 114 basis functions
 A cutoff of  1.0D-14 yielded    654 shell pairs
 There are      6454 function pairs (      7167 Cartesian)
 Smallest overlap matrix eigenvalue = 1.86E-04
 Guess MOs from SCF MO coefficient file

 -----------------------------------------------------------------------
  General SCF calculation program by
  Eric Jon Sundstrom, Paul Horn, Yuezhi Mao, Dmitri Zuev, Alec White,
  David Stuck, Shaama M.S., Shane Yost, Joonho Lee, David Small,
  Daniel Levine, Susi Lehtola, Hugh Burton, Evgeny Epifanovsky
 -----------------------------------------------------------------------
 Hartree-Fock
 using 6 threads for integral computing
 -------------------------------------------------------
 OpenMP Integral computing Module                
 Release: version 2.0, May 2017, Q-Chem Inc. Pleasanton 
 -------------------------------------------------------
 A restricted SCF calculation will be
 performed using DIIS
 SCF converges when DIIS error is below 1.0e-08
 ---------------------------------------
  Cycle       Energy         DIIS error
 ---------------------------------------
    1   -2780.6043410687      2.98e-05  
    2   -2780.6043425906      8.48e-06  
    3   -2780.6043427655      4.99e-06  
    4   -2780.6043428140      1.63e-06  
    5   -2780.6043428238      7.14e-07  
    6   -2780.6043428268      3.45e-07  
    7   -2780.6043428275      1.65e-07  
    8   -2780.6043428277      5.14e-08  
    9   -2780.6043428277      1.79e-08  
   10   -2780.6043428277      9.21e-09  Convergence criterion met
 ---------------------------------------
 SCF time:   CPU 5.72s  wall 1.00s 
 SCF   energy in the final basis set =    -2780.6043428277
 Total energy in the final basis set =    -2780.6043428277


 ------------------------------------------------------------------------------

   CCMAN2: suite of methods based on coupled cluster
           and equation of motion theories.

   Components:
   * libvmm-1.3-trunk
     by Evgeny Epifanovsky, Ilya Kaliman.
   * libtensor-2.5-trunk
     by Evgeny Epifanovsky, Michael Wormit, Dmitry Zuev, Sam Manzer, 
        Ilya Kaliman.
   * libcc-2.5-trunk
     by Evgeny Epifanovsky, Arik Landau, Tomasz Kus, Kirill Khistyaev, 
        Dmitry Zuev, Prashant Manohar, Xintian Feng, Anna Krylov, 
        Matthew Goldey, Alec White, Thomas Jagau, Kaushik Nanda, 
        Anastasia Gunina, Alexander Kunitsa, Joonho Lee.

   CCMAN original authors:
   Anna I. Krylov, C. David Sherrill, Steven R. Gwaltney,
   Edward F. C. Byrd (2000)
   Sergey V. Levchenko, Lyudmila V. Slipchenko, Tao Wang,
   Ana-Maria C. Cristian (2003)
   Piotr A. Pieniazek, C. Melania Oana, Evgeny Epifanovsky (2007)
   Prashant Manohar (2009)

 ------------------------------------------------------------------------------


 Allocating and initializing 63808MB of RAM...
 Calculation will run on 6 cores.


 Alpha MOs, Restricted
 -- Occupied --                  
-490.09  -65.22  -58.58  -58.58  -58.58  -26.36  -15.78  -15.73
  1 A     2 A     3 A     4 A     5 A     6 A     7 A     8 A                  
 -9.902  -7.518  -7.506  -7.505  -3.258  -3.253  -3.252  -3.238
  9 A    10 A    11 A    12 A    13 A    14 A    15 A    16 A                  
 -3.238  -1.670  -1.428  -1.083  -0.899  -0.755  -0.742  -0.738
 17 A    18 A    19 A    20 A    21 A    22 A    23 A    24 A                  
 -0.614  -0.591  -0.494  -0.458  -0.449
 25 A    26 A    27 A    28 A    29 A                                          
 -- Virtual --                   
  0.021   0.071   0.076   0.101   0.104   0.108   0.156   0.178
 30 A    31 A    32 A    33 A    34 A    35 A    36 A    37 A                  
  0.186   0.206   0.244   0.248   0.282   0.303   0.312   0.366
 38 A    39 A    40 A    41 A    42 A    43 A    44 A    45 A                  
  0.386   0.417   0.506   0.524   0.543   0.552   0.614   0.742
 46 A    47 A    48 A    49 A    50 A    51 A    52 A    53 A                  
  0.746   0.781   0.792   0.815   0.937   0.948   0.988   1.038
 54 A    55 A    56 A    57 A    58 A    59 A    60 A    61 A                  
  1.050   1.083   1.183   1.269   1.474   1.543   1.591   1.632
 62 A    63 A    64 A    65 A    66 A    67 A    68 A    69 A                  
  1.884   1.999   2.014   2.131   2.240   2.248   2.292   2.436
 70 A    71 A    72 A    73 A    74 A    75 A    76 A    77 A                  
  2.489   2.681   2.741   3.016   3.023   3.329   3.977   4.044
 78 A    79 A    80 A    81 A    82 A    83 A    84 A    85 A                  
  4.169   4.173   4.211   4.284   4.375   4.378   4.467   4.502
 86 A    87 A    88 A    89 A    90 A    91 A    92 A    93 A                  
  4.527   4.546   4.620   4.883   4.977   5.503   6.892   6.935
 94 A    95 A    96 A    97 A    98 A    99 A   100 A   101 A                  
  7.108   7.212   8.161   8.184   8.258  36.509  37.090  49.437
102 A   103 A   104 A   105 A   106 A   107 A   108 A   109 A                  
 68.720 293.835 293.854 293.9641028.378
110 A   111 A   112 A   113 A   114 A                                          

 Beta MOs, Restricted
 -- Occupied --                  
-490.09  -65.22  -58.58  -58.58  -58.58  -26.36  -15.78  -15.73
  1 A     2 A     3 A     4 A     5 A     6 A     7 A     8 A                  
 -9.902  -7.518  -7.506  -7.505  -3.258  -3.253  -3.252  -3.238
  9 A    10 A    11 A    12 A    13 A    14 A    15 A    16 A                  
 -3.238  -1.670  -1.428  -1.083  -0.899  -0.755  -0.742  -0.738
 17 A    18 A    19 A    20 A    21 A    22 A    23 A    24 A                  
 -0.614  -0.591  -0.494  -0.458  -0.449
 25 A    26 A    27 A    28 A    29 A                                          
 -- Virtual --                   
  0.021   0.071   0.076   0.101   0.104   0.108   0.156   0.178
 30 A    31 A    32 A    33 A    34 A    35 A    36 A    37 A                  
  0.186   0.206   0.244   0.248   0.282   0.303   0.312   0.366
 38 A    39 A    40 A    41 A    42 A    43 A    44 A    45 A                  
  0.386   0.417   0.506   0.524   0.543   0.552   0.614   0.742
 46 A    47 A    48 A    49 A    50 A    51 A    52 A    53 A                  
  0.746   0.781   0.792   0.815   0.937   0.948   0.988   1.038
 54 A    55 A    56 A    57 A    58 A    59 A    60 A    61 A                  
  1.050   1.083   1.183   1.269   1.474   1.543   1.591   1.632
 62 A    63 A    64 A    65 A    66 A    67 A    68 A    69 A                  
  1.884   1.999   2.014   2.131   2.240   2.248   2.292   2.436
 70 A    71 A    72 A    73 A    74 A    75 A    76 A    77 A                  
  2.489   2.681   2.741   3.016   3.023   3.329   3.977   4.044
 78 A    79 A    80 A    81 A    82 A    83 A    84 A    85 A                  
  4.169   4.173   4.211   4.284   4.375   4.378   4.467   4.502
 86 A    87 A    88 A    89 A    90 A    91 A    92 A    93 A                  
  4.527   4.546   4.620   4.883   4.977   5.503   6.892   6.935
 94 A    95 A    96 A    97 A    98 A    99 A   100 A   101 A                  
  7.108   7.212   8.161   8.184   8.258  36.509  37.090  49.437
102 A   103 A   104 A   105 A   106 A   107 A   108 A   109 A                  
 68.720 293.835 293.854 293.9641028.378
110 A   111 A   112 A   113 A   114 A                                          

 Occupation and symmetry of molecular orbitals

 Point group: C1 (1 irreducible representation).

                           A     All 
 -------------------------------------
 All molecular orbitals:
  - Alpha                  114   114 
  - Beta                   114   114 
 -------------------------------------
 Alpha orbitals:
  - Frozen occupied        12    12  
  - Active occupied        17    17  
  - Active virtual         85    85  
  - Frozen virtual         0     0   
 -------------------------------------
 Beta orbitals:
  - Frozen occupied        12    12  
  - Active occupied        17    17  
  - Active virtual         85    85  
  - Frozen virtual         0     0   
 -------------------------------------

 Import integrals:   CPU 0.00 s  wall 0.00 s

 Import integrals:   CPU 30.53 s  wall 6.82 s

 MP2 amplitudes:   CPU 0.14 s  wall 0.10 s

Running a double precision version
           CCSD T amplitudes will be solved using DIIS.

           Start     Size      MaxIter   EConv     TConv     
           3         7         100       1.00e-07  1.00e-05  
 ------------------------------------------------------------------------------
           Energy (a.u.)   Ediff      Tdiff       Comment
 ------------------------------------------------------------------------------
         -2781.44963082                           
     1   -2781.41371366   3.59e-02   7.73e-01     
     2   -2781.44589129   3.22e-02   1.06e-01     
     3   -2781.44212102   3.77e-03   4.96e-02     
     4   -2781.44560291   3.48e-03   2.21e-02     Switched to DIIS steps.
     5   -2781.44685967   1.26e-03   1.29e-02     
     6   -2781.44700277   1.43e-04   3.56e-03     
     7   -2781.44702665   2.39e-05   1.72e-03     
     8   -2781.44704187   1.52e-05   6.79e-04     
     9   -2781.44704900   7.14e-06   3.68e-04     
    10   -2781.44704843   5.74e-07   9.40e-05     
    11   -2781.44704908   6.47e-07   3.95e-05     
    12   -2781.44704890   1.77e-07   2.64e-05     
    13   -2781.44704888   2.38e-08   8.44e-06     
 ------------------------------------------------------------------------------
         -2781.44704888                           CCSD T converged.

End of double precision
 SCF energy                 = -2780.60434283
 MP2 energy                 = -2781.44963082
 CCSD correlation energy     =    -0.84270605
 CCSD total energy           = -2781.44704888

 CCSD  T1^2 = 0.0193  T2^2 = 0.2550  Leading amplitudes:

 Amplitude    Orbitals with energies
  0.0295       27 (A) A                  ->    30 (A) A                   
              -0.4945                          0.0211                     
  0.0295       27 (A) B                  ->    30 (A) B                   
              -0.4945                          0.0211                     
 -0.0288       25 (A) A                  ->    30 (A) A                   
              -0.6137                          0.0211                     
 -0.0288       25 (A) B                  ->    30 (A) B                   
              -0.6137                          0.0211                     

 Amplitude    Orbitals with energies
 -0.0825       26 (A) A      26 (A) B    ->    31 (A) A      31 (A) B     
              -0.5909       -0.5909            0.0707        0.0707       
  0.0825       26 (A) A      26 (A) B    ->    31 (A) B      31 (A) A     
              -0.5909       -0.5909            0.0707        0.0707       
  0.0825       26 (A) B      26 (A) A    ->    31 (A) A      31 (A) B     
              -0.5909       -0.5909            0.0707        0.0707       
 -0.0825       26 (A) B      26 (A) A    ->    31 (A) B      31 (A) A     
              -0.5909       -0.5909            0.0707        0.0707       

 Computing CCSD intemediates for later calculations in double precision
 Finished.

Running a double precision version
           CCSD Lambda amplitudes will be solved using DIIS.
           Start     Size      MaxIter   EConv     LConv     
           3         7         100       1.00e-07  1.00e-05  
 ------------------------------------------------------------------------------
            Enorm      Ldiff       Comment
 ------------------------------------------------------------------------------
     1     5.87e-02   4.00e-02     
     2     1.85e-02   6.33e-03     
     3     8.46e-03   1.33e-03     
     4     4.42e-03   1.33e-03     Switched to DIIS steps.
     5     1.60e-03   8.88e-04     
     6     8.20e-04   3.03e-04     
     7     2.68e-04   1.06e-04     
     8     1.20e-04   9.07e-06     
     9     4.41e-05   2.27e-06     
    10     2.22e-05   4.02e-07     
    11     1.12e-05   3.03e-09     
    12     4.73e-06   7.38e-07     
    13     2.04e-06   2.32e-07     
    14     9.35e-07   2.52e-08     
    15     4.27e-07   1.35e-08     
    16     2.44e-07   4.29e-08     
    17     1.15e-07   2.43e-08     
    18     5.34e-08   8.51e-09     
 ------------------------------------------------------------------------------
                                   CCSD Lambda converged.

 Computing density matrices in double precision...
           Orbital response amplitudes will be solved using DIIS.
           Start     Size      MaxIter   EConv     LConv     
           3         7         100       1.00e-06  1.00e-06  
 ------------------------------------------------------------------------------
            Enorm      Ldiff       Comment
 ------------------------------------------------------------------------------
     1     1.22e-01   4.29e-03     
     2     1.39e-01   1.11e-02     
     3     1.97e-01   4.05e-02     
     4     1.50e-02   9.31e-02     Switched to DIIS steps.
     5     6.04e-03   6.41e-05     
     6     1.44e-03   1.12e-03     
     7     4.70e-04   1.24e-04     
     8     1.18e-04   7.39e-05     
     9     7.52e-05   3.04e-05     
    10     1.38e-05   1.25e-05     
    11     6.94e-06   1.64e-06     
    12     3.57e-06   7.49e-07     
    13     3.73e-07   1.87e-07     
 ------------------------------------------------------------------------------
                                   Orbital response converged.

 Computing density matrices... Done.
 CCSD calculation:   CPU 1157.04 s  wall 201.99 s

 Transferring MO TPDM to AO TPDM
 Transferring g2_o1o1o1o1
 Transferring g2_o1o1o1v1
 Transferring g2_o1o1v1v1
 Transferring g2_o1v1o1v1
 Transferring g2_o1v1v1v1
 Transferring g2_v1v1v1v1
 Adding separable TPDM
 Computing TPDM gradient
 --------------------------------------------------------
 2e gradient
  Atom          X               Y               Z
 --------------------------------------------------------
    1        -34.712790        9.931722        0.000001  
    2          0.329402      -19.923554       -0.000000  
    3         22.018597       -3.226152       -0.000000  
    4         12.364791       13.217984       -0.000001  
 --------------------------------------------------------
 --------------------------------------------------------
 Final gradient
  Atom          X               Y               Z
 --------------------------------------------------------
    1        -34.712790        9.931722        0.000001  
    2          0.329402      -19.923554       -0.000000  
    3         22.018597       -3.226152       -0.000000  
    4         12.364791       13.217984       -0.000001  
 --------------------------------------------------------
 Analytic gradient from two-electron contribution:   CPU 186.74 s  wall 53.45 s

 Total ccman2 time:   CPU 1379.38 s  wall 263.98 s


 --------------------------------------------------------------

                    Orbital Energies (a.u.)
 --------------------------------------------------------------

 Alpha MOs
 -- Occupied --
******* -65.223 -58.584 -58.581 -58.581 -26.356 -15.784 -15.735
 -9.902  -7.518  -7.506  -7.505  -3.258  -3.253  -3.252  -3.238
 -3.238  -1.670  -1.428  -1.083  -0.899  -0.755  -0.742  -0.738
 -0.614  -0.591  -0.494  -0.458  -0.449
 -- Virtual --
  0.021   0.071   0.076   0.101   0.104   0.108   0.156   0.178
  0.186   0.206   0.244   0.248   0.282   0.303   0.312   0.366
  0.386   0.417   0.506   0.524   0.543   0.552   0.614   0.742
  0.746   0.781   0.792   0.815   0.937   0.948   0.988   1.038
  1.050   1.083   1.183   1.269   1.474   1.543   1.591   1.632
  1.884   1.999   2.014   2.131   2.240   2.248   2.292   2.436
  2.489   2.681   2.741   3.016   3.023   3.329   3.977   4.044
  4.169   4.173   4.211   4.284   4.375   4.378   4.467   4.502
  4.527   4.546   4.620   4.883   4.977   5.503   6.892   6.935
  7.108   7.212   8.161   8.184   8.258  36.509  37.090  49.437
 68.720 293.835 293.854 293.9641028.378
 --------------------------------------------------------------

          Ground-State Mulliken Net Atomic Charges

     Atom                 Charge (a.u.)
  ----------------------------------------
      1 Br                    0.030210
      2 N                     0.062608
      3 N                    -0.026120
      4 F                    -0.066697
  ----------------------------------------
  Sum of atomic charges =    -0.000000

 -----------------------------------------------------------------
                    Cartesian Multipole Moments
 -----------------------------------------------------------------
    Charge (ESU x 10^10)
                 0.0000
    Dipole Moment (Debye)
         X       1.1099      Y      -0.1244      Z       0.0000
       Tot       1.1168
    Quadrupole Moments (Debye-Ang)
        XX     -34.9414     XY      -1.5298     YY     -36.2514
        XZ      -0.0000     YZ       0.0000     ZZ     -33.7502
    Octopole Moments (Debye-Ang^2)
       XXX      25.1723    XXY      -4.6417    XYY       7.8541
       YYY     -10.8544    XXZ       0.0000    XYZ      -0.0000
       YYZ      -0.0000    XZZ       3.5760    YZZ      -2.1733
       ZZZ      -0.0000
    Hexadecapole Moments (Debye-Ang^3)
      XXXX    -343.8968   XXXY       2.5375   XXYY     -76.2837
      XYYY       7.8950   YYYY    -107.7404   XXXZ      -0.0000
      XXYZ       0.0000   XYYZ      -0.0000   YYYZ       0.0000
      XXZZ     -61.2506   XYZZ       1.8848   YYZZ     -23.0375
      XZZZ      -0.0000   YZZZ      -0.0000   ZZZZ     -34.4839
 -----------------------------------------------------------------
 DrvMan completing analytic gradient of the correlated energy
 Correlated dipole moment
            1
    1   0.4366529
    2  -0.0489307
    3   0.0000001
 Energy read as -2781.447048876
 Full Analytical Gradient: (in a.u., or Hartree/Bohr)
             1             2             3             4
    1   -0.00014789   -0.00122594    0.00150545   -0.00013162
    2    0.00003317   -0.00036901    0.00026070    0.00007515
    3   -0.00000002   -0.00000002    0.00000004   -0.00000000
 Gradient time:  CPU 1.39 s  wall 1.41 s
 ----------------------------------------------------------------
             Standard Nuclear Orientation (Angstroms)
    I     Atom           X                Y                Z
 ----------------------------------------------------------------
    1      Br      0.9341175080    -0.0884288774     0.0000000000
    2      N      -0.6366017025     1.0267738137    -0.0000000000
    3      N      -1.7411446618     0.5374746038    -0.0000000000
    4      F      -1.7840986923    -0.8727475793     0.0000000000
 ----------------------------------------------------------------
 Nuclear Repulsion Energy =   233.5257675253 hartrees
 There are       29 alpha and       29 beta electrons

                       Distance Matrix (Angstroms)
             Br(  1)   N (  2)   N (  3)
   N (  2)  1.926353
   N (  3)  2.747505  1.208068
   F (  4)  2.829109  2.219219  1.410876

 Requested basis set is 6-311++G(d,p)
 There are 37 shells and 114 basis functions
 A cutoff of  1.0D-14 yielded    654 shell pairs
 There are      6454 function pairs (      7167 Cartesian)
 Smallest overlap matrix eigenvalue = 1.88E-04
 Guess MOs from SCF MO coefficient file

 -----------------------------------------------------------------------
  General SCF calculation program by
  Eric Jon Sundstrom, Paul Horn, Yuezhi Mao, Dmitri Zuev, Alec White,
  David Stuck, Shaama M.S., Shane Yost, Joonho Lee, David Small,
  Daniel Levine, Susi Lehtola, Hugh Burton, Evgeny Epifanovsky
 -----------------------------------------------------------------------
 Hartree-Fock
 using 6 threads for integral computing
 -------------------------------------------------------
 OpenMP Integral computing Module                
 Release: version 2.0, May 2017, Q-Chem Inc. Pleasanton 
 -------------------------------------------------------
 A restricted SCF calculation will be
 performed using DIIS
 SCF converges when DIIS error is below 1.0e-08
 ---------------------------------------
  Cycle       Energy         DIIS error
 ---------------------------------------
    1   -2780.6041559860      4.97e-05  
    2   -2780.6041596201      1.43e-05  
    3   -2780.6041599964      8.37e-06  
    4   -2780.6041601117      2.40e-06  
    5   -2780.6041601263      9.10e-07  
    6   -2780.6041601296      4.04e-07  
    7   -2780.6041601302      1.82e-07  
    8   -2780.6041601304      6.06e-08  
    9   -2780.6041601304      1.88e-08  
   10   -2780.6041601304      9.66e-09  Convergence criterion met
 ---------------------------------------
 SCF time:   CPU 5.58s  wall 1.00s 
 SCF   energy in the final basis set =    -2780.6041601304
 Total energy in the final basis set =    -2780.6041601304


 ------------------------------------------------------------------------------

   CCMAN2: suite of methods based on coupled cluster
           and equation of motion theories.

   Components:
   * libvmm-1.3-trunk
     by Evgeny Epifanovsky, Ilya Kaliman.
   * libtensor-2.5-trunk
     by Evgeny Epifanovsky, Michael Wormit, Dmitry Zuev, Sam Manzer, 
        Ilya Kaliman.
   * libcc-2.5-trunk
     by Evgeny Epifanovsky, Arik Landau, Tomasz Kus, Kirill Khistyaev, 
        Dmitry Zuev, Prashant Manohar, Xintian Feng, Anna Krylov, 
        Matthew Goldey, Alec White, Thomas Jagau, Kaushik Nanda, 
        Anastasia Gunina, Alexander Kunitsa, Joonho Lee.

   CCMAN original authors:
   Anna I. Krylov, C. David Sherrill, Steven R. Gwaltney,
   Edward F. C. Byrd (2000)
   Sergey V. Levchenko, Lyudmila V. Slipchenko, Tao Wang,
   Ana-Maria C. Cristian (2003)
   Piotr A. Pieniazek, C. Melania Oana, Evgeny Epifanovsky (2007)
   Prashant Manohar (2009)

 ------------------------------------------------------------------------------


 Allocating and initializing 63808MB of RAM...
 Calculation will run on 6 cores.


 Alpha MOs, Restricted
 -- Occupied --                  
-490.09  -65.22  -58.58  -58.58  -58.58  -26.36  -15.78  -15.73
  1 A     2 A     3 A     4 A     5 A     6 A     7 A     8 A                  
 -9.902  -7.518  -7.506  -7.505  -3.258  -3.253  -3.252  -3.238
  9 A    10 A    11 A    12 A    13 A    14 A    15 A    16 A                  
 -3.238  -1.670  -1.427  -1.083  -0.899  -0.754  -0.741  -0.738
 17 A    18 A    19 A    20 A    21 A    22 A    23 A    24 A                  
 -0.613  -0.590  -0.495  -0.458  -0.449
 25 A    26 A    27 A    28 A    29 A                                          
 -- Virtual --                   
  0.021   0.070   0.076   0.101   0.104   0.108   0.156   0.178
 30 A    31 A    32 A    33 A    34 A    35 A    36 A    37 A                  
  0.186   0.206   0.244   0.248   0.282   0.303   0.312   0.366
 38 A    39 A    40 A    41 A    42 A    43 A    44 A    45 A                  
  0.386   0.417   0.506   0.524   0.543   0.552   0.613   0.742
 46 A    47 A    48 A    49 A    50 A    51 A    52 A    53 A                  
  0.746   0.781   0.792   0.815   0.937   0.948   0.988   1.038
 54 A    55 A    56 A    57 A    58 A    59 A    60 A    61 A                  
  1.050   1.083   1.182   1.269   1.474   1.543   1.591   1.632
 62 A    63 A    64 A    65 A    66 A    67 A    68 A    69 A                  
  1.883   1.999   2.015   2.131   2.240   2.248   2.292   2.435
 70 A    71 A    72 A    73 A    74 A    75 A    76 A    77 A                  
  2.489   2.679   2.740   3.013   3.021   3.327   3.976   4.044
 78 A    79 A    80 A    81 A    82 A    83 A    84 A    85 A                  
  4.168   4.173   4.211   4.283   4.374   4.375   4.466   4.502
 86 A    87 A    88 A    89 A    90 A    91 A    92 A    93 A                  
  4.527   4.546   4.619   4.883   4.978   5.503   6.892   6.935
 94 A    95 A    96 A    97 A    98 A    99 A   100 A   101 A                  
  7.108   7.212   8.161   8.184   8.258  36.509  37.082  49.437
102 A   103 A   104 A   105 A   106 A   107 A   108 A   109 A                  
 68.720 293.835 293.854 293.9641028.378
110 A   111 A   112 A   113 A   114 A                                          

 Beta MOs, Restricted
 -- Occupied --                  
-490.09  -65.22  -58.58  -58.58  -58.58  -26.36  -15.78  -15.73
  1 A     2 A     3 A     4 A     5 A     6 A     7 A     8 A                  
 -9.902  -7.518  -7.506  -7.505  -3.258  -3.253  -3.252  -3.238
  9 A    10 A    11 A    12 A    13 A    14 A    15 A    16 A                  
 -3.238  -1.670  -1.427  -1.083  -0.899  -0.754  -0.741  -0.738
 17 A    18 A    19 A    20 A    21 A    22 A    23 A    24 A                  
 -0.613  -0.590  -0.495  -0.458  -0.449
 25 A    26 A    27 A    28 A    29 A                                          
 -- Virtual --                   
  0.021   0.070   0.076   0.101   0.104   0.108   0.156   0.178
 30 A    31 A    32 A    33 A    34 A    35 A    36 A    37 A                  
  0.186   0.206   0.244   0.248   0.282   0.303   0.312   0.366
 38 A    39 A    40 A    41 A    42 A    43 A    44 A    45 A                  
  0.386   0.417   0.506   0.524   0.543   0.552   0.613   0.742
 46 A    47 A    48 A    49 A    50 A    51 A    52 A    53 A                  
  0.746   0.781   0.792   0.815   0.937   0.948   0.988   1.038
 54 A    55 A    56 A    57 A    58 A    59 A    60 A    61 A                  
  1.050   1.083   1.182   1.269   1.474   1.543   1.591   1.632
 62 A    63 A    64 A    65 A    66 A    67 A    68 A    69 A                  
  1.883   1.999   2.015   2.131   2.240   2.248   2.292   2.435
 70 A    71 A    72 A    73 A    74 A    75 A    76 A    77 A                  
  2.489   2.679   2.740   3.013   3.021   3.327   3.976   4.044
 78 A    79 A    80 A    81 A    82 A    83 A    84 A    85 A                  
  4.168   4.173   4.211   4.283   4.374   4.375   4.466   4.502
 86 A    87 A    88 A    89 A    90 A    91 A    92 A    93 A                  
  4.527   4.546   4.619   4.883   4.978   5.503   6.892   6.935
 94 A    95 A    96 A    97 A    98 A    99 A   100 A   101 A                  
  7.108   7.212   8.161   8.184   8.258  36.509  37.082  49.437
102 A   103 A   104 A   105 A   106 A   107 A   108 A   109 A                  
 68.720 293.835 293.854 293.9641028.378
110 A   111 A   112 A   113 A   114 A                                          

 Occupation and symmetry of molecular orbitals

 Point group: C1 (1 irreducible representation).

                           A     All 
 -------------------------------------
 All molecular orbitals:
  - Alpha                  114   114 
  - Beta                   114   114 
 -------------------------------------
 Alpha orbitals:
  - Frozen occupied        12    12  
  - Active occupied        17    17  
  - Active virtual         85    85  
  - Frozen virtual         0     0   
 -------------------------------------
 Beta orbitals:
  - Frozen occupied        12    12  
  - Active occupied        17    17  
  - Active virtual         85    85  
  - Frozen virtual         0     0   
 -------------------------------------

 Import integrals:   CPU 0.00 s  wall 0.00 s

 Import integrals:   CPU 32.56 s  wall 7.30 s

 MP2 amplitudes:   CPU 0.18 s  wall 0.15 s

Running a double precision version
           CCSD T amplitudes will be solved using DIIS.

           Start     Size      MaxIter   EConv     TConv     
           3         7         100       1.00e-07  1.00e-05  
 ------------------------------------------------------------------------------
           Energy (a.u.)   Ediff      Tdiff       Comment
 ------------------------------------------------------------------------------
         -2781.44965998                           
     1   -2781.41366827   3.60e-02   7.73e-01     
     2   -2781.44589586   3.22e-02   1.06e-01     
     3   -2781.44211308   3.78e-03   4.97e-02     
     4   -2781.44560195   3.49e-03   2.21e-02     Switched to DIIS steps.
     5   -2781.44686011   1.26e-03   1.29e-02     
     6   -2781.44700338   1.43e-04   3.56e-03     
     7   -2781.44702706   2.37e-05   1.72e-03     
     8   -2781.44704219   1.51e-05   6.77e-04     
     9   -2781.44704933   7.14e-06   3.68e-04     
    10   -2781.44704877   5.64e-07   9.41e-05     
    11   -2781.44704941   6.42e-07   3.95e-05     
    12   -2781.44704923   1.74e-07   2.63e-05     
    13   -2781.44704921   2.34e-08   8.40e-06     
 ------------------------------------------------------------------------------
         -2781.44704921                           CCSD T converged.

End of double precision
 SCF energy                 = -2780.60416013
 MP2 energy                 = -2781.44965998
 CCSD correlation energy     =    -0.84288908
 CCSD total energy           = -2781.44704921

 CCSD  T1^2 = 0.0192  T2^2 = 0.2552  Leading amplitudes:

 Amplitude    Orbitals with energies
  0.0295       27 (A) A                  ->    30 (A) A                   
              -0.4948                          0.0212                     
  0.0295       27 (A) B                  ->    30 (A) B                   
              -0.4948                          0.0212                     
 -0.0287       25 (A) A                  ->    30 (A) A                   
              -0.6133                          0.0212                     
 -0.0287       25 (A) B                  ->    30 (A) B                   
              -0.6133                          0.0212                     

 Amplitude    Orbitals with energies
 -0.0830       26 (A) A      26 (A) B    ->    31 (A) A      31 (A) B     
              -0.5903       -0.5903            0.0701        0.0701       
  0.0830       26 (A) A      26 (A) B    ->    31 (A) B      31 (A) A     
              -0.5903       -0.5903            0.0701        0.0701       
  0.0830       26 (A) B      26 (A) A    ->    31 (A) A      31 (A) B     
              -0.5903       -0.5903            0.0701        0.0701       
 -0.0830       26 (A) B      26 (A) A    ->    31 (A) B      31 (A) A     
              -0.5903       -0.5903            0.0701        0.0701       

 Computing CCSD intemediates for later calculations in double precision
 Finished.

Running a double precision version
           CCSD Lambda amplitudes will be solved using DIIS.
           Start     Size      MaxIter   EConv     LConv     
           3         7         100       1.00e-07  1.00e-05  
 ------------------------------------------------------------------------------
            Enorm      Ldiff       Comment
 ------------------------------------------------------------------------------
     1     5.88e-02   4.00e-02     
     2     1.85e-02   6.33e-03     
     3     8.47e-03   1.34e-03     
     4     4.42e-03   1.33e-03     Switched to DIIS steps.
     5     1.60e-03   8.88e-04     
     6     8.21e-04   3.03e-04     
     7     2.68e-04   1.05e-04     
     8     1.20e-04   8.88e-06     
     9     4.40e-05   2.38e-06     
    10     2.21e-05   4.50e-07     
    11     1.12e-05   2.16e-08     
    12     4.73e-06   7.25e-07     
    13     2.04e-06   2.31e-07     
    14     9.36e-07   2.59e-08     
    15     4.27e-07   1.31e-08     
    16     2.43e-07   4.26e-08     
    17     1.15e-07   2.41e-08     
    18     5.32e-08   8.38e-09     
 ------------------------------------------------------------------------------
                                   CCSD Lambda converged.

 Computing density matrices in double precision...
           Orbital response amplitudes will be solved using DIIS.
           Start     Size      MaxIter   EConv     LConv     
           3         7         100       1.00e-06  1.00e-06  
 ------------------------------------------------------------------------------
            Enorm      Ldiff       Comment
 ------------------------------------------------------------------------------
     1     1.22e-01   4.42e-03     
     2     1.40e-01   1.11e-02     
     3     1.98e-01   4.07e-02     
     4     1.50e-02   9.34e-02     Switched to DIIS steps.
     5     6.13e-03   8.62e-05     
     6     1.44e-03   1.13e-03     
     7     4.71e-04   1.20e-04     
     8     1.21e-04   7.57e-05     
     9     7.51e-05   3.09e-05     
    10     1.38e-05   1.24e-05     
    11     6.90e-06   1.60e-06     
    12     3.57e-06   7.49e-07     
    13     3.73e-07   1.94e-07     
 ------------------------------------------------------------------------------
                                   Orbital response converged.

 Computing density matrices... Done.
 CCSD calculation:   CPU 1155.68 s  wall 201.75 s

 Transferring MO TPDM to AO TPDM
 Transferring g2_o1o1o1o1
 Transferring g2_o1o1o1v1
 Transferring g2_o1o1v1v1
 Transferring g2_o1v1o1v1
 Transferring g2_o1v1v1v1
 Transferring g2_v1v1v1v1
 Adding separable TPDM
 Computing TPDM gradient
 --------------------------------------------------------
 2e gradient
  Atom          X               Y               Z
 --------------------------------------------------------
    1        -34.708858        9.931293       -0.000000  
    2          0.357756      -19.898553        0.000000  
    3         22.002960       -3.252829        0.000000  
    4         12.348142       13.220089       -0.000000  
 --------------------------------------------------------
 --------------------------------------------------------
 Final gradient
  Atom          X               Y               Z
 --------------------------------------------------------
    1        -34.708858        9.931293       -0.000000  
    2          0.357756      -19.898553        0.000000  
    3         22.002960       -3.252829        0.000000  
    4         12.348142       13.220089       -0.000000  
 --------------------------------------------------------
 Analytic gradient from two-electron contribution:   CPU 188.82 s  wall 54.62 s

 Total ccman2 time:   CPU 1385.23 s  wall 266.39 s


 --------------------------------------------------------------

                    Orbital Energies (a.u.)
 --------------------------------------------------------------

 Alpha MOs
 -- Occupied --
******* -65.223 -58.584 -58.581 -58.581 -26.356 -15.784 -15.735
 -9.902  -7.518  -7.506  -7.505  -3.258  -3.253  -3.252  -3.238
 -3.238  -1.670  -1.427  -1.083  -0.899  -0.754  -0.741  -0.738
 -0.613  -0.590  -0.495  -0.458  -0.449
 -- Virtual --
  0.021   0.070   0.076   0.101   0.104   0.108   0.156   0.178
  0.186   0.206   0.244   0.248   0.282   0.303   0.312   0.366
  0.386   0.417   0.506   0.524   0.543   0.552   0.613   0.742
  0.746   0.781   0.792   0.815   0.937   0.948   0.988   1.038
  1.050   1.083   1.182   1.269   1.474   1.543   1.591   1.632
  1.883   1.999   2.015   2.131   2.240   2.248   2.292   2.435
  2.489   2.679   2.740   3.013   3.021   3.327   3.976   4.044
  4.168   4.173   4.211   4.283   4.374   4.375   4.466   4.502
  4.527   4.546   4.619   4.883   4.978   5.503   6.892   6.935
  7.108   7.212   8.161   8.184   8.258  36.509  37.082  49.437
 68.720 293.835 293.854 293.9641028.378
 --------------------------------------------------------------

          Ground-State Mulliken Net Atomic Charges

     Atom                 Charge (a.u.)
  ----------------------------------------
      1 Br                    0.030631
      2 N                     0.061834
      3 N                    -0.025702
      4 F                    -0.066763
  ----------------------------------------
  Sum of atomic charges =    -0.000000

 -----------------------------------------------------------------
                    Cartesian Multipole Moments
 -----------------------------------------------------------------
    Charge (ESU x 10^10)
                -0.0000
    Dipole Moment (Debye)
         X       1.1101      Y      -0.1278      Z       0.0000
       Tot       1.1174
    Quadrupole Moments (Debye-Ang)
        XX     -34.9329     XY      -1.5276     YY     -36.2590
        XZ      -0.0000     YZ       0.0000     ZZ     -33.7540
    Octopole Moments (Debye-Ang^2)
       XXX      25.2049    XXY      -4.6457    XYY       7.8708
       YYY     -10.8734    XXZ       0.0000    XYZ      -0.0000
       YYZ      -0.0000    XZZ       3.5930    YZZ      -2.1792
       ZZZ      -0.0000
    Hexadecapole Moments (Debye-Ang^3)
      XXXX    -344.0889   XXXY       2.5687   XXYY     -76.3311
      XYYY       7.9252   YYYY    -107.7787   XXXZ      -0.0000
      XXYZ       0.0000   XYYZ      -0.0000   YYYZ       0.0000
      XXZZ     -61.2905   XYZZ       1.8968   YYZZ     -23.0445
      XZZZ      -0.0000   YZZZ       0.0000   ZZZZ     -34.4893
 -----------------------------------------------------------------
 DrvMan completing analytic gradient of the correlated energy
 Correlated dipole moment
            1
    1   0.4367518
    2  -0.0502990
    3   0.0000000
 Energy read as -2781.447049211
 Full Analytical Gradient: (in a.u., or Hartree/Bohr)
             1             2             3             4
    1    0.00010772    0.00112916   -0.00132763    0.00009075
    2   -0.00001936    0.00036724   -0.00027030   -0.00007758
    3    0.00000000   -0.00000000    0.00000000   -0.00000000
 Gradient time:  CPU 1.42 s  wall 1.42 s
 ----------------------------------------------------------------
             Standard Nuclear Orientation (Angstroms)
    I     Atom           X                Y                Z
 ----------------------------------------------------------------
    1      Br      0.9341175080    -0.0884288774     0.0000000000
    2      N      -0.6366017025     1.0267738137    -0.0000000000
    3      N      -1.7401446618     0.5384746038    -0.0000000000
    4      F      -1.7840986923    -0.8727475793     0.0000000000
 ----------------------------------------------------------------
 Nuclear Repulsion Energy =   233.5447982373 hartrees
 There are       29 alpha and       29 beta electrons

                       Distance Matrix (Angstroms)
             Br(  1)   N (  2)   N (  3)
   N (  2)  1.926353
   N (  3)  2.746759  1.206749
   F (  4)  2.829109  2.219219  1.411907

 Requested basis set is 6-311++G(d,p)
 There are 37 shells and 114 basis functions
 A cutoff of  1.0D-14 yielded    654 shell pairs
 There are      6454 function pairs (      7167 Cartesian)
 Smallest overlap matrix eigenvalue = 1.87E-04
 Guess MOs from SCF MO coefficient file

 -----------------------------------------------------------------------
  General SCF calculation program by
  Eric Jon Sundstrom, Paul Horn, Yuezhi Mao, Dmitri Zuev, Alec White,
  David Stuck, Shaama M.S., Shane Yost, Joonho Lee, David Small,
  Daniel Levine, Susi Lehtola, Hugh Burton, Evgeny Epifanovsky
 -----------------------------------------------------------------------
 Hartree-Fock
 using 6 threads for integral computing
 -------------------------------------------------------
 OpenMP Integral computing Module                
 Release: version 2.0, May 2017, Q-Chem Inc. Pleasanton 
 -------------------------------------------------------
 A restricted SCF calculation will be
 performed using DIIS
 SCF converges when DIIS error is below 1.0e-08
 ---------------------------------------
  Cycle       Energy         DIIS error
 ---------------------------------------
    1   -2780.6042335102      4.08e-05  
    2   -2780.6042360410      1.16e-05  
    3   -2780.6042362798      7.20e-06  
    4   -2780.6042363570      1.68e-06  
    5   -2780.6042363650      7.08e-07  
    6   -2780.6042363666      3.02e-07  
    7   -2780.6042363670      1.39e-07  
    8   -2780.6042363671      5.43e-08  
    9   -2780.6042363671      1.60e-08  
   10   -2780.6042363671      7.17e-09  Convergence criterion met
 ---------------------------------------
 SCF time:   CPU 5.74s  wall 2.00s 
 SCF   energy in the final basis set =    -2780.6042363671
 Total energy in the final basis set =    -2780.6042363671


 ------------------------------------------------------------------------------

   CCMAN2: suite of methods based on coupled cluster
           and equation of motion theories.

   Components:
   * libvmm-1.3-trunk
     by Evgeny Epifanovsky, Ilya Kaliman.
   * libtensor-2.5-trunk
     by Evgeny Epifanovsky, Michael Wormit, Dmitry Zuev, Sam Manzer, 
        Ilya Kaliman.
   * libcc-2.5-trunk
     by Evgeny Epifanovsky, Arik Landau, Tomasz Kus, Kirill Khistyaev, 
        Dmitry Zuev, Prashant Manohar, Xintian Feng, Anna Krylov, 
        Matthew Goldey, Alec White, Thomas Jagau, Kaushik Nanda, 
        Anastasia Gunina, Alexander Kunitsa, Joonho Lee.

   CCMAN original authors:
   Anna I. Krylov, C. David Sherrill, Steven R. Gwaltney,
   Edward F. C. Byrd (2000)
   Sergey V. Levchenko, Lyudmila V. Slipchenko, Tao Wang,
   Ana-Maria C. Cristian (2003)
   Piotr A. Pieniazek, C. Melania Oana, Evgeny Epifanovsky (2007)
   Prashant Manohar (2009)

 ------------------------------------------------------------------------------


 Allocating and initializing 63808MB of RAM...
 Calculation will run on 6 cores.


 Alpha MOs, Restricted
 -- Occupied --                  
-490.09  -65.22  -58.58  -58.58  -58.58  -26.36  -15.78  -15.73
  1 A     2 A     3 A     4 A     5 A     6 A     7 A     8 A                  
 -9.902  -7.518  -7.506  -7.505  -3.258  -3.253  -3.252  -3.238
  9 A    10 A    11 A    12 A    13 A    14 A    15 A    16 A                  
 -3.238  -1.670  -1.428  -1.083  -0.898  -0.754  -0.741  -0.737
 17 A    18 A    19 A    20 A    21 A    22 A    23 A    24 A                  
 -0.614  -0.591  -0.495  -0.458  -0.449
 25 A    26 A    27 A    28 A    29 A                                          
 -- Virtual --                   
  0.021   0.070   0.076   0.101   0.104   0.108   0.156   0.178
 30 A    31 A    32 A    33 A    34 A    35 A    36 A    37 A                  
  0.186   0.206   0.244   0.248   0.282   0.303   0.312   0.366
 38 A    39 A    40 A    41 A    42 A    43 A    44 A    45 A                  
  0.386   0.417   0.506   0.524   0.543   0.552   0.614   0.742
 46 A    47 A    48 A    49 A    50 A    51 A    52 A    53 A                  
  0.746   0.781   0.792   0.815   0.937   0.948   0.988   1.038
 54 A    55 A    56 A    57 A    58 A    59 A    60 A    61 A                  
  1.050   1.083   1.182   1.269   1.474   1.543   1.591   1.633
 62 A    63 A    64 A    65 A    66 A    67 A    68 A    69 A                  
  1.884   1.999   2.015   2.130   2.240   2.248   2.292   2.436
 70 A    71 A    72 A    73 A    74 A    75 A    76 A    77 A                  
  2.489   2.681   2.741   3.015   3.022   3.329   3.976   4.044
 78 A    79 A    80 A    81 A    82 A    83 A    84 A    85 A                  
  4.169   4.173   4.211   4.283   4.374   4.377   4.467   4.501
 86 A    87 A    88 A    89 A    90 A    91 A    92 A    93 A                  
  4.527   4.546   4.620   4.883   4.977   5.501   6.893   6.935
 94 A    95 A    96 A    97 A    98 A    99 A   100 A   101 A                  
  7.107   7.211   8.161   8.184   8.258  36.509  37.087  49.437
102 A   103 A   104 A   105 A   106 A   107 A   108 A   109 A                  
 68.720 293.835 293.854 293.9641028.378
110 A   111 A   112 A   113 A   114 A                                          

 Beta MOs, Restricted
 -- Occupied --                  
-490.09  -65.22  -58.58  -58.58  -58.58  -26.36  -15.78  -15.73
  1 A     2 A     3 A     4 A     5 A     6 A     7 A     8 A                  
 -9.902  -7.518  -7.506  -7.505  -3.258  -3.253  -3.252  -3.238
  9 A    10 A    11 A    12 A    13 A    14 A    15 A    16 A                  
 -3.238  -1.670  -1.428  -1.083  -0.898  -0.754  -0.741  -0.737
 17 A    18 A    19 A    20 A    21 A    22 A    23 A    24 A                  
 -0.614  -0.591  -0.495  -0.458  -0.449
 25 A    26 A    27 A    28 A    29 A                                          
 -- Virtual --                   
  0.021   0.070   0.076   0.101   0.104   0.108   0.156   0.178
 30 A    31 A    32 A    33 A    34 A    35 A    36 A    37 A                  
  0.186   0.206   0.244   0.248   0.282   0.303   0.312   0.366
 38 A    39 A    40 A    41 A    42 A    43 A    44 A    45 A                  
  0.386   0.417   0.506   0.524   0.543   0.552   0.614   0.742
 46 A    47 A    48 A    49 A    50 A    51 A    52 A    53 A                  
  0.746   0.781   0.792   0.815   0.937   0.948   0.988   1.038
 54 A    55 A    56 A    57 A    58 A    59 A    60 A    61 A                  
  1.050   1.083   1.182   1.269   1.474   1.543   1.591   1.633
 62 A    63 A    64 A    65 A    66 A    67 A    68 A    69 A                  
  1.884   1.999   2.015   2.130   2.240   2.248   2.292   2.436
 70 A    71 A    72 A    73 A    74 A    75 A    76 A    77 A                  
  2.489   2.681   2.741   3.015   3.022   3.329   3.976   4.044
 78 A    79 A    80 A    81 A    82 A    83 A    84 A    85 A                  
  4.169   4.173   4.211   4.283   4.374   4.377   4.467   4.501
 86 A    87 A    88 A    89 A    90 A    91 A    92 A    93 A                  
  4.527   4.546   4.620   4.883   4.977   5.501   6.893   6.935
 94 A    95 A    96 A    97 A    98 A    99 A   100 A   101 A                  
  7.107   7.211   8.161   8.184   8.258  36.509  37.087  49.437
102 A   103 A   104 A   105 A   106 A   107 A   108 A   109 A                  
 68.720 293.835 293.854 293.9641028.378
110 A   111 A   112 A   113 A   114 A                                          

 Occupation and symmetry of molecular orbitals

 Point group: C1 (1 irreducible representation).

                           A     All 
 -------------------------------------
 All molecular orbitals:
  - Alpha                  114   114 
  - Beta                   114   114 
 -------------------------------------
 Alpha orbitals:
  - Frozen occupied        12    12  
  - Active occupied        17    17  
  - Active virtual         85    85  
  - Frozen virtual         0     0   
 -------------------------------------
 Beta orbitals:
  - Frozen occupied        12    12  
  - Active occupied        17    17  
  - Active virtual         85    85  
  - Frozen virtual         0     0   
 -------------------------------------

 Import integrals:   CPU 0.00 s  wall 0.00 s

 Import integrals:   CPU 31.29 s  wall 7.57 s

 MP2 amplitudes:   CPU 0.17 s  wall 0.13 s

Running a double precision version
           CCSD T amplitudes will be solved using DIIS.

           Start     Size      MaxIter   EConv     TConv     
           3         7         100       1.00e-07  1.00e-05  
 ------------------------------------------------------------------------------
           Energy (a.u.)   Ediff      Tdiff       Comment
 ------------------------------------------------------------------------------
         -2781.44964954                           
     1   -2781.41367950   3.60e-02   7.73e-01     
     2   -2781.44589537   3.22e-02   1.06e-01     
     3   -2781.44211386   3.78e-03   4.97e-02     
     4   -2781.44560176   3.49e-03   2.21e-02     Switched to DIIS steps.
     5   -2781.44686021   1.26e-03   1.29e-02     
     6   -2781.44700373   1.44e-04   3.57e-03     
     7   -2781.44702760   2.39e-05   1.72e-03     
     8   -2781.44704283   1.52e-05   6.79e-04     
     9   -2781.44704997   7.15e-06   3.68e-04     
    10   -2781.44704941   5.69e-07   9.42e-05     
    11   -2781.44705005   6.47e-07   3.96e-05     
    12   -2781.44704988   1.74e-07   2.65e-05     
    13   -2781.44704986   2.36e-08   8.46e-06     
 ------------------------------------------------------------------------------
         -2781.44704986                           CCSD T converged.

End of double precision
 SCF energy                 = -2780.60423637
 MP2 energy                 = -2781.44964954
 CCSD correlation energy     =    -0.84281349
 CCSD total energy           = -2781.44704986

 CCSD  T1^2 = 0.0193  T2^2 = 0.2551  Leading amplitudes:

 Amplitude    Orbitals with energies
 -0.0295       27 (A) A                  ->    30 (A) A                   
              -0.4947                          0.0210                     
 -0.0295       27 (A) B                  ->    30 (A) B                   
              -0.4947                          0.0210                     
 -0.0288       25 (A) A                  ->    30 (A) A                   
              -0.6136                          0.0210                     
 -0.0288       25 (A) B                  ->    30 (A) B                   
              -0.6136                          0.0210                     

 Amplitude    Orbitals with energies
 -0.0826       26 (A) A      26 (A) B    ->    31 (A) A      31 (A) B     
              -0.5908       -0.5908            0.0704        0.0704       
  0.0826       26 (A) A      26 (A) B    ->    31 (A) B      31 (A) A     
              -0.5908       -0.5908            0.0704        0.0704       
  0.0826       26 (A) B      26 (A) A    ->    31 (A) A      31 (A) B     
              -0.5908       -0.5908            0.0704        0.0704       
 -0.0826       26 (A) B      26 (A) A    ->    31 (A) B      31 (A) A     
              -0.5908       -0.5908            0.0704        0.0704       

 Computing CCSD intemediates for later calculations in double precision
 Finished.

Running a double precision version
           CCSD Lambda amplitudes will be solved using DIIS.
           Start     Size      MaxIter   EConv     LConv     
           3         7         100       1.00e-07  1.00e-05  
 ------------------------------------------------------------------------------
            Enorm      Ldiff       Comment
 ------------------------------------------------------------------------------
     1     5.87e-02   4.00e-02     
     2     1.85e-02   6.34e-03     
     3     8.47e-03   1.33e-03     
     4     4.42e-03   1.34e-03     Switched to DIIS steps.
     5     1.60e-03   8.89e-04     
     6     8.22e-04   3.04e-04     
     7     2.68e-04   1.06e-04     
     8     1.21e-04   9.08e-06     
     9     4.42e-05   2.31e-06     
    10     2.22e-05   4.22e-07     
    11     1.12e-05   1.26e-08     
    12     4.75e-06   7.34e-07     
    13     2.05e-06   2.32e-07     
    14     9.40e-07   2.52e-08     
    15     4.29e-07   1.36e-08     
    16     2.45e-07   4.31e-08     
    17     1.16e-07   2.44e-08     
    18     5.37e-08   8.54e-09     
 ------------------------------------------------------------------------------
                                   CCSD Lambda converged.

 Computing density matrices in double precision...
           Orbital response amplitudes will be solved using DIIS.
           Start     Size      MaxIter   EConv     LConv     
           3         7         100       1.00e-06  1.00e-06  
 ------------------------------------------------------------------------------
            Enorm      Ldiff       Comment
 ------------------------------------------------------------------------------
     1     1.22e-01   4.34e-03     
     2     1.39e-01   1.11e-02     
     3     1.97e-01   4.06e-02     
     4     1.50e-02   9.32e-02     Switched to DIIS steps.
     5     6.05e-03   6.35e-05     
     6     1.44e-03   1.12e-03     
     7     4.73e-04   1.25e-04     
     8     1.19e-04   7.45e-05     
     9     7.55e-05   3.06e-05     
    10     1.38e-05   1.25e-05     
    11     6.93e-06   1.64e-06     
    12     3.58e-06   7.51e-07     
    13     3.75e-07   1.90e-07     
 ------------------------------------------------------------------------------
                                   Orbital response converged.

 Computing density matrices... Done.
 CCSD calculation:   CPU 1155.27 s  wall 201.66 s

 Transferring MO TPDM to AO TPDM
 Transferring g2_o1o1o1o1
 Transferring g2_o1o1o1v1
 Transferring g2_o1o1v1v1
 Transferring g2_o1v1o1v1
 Transferring g2_o1v1v1v1
 Transferring g2_v1v1v1v1
 Adding separable TPDM
 Computing TPDM gradient
 --------------------------------------------------------
 2e gradient
  Atom          X               Y               Z
 --------------------------------------------------------
    1        -34.710286        9.935668       -0.000000  
    2          0.330141      -19.901390        0.000000  
    3         22.025882       -3.241557        0.000000  
    4         12.354263       13.207279       -0.000000  
 --------------------------------------------------------
 --------------------------------------------------------
 Final gradient
  Atom          X               Y               Z
 --------------------------------------------------------
    1        -34.710286        9.935668       -0.000000  
    2          0.330141      -19.901390        0.000000  
    3         22.025882       -3.241557        0.000000  
    4         12.354263       13.207279       -0.000000  
 --------------------------------------------------------
 Analytic gradient from two-electron contribution:   CPU 202.17 s  wall 60.14 s

 Total ccman2 time:   CPU 1397.98 s  wall 272.50 s


 --------------------------------------------------------------

                    Orbital Energies (a.u.)
 --------------------------------------------------------------

 Alpha MOs
 -- Occupied --
******* -65.223 -58.584 -58.581 -58.581 -26.356 -15.784 -15.735
 -9.902  -7.518  -7.506  -7.505  -3.258  -3.253  -3.252  -3.238
 -3.238  -1.670  -1.428  -1.083  -0.898  -0.754  -0.741  -0.737
 -0.614  -0.591  -0.495  -0.458  -0.449
 -- Virtual --
  0.021   0.070   0.076   0.101   0.104   0.108   0.156   0.178
  0.186   0.206   0.244   0.248   0.282   0.303   0.312   0.366
  0.386   0.417   0.506   0.524   0.543   0.552   0.614   0.742
  0.746   0.781   0.792   0.815   0.937   0.948   0.988   1.038
  1.050   1.083   1.182   1.269   1.474   1.543   1.591   1.633
  1.884   1.999   2.015   2.130   2.240   2.248   2.292   2.436
  2.489   2.681   2.741   3.015   3.022   3.329   3.976   4.044
  4.169   4.173   4.211   4.283   4.374   4.377   4.467   4.501
  4.527   4.546   4.620   4.883   4.977   5.501   6.893   6.935
  7.107   7.211   8.161   8.184   8.258  36.509  37.087  49.437
 68.720 293.835 293.854 293.9641028.378
 --------------------------------------------------------------

          Ground-State Mulliken Net Atomic Charges

     Atom                 Charge (a.u.)
  ----------------------------------------
      1 Br                    0.030838
      2 N                     0.062093
      3 N                    -0.025391
      4 F                    -0.067540
  ----------------------------------------
  Sum of atomic charges =     0.000000

 -----------------------------------------------------------------
                    Cartesian Multipole Moments
 -----------------------------------------------------------------
    Charge (ESU x 10^10)
                 0.0000
    Dipole Moment (Debye)
         X       1.1150      Y      -0.1214      Z       0.0000
       Tot       1.1215
    Quadrupole Moments (Debye-Ang)
        XX     -34.9404     XY      -1.5394     YY     -36.2543
        XZ      -0.0000     YZ       0.0000     ZZ     -33.7512
    Octopole Moments (Debye-Ang^2)
       XXX      25.2090    XXY      -4.6309    XYY       7.8660
       YYY     -10.8716    XXZ       0.0000    XYZ       0.0000
       YYZ       0.0000    XZZ       3.5872    YZZ      -2.1783
       ZZZ      -0.0000
    Hexadecapole Moments (Debye-Ang^3)
      XXXX    -344.0104   XXXY       2.5338   XXYY     -76.3186
      XYYY       7.9200   YYYY    -107.7900   XXXZ      -0.0000
      XXYZ       0.0000   XYYZ      -0.0000   YYYZ       0.0000
      XXZZ     -61.2717   XYZZ       1.8936   YYZZ     -23.0452
      XZZZ      -0.0000   YZZZ       0.0000   ZZZZ     -34.4832
 -----------------------------------------------------------------
 DrvMan completing analytic gradient of the correlated energy
 Correlated dipole moment
            1
    1   0.4386585
    2  -0.0477545
    3   0.0000000
 Energy read as -2781.447049855
 Full Analytical Gradient: (in a.u., or Hartree/Bohr)
             1             2             3             4
    1    0.00001391   -0.00043925    0.00035082    0.00007451
    2    0.00000485   -0.00031942    0.00056906   -0.00025449
    3    0.00000000   -0.00000000    0.00000000   -0.00000000
 Gradient time:  CPU 1.42 s  wall 1.45 s
 ----------------------------------------------------------------
             Standard Nuclear Orientation (Angstroms)
    I     Atom           X                Y                Z
 ----------------------------------------------------------------
    1      Br      0.9341175080    -0.0884288774     0.0000000000
    2      N      -0.6366017025     1.0267738137    -0.0000000000
    3      N      -1.7401446618     0.5364746038    -0.0000000000
    4      F      -1.7840986923    -0.8727475793     0.0000000000
 ----------------------------------------------------------------
 Nuclear Repulsion Energy =   233.5716850975 hartrees
 There are       29 alpha and       29 beta electrons

                       Distance Matrix (Angstroms)
             Br(  1)   N (  2)   N (  3)
   N (  2)  1.926353
   N (  3)  2.746303  1.207560
   F (  4)  2.829109  2.219219  1.409907

 Requested basis set is 6-311++G(d,p)
 There are 37 shells and 114 basis functions
 A cutoff of  1.0D-14 yielded    654 shell pairs
 There are      6454 function pairs (      7167 Cartesian)
 Smallest overlap matrix eigenvalue = 1.88E-04
 Guess MOs from SCF MO coefficient file

 -----------------------------------------------------------------------
  General SCF calculation program by
  Eric Jon Sundstrom, Paul Horn, Yuezhi Mao, Dmitri Zuev, Alec White,
  David Stuck, Shaama M.S., Shane Yost, Joonho Lee, David Small,
  Daniel Levine, Susi Lehtola, Hugh Burton, Evgeny Epifanovsky
 -----------------------------------------------------------------------
 Hartree-Fock
 using 6 threads for integral computing
 -------------------------------------------------------
 OpenMP Integral computing Module                
 Release: version 2.0, May 2017, Q-Chem Inc. Pleasanton 
 -------------------------------------------------------
 A restricted SCF calculation will be
 performed using DIIS
 SCF converges when DIIS error is below 1.0e-08
 ---------------------------------------
  Cycle       Energy         DIIS error
 ---------------------------------------
    1   -2780.6042632156      5.18e-05  
    2   -2780.6042678163      1.31e-05  
    3   -2780.6042682496      7.76e-06  
    4   -2780.6042683411      2.21e-06  
    5   -2780.6042683600      8.85e-07  
    6   -2780.6042683633      4.37e-07  
    7   -2780.6042683639      1.46e-07  
    8   -2780.6042683641      5.75e-08  
    9   -2780.6042683641      1.76e-08  
   10   -2780.6042683641      7.80e-09  Convergence criterion met
 ---------------------------------------
 SCF time:   CPU 5.75s  wall 2.00s 
 SCF   energy in the final basis set =    -2780.6042683641
 Total energy in the final basis set =    -2780.6042683641


 ------------------------------------------------------------------------------

   CCMAN2: suite of methods based on coupled cluster
           and equation of motion theories.

   Components:
   * libvmm-1.3-trunk
     by Evgeny Epifanovsky, Ilya Kaliman.
   * libtensor-2.5-trunk
     by Evgeny Epifanovsky, Michael Wormit, Dmitry Zuev, Sam Manzer, 
        Ilya Kaliman.
   * libcc-2.5-trunk
     by Evgeny Epifanovsky, Arik Landau, Tomasz Kus, Kirill Khistyaev, 
        Dmitry Zuev, Prashant Manohar, Xintian Feng, Anna Krylov, 
        Matthew Goldey, Alec White, Thomas Jagau, Kaushik Nanda, 
        Anastasia Gunina, Alexander Kunitsa, Joonho Lee.

   CCMAN original authors:
   Anna I. Krylov, C. David Sherrill, Steven R. Gwaltney,
   Edward F. C. Byrd (2000)
   Sergey V. Levchenko, Lyudmila V. Slipchenko, Tao Wang,
   Ana-Maria C. Cristian (2003)
   Piotr A. Pieniazek, C. Melania Oana, Evgeny Epifanovsky (2007)
   Prashant Manohar (2009)

 ------------------------------------------------------------------------------


 Allocating and initializing 63808MB of RAM...
 Calculation will run on 6 cores.


 Alpha MOs, Restricted
 -- Occupied --                  
-490.09  -65.22  -58.58  -58.58  -58.58  -26.36  -15.78  -15.73
  1 A     2 A     3 A     4 A     5 A     6 A     7 A     8 A                  
 -9.902  -7.518  -7.505  -7.505  -3.258  -3.253  -3.252  -3.237
  9 A    10 A    11 A    12 A    13 A    14 A    15 A    16 A                  
 -3.237  -1.671  -1.427  -1.083  -0.899  -0.755  -0.742  -0.738
 17 A    18 A    19 A    20 A    21 A    22 A    23 A    24 A                  
 -0.613  -0.590  -0.495  -0.458  -0.449
 25 A    26 A    27 A    28 A    29 A                                          
 -- Virtual --                   
  0.021   0.070   0.076   0.101   0.104   0.108   0.156   0.178
 30 A    31 A    32 A    33 A    34 A    35 A    36 A    37 A                  
  0.186   0.206   0.244   0.248   0.282   0.303   0.312   0.366
 38 A    39 A    40 A    41 A    42 A    43 A    44 A    45 A                  
  0.386   0.417   0.506   0.524   0.543   0.552   0.613   0.742
 46 A    47 A    48 A    49 A    50 A    51 A    52 A    53 A                  
  0.746   0.781   0.792   0.815   0.937   0.948   0.988   1.038
 54 A    55 A    56 A    57 A    58 A    59 A    60 A    61 A                  
  1.050   1.083   1.182   1.269   1.474   1.543   1.590   1.632
 62 A    63 A    64 A    65 A    66 A    67 A    68 A    69 A                  
  1.883   1.999   2.015   2.131   2.240   2.248   2.292   2.435
 70 A    71 A    72 A    73 A    74 A    75 A    76 A    77 A                  
  2.489   2.679   2.741   3.014   3.022   3.328   3.977   4.044
 78 A    79 A    80 A    81 A    82 A    83 A    84 A    85 A                  
  4.168   4.173   4.211   4.284   4.375   4.376   4.467   4.502
 86 A    87 A    88 A    89 A    90 A    91 A    92 A    93 A                  
  4.527   4.546   4.620   4.883   4.978   5.504   6.892   6.934
 94 A    95 A    96 A    97 A    98 A    99 A   100 A   101 A                  
  7.109   7.212   8.161   8.184   8.258  36.509  37.084  49.437
102 A   103 A   104 A   105 A   106 A   107 A   108 A   109 A                  
 68.720 293.835 293.855 293.9641028.378
110 A   111 A   112 A   113 A   114 A                                          

 Beta MOs, Restricted
 -- Occupied --                  
-490.09  -65.22  -58.58  -58.58  -58.58  -26.36  -15.78  -15.73
  1 A     2 A     3 A     4 A     5 A     6 A     7 A     8 A                  
 -9.902  -7.518  -7.505  -7.505  -3.258  -3.253  -3.252  -3.237
  9 A    10 A    11 A    12 A    13 A    14 A    15 A    16 A                  
 -3.237  -1.671  -1.427  -1.083  -0.899  -0.755  -0.742  -0.738
 17 A    18 A    19 A    20 A    21 A    22 A    23 A    24 A                  
 -0.613  -0.590  -0.495  -0.458  -0.449
 25 A    26 A    27 A    28 A    29 A                                          
 -- Virtual --                   
  0.021   0.070   0.076   0.101   0.104   0.108   0.156   0.178
 30 A    31 A    32 A    33 A    34 A    35 A    36 A    37 A                  
  0.186   0.206   0.244   0.248   0.282   0.303   0.312   0.366
 38 A    39 A    40 A    41 A    42 A    43 A    44 A    45 A                  
  0.386   0.417   0.506   0.524   0.543   0.552   0.613   0.742
 46 A    47 A    48 A    49 A    50 A    51 A    52 A    53 A                  
  0.746   0.781   0.792   0.815   0.937   0.948   0.988   1.038
 54 A    55 A    56 A    57 A    58 A    59 A    60 A    61 A                  
  1.050   1.083   1.182   1.269   1.474   1.543   1.590   1.632
 62 A    63 A    64 A    65 A    66 A    67 A    68 A    69 A                  
  1.883   1.999   2.015   2.131   2.240   2.248   2.292   2.435
 70 A    71 A    72 A    73 A    74 A    75 A    76 A    77 A                  
  2.489   2.679   2.741   3.014   3.022   3.328   3.977   4.044
 78 A    79 A    80 A    81 A    82 A    83 A    84 A    85 A                  
  4.168   4.173   4.211   4.284   4.375   4.376   4.467   4.502
 86 A    87 A    88 A    89 A    90 A    91 A    92 A    93 A                  
  4.527   4.546   4.620   4.883   4.978   5.504   6.892   6.934
 94 A    95 A    96 A    97 A    98 A    99 A   100 A   101 A                  
  7.109   7.212   8.161   8.184   8.258  36.509  37.084  49.437
102 A   103 A   104 A   105 A   106 A   107 A   108 A   109 A                  
 68.720 293.835 293.855 293.9641028.378
110 A   111 A   112 A   113 A   114 A                                          

 Occupation and symmetry of molecular orbitals

 Point group: C1 (1 irreducible representation).

                           A     All 
 -------------------------------------
 All molecular orbitals:
  - Alpha                  114   114 
  - Beta                   114   114 
 -------------------------------------
 Alpha orbitals:
  - Frozen occupied        12    12  
  - Active occupied        17    17  
  - Active virtual         85    85  
  - Frozen virtual         0     0   
 -------------------------------------
 Beta orbitals:
  - Frozen occupied        12    12  
  - Active occupied        17    17  
  - Active virtual         85    85  
  - Frozen virtual         0     0   
 -------------------------------------

 Import integrals:   CPU 0.00 s  wall 0.00 s

 Import integrals:   CPU 30.12 s  wall 6.77 s

 MP2 amplitudes:   CPU 0.18 s  wall 0.14 s

Running a double precision version
           CCSD T amplitudes will be solved using DIIS.

           Start     Size      MaxIter   EConv     TConv     
           3         7         100       1.00e-07  1.00e-05  
 ------------------------------------------------------------------------------
           Energy (a.u.)   Ediff      Tdiff       Comment
 ------------------------------------------------------------------------------
         -2781.44964280                           
     1   -2781.41370406   3.59e-02   7.73e-01     
     2   -2781.44589337   3.22e-02   1.06e-01     
     3   -2781.44212183   3.77e-03   4.96e-02     
     4   -2781.44560469   3.48e-03   2.21e-02     Switched to DIIS steps.
     5   -2781.44686116   1.26e-03   1.29e-02     
     6   -2781.44700402   1.43e-04   3.56e-03     
     7   -2781.44702770   2.37e-05   1.72e-03     
     8   -2781.44704283   1.51e-05   6.76e-04     
     9   -2781.44704995   7.13e-06   3.68e-04     
    10   -2781.44704938   5.70e-07   9.39e-05     
    11   -2781.44705002   6.41e-07   3.94e-05     
    12   -2781.44704985   1.76e-07   2.63e-05     
    13   -2781.44704982   2.36e-08   8.38e-06     
 ------------------------------------------------------------------------------
         -2781.44704982                           CCSD T converged.

End of double precision
 SCF energy                 = -2780.60426836
 MP2 energy                 = -2781.44964280
 CCSD correlation energy     =    -0.84278146
 CCSD total energy           = -2781.44704982

 CCSD  T1^2 = 0.0192  T2^2 = 0.2551  Leading amplitudes:

 Amplitude    Orbitals with energies
 -0.0295       27 (A) A                  ->    30 (A) A                   
              -0.4946                          0.0213                     
 -0.0295       27 (A) B                  ->    30 (A) B                   
              -0.4946                          0.0213                     
  0.0287       25 (A) A                  ->    30 (A) A                   
              -0.6134                          0.0213                     
  0.0287       25 (A) B                  ->    30 (A) B                   
              -0.6134                          0.0213                     

 Amplitude    Orbitals with energies
 -0.0830       26 (A) A      26 (A) B    ->    31 (A) A      31 (A) B     
              -0.5905       -0.5905            0.0703        0.0703       
  0.0830       26 (A) A      26 (A) B    ->    31 (A) B      31 (A) A     
              -0.5905       -0.5905            0.0703        0.0703       
  0.0830       26 (A) B      26 (A) A    ->    31 (A) A      31 (A) B     
              -0.5905       -0.5905            0.0703        0.0703       
 -0.0830       26 (A) B      26 (A) A    ->    31 (A) B      31 (A) A     
              -0.5905       -0.5905            0.0703        0.0703       

 Computing CCSD intemediates for later calculations in double precision
 Finished.

Running a double precision version
           CCSD Lambda amplitudes will be solved using DIIS.
           Start     Size      MaxIter   EConv     LConv     
           3         7         100       1.00e-07  1.00e-05  
 ------------------------------------------------------------------------------
            Enorm      Ldiff       Comment
 ------------------------------------------------------------------------------
     1     5.87e-02   4.00e-02     
     2     1.85e-02   6.32e-03     
     3     8.45e-03   1.34e-03     
     4     4.42e-03   1.33e-03     Switched to DIIS steps.
     5     1.60e-03   8.87e-04     
     6     8.19e-04   3.03e-04     
     7     2.67e-04   1.05e-04     
     8     1.20e-04   8.87e-06     
     9     4.39e-05   2.34e-06     
    10     2.21e-05   4.30e-07     
    11     1.11e-05   1.20e-08     
    12     4.71e-06   7.30e-07     
    13     2.03e-06   2.31e-07     
    14     9.31e-07   2.59e-08     
    15     4.25e-07   1.30e-08     
    16     2.42e-07   4.24e-08     
    17     1.14e-07   2.40e-08     
    18     5.29e-08   8.34e-09     
 ------------------------------------------------------------------------------
                                   CCSD Lambda converged.

 Computing density matrices in double precision...
           Orbital response amplitudes will be solved using DIIS.
           Start     Size      MaxIter   EConv     LConv     
           3         7         100       1.00e-06  1.00e-06  
 ------------------------------------------------------------------------------
            Enorm      Ldiff       Comment
 ------------------------------------------------------------------------------
     1     1.22e-01   4.36e-03     
     2     1.39e-01   1.11e-02     
     3     1.98e-01   4.07e-02     
     4     1.50e-02   9.33e-02     Switched to DIIS steps.
     5     6.13e-03   8.68e-05     
     6     1.43e-03   1.13e-03     
     7     4.69e-04   1.20e-04     
     8     1.20e-04   7.50e-05     
     9     7.48e-05   3.07e-05     
    10     1.38e-05   1.24e-05     
    11     6.91e-06   1.60e-06     
    12     3.56e-06   7.47e-07     
    13     3.71e-07   1.91e-07     
 ------------------------------------------------------------------------------
                                   Orbital response converged.

 Computing density matrices... Done.
 CCSD calculation:   CPU 1155.32 s  wall 201.62 s

 Transferring MO TPDM to AO TPDM
 Transferring g2_o1o1o1o1
 Transferring g2_o1o1o1v1
 Transferring g2_o1o1v1v1
 Transferring g2_o1v1o1v1
 Transferring g2_o1v1v1v1
 Transferring g2_v1v1v1v1
 Adding separable TPDM
 Computing TPDM gradient
 --------------------------------------------------------
 2e gradient
  Atom          X               Y               Z
 --------------------------------------------------------
    1        -34.711358        9.927358       -0.000000  
    2          0.356990      -19.920714        0.000000  
    3         21.995700       -3.237478       -0.000000  
    4         12.358668       13.230834        0.000000  
 --------------------------------------------------------
 --------------------------------------------------------
 Final gradient
  Atom          X               Y               Z
 --------------------------------------------------------
    1        -34.711358        9.927358       -0.000000  
    2          0.356990      -19.920714        0.000000  
    3         21.995700       -3.237478       -0.000000  
    4         12.358668       13.230834        0.000000  
 --------------------------------------------------------
 Analytic gradient from two-electron contribution:   CPU 189.59 s  wall 53.53 s

 Total ccman2 time:   CPU 1383.59 s  wall 264.78 s


 --------------------------------------------------------------

                    Orbital Energies (a.u.)
 --------------------------------------------------------------

 Alpha MOs
 -- Occupied --
******* -65.223 -58.584 -58.581 -58.581 -26.356 -15.784 -15.735
 -9.902  -7.518  -7.505  -7.505  -3.258  -3.253  -3.252  -3.237
 -3.237  -1.671  -1.427  -1.083  -0.899  -0.755  -0.742  -0.738
 -0.613  -0.590  -0.495  -0.458  -0.449
 -- Virtual --
  0.021   0.070   0.076   0.101   0.104   0.108   0.156   0.178
  0.186   0.206   0.244   0.248   0.282   0.303   0.312   0.366
  0.386   0.417   0.506   0.524   0.543   0.552   0.613   0.742
  0.746   0.781   0.792   0.815   0.937   0.948   0.988   1.038
  1.050   1.083   1.182   1.269   1.474   1.543   1.590   1.632
  1.883   1.999   2.015   2.131   2.240   2.248   2.292   2.435
  2.489   2.679   2.741   3.014   3.022   3.328   3.977   4.044
  4.168   4.173   4.211   4.284   4.375   4.376   4.467   4.502
  4.527   4.546   4.620   4.883   4.978   5.504   6.892   6.934
  7.109   7.212   8.161   8.184   8.258  36.509  37.084  49.437
 68.720 293.835 293.855 293.9641028.378
 --------------------------------------------------------------

          Ground-State Mulliken Net Atomic Charges

     Atom                 Charge (a.u.)
  ----------------------------------------
      1 Br                    0.030004
      2 N                     0.062347
      3 N                    -0.026431
      4 F                    -0.065921
  ----------------------------------------
  Sum of atomic charges =    -0.000000

 -----------------------------------------------------------------
                    Cartesian Multipole Moments
 -----------------------------------------------------------------
    Charge (ESU x 10^10)
                -0.0000
    Dipole Moment (Debye)
         X       1.1050      Y      -0.1308      Z      -0.0000
       Tot       1.1127
    Quadrupole Moments (Debye-Ang)
        XX     -34.9339     XY      -1.5180     YY     -36.2561
        XZ      -0.0000     YZ      -0.0000     ZZ     -33.7529
    Octopole Moments (Debye-Ang^2)
       XXX      25.1682    XXY      -4.6565    XYY       7.8590
       YYY     -10.8563    XXZ      -0.0000    XYZ       0.0000
       YYZ      -0.0000    XZZ       3.5818    YZZ      -2.1742
       ZZZ      -0.0000
    Hexadecapole Moments (Debye-Ang^3)
      XXXX    -343.9753   XXXY       2.5725   XXYY     -76.2962
      XYYY       7.9003   YYYY    -107.7291   XXXZ      -0.0000
      XXYZ       0.0000   XYYZ      -0.0000   YYYZ      -0.0000
      XXZZ     -61.2693   XYZZ       1.8880   YYZZ     -23.0368
      XZZZ      -0.0000   YZZZ       0.0000   ZZZZ     -34.4900
 -----------------------------------------------------------------
 DrvMan completing analytic gradient of the correlated energy
 Correlated dipole moment
            1
    1   0.4347508
    2  -0.0514774
    3  -0.0000000
 Energy read as -2781.447049823
 Full Analytical Gradient: (in a.u., or Hartree/Bohr)
             1             2             3             4
    1   -0.00005377    0.00034957   -0.00018016   -0.00011564
    2    0.00000864    0.00032275   -0.00058601    0.00025462
    3    0.00000000   -0.00000000    0.00000000   -0.00000000
 Gradient time:  CPU 1.39 s  wall 1.47 s
 ----------------------------------------------------------------
             Standard Nuclear Orientation (Angstroms)
    I     Atom           X                Y                Z
 ----------------------------------------------------------------
    1      Br      0.9341175080    -0.0884288774     0.0000000000
    2      N      -0.6366017025     1.0267738137    -0.0000000000
    3      N      -1.7401446618     0.5374746038     0.0010000000
    4      F      -1.7840986923    -0.8727475793     0.0000000000
 ----------------------------------------------------------------
 Nuclear Repulsion Energy =   233.5582197598 hartrees
 There are       29 alpha and       29 beta electrons

                       Distance Matrix (Angstroms)
             Br(  1)   N (  2)   N (  3)
   N (  2)  1.926353
   N (  3)  2.746531  1.207154
   F (  4)  2.829109  2.219219  1.410907

 Requested basis set is 6-311++G(d,p)
 There are 37 shells and 114 basis functions
 A cutoff of  1.0D-14 yielded    654 shell pairs
 There are      6454 function pairs (      7167 Cartesian)
 Smallest overlap matrix eigenvalue = 1.87E-04
 Guess MOs from SCF MO coefficient file

 -----------------------------------------------------------------------
  General SCF calculation program by
  Eric Jon Sundstrom, Paul Horn, Yuezhi Mao, Dmitri Zuev, Alec White,
  David Stuck, Shaama M.S., Shane Yost, Joonho Lee, David Small,
  Daniel Levine, Susi Lehtola, Hugh Burton, Evgeny Epifanovsky
 -----------------------------------------------------------------------
 Hartree-Fock
 using 6 threads for integral computing
 -------------------------------------------------------
 OpenMP Integral computing Module                
 Release: version 2.0, May 2017, Q-Chem Inc. Pleasanton 
 -------------------------------------------------------
 A restricted SCF calculation will be
 performed using DIIS
 SCF converges when DIIS error is below 1.0e-08
 ---------------------------------------
  Cycle       Energy         DIIS error
 ---------------------------------------
    1   -2780.6042505861      3.17e-05  
    2   -2780.6042525009      8.42e-06  
    3   -2780.6042527269      4.46e-06  
    4   -2780.6042527649      1.66e-06  
    5   -2780.6042527773      6.49e-07  
    6   -2780.6042527797      3.39e-07  
    7   -2780.6042527802      1.29e-07  
    8   -2780.6042527802      4.95e-08  
    9   -2780.6042527802      1.89e-08  
   10   -2780.6042527803      7.90e-09  Convergence criterion met
 ---------------------------------------
 SCF time:   CPU 5.86s  wall 2.00s 
 SCF   energy in the final basis set =    -2780.6042527803
 Total energy in the final basis set =    -2780.6042527803


 ------------------------------------------------------------------------------

   CCMAN2: suite of methods based on coupled cluster
           and equation of motion theories.

   Components:
   * libvmm-1.3-trunk
     by Evgeny Epifanovsky, Ilya Kaliman.
   * libtensor-2.5-trunk
     by Evgeny Epifanovsky, Michael Wormit, Dmitry Zuev, Sam Manzer, 
        Ilya Kaliman.
   * libcc-2.5-trunk
     by Evgeny Epifanovsky, Arik Landau, Tomasz Kus, Kirill Khistyaev, 
        Dmitry Zuev, Prashant Manohar, Xintian Feng, Anna Krylov, 
        Matthew Goldey, Alec White, Thomas Jagau, Kaushik Nanda, 
        Anastasia Gunina, Alexander Kunitsa, Joonho Lee.

   CCMAN original authors:
   Anna I. Krylov, C. David Sherrill, Steven R. Gwaltney,
   Edward F. C. Byrd (2000)
   Sergey V. Levchenko, Lyudmila V. Slipchenko, Tao Wang,
   Ana-Maria C. Cristian (2003)
   Piotr A. Pieniazek, C. Melania Oana, Evgeny Epifanovsky (2007)
   Prashant Manohar (2009)

 ------------------------------------------------------------------------------


 Allocating and initializing 63808MB of RAM...
 Calculation will run on 6 cores.


 Alpha MOs, Restricted
 -- Occupied --                  
-490.09  -65.22  -58.58  -58.58  -58.58  -26.36  -15.78  -15.73
  1 A     2 A     3 A     4 A     5 A     6 A     7 A     8 A                  
 -9.902  -7.518  -7.506  -7.505  -3.258  -3.253  -3.252  -3.238
  9 A    10 A    11 A    12 A    13 A    14 A    15 A    16 A                  
 -3.238  -1.670  -1.428  -1.083  -0.899  -0.754  -0.741  -0.738
 17 A    18 A    19 A    20 A    21 A    22 A    23 A    24 A                  
 -0.613  -0.591  -0.495  -0.458  -0.449
 25 A    26 A    27 A    28 A    29 A                                          
 -- Virtual --                   
  0.021   0.070   0.076   0.101   0.104   0.108   0.156   0.178
 30 A    31 A    32 A    33 A    34 A    35 A    36 A    37 A                  
  0.186   0.206   0.244   0.248   0.282   0.303   0.312   0.366
 38 A    39 A    40 A    41 A    42 A    43 A    44 A    45 A                  
  0.386   0.417   0.506   0.524   0.543   0.552   0.613   0.742
 46 A    47 A    48 A    49 A    50 A    51 A    52 A    53 A                  
  0.746   0.781   0.792   0.815   0.937   0.948   0.988   1.038
 54 A    55 A    56 A    57 A    58 A    59 A    60 A    61 A                  
  1.050   1.083   1.182   1.269   1.474   1.543   1.591   1.632
 62 A    63 A    64 A    65 A    66 A    67 A    68 A    69 A                  
  1.883   1.999   2.015   2.131   2.240   2.248   2.292   2.436
 70 A    71 A    72 A    73 A    74 A    75 A    76 A    77 A                  
  2.489   2.680   2.741   3.014   3.022   3.328   3.977   4.044
 78 A    79 A    80 A    81 A    82 A    83 A    84 A    85 A                  
  4.169   4.173   4.211   4.284   4.375   4.377   4.467   4.502
 86 A    87 A    88 A    89 A    90 A    91 A    92 A    93 A                  
  4.527   4.546   4.620   4.883   4.977   5.503   6.892   6.935
 94 A    95 A    96 A    97 A    98 A    99 A   100 A   101 A                  
  7.108   7.212   8.161   8.184   8.258  36.509  37.086  49.437
102 A   103 A   104 A   105 A   106 A   107 A   108 A   109 A                  
 68.720 293.835 293.854 293.9641028.378
110 A   111 A   112 A   113 A   114 A                                          

 Beta MOs, Restricted
 -- Occupied --                  
-490.09  -65.22  -58.58  -58.58  -58.58  -26.36  -15.78  -15.73
  1 A     2 A     3 A     4 A     5 A     6 A     7 A     8 A                  
 -9.902  -7.518  -7.506  -7.505  -3.258  -3.253  -3.252  -3.238
  9 A    10 A    11 A    12 A    13 A    14 A    15 A    16 A                  
 -3.238  -1.670  -1.428  -1.083  -0.899  -0.754  -0.741  -0.738
 17 A    18 A    19 A    20 A    21 A    22 A    23 A    24 A                  
 -0.613  -0.591  -0.495  -0.458  -0.449
 25 A    26 A    27 A    28 A    29 A                                          
 -- Virtual --                   
  0.021   0.070   0.076   0.101   0.104   0.108   0.156   0.178
 30 A    31 A    32 A    33 A    34 A    35 A    36 A    37 A                  
  0.186   0.206   0.244   0.248   0.282   0.303   0.312   0.366
 38 A    39 A    40 A    41 A    42 A    43 A    44 A    45 A                  
  0.386   0.417   0.506   0.524   0.543   0.552   0.613   0.742
 46 A    47 A    48 A    49 A    50 A    51 A    52 A    53 A                  
  0.746   0.781   0.792   0.815   0.937   0.948   0.988   1.038
 54 A    55 A    56 A    57 A    58 A    59 A    60 A    61 A                  
  1.050   1.083   1.182   1.269   1.474   1.543   1.591   1.632
 62 A    63 A    64 A    65 A    66 A    67 A    68 A    69 A                  
  1.883   1.999   2.015   2.131   2.240   2.248   2.292   2.436
 70 A    71 A    72 A    73 A    74 A    75 A    76 A    77 A                  
  2.489   2.680   2.741   3.014   3.022   3.328   3.977   4.044
 78 A    79 A    80 A    81 A    82 A    83 A    84 A    85 A                  
  4.169   4.173   4.211   4.284   4.375   4.377   4.467   4.502
 86 A    87 A    88 A    89 A    90 A    91 A    92 A    93 A                  
  4.527   4.546   4.620   4.883   4.977   5.503   6.892   6.935
 94 A    95 A    96 A    97 A    98 A    99 A   100 A   101 A                  
  7.108   7.212   8.161   8.184   8.258  36.509  37.086  49.437
102 A   103 A   104 A   105 A   106 A   107 A   108 A   109 A                  
 68.720 293.835 293.854 293.9641028.378
110 A   111 A   112 A   113 A   114 A                                          

 Occupation and symmetry of molecular orbitals

 Point group: C1 (1 irreducible representation).

                           A     All 
 -------------------------------------
 All molecular orbitals:
  - Alpha                  114   114 
  - Beta                   114   114 
 -------------------------------------
 Alpha orbitals:
  - Frozen occupied        12    12  
  - Active occupied        17    17  
  - Active virtual         85    85  
  - Frozen virtual         0     0   
 -------------------------------------
 Beta orbitals:
  - Frozen occupied        12    12  
  - Active occupied        17    17  
  - Active virtual         85    85  
  - Frozen virtual         0     0   
 -------------------------------------

 Import integrals:   CPU 0.00 s  wall 0.00 s

 Import integrals:   CPU 30.82 s  wall 7.17 s

 MP2 amplitudes:   CPU 0.17 s  wall 0.13 s

Running a double precision version
           CCSD T amplitudes will be solved using DIIS.

           Start     Size      MaxIter   EConv     TConv     
           3         7         100       1.00e-07  1.00e-05  
 ------------------------------------------------------------------------------
           Energy (a.u.)   Ediff      Tdiff       Comment
 ------------------------------------------------------------------------------
         -2781.44964655                           
     1   -2781.41369225   3.60e-02   7.73e-01     
     2   -2781.44589479   3.22e-02   1.06e-01     
     3   -2781.44211830   3.78e-03   4.97e-02     
     4   -2781.44560367   3.49e-03   2.21e-02     Switched to DIIS steps.
     5   -2781.44686112   1.26e-03   1.29e-02     
     6   -2781.44700431   1.43e-04   3.56e-03     
     7   -2781.44702809   2.38e-05   1.72e-03     
     8   -2781.44704326   1.52e-05   6.78e-04     
     9   -2781.44705040   7.14e-06   3.68e-04     
    10   -2781.44704983   5.69e-07   9.40e-05     
    11   -2781.44705048   6.44e-07   3.95e-05     
    12   -2781.44705030   1.75e-07   2.64e-05     
    13   -2781.44705028   2.36e-08   8.42e-06     
 ------------------------------------------------------------------------------
         -2781.44705028                           CCSD T converged.

End of double precision
 SCF energy                 = -2780.60425278
 MP2 energy                 = -2781.44964655
 CCSD correlation energy     =    -0.84279750
 CCSD total energy           = -2781.44705028

 CCSD  T1^2 = 0.0193  T2^2 = 0.2551  Leading amplitudes:

 Amplitude    Orbitals with energies
 -0.0295       27 (A) A                  ->    30 (A) A                   
              -0.4947                          0.0211                     
 -0.0295       27 (A) B                  ->    30 (A) B                   
              -0.4947                          0.0211                     
 -0.0288       25 (A) A                  ->    30 (A) A                   
              -0.6135                          0.0211                     
 -0.0288       25 (A) B                  ->    30 (A) B                   
              -0.6135                          0.0211                     

 Amplitude    Orbitals with energies
 -0.0828       26 (A) A      26 (A) B    ->    31 (A) A      31 (A) B     
              -0.5906       -0.5906            0.0704        0.0704       
  0.0828       26 (A) A      26 (A) B    ->    31 (A) B      31 (A) A     
              -0.5906       -0.5906            0.0704        0.0704       
  0.0828       26 (A) B      26 (A) A    ->    31 (A) A      31 (A) B     
              -0.5906       -0.5906            0.0704        0.0704       
 -0.0828       26 (A) B      26 (A) A    ->    31 (A) B      31 (A) A     
              -0.5906       -0.5906            0.0704        0.0704       

 Computing CCSD intemediates for later calculations in double precision
 Finished.

Running a double precision version
           CCSD Lambda amplitudes will be solved using DIIS.
           Start     Size      MaxIter   EConv     LConv     
           3         7         100       1.00e-07  1.00e-05  
 ------------------------------------------------------------------------------
            Enorm      Ldiff       Comment
 ------------------------------------------------------------------------------
     1     5.87e-02   4.00e-02     
     2     1.85e-02   6.33e-03     
     3     8.46e-03   1.33e-03     
     4     4.42e-03   1.33e-03     Switched to DIIS steps.
     5     1.60e-03   8.88e-04     
     6     8.20e-04   3.03e-04     
     7     2.68e-04   1.05e-04     
     8     1.20e-04   8.97e-06     
     9     4.40e-05   2.33e-06     
    10     2.22e-05   4.26e-07     
    11     1.12e-05   1.23e-08     
    12     4.73e-06   7.32e-07     
    13     2.04e-06   2.31e-07     
    14     9.35e-07   2.56e-08     
    15     4.27e-07   1.33e-08     
    16     2.44e-07   4.27e-08     
    17     1.15e-07   2.42e-08     
    18     5.33e-08   8.44e-09     
 ------------------------------------------------------------------------------
                                   CCSD Lambda converged.

 Computing density matrices in double precision...
           Orbital response amplitudes will be solved using DIIS.
           Start     Size      MaxIter   EConv     LConv     
           3         7         100       1.00e-06  1.00e-06  
 ------------------------------------------------------------------------------
            Enorm      Ldiff       Comment
 ------------------------------------------------------------------------------
     1     1.22e-01   4.35e-03     
     2     1.39e-01   1.11e-02     
     3     1.98e-01   4.06e-02     
     4     1.50e-02   9.33e-02     Switched to DIIS steps.
     5     6.09e-03   7.52e-05     
     6     1.44e-03   1.12e-03     
     7     4.71e-04   1.22e-04     
     8     1.20e-04   7.48e-05     
     9     7.52e-05   3.07e-05     
    10     1.38e-05   1.25e-05     
    11     6.92e-06   1.62e-06     
    12     3.57e-06   7.49e-07     
    13     3.73e-07   1.90e-07     
 ------------------------------------------------------------------------------
                                   Orbital response converged.

 Computing density matrices... Done.
 CCSD calculation:   CPU 1157.65 s  wall 202.10 s

 Transferring MO TPDM to AO TPDM
 Transferring g2_o1o1o1o1
 Transferring g2_o1o1o1v1
 Transferring g2_o1o1v1v1
 Transferring g2_o1v1o1v1
 Transferring g2_o1v1v1v1
 Transferring g2_v1v1v1v1
 Adding separable TPDM
 Computing TPDM gradient
 --------------------------------------------------------
 2e gradient
  Atom          X               Y               Z
 --------------------------------------------------------
    1        -34.710825        9.931516        0.002321  
    2          0.343580      -19.911058        0.010321  
    3         22.010778       -3.239501       -0.018139  
    4         12.356468       13.219044        0.005496  
 --------------------------------------------------------
 --------------------------------------------------------
 Final gradient
  Atom          X               Y               Z
 --------------------------------------------------------
    1        -34.710825        9.931516        0.002321  
    2          0.343580      -19.911058        0.010321  
    3         22.010778       -3.239501       -0.018139  
    4         12.356468       13.219044        0.005496  
 --------------------------------------------------------
 Analytic gradient from two-electron contribution:   CPU 203.10 s  wall 59.27 s

 Total ccman2 time:   CPU 1400.78 s  wall 271.62 s


 --------------------------------------------------------------

                    Orbital Energies (a.u.)
 --------------------------------------------------------------

 Alpha MOs
 -- Occupied --
******* -65.223 -58.584 -58.581 -58.581 -26.356 -15.784 -15.735
 -9.902  -7.518  -7.506  -7.505  -3.258  -3.253  -3.252  -3.238
 -3.238  -1.670  -1.428  -1.083  -0.899  -0.754  -0.741  -0.738
 -0.613  -0.591  -0.495  -0.458  -0.449
 -- Virtual --
  0.021   0.070   0.076   0.101   0.104   0.108   0.156   0.178
  0.186   0.206   0.244   0.248   0.282   0.303   0.312   0.366
  0.386   0.417   0.506   0.524   0.543   0.552   0.613   0.742
  0.746   0.781   0.792   0.815   0.937   0.948   0.988   1.038
  1.050   1.083   1.182   1.269   1.474   1.543   1.591   1.632
  1.883   1.999   2.015   2.131   2.240   2.248   2.292   2.436
  2.489   2.680   2.741   3.014   3.022   3.328   3.977   4.044
  4.169   4.173   4.211   4.284   4.375   4.377   4.467   4.502
  4.527   4.546   4.620   4.883   4.977   5.503   6.892   6.935
  7.108   7.212   8.161   8.184   8.258  36.509  37.086  49.437
 68.720 293.835 293.854 293.9641028.378
 --------------------------------------------------------------

          Ground-State Mulliken Net Atomic Charges

     Atom                 Charge (a.u.)
  ----------------------------------------
      1 Br                    0.030421
      2 N                     0.062220
      3 N                    -0.025910
      4 F                    -0.066731
  ----------------------------------------
  Sum of atomic charges =     0.000000

 -----------------------------------------------------------------
                    Cartesian Multipole Moments
 -----------------------------------------------------------------
    Charge (ESU x 10^10)
                -0.0000
    Dipole Moment (Debye)
         X       1.1100      Y      -0.1261      Z       0.0001
       Tot       1.1171
    Quadrupole Moments (Debye-Ang)
        XX     -34.9371     XY      -1.5287     YY     -36.2552
        XZ       0.0014     YZ      -0.0010     ZZ     -33.7521
    Octopole Moments (Debye-Ang^2)
       XXX      25.1886    XXY      -4.6437    XYY       7.8625
       YYY     -10.8639    XXZ      -0.0072    XYZ       0.0012
       YYZ      -0.0067    XZZ       3.5845    YZZ      -2.1762
       ZZZ      -0.0153
    Hexadecapole Moments (Debye-Ang^3)
      XXXX    -343.9928   XXXY       2.5531   XXYY     -76.3074
      XYYY       7.9101   YYYY    -107.7596   XXXZ       0.0405
      XXYZ      -0.0078   XYYZ       0.0125   YYYZ      -0.0086
      XXZZ     -61.2705   XYZZ       1.8908   YYZZ     -23.0410
      XZZZ       0.0286   YZZZ      -0.0097   ZZZZ     -34.4866
 -----------------------------------------------------------------
 DrvMan completing analytic gradient of the correlated energy
 Correlated dipole moment
            1
    1   0.4367047
    2  -0.0496163
    3   0.0000569
 Energy read as -2781.447050277
 Full Analytical Gradient: (in a.u., or Hartree/Bohr)
             1             2             3             4
    1   -0.00001984   -0.00004417    0.00008452   -0.00002051
    2    0.00000675    0.00000149   -0.00000677   -0.00000147
    3    0.00004005   -0.00009905    0.00011115   -0.00005214
 Gradient time:  CPU 1.41 s  wall 1.46 s
 ----------------------------------------------------------------
             Standard Nuclear Orientation (Angstroms)
    I     Atom           X                Y                Z
 ----------------------------------------------------------------
    1      Br      0.9341175080    -0.0884288774     0.0000000000
    2      N      -0.6366017025     1.0267738137    -0.0000000000
    3      N      -1.7401446618     0.5374746038    -0.0000000000
    4      F      -1.7830986923    -0.8727475793     0.0000000000
 ----------------------------------------------------------------
 Nuclear Repulsion Energy =   233.5822684079 hartrees
 There are       29 alpha and       29 beta electrons

                       Distance Matrix (Angstroms)
             Br(  1)   N (  2)   N (  3)
   N (  2)  1.926353
   N (  3)  2.746531  1.207154
   F (  4)  2.828148  2.218702  1.410876

 Requested basis set is 6-311++G(d,p)
 There are 37 shells and 114 basis functions
 A cutoff of  1.0D-14 yielded    654 shell pairs
 There are      6454 function pairs (      7167 Cartesian)
 Smallest overlap matrix eigenvalue = 1.87E-04
 Guess MOs from SCF MO coefficient file

 -----------------------------------------------------------------------
  General SCF calculation program by
  Eric Jon Sundstrom, Paul Horn, Yuezhi Mao, Dmitri Zuev, Alec White,
  David Stuck, Shaama M.S., Shane Yost, Joonho Lee, David Small,
  Daniel Levine, Susi Lehtola, Hugh Burton, Evgeny Epifanovsky
 -----------------------------------------------------------------------
 Hartree-Fock
 using 6 threads for integral computing
 -------------------------------------------------------
 OpenMP Integral computing Module                
 Release: version 2.0, May 2017, Q-Chem Inc. Pleasanton 
 -------------------------------------------------------
 A restricted SCF calculation will be
 performed using DIIS
 SCF converges when DIIS error is below 1.0e-08
 ---------------------------------------
  Cycle       Energy         DIIS error
 ---------------------------------------
    1   -2780.6042620601      2.07e-05  
    2   -2780.6042630284      6.07e-06  
    3   -2780.6042631866      2.05e-06  
    4   -2780.6042632053      1.27e-06  
    5   -2780.6042632107      4.67e-07  
    6   -2780.6042632121      1.88e-07  
    7   -2780.6042632123      7.57e-08  
    8   -2780.6042632123      2.90e-08  
    9   -2780.6042632123      1.21e-08  
   10   -2780.6042632123      3.26e-09  Convergence criterion met
 ---------------------------------------
 SCF time:   CPU 5.73s  wall 1.00s 
 SCF   energy in the final basis set =    -2780.6042632123
 Total energy in the final basis set =    -2780.6042632123


 ------------------------------------------------------------------------------

   CCMAN2: suite of methods based on coupled cluster
           and equation of motion theories.

   Components:
   * libvmm-1.3-trunk
     by Evgeny Epifanovsky, Ilya Kaliman.
   * libtensor-2.5-trunk
     by Evgeny Epifanovsky, Michael Wormit, Dmitry Zuev, Sam Manzer, 
        Ilya Kaliman.
   * libcc-2.5-trunk
     by Evgeny Epifanovsky, Arik Landau, Tomasz Kus, Kirill Khistyaev, 
        Dmitry Zuev, Prashant Manohar, Xintian Feng, Anna Krylov, 
        Matthew Goldey, Alec White, Thomas Jagau, Kaushik Nanda, 
        Anastasia Gunina, Alexander Kunitsa, Joonho Lee.

   CCMAN original authors:
   Anna I. Krylov, C. David Sherrill, Steven R. Gwaltney,
   Edward F. C. Byrd (2000)
   Sergey V. Levchenko, Lyudmila V. Slipchenko, Tao Wang,
   Ana-Maria C. Cristian (2003)
   Piotr A. Pieniazek, C. Melania Oana, Evgeny Epifanovsky (2007)
   Prashant Manohar (2009)

 ------------------------------------------------------------------------------


 Allocating and initializing 63808MB of RAM...
 Calculation will run on 6 cores.


 Alpha MOs, Restricted
 -- Occupied --                  
-490.09  -65.22  -58.58  -58.58  -58.58  -26.36  -15.78  -15.73
  1 A     2 A     3 A     4 A     5 A     6 A     7 A     8 A                  
 -9.902  -7.518  -7.506  -7.505  -3.258  -3.253  -3.252  -3.238
  9 A    10 A    11 A    12 A    13 A    14 A    15 A    16 A                  
 -3.238  -1.670  -1.428  -1.083  -0.899  -0.754  -0.741  -0.738
 17 A    18 A    19 A    20 A    21 A    22 A    23 A    24 A                  
 -0.613  -0.591  -0.495  -0.458  -0.449
 25 A    26 A    27 A    28 A    29 A                                          
 -- Virtual --                   
  0.021   0.070   0.076   0.101   0.104   0.108   0.156   0.178
 30 A    31 A    32 A    33 A    34 A    35 A    36 A    37 A                  
  0.186   0.206   0.244   0.248   0.282   0.303   0.312   0.366
 38 A    39 A    40 A    41 A    42 A    43 A    44 A    45 A                  
  0.386   0.417   0.506   0.524   0.543   0.552   0.613   0.742
 46 A    47 A    48 A    49 A    50 A    51 A    52 A    53 A                  
  0.746   0.781   0.792   0.815   0.937   0.948   0.988   1.038
 54 A    55 A    56 A    57 A    58 A    59 A    60 A    61 A                  
  1.050   1.083   1.182   1.269   1.474   1.543   1.591   1.632
 62 A    63 A    64 A    65 A    66 A    67 A    68 A    69 A                  
  1.883   1.999   2.015   2.131   2.240   2.248   2.292   2.436
 70 A    71 A    72 A    73 A    74 A    75 A    76 A    77 A                  
  2.489   2.680   2.741   3.015   3.022   3.328   3.976   4.044
 78 A    79 A    80 A    81 A    82 A    83 A    84 A    85 A                  
  4.168   4.173   4.211   4.283   4.375   4.377   4.467   4.502
 86 A    87 A    88 A    89 A    90 A    91 A    92 A    93 A                  
  4.527   4.546   4.620   4.883   4.977   5.503   6.892   6.935
 94 A    95 A    96 A    97 A    98 A    99 A   100 A   101 A                  
  7.108   7.212   8.161   8.184   8.258  36.509  37.086  49.437
102 A   103 A   104 A   105 A   106 A   107 A   108 A   109 A                  
 68.720 293.835 293.854 293.9641028.378
110 A   111 A   112 A   113 A   114 A                                          

 Beta MOs, Restricted
 -- Occupied --                  
-490.09  -65.22  -58.58  -58.58  -58.58  -26.36  -15.78  -15.73
  1 A     2 A     3 A     4 A     5 A     6 A     7 A     8 A                  
 -9.902  -7.518  -7.506  -7.505  -3.258  -3.253  -3.252  -3.238
  9 A    10 A    11 A    12 A    13 A    14 A    15 A    16 A                  
 -3.238  -1.670  -1.428  -1.083  -0.899  -0.754  -0.741  -0.738
 17 A    18 A    19 A    20 A    21 A    22 A    23 A    24 A                  
 -0.613  -0.591  -0.495  -0.458  -0.449
 25 A    26 A    27 A    28 A    29 A                                          
 -- Virtual --                   
  0.021   0.070   0.076   0.101   0.104   0.108   0.156   0.178
 30 A    31 A    32 A    33 A    34 A    35 A    36 A    37 A                  
  0.186   0.206   0.244   0.248   0.282   0.303   0.312   0.366
 38 A    39 A    40 A    41 A    42 A    43 A    44 A    45 A                  
  0.386   0.417   0.506   0.524   0.543   0.552   0.613   0.742
 46 A    47 A    48 A    49 A    50 A    51 A    52 A    53 A                  
  0.746   0.781   0.792   0.815   0.937   0.948   0.988   1.038
 54 A    55 A    56 A    57 A    58 A    59 A    60 A    61 A                  
  1.050   1.083   1.182   1.269   1.474   1.543   1.591   1.632
 62 A    63 A    64 A    65 A    66 A    67 A    68 A    69 A                  
  1.883   1.999   2.015   2.131   2.240   2.248   2.292   2.436
 70 A    71 A    72 A    73 A    74 A    75 A    76 A    77 A                  
  2.489   2.680   2.741   3.015   3.022   3.328   3.976   4.044
 78 A    79 A    80 A    81 A    82 A    83 A    84 A    85 A                  
  4.168   4.173   4.211   4.283   4.375   4.377   4.467   4.502
 86 A    87 A    88 A    89 A    90 A    91 A    92 A    93 A                  
  4.527   4.546   4.620   4.883   4.977   5.503   6.892   6.935
 94 A    95 A    96 A    97 A    98 A    99 A   100 A   101 A                  
  7.108   7.212   8.161   8.184   8.258  36.509  37.086  49.437
102 A   103 A   104 A   105 A   106 A   107 A   108 A   109 A                  
 68.720 293.835 293.854 293.9641028.378
110 A   111 A   112 A   113 A   114 A                                          

 Occupation and symmetry of molecular orbitals

 Point group: C1 (1 irreducible representation).

                           A     All 
 -------------------------------------
 All molecular orbitals:
  - Alpha                  114   114 
  - Beta                   114   114 
 -------------------------------------
 Alpha orbitals:
  - Frozen occupied        12    12  
  - Active occupied        17    17  
  - Active virtual         85    85  
  - Frozen virtual         0     0   
 -------------------------------------
 Beta orbitals:
  - Frozen occupied        12    12  
  - Active occupied        17    17  
  - Active virtual         85    85  
  - Frozen virtual         0     0   
 -------------------------------------

 Import integrals:   CPU 0.00 s  wall 0.00 s

 Import integrals:   CPU 31.67 s  wall 7.34 s

 MP2 amplitudes:   CPU 0.17 s  wall 0.14 s

Running a double precision version
           CCSD T amplitudes will be solved using DIIS.

           Start     Size      MaxIter   EConv     TConv     
           3         7         100       1.00e-07  1.00e-05  
 ------------------------------------------------------------------------------
           Energy (a.u.)   Ediff      Tdiff       Comment
 ------------------------------------------------------------------------------
         -2781.44964132                           
     1   -2781.41369713   3.59e-02   7.73e-01     
     2   -2781.44589372   3.22e-02   1.06e-01     
     3   -2781.44212003   3.77e-03   4.97e-02     
     4   -2781.44560426   3.48e-03   2.21e-02     Switched to DIIS steps.
     5   -2781.44686133   1.26e-03   1.29e-02     
     6   -2781.44700440   1.43e-04   3.56e-03     
     7   -2781.44702814   2.37e-05   1.72e-03     
     8   -2781.44704330   1.52e-05   6.77e-04     
     9   -2781.44705042   7.13e-06   3.68e-04     
    10   -2781.44704986   5.67e-07   9.40e-05     
    11   -2781.44705050   6.42e-07   3.95e-05     
    12   -2781.44705032   1.74e-07   2.63e-05     
    13   -2781.44705030   2.37e-08   8.41e-06     
 ------------------------------------------------------------------------------
         -2781.44705030                           CCSD T converged.

End of double precision
 SCF energy                 = -2780.60426321
 MP2 energy                 = -2781.44964132
 CCSD correlation energy     =    -0.84278709
 CCSD total energy           = -2781.44705030

 CCSD  T1^2 = 0.0192  T2^2 = 0.2551  Leading amplitudes:

 Amplitude    Orbitals with energies
  0.0295       27 (A) A                  ->    30 (A) A                   
              -0.4947                          0.0211                     
  0.0295       27 (A) B                  ->    30 (A) B                   
              -0.4947                          0.0211                     
 -0.0288       25 (A) A                  ->    30 (A) A                   
              -0.6135                          0.0211                     
 -0.0288       25 (A) B                  ->    30 (A) B                   
              -0.6135                          0.0211                     

 Amplitude    Orbitals with energies
 -0.0828       26 (A) A      26 (A) B    ->    31 (A) A      31 (A) B     
              -0.5906       -0.5906            0.0704        0.0704       
  0.0828       26 (A) A      26 (A) B    ->    31 (A) B      31 (A) A     
              -0.5906       -0.5906            0.0704        0.0704       
  0.0828       26 (A) B      26 (A) A    ->    31 (A) A      31 (A) B     
              -0.5906       -0.5906            0.0704        0.0704       
 -0.0828       26 (A) B      26 (A) A    ->    31 (A) B      31 (A) A     
              -0.5906       -0.5906            0.0704        0.0704       

 Computing CCSD intemediates for later calculations in double precision
 Finished.

Running a double precision version
           CCSD Lambda amplitudes will be solved using DIIS.
           Start     Size      MaxIter   EConv     LConv     
           3         7         100       1.00e-07  1.00e-05  
 ------------------------------------------------------------------------------
            Enorm      Ldiff       Comment
 ------------------------------------------------------------------------------
     1     5.87e-02   4.00e-02     
     2     1.85e-02   6.33e-03     
     3     8.46e-03   1.33e-03     
     4     4.42e-03   1.33e-03     Switched to DIIS steps.
     5     1.60e-03   8.88e-04     
     6     8.20e-04   3.03e-04     
     7     2.68e-04   1.05e-04     
     8     1.20e-04   8.94e-06     
     9     4.40e-05   2.34e-06     
    10     2.22e-05   4.30e-07     
    11     1.12e-05   1.38e-08     
    12     4.73e-06   7.30e-07     
    13     2.04e-06   2.31e-07     
    14     9.37e-07   2.52e-08     
    15     4.28e-07   1.34e-08     
    16     2.44e-07   4.28e-08     
    17     1.15e-07   2.43e-08     
    18     5.34e-08   8.44e-09     
 ------------------------------------------------------------------------------
                                   CCSD Lambda converged.

 Computing density matrices in double precision...
           Orbital response amplitudes will be solved using DIIS.
           Start     Size      MaxIter   EConv     LConv     
           3         7         100       1.00e-06  1.00e-06  
 ------------------------------------------------------------------------------
            Enorm      Ldiff       Comment
 ------------------------------------------------------------------------------
     1     1.22e-01   4.36e-03     
     2     1.39e-01   1.11e-02     
     3     1.97e-01   4.06e-02     
     4     1.50e-02   9.33e-02     Switched to DIIS steps.
     5     6.09e-03   7.50e-05     
     6     1.44e-03   1.12e-03     
     7     4.71e-04   1.22e-04     
     8     1.20e-04   7.47e-05     
     9     7.51e-05   3.07e-05     
    10     1.38e-05   1.24e-05     
    11     6.91e-06   1.62e-06     
    12     3.57e-06   7.49e-07     
    13     3.72e-07   1.91e-07     
 ------------------------------------------------------------------------------
                                   Orbital response converged.

 Computing density matrices... Done.
 CCSD calculation:   CPU 1158.63 s  wall 202.28 s

 Transferring MO TPDM to AO TPDM
 Transferring g2_o1o1o1o1
 Transferring g2_o1o1o1v1
 Transferring g2_o1o1v1v1
 Transferring g2_o1v1o1v1
 Transferring g2_o1v1v1v1
 Transferring g2_v1v1v1v1
 Adding separable TPDM
 Computing TPDM gradient
 --------------------------------------------------------
 2e gradient
  Atom          X               Y               Z
 --------------------------------------------------------
    1        -34.716807        9.929772        0.000000  
    2          0.345082      -19.910155        0.000000  
    3         22.017994       -3.242866       -0.000000  
    4         12.353731       13.223249       -0.000000  
 --------------------------------------------------------
 --------------------------------------------------------
 Final gradient
  Atom          X               Y               Z
 --------------------------------------------------------
    1        -34.716807        9.929772        0.000000  
    2          0.345082      -19.910155        0.000000  
    3         22.017994       -3.242866       -0.000000  
    4         12.353731       13.223249       -0.000000  
 --------------------------------------------------------
 Analytic gradient from two-electron contribution:   CPU 202.19 s  wall 57.69 s

 Total ccman2 time:   CPU 1401.20 s  wall 270.32 s


 --------------------------------------------------------------

                    Orbital Energies (a.u.)
 --------------------------------------------------------------

 Alpha MOs
 -- Occupied --
******* -65.223 -58.584 -58.581 -58.581 -26.356 -15.784 -15.735
 -9.902  -7.518  -7.506  -7.505  -3.258  -3.253  -3.252  -3.238
 -3.238  -1.670  -1.428  -1.083  -0.899  -0.754  -0.741  -0.738
 -0.613  -0.591  -0.495  -0.458  -0.449
 -- Virtual --
  0.021   0.070   0.076   0.101   0.104   0.108   0.156   0.178
  0.186   0.206   0.244   0.248   0.282   0.303   0.312   0.366
  0.386   0.417   0.506   0.524   0.543   0.552   0.613   0.742
  0.746   0.781   0.792   0.815   0.937   0.948   0.988   1.038
  1.050   1.083   1.182   1.269   1.474   1.543   1.591   1.632
  1.883   1.999   2.015   2.131   2.240   2.248   2.292   2.436
  2.489   2.680   2.741   3.015   3.022   3.328   3.976   4.044
  4.168   4.173   4.211   4.283   4.375   4.377   4.467   4.502
  4.527   4.546   4.620   4.883   4.977   5.503   6.892   6.935
  7.108   7.212   8.161   8.184   8.258  36.509  37.086  49.437
 68.720 293.835 293.854 293.9641028.378
 --------------------------------------------------------------

          Ground-State Mulliken Net Atomic Charges

     Atom                 Charge (a.u.)
  ----------------------------------------
      1 Br                    0.030486
      2 N                     0.062121
      3 N                    -0.025840
      4 F                    -0.066767
  ----------------------------------------
  Sum of atomic charges =     0.000000

 -----------------------------------------------------------------
                    Cartesian Multipole Moments
 -----------------------------------------------------------------
    Charge (ESU x 10^10)
                 0.0000
    Dipole Moment (Debye)
         X       1.1093      Y      -0.1263      Z      -0.0000
       Tot       1.1165
    Quadrupole Moments (Debye-Ang)
        XX     -34.9340     XY      -1.5294     YY     -36.2557
        XZ       0.0000     YZ      -0.0000     ZZ     -33.7519
    Octopole Moments (Debye-Ang^2)
       XXX      25.1663    XXY      -4.6433    XYY       7.8565
       YYY     -10.8656    XXZ       0.0000    XYZ       0.0000
       YYZ      -0.0000    XZZ       3.5795    YZZ      -2.1765
       ZZZ       0.0000
    Hexadecapole Moments (Debye-Ang^3)
      XXXX    -343.8644   XXXY       2.5648   XXYY     -76.2875
      XYYY       7.9198   YYYY    -107.7629   XXXZ       0.0000
      XXYZ      -0.0000   XYYZ       0.0000   YYYZ      -0.0000
      XXZZ     -61.2523   XYZZ       1.8950   YYZZ     -23.0412
      XZZZ       0.0000   YZZZ      -0.0000   ZZZZ     -34.4862
 -----------------------------------------------------------------
 DrvMan completing analytic gradient of the correlated energy
 Correlated dipole moment
            1
    1   0.4364400
    2  -0.0496758
    3  -0.0000000
 Energy read as -2781.447050301
 Full Analytical Gradient: (in a.u., or Hartree/Bohr)
             1             2             3             4
    1   -0.00002236   -0.00006067   -0.00002618    0.00010920
    2   -0.00001329   -0.00011977    0.00008841    0.00004465
    3    0.00000000   -0.00000001   -0.00000000    0.00000001
 Gradient time:  CPU 1.42 s  wall 1.46 s
 ----------------------------------------------------------------
             Standard Nuclear Orientation (Angstroms)
    I     Atom           X                Y                Z
 ----------------------------------------------------------------
    1      Br      0.9341175080    -0.0884288774     0.0000000000
    2      N      -0.6366017025     1.0267738137    -0.0000000000
    3      N      -1.7401446618     0.5374746038    -0.0000000000
    4      F      -1.7850986923    -0.8727475793     0.0000000000
 ----------------------------------------------------------------
 Nuclear Repulsion Energy =   233.5342045661 hartrees
 There are       29 alpha and       29 beta electrons

                       Distance Matrix (Angstroms)
             Br(  1)   N (  2)   N (  3)
   N (  2)  1.926353
   N (  3)  2.746531  1.207154
   F (  4)  2.830069  2.219736  1.410939

 Requested basis set is 6-311++G(d,p)
 There are 37 shells and 114 basis functions
 A cutoff of  1.0D-14 yielded    654 shell pairs
 There are      6454 function pairs (      7167 Cartesian)
 Smallest overlap matrix eigenvalue = 1.87E-04
 Guess MOs from SCF MO coefficient file

 -----------------------------------------------------------------------
  General SCF calculation program by
  Eric Jon Sundstrom, Paul Horn, Yuezhi Mao, Dmitri Zuev, Alec White,
  David Stuck, Shaama M.S., Shane Yost, Joonho Lee, David Small,
  Daniel Levine, Susi Lehtola, Hugh Burton, Evgeny Epifanovsky
 -----------------------------------------------------------------------
 Hartree-Fock
 using 6 threads for integral computing
 -------------------------------------------------------
 OpenMP Integral computing Module                
 Release: version 2.0, May 2017, Q-Chem Inc. Pleasanton 
 -------------------------------------------------------
 A restricted SCF calculation will be
 performed using DIIS
 SCF converges when DIIS error is below 1.0e-08
 ---------------------------------------
  Cycle       Energy         DIIS error
 ---------------------------------------
    1   -2780.6042414091      1.95e-05  
    2   -2780.6042422261      5.99e-06  
    3   -2780.6042423643      2.68e-06  
    4   -2780.6042423848      1.51e-06  
    5   -2780.6042423922      3.91e-07  
    6   -2780.6042423927      1.67e-07  
    7   -2780.6042423927      5.25e-08  
    8   -2780.6042423928      1.95e-08  
    9   -2780.6042423928      5.83e-09  Convergence criterion met
 ---------------------------------------
 SCF time:   CPU 5.14s  wall 1.00s 
 SCF   energy in the final basis set =    -2780.6042423928
 Total energy in the final basis set =    -2780.6042423928


 ------------------------------------------------------------------------------

   CCMAN2: suite of methods based on coupled cluster
           and equation of motion theories.

   Components:
   * libvmm-1.3-trunk
     by Evgeny Epifanovsky, Ilya Kaliman.
   * libtensor-2.5-trunk
     by Evgeny Epifanovsky, Michael Wormit, Dmitry Zuev, Sam Manzer, 
        Ilya Kaliman.
   * libcc-2.5-trunk
     by Evgeny Epifanovsky, Arik Landau, Tomasz Kus, Kirill Khistyaev, 
        Dmitry Zuev, Prashant Manohar, Xintian Feng, Anna Krylov, 
        Matthew Goldey, Alec White, Thomas Jagau, Kaushik Nanda, 
        Anastasia Gunina, Alexander Kunitsa, Joonho Lee.

   CCMAN original authors:
   Anna I. Krylov, C. David Sherrill, Steven R. Gwaltney,
   Edward F. C. Byrd (2000)
   Sergey V. Levchenko, Lyudmila V. Slipchenko, Tao Wang,
   Ana-Maria C. Cristian (2003)
   Piotr A. Pieniazek, C. Melania Oana, Evgeny Epifanovsky (2007)
   Prashant Manohar (2009)

 ------------------------------------------------------------------------------


 Allocating and initializing 63808MB of RAM...
 Calculation will run on 6 cores.


 Alpha MOs, Restricted
 -- Occupied --                  
-490.09  -65.22  -58.58  -58.58  -58.58  -26.36  -15.78  -15.73
  1 A     2 A     3 A     4 A     5 A     6 A     7 A     8 A                  
 -9.902  -7.518  -7.506  -7.505  -3.258  -3.253  -3.252  -3.238
  9 A    10 A    11 A    12 A    13 A    14 A    15 A    16 A                  
 -3.238  -1.670  -1.428  -1.083  -0.899  -0.754  -0.741  -0.738
 17 A    18 A    19 A    20 A    21 A    22 A    23 A    24 A                  
 -0.614  -0.591  -0.495  -0.458  -0.449
 25 A    26 A    27 A    28 A    29 A                                          
 -- Virtual --                   
  0.021   0.070   0.076   0.101   0.104   0.108   0.156   0.178
 30 A    31 A    32 A    33 A    34 A    35 A    36 A    37 A                  
  0.186   0.206   0.244   0.248   0.282   0.303   0.312   0.366
 38 A    39 A    40 A    41 A    42 A    43 A    44 A    45 A                  
  0.386   0.417   0.506   0.524   0.543   0.552   0.613   0.742
 46 A    47 A    48 A    49 A    50 A    51 A    52 A    53 A                  
  0.746   0.781   0.792   0.815   0.937   0.948   0.988   1.038
 54 A    55 A    56 A    57 A    58 A    59 A    60 A    61 A                  
  1.050   1.083   1.182   1.269   1.474   1.543   1.591   1.632
 62 A    63 A    64 A    65 A    66 A    67 A    68 A    69 A                  
  1.883   1.999   2.015   2.131   2.240   2.247   2.292   2.436
 70 A    71 A    72 A    73 A    74 A    75 A    76 A    77 A                  
  2.489   2.680   2.741   3.014   3.022   3.328   3.977   4.044
 78 A    79 A    80 A    81 A    82 A    83 A    84 A    85 A                  
  4.169   4.173   4.211   4.284   4.374   4.377   4.467   4.502
 86 A    87 A    88 A    89 A    90 A    91 A    92 A    93 A                  
  4.527   4.546   4.620   4.883   4.977   5.503   6.892   6.935
 94 A    95 A    96 A    97 A    98 A    99 A   100 A   101 A                  
  7.108   7.212   8.161   8.184   8.258  36.509  37.086  49.437
102 A   103 A   104 A   105 A   106 A   107 A   108 A   109 A                  
 68.720 293.835 293.854 293.9641028.378
110 A   111 A   112 A   113 A   114 A                                          

 Beta MOs, Restricted
 -- Occupied --                  
-490.09  -65.22  -58.58  -58.58  -58.58  -26.36  -15.78  -15.73
  1 A     2 A     3 A     4 A     5 A     6 A     7 A     8 A                  
 -9.902  -7.518  -7.506  -7.505  -3.258  -3.253  -3.252  -3.238
  9 A    10 A    11 A    12 A    13 A    14 A    15 A    16 A                  
 -3.238  -1.670  -1.428  -1.083  -0.899  -0.754  -0.741  -0.738
 17 A    18 A    19 A    20 A    21 A    22 A    23 A    24 A                  
 -0.614  -0.591  -0.495  -0.458  -0.449
 25 A    26 A    27 A    28 A    29 A                                          
 -- Virtual --                   
  0.021   0.070   0.076   0.101   0.104   0.108   0.156   0.178
 30 A    31 A    32 A    33 A    34 A    35 A    36 A    37 A                  
  0.186   0.206   0.244   0.248   0.282   0.303   0.312   0.366
 38 A    39 A    40 A    41 A    42 A    43 A    44 A    45 A                  
  0.386   0.417   0.506   0.524   0.543   0.552   0.613   0.742
 46 A    47 A    48 A    49 A    50 A    51 A    52 A    53 A                  
  0.746   0.781   0.792   0.815   0.937   0.948   0.988   1.038
 54 A    55 A    56 A    57 A    58 A    59 A    60 A    61 A                  
  1.050   1.083   1.182   1.269   1.474   1.543   1.591   1.632
 62 A    63 A    64 A    65 A    66 A    67 A    68 A    69 A                  
  1.883   1.999   2.015   2.131   2.240   2.247   2.292   2.436
 70 A    71 A    72 A    73 A    74 A    75 A    76 A    77 A                  
  2.489   2.680   2.741   3.014   3.022   3.328   3.977   4.044
 78 A    79 A    80 A    81 A    82 A    83 A    84 A    85 A                  
  4.169   4.173   4.211   4.284   4.374   4.377   4.467   4.502
 86 A    87 A    88 A    89 A    90 A    91 A    92 A    93 A                  
  4.527   4.546   4.620   4.883   4.977   5.503   6.892   6.935
 94 A    95 A    96 A    97 A    98 A    99 A   100 A   101 A                  
  7.108   7.212   8.161   8.184   8.258  36.509  37.086  49.437
102 A   103 A   104 A   105 A   106 A   107 A   108 A   109 A                  
 68.720 293.835 293.854 293.9641028.378
110 A   111 A   112 A   113 A   114 A                                          

 Occupation and symmetry of molecular orbitals

 Point group: C1 (1 irreducible representation).

                           A     All 
 -------------------------------------
 All molecular orbitals:
  - Alpha                  114   114 
  - Beta                   114   114 
 -------------------------------------
 Alpha orbitals:
  - Frozen occupied        12    12  
  - Active occupied        17    17  
  - Active virtual         85    85  
  - Frozen virtual         0     0   
 -------------------------------------
 Beta orbitals:
  - Frozen occupied        12    12  
  - Active occupied        17    17  
  - Active virtual         85    85  
  - Frozen virtual         0     0   
 -------------------------------------

 Import integrals:   CPU 0.00 s  wall 0.00 s

 Import integrals:   CPU 31.03 s  wall 7.34 s

 MP2 amplitudes:   CPU 0.17 s  wall 0.14 s

Running a double precision version
           CCSD T amplitudes will be solved using DIIS.

           Start     Size      MaxIter   EConv     TConv     
           3         7         100       1.00e-07  1.00e-05  
 ------------------------------------------------------------------------------
           Energy (a.u.)   Ediff      Tdiff       Comment
 ------------------------------------------------------------------------------
         -2781.44965175                           
     1   -2781.41368736   3.60e-02   7.73e-01     
     2   -2781.44589583   3.22e-02   1.06e-01     
     3   -2781.44211654   3.78e-03   4.97e-02     
     4   -2781.44560304   3.49e-03   2.21e-02     Switched to DIIS steps.
     5   -2781.44686088   1.26e-03   1.29e-02     
     6   -2781.44700419   1.43e-04   3.56e-03     
     7   -2781.44702800   2.38e-05   1.72e-03     
     8   -2781.44704320   1.52e-05   6.79e-04     
     9   -2781.44705034   7.15e-06   3.68e-04     
    10   -2781.44704977   5.71e-07   9.41e-05     
    11   -2781.44705042   6.46e-07   3.96e-05     
    12   -2781.44705024   1.76e-07   2.64e-05     
    13   -2781.44705022   2.35e-08   8.43e-06     
 ------------------------------------------------------------------------------
         -2781.44705022                           CCSD T converged.

End of double precision
 SCF energy                 = -2780.60424239
 MP2 energy                 = -2781.44965175
 CCSD correlation energy     =    -0.84280783
 CCSD total energy           = -2781.44705022

 CCSD  T1^2 = 0.0193  T2^2 = 0.2551  Leading amplitudes:

 Amplitude    Orbitals with energies
  0.0295       27 (A) A                  ->    30 (A) A                   
              -0.4946                          0.0211                     
  0.0295       27 (A) B                  ->    30 (A) B                   
              -0.4946                          0.0211                     
 -0.0288       25 (A) A                  ->    30 (A) A                   
              -0.6135                          0.0211                     
 -0.0288       25 (A) B                  ->    30 (A) B                   
              -0.6135                          0.0211                     

 Amplitude    Orbitals with energies
 -0.0828       26 (A) A      26 (A) B    ->    31 (A) A      31 (A) B     
              -0.5907       -0.5907            0.0704        0.0704       
  0.0828       26 (A) A      26 (A) B    ->    31 (A) B      31 (A) A     
              -0.5907       -0.5907            0.0704        0.0704       
  0.0828       26 (A) B      26 (A) A    ->    31 (A) A      31 (A) B     
              -0.5907       -0.5907            0.0704        0.0704       
 -0.0828       26 (A) B      26 (A) A    ->    31 (A) B      31 (A) A     
              -0.5907       -0.5907            0.0704        0.0704       

 Computing CCSD intemediates for later calculations in double precision
 Finished.

Running a double precision version
           CCSD Lambda amplitudes will be solved using DIIS.
           Start     Size      MaxIter   EConv     LConv     
           3         7         100       1.00e-07  1.00e-05  
 ------------------------------------------------------------------------------
            Enorm      Ldiff       Comment
 ------------------------------------------------------------------------------
     1     5.87e-02   4.00e-02     
     2     1.85e-02   6.33e-03     
     3     8.46e-03   1.33e-03     
     4     4.42e-03   1.33e-03     Switched to DIIS steps.
     5     1.60e-03   8.88e-04     
     6     8.21e-04   3.03e-04     
     7     2.68e-04   1.06e-04     
     8     1.20e-04   9.00e-06     
     9     4.41e-05   2.32e-06     
    10     2.22e-05   4.22e-07     
    11     1.12e-05   1.08e-08     
    12     4.73e-06   7.34e-07     
    13     2.04e-06   2.32e-07     
    14     9.34e-07   2.59e-08     
    15     4.26e-07   1.32e-08     
    16     2.43e-07   4.26e-08     
    17     1.15e-07   2.41e-08     
    18     5.32e-08   8.44e-09     
 ------------------------------------------------------------------------------
                                   CCSD Lambda converged.

 Computing density matrices in double precision...
           Orbital response amplitudes will be solved using DIIS.
           Start     Size      MaxIter   EConv     LConv     
           3         7         100       1.00e-06  1.00e-06  
 ------------------------------------------------------------------------------
            Enorm      Ldiff       Comment
 ------------------------------------------------------------------------------
     1     1.22e-01   4.35e-03     
     2     1.39e-01   1.11e-02     
     3     1.98e-01   4.06e-02     
     4     1.50e-02   9.33e-02     Switched to DIIS steps.
     5     6.09e-03   7.54e-05     
     6     1.44e-03   1.12e-03     
     7     4.71e-04   1.23e-04     
     8     1.20e-04   7.48e-05     
     9     7.52e-05   3.07e-05     
    10     1.38e-05   1.25e-05     
    11     6.93e-06   1.62e-06     
    12     3.57e-06   7.49e-07     
    13     3.73e-07   1.90e-07     
 ------------------------------------------------------------------------------
                                   Orbital response converged.

 Computing density matrices... Done.
 CCSD calculation:   CPU 1155.90 s  wall 201.82 s

 Transferring MO TPDM to AO TPDM
 Transferring g2_o1o1o1o1
 Transferring g2_o1o1o1v1
 Transferring g2_o1o1v1v1
 Transferring g2_o1v1o1v1
 Transferring g2_o1v1v1v1
 Transferring g2_v1v1v1v1
 Adding separable TPDM
 Computing TPDM gradient
 --------------------------------------------------------
 2e gradient
  Atom          X               Y               Z
 --------------------------------------------------------
    1        -34.704844        9.933257        0.000000  
    2          0.342053      -19.911979       -0.000000  
    3         22.003586       -3.236117        0.000000  
    4         12.359204       13.214839       -0.000000  
 --------------------------------------------------------
 --------------------------------------------------------
 Final gradient
  Atom          X               Y               Z
 --------------------------------------------------------
    1        -34.704844        9.933257        0.000000  
    2          0.342053      -19.911979       -0.000000  
    3         22.003586       -3.236117        0.000000  
    4         12.359204       13.214839       -0.000000  
 --------------------------------------------------------
 Analytic gradient from two-electron contribution:   CPU 196.87 s  wall 58.15 s

 Total ccman2 time:   CPU 1392.98 s  wall 270.75 s


 --------------------------------------------------------------

                    Orbital Energies (a.u.)
 --------------------------------------------------------------

 Alpha MOs
 -- Occupied --
******* -65.223 -58.584 -58.581 -58.581 -26.356 -15.784 -15.735
 -9.902  -7.518  -7.506  -7.505  -3.258  -3.253  -3.252  -3.238
 -3.238  -1.670  -1.428  -1.083  -0.899  -0.754  -0.741  -0.738
 -0.614  -0.591  -0.495  -0.458  -0.449
 -- Virtual --
  0.021   0.070   0.076   0.101   0.104   0.108   0.156   0.178
  0.186   0.206   0.244   0.248   0.282   0.303   0.312   0.366
  0.386   0.417   0.506   0.524   0.543   0.552   0.613   0.742
  0.746   0.781   0.792   0.815   0.937   0.948   0.988   1.038
  1.050   1.083   1.182   1.269   1.474   1.543   1.591   1.632
  1.883   1.999   2.015   2.131   2.240   2.247   2.292   2.436
  2.489   2.680   2.741   3.014   3.022   3.328   3.977   4.044
  4.169   4.173   4.211   4.284   4.374   4.377   4.467   4.502
  4.527   4.546   4.620   4.883   4.977   5.503   6.892   6.935
  7.108   7.212   8.161   8.184   8.258  36.509  37.086  49.437
 68.720 293.835 293.854 293.9641028.378
 --------------------------------------------------------------

          Ground-State Mulliken Net Atomic Charges

     Atom                 Charge (a.u.)
  ----------------------------------------
      1 Br                    0.030356
      2 N                     0.062320
      3 N                    -0.025981
      4 F                    -0.066694
  ----------------------------------------
  Sum of atomic charges =    -0.000000

 -----------------------------------------------------------------
                    Cartesian Multipole Moments
 -----------------------------------------------------------------
    Charge (ESU x 10^10)
                -0.0000
    Dipole Moment (Debye)
         X       1.1107      Y      -0.1260      Z      -0.0000
       Tot       1.1178
    Quadrupole Moments (Debye-Ang)
        XX     -34.9402     XY      -1.5280     YY     -36.2547
        XZ       0.0000     YZ      -0.0000     ZZ     -33.7522
    Octopole Moments (Debye-Ang^2)
       XXX      25.2109    XXY      -4.6441    XYY       7.8685
       YYY     -10.8623    XXZ       0.0000    XYZ       0.0000
       YYZ      -0.0000    XZZ       3.5895    YZZ      -2.1760
       ZZZ       0.0000
    Hexadecapole Moments (Debye-Ang^3)
      XXXX    -344.1213   XXXY       2.5415   XXYY     -76.3273
      XYYY       7.9005   YYYY    -107.7562   XXXZ       0.0000
      XXYZ      -0.0000   XYYZ       0.0000   YYYZ      -0.0000
      XXZZ     -61.2888   XYZZ       1.8867   YYZZ     -23.0408
      XZZZ       0.0000   YZZZ      -0.0000   ZZZZ     -34.4870
 -----------------------------------------------------------------
 DrvMan completing analytic gradient of the correlated energy
 Correlated dipole moment
            1
    1   0.4369673
    2  -0.0495566
    3  -0.0000000
 Energy read as -2781.447050218
 Full Analytical Gradient: (in a.u., or Hartree/Bohr)
             1             2             3             4
    1   -0.00001754   -0.00002859    0.00019627   -0.00015014
    2    0.00002675    0.00012242   -0.00010177   -0.00004739
    3   -0.00000000    0.00000000   -0.00000000    0.00000000
 Gradient time:  CPU 1.46 s  wall 1.50 s
 ----------------------------------------------------------------
             Standard Nuclear Orientation (Angstroms)
    I     Atom           X                Y                Z
 ----------------------------------------------------------------
    1      Br      0.9341175080    -0.0884288774     0.0000000000
    2      N      -0.6366017025     1.0267738137    -0.0000000000
    3      N      -1.7401446618     0.5374746038    -0.0000000000
    4      F      -1.7840986923    -0.8717475793     0.0000000000
 ----------------------------------------------------------------
 Nuclear Repulsion Energy =   233.5865540363 hartrees
 There are       29 alpha and       29 beta electrons

                       Distance Matrix (Angstroms)
             Br(  1)   N (  2)   N (  3)
   N (  2)  1.926353
   N (  3)  2.746531  1.207154
   F (  4)  2.828831  2.218363  1.409907

 Requested basis set is 6-311++G(d,p)
 There are 37 shells and 114 basis functions
 A cutoff of  1.0D-14 yielded    654 shell pairs
 There are      6454 function pairs (      7167 Cartesian)
 Smallest overlap matrix eigenvalue = 1.87E-04
 Guess MOs from SCF MO coefficient file

 -----------------------------------------------------------------------
  General SCF calculation program by
  Eric Jon Sundstrom, Paul Horn, Yuezhi Mao, Dmitri Zuev, Alec White,
  David Stuck, Shaama M.S., Shane Yost, Joonho Lee, David Small,
  Daniel Levine, Susi Lehtola, Hugh Burton, Evgeny Epifanovsky
 -----------------------------------------------------------------------
 Hartree-Fock
 using 6 threads for integral computing
 -------------------------------------------------------
 OpenMP Integral computing Module                
 Release: version 2.0, May 2017, Q-Chem Inc. Pleasanton 
 -------------------------------------------------------
 A restricted SCF calculation will be
 performed using DIIS
 SCF converges when DIIS error is below 1.0e-08
 ---------------------------------------
  Cycle       Energy         DIIS error
 ---------------------------------------
    1   -2780.6043206835      2.20e-05  
    2   -2780.6043214784      5.31e-06  
    3   -2780.6043215633      2.90e-06  
    4   -2780.6043215794      1.19e-06  
    5   -2780.6043215847      4.64e-07  
    6   -2780.6043215857      1.95e-07  
    7   -2780.6043215859      6.18e-08  
    8   -2780.6043215859      2.91e-08  
    9   -2780.6043215859      8.21e-09  Convergence criterion met
 ---------------------------------------
 SCF time:   CPU 5.12s  wall 1.00s 
 SCF   energy in the final basis set =    -2780.6043215859
 Total energy in the final basis set =    -2780.6043215859


 ------------------------------------------------------------------------------

   CCMAN2: suite of methods based on coupled cluster
           and equation of motion theories.

   Components:
   * libvmm-1.3-trunk
     by Evgeny Epifanovsky, Ilya Kaliman.
   * libtensor-2.5-trunk
     by Evgeny Epifanovsky, Michael Wormit, Dmitry Zuev, Sam Manzer, 
        Ilya Kaliman.
   * libcc-2.5-trunk
     by Evgeny Epifanovsky, Arik Landau, Tomasz Kus, Kirill Khistyaev, 
        Dmitry Zuev, Prashant Manohar, Xintian Feng, Anna Krylov, 
        Matthew Goldey, Alec White, Thomas Jagau, Kaushik Nanda, 
        Anastasia Gunina, Alexander Kunitsa, Joonho Lee.

   CCMAN original authors:
   Anna I. Krylov, C. David Sherrill, Steven R. Gwaltney,
   Edward F. C. Byrd (2000)
   Sergey V. Levchenko, Lyudmila V. Slipchenko, Tao Wang,
   Ana-Maria C. Cristian (2003)
   Piotr A. Pieniazek, C. Melania Oana, Evgeny Epifanovsky (2007)
   Prashant Manohar (2009)

 ------------------------------------------------------------------------------


 Allocating and initializing 63808MB of RAM...
 Calculation will run on 6 cores.


 Alpha MOs, Restricted
 -- Occupied --                  
-490.09  -65.22  -58.58  -58.58  -58.58  -26.36  -15.78  -15.73
  1 A     2 A     3 A     4 A     5 A     6 A     7 A     8 A                  
 -9.902  -7.518  -7.506  -7.505  -3.258  -3.253  -3.252  -3.237
  9 A    10 A    11 A    12 A    13 A    14 A    15 A    16 A                  
 -3.237  -1.671  -1.428  -1.083  -0.899  -0.755  -0.742  -0.738
 17 A    18 A    19 A    20 A    21 A    22 A    23 A    24 A                  
 -0.613  -0.591  -0.495  -0.458  -0.449
 25 A    26 A    27 A    28 A    29 A                                          
 -- Virtual --                   
  0.021   0.070   0.076   0.101   0.104   0.108   0.156   0.178
 30 A    31 A    32 A    33 A    34 A    35 A    36 A    37 A                  
  0.186   0.206   0.244   0.248   0.282   0.303   0.312   0.366
 38 A    39 A    40 A    41 A    42 A    43 A    44 A    45 A                  
  0.386   0.417   0.506   0.524   0.543   0.552   0.613   0.742
 46 A    47 A    48 A    49 A    50 A    51 A    52 A    53 A                  
  0.746   0.781   0.792   0.815   0.937   0.948   0.988   1.038
 54 A    55 A    56 A    57 A    58 A    59 A    60 A    61 A                  
  1.050   1.083   1.182   1.269   1.474   1.543   1.590   1.632
 62 A    63 A    64 A    65 A    66 A    67 A    68 A    69 A                  
  1.883   1.999   2.015   2.131   2.240   2.248   2.292   2.436
 70 A    71 A    72 A    73 A    74 A    75 A    76 A    77 A                  
  2.489   2.680   2.741   3.014   3.022   3.328   3.977   4.044
 78 A    79 A    80 A    81 A    82 A    83 A    84 A    85 A                  
  4.168   4.173   4.211   4.284   4.375   4.377   4.467   4.502
 86 A    87 A    88 A    89 A    90 A    91 A    92 A    93 A                  
  4.527   4.546   4.620   4.883   4.978   5.504   6.892   6.934
 94 A    95 A    96 A    97 A    98 A    99 A   100 A   101 A                  
  7.109   7.213   8.161   8.184   8.258  36.509  37.086  49.437
102 A   103 A   104 A   105 A   106 A   107 A   108 A   109 A                  
 68.720 293.835 293.854 293.9641028.378
110 A   111 A   112 A   113 A   114 A                                          

 Beta MOs, Restricted
 -- Occupied --                  
-490.09  -65.22  -58.58  -58.58  -58.58  -26.36  -15.78  -15.73
  1 A     2 A     3 A     4 A     5 A     6 A     7 A     8 A                  
 -9.902  -7.518  -7.506  -7.505  -3.258  -3.253  -3.252  -3.237
  9 A    10 A    11 A    12 A    13 A    14 A    15 A    16 A                  
 -3.237  -1.671  -1.428  -1.083  -0.899  -0.755  -0.742  -0.738
 17 A    18 A    19 A    20 A    21 A    22 A    23 A    24 A                  
 -0.613  -0.591  -0.495  -0.458  -0.449
 25 A    26 A    27 A    28 A    29 A                                          
 -- Virtual --                   
  0.021   0.070   0.076   0.101   0.104   0.108   0.156   0.178
 30 A    31 A    32 A    33 A    34 A    35 A    36 A    37 A                  
  0.186   0.206   0.244   0.248   0.282   0.303   0.312   0.366
 38 A    39 A    40 A    41 A    42 A    43 A    44 A    45 A                  
  0.386   0.417   0.506   0.524   0.543   0.552   0.613   0.742
 46 A    47 A    48 A    49 A    50 A    51 A    52 A    53 A                  
  0.746   0.781   0.792   0.815   0.937   0.948   0.988   1.038
 54 A    55 A    56 A    57 A    58 A    59 A    60 A    61 A                  
  1.050   1.083   1.182   1.269   1.474   1.543   1.590   1.632
 62 A    63 A    64 A    65 A    66 A    67 A    68 A    69 A                  
  1.883   1.999   2.015   2.131   2.240   2.248   2.292   2.436
 70 A    71 A    72 A    73 A    74 A    75 A    76 A    77 A                  
  2.489   2.680   2.741   3.014   3.022   3.328   3.977   4.044
 78 A    79 A    80 A    81 A    82 A    83 A    84 A    85 A                  
  4.168   4.173   4.211   4.284   4.375   4.377   4.467   4.502
 86 A    87 A    88 A    89 A    90 A    91 A    92 A    93 A                  
  4.527   4.546   4.620   4.883   4.978   5.504   6.892   6.934
 94 A    95 A    96 A    97 A    98 A    99 A   100 A   101 A                  
  7.109   7.213   8.161   8.184   8.258  36.509  37.086  49.437
102 A   103 A   104 A   105 A   106 A   107 A   108 A   109 A                  
 68.720 293.835 293.854 293.9641028.378
110 A   111 A   112 A   113 A   114 A                                          

 Occupation and symmetry of molecular orbitals

 Point group: C1 (1 irreducible representation).

                           A     All 
 -------------------------------------
 All molecular orbitals:
  - Alpha                  114   114 
  - Beta                   114   114 
 -------------------------------------
 Alpha orbitals:
  - Frozen occupied        12    12  
  - Active occupied        17    17  
  - Active virtual         85    85  
  - Frozen virtual         0     0   
 -------------------------------------
 Beta orbitals:
  - Frozen occupied        12    12  
  - Active occupied        17    17  
  - Active virtual         85    85  
  - Frozen virtual         0     0   
 -------------------------------------

 Import integrals:   CPU 0.00 s  wall 0.00 s

 Import integrals:   CPU 30.05 s  wall 6.74 s

 MP2 amplitudes:   CPU 0.13 s  wall 0.09 s

Running a double precision version
           CCSD T amplitudes will be solved using DIIS.

           Start     Size      MaxIter   EConv     TConv     
           3         7         100       1.00e-07  1.00e-05  
 ------------------------------------------------------------------------------
           Energy (a.u.)   Ediff      Tdiff       Comment
 ------------------------------------------------------------------------------
         -2781.44962824                           
     1   -2781.41371885   3.59e-02   7.73e-01     
     2   -2781.44589068   3.22e-02   1.06e-01     
     3   -2781.44212553   3.77e-03   4.96e-02     
     4   -2781.44560565   3.48e-03   2.21e-02     Switched to DIIS steps.
     5   -2781.44686152   1.26e-03   1.29e-02     
     6   -2781.44700421   1.43e-04   3.55e-03     
     7   -2781.44702791   2.37e-05   1.72e-03     
     8   -2781.44704303   1.51e-05   6.76e-04     
     9   -2781.44705015   7.12e-06   3.67e-04     
    10   -2781.44704958   5.70e-07   9.38e-05     
    11   -2781.44705022   6.40e-07   3.94e-05     
    12   -2781.44705004   1.76e-07   2.63e-05     
    13   -2781.44705002   2.36e-08   8.37e-06     
 ------------------------------------------------------------------------------
         -2781.44705002                           CCSD T converged.

End of double precision
 SCF energy                 = -2780.60432159
 MP2 energy                 = -2781.44962824
 CCSD correlation energy     =    -0.84272843
 CCSD total energy           = -2781.44705002

 CCSD  T1^2 = 0.0192  T2^2 = 0.2550  Leading amplitudes:

 Amplitude    Orbitals with energies
 -0.0295       27 (A) A                  ->    30 (A) A                   
              -0.4946                          0.0213                     
 -0.0295       27 (A) B                  ->    30 (A) B                   
              -0.4946                          0.0213                     
 -0.0287       25 (A) A                  ->    30 (A) A                   
              -0.6134                          0.0213                     
 -0.0287       25 (A) B                  ->    30 (A) B                   
              -0.6134                          0.0213                     

 Amplitude    Orbitals with energies
 -0.0828       26 (A) A      26 (A) B    ->    31 (A) A      31 (A) B     
              -0.5906       -0.5906            0.0705        0.0705       
  0.0828       26 (A) A      26 (A) B    ->    31 (A) B      31 (A) A     
              -0.5906       -0.5906            0.0705        0.0705       
  0.0828       26 (A) B      26 (A) A    ->    31 (A) A      31 (A) B     
              -0.5906       -0.5906            0.0705        0.0705       
 -0.0828       26 (A) B      26 (A) A    ->    31 (A) B      31 (A) A     
              -0.5906       -0.5906            0.0705        0.0705       

 Computing CCSD intemediates for later calculations in double precision
 Finished.

Running a double precision version
           CCSD Lambda amplitudes will be solved using DIIS.
           Start     Size      MaxIter   EConv     LConv     
           3         7         100       1.00e-07  1.00e-05  
 ------------------------------------------------------------------------------
            Enorm      Ldiff       Comment
 ------------------------------------------------------------------------------
     1     5.87e-02   4.00e-02     
     2     1.85e-02   6.32e-03     
     3     8.44e-03   1.34e-03     
     4     4.41e-03   1.33e-03     Switched to DIIS steps.
     5     1.60e-03   8.87e-04     
     6     8.18e-04   3.03e-04     
     7     2.67e-04   1.05e-04     
     8     1.20e-04   8.88e-06     
     9     4.39e-05   2.33e-06     
    10     2.21e-05   4.25e-07     
    11     1.11e-05   1.02e-08     
    12     4.71e-06   7.30e-07     
    13     2.03e-06   2.31e-07     
    14     9.32e-07   2.54e-08     
    15     4.26e-07   1.33e-08     
    16     2.43e-07   4.26e-08     
    17     1.15e-07   2.41e-08     
    18     5.30e-08   8.38e-09     
 ------------------------------------------------------------------------------
                                   CCSD Lambda converged.

 Computing density matrices in double precision...
           Orbital response amplitudes will be solved using DIIS.
           Start     Size      MaxIter   EConv     LConv     
           3         7         100       1.00e-06  1.00e-06  
 ------------------------------------------------------------------------------
            Enorm      Ldiff       Comment
 ------------------------------------------------------------------------------
     1     1.22e-01   4.33e-03     
     2     1.39e-01   1.11e-02     
     3     1.97e-01   4.06e-02     
     4     1.50e-02   9.32e-02     Switched to DIIS steps.
     5     6.10e-03   7.81e-05     
     6     1.43e-03   1.13e-03     
     7     4.69e-04   1.21e-04     
     8     1.19e-04   7.45e-05     
     9     7.48e-05   3.06e-05     
    10     1.38e-05   1.24e-05     
    11     6.91e-06   1.62e-06     
    12     3.56e-06   7.46e-07     
    13     3.70e-07   1.89e-07     
 ------------------------------------------------------------------------------
                                   Orbital response converged.

 Computing density matrices... Done.
 CCSD calculation:   CPU 1156.02 s  wall 201.83 s

 Transferring MO TPDM to AO TPDM
 Transferring g2_o1o1o1o1
 Transferring g2_o1o1o1v1
 Transferring g2_o1o1v1v1
 Transferring g2_o1v1o1v1
 Transferring g2_o1v1v1v1
 Transferring g2_v1v1v1v1
 Adding separable TPDM
 Computing TPDM gradient
 --------------------------------------------------------
 2e gradient
  Atom          X               Y               Z
 --------------------------------------------------------
    1        -34.713858        9.932414        0.000000  
    2          0.344955      -19.909094       -0.000000  
    3         22.008046       -3.249880        0.000000  
    4         12.360857       13.226560       -0.000000  
 --------------------------------------------------------
 --------------------------------------------------------
 Final gradient
  Atom          X               Y               Z
 --------------------------------------------------------
    1        -34.713858        9.932414        0.000000  
    2          0.344955      -19.909094       -0.000000  
    3         22.008046       -3.249880        0.000000  
    4         12.360857       13.226560       -0.000000  
 --------------------------------------------------------
 Analytic gradient from two-electron contribution:   CPU 201.26 s  wall 58.77 s

 Total ccman2 time:   CPU 1391.99 s  wall 269.11 s


 --------------------------------------------------------------

                    Orbital Energies (a.u.)
 --------------------------------------------------------------

 Alpha MOs
 -- Occupied --
******* -65.223 -58.584 -58.581 -58.581 -26.356 -15.784 -15.735
 -9.902  -7.518  -7.506  -7.505  -3.258  -3.253  -3.252  -3.237
 -3.237  -1.671  -1.428  -1.083  -0.899  -0.755  -0.742  -0.738
 -0.613  -0.591  -0.495  -0.458  -0.449
 -- Virtual --
  0.021   0.070   0.076   0.101   0.104   0.108   0.156   0.178
  0.186   0.206   0.244   0.248   0.282   0.303   0.312   0.366
  0.386   0.417   0.506   0.524   0.543   0.552   0.613   0.742
  0.746   0.781   0.792   0.815   0.937   0.948   0.988   1.038
  1.050   1.083   1.182   1.269   1.474   1.543   1.590   1.632
  1.883   1.999   2.015   2.131   2.240   2.248   2.292   2.436
  2.489   2.680   2.741   3.014   3.022   3.328   3.977   4.044
  4.168   4.173   4.211   4.284   4.375   4.377   4.467   4.502
  4.527   4.546   4.620   4.883   4.978   5.504   6.892   6.934
  7.109   7.213   8.161   8.184   8.258  36.509  37.086  49.437
 68.720 293.835 293.854 293.9641028.378
 --------------------------------------------------------------

          Ground-State Mulliken Net Atomic Charges

     Atom                 Charge (a.u.)
  ----------------------------------------
      1 Br                    0.030147
      2 N                     0.062167
      3 N                    -0.026185
      4 F                    -0.066130
  ----------------------------------------
  Sum of atomic charges =    -0.000000

 -----------------------------------------------------------------
                    Cartesian Multipole Moments
 -----------------------------------------------------------------
    Charge (ESU x 10^10)
                 0.0000
    Dipole Moment (Debye)
         X       1.1054      Y      -0.1304      Z      -0.0000
       Tot       1.1131
    Quadrupole Moments (Debye-Ang)
        XX     -34.9313     XY      -1.5201     YY     -36.2561
        XZ       0.0000     YZ      -0.0000     ZZ     -33.7517
    Octopole Moments (Debye-Ang^2)
       XXX      25.1663    XXY      -4.6625    XYY       7.8573
       YYY     -10.8888    XXZ       0.0000    XYZ      -0.0000
       YYZ      -0.0000    XZZ       3.5808    YZZ      -2.1831
       ZZZ       0.0000
    Hexadecapole Moments (Debye-Ang^3)
      XXXX    -343.9528   XXXY       2.6178   XXYY     -76.2932
      XYYY       7.9538   YYYY    -107.7164   XXXZ       0.0000
      XXYZ      -0.0000   XYYZ       0.0000   YYYZ      -0.0000
      XXZZ     -61.2663   XYZZ       1.9038   YYZZ     -23.0331
      XZZZ       0.0000   YZZZ      -0.0000   ZZZZ     -34.4876
 -----------------------------------------------------------------
 DrvMan completing analytic gradient of the correlated energy
 Correlated dipole moment
            1
    1   0.4349027
    2  -0.0513031
    3  -0.0000000
 Energy read as -2781.447050017
 Full Analytical Gradient: (in a.u., or Hartree/Bohr)
             1             2             3             4
    1   -0.00002018   -0.00016666    0.00016121    0.00002563
    2    0.00003375   -0.00016136   -0.00026263    0.00039023
    3   -0.00000000    0.00000000   -0.00000000    0.00000000
 Gradient time:  CPU 1.43 s  wall 1.47 s
 ----------------------------------------------------------------
             Standard Nuclear Orientation (Angstroms)
    I     Atom           X                Y                Z
 ----------------------------------------------------------------
    1      Br      0.9341175080    -0.0884288774     0.0000000000
    2      N      -0.6366017025     1.0267738137    -0.0000000000
    3      N      -1.7401446618     0.5374746038    -0.0000000000
    4      F      -1.7840986923    -0.8737475793     0.0000000000
 ----------------------------------------------------------------
 Nuclear Repulsion Energy =   233.5299400462 hartrees
 There are       29 alpha and       29 beta electrons

                       Distance Matrix (Angstroms)
             Br(  1)   N (  2)   N (  3)
   N (  2)  1.926353
   N (  3)  2.746531  1.207154
   F (  4)  2.829386  2.220075  1.411907

 Requested basis set is 6-311++G(d,p)
 There are 37 shells and 114 basis functions
 A cutoff of  1.0D-14 yielded    654 shell pairs
 There are      6454 function pairs (      7167 Cartesian)
 Smallest overlap matrix eigenvalue = 1.87E-04
 Guess MOs from SCF MO coefficient file

 -----------------------------------------------------------------------
  General SCF calculation program by
  Eric Jon Sundstrom, Paul Horn, Yuezhi Mao, Dmitri Zuev, Alec White,
  David Stuck, Shaama M.S., Shane Yost, Joonho Lee, David Small,
  Daniel Levine, Susi Lehtola, Hugh Burton, Evgeny Epifanovsky
 -----------------------------------------------------------------------
 Hartree-Fock
 using 6 threads for integral computing
 -------------------------------------------------------
 OpenMP Integral computing Module                
 Release: version 2.0, May 2017, Q-Chem Inc. Pleasanton 
 -------------------------------------------------------
 A restricted SCF calculation will be
 performed using DIIS
 SCF converges when DIIS error is below 1.0e-08
 ---------------------------------------
  Cycle       Energy         DIIS error
 ---------------------------------------
    1   -2780.6041808255      3.90e-05  
    2   -2780.6041832965      8.87e-06  
    3   -2780.6041835562      4.42e-06  
    4   -2780.6041835964      1.94e-06  
    5   -2780.6041836101      7.60e-07  
    6   -2780.6041836130      3.14e-07  
    7   -2780.6041836135      9.76e-08  
    8   -2780.6041836135      5.15e-08  
    9   -2780.6041836136      1.54e-08  
   10   -2780.6041836136      4.42e-09  Convergence criterion met
 ---------------------------------------
 SCF time:   CPU 5.73s  wall 1.00s 
 SCF   energy in the final basis set =    -2780.6041836136
 Total energy in the final basis set =    -2780.6041836136


 ------------------------------------------------------------------------------

   CCMAN2: suite of methods based on coupled cluster
           and equation of motion theories.

   Components:
   * libvmm-1.3-trunk
     by Evgeny Epifanovsky, Ilya Kaliman.
   * libtensor-2.5-trunk
     by Evgeny Epifanovsky, Michael Wormit, Dmitry Zuev, Sam Manzer, 
        Ilya Kaliman.
   * libcc-2.5-trunk
     by Evgeny Epifanovsky, Arik Landau, Tomasz Kus, Kirill Khistyaev, 
        Dmitry Zuev, Prashant Manohar, Xintian Feng, Anna Krylov, 
        Matthew Goldey, Alec White, Thomas Jagau, Kaushik Nanda, 
        Anastasia Gunina, Alexander Kunitsa, Joonho Lee.

   CCMAN original authors:
   Anna I. Krylov, C. David Sherrill, Steven R. Gwaltney,
   Edward F. C. Byrd (2000)
   Sergey V. Levchenko, Lyudmila V. Slipchenko, Tao Wang,
   Ana-Maria C. Cristian (2003)
   Piotr A. Pieniazek, C. Melania Oana, Evgeny Epifanovsky (2007)
   Prashant Manohar (2009)

 ------------------------------------------------------------------------------


 Allocating and initializing 63808MB of RAM...
 Calculation will run on 6 cores.


 Alpha MOs, Restricted
 -- Occupied --                  
-490.09  -65.22  -58.58  -58.58  -58.58  -26.36  -15.78  -15.73
  1 A     2 A     3 A     4 A     5 A     6 A     7 A     8 A                  
 -9.902  -7.518  -7.506  -7.505  -3.258  -3.253  -3.252  -3.238
  9 A    10 A    11 A    12 A    13 A    14 A    15 A    16 A                  
 -3.238  -1.670  -1.428  -1.083  -0.898  -0.754  -0.741  -0.737
 17 A    18 A    19 A    20 A    21 A    22 A    23 A    24 A                  
 -0.614  -0.591  -0.495  -0.458  -0.449
 25 A    26 A    27 A    28 A    29 A                                          
 -- Virtual --                   
  0.021   0.070   0.076   0.101   0.104   0.108   0.156   0.178
 30 A    31 A    32 A    33 A    34 A    35 A    36 A    37 A                  
  0.186   0.206   0.244   0.248   0.282   0.303   0.312   0.366
 38 A    39 A    40 A    41 A    42 A    43 A    44 A    45 A                  
  0.386   0.417   0.506   0.524   0.543   0.552   0.613   0.742
 46 A    47 A    48 A    49 A    50 A    51 A    52 A    53 A                  
  0.746   0.781   0.792   0.815   0.937   0.948   0.988   1.038
 54 A    55 A    56 A    57 A    58 A    59 A    60 A    61 A                  
  1.050   1.083   1.182   1.269   1.474   1.543   1.591   1.633
 62 A    63 A    64 A    65 A    66 A    67 A    68 A    69 A                  
  1.883   1.999   2.015   2.130   2.240   2.248   2.292   2.436
 70 A    71 A    72 A    73 A    74 A    75 A    76 A    77 A                  
  2.489   2.680   2.741   3.015   3.022   3.328   3.976   4.044
 78 A    79 A    80 A    81 A    82 A    83 A    84 A    85 A                  
  4.169   4.173   4.211   4.283   4.374   4.377   4.466   4.502
 86 A    87 A    88 A    89 A    90 A    91 A    92 A    93 A                  
  4.527   4.546   4.619   4.883   4.977   5.501   6.893   6.935
 94 A    95 A    96 A    97 A    98 A    99 A   100 A   101 A                  
  7.107   7.211   8.161   8.184   8.258  36.509  37.086  49.437
102 A   103 A   104 A   105 A   106 A   107 A   108 A   109 A                  
 68.720 293.835 293.854 293.9641028.378
110 A   111 A   112 A   113 A   114 A                                          

 Beta MOs, Restricted
 -- Occupied --                  
-490.09  -65.22  -58.58  -58.58  -58.58  -26.36  -15.78  -15.73
  1 A     2 A     3 A     4 A     5 A     6 A     7 A     8 A                  
 -9.902  -7.518  -7.506  -7.505  -3.258  -3.253  -3.252  -3.238
  9 A    10 A    11 A    12 A    13 A    14 A    15 A    16 A                  
 -3.238  -1.670  -1.428  -1.083  -0.898  -0.754  -0.741  -0.737
 17 A    18 A    19 A    20 A    21 A    22 A    23 A    24 A                  
 -0.614  -0.591  -0.495  -0.458  -0.449
 25 A    26 A    27 A    28 A    29 A                                          
 -- Virtual --                   
  0.021   0.070   0.076   0.101   0.104   0.108   0.156   0.178
 30 A    31 A    32 A    33 A    34 A    35 A    36 A    37 A                  
  0.186   0.206   0.244   0.248   0.282   0.303   0.312   0.366
 38 A    39 A    40 A    41 A    42 A    43 A    44 A    45 A                  
  0.386   0.417   0.506   0.524   0.543   0.552   0.613   0.742
 46 A    47 A    48 A    49 A    50 A    51 A    52 A    53 A                  
  0.746   0.781   0.792   0.815   0.937   0.948   0.988   1.038
 54 A    55 A    56 A    57 A    58 A    59 A    60 A    61 A                  
  1.050   1.083   1.182   1.269   1.474   1.543   1.591   1.633
 62 A    63 A    64 A    65 A    66 A    67 A    68 A    69 A                  
  1.883   1.999   2.015   2.130   2.240   2.248   2.292   2.436
 70 A    71 A    72 A    73 A    74 A    75 A    76 A    77 A                  
  2.489   2.680   2.741   3.015   3.022   3.328   3.976   4.044
 78 A    79 A    80 A    81 A    82 A    83 A    84 A    85 A                  
  4.169   4.173   4.211   4.283   4.374   4.377   4.466   4.502
 86 A    87 A    88 A    89 A    90 A    91 A    92 A    93 A                  
  4.527   4.546   4.619   4.883   4.977   5.501   6.893   6.935
 94 A    95 A    96 A    97 A    98 A    99 A   100 A   101 A                  
  7.107   7.211   8.161   8.184   8.258  36.509  37.086  49.437
102 A   103 A   104 A   105 A   106 A   107 A   108 A   109 A                  
 68.720 293.835 293.854 293.9641028.378
110 A   111 A   112 A   113 A   114 A                                          

 Occupation and symmetry of molecular orbitals

 Point group: C1 (1 irreducible representation).

                           A     All 
 -------------------------------------
 All molecular orbitals:
  - Alpha                  114   114 
  - Beta                   114   114 
 -------------------------------------
 Alpha orbitals:
  - Frozen occupied        12    12  
  - Active occupied        17    17  
  - Active virtual         85    85  
  - Frozen virtual         0     0   
 -------------------------------------
 Beta orbitals:
  - Frozen occupied        12    12  
  - Active occupied        17    17  
  - Active virtual         85    85  
  - Frozen virtual         0     0   
 -------------------------------------

 Import integrals:   CPU 0.00 s  wall 0.00 s

 Import integrals:   CPU 32.41 s  wall 7.10 s

 MP2 amplitudes:   CPU 0.18 s  wall 0.14 s

Running a double precision version
           CCSD T amplitudes will be solved using DIIS.

           Start     Size      MaxIter   EConv     TConv     
           3         7         100       1.00e-07  1.00e-05  
 ------------------------------------------------------------------------------
           Energy (a.u.)   Ediff      Tdiff       Comment
 ------------------------------------------------------------------------------
         -2781.44966438                           
     1   -2781.41366512   3.60e-02   7.73e-01     
     2   -2781.44589840   3.22e-02   1.06e-01     
     3   -2781.44211053   3.79e-03   4.97e-02     
     4   -2781.44560116   3.49e-03   2.21e-02     Switched to DIIS steps.
     5   -2781.44686020   1.26e-03   1.29e-02     
     6   -2781.44700389   1.44e-04   3.57e-03     
     7   -2781.44702774   2.39e-05   1.72e-03     
     8   -2781.44704297   1.52e-05   6.80e-04     
     9   -2781.44705013   7.16e-06   3.69e-04     
    10   -2781.44704956   5.68e-07   9.43e-05     
    11   -2781.44705021   6.48e-07   3.96e-05     
    12   -2781.44705004   1.74e-07   2.65e-05     
    13   -2781.44705001   2.36e-08   8.46e-06     
 ------------------------------------------------------------------------------
         -2781.44705001                           CCSD T converged.

End of double precision
 SCF energy                 = -2780.60418361
 MP2 energy                 = -2781.44966438
 CCSD correlation energy     =    -0.84286640
 CCSD total energy           = -2781.44705001

 CCSD  T1^2 = 0.0193  T2^2 = 0.2552  Leading amplitudes:

 Amplitude    Orbitals with energies
 -0.0295       27 (A) A                  ->    30 (A) A                   
              -0.4947                          0.0210                     
 -0.0295       27 (A) B                  ->    30 (A) B                   
              -0.4947                          0.0210                     
 -0.0288       25 (A) A                  ->    30 (A) A                   
              -0.6135                          0.0210                     
 -0.0288       25 (A) B                  ->    30 (A) B                   
              -0.6135                          0.0210                     

 Amplitude    Orbitals with energies
 -0.0828       26 (A) A      26 (A) B    ->    31 (A) A      31 (A) B     
              -0.5907       -0.5907            0.0703        0.0703       
  0.0828       26 (A) A      26 (A) B    ->    31 (A) B      31 (A) A     
              -0.5907       -0.5907            0.0703        0.0703       
  0.0828       26 (A) B      26 (A) A    ->    31 (A) A      31 (A) B     
              -0.5907       -0.5907            0.0703        0.0703       
 -0.0828       26 (A) B      26 (A) A    ->    31 (A) B      31 (A) A     
              -0.5907       -0.5907            0.0703        0.0703       

 Computing CCSD intemediates for later calculations in double precision
 Finished.

Running a double precision version
           CCSD Lambda amplitudes will be solved using DIIS.
           Start     Size      MaxIter   EConv     LConv     
           3         7         100       1.00e-07  1.00e-05  
 ------------------------------------------------------------------------------
            Enorm      Ldiff       Comment
 ------------------------------------------------------------------------------
     1     5.88e-02   4.00e-02     
     2     1.85e-02   6.34e-03     
     3     8.48e-03   1.33e-03     
     4     4.43e-03   1.34e-03     Switched to DIIS steps.
     5     1.60e-03   8.90e-04     
     6     8.22e-04   3.04e-04     
     7     2.69e-04   1.06e-04     
     8     1.21e-04   9.07e-06     
     9     4.42e-05   2.32e-06     
    10     2.22e-05   4.27e-07     
    11     1.12e-05   1.43e-08     
    12     4.75e-06   7.33e-07     
    13     2.05e-06   2.32e-07     
    14     9.39e-07   2.57e-08     
    15     4.28e-07   1.34e-08     
    16     2.44e-07   4.28e-08     
    17     1.15e-07   2.43e-08     
    18     5.36e-08   8.50e-09     
 ------------------------------------------------------------------------------
                                   CCSD Lambda converged.

 Computing density matrices in double precision...
           Orbital response amplitudes will be solved using DIIS.
           Start     Size      MaxIter   EConv     LConv     
           3         7         100       1.00e-06  1.00e-06  
 ------------------------------------------------------------------------------
            Enorm      Ldiff       Comment
 ------------------------------------------------------------------------------
     1     1.22e-01   4.38e-03     
     2     1.39e-01   1.11e-02     
     3     1.98e-01   4.07e-02     
     4     1.50e-02   9.33e-02     Switched to DIIS steps.
     5     6.07e-03   7.24e-05     
     6     1.44e-03   1.12e-03     
     7     4.73e-04   1.23e-04     
     8     1.20e-04   7.51e-05     
     9     7.56e-05   3.08e-05     
    10     1.39e-05   1.25e-05     
    11     6.93e-06   1.62e-06     
    12     3.58e-06   7.52e-07     
    13     3.75e-07   1.91e-07     
 ------------------------------------------------------------------------------
                                   Orbital response converged.

 Computing density matrices... Done.
 CCSD calculation:   CPU 1158.89 s  wall 202.39 s

 Transferring MO TPDM to AO TPDM
 Transferring g2_o1o1o1o1
 Transferring g2_o1o1o1v1
 Transferring g2_o1o1v1v1
 Transferring g2_o1v1o1v1
 Transferring g2_o1v1v1v1
 Transferring g2_v1v1v1v1
 Adding separable TPDM
 Computing TPDM gradient
 --------------------------------------------------------
 2e gradient
  Atom          X               Y               Z
 --------------------------------------------------------
    1        -34.707794        9.930615        0.000000  
    2          0.342178      -19.913034        0.000000  
    3         22.013541       -3.229134       -0.000000  
    4         12.352076       13.211553       -0.000000  
 --------------------------------------------------------
 --------------------------------------------------------
 Final gradient
  Atom          X               Y               Z
 --------------------------------------------------------
    1        -34.707794        9.930615        0.000000  
    2          0.342178      -19.913034        0.000000  
    3         22.013541       -3.229134       -0.000000  
    4         12.352076       13.211553       -0.000000  
 --------------------------------------------------------
 Analytic gradient from two-electron contribution:   CPU 191.95 s  wall 56.08 s

 Total ccman2 time:   CPU 1392.64 s  wall 268.75 s


 --------------------------------------------------------------

                    Orbital Energies (a.u.)
 --------------------------------------------------------------

 Alpha MOs
 -- Occupied --
******* -65.223 -58.584 -58.581 -58.581 -26.356 -15.784 -15.735
 -9.902  -7.518  -7.506  -7.505  -3.258  -3.253  -3.252  -3.238
 -3.238  -1.670  -1.428  -1.083  -0.898  -0.754  -0.741  -0.737
 -0.614  -0.591  -0.495  -0.458  -0.449
 -- Virtual --
  0.021   0.070   0.076   0.101   0.104   0.108   0.156   0.178
  0.186   0.206   0.244   0.248   0.282   0.303   0.312   0.366
  0.386   0.417   0.506   0.524   0.543   0.552   0.613   0.742
  0.746   0.781   0.792   0.815   0.937   0.948   0.988   1.038
  1.050   1.083   1.182   1.269   1.474   1.543   1.591   1.633
  1.883   1.999   2.015   2.130   2.240   2.248   2.292   2.436
  2.489   2.680   2.741   3.015   3.022   3.328   3.976   4.044
  4.169   4.173   4.211   4.283   4.374   4.377   4.466   4.502
  4.527   4.546   4.619   4.883   4.977   5.501   6.893   6.935
  7.107   7.211   8.161   8.184   8.258  36.509  37.086  49.437
 68.720 293.835 293.854 293.9641028.378
 --------------------------------------------------------------

          Ground-State Mulliken Net Atomic Charges

     Atom                 Charge (a.u.)
  ----------------------------------------
      1 Br                    0.030695
      2 N                     0.062273
      3 N                    -0.025638
      4 F                    -0.067330
  ----------------------------------------
  Sum of atomic charges =    -0.000000

 -----------------------------------------------------------------
                    Cartesian Multipole Moments
 -----------------------------------------------------------------
    Charge (ESU x 10^10)
                -0.0000
    Dipole Moment (Debye)
         X       1.1146      Y      -0.1218      Z      -0.0000
       Tot       1.1212
    Quadrupole Moments (Debye-Ang)
        XX     -34.9429     XY      -1.5373     YY     -36.2543
        XZ       0.0000     YZ      -0.0000     ZZ     -33.7524
    Octopole Moments (Debye-Ang^2)
       XXX      25.2109    XXY      -4.6249    XYY       7.8677
       YYY     -10.8391    XXZ      -0.0000    XYZ       0.0000
       YYZ      -0.0000    XZZ       3.5882    YZZ      -2.1694
       ZZZ      -0.0000
    Hexadecapole Moments (Debye-Ang^3)
      XXXX    -344.0328   XXXY       2.4885   XXYY     -76.3216
      XYYY       7.8664   YYYY    -107.8028   XXXZ       0.0000
      XXYZ      -0.0000   XYYZ       0.0000   YYYZ       0.0000
      XXZZ     -61.2747   XYZZ       1.8779   YYZZ     -23.0490
      XZZZ       0.0000   YZZZ      -0.0000   ZZZZ     -34.4856
 -----------------------------------------------------------------
 DrvMan completing analytic gradient of the correlated energy
 Correlated dipole moment
            1
    1   0.4385038
    2  -0.0479291
    3  -0.0000000
 Energy read as -2781.447050012
 Full Analytical Gradient: (in a.u., or Hartree/Bohr)
             1             2             3             4
    1   -0.00001957    0.00007750    0.00000844   -0.00006638
    2   -0.00002019    0.00016375    0.00024648   -0.00039004
    3    0.00000000    0.00000000    0.00000000   -0.00000000
 Gradient time:  CPU 1.40 s  wall 1.45 s
 ----------------------------------------------------------------
             Standard Nuclear Orientation (Angstroms)
    I     Atom           X                Y                Z
 ----------------------------------------------------------------
    1      Br      0.9341175080    -0.0884288774     0.0000000000
    2      N      -0.6366017025     1.0267738137    -0.0000000000
    3      N      -1.7401446618     0.5374746038    -0.0000000000
    4      F      -1.7840986923    -0.8727475793     0.0010000000
 ----------------------------------------------------------------
 Nuclear Repulsion Energy =   233.5582250529 hartrees
 There are       29 alpha and       29 beta electrons

                       Distance Matrix (Angstroms)
             Br(  1)   N (  2)   N (  3)
   N (  2)  1.926353
   N (  3)  2.746531  1.207154
   F (  4)  2.829109  2.219219  1.410907

 Requested basis set is 6-311++G(d,p)
 There are 37 shells and 114 basis functions
 A cutoff of  1.0D-14 yielded    654 shell pairs
 There are      6454 function pairs (      7167 Cartesian)
 Smallest overlap matrix eigenvalue = 1.87E-04
 Guess MOs from SCF MO coefficient file

 -----------------------------------------------------------------------
  General SCF calculation program by
  Eric Jon Sundstrom, Paul Horn, Yuezhi Mao, Dmitri Zuev, Alec White,
  David Stuck, Shaama M.S., Shane Yost, Joonho Lee, David Small,
  Daniel Levine, Susi Lehtola, Hugh Burton, Evgeny Epifanovsky
 -----------------------------------------------------------------------
 Hartree-Fock
 using 6 threads for integral computing
 -------------------------------------------------------
 OpenMP Integral computing Module                
 Release: version 2.0, May 2017, Q-Chem Inc. Pleasanton 
 -------------------------------------------------------
 A restricted SCF calculation will be
 performed using DIIS
 SCF converges when DIIS error is below 1.0e-08
 ---------------------------------------
  Cycle       Energy         DIIS error
 ---------------------------------------
    1   -2780.6042519397      2.17e-05  
    2   -2780.6042527833      5.33e-06  
    3   -2780.6042528894      2.50e-06  
    4   -2780.6042529053      1.23e-06  
    5   -2780.6042529109      4.42e-07  
    6   -2780.6042529119      1.83e-07  
    7   -2780.6042529121      6.50e-08  
    8   -2780.6042529122      3.31e-08  
    9   -2780.6042529122      1.27e-08  
   10   -2780.6042529121      4.45e-09  Convergence criterion met
 ---------------------------------------
 SCF time:   CPU 5.72s  wall 2.00s 
 SCF   energy in the final basis set =    -2780.6042529121
 Total energy in the final basis set =    -2780.6042529121


 ------------------------------------------------------------------------------

   CCMAN2: suite of methods based on coupled cluster
           and equation of motion theories.

   Components:
   * libvmm-1.3-trunk
     by Evgeny Epifanovsky, Ilya Kaliman.
   * libtensor-2.5-trunk
     by Evgeny Epifanovsky, Michael Wormit, Dmitry Zuev, Sam Manzer, 
        Ilya Kaliman.
   * libcc-2.5-trunk
     by Evgeny Epifanovsky, Arik Landau, Tomasz Kus, Kirill Khistyaev, 
        Dmitry Zuev, Prashant Manohar, Xintian Feng, Anna Krylov, 
        Matthew Goldey, Alec White, Thomas Jagau, Kaushik Nanda, 
        Anastasia Gunina, Alexander Kunitsa, Joonho Lee.

   CCMAN original authors:
   Anna I. Krylov, C. David Sherrill, Steven R. Gwaltney,
   Edward F. C. Byrd (2000)
   Sergey V. Levchenko, Lyudmila V. Slipchenko, Tao Wang,
   Ana-Maria C. Cristian (2003)
   Piotr A. Pieniazek, C. Melania Oana, Evgeny Epifanovsky (2007)
   Prashant Manohar (2009)

 ------------------------------------------------------------------------------


 Allocating and initializing 63808MB of RAM...
 Calculation will run on 6 cores.


 Alpha MOs, Restricted
 -- Occupied --                  
-490.09  -65.22  -58.58  -58.58  -58.58  -26.36  -15.78  -15.73
  1 A     2 A     3 A     4 A     5 A     6 A     7 A     8 A                  
 -9.902  -7.518  -7.506  -7.505  -3.258  -3.253  -3.252  -3.238
  9 A    10 A    11 A    12 A    13 A    14 A    15 A    16 A                  
 -3.238  -1.670  -1.428  -1.083  -0.899  -0.754  -0.741  -0.738
 17 A    18 A    19 A    20 A    21 A    22 A    23 A    24 A                  
 -0.613  -0.591  -0.495  -0.458  -0.449
 25 A    26 A    27 A    28 A    29 A                                          
 -- Virtual --                   
  0.021   0.070   0.076   0.101   0.104   0.108   0.156   0.178
 30 A    31 A    32 A    33 A    34 A    35 A    36 A    37 A                  
  0.186   0.206   0.244   0.248   0.282   0.303   0.312   0.366
 38 A    39 A    40 A    41 A    42 A    43 A    44 A    45 A                  
  0.386   0.417   0.506   0.524   0.543   0.552   0.613   0.742
 46 A    47 A    48 A    49 A    50 A    51 A    52 A    53 A                  
  0.746   0.781   0.792   0.815   0.937   0.948   0.988   1.038
 54 A    55 A    56 A    57 A    58 A    59 A    60 A    61 A                  
  1.050   1.083   1.182   1.269   1.474   1.543   1.591   1.632
 62 A    63 A    64 A    65 A    66 A    67 A    68 A    69 A                  
  1.883   1.999   2.015   2.131   2.240   2.248   2.292   2.436
 70 A    71 A    72 A    73 A    74 A    75 A    76 A    77 A                  
  2.489   2.680   2.741   3.014   3.022   3.328   3.977   4.044
 78 A    79 A    80 A    81 A    82 A    83 A    84 A    85 A                  
  4.169   4.173   4.211   4.284   4.375   4.377   4.467   4.502
 86 A    87 A    88 A    89 A    90 A    91 A    92 A    93 A                  
  4.527   4.546   4.620   4.883   4.977   5.503   6.892   6.935
 94 A    95 A    96 A    97 A    98 A    99 A   100 A   101 A                  
  7.108   7.212   8.161   8.184   8.258  36.509  37.086  49.437
102 A   103 A   104 A   105 A   106 A   107 A   108 A   109 A                  
 68.720 293.835 293.854 293.9641028.378
110 A   111 A   112 A   113 A   114 A                                          

 Beta MOs, Restricted
 -- Occupied --                  
-490.09  -65.22  -58.58  -58.58  -58.58  -26.36  -15.78  -15.73
  1 A     2 A     3 A     4 A     5 A     6 A     7 A     8 A                  
 -9.902  -7.518  -7.506  -7.505  -3.258  -3.253  -3.252  -3.238
  9 A    10 A    11 A    12 A    13 A    14 A    15 A    16 A                  
 -3.238  -1.670  -1.428  -1.083  -0.899  -0.754  -0.741  -0.738
 17 A    18 A    19 A    20 A    21 A    22 A    23 A    24 A                  
 -0.613  -0.591  -0.495  -0.458  -0.449
 25 A    26 A    27 A    28 A    29 A                                          
 -- Virtual --                   
  0.021   0.070   0.076   0.101   0.104   0.108   0.156   0.178
 30 A    31 A    32 A    33 A    34 A    35 A    36 A    37 A                  
  0.186   0.206   0.244   0.248   0.282   0.303   0.312   0.366
 38 A    39 A    40 A    41 A    42 A    43 A    44 A    45 A                  
  0.386   0.417   0.506   0.524   0.543   0.552   0.613   0.742
 46 A    47 A    48 A    49 A    50 A    51 A    52 A    53 A                  
  0.746   0.781   0.792   0.815   0.937   0.948   0.988   1.038
 54 A    55 A    56 A    57 A    58 A    59 A    60 A    61 A                  
  1.050   1.083   1.182   1.269   1.474   1.543   1.591   1.632
 62 A    63 A    64 A    65 A    66 A    67 A    68 A    69 A                  
  1.883   1.999   2.015   2.131   2.240   2.248   2.292   2.436
 70 A    71 A    72 A    73 A    74 A    75 A    76 A    77 A                  
  2.489   2.680   2.741   3.014   3.022   3.328   3.977   4.044
 78 A    79 A    80 A    81 A    82 A    83 A    84 A    85 A                  
  4.169   4.173   4.211   4.284   4.375   4.377   4.467   4.502
 86 A    87 A    88 A    89 A    90 A    91 A    92 A    93 A                  
  4.527   4.546   4.620   4.883   4.977   5.503   6.892   6.935
 94 A    95 A    96 A    97 A    98 A    99 A   100 A   101 A                  
  7.108   7.212   8.161   8.184   8.258  36.509  37.086  49.437
102 A   103 A   104 A   105 A   106 A   107 A   108 A   109 A                  
 68.720 293.835 293.854 293.9641028.378
110 A   111 A   112 A   113 A   114 A                                          

 Occupation and symmetry of molecular orbitals

 Point group: C1 (1 irreducible representation).

                           A     All 
 -------------------------------------
 All molecular orbitals:
  - Alpha                  114   114 
  - Beta                   114   114 
 -------------------------------------
 Alpha orbitals:
  - Frozen occupied        12    12  
  - Active occupied        17    17  
  - Active virtual         85    85  
  - Frozen virtual         0     0   
 -------------------------------------
 Beta orbitals:
  - Frozen occupied        12    12  
  - Active occupied        17    17  
  - Active virtual         85    85
[truncated: 23,611 more chars]
