# Supplementary material for: Geometric and energetic data from ab initio calculations of haloethene, haloimine, halomethylenephosphine, haloiminophosphine, halodiazene, halodiphosphene and halocyclopropane
Source: Data Brief. 2019 Nov 2;27:104738. doi: 10.1016/j.dib.2019.104738 (PMC6861602; doi:10.1016/j.dib.2019.104738)
Supplement: Multimedia component 6 [file mmc6.zip › NN/CCSD/freq/FENNClE.out]

Q-Chem Developer Version!
                  Welcome to Q-Chem
     A Quantum Leap Into The Future Of Chemistry


 Q-Chem 5.1, Q-Chem, Inc., Pleasanton, CA (2018)

 Yihan Shao,  Zhengting Gan,  E. Epifanovsky,  A. T. B. Gilbert,  M. Wormit,  
 J. Kussmann,  A. W. Lange,  A. Behn,  Jia Deng,  Xintian Feng,  D. Ghosh,  
 M. Goldey,  P. R. Horn,  L. D. Jacobson,  I. Kaliman,  T. Kus,  A. Landau,  
 Jie Liu,  E. I. Proynov,  R. M. Richard,  R. P. Steele,  E. J. Sundstrom,  
 H. L. Woodcock III,  P. M. Zimmerman,  D. Zuev,  B. Albrecht,  E. Alguire,  
 S. A. Baeppler,  D. Barton,  Z. Benda,  Y. A. Bernard,  E. J. Berquist,  
 K. B. Bravaya,  H. Burton,  D. Casanova,  Chun-Min Chang,  Yunqing Chen,  
 A. Chien,  K. D. Closser,  M. P. Coons,  S. Coriani,  S. Dasgupta,  
 A. L. Dempwolff,  M. Diedenhofen,  Hainam Do,  R. G. Edgar,  Po-Tung Fang,  
 S. Faraji,  S. Fatehi,  Qingguo Feng,  K. D. Fenk,  J. Fosso-Tande,  
 Qinghui Ge,  A. Ghysels,  G. Gidofalvi,  J. Gomes,  J. Gonthier,  A. Gunina,  
 D. Hait,  M. W. D. Hanson-Heine,  P. H. P. Harbach,  A. W. Hauser,  
 J. E. Herr,  E. G. Hohenstein,  Z. C. Holden,  Kerwin Hui,  B. C. Huynh,  
 T.-C. Jagau,  Hyunjun Ji,  B. Kaduk,  K. Khistyaev,  Jaehoon Kim,  
 P. Klunzinger,  K. Koh,  D. Kosenkov,  L. Koulias,  T. Kowalczyk,  
 C. M. Krauter,  A. Kunitsa,  Ka Un Lao,  A. Laurent,  K. V. Lawler,  
 Joonho Lee,  D. Lefrancois,  S. Lehtola,  D. S. Levine,  Yi-Pei Li,  
 You-Sheng Lin,  Fenglai Liu,  E. Livshits,  A. Luenser,  P. Manohar,  
 E. Mansoor,  S. F. Manzer,  Shan-Ping Mao,  Yuezhi Mao,  N. Mardirossian,  
 A. V. Marenich,  T. Markovich,  L. A. Martinez-Martinez,  S. A. Maurer,  
 N. J. Mayhall,  S. C. McKenzie,  J.-M. Mewes,  A. F. Morrison,  
 J. W. Mullinax,  K. Nanda,  T. S. Nguyen-Beck,  R. Olivares-Amaya,  
 J. A. Parkhill,  T. M. Perrine,  F. Plasser,  P. Pokhilko,  S. Prager,  
 A. Prociuk,  E. Ramos,  D. R. Rehn,  F. Rob,  M. Schneider,  N. Sergueev,  
 S. M. Sharada,  S. Sharma,  D. W. Small,  T. Stauch,  T. Stein,  
 Yu-Chuan Su,  A. J. W. Thom,  A. Tkatchenko,  T. Tsuchimochi,  N. M. Tubman,  
 L. Vogt,  M. L. Vidal,  O. Vydrov,  M. A. Watson,  J. Wenzel,  
 M. de Wergifosse,  T. A. Wesolowski,  A. White,  J. Witte,  A. Yamada,  
 Jun Yang,  K. Yao,  S. Yeganeh,  S. R. Yost,  Zhi-Qiang You,  A. Zech,  
 Igor Ying Zhang,  Xing Zhang,  Yan Zhao,  Ying Zhu,  B. R. Brooks,  
 G. K. L. Chan,  C. J. Cramer,  M. S. Gordon,  W. J. Hehre,  A. Klamt,  
 M. W. Schmidt,  C. D. Sherrill,  D. G. Truhlar,  A. Aspuru-Guzik,  R. Baer,  
 A. T. Bell,  N. A. Besley,  Jeng-Da Chai,  A. E. DePrince, III,  
 R. A. DiStasio Jr.,  A. Dreuw,  B. D. Dunietz,  T. R. Furlani,  
 Chao-Ping Hsu,  Yousung Jung,  Jing Kong,  D. S. Lambrecht,  WanZhen Liang,  
 C. Ochsenfeld,  V. A. Rassolov,  L. V. Slipchenko,  J. E. Subotnik,  
 T. Van Voorhis,  J. M. Herbert,  A. I. Krylov,  P. M. W. Gill,  M. Head-Gordon

 Contributors to earlier versions of Q-Chem not listed above: 
 R. D. Adamson,  B. Austin,  J. Baker,  G. J. O. Beran,  K. Brandhorst,  
 S. T. Brown,  E. F. C. Byrd,  A. K. Chakraborty,  C.-L. Cheng,  
 Siu Hung Chien,  D. M. Chipman,  D. L. Crittenden,  H. Dachsel,  
 R. J. Doerksen,  A. D. Dutoi,  L. Fusti-Molnar,  W. A. Goddard III,  
 A. Golubeva-Zadorozhnaya,  S. R. Gwaltney,  G. Hawkins,  A. Heyden,  
 S. Hirata,  G. Kedziora,  F. J. Keil,  C. Kelley,  Jihan Kim,  R. A. King,  
 R. Z. Khaliullin,  P. P. Korambath,  W. Kurlancheek,  A. M. Lee,  M. S. Lee,  
 S. V. Levchenko,  Ching Yeh Lin,  D. Liotard,  R. C. Lochan,  I. Lotan,  
 P. E. Maslen,  N. Nair,  D. P. O'Neill,  D. Neuhauser,  E. Neuscamman,  
 C. M. Oana,  R. Olson,  B. Peters,  R. Peverati,  P. A. Pieniazek,  
 Y. M. Rhee,  J. Ritchie,  M. A. Rohrdanz,  E. Rosta,  N. J. Russ,  
 H. F. Schaefer III,  N. E. Schultz,  N. Shenvi,  A. C. Simmonett,  A. Sodt,  
 D. Stuck,  K. S. Thanthiriwatte,  V. Vanovschi,  Tao Wang,  A. Warshel,  
 C. F. Williams,  Q. Wu,  X. Xu,  W. Zhang

 Please cite Q-Chem as follows:
 Y. Shao et al., Mol. Phys. 113, 184-215 (2015)
 DOI: 10.1080/00268976.2014.952696

 Q-Chem 5.1.2 for Intel X86 EM64T Linux

 Parts of Q-Chem use Armadillo 8.300.2 (Tropical Shenanigans).
 http://arma.sourceforge.net/

 Q-Chem begins on Mon May  6 03:21:20 2019  

Host: 
0

     Scratch files written to /scratch/taweetham/qchem29372//
Input Ideriv = 1
Curr. Ideriv = -1
Max.  Ideriv = 1


!!********************************************.
!!******************Warning*******************.
!!Desired Analytical derivatives not available.
!!Finite difference job might take a long time.
!!********************************************.
!!********************************************.


 2-order derivative to be evaluated numerically with 1-order analytical derivatives

Checking the input file for inconsistencies... 	...done.

--------------------------------------------------------------
User input:
--------------------------------------------------------------
F=Cl_c.out
$molecule
0 1
Cl
N  1 1.743240
N  2 1.213952 1 120.316285
F  3 1.402852 2 115.088292 1 -0.000000 0
$end

$rem
   JOB_TYPE 	FREQUENCY
   BASIS 		6-311++G**
   METHOD	ccsd
   MEM_TOTAL	64000
   N_FROZEN_CORE      FC
$end


--------------------------------------------------------------
 ----------------------------------------------------------------
             Standard Nuclear Orientation (Angstroms)
    I     Atom           X                Y                Z
 ----------------------------------------------------------------
    1      Cl      1.2466127273    -0.2195049487    -0.0000000000
    2      N      -0.0401311383     0.9565800491     0.0000000000
    3      N      -1.1994394405     0.5964637920     0.0000000000
    4      F      -1.3906024791    -0.7933025289    -0.0000000000
 ----------------------------------------------------------------
 Molecular Point Group                 Cs    NOp =  2
 Largest Abelian Subgroup              Cs    NOp =  2
 Nuclear Repulsion Energy =   150.7504629708 hartrees
 There are       20 alpha and       20 beta electrons
 Requested basis set is 6-311++G(d,p)
 There are 31 shells and 96 basis functions
 Total memory of 64000MB is distributed as follows: 
   QALLOC including MEM_STATIC uses 192MB
   MEM_STATIC is set to 192MB
   CCMAN JOB total memory use is  63808MB
 Warning: actual memory use might exceed 64000MB

 Total QAlloc Memory Limit    192 MB
 Mega-Array Size       188 MB
 MEM_STATIC part       192 MB

                       Distance Matrix (Angstroms)
             Cl(  1)   N (  2)   N (  3)
   N (  2)  1.743240
   N (  3)  2.578561  1.213952
   F (  4)  2.698916  2.210399  1.402852

 A cutoff of  1.0D-14 yielded    473 shell pairs
 There are      4694 function pairs (      5105 Cartesian)

 -------------------------------------------------------
 OpenMP Integral Computing Module                       
 Release: version 1.0, May 2013, Q-Chem Inc. Pittsburgh 
 -------------------------------------------------------
 Integral Job Info:
 Integral job number is                      11
 Integral operator is                         1
 short-range coefficients                     0
 long-range coefficients              100000000
 Omega coefficients                           0
 if combine SR and LR in K                    0
 Integral screening is                        0
 Integral computing path is                   2
 max size of driver memory is            800000
 size of driver memory is                593474
 size of scratch memory is              8114252
 max col of scratch BK array               1296
 max len of scratch array in speh3          155
 max len of scratch index in speh4           18
 max int batch size is                      520
 min int batch size is                       52
 fixed nKL is                                52
 max L of basis functions is                  2
 order of int derivative is                   0
 number of shells is                         31
 number of basis is                         100
 number of cartesian basis is               100
 number of contracted shell pairs           473
 number of primitive shell pairs           1549
 maxK2 (contraction) of shell pair           36
 max number of K2 of shell pair               1
 max number of CS2 of shell pair             55
 max number of PS2 of shell pair            246
 mem total for path MDJ                  513682
 -------------------------------------------------------
 Smallest overlap matrix eigenvalue = 1.95E-04
 Guess from superposition of atomic densities
 Warning:  Energy on first SCF cycle will be non-variational
 SAD guess density has 40.000000 electrons

 -----------------------------------------------------------------------
  General SCF calculation program by
  Eric Jon Sundstrom, Paul Horn, Yuezhi Mao, Dmitri Zuev, Alec White,
  David Stuck, Shaama M.S., Shane Yost, Joonho Lee, David Small,
  Daniel Levine, Susi Lehtola, Hugh Burton, Evgeny Epifanovsky
 -----------------------------------------------------------------------
 Hartree-Fock
 using 6 threads for integral computing
 -------------------------------------------------------
 OpenMP Integral computing Module                
 Release: version 2.0, May 2017, Q-Chem Inc. Pleasanton 
 -------------------------------------------------------
 A restricted SCF calculation will be
 performed using DIIS
 SCF converges when DIIS error is below 1.0e-08
 ---------------------------------------
  Cycle       Energy         DIIS error
 ---------------------------------------
    1    -668.1960466950      5.56e-02  
    2    -667.6184282865      1.01e-02  
    3    -667.6901950961      6.97e-03  
    4    -667.7326247760      1.12e-03  
    5    -667.7346554806      4.82e-04  
    6    -667.7351831566      1.43e-04  
    7    -667.7352411911      5.35e-05  
    8    -667.7352487915      2.30e-05  
    9    -667.7352496635      8.23e-06  
   10    -667.7352498447      2.21e-06  
   11    -667.7352498613      7.44e-07  
   12    -667.7352498633      2.08e-07  
   13    -667.7352498635      4.78e-08  
   14    -667.7352498635      1.16e-08  
   15    -667.7352498635      4.18e-09  Convergence criterion met
 ---------------------------------------
 SCF time:   CPU 4.98s  wall 2.00s 
 SCF   energy in the final basis set =     -667.7352498635
 Total energy in the final basis set =     -667.7352498635


 ------------------------------------------------------------------------------

   CCMAN2: suite of methods based on coupled cluster
           and equation of motion theories.

   Components:
   * libvmm-1.3-trunk
     by Evgeny Epifanovsky, Ilya Kaliman.
   * libtensor-2.5-trunk
     by Evgeny Epifanovsky, Michael Wormit, Dmitry Zuev, Sam Manzer, 
        Ilya Kaliman.
   * libcc-2.5-trunk
     by Evgeny Epifanovsky, Arik Landau, Tomasz Kus, Kirill Khistyaev, 
        Dmitry Zuev, Prashant Manohar, Xintian Feng, Anna Krylov, 
        Matthew Goldey, Alec White, Thomas Jagau, Kaushik Nanda, 
        Anastasia Gunina, Alexander Kunitsa, Joonho Lee.

   CCMAN original authors:
   Anna I. Krylov, C. David Sherrill, Steven R. Gwaltney,
   Edward F. C. Byrd (2000)
   Sergey V. Levchenko, Lyudmila V. Slipchenko, Tao Wang,
   Ana-Maria C. Cristian (2003)
   Piotr A. Pieniazek, C. Melania Oana, Evgeny Epifanovsky (2007)
   Prashant Manohar (2009)

 ------------------------------------------------------------------------------


 Allocating and initializing 63808MB of RAM...
 Calculation will run on 6 cores.


 Alpha MOs, Restricted
 -- Occupied --                  
-104.91  -26.36  -15.79  -15.75  -10.63   -8.10   -8.10   -8.10
  1 A'    2 A'    3 A'    4 A'    5 A'    6 A'    1 A"    7 A'                 
 -1.679  -1.438  -1.169  -0.911  -0.765  -0.764  -0.746  -0.622
  8 A'    9 A'   10 A'   11 A'   12 A'   13 A'    2 A"   14 A'                 
 -0.609  -0.531  -0.493  -0.483
  3 A"   15 A'    4 A"   16 A'                                                 
 -- Virtual --                   
  0.057   0.068   0.091   0.117   0.120   0.130   0.157   0.179
 17 A'    5 A"   18 A'    6 A"   19 A'   20 A'   21 A'   22 A'                 
  0.188   0.216   0.243   0.257   0.297   0.307   0.314   0.371
  7 A"   23 A'    8 A"   24 A'   25 A'   26 A'   27 A'    9 A"                 
  0.391   0.437   0.509   0.545   0.572   0.581   0.619   0.841
 28 A'   29 A'   30 A'   31 A'   10 A"   32 A'   33 A'   34 A'                 
  0.898   0.943   0.958   0.992   1.053   1.095   1.112   1.153
 11 A"   35 A'   12 A"   36 A'   37 A'   13 A"   38 A'   39 A'                 
  1.173   1.252   1.278   1.340   1.495   1.542   1.594   1.633
 14 A"   40 A'   41 A'   42 A'   43 A'   15 A"   44 A'   45 A'                 
  1.876   2.008   2.022   2.171   2.349   2.364   2.566   2.591
 16 A"   46 A'   17 A"   47 A'   48 A'   18 A"   49 A'   50 A'                 
  2.603   2.674   2.871   2.999   3.092   3.312   3.994   4.038
 19 A"   51 A'   52 A'   20 A"   53 A'   54 A'   55 A'   21 A"                 
  4.167   4.174   4.219   4.276   4.364   4.375   4.530   4.978
 22 A"   56 A'   57 A'   23 A"   58 A'   24 A"   59 A'   60 A'                 
  5.515   6.887   6.942   7.143  10.314  26.597  26.674  27.057
 61 A'   25 A"   62 A'   63 A'   64 A'   26 A"   65 A'   66 A'                 
 36.515  37.053  68.711 219.154
 67 A'   68 A'   69 A'   70 A'                                                 

 Beta MOs, Restricted
 -- Occupied --                  
-104.91  -26.36  -15.79  -15.75  -10.63   -8.10   -8.10   -8.10
  1 A'    2 A'    3 A'    4 A'    5 A'    6 A'    1 A"    7 A'                 
 -1.679  -1.438  -1.169  -0.911  -0.765  -0.764  -0.746  -0.622
  8 A'    9 A'   10 A'   11 A'   12 A'   13 A'    2 A"   14 A'                 
 -0.609  -0.531  -0.493  -0.483
  3 A"   15 A'    4 A"   16 A'                                                 
 -- Virtual --                   
  0.057   0.068   0.091   0.117   0.120   0.130   0.157   0.179
 17 A'    5 A"   18 A'    6 A"   19 A'   20 A'   21 A'   22 A'                 
  0.188   0.216   0.243   0.257   0.297   0.307   0.314   0.371
  7 A"   23 A'    8 A"   24 A'   25 A'   26 A'   27 A'    9 A"                 
  0.391   0.437   0.509   0.545   0.572   0.581   0.619   0.841
 28 A'   29 A'   30 A'   31 A'   10 A"   32 A'   33 A'   34 A'                 
  0.898   0.943   0.958   0.992   1.053   1.095   1.112   1.153
 11 A"   35 A'   12 A"   36 A'   37 A'   13 A"   38 A'   39 A'                 
  1.173   1.252   1.278   1.340   1.495   1.542   1.594   1.633
 14 A"   40 A'   41 A'   42 A'   43 A'   15 A"   44 A'   45 A'                 
  1.876   2.008   2.022   2.171   2.349   2.364   2.566   2.591
 16 A"   46 A'   17 A"   47 A'   48 A'   18 A"   49 A'   50 A'                 
  2.603   2.674   2.871   2.999   3.092   3.312   3.994   4.038
 19 A"   51 A'   52 A'   20 A"   53 A'   54 A'   55 A'   21 A"                 
  4.167   4.174   4.219   4.276   4.364   4.375   4.530   4.978
 22 A"   56 A'   57 A'   23 A"   58 A'   24 A"   59 A'   60 A'                 
  5.515   6.887   6.942   7.143  10.314  26.597  26.674  27.057
 61 A'   25 A"   62 A'   63 A'   64 A'   26 A"   65 A'   66 A'                 
 36.515  37.053  68.711 219.154
 67 A'   68 A'   69 A'   70 A'                                                 

 Occupation and symmetry of molecular orbitals

 Point group: Cs (2 irreducible representations).

                           A'   A"    All 
 ------------------------------------------
 All molecular orbitals:
  - Alpha                  70   26    96  
  - Beta                   70   26    96  
 ------------------------------------------
 Alpha orbitals:
  - Frozen occupied        7    1     8   
  - Active occupied        9    3     12  
  - Active virtual         54   22    76  
  - Frozen virtual         0    0     0   
 ------------------------------------------
 Beta orbitals:
  - Frozen occupied        7    1     8   
  - Active occupied        9    3     12  
  - Active virtual         54   22    76  
  - Frozen virtual         0    0     0   
 ------------------------------------------

 Import integrals:   CPU 0.00 s  wall 0.00 s

 Import integrals:   CPU 14.36 s  wall 3.93 s

 MP2 amplitudes:   CPU 0.14 s  wall 0.13 s

Running a double precision version
           CCSD T amplitudes will be solved using DIIS.

           Start     Size      MaxIter   EConv     TConv     
           3         7         100       1.00e-07  1.00e-05  
 ------------------------------------------------------------------------------
           Energy (a.u.)   Ediff      Tdiff       Comment
 ------------------------------------------------------------------------------
          -668.43929005                           
     1    -668.42277745   1.65e-02   7.42e-01     
     2    -668.45076389   2.80e-02   1.01e-01     
     3    -668.44810498   2.66e-03   4.71e-02     
     4    -668.45129978   3.19e-03   2.03e-02     Switched to DIIS steps.
     5    -668.45247723   1.18e-03   1.24e-02     
     6    -668.45260179   1.25e-04   3.06e-03     
     7    -668.45262121   1.94e-05   1.51e-03     
     8    -668.45263059   9.38e-06   5.48e-04     
     9    -668.45263581   5.23e-06   3.09e-04     
    10    -668.45263640   5.90e-07   7.58e-05     
    11    -668.45263656   1.52e-07   3.01e-05     
    12    -668.45263656   6.31e-09   1.94e-05     
    13    -668.45263653   3.81e-08   6.43e-06     
 ------------------------------------------------------------------------------
          -668.45263653                           CCSD T converged.

End of double precision
 SCF energy                 = -667.73524986
 MP2 energy                 = -668.43929005
 CCSD correlation energy     =   -0.71738666
 CCSD total energy           = -668.45263653

 CCSD  T1^2 = 0.0167  T2^2 = 0.2382  Leading amplitudes:

 Amplitude    Orbitals with energies
  0.0328       3 (A") A                  ->    5 (A") A                   
              -0.6086                          0.0677                     
  0.0328       3 (A") B                  ->    5 (A") B                   
              -0.6086                          0.0677                     
  0.0254       2 (A") A                  ->    5 (A") A                   
              -0.7456                          0.0677                     
  0.0254       2 (A") B                  ->    5 (A") B                   
              -0.7456                          0.0677                     

 Amplitude    Orbitals with energies
 -0.0685       3 (A") A      3 (A") B    ->    5 (A") A      5 (A") B     
              -0.6086       -0.6086            0.0677        0.0677       
  0.0685       3 (A") A      3 (A") B    ->    5 (A") B      5 (A") A     
              -0.6086       -0.6086            0.0677        0.0677       
  0.0685       3 (A") B      3 (A") A    ->    5 (A") A      5 (A") B     
              -0.6086       -0.6086            0.0677        0.0677       
 -0.0685       3 (A") B      3 (A") A    ->    5 (A") B      5 (A") A     
              -0.6086       -0.6086            0.0677        0.0677       

 Computing CCSD intemediates for later calculations in double precision
 Finished.

Running a double precision version
           CCSD Lambda amplitudes will be solved using DIIS.
           Start     Size      MaxIter   EConv     LConv     
           3         7         100       1.00e-07  1.00e-05  
 ------------------------------------------------------------------------------
            Enorm      Ldiff       Comment
 ------------------------------------------------------------------------------
     1     5.61e-02   3.81e-02     
     2     1.77e-02   6.51e-03     
     3     7.92e-03   1.18e-03     
     4     4.18e-03   1.31e-03     Switched to DIIS steps.
     5     1.44e-03   8.18e-04     
     6     7.23e-04   2.50e-04     
     7     2.31e-04   8.38e-05     
     8     9.69e-05   3.14e-06     
     9     3.21e-05   4.08e-06     
    10     1.46e-05   8.59e-07     
    11     7.41e-06   1.51e-07     
    12     3.13e-06   3.00e-07     
    13     1.36e-06   1.61e-07     
    14     5.92e-07   1.91e-09     
    15     2.39e-07   2.32e-09     
    16     1.25e-07   2.09e-08     
    17     5.31e-08   1.04e-08     
 ------------------------------------------------------------------------------
                                   CCSD Lambda converged.

 Computing density matrices in double precision...
           Orbital response amplitudes will be solved using DIIS.
           Start     Size      MaxIter   EConv     LConv     
           3         7         100       1.00e-06  1.00e-06  
 ------------------------------------------------------------------------------
            Enorm      Ldiff       Comment
 ------------------------------------------------------------------------------
     1     9.27e-02   1.82e-03     
     2     7.51e-02   1.81e-02     
     3     8.67e-02   2.90e-02     
     4     7.64e-03   3.79e-02     Switched to DIIS steps.
     5     2.48e-03   8.46e-04     
     6     8.27e-04   1.37e-04     
     7     2.36e-04   8.19e-05     
     8     6.54e-05   3.29e-05     
     9     3.35e-05   7.77e-06     
    10     6.99e-06   3.43e-06     
    11     1.85e-06   5.93e-07     
    12     4.21e-07   1.82e-07     
 ------------------------------------------------------------------------------
                                   Orbital response converged.

 Computing density matrices... Done.
 CCSD calculation:   CPU 125.53 s  wall 24.84 s

 Transferring MO TPDM to AO TPDM
 Transferring g2_o1o1o1o1
 Transferring g2_o1o1o1v1
 Transferring g2_o1o1v1v1
 Transferring g2_o1v1o1v1
 Transferring g2_o1v1v1v1
 Transferring g2_v1v1v1v1
 Adding separable TPDM
 Computing TPDM gradient
 --------------------------------------------------------
 2e gradient
  Atom          X               Y               Z
 --------------------------------------------------------
    1        -18.270059        7.757806       -0.000000  
    2         -7.021984      -14.136024        0.000000  
    3         16.709432       -5.053368       -0.000000  
    4          8.582612       11.431586        0.000000  
 --------------------------------------------------------
 --------------------------------------------------------
 Final gradient
  Atom          X               Y               Z
 --------------------------------------------------------
    1        -18.270059        7.757806       -0.000000  
    2         -7.021984      -14.136024        0.000000  
    3         16.709432       -5.053368       -0.000000  
    4          8.582612       11.431586        0.000000  
 --------------------------------------------------------
 Analytic gradient from two-electron contribution:   CPU 114.46 s  wall 33.65 s

 Total ccman2 time:   CPU 259.39 s  wall 64.40 s


 --------------------------------------------------------------
             Orbital Energies (a.u.) and Symmetries
 --------------------------------------------------------------

 Alpha MOs, Restricted
 -- Occupied --                  
-104.91  -26.36  -15.79  -15.75  -10.63   -8.10   -8.10   -8.10
  1 A'    2 A'    3 A'    4 A'    5 A'    6 A'    7 A'    1 A"                 
 -1.679  -1.438  -1.169  -0.911  -0.765  -0.764  -0.622  -0.531
  8 A'    9 A'   10 A'   11 A'   12 A'   13 A'   14 A'   15 A'                 
 -0.483  -0.746  -0.609  -0.493
 16 A'    2 A"    3 A"    4 A"                                                 
 -- Virtual --                   
  0.057   0.091   0.120   0.130   0.157   0.179   0.216   0.257
 17 A'   18 A'   19 A'   20 A'   21 A'   22 A'   23 A'   24 A'                 
  0.297   0.307   0.314   0.391   0.437   0.509   0.545   0.581
 25 A'   26 A'   27 A'   28 A'   29 A'   30 A'   31 A'   32 A'                 
  0.619   0.841   0.943   0.992   1.053   1.112   1.153   1.252
 33 A'   34 A'   35 A'   36 A'   37 A'   38 A'   39 A'   40 A'                 
  1.278   1.340   1.495   1.594   1.633   2.008   2.171   2.349
 41 A'   42 A'   43 A'   44 A'   45 A'   46 A'   47 A'   48 A'                 
  2.566   2.591   2.674   2.871   3.092   3.312   3.994   4.174
 49 A'   50 A'   51 A'   52 A'   53 A'   54 A'   55 A'   56 A'                 
  4.219   4.364   4.530   4.978   5.515   6.942   7.143  10.314
 57 A'   58 A'   59 A'   60 A'   61 A'   62 A'   63 A'   64 A'                 
 26.674  27.057  36.515  37.053  68.711 219.154   0.068   0.117
 65 A'   66 A'   67 A'   68 A'   69 A'   70 A'    5 A"    6 A"                 
  0.188   0.243   0.371   0.572   0.898   0.958   1.095   1.173
  7 A"    8 A"    9 A"   10 A"   11 A"   12 A"   13 A"   14 A"                 
  1.542   1.876   2.022   2.364   2.603   2.999   4.038   4.167
 15 A"   16 A"   17 A"   18 A"   19 A"   20 A"   21 A"   22 A"                 
  4.276   4.375   6.887  26.597
 23 A"   24 A"   25 A"   26 A"                                                 

 Beta MOs, Restricted
 -- Occupied --                  
-104.91  -26.36  -15.79  -15.75  -10.63   -8.10   -8.10   -8.10
  1 A'    2 A'    3 A'    4 A'    5 A'    6 A'    7 A'    1 A"                 
 -1.679  -1.438  -1.169  -0.911  -0.765  -0.764  -0.622  -0.531
  8 A'    9 A'   10 A'   11 A'   12 A'   13 A'   14 A'   15 A'                 
 -0.483  -0.746  -0.609  -0.493
 16 A'    2 A"    3 A"    4 A"                                                 
 -- Virtual --                   
  0.057   0.091   0.120   0.130   0.157   0.179   0.216   0.257
 17 A'   18 A'   19 A'   20 A'   21 A'   22 A'   23 A'   24 A'                 
  0.297   0.307   0.314   0.391   0.437   0.509   0.545   0.581
 25 A'   26 A'   27 A'   28 A'   29 A'   30 A'   31 A'   32 A'                 
  0.619   0.841   0.943   0.992   1.053   1.112   1.153   1.252
 33 A'   34 A'   35 A'   36 A'   37 A'   38 A'   39 A'   40 A'                 
  1.278   1.340   1.495   1.594   1.633   2.008   2.171   2.349
 41 A'   42 A'   43 A'   44 A'   45 A'   46 A'   47 A'   48 A'                 
  2.566   2.591   2.674   2.871   3.092   3.312   3.994   4.174
 49 A'   50 A'   51 A'   52 A'   53 A'   54 A'   55 A'   56 A'                 
  4.219   4.364   4.530   4.978   5.515   6.942   7.143  10.314
 57 A'   58 A'   59 A'   60 A'   61 A'   62 A'   63 A'   64 A'                 
 26.674  27.057  36.515  37.053  68.711 219.154   0.068   0.117
 65 A'   66 A'   67 A'   68 A'   69 A'   70 A'    5 A"    6 A"                 
  0.188   0.243   0.371   0.572   0.898   0.958   1.095   1.173
  7 A"    8 A"    9 A"   10 A"   11 A"   12 A"   13 A"   14 A"                 
  1.542   1.876   2.022   2.364   2.603   2.999   4.038   4.167
 15 A"   16 A"   17 A"   18 A"   19 A"   20 A"   21 A"   22 A"                 
  4.276   4.375   6.887  26.597
 23 A"   24 A"   25 A"   26 A"                                                 
 --------------------------------------------------------------

          Ground-State Mulliken Net Atomic Charges

     Atom                 Charge (a.u.)
  ----------------------------------------
      1 Cl                   -0.017393
      2 N                     0.161949
      3 N                    -0.081634
      4 F                    -0.062921
  ----------------------------------------
  Sum of atomic charges =    -0.000000

 -----------------------------------------------------------------
                    Cartesian Multipole Moments
 -----------------------------------------------------------------
    Charge (ESU x 10^10)
                -0.0000
    Dipole Moment (Debye)
         X       0.8966      Y      -0.1742      Z      -0.0000
       Tot       0.9133
    Quadrupole Moments (Debye-Ang)
        XX     -29.2447     XY      -1.2611     YY     -30.3142
        XZ      -0.0000     YZ       0.0000     ZZ     -27.8337
    Octopole Moments (Debye-Ang^2)
       XXX       0.6991    XXY      -4.2606    XYY       0.1888
       YYY      -8.7552    XXZ      -0.0000    XYZ       0.0000
       YYZ      -0.0000    XZZ      -2.6847    YZZ      -1.3643
       ZZZ      -0.0000
    Hexadecapole Moments (Debye-Ang^3)
      XXXX    -247.6553   XXXY       1.3560   XXYY     -56.9962
      XYYY       5.3561   YYYY     -95.9804   XXXZ      -0.0000
      XXYZ       0.0000   XYYZ       0.0000   YYYZ       0.0000
      XXZZ     -46.0717   XYZZ       1.9710   YYZZ     -19.9456
      XZZZ      -0.0000   YZZZ       0.0000   ZZZZ     -26.4812
 -----------------------------------------------------------------
 DrvMan completing analytic gradient of the correlated energy
 Correlated dipole moment
            1
    1   0.3527391
    2  -0.0685281
    3  -0.0000000
 Energy read as -668.452636525
 Full Analytical Gradient: (in a.u., or Hartree/Bohr)
             1             2             3             4
    1   -0.00012417   -0.00009292    0.00023232   -0.00001524
    2    0.00012879   -0.00019267    0.00004995    0.00001393
    3   -0.00000000    0.00000000   -0.00000000    0.00000000
 Gradient time:  CPU 1.46 s  wall 1.49 s
 ######################################################
 ######################################################
 # Starting finite difference calculation for IDERIV  #
 Finite diff step size:  1.88973e-03 a.u.
 ----------------------------------------------------------------
             Standard Nuclear Orientation (Angstroms)
    I     Atom           X                Y                Z
 ----------------------------------------------------------------
    1      Cl      1.2476127273    -0.2195049487    -0.0000000000
    2      N      -0.0401311383     0.9565800491     0.0000000000
    3      N      -1.1994394405     0.5964637920     0.0000000000
    4      F      -1.3906024791    -0.7933025289    -0.0000000000
 ----------------------------------------------------------------
 Nuclear Repulsion Energy =   150.7153327744 hartrees
 There are       20 alpha and       20 beta electrons

                       Distance Matrix (Angstroms)
             Cl(  1)   N (  2)   N (  3)
   N (  2)  1.743978
   N (  3)  2.579510  1.213952
   F (  4)  2.699893  2.210399  1.402852

 Requested basis set is 6-311++G(d,p)
 There are 31 shells and 96 basis functions
 A cutoff of  1.0D-14 yielded    473 shell pairs
 There are      4694 function pairs (      5105 Cartesian)
 Smallest overlap matrix eigenvalue = 1.95E-04
 Guess MOs from SCF MO coefficient file

 -----------------------------------------------------------------------
  General SCF calculation program by
  Eric Jon Sundstrom, Paul Horn, Yuezhi Mao, Dmitri Zuev, Alec White,
  David Stuck, Shaama M.S., Shane Yost, Joonho Lee, David Small,
  Daniel Levine, Susi Lehtola, Hugh Burton, Evgeny Epifanovsky
 -----------------------------------------------------------------------
 Hartree-Fock
 using 6 threads for integral computing
 -------------------------------------------------------
 OpenMP Integral computing Module                
 Release: version 2.0, May 2017, Q-Chem Inc. Pleasanton 
 -------------------------------------------------------
 A restricted SCF calculation will be
 performed using DIIS
 SCF converges when DIIS error is below 1.0e-08
 ---------------------------------------
  Cycle       Energy         DIIS error
 ---------------------------------------
    1    -667.7352233703      1.30e-05  
    2    -667.7352236122      4.28e-06  
    3    -667.7352236408      2.70e-06  
    4    -667.7352236515      7.87e-07  
    5    -667.7352236540      3.67e-07  
    6    -667.7352236546      1.24e-07  
    7    -667.7352236547      4.39e-08  
    8    -667.7352236547      1.55e-08  
    9    -667.7352236547      5.57e-09  Convergence criterion met
 ---------------------------------------
 SCF time:   CPU 2.93s  wall 1.00s 
 SCF   energy in the final basis set =     -667.7352236547
 Total energy in the final basis set =     -667.7352236547


 ------------------------------------------------------------------------------

   CCMAN2: suite of methods based on coupled cluster
           and equation of motion theories.

   Components:
   * libvmm-1.3-trunk
     by Evgeny Epifanovsky, Ilya Kaliman.
   * libtensor-2.5-trunk
     by Evgeny Epifanovsky, Michael Wormit, Dmitry Zuev, Sam Manzer, 
        Ilya Kaliman.
   * libcc-2.5-trunk
     by Evgeny Epifanovsky, Arik Landau, Tomasz Kus, Kirill Khistyaev, 
        Dmitry Zuev, Prashant Manohar, Xintian Feng, Anna Krylov, 
        Matthew Goldey, Alec White, Thomas Jagau, Kaushik Nanda, 
        Anastasia Gunina, Alexander Kunitsa, Joonho Lee.

   CCMAN original authors:
   Anna I. Krylov, C. David Sherrill, Steven R. Gwaltney,
   Edward F. C. Byrd (2000)
   Sergey V. Levchenko, Lyudmila V. Slipchenko, Tao Wang,
   Ana-Maria C. Cristian (2003)
   Piotr A. Pieniazek, C. Melania Oana, Evgeny Epifanovsky (2007)
   Prashant Manohar (2009)

 ------------------------------------------------------------------------------


 Allocating and initializing 63808MB of RAM...
 Calculation will run on 6 cores.


 Alpha MOs, Restricted
 -- Occupied --                  
-104.91  -26.36  -15.79  -15.75  -10.63   -8.10   -8.10   -8.10
  1 A     2 A     3 A     4 A     5 A     6 A     7 A     8 A                  
 -1.679  -1.438  -1.169  -0.911  -0.765  -0.764  -0.746  -0.622
  9 A    10 A    11 A    12 A    13 A    14 A    15 A    16 A                  
 -0.609  -0.531  -0.493  -0.483
 17 A    18 A    19 A    20 A                                                  
 -- Virtual --                   
  0.057   0.068   0.091   0.117   0.120   0.130   0.157   0.179
 21 A    22 A    23 A    24 A    25 A    26 A    27 A    28 A                  
  0.188   0.216   0.243   0.257   0.297   0.307   0.314   0.371
 29 A    30 A    31 A    32 A    33 A    34 A    35 A    36 A                  
  0.391   0.437   0.509   0.545   0.572   0.581   0.619   0.841
 37 A    38 A    39 A    40 A    41 A    42 A    43 A    44 A                  
  0.898   0.943   0.958   0.992   1.053   1.095   1.112   1.153
 45 A    46 A    47 A    48 A    49 A    50 A    51 A    52 A                  
  1.173   1.252   1.278   1.339   1.495   1.542   1.594   1.633
 53 A    54 A    55 A    56 A    57 A    58 A    59 A    60 A                  
  1.876   2.008   2.022   2.171   2.348   2.364   2.566   2.591
 61 A    62 A    63 A    64 A    65 A    66 A    67 A    68 A                  
  2.603   2.674   2.871   2.999   3.092   3.312   3.994   4.038
 69 A    70 A    71 A    72 A    73 A    74 A    75 A    76 A                  
  4.167   4.174   4.219   4.276   4.364   4.375   4.530   4.978
 77 A    78 A    79 A    80 A    81 A    82 A    83 A    84 A                  
  5.515   6.887   6.942   7.143  10.314  26.597  26.674  27.057
 85 A    86 A    87 A    88 A    89 A    90 A    91 A    92 A                  
 36.515  37.053  68.711 219.154
 93 A    94 A    95 A    96 A                                                  

 Beta MOs, Restricted
 -- Occupied --                  
-104.91  -26.36  -15.79  -15.75  -10.63   -8.10   -8.10   -8.10
  1 A     2 A     3 A     4 A     5 A     6 A     7 A     8 A                  
 -1.679  -1.438  -1.169  -0.911  -0.765  -0.764  -0.746  -0.622
  9 A    10 A    11 A    12 A    13 A    14 A    15 A    16 A                  
 -0.609  -0.531  -0.493  -0.483
 17 A    18 A    19 A    20 A                                                  
 -- Virtual --                   
  0.057   0.068   0.091   0.117   0.120   0.130   0.157   0.179
 21 A    22 A    23 A    24 A    25 A    26 A    27 A    28 A                  
  0.188   0.216   0.243   0.257   0.297   0.307   0.314   0.371
 29 A    30 A    31 A    32 A    33 A    34 A    35 A    36 A                  
  0.391   0.437   0.509   0.545   0.572   0.581   0.619   0.841
 37 A    38 A    39 A    40 A    41 A    42 A    43 A    44 A                  
  0.898   0.943   0.958   0.992   1.053   1.095   1.112   1.153
 45 A    46 A    47 A    48 A    49 A    50 A    51 A    52 A                  
  1.173   1.252   1.278   1.339   1.495   1.542   1.594   1.633
 53 A    54 A    55 A    56 A    57 A    58 A    59 A    60 A                  
  1.876   2.008   2.022   2.171   2.348   2.364   2.566   2.591
 61 A    62 A    63 A    64 A    65 A    66 A    67 A    68 A                  
  2.603   2.674   2.871   2.999   3.092   3.312   3.994   4.038
 69 A    70 A    71 A    72 A    73 A    74 A    75 A    76 A                  
  4.167   4.174   4.219   4.276   4.364   4.375   4.530   4.978
 77 A    78 A    79 A    80 A    81 A    82 A    83 A    84 A                  
  5.515   6.887   6.942   7.143  10.314  26.597  26.674  27.057
 85 A    86 A    87 A    88 A    89 A    90 A    91 A    92 A                  
 36.515  37.053  68.711 219.154
 93 A    94 A    95 A    96 A                                                  

 Occupation and symmetry of molecular orbitals

 Point group: C1 (1 irreducible representation).

                           A     All 
 -------------------------------------
 All molecular orbitals:
  - Alpha                  96    96  
  - Beta                   96    96  
 -------------------------------------
 Alpha orbitals:
  - Frozen occupied        8     8   
  - Active occupied        12    12  
  - Active virtual         76    76  
  - Frozen virtual         0     0   
 -------------------------------------
 Beta orbitals:
  - Frozen occupied        8     8   
  - Active occupied        12    12  
  - Active virtual         76    76  
  - Frozen virtual         0     0   
 -------------------------------------

 Import integrals:   CPU 0.00 s  wall 0.00 s

 Import integrals:   CPU 13.84 s  wall 3.69 s

 MP2 amplitudes:   CPU 0.09 s  wall 0.06 s

Running a double precision version
           CCSD T amplitudes will be solved using DIIS.

           Start     Size      MaxIter   EConv     TConv     
           3         7         100       1.00e-07  1.00e-05  
 ------------------------------------------------------------------------------
           Energy (a.u.)   Ediff      Tdiff       Comment
 ------------------------------------------------------------------------------
          -668.43929031                           
     1    -668.42276824   1.65e-02   7.42e-01     
     2    -668.45076356   2.80e-02   1.01e-01     
     3    -668.44810266   2.66e-03   4.71e-02     
     4    -668.45129897   3.20e-03   2.03e-02     Switched to DIIS steps.
     5    -668.45247708   1.18e-03   1.24e-02     
     6    -668.45260173   1.25e-04   3.06e-03     
     7    -668.45262118   1.95e-05   1.51e-03     
     8    -668.45263058   9.39e-06   5.48e-04     
     9    -668.45263581   5.24e-06   3.10e-04     
    10    -668.45263640   5.90e-07   7.59e-05     
    11    -668.45263656   1.53e-07   3.01e-05     
    12    -668.45263656   5.80e-09   1.95e-05     
    13    -668.45263653   3.80e-08   6.45e-06     
 ------------------------------------------------------------------------------
          -668.45263653                           CCSD T converged.

End of double precision
 SCF energy                 = -667.73522365
 MP2 energy                 = -668.43929031
 CCSD correlation energy     =   -0.71741287
 CCSD total energy           = -668.45263653

 CCSD  T1^2 = 0.0167  T2^2 = 0.2383  Leading amplitudes:

 Amplitude    Orbitals with energies
 -0.0328       17 (A) A                  ->    22 (A) A                   
              -0.6085                          0.0677                     
 -0.0328       17 (A) B                  ->    22 (A) B                   
              -0.6085                          0.0677                     
 -0.0254       15 (A) A                  ->    22 (A) A                   
              -0.7457                          0.0677                     
 -0.0254       15 (A) B                  ->    22 (A) B                   
              -0.7457                          0.0677                     

 Amplitude    Orbitals with energies
 -0.0686       17 (A) A      17 (A) B    ->    22 (A) A      22 (A) B     
              -0.6085       -0.6085            0.0677        0.0677       
  0.0686       17 (A) A      17 (A) B    ->    22 (A) B      22 (A) A     
              -0.6085       -0.6085            0.0677        0.0677       
  0.0686       17 (A) B      17 (A) A    ->    22 (A) A      22 (A) B     
              -0.6085       -0.6085            0.0677        0.0677       
 -0.0686       17 (A) B      17 (A) A    ->    22 (A) B      22 (A) A     
              -0.6085       -0.6085            0.0677        0.0677       

 Computing CCSD intemediates for later calculations in double precision
 Finished.

Running a double precision version
           CCSD Lambda amplitudes will be solved using DIIS.
           Start     Size      MaxIter   EConv     LConv     
           3         7         100       1.00e-07  1.00e-05  
 ------------------------------------------------------------------------------
            Enorm      Ldiff       Comment
 ------------------------------------------------------------------------------
     1     5.61e-02   3.82e-02     
     2     1.77e-02   6.51e-03     
     3     7.92e-03   1.18e-03     
     4     4.18e-03   1.31e-03     Switched to DIIS steps.
     5     1.45e-03   8.19e-04     
     6     7.24e-04   2.50e-04     
     7     2.31e-04   8.39e-05     
     8     9.70e-05   3.15e-06     
     9     3.22e-05   4.08e-06     
    10     1.47e-05   8.57e-07     
    11     7.43e-06   1.50e-07     
    12     3.14e-06   3.02e-07     
    13     1.37e-06   1.62e-07     
    14     5.93e-07   2.12e-09     
    15     2.40e-07   2.36e-09     
    16     1.26e-07   2.10e-08     
    17     5.33e-08   1.04e-08     
 ------------------------------------------------------------------------------
                                   CCSD Lambda converged.

 Computing density matrices in double precision...
           Orbital response amplitudes will be solved using DIIS.
           Start     Size      MaxIter   EConv     LConv     
           3         7         100       1.00e-06  1.00e-06  
 ------------------------------------------------------------------------------
            Enorm      Ldiff       Comment
 ------------------------------------------------------------------------------
     1     9.27e-02   1.82e-03     
     2     7.51e-02   1.81e-02     
     3     8.68e-02   2.90e-02     
     4     7.66e-03   3.79e-02     Switched to DIIS steps.
     5     2.49e-03   8.43e-04     
     6     8.24e-04   1.37e-04     
     7     2.34e-04   8.18e-05     
     8     6.49e-05   3.28e-05     
     9     3.35e-05   7.76e-06     
    10     6.98e-06   3.45e-06     
    11     1.85e-06   6.06e-07     
    12     4.25e-07   1.86e-07     
 ------------------------------------------------------------------------------
                                   Orbital response converged.

 Computing density matrices... Done.
 CCSD calculation:   CPU 379.98 s  wall 72.19 s

 Transferring MO TPDM to AO TPDM
 Transferring g2_o1o1o1o1
 Transferring g2_o1o1o1v1
 Transferring g2_o1o1v1v1
 Transferring g2_o1v1o1v1
 Transferring g2_o1v1v1v1
 Transferring g2_v1v1v1v1
 Adding separable TPDM
 Computing TPDM gradient
 --------------------------------------------------------
 2e gradient
  Atom          X               Y               Z
 --------------------------------------------------------
    1        -18.263314        7.748309       -0.000000  
    2         -7.024434      -14.127715        0.000000  
    3         16.708148       -5.051168       -0.000000  
    4          8.579600       11.430574        0.000000  
 --------------------------------------------------------
 --------------------------------------------------------
 Final gradient
  Atom          X               Y               Z
 --------------------------------------------------------
    1        -18.263314        7.748309       -0.000000  
    2         -7.024434      -14.127715        0.000000  
    3         16.708148       -5.051168       -0.000000  
    4          8.579600       11.430574        0.000000  
 --------------------------------------------------------
 Analytic gradient from two-electron contribution:   CPU 103.66 s  wall 31.34 s

 Total ccman2 time:   CPU 504.03 s  wall 109.37 s


 --------------------------------------------------------------

                    Orbital Energies (a.u.)
 --------------------------------------------------------------

 Alpha MOs
 -- Occupied --
******* -26.363 -15.787 -15.746 -10.635  -8.103  -8.099  -8.099
 -1.679  -1.438  -1.169  -0.911  -0.765  -0.764  -0.746  -0.622
 -0.609  -0.531  -0.493  -0.483
 -- Virtual --
  0.057   0.068   0.091   0.117   0.120   0.130   0.157   0.179
  0.188   0.216   0.243   0.257   0.297   0.307   0.314   0.371
  0.391   0.437   0.509   0.545   0.572   0.581   0.619   0.841
  0.898   0.943   0.958   0.992   1.053   1.095   1.112   1.153
  1.173   1.252   1.278   1.339   1.495   1.542   1.594   1.633
  1.876   2.008   2.022   2.171   2.348   2.364   2.566   2.591
  2.603   2.674   2.871   2.999   3.092   3.312   3.994   4.038
  4.167   4.174   4.219   4.276   4.364   4.375   4.530   4.978
  5.515   6.887   6.942   7.143  10.314  26.597  26.674  27.057
 36.515  37.053  68.711 219.154
 --------------------------------------------------------------

          Ground-State Mulliken Net Atomic Charges

     Atom                 Charge (a.u.)
  ----------------------------------------
      1 Cl                   -0.017497
      2 N                     0.161801
      3 N                    -0.081371
      4 F                    -0.062934
  ----------------------------------------
  Sum of atomic charges =     0.000000

 -----------------------------------------------------------------
                    Cartesian Multipole Moments
 -----------------------------------------------------------------
    Charge (ESU x 10^10)
                 0.0000
    Dipole Moment (Debye)
         X       0.8947      Y      -0.1735      Z       0.0000
       Tot       0.9114
    Quadrupole Moments (Debye-Ang)
        XX     -29.2421     XY      -1.2619     YY     -30.3148
        XZ      -0.0000     YZ       0.0000     ZZ     -27.8350
    Octopole Moments (Debye-Ang^2)
       XXX       0.6610    XXY      -4.2614    XYY       0.1730
       YYY      -8.7530    XXZ      -0.0000    XYZ       0.0000
       YYZ       0.0000    XZZ      -2.6992    YZZ      -1.3641
       ZZZ      -0.0000
    Hexadecapole Moments (Debye-Ang^3)
      XXXX    -247.8128   XXXY       1.3536   XXYY     -57.0269
      XYYY       5.3651   YYYY     -95.9816   XXXZ      -0.0000
      XXYZ       0.0000   XYYZ      -0.0000   YYYZ      -0.0000
      XXZZ     -46.1045   XYZZ       1.9736   YYZZ     -19.9463
      XZZZ      -0.0000   YZZZ      -0.0000   ZZZZ     -26.4840
 -----------------------------------------------------------------
 DrvMan completing analytic gradient of the correlated energy
 Correlated dipole moment
            1
    1   0.3520210
    2  -0.0682597
    3   0.0000000
 Energy read as -668.452636526
 Full Analytical Gradient: (in a.u., or Hartree/Bohr)
             1             2             3             4
    1    0.00012550   -0.00020157    0.00009328   -0.00001720
    2    0.00000372   -0.00013562    0.00011626    0.00001565
    3    0.00000000   -0.00000000    0.00000000   -0.00000000
 Gradient time:  CPU 1.41 s  wall 1.43 s
 ----------------------------------------------------------------
             Standard Nuclear Orientation (Angstroms)
    I     Atom           X                Y                Z
 ----------------------------------------------------------------
    1      Cl      1.2456127273    -0.2195049487    -0.0000000000
    2      N      -0.0401311383     0.9565800491     0.0000000000
    3      N      -1.1994394405     0.5964637920     0.0000000000
    4      F      -1.3906024791    -0.7933025289    -0.0000000000
 ----------------------------------------------------------------
 Nuclear Repulsion Energy =   150.7856146306 hartrees
 There are       20 alpha and       20 beta electrons

                       Distance Matrix (Angstroms)
             Cl(  1)   N (  2)   N (  3)
   N (  2)  1.742502
   N (  3)  2.577612  1.213952
   F (  4)  2.697939  2.210399  1.402852

 Requested basis set is 6-311++G(d,p)
 There are 31 shells and 96 basis functions
 A cutoff of  1.0D-14 yielded    473 shell pairs
 There are      4694 function pairs (      5105 Cartesian)
 Smallest overlap matrix eigenvalue = 1.95E-04
 Guess MOs from SCF MO coefficient file

 -----------------------------------------------------------------------
  General SCF calculation program by
  Eric Jon Sundstrom, Paul Horn, Yuezhi Mao, Dmitri Zuev, Alec White,
  David Stuck, Shaama M.S., Shane Yost, Joonho Lee, David Small,
  Daniel Levine, Susi Lehtola, Hugh Burton, Evgeny Epifanovsky
 -----------------------------------------------------------------------
 Hartree-Fock
 using 6 threads for integral computing
 -------------------------------------------------------
 OpenMP Integral computing Module                
 Release: version 2.0, May 2017, Q-Chem Inc. Pleasanton 
 -------------------------------------------------------
 A restricted SCF calculation will be
 performed using DIIS
 SCF converges when DIIS error is below 1.0e-08
 ---------------------------------------
  Cycle       Energy         DIIS error
 ---------------------------------------
    1    -667.7352744022      2.60e-05  
    2    -667.7352753702      8.56e-06  
    3    -667.7352754848      5.41e-06  
    4    -667.7352755278      1.57e-06  
    5    -667.7352755374      7.34e-07  
    6    -667.7352755402      2.46e-07  
    7    -667.7352755405      8.75e-08  
    8    -667.7352755406      3.09e-08  
    9    -667.7352755406      1.11e-08  
   10    -667.7352755406      3.05e-09  Convergence criterion met
 ---------------------------------------
 SCF time:   CPU 3.20s  wall 1.00s 
 SCF   energy in the final basis set =     -667.7352755406
 Total energy in the final basis set =     -667.7352755406


 ------------------------------------------------------------------------------

   CCMAN2: suite of methods based on coupled cluster
           and equation of motion theories.

   Components:
   * libvmm-1.3-trunk
     by Evgeny Epifanovsky, Ilya Kaliman.
   * libtensor-2.5-trunk
     by Evgeny Epifanovsky, Michael Wormit, Dmitry Zuev, Sam Manzer, 
        Ilya Kaliman.
   * libcc-2.5-trunk
     by Evgeny Epifanovsky, Arik Landau, Tomasz Kus, Kirill Khistyaev, 
        Dmitry Zuev, Prashant Manohar, Xintian Feng, Anna Krylov, 
        Matthew Goldey, Alec White, Thomas Jagau, Kaushik Nanda, 
        Anastasia Gunina, Alexander Kunitsa, Joonho Lee.

   CCMAN original authors:
   Anna I. Krylov, C. David Sherrill, Steven R. Gwaltney,
   Edward F. C. Byrd (2000)
   Sergey V. Levchenko, Lyudmila V. Slipchenko, Tao Wang,
   Ana-Maria C. Cristian (2003)
   Piotr A. Pieniazek, C. Melania Oana, Evgeny Epifanovsky (2007)
   Prashant Manohar (2009)

 ------------------------------------------------------------------------------


 Allocating and initializing 63808MB of RAM...
 Calculation will run on 6 cores.


 Alpha MOs, Restricted
 -- Occupied --                  
-104.91  -26.36  -15.79  -15.75  -10.63   -8.10   -8.10   -8.10
  1 A     2 A     3 A     4 A     5 A     6 A     7 A     8 A                  
 -1.679  -1.438  -1.169  -0.911  -0.765  -0.764  -0.746  -0.622
  9 A    10 A    11 A    12 A    13 A    14 A    15 A    16 A                  
 -0.609  -0.531  -0.493  -0.483
 17 A    18 A    19 A    20 A                                                  
 -- Virtual --                   
  0.057   0.068   0.091   0.117   0.120   0.130   0.157   0.179
 21 A    22 A    23 A    24 A    25 A    26 A    27 A    28 A                  
  0.188   0.216   0.243   0.257   0.297   0.307   0.314   0.371
 29 A    30 A    31 A    32 A    33 A    34 A    35 A    36 A                  
  0.391   0.437   0.509   0.545   0.572   0.581   0.619   0.841
 37 A    38 A    39 A    40 A    41 A    42 A    43 A    44 A                  
  0.898   0.943   0.958   0.992   1.053   1.095   1.112   1.153
 45 A    46 A    47 A    48 A    49 A    50 A    51 A    52 A                  
  1.173   1.252   1.278   1.340   1.495   1.542   1.594   1.633
 53 A    54 A    55 A    56 A    57 A    58 A    59 A    60 A                  
  1.876   2.008   2.022   2.171   2.349   2.364   2.566   2.591
 61 A    62 A    63 A    64 A    65 A    66 A    67 A    68 A                  
  2.603   2.674   2.871   2.999   3.092   3.312   3.994   4.038
 69 A    70 A    71 A    72 A    73 A    74 A    75 A    76 A                  
  4.167   4.174   4.219   4.276   4.364   4.375   4.530   4.978
 77 A    78 A    79 A    80 A    81 A    82 A    83 A    84 A                  
  5.515   6.887   6.942   7.143  10.314  26.597  26.674  27.057
 85 A    86 A    87 A    88 A    89 A    90 A    91 A    92 A                  
 36.515  37.053  68.711 219.155
 93 A    94 A    95 A    96 A                                                  

 Beta MOs, Restricted
 -- Occupied --                  
-104.91  -26.36  -15.79  -15.75  -10.63   -8.10   -8.10   -8.10
  1 A     2 A     3 A     4 A     5 A     6 A     7 A     8 A                  
 -1.679  -1.438  -1.169  -0.911  -0.765  -0.764  -0.746  -0.622
  9 A    10 A    11 A    12 A    13 A    14 A    15 A    16 A                  
 -0.609  -0.531  -0.493  -0.483
 17 A    18 A    19 A    20 A                                                  
 -- Virtual --                   
  0.057   0.068   0.091   0.117   0.120   0.130   0.157   0.179
 21 A    22 A    23 A    24 A    25 A    26 A    27 A    28 A                  
  0.188   0.216   0.243   0.257   0.297   0.307   0.314   0.371
 29 A    30 A    31 A    32 A    33 A    34 A    35 A    36 A                  
  0.391   0.437   0.509   0.545   0.572   0.581   0.619   0.841
 37 A    38 A    39 A    40 A    41 A    42 A    43 A    44 A                  
  0.898   0.943   0.958   0.992   1.053   1.095   1.112   1.153
 45 A    46 A    47 A    48 A    49 A    50 A    51 A    52 A                  
  1.173   1.252   1.278   1.340   1.495   1.542   1.594   1.633
 53 A    54 A    55 A    56 A    57 A    58 A    59 A    60 A                  
  1.876   2.008   2.022   2.171   2.349   2.364   2.566   2.591
 61 A    62 A    63 A    64 A    65 A    66 A    67 A    68 A                  
  2.603   2.674   2.871   2.999   3.092   3.312   3.994   4.038
 69 A    70 A    71 A    72 A    73 A    74 A    75 A    76 A                  
  4.167   4.174   4.219   4.276   4.364   4.375   4.530   4.978
 77 A    78 A    79 A    80 A    81 A    82 A    83 A    84 A                  
  5.515   6.887   6.942   7.143  10.314  26.597  26.674  27.057
 85 A    86 A    87 A    88 A    89 A    90 A    91 A    92 A                  
 36.515  37.053  68.711 219.155
 93 A    94 A    95 A    96 A                                                  

 Occupation and symmetry of molecular orbitals

 Point group: C1 (1 irreducible representation).

                           A     All 
 -------------------------------------
 All molecular orbitals:
  - Alpha                  96    96  
  - Beta                   96    96  
 -------------------------------------
 Alpha orbitals:
  - Frozen occupied        8     8   
  - Active occupied        12    12  
  - Active virtual         76    76  
  - Frozen virtual         0     0   
 -------------------------------------
 Beta orbitals:
  - Frozen occupied        8     8   
  - Active occupied        12    12  
  - Active virtual         76    76  
  - Frozen virtual         0     0   
 -------------------------------------

 Import integrals:   CPU 0.00 s  wall 0.00 s

 Import integrals:   CPU 15.29 s  wall 4.24 s

 MP2 amplitudes:   CPU 0.05 s  wall 0.04 s

Running a double precision version
           CCSD T amplitudes will be solved using DIIS.

           Start     Size      MaxIter   EConv     TConv     
           3         7         100       1.00e-07  1.00e-05  
 ------------------------------------------------------------------------------
           Energy (a.u.)   Ediff      Tdiff       Comment
 ------------------------------------------------------------------------------
          -668.43928934                           
     1    -668.42278617   1.65e-02   7.42e-01     
     2    -668.45076377   2.80e-02   1.01e-01     
     3    -668.44810682   2.66e-03   4.71e-02     
     4    -668.45130011   3.19e-03   2.03e-02     Switched to DIIS steps.
     5    -668.45247691   1.18e-03   1.24e-02     
     6    -668.45260138   1.24e-04   3.06e-03     
     7    -668.45262077   1.94e-05   1.51e-03     
     8    -668.45263013   9.36e-06   5.47e-04     
     9    -668.45263535   5.22e-06   3.09e-04     
    10    -668.45263594   5.91e-07   7.56e-05     
    11    -668.45263609   1.51e-07   3.00e-05     
    12    -668.45263610   6.81e-09   1.93e-05     
    13    -668.45263606   3.83e-08   6.41e-06     
 ------------------------------------------------------------------------------
          -668.45263606                           CCSD T converged.

End of double precision
 SCF energy                 = -667.73527554
 MP2 energy                 = -668.43928934
 CCSD correlation energy     =   -0.71736052
 CCSD total energy           = -668.45263606

 CCSD  T1^2 = 0.0167  T2^2 = 0.2382  Leading amplitudes:

 Amplitude    Orbitals with energies
  0.0329       17 (A) A                  ->    22 (A) A                   
              -0.6087                          0.0677                     
  0.0329       17 (A) B                  ->    22 (A) B                   
              -0.6087                          0.0677                     
  0.0254       15 (A) A                  ->    22 (A) A                   
              -0.7456                          0.0677                     
  0.0254       15 (A) B                  ->    22 (A) B                   
              -0.7456                          0.0677                     

 Amplitude    Orbitals with energies
 -0.0684       17 (A) A      17 (A) B    ->    22 (A) A      22 (A) B     
              -0.6087       -0.6087            0.0677        0.0677       
  0.0684       17 (A) A      17 (A) B    ->    22 (A) B      22 (A) A     
              -0.6087       -0.6087            0.0677        0.0677       
  0.0684       17 (A) B      17 (A) A    ->    22 (A) A      22 (A) B     
              -0.6087       -0.6087            0.0677        0.0677       
 -0.0684       17 (A) B      17 (A) A    ->    22 (A) B      22 (A) A     
              -0.6087       -0.6087            0.0677        0.0677       

 Computing CCSD intemediates for later calculations in double precision
 Finished.

Running a double precision version
           CCSD Lambda amplitudes will be solved using DIIS.
           Start     Size      MaxIter   EConv     LConv     
           3         7         100       1.00e-07  1.00e-05  
 ------------------------------------------------------------------------------
            Enorm      Ldiff       Comment
 ------------------------------------------------------------------------------
     1     5.61e-02   3.81e-02     
     2     1.77e-02   6.51e-03     
     3     7.91e-03   1.18e-03     
     4     4.18e-03   1.31e-03     Switched to DIIS steps.
     5     1.44e-03   8.18e-04     
     6     7.23e-04   2.50e-04     
     7     2.31e-04   8.36e-05     
     8     9.68e-05   3.12e-06     
     9     3.20e-05   4.08e-06     
    10     1.46e-05   8.61e-07     
    11     7.38e-06   1.51e-07     
    12     3.12e-06   2.97e-07     
    13     1.36e-06   1.60e-07     
    14     5.90e-07   1.70e-09     
    15     2.38e-07   2.28e-09     
    16     1.25e-07   2.08e-08     
    17     5.29e-08   1.03e-08     
 ------------------------------------------------------------------------------
                                   CCSD Lambda converged.

 Computing density matrices in double precision...
           Orbital response amplitudes will be solved using DIIS.
           Start     Size      MaxIter   EConv     LConv     
           3         7         100       1.00e-06  1.00e-06  
 ------------------------------------------------------------------------------
            Enorm      Ldiff       Comment
 ------------------------------------------------------------------------------
     1     9.26e-02   1.82e-03     
     2     7.51e-02   1.81e-02     
     3     8.66e-02   2.89e-02     
     4     7.61e-03   3.78e-02     Switched to DIIS steps.
     5     2.46e-03   8.48e-04     
     6     8.30e-04   1.36e-04     
     7     2.37e-04   8.21e-05     
     8     6.59e-05   3.31e-05     
     9     3.36e-05   7.78e-06     
    10     7.00e-06   3.41e-06     
    11     1.84e-06   5.80e-07     
    12     4.17e-07   1.79e-07     
 ------------------------------------------------------------------------------
                                   Orbital response converged.

 Computing density matrices... Done.
 CCSD calculation:   CPU 381.74 s  wall 72.93 s

 Transferring MO TPDM to AO TPDM
 Transferring g2_o1o1o1o1
 Transferring g2_o1o1o1v1
 Transferring g2_o1o1v1v1
 Transferring g2_o1v1o1v1
 Transferring g2_o1v1v1v1
 Transferring g2_v1v1v1v1
 Adding separable TPDM
 Computing TPDM gradient
 --------------------------------------------------------
 2e gradient
  Atom          X               Y               Z
 --------------------------------------------------------
    1        -18.276795        7.767310        0.000000  
    2         -7.019538      -14.144340       -0.000000  
    3         16.710709       -5.055571        0.000000  
    4          8.585624       11.432600       -0.000000  
 --------------------------------------------------------
 --------------------------------------------------------
 Final gradient
  Atom          X               Y               Z
 --------------------------------------------------------
    1        -18.276795        7.767310        0.000000  
    2         -7.019538      -14.144340       -0.000000  
    3         16.710709       -5.055571        0.000000  
    4          8.585624       11.432600       -0.000000  
 --------------------------------------------------------
 Analytic gradient from two-electron contribution:   CPU 108.09 s  wall 32.63 s

 Total ccman2 time:   CPU 509.93 s  wall 111.28 s


 --------------------------------------------------------------

                    Orbital Energies (a.u.)
 --------------------------------------------------------------

 Alpha MOs
 -- Occupied --
******* -26.363 -15.787 -15.746 -10.635  -8.103  -8.099  -8.099
 -1.679  -1.438  -1.169  -0.911  -0.765  -0.764  -0.746  -0.622
 -0.609  -0.531  -0.493  -0.483
 -- Virtual --
  0.057   0.068   0.091   0.117   0.120   0.130   0.157   0.179
  0.188   0.216   0.243   0.257   0.297   0.307   0.314   0.371
  0.391   0.437   0.509   0.545   0.572   0.581   0.619   0.841
  0.898   0.943   0.958   0.992   1.053   1.095   1.112   1.153
  1.173   1.252   1.278   1.340   1.495   1.542   1.594   1.633
  1.876   2.008   2.022   2.171   2.349   2.364   2.566   2.591
  2.603   2.674   2.871   2.999   3.092   3.312   3.994   4.038
  4.167   4.174   4.219   4.276   4.364   4.375   4.530   4.978
  5.515   6.887   6.942   7.143  10.314  26.597  26.674  27.057
 36.515  37.053  68.711 219.155
 --------------------------------------------------------------

          Ground-State Mulliken Net Atomic Charges

     Atom                 Charge (a.u.)
  ----------------------------------------
      1 Cl                   -0.017289
      2 N                     0.162095
      3 N                    -0.081898
      4 F                    -0.062908
  ----------------------------------------
  Sum of atomic charges =    -0.000000

 -----------------------------------------------------------------
                    Cartesian Multipole Moments
 -----------------------------------------------------------------
    Charge (ESU x 10^10)
                 0.0000
    Dipole Moment (Debye)
         X       0.8984      Y      -0.1749      Z       0.0000
       Tot       0.9153
    Quadrupole Moments (Debye-Ang)
        XX     -29.2472     XY      -1.2603     YY     -30.3136
        XZ       0.0000     YZ      -0.0000     ZZ     -27.8325
    Octopole Moments (Debye-Ang^2)
       XXX       0.7373    XXY      -4.2597    XYY       0.2046
       YYY      -8.7574    XXZ       0.0000    XYZ      -0.0000
       YYZ      -0.0000    XZZ      -2.6701    YZZ      -1.3644
       ZZZ       0.0000
    Hexadecapole Moments (Debye-Ang^3)
      XXXX    -247.4979   XXXY       1.3585   XXYY     -56.9655
      XYYY       5.3470   YYYY     -95.9791   XXXZ       0.0000
      XXYZ      -0.0000   XYYZ       0.0000   YYYZ      -0.0000
      XXZZ     -46.0389   XYZZ       1.9685   YYZZ     -19.9449
      XZZZ       0.0000   YZZZ      -0.0000   ZZZZ     -26.4783
 -----------------------------------------------------------------
 DrvMan completing analytic gradient of the correlated energy
 Correlated dipole moment
            1
    1   0.3534563
    2  -0.0687962
    3   0.0000000
 Energy read as -668.452636058
 Full Analytical Gradient: (in a.u., or Hartree/Bohr)
             1             2             3             4
    1   -0.00037483    0.00001643    0.00037160   -0.00001320
    2    0.00025464   -0.00025029   -0.00001654    0.00001219
    3   -0.00000000    0.00000000   -0.00000000    0.00000000
 Gradient time:  CPU 1.48 s  wall 1.52 s
 ----------------------------------------------------------------
             Standard Nuclear Orientation (Angstroms)
    I     Atom           X                Y                Z
 ----------------------------------------------------------------
    1      Cl      1.2466127273    -0.2185049487    -0.0000000000
    2      N      -0.0401311383     0.9565800491     0.0000000000
    3      N      -1.1994394405     0.5964637920     0.0000000000
    4      F      -1.3906024791    -0.7933025289    -0.0000000000
 ----------------------------------------------------------------
 Nuclear Repulsion Energy =   150.7650762497 hartrees
 There are       20 alpha and       20 beta electrons

                       Distance Matrix (Angstroms)
             Cl(  1)   N (  2)   N (  3)
   N (  2)  1.742566
   N (  3)  2.578245  1.213952
   F (  4)  2.699129  2.210399  1.402852

 Requested basis set is 6-311++G(d,p)
 There are 31 shells and 96 basis functions
 A cutoff of  1.0D-14 yielded    473 shell pairs
 There are      4694 function pairs (      5105 Cartesian)
 Smallest overlap matrix eigenvalue = 1.95E-04
 Guess MOs from SCF MO coefficient file

 -----------------------------------------------------------------------
  General SCF calculation program by
  Eric Jon Sundstrom, Paul Horn, Yuezhi Mao, Dmitri Zuev, Alec White,
  David Stuck, Shaama M.S., Shane Yost, Joonho Lee, David Small,
  Daniel Levine, Susi Lehtola, Hugh Burton, Evgeny Epifanovsky
 -----------------------------------------------------------------------
 Hartree-Fock
 using 6 threads for integral computing
 -------------------------------------------------------
 OpenMP Integral computing Module                
 Release: version 2.0, May 2017, Q-Chem Inc. Pleasanton 
 -------------------------------------------------------
 A restricted SCF calculation will be
 performed using DIIS
 SCF converges when DIIS error is below 1.0e-08
 ---------------------------------------
  Cycle       Energy         DIIS error
 ---------------------------------------
    1    -667.7352695375      1.13e-05  
    2    -667.7352697809      3.32e-06  
    3    -667.7352698245      1.35e-06  
    4    -667.7352698327      7.10e-07  
    5    -667.7352698347      2.74e-07  
    6    -667.7352698350      1.01e-07  
    7    -667.7352698350      3.96e-08  
    8    -667.7352698350      1.47e-08  
    9    -667.7352698350      5.91e-09  Convergence criterion met
 ---------------------------------------
 SCF time:   CPU 3.12s  wall 1.00s 
 SCF   energy in the final basis set =     -667.7352698350
 Total energy in the final basis set =     -667.7352698350


 ------------------------------------------------------------------------------

   CCMAN2: suite of methods based on coupled cluster
           and equation of motion theories.

   Components:
   * libvmm-1.3-trunk
     by Evgeny Epifanovsky, Ilya Kaliman.
   * libtensor-2.5-trunk
     by Evgeny Epifanovsky, Michael Wormit, Dmitry Zuev, Sam Manzer, 
        Ilya Kaliman.
   * libcc-2.5-trunk
     by Evgeny Epifanovsky, Arik Landau, Tomasz Kus, Kirill Khistyaev, 
        Dmitry Zuev, Prashant Manohar, Xintian Feng, Anna Krylov, 
        Matthew Goldey, Alec White, Thomas Jagau, Kaushik Nanda, 
        Anastasia Gunina, Alexander Kunitsa, Joonho Lee.

   CCMAN original authors:
   Anna I. Krylov, C. David Sherrill, Steven R. Gwaltney,
   Edward F. C. Byrd (2000)
   Sergey V. Levchenko, Lyudmila V. Slipchenko, Tao Wang,
   Ana-Maria C. Cristian (2003)
   Piotr A. Pieniazek, C. Melania Oana, Evgeny Epifanovsky (2007)
   Prashant Manohar (2009)

 ------------------------------------------------------------------------------


 Allocating and initializing 63808MB of RAM...
 Calculation will run on 6 cores.


 Alpha MOs, Restricted
 -- Occupied --                  
-104.91  -26.36  -15.79  -15.75  -10.63   -8.10   -8.10   -8.10
  1 A     2 A     3 A     4 A     5 A     6 A     7 A     8 A                  
 -1.679  -1.438  -1.169  -0.911  -0.765  -0.764  -0.746  -0.622
  9 A    10 A    11 A    12 A    13 A    14 A    15 A    16 A                  
 -0.609  -0.531  -0.493  -0.483
 17 A    18 A    19 A    20 A                                                  
 -- Virtual --                   
  0.057   0.068   0.091   0.117   0.120   0.130   0.157   0.179
 21 A    22 A    23 A    24 A    25 A    26 A    27 A    28 A                  
  0.188   0.216   0.243   0.257   0.297   0.307   0.314   0.371
 29 A    30 A    31 A    32 A    33 A    34 A    35 A    36 A                  
  0.391   0.437   0.509   0.545   0.572   0.581   0.619   0.841
 37 A    38 A    39 A    40 A    41 A    42 A    43 A    44 A                  
  0.898   0.943   0.958   0.992   1.053   1.095   1.112   1.153
 45 A    46 A    47 A    48 A    49 A    50 A    51 A    52 A                  
  1.173   1.252   1.278   1.340   1.495   1.542   1.594   1.633
 53 A    54 A    55 A    56 A    57 A    58 A    59 A    60 A                  
  1.876   2.008   2.022   2.171   2.349   2.364   2.566   2.591
 61 A    62 A    63 A    64 A    65 A    66 A    67 A    68 A                  
  2.603   2.674   2.871   2.999   3.092   3.312   3.994   4.038
 69 A    70 A    71 A    72 A    73 A    74 A    75 A    76 A                  
  4.167   4.174   4.219   4.276   4.364   4.375   4.530   4.978
 77 A    78 A    79 A    80 A    81 A    82 A    83 A    84 A                  
  5.515   6.887   6.942   7.143  10.314  26.597  26.674  27.056
 85 A    86 A    87 A    88 A    89 A    90 A    91 A    92 A                  
 36.515  37.053  68.711 219.155
 93 A    94 A    95 A    96 A                                                  

 Beta MOs, Restricted
 -- Occupied --                  
-104.91  -26.36  -15.79  -15.75  -10.63   -8.10   -8.10   -8.10
  1 A     2 A     3 A     4 A     5 A     6 A     7 A     8 A                  
 -1.679  -1.438  -1.169  -0.911  -0.765  -0.764  -0.746  -0.622
  9 A    10 A    11 A    12 A    13 A    14 A    15 A    16 A                  
 -0.609  -0.531  -0.493  -0.483
 17 A    18 A    19 A    20 A                                                  
 -- Virtual --                   
  0.057   0.068   0.091   0.117   0.120   0.130   0.157   0.179
 21 A    22 A    23 A    24 A    25 A    26 A    27 A    28 A                  
  0.188   0.216   0.243   0.257   0.297   0.307   0.314   0.371
 29 A    30 A    31 A    32 A    33 A    34 A    35 A    36 A                  
  0.391   0.437   0.509   0.545   0.572   0.581   0.619   0.841
 37 A    38 A    39 A    40 A    41 A    42 A    43 A    44 A                  
  0.898   0.943   0.958   0.992   1.053   1.095   1.112   1.153
 45 A    46 A    47 A    48 A    49 A    50 A    51 A    52 A                  
  1.173   1.252   1.278   1.340   1.495   1.542   1.594   1.633
 53 A    54 A    55 A    56 A    57 A    58 A    59 A    60 A                  
  1.876   2.008   2.022   2.171   2.349   2.364   2.566   2.591
 61 A    62 A    63 A    64 A    65 A    66 A    67 A    68 A                  
  2.603   2.674   2.871   2.999   3.092   3.312   3.994   4.038
 69 A    70 A    71 A    72 A    73 A    74 A    75 A    76 A                  
  4.167   4.174   4.219   4.276   4.364   4.375   4.530   4.978
 77 A    78 A    79 A    80 A    81 A    82 A    83 A    84 A                  
  5.515   6.887   6.942   7.143  10.314  26.597  26.674  27.056
 85 A    86 A    87 A    88 A    89 A    90 A    91 A    92 A                  
 36.515  37.053  68.711 219.155
 93 A    94 A    95 A    96 A                                                  

 Occupation and symmetry of molecular orbitals

 Point group: C1 (1 irreducible representation).

                           A     All 
 -------------------------------------
 All molecular orbitals:
  - Alpha                  96    96  
  - Beta                   96    96  
 -------------------------------------
 Alpha orbitals:
  - Frozen occupied        8     8   
  - Active occupied        12    12  
  - Active virtual         76    76  
  - Frozen virtual         0     0   
 -------------------------------------
 Beta orbitals:
  - Frozen occupied        8     8   
  - Active occupied        12    12  
  - Active virtual         76    76  
  - Frozen virtual         0     0   
 -------------------------------------

 Import integrals:   CPU 0.00 s  wall 0.00 s

 Import integrals:   CPU 13.51 s  wall 3.49 s

 MP2 amplitudes:   CPU 0.10 s  wall 0.06 s

Running a double precision version
           CCSD T amplitudes will be solved using DIIS.

           Start     Size      MaxIter   EConv     TConv     
           3         7         100       1.00e-07  1.00e-05  
 ------------------------------------------------------------------------------
           Energy (a.u.)   Ediff      Tdiff       Comment
 ------------------------------------------------------------------------------
          -668.43929051                           
     1    -668.42278281   1.65e-02   7.42e-01     
     2    -668.45076382   2.80e-02   1.01e-01     
     3    -668.44810586   2.66e-03   4.71e-02     
     4    -668.45129979   3.19e-03   2.03e-02     Switched to DIIS steps.
     5    -668.45247689   1.18e-03   1.24e-02     
     6    -668.45260142   1.25e-04   3.06e-03     
     7    -668.45262083   1.94e-05   1.51e-03     
     8    -668.45263020   9.37e-06   5.47e-04     
     9    -668.45263542   5.22e-06   3.09e-04     
    10    -668.45263601   5.91e-07   7.57e-05     
    11    -668.45263617   1.52e-07   3.00e-05     
    12    -668.45263617   6.68e-09   1.94e-05     
    13    -668.45263613   3.81e-08   6.42e-06     
 ------------------------------------------------------------------------------
          -668.45263613                           CCSD T converged.

End of double precision
 SCF energy                 = -667.73526984
 MP2 energy                 = -668.43929051
 CCSD correlation energy     =   -0.71736630
 CCSD total energy           = -668.45263613

 CCSD  T1^2 = 0.0167  T2^2 = 0.2382  Leading amplitudes:

 Amplitude    Orbitals with energies
 -0.0329       17 (A) A                  ->    22 (A) A                   
              -0.6087                          0.0677                     
 -0.0329       17 (A) B                  ->    22 (A) B                   
              -0.6087                          0.0677                     
 -0.0254       15 (A) A                  ->    22 (A) A                   
              -0.7456                          0.0677                     
 -0.0254       15 (A) B                  ->    22 (A) B                   
              -0.7456                          0.0677                     

 Amplitude    Orbitals with energies
 -0.0684       17 (A) A      17 (A) B    ->    22 (A) A      22 (A) B     
              -0.6087       -0.6087            0.0677        0.0677       
  0.0684       17 (A) A      17 (A) B    ->    22 (A) B      22 (A) A     
              -0.6087       -0.6087            0.0677        0.0677       
  0.0684       17 (A) B      17 (A) A    ->    22 (A) A      22 (A) B     
              -0.6087       -0.6087            0.0677        0.0677       
 -0.0684       17 (A) B      17 (A) A    ->    22 (A) B      22 (A) A     
              -0.6087       -0.6087            0.0677        0.0677       

 Computing CCSD intemediates for later calculations in double precision
 Finished.

Running a double precision version
           CCSD Lambda amplitudes will be solved using DIIS.
           Start     Size      MaxIter   EConv     LConv     
           3         7         100       1.00e-07  1.00e-05  
 ------------------------------------------------------------------------------
            Enorm      Ldiff       Comment
 ------------------------------------------------------------------------------
     1     5.61e-02   3.81e-02     
     2     1.77e-02   6.51e-03     
     3     7.91e-03   1.18e-03     
     4     4.18e-03   1.31e-03     Switched to DIIS steps.
     5     1.44e-03   8.18e-04     
     6     7.23e-04   2.50e-04     
     7     2.31e-04   8.37e-05     
     8     9.68e-05   3.14e-06     
     9     3.20e-05   4.08e-06     
    10     1.46e-05   8.60e-07     
    11     7.38e-06   1.51e-07     
    12     3.12e-06   2.98e-07     
    13     1.36e-06   1.61e-07     
    14     5.90e-07   1.77e-09     
    15     2.38e-07   2.30e-09     
    16     1.25e-07   2.08e-08     
    17     5.29e-08   1.03e-08     
 ------------------------------------------------------------------------------
                                   CCSD Lambda converged.

 Computing density matrices in double precision...
           Orbital response amplitudes will be solved using DIIS.
           Start     Size      MaxIter   EConv     LConv     
           3         7         100       1.00e-06  1.00e-06  
 ------------------------------------------------------------------------------
            Enorm      Ldiff       Comment
 ------------------------------------------------------------------------------
     1     9.26e-02   1.81e-03     
     2     7.51e-02   1.81e-02     
     3     8.66e-02   2.89e-02     
     4     7.61e-03   3.78e-02     Switched to DIIS steps.
     5     2.46e-03   8.48e-04     
     6     8.30e-04   1.36e-04     
     7     2.37e-04   8.22e-05     
     8     6.58e-05   3.31e-05     
     9     3.36e-05   7.78e-06     
    10     7.00e-06   3.42e-06     
    11     1.84e-06   5.83e-07     
    12     4.18e-07   1.79e-07     
 ------------------------------------------------------------------------------
                                   Orbital response converged.

 Computing density matrices... Done.
 CCSD calculation:   CPU 381.38 s  wall 72.31 s

 Transferring MO TPDM to AO TPDM
 Transferring g2_o1o1o1o1
 Transferring g2_o1o1o1v1
 Transferring g2_o1o1v1v1
 Transferring g2_o1v1o1v1
 Transferring g2_o1v1v1v1
 Transferring g2_v1v1v1v1
 Adding separable TPDM
 Computing TPDM gradient
 --------------------------------------------------------
 2e gradient
  Atom          X               Y               Z
 --------------------------------------------------------
    1        -18.278921        7.755483        0.000000  
    2         -7.013103      -14.136512       -0.000000  
    3         16.709887       -5.051450        0.000000  
    4          8.582137       11.432480       -0.000000  
 --------------------------------------------------------
 --------------------------------------------------------
 Final gradient
  Atom          X               Y               Z
 --------------------------------------------------------
    1        -18.278921        7.755483        0.000000  
    2         -7.013103      -14.136512       -0.000000  
    3         16.709887       -5.051450        0.000000  
    4          8.582137       11.432480       -0.000000  
 --------------------------------------------------------
 Analytic gradient from two-electron contribution:   CPU 106.72 s  wall 31.63 s

 Total ccman2 time:   CPU 506.82 s  wall 109.24 s


 --------------------------------------------------------------

                    Orbital Energies (a.u.)
 --------------------------------------------------------------

 Alpha MOs
 -- Occupied --
******* -26.362 -15.787 -15.746 -10.635  -8.103  -8.099  -8.099
 -1.679  -1.438  -1.169  -0.911  -0.765  -0.764  -0.746  -0.622
 -0.609  -0.531  -0.493  -0.483
 -- Virtual --
  0.057   0.068   0.091   0.117   0.120   0.130   0.157   0.179
  0.188   0.216   0.243   0.257   0.297   0.307   0.314   0.371
  0.391   0.437   0.509   0.545   0.572   0.581   0.619   0.841
  0.898   0.943   0.958   0.992   1.053   1.095   1.112   1.153
  1.173   1.252   1.278   1.340   1.495   1.542   1.594   1.633
  1.876   2.008   2.022   2.171   2.349   2.364   2.566   2.591
  2.603   2.674   2.871   2.999   3.092   3.312   3.994   4.038
  4.167   4.174   4.219   4.276   4.364   4.375   4.530   4.978
  5.515   6.887   6.942   7.143  10.314  26.597  26.674  27.056
 36.515  37.053  68.711 219.155
 --------------------------------------------------------------

          Ground-State Mulliken Net Atomic Charges

     Atom                 Charge (a.u.)
  ----------------------------------------
      1 Cl                   -0.017252
      2 N                     0.161855
      3 N                    -0.081569
      4 F                    -0.063034
  ----------------------------------------
  Sum of atomic charges =     0.000000

 -----------------------------------------------------------------
                    Cartesian Multipole Moments
 -----------------------------------------------------------------
    Charge (ESU x 10^10)
                -0.0000
    Dipole Moment (Debye)
         X       0.8993      Y      -0.1745      Z       0.0000
       Tot       0.9161
    Quadrupole Moments (Debye-Ang)
        XX     -29.2434     XY      -1.2601     YY     -30.3166
        XZ       0.0000     YZ      -0.0000     ZZ     -27.8325
    Octopole Moments (Debye-Ang^2)
       XXX       0.7104    XXY      -4.2716    XYY       0.1893
       YYY      -8.7930    XXZ       0.0000    XYZ       0.0000
       YYZ       0.0000    XZZ      -2.6825    YZZ      -1.3771
       ZZZ       0.0000
    Hexadecapole Moments (Debye-Ang^3)
      XXXX    -247.6412   XXXY       1.3125   XXYY     -56.9973
      XYYY       5.3145   YYYY     -95.9574   XXXZ       0.0000
      XXYZ      -0.0000   XYYZ       0.0000   YYYZ      -0.0000
      XXZZ     -46.0698   XYZZ       1.9553   YYZZ     -19.9399
      XZZZ       0.0000   YZZZ      -0.0000   ZZZZ     -26.4782
 -----------------------------------------------------------------
 DrvMan completing analytic gradient of the correlated energy
 Correlated dipole moment
            1
    1   0.3538313
    2  -0.0686709
    3   0.0000000
 Energy read as -668.452636134
 Full Analytical Gradient: (in a.u., or Hartree/Bohr)
             1             2             3             4
    1   -0.00024993    0.00001638    0.00026983   -0.00003627
    2    0.00028476   -0.00036809    0.00003176    0.00005157
    3   -0.00000000    0.00000000   -0.00000000    0.00000000
 Gradient time:  CPU 1.46 s  wall 1.50 s
 ----------------------------------------------------------------
             Standard Nuclear Orientation (Angstroms)
    I     Atom           X                Y                Z
 ----------------------------------------------------------------
    1      Cl      1.2466127273    -0.2205049487    -0.0000000000
    2      N      -0.0401311383     0.9565800491     0.0000000000
    3      N      -1.1994394405     0.5964637920     0.0000000000
    4      F      -1.3906024791    -0.7933025289    -0.0000000000
 ----------------------------------------------------------------
 Nuclear Repulsion Energy =   150.7358479069 hartrees
 There are       20 alpha and       20 beta electrons

                       Distance Matrix (Angstroms)
             Cl(  1)   N (  2)   N (  3)
   N (  2)  1.743915
   N (  3)  2.578877  1.213952
   F (  4)  2.698704  2.210399  1.402852

 Requested basis set is 6-311++G(d,p)
 There are 31 shells and 96 basis functions
 A cutoff of  1.0D-14 yielded    473 shell pairs
 There are      4694 function pairs (      5105 Cartesian)
 Smallest overlap matrix eigenvalue = 1.95E-04
 Guess MOs from SCF MO coefficient file

 -----------------------------------------------------------------------
  General SCF calculation program by
  Eric Jon Sundstrom, Paul Horn, Yuezhi Mao, Dmitri Zuev, Alec White,
  David Stuck, Shaama M.S., Shane Yost, Joonho Lee, David Small,
  Daniel Levine, Susi Lehtola, Hugh Burton, Evgeny Epifanovsky
 -----------------------------------------------------------------------
 Hartree-Fock
 using 6 threads for integral computing
 -------------------------------------------------------
 OpenMP Integral computing Module                
 Release: version 2.0, May 2017, Q-Chem Inc. Pleasanton 
 -------------------------------------------------------
 A restricted SCF calculation will be
 performed using DIIS
 SCF converges when DIIS error is below 1.0e-08
 ---------------------------------------
  Cycle       Energy         DIIS error
 ---------------------------------------
    1    -667.7352284543      2.47e-05  
    2    -667.7352293945      7.96e-06  
    3    -667.7352295073      5.46e-06  
    4    -667.7352295464      1.35e-06  
    5    -667.7352295531      4.99e-07  
    6    -667.7352295540      1.55e-07  
    7    -667.7352295541      6.05e-08  
    8    -667.7352295541      2.57e-08  
    9    -667.7352295541      9.25e-09  Convergence criterion met
 ---------------------------------------
 SCF time:   CPU 3.04s  wall 1.00s 
 SCF   energy in the final basis set =     -667.7352295541
 Total energy in the final basis set =     -667.7352295541


 ------------------------------------------------------------------------------

   CCMAN2: suite of methods based on coupled cluster
           and equation of motion theories.

   Components:
   * libvmm-1.3-trunk
     by Evgeny Epifanovsky, Ilya Kaliman.
   * libtensor-2.5-trunk
     by Evgeny Epifanovsky, Michael Wormit, Dmitry Zuev, Sam Manzer, 
        Ilya Kaliman.
   * libcc-2.5-trunk
     by Evgeny Epifanovsky, Arik Landau, Tomasz Kus, Kirill Khistyaev, 
        Dmitry Zuev, Prashant Manohar, Xintian Feng, Anna Krylov, 
        Matthew Goldey, Alec White, Thomas Jagau, Kaushik Nanda, 
        Anastasia Gunina, Alexander Kunitsa, Joonho Lee.

   CCMAN original authors:
   Anna I. Krylov, C. David Sherrill, Steven R. Gwaltney,
   Edward F. C. Byrd (2000)
   Sergey V. Levchenko, Lyudmila V. Slipchenko, Tao Wang,
   Ana-Maria C. Cristian (2003)
   Piotr A. Pieniazek, C. Melania Oana, Evgeny Epifanovsky (2007)
   Prashant Manohar (2009)

 ------------------------------------------------------------------------------


 Allocating and initializing 63808MB of RAM...
 Calculation will run on 6 cores.


 Alpha MOs, Restricted
 -- Occupied --                  
-104.91  -26.36  -15.79  -15.75  -10.63   -8.10   -8.10   -8.10
  1 A     2 A     3 A     4 A     5 A     6 A     7 A     8 A                  
 -1.679  -1.438  -1.169  -0.911  -0.765  -0.764  -0.746  -0.622
  9 A    10 A    11 A    12 A    13 A    14 A    15 A    16 A                  
 -0.609  -0.531  -0.493  -0.483
 17 A    18 A    19 A    20 A                                                  
 -- Virtual --                   
  0.057   0.068   0.091   0.117   0.120   0.130   0.157   0.179
 21 A    22 A    23 A    24 A    25 A    26 A    27 A    28 A                  
  0.188   0.216   0.243   0.257   0.297   0.307   0.314   0.371
 29 A    30 A    31 A    32 A    33 A    34 A    35 A    36 A                  
  0.391   0.437   0.509   0.545   0.572   0.581   0.619   0.841
 37 A    38 A    39 A    40 A    41 A    42 A    43 A    44 A                  
  0.898   0.943   0.958   0.992   1.053   1.095   1.112   1.153
 45 A    46 A    47 A    48 A    49 A    50 A    51 A    52 A                  
  1.173   1.252   1.278   1.339   1.495   1.542   1.594   1.633
 53 A    54 A    55 A    56 A    57 A    58 A    59 A    60 A                  
  1.875   2.007   2.022   2.171   2.348   2.364   2.566   2.591
 61 A    62 A    63 A    64 A    65 A    66 A    67 A    68 A                  
  2.603   2.674   2.871   2.999   3.091   3.312   3.994   4.038
 69 A    70 A    71 A    72 A    73 A    74 A    75 A    76 A                  
  4.167   4.174   4.219   4.276   4.364   4.375   4.530   4.978
 77 A    78 A    79 A    80 A    81 A    82 A    83 A    84 A                  
  5.515   6.887   6.942   7.143  10.314  26.597  26.674  27.057
 85 A    86 A    87 A    88 A    89 A    90 A    91 A    92 A                  
 36.515  37.053  68.711 219.154
 93 A    94 A    95 A    96 A                                                  

 Beta MOs, Restricted
 -- Occupied --                  
-104.91  -26.36  -15.79  -15.75  -10.63   -8.10   -8.10   -8.10
  1 A     2 A     3 A     4 A     5 A     6 A     7 A     8 A                  
 -1.679  -1.438  -1.169  -0.911  -0.765  -0.764  -0.746  -0.622
  9 A    10 A    11 A    12 A    13 A    14 A    15 A    16 A                  
 -0.609  -0.531  -0.493  -0.483
 17 A    18 A    19 A    20 A                                                  
 -- Virtual --                   
  0.057   0.068   0.091   0.117   0.120   0.130   0.157   0.179
 21 A    22 A    23 A    24 A    25 A    26 A    27 A    28 A                  
  0.188   0.216   0.243   0.257   0.297   0.307   0.314   0.371
 29 A    30 A    31 A    32 A    33 A    34 A    35 A    36 A                  
  0.391   0.437   0.509   0.545   0.572   0.581   0.619   0.841
 37 A    38 A    39 A    40 A    41 A    42 A    43 A    44 A                  
  0.898   0.943   0.958   0.992   1.053   1.095   1.112   1.153
 45 A    46 A    47 A    48 A    49 A    50 A    51 A    52 A                  
  1.173   1.252   1.278   1.339   1.495   1.542   1.594   1.633
 53 A    54 A    55 A    56 A    57 A    58 A    59 A    60 A                  
  1.875   2.007   2.022   2.171   2.348   2.364   2.566   2.591
 61 A    62 A    63 A    64 A    65 A    66 A    67 A    68 A                  
  2.603   2.674   2.871   2.999   3.091   3.312   3.994   4.038
 69 A    70 A    71 A    72 A    73 A    74 A    75 A    76 A                  
  4.167   4.174   4.219   4.276   4.364   4.375   4.530   4.978
 77 A    78 A    79 A    80 A    81 A    82 A    83 A    84 A                  
  5.515   6.887   6.942   7.143  10.314  26.597  26.674  27.057
 85 A    86 A    87 A    88 A    89 A    90 A    91 A    92 A                  
 36.515  37.053  68.711 219.154
 93 A    94 A    95 A    96 A                                                  

 Occupation and symmetry of molecular orbitals

 Point group: C1 (1 irreducible representation).

                           A     All 
 -------------------------------------
 All molecular orbitals:
  - Alpha                  96    96  
  - Beta                   96    96  
 -------------------------------------
 Alpha orbitals:
  - Frozen occupied        8     8   
  - Active occupied        12    12  
  - Active virtual         76    76  
  - Frozen virtual         0     0   
 -------------------------------------
 Beta orbitals:
  - Frozen occupied        8     8   
  - Active occupied        12    12  
  - Active virtual         76    76  
  - Frozen virtual         0     0   
 -------------------------------------

 Import integrals:   CPU 0.00 s  wall 0.00 s

 Import integrals:   CPU 15.27 s  wall 4.82 s

 MP2 amplitudes:   CPU 0.08 s  wall 0.06 s

Running a double precision version
           CCSD T amplitudes will be solved using DIIS.

           Start     Size      MaxIter   EConv     TConv     
           3         7         100       1.00e-07  1.00e-05  
 ------------------------------------------------------------------------------
           Energy (a.u.)   Ediff      Tdiff       Comment
 ------------------------------------------------------------------------------
          -668.43928932                           
     1    -668.42277178   1.65e-02   7.42e-01     
     2    -668.45076368   2.80e-02   1.01e-01     
     3    -668.44810380   2.66e-03   4.71e-02     
     4    -668.45129947   3.20e-03   2.03e-02     Switched to DIIS steps.
     5    -668.45247727   1.18e-03   1.24e-02     
     6    -668.45260187   1.25e-04   3.06e-03     
     7    -668.45262130   1.94e-05   1.51e-03     
     8    -668.45263068   9.38e-06   5.48e-04     
     9    -668.45263591   5.23e-06   3.10e-04     
    10    -668.45263650   5.90e-07   7.58e-05     
    11    -668.45263666   1.53e-07   3.01e-05     
    12    -668.45263666   5.94e-09   1.94e-05     
    13    -668.45263663   3.81e-08   6.44e-06     
 ------------------------------------------------------------------------------
          -668.45263663                           CCSD T converged.

End of double precision
 SCF energy                 = -667.73522955
 MP2 energy                 = -668.43928932
 CCSD correlation energy     =   -0.71740707
 CCSD total energy           = -668.45263663

 CCSD  T1^2 = 0.0167  T2^2 = 0.2383  Leading amplitudes:

 Amplitude    Orbitals with energies
 -0.0328       17 (A) A                  ->    22 (A) A                   
              -0.6086                          0.0676                     
 -0.0328       17 (A) B                  ->    22 (A) B                   
              -0.6086                          0.0676                     
  0.0254       15 (A) A                  ->    22 (A) A                   
              -0.7457                          0.0676                     
  0.0254       15 (A) B                  ->    22 (A) B                   
              -0.7457                          0.0676                     

 Amplitude    Orbitals with energies
 -0.0686       17 (A) A      17 (A) B    ->    22 (A) A      22 (A) B     
              -0.6086       -0.6086            0.0676        0.0676       
  0.0686       17 (A) A      17 (A) B    ->    22 (A) B      22 (A) A     
              -0.6086       -0.6086            0.0676        0.0676       
  0.0686       17 (A) B      17 (A) A    ->    22 (A) A      22 (A) B     
              -0.6086       -0.6086            0.0676        0.0676       
 -0.0686       17 (A) B      17 (A) A    ->    22 (A) B      22 (A) A     
              -0.6086       -0.6086            0.0676        0.0676       

 Computing CCSD intemediates for later calculations in double precision
 Finished.

Running a double precision version
           CCSD Lambda amplitudes will be solved using DIIS.
           Start     Size      MaxIter   EConv     LConv     
           3         7         100       1.00e-07  1.00e-05  
 ------------------------------------------------------------------------------
            Enorm      Ldiff       Comment
 ------------------------------------------------------------------------------
     1     5.61e-02   3.82e-02     
     2     1.77e-02   6.51e-03     
     3     7.92e-03   1.18e-03     
     4     4.18e-03   1.31e-03     Switched to DIIS steps.
     5     1.44e-03   8.19e-04     
     6     7.24e-04   2.50e-04     
     7     2.31e-04   8.38e-05     
     8     9.70e-05   3.14e-06     
     9     3.22e-05   4.08e-06     
    10     1.47e-05   8.58e-07     
    11     7.43e-06   1.50e-07     
    12     3.14e-06   3.02e-07     
    13     1.37e-06   1.62e-07     
    14     5.93e-07   2.05e-09     
    15     2.39e-07   2.34e-09     
    16     1.26e-07   2.10e-08     
    17     5.32e-08   1.04e-08     
 ------------------------------------------------------------------------------
                                   CCSD Lambda converged.

 Computing density matrices in double precision...
           Orbital response amplitudes will be solved using DIIS.
           Start     Size      MaxIter   EConv     LConv     
           3         7         100       1.00e-06  1.00e-06  
 ------------------------------------------------------------------------------
            Enorm      Ldiff       Comment
 ------------------------------------------------------------------------------
     1     9.27e-02   1.83e-03     
     2     7.51e-02   1.81e-02     
     3     8.68e-02   2.90e-02     
     4     7.66e-03   3.79e-02     Switched to DIIS steps.
     5     2.49e-03   8.44e-04     
     6     8.24e-04   1.37e-04     
     7     2.35e-04   8.17e-05     
     8     6.49e-05   3.28e-05     
     9     3.35e-05   7.76e-06     
    10     6.97e-06   3.45e-06     
    11     1.85e-06   6.03e-07     
    12     4.24e-07   1.85e-07     
 ------------------------------------------------------------------------------
                                   Orbital response converged.

 Computing density matrices... Done.
 CCSD calculation:   CPU 381.08 s  wall 72.19 s

 Transferring MO TPDM to AO TPDM
 Transferring g2_o1o1o1o1
 Transferring g2_o1o1o1v1
 Transferring g2_o1o1v1v1
 Transferring g2_o1v1o1v1
 Transferring g2_o1v1v1v1
 Transferring g2_v1v1v1v1
 Adding separable TPDM
 Computing TPDM gradient
 --------------------------------------------------------
 2e gradient
  Atom          X               Y               Z
 --------------------------------------------------------
    1        -18.261203        7.760120        0.000000  
    2         -7.030856      -14.135527       -0.000000  
    3         16.708974       -5.055282        0.000000  
    4          8.583086       11.430689       -0.000000  
 --------------------------------------------------------
 --------------------------------------------------------
 Final gradient
  Atom          X               Y               Z
 --------------------------------------------------------
    1        -18.261203        7.760120        0.000000  
    2         -7.030856      -14.135527       -0.000000  
    3         16.708974       -5.055282        0.000000  
    4          8.583086       11.430689       -0.000000  
 --------------------------------------------------------
 Analytic gradient from two-electron contribution:   CPU 107.58 s  wall 31.80 s

 Total ccman2 time:   CPU 509.44 s  wall 110.83 s


 --------------------------------------------------------------

                    Orbital Energies (a.u.)
 --------------------------------------------------------------

 Alpha MOs
 -- Occupied --
******* -26.363 -15.787 -15.746 -10.635  -8.103  -8.099  -8.099
 -1.679  -1.438  -1.169  -0.911  -0.765  -0.764  -0.746  -0.622
 -0.609  -0.531  -0.493  -0.483
 -- Virtual --
  0.057   0.068   0.091   0.117   0.120   0.130   0.157   0.179
  0.188   0.216   0.243   0.257   0.297   0.307   0.314   0.371
  0.391   0.437   0.509   0.545   0.572   0.581   0.619   0.841
  0.898   0.943   0.958   0.992   1.053   1.095   1.112   1.153
  1.173   1.252   1.278   1.339   1.495   1.542   1.594   1.633
  1.875   2.007   2.022   2.171   2.348   2.364   2.566   2.591
  2.603   2.674   2.871   2.999   3.091   3.312   3.994   4.038
  4.167   4.174   4.219   4.276   4.364   4.375   4.530   4.978
  5.515   6.887   6.942   7.143  10.314  26.597  26.674  27.057
 36.515  37.053  68.711 219.154
 --------------------------------------------------------------

          Ground-State Mulliken Net Atomic Charges

     Atom                 Charge (a.u.)
  ----------------------------------------
      1 Cl                   -0.017533
      2 N                     0.162042
      3 N                    -0.081699
      4 F                    -0.062809
  ----------------------------------------
  Sum of atomic charges =    -0.000000

 -----------------------------------------------------------------
                    Cartesian Multipole Moments
 -----------------------------------------------------------------
    Charge (ESU x 10^10)
                -0.0000
    Dipole Moment (Debye)
         X       0.8938      Y      -0.1738      Z      -0.0000
       Tot       0.9105
    Quadrupole Moments (Debye-Ang)
        XX     -29.2460     XY      -1.2621     YY     -30.3119
        XZ       0.0000     YZ      -0.0000     ZZ     -27.8350
    Octopole Moments (Debye-Ang^2)
       XXX       0.6879    XXY      -4.2496    XYY       0.1884
       YYY      -8.7174    XXZ       0.0000    XYZ      -0.0000
       YYZ      -0.0000    XZZ      -2.6868    YZZ      -1.3515
       ZZZ       0.0000
    Hexadecapole Moments (Debye-Ang^3)
      XXXX    -247.6694   XXXY       1.3995   XXYY     -56.9951
      XYYY       5.3976   YYYY     -96.0035   XXXZ       0.0000
      XXYZ      -0.0000   XYYZ       0.0000   YYYZ      -0.0000
      XXZZ     -46.0736   XYZZ       1.9868   YYZZ     -19.9514
      XZZZ       0.0000   YZZZ      -0.0000   ZZZZ     -26.4841
 -----------------------------------------------------------------
 DrvMan completing analytic gradient of the correlated energy
 Correlated dipole moment
            1
    1   0.3516481
    2  -0.0683842
    3  -0.0000000
 Energy read as -668.452636625
 Full Analytical Gradient: (in a.u., or Hartree/Bohr)
             1             2             3             4
    1    0.00000098   -0.00020151    0.00019476    0.00000578
    2   -0.00002676   -0.00001767    0.00006809   -0.00002366
    3   -0.00000000    0.00000000   -0.00000000    0.00000000
 Gradient time:  CPU 1.45 s  wall 1.47 s
 ----------------------------------------------------------------
             Standard Nuclear Orientation (Angstroms)
    I     Atom           X                Y                Z
 ----------------------------------------------------------------
    1      Cl      1.2466127273    -0.2195049487     0.0010000000
    2      N      -0.0401311383     0.9565800491     0.0000000000
    3      N      -1.1994394405     0.5964637920     0.0000000000
    4      F      -1.3906024791    -0.7933025289    -0.0000000000
 ----------------------------------------------------------------
 Nuclear Repulsion Energy =   150.7504531316 hartrees
 There are       20 alpha and       20 beta electrons

                       Distance Matrix (Angstroms)
             Cl(  1)   N (  2)   N (  3)
   N (  2)  1.743240
   N (  3)  2.578561  1.213952
   F (  4)  2.698916  2.210399  1.402852

 Requested basis set is 6-311++G(d,p)
 There are 31 shells and 96 basis functions
 A cutoff of  1.0D-14 yielded    473 shell pairs
 There are      4694 function pairs (      5105 Cartesian)
 Smallest overlap matrix eigenvalue = 1.95E-04
 Guess MOs from SCF MO coefficient file

 -----------------------------------------------------------------------
  General SCF calculation program by
  Eric Jon Sundstrom, Paul Horn, Yuezhi Mao, Dmitri Zuev, Alec White,
  David Stuck, Shaama M.S., Shane Yost, Joonho Lee, David Small,
  Daniel Levine, Susi Lehtola, Hugh Burton, Evgeny Epifanovsky
 -----------------------------------------------------------------------
 Hartree-Fock
 using 6 threads for integral computing
 -------------------------------------------------------
 OpenMP Integral computing Module                
 Release: version 2.0, May 2017, Q-Chem Inc. Pleasanton 
 -------------------------------------------------------
 A restricted SCF calculation will be
 performed using DIIS
 SCF converges when DIIS error is below 1.0e-08
 ---------------------------------------
  Cycle       Energy         DIIS error
 ---------------------------------------
    1    -667.7352493914      1.46e-05  
    2    -667.7352497619      4.68e-06  
    3    -667.7352498143      3.10e-06  
    4    -667.7352498292      9.45e-07  
    5    -667.7352498328      3.11e-07  
    6    -667.7352498332      9.95e-08  
    7    -667.7352498332      3.89e-08  
    8    -667.7352498332      1.58e-08  
    9    -667.7352498332      6.15e-09  Convergence criterion met
 ---------------------------------------
 SCF time:   CPU 3.10s  wall 1.00s 
 SCF   energy in the final basis set =     -667.7352498332
 Total energy in the final basis set =     -667.7352498332


 ------------------------------------------------------------------------------

   CCMAN2: suite of methods based on coupled cluster
           and equation of motion theories.

   Components:
   * libvmm-1.3-trunk
     by Evgeny Epifanovsky, Ilya Kaliman.
   * libtensor-2.5-trunk
     by Evgeny Epifanovsky, Michael Wormit, Dmitry Zuev, Sam Manzer, 
        Ilya Kaliman.
   * libcc-2.5-trunk
     by Evgeny Epifanovsky, Arik Landau, Tomasz Kus, Kirill Khistyaev, 
        Dmitry Zuev, Prashant Manohar, Xintian Feng, Anna Krylov, 
        Matthew Goldey, Alec White, Thomas Jagau, Kaushik Nanda, 
        Anastasia Gunina, Alexander Kunitsa, Joonho Lee.

   CCMAN original authors:
   Anna I. Krylov, C. David Sherrill, Steven R. Gwaltney,
   Edward F. C. Byrd (2000)
   Sergey V. Levchenko, Lyudmila V. Slipchenko, Tao Wang,
   Ana-Maria C. Cristian (2003)
   Piotr A. Pieniazek, C. Melania Oana, Evgeny Epifanovsky (2007)
   Prashant Manohar (2009)

 ------------------------------------------------------------------------------


 Allocating and initializing 63808MB of RAM...
 Calculation will run on 6 cores.


 Alpha MOs, Restricted
 -- Occupied --                  
-104.91  -26.36  -15.79  -15.75  -10.63   -8.10   -8.10   -8.10
  1 A     2 A     3 A     4 A     5 A     6 A     7 A     8 A                  
 -1.679  -1.438  -1.169  -0.911  -0.765  -0.764  -0.746  -0.622
  9 A    10 A    11 A    12 A    13 A    14 A    15 A    16 A                  
 -0.609  -0.531  -0.493  -0.483
 17 A    18 A    19 A    20 A                                                  
 -- Virtual --                   
  0.057   0.068   0.091   0.117   0.120   0.130   0.157   0.179
 21 A    22 A    23 A    24 A    25 A    26 A    27 A    28 A                  
  0.188   0.216   0.243   0.257   0.297   0.307   0.314   0.371
 29 A    30 A    31 A    32 A    33 A    34 A    35 A    36 A                  
  0.391   0.437   0.509   0.545   0.572   0.581   0.619   0.841
 37 A    38 A    39 A    40 A    41 A    42 A    43 A    44 A                  
  0.898   0.943   0.958   0.992   1.053   1.095   1.112   1.153
 45 A    46 A    47 A    48 A    49 A    50 A    51 A    52 A                  
  1.173   1.252   1.278   1.340   1.495   1.542   1.594   1.633
 53 A    54 A    55 A    56 A    57 A    58 A    59 A    60 A                  
  1.876   2.008   2.022   2.171   2.349   2.364   2.566   2.591
 61 A    62 A    63 A    64 A    65 A    66 A    67 A    68 A                  
  2.603   2.674   2.871   2.999   3.092   3.312   3.994   4.038
 69 A    70 A    71 A    72 A    73 A    74 A    75 A    76 A                  
  4.167   4.174   4.219   4.276   4.364   4.375   4.530   4.978
 77 A    78 A    79 A    80 A    81 A    82 A    83 A    84 A                  
  5.515   6.887   6.942   7.143  10.314  26.597  26.674  27.057
 85 A    86 A    87 A    88 A    89 A    90 A    91 A    92 A                  
 36.515  37.053  68.711 219.154
 93 A    94 A    95 A    96 A                                                  

 Beta MOs, Restricted
 -- Occupied --                  
-104.91  -26.36  -15.79  -15.75  -10.63   -8.10   -8.10   -8.10
  1 A     2 A     3 A     4 A     5 A     6 A     7 A     8 A                  
 -1.679  -1.438  -1.169  -0.911  -0.765  -0.764  -0.746  -0.622
  9 A    10 A    11 A    12 A    13 A    14 A    15 A    16 A                  
 -0.609  -0.531  -0.493  -0.483
 17 A    18 A    19 A    20 A                                                  
 -- Virtual --                   
  0.057   0.068   0.091   0.117   0.120   0.130   0.157   0.179
 21 A    22 A    23 A    24 A    25 A    26 A    27 A    28 A                  
  0.188   0.216   0.243   0.257   0.297   0.307   0.314   0.371
 29 A    30 A    31 A    32 A    33 A    34 A    35 A    36 A                  
  0.391   0.437   0.509   0.545   0.572   0.581   0.619   0.841
 37 A    38 A    39 A    40 A    41 A    42 A    43 A    44 A                  
  0.898   0.943   0.958   0.992   1.053   1.095   1.112   1.153
 45 A    46 A    47 A    48 A    49 A    50 A    51 A    52 A                  
  1.173   1.252   1.278   1.340   1.495   1.542   1.594   1.633
 53 A    54 A    55 A    56 A    57 A    58 A    59 A    60 A                  
  1.876   2.008   2.022   2.171   2.349   2.364   2.566   2.591
 61 A    62 A    63 A    64 A    65 A    66 A    67 A    68 A                  
  2.603   2.674   2.871   2.999   3.092   3.312   3.994   4.038
 69 A    70 A    71 A    72 A    73 A    74 A    75 A    76 A                  
  4.167   4.174   4.219   4.276   4.364   4.375   4.530   4.978
 77 A    78 A    79 A    80 A    81 A    82 A    83 A    84 A                  
  5.515   6.887   6.942   7.143  10.314  26.597  26.674  27.057
 85 A    86 A    87 A    88 A    89 A    90 A    91 A    92 A                  
 36.515  37.053  68.711 219.154
 93 A    94 A    95 A    96 A                                                  

 Occupation and symmetry of molecular orbitals

 Point group: C1 (1 irreducible representation).

                           A     All 
 -------------------------------------
 All molecular orbitals:
  - Alpha                  96    96  
  - Beta                   96    96  
 -------------------------------------
 Alpha orbitals:
  - Frozen occupied        8     8   
  - Active occupied        12    12  
  - Active virtual         76    76  
  - Frozen virtual         0     0   
 -------------------------------------
 Beta orbitals:
  - Frozen occupied        8     8   
  - Active occupied        12    12  
  - Active virtual         76    76  
  - Frozen virtual         0     0   
 -------------------------------------

 Import integrals:   CPU 0.00 s  wall 0.00 s

 Import integrals:   CPU 15.47 s  wall 3.92 s

 MP2 amplitudes:   CPU 0.07 s  wall 0.05 s

Running a double precision version
           CCSD T amplitudes will be solved using DIIS.

           Start     Size      MaxIter   EConv     TConv     
           3         7         100       1.00e-07  1.00e-05  
 ------------------------------------------------------------------------------
           Energy (a.u.)   Ediff      Tdiff       Comment
 ------------------------------------------------------------------------------
          -668.43929003                           
     1    -668.42277742   1.65e-02   7.42e-01     
     2    -668.45076388   2.80e-02   1.01e-01     
     3    -668.44810496   2.66e-03   4.71e-02     
     4    -668.45129976   3.19e-03   2.03e-02     Switched to DIIS steps.
     5    -668.45247721   1.18e-03   1.24e-02     
     6    -668.45260177   1.25e-04   3.06e-03     
     7    -668.45262119   1.94e-05   1.51e-03     
     8    -668.45263057   9.38e-06   5.48e-04     
     9    -668.45263580   5.23e-06   3.09e-04     
    10    -668.45263639   5.90e-07   7.58e-05     
    11    -668.45263654   1.52e-07   3.01e-05     
    12    -668.45263655   6.31e-09   1.94e-05     
    13    -668.45263651   3.81e-08   6.43e-06     
 ------------------------------------------------------------------------------
          -668.45263651                           CCSD T converged.

End of double precision
 SCF energy                 = -667.73524983
 MP2 energy                 = -668.43929003
 CCSD correlation energy     =   -0.71738667
 CCSD total energy           = -668.45263651

 CCSD  T1^2 = 0.0167  T2^2 = 0.2382  Leading amplitudes:

 Amplitude    Orbitals with energies
 -0.0328       17 (A) A                  ->    22 (A) A                   
              -0.6086                          0.0677                     
 -0.0328       17 (A) B                  ->    22 (A) B                   
              -0.6086                          0.0677                     
  0.0254       15 (A) A                  ->    22 (A) A                   
              -0.7456                          0.0677                     
  0.0254       15 (A) B                  ->    22 (A) B                   
              -0.7456                          0.0677                     

 Amplitude    Orbitals with energies
 -0.0685       17 (A) A      17 (A) B    ->    22 (A) A      22 (A) B     
              -0.6086       -0.6086            0.0677        0.0677       
  0.0685       17 (A) A      17 (A) B    ->    22 (A) B      22 (A) A     
              -0.6086       -0.6086            0.0677        0.0677       
  0.0685       17 (A) B      17 (A) A    ->    22 (A) A      22 (A) B     
              -0.6086       -0.6086            0.0677        0.0677       
 -0.0685       17 (A) B      17 (A) A    ->    22 (A) B      22 (A) A     
              -0.6086       -0.6086            0.0677        0.0677       

 Computing CCSD intemediates for later calculations in double precision
 Finished.

Running a double precision version
           CCSD Lambda amplitudes will be solved using DIIS.
           Start     Size      MaxIter   EConv     LConv     
           3         7         100       1.00e-07  1.00e-05  
 ------------------------------------------------------------------------------
            Enorm      Ldiff       Comment
 ------------------------------------------------------------------------------
     1     5.61e-02   3.81e-02     
     2     1.77e-02   6.51e-03     
     3     7.92e-03   1.18e-03     
     4     4.18e-03   1.31e-03     Switched to DIIS steps.
     5     1.44e-03   8.18e-04     
     6     7.23e-04   2.50e-04     
     7     2.31e-04   8.38e-05     
     8     9.69e-05   3.14e-06     
     9     3.21e-05   4.08e-06     
    10     1.46e-05   8.59e-07     
    11     7.41e-06   1.51e-07     
    12     3.13e-06   3.00e-07     
    13     1.36e-06   1.61e-07     
    14     5.92e-07   1.91e-09     
    15     2.39e-07   2.32e-09     
    16     1.25e-07   2.09e-08     
    17     5.31e-08   1.04e-08     
 ------------------------------------------------------------------------------
                                   CCSD Lambda converged.

 Computing density matrices in double precision...
           Orbital response amplitudes will be solved using DIIS.
           Start     Size      MaxIter   EConv     LConv     
           3         7         100       1.00e-06  1.00e-06  
 ------------------------------------------------------------------------------
            Enorm      Ldiff       Comment
 ------------------------------------------------------------------------------
     1     9.27e-02   1.82e-03     
     2     7.51e-02   1.81e-02     
     3     8.67e-02   2.90e-02     
     4     7.64e-03   3.79e-02     Switched to DIIS steps.
     5     2.48e-03   8.46e-04     
     6     8.27e-04   1.37e-04     
     7     2.36e-04   8.19e-05     
     8     6.54e-05   3.29e-05     
     9     3.35e-05   7.77e-06     
    10     6.99e-06   3.43e-06     
    11     1.85e-06   5.93e-07     
    12     4.21e-07   1.82e-07     
 ------------------------------------------------------------------------------
                                   Orbital response converged.

 Computing density matrices... Done.
 CCSD calculation:   CPU 380.16 s  wall 72.32 s

 Transferring MO TPDM to AO TPDM
 Transferring g2_o1o1o1o1
 Transferring g2_o1o1o1v1
 Transferring g2_o1o1v1v1
 Transferring g2_o1v1o1v1
 Transferring g2_o1v1v1v1
 Transferring g2_v1v1v1v1
 Adding separable TPDM
 Computing TPDM gradient
 --------------------------------------------------------
 2e gradient
  Atom          X               Y               Z
 --------------------------------------------------------
    1        -18.270054        7.757802       -0.010601  
    2         -7.021987      -14.136021        0.005777  
    3         16.709430       -5.053367        0.002545  
    4          8.582611       11.431586        0.002279  
 --------------------------------------------------------
 --------------------------------------------------------
 Final gradient
  Atom          X               Y               Z
 --------------------------------------------------------
    1        -18.270054        7.757802       -0.010601  
    2         -7.021987      -14.136021        0.005777  
    3         16.709430       -5.053367        0.002545  
    4          8.582611       11.431586        0.002279  
 --------------------------------------------------------
 Analytic gradient from two-electron contribution:   CPU 108.09 s  wall 32.38 s

 Total ccman2 time:   CPU 508.76 s  wall 110.40 s


 --------------------------------------------------------------

                    Orbital Energies (a.u.)
 --------------------------------------------------------------

 Alpha MOs
 -- Occupied --
******* -26.363 -15.787 -15.746 -10.635  -8.103  -8.099  -8.099
 -1.679  -1.438  -1.169  -0.911  -0.765  -0.764  -0.746  -0.622
 -0.609  -0.531  -0.493  -0.483
 -- Virtual --
  0.057   0.068   0.091   0.117   0.120   0.130   0.157   0.179
  0.188   0.216   0.243   0.257   0.297   0.307   0.314   0.371
  0.391   0.437   0.509   0.545   0.572   0.581   0.619   0.841
  0.898   0.943   0.958   0.992   1.053   1.095   1.112   1.153
  1.173   1.252   1.278   1.340   1.495   1.542   1.594   1.633
  1.876   2.008   2.022   2.171   2.349   2.364   2.566   2.591
  2.603   2.674   2.871   2.999   3.092   3.312   3.994   4.038
  4.167   4.174   4.219   4.276   4.364   4.375   4.530   4.978
  5.515   6.887   6.942   7.143  10.314  26.597  26.674  27.057
 36.515  37.053  68.711 219.154
 --------------------------------------------------------------

          Ground-State Mulliken Net Atomic Charges

     Atom                 Charge (a.u.)
  ----------------------------------------
      1 Cl                   -0.017393
      2 N                     0.161948
      3 N                    -0.081634
      4 F                    -0.062921
  ----------------------------------------
  Sum of atomic charges =    -0.000000

 -----------------------------------------------------------------
                    Cartesian Multipole Moments
 -----------------------------------------------------------------
    Charge (ESU x 10^10)
                 0.0000
    Dipole Moment (Debye)
         X       0.8966      Y      -0.1742      Z       0.0005
       Tot       0.9133
    Quadrupole Moments (Debye-Ang)
        XX     -29.2447     XY      -1.2611     YY     -30.3142
        XZ       0.0005     YZ      -0.0002     ZZ     -27.8337
    Octopole Moments (Debye-Ang^2)
       XXX       0.6991    XXY      -4.2606    XYY       0.1888
       YYY      -8.7552    XXZ      -0.0087    XYZ      -0.0024
       YYZ      -0.0113    XZZ      -2.6847    YZZ      -1.3643
       ZZZ      -0.0380
    Hexadecapole Moments (Debye-Ang^3)
      XXXX    -247.6553   XXXY       1.3560   XXYY     -56.9962
      XYYY       5.3561   YYYY     -95.9804   XXXZ      -0.0394
      XXYZ      -0.0016   XYYZ      -0.0136   YYYZ       0.0081
      XXZZ     -46.0717   XYZZ       1.9710   YYZZ     -19.9457
      XZZZ      -0.0479   YZZZ       0.0087   ZZZZ     -26.4812
 -----------------------------------------------------------------
 DrvMan completing analytic gradient of the correlated energy
 Correlated dipole moment
            1
    1   0.3527387
    2  -0.0685279
    3   0.0002020
 Energy read as -668.452636507
 Full Analytical Gradient: (in a.u., or Hartree/Bohr)
             1             2             3             4
    1   -0.00012411   -0.00009294    0.00023230   -0.00001524
    2    0.00012875   -0.00019262    0.00004996    0.00001392
    3    0.00001962   -0.00004539    0.00004914   -0.00002338
 Gradient time:  CPU 1.45 s  wall 1.48 s
 ----------------------------------------------------------------
             Standard Nuclear Orientation (Angstroms)
    I     Atom           X                Y                Z
 ----------------------------------------------------------------
    1      Cl      1.2466127273    -0.2195049487    -0.0000000000
    2      N      -0.0391311383     0.9565800491     0.0000000000
    3      N      -1.1994394405     0.5964637920     0.0000000000
    4      F      -1.3906024791    -0.7933025289    -0.0000000000
 ----------------------------------------------------------------
 Nuclear Repulsion Energy =   150.7448031484 hartrees
 There are       20 alpha and       20 beta electrons

                       Distance Matrix (Angstroms)
             Cl(  1)   N (  2)   N (  3)
   N (  2)  1.742502
   N (  3)  2.578561  1.214907
   F (  4)  2.698916  2.211010  1.402852

 Requested basis set is 6-311++G(d,p)
 There are 31 shells and 96 basis functions
 A cutoff of  1.0D-14 yielded    473 shell pairs
 There are      4694 function pairs (      5105 Cartesian)
 Smallest overlap matrix eigenvalue = 1.96E-04
 Guess MOs from SCF MO coefficient file

 -----------------------------------------------------------------------
  General SCF calculation program by
  Eric Jon Sundstrom, Paul Horn, Yuezhi Mao, Dmitri Zuev, Alec White,
  David Stuck, Shaama M.S., Shane Yost, Joonho Lee, David Small,
  Daniel Levine, Susi Lehtola, Hugh Burton, Evgeny Epifanovsky
 -----------------------------------------------------------------------
 Hartree-Fock
 using 6 threads for integral computing
 -------------------------------------------------------
 OpenMP Integral computing Module                
 Release: version 2.0, May 2017, Q-Chem Inc. Pleasanton 
 -------------------------------------------------------
 A restricted SCF calculation will be
 performed using DIIS
 SCF converges when DIIS error is below 1.0e-08
 ---------------------------------------
  Cycle       Energy         DIIS error
 ---------------------------------------
    1    -667.7351633147      3.19e-05  
    2    -667.7351645172      8.31e-06  
    3    -667.7351646358      4.65e-06  
    4    -667.7351646636      1.36e-06  
    5    -667.7351646683      5.24e-07  
    6    -667.7351646694      2.26e-07  
    7    -667.7351646696      9.68e-08  
    8    -667.7351646696      3.82e-08  
    9    -667.7351646697      1.40e-08  
   10    -667.7351646697      3.68e-09  Convergence criterion met
 ---------------------------------------
 SCF time:   CPU 3.31s  wall 1.00s 
 SCF   energy in the final basis set =     -667.7351646697
 Total energy in the final basis set =     -667.7351646697


 ------------------------------------------------------------------------------

   CCMAN2: suite of methods based on coupled cluster
           and equation of motion theories.

   Components:
   * libvmm-1.3-trunk
     by Evgeny Epifanovsky, Ilya Kaliman.
   * libtensor-2.5-trunk
     by Evgeny Epifanovsky, Michael Wormit, Dmitry Zuev, Sam Manzer, 
        Ilya Kaliman.
   * libcc-2.5-trunk
     by Evgeny Epifanovsky, Arik Landau, Tomasz Kus, Kirill Khistyaev, 
        Dmitry Zuev, Prashant Manohar, Xintian Feng, Anna Krylov, 
        Matthew Goldey, Alec White, Thomas Jagau, Kaushik Nanda, 
        Anastasia Gunina, Alexander Kunitsa, Joonho Lee.

   CCMAN original authors:
   Anna I. Krylov, C. David Sherrill, Steven R. Gwaltney,
   Edward F. C. Byrd (2000)
   Sergey V. Levchenko, Lyudmila V. Slipchenko, Tao Wang,
   Ana-Maria C. Cristian (2003)
   Piotr A. Pieniazek, C. Melania Oana, Evgeny Epifanovsky (2007)
   Prashant Manohar (2009)

 ------------------------------------------------------------------------------


 Allocating and initializing 63808MB of RAM...
 Calculation will run on 6 cores.


 Alpha MOs, Restricted
 -- Occupied --                  
-104.91  -26.36  -15.79  -15.75  -10.63   -8.10   -8.10   -8.10
  1 A     2 A     3 A     4 A     5 A     6 A     7 A     8 A                  
 -1.679  -1.437  -1.169  -0.911  -0.765  -0.764  -0.746  -0.622
  9 A    10 A    11 A    12 A    13 A    14 A    15 A    16 A                  
 -0.608  -0.531  -0.493  -0.483
 17 A    18 A    19 A    20 A                                                  
 -- Virtual --                   
  0.057   0.067   0.091   0.117   0.120   0.130   0.157   0.179
 21 A    22 A    23 A    24 A    25 A    26 A    27 A    28 A                  
  0.188   0.216   0.243   0.257   0.297   0.307   0.314   0.371
 29 A    30 A    31 A    32 A    33 A    34 A    35 A    36 A                  
  0.391   0.437   0.509   0.545   0.572   0.581   0.619   0.841
 37 A    38 A    39 A    40 A    41 A    42 A    43 A    44 A                  
  0.899   0.943   0.958   0.992   1.053   1.095   1.112   1.153
 45 A    46 A    47 A    48 A    49 A    50 A    51 A    52 A                  
  1.173   1.252   1.278   1.340   1.495   1.542   1.594   1.633
 53 A    54 A    55 A    56 A    57 A    58 A    59 A    60 A                  
  1.875   2.008   2.022   2.171   2.349   2.364   2.566   2.591
 61 A    62 A    63 A    64 A    65 A    66 A    67 A    68 A                  
  2.603   2.673   2.871   2.998   3.091   3.311   3.994   4.037
 69 A    70 A    71 A    72 A    73 A    74 A    75 A    76 A                  
  4.167   4.174   4.219   4.276   4.363   4.375   4.529   4.979
 77 A    78 A    79 A    80 A    81 A    82 A    83 A    84 A                  
  5.516   6.887   6.942   7.143  10.314  26.597  26.674  27.056
 85 A    86 A    87 A    88 A    89 A    90 A    91 A    92 A                  
 36.515  37.049  68.711 219.155
 93 A    94 A    95 A    96 A                                                  

 Beta MOs, Restricted
 -- Occupied --                  
-104.91  -26.36  -15.79  -15.75  -10.63   -8.10   -8.10   -8.10
  1 A     2 A     3 A     4 A     5 A     6 A     7 A     8 A                  
 -1.679  -1.437  -1.169  -0.911  -0.765  -0.764  -0.746  -0.622
  9 A    10 A    11 A    12 A    13 A    14 A    15 A    16 A                  
 -0.608  -0.531  -0.493  -0.483
 17 A    18 A    19 A    20 A                                                  
 -- Virtual --                   
  0.057   0.067   0.091   0.117   0.120   0.130   0.157   0.179
 21 A    22 A    23 A    24 A    25 A    26 A    27 A    28 A                  
  0.188   0.216   0.243   0.257   0.297   0.307   0.314   0.371
 29 A    30 A    31 A    32 A    33 A    34 A    35 A    36 A                  
  0.391   0.437   0.509   0.545   0.572   0.581   0.619   0.841
 37 A    38 A    39 A    40 A    41 A    42 A    43 A    44 A                  
  0.899   0.943   0.958   0.992   1.053   1.095   1.112   1.153
 45 A    46 A    47 A    48 A    49 A    50 A    51 A    52 A                  
  1.173   1.252   1.278   1.340   1.495   1.542   1.594   1.633
 53 A    54 A    55 A    56 A    57 A    58 A    59 A    60 A                  
  1.875   2.008   2.022   2.171   2.349   2.364   2.566   2.591
 61 A    62 A    63 A    64 A    65 A    66 A    67 A    68 A                  
  2.603   2.673   2.871   2.998   3.091   3.311   3.994   4.037
 69 A    70 A    71 A    72 A    73 A    74 A    75 A    76 A                  
  4.167   4.174   4.219   4.276   4.363   4.375   4.529   4.979
 77 A    78 A    79 A    80 A    81 A    82 A    83 A    84 A                  
  5.516   6.887   6.942   7.143  10.314  26.597  26.674  27.056
 85 A    86 A    87 A    88 A    89 A    90 A    91 A    92 A                  
 36.515  37.049  68.711 219.155
 93 A    94 A    95 A    96 A                                                  

 Occupation and symmetry of molecular orbitals

 Point group: C1 (1 irreducible representation).

                           A     All 
 -------------------------------------
 All molecular orbitals:
  - Alpha                  96    96  
  - Beta                   96    96  
 -------------------------------------
 Alpha orbitals:
  - Frozen occupied        8     8   
  - Active occupied        12    12  
  - Active virtual         76    76  
  - Frozen virtual         0     0   
 -------------------------------------
 Beta orbitals:
  - Frozen occupied        8     8   
  - Active occupied        12    12  
  - Active virtual         76    76  
  - Frozen virtual         0     0   
 -------------------------------------

 Import integrals:   CPU 0.00 s  wall 0.00 s

 Import integrals:   CPU 15.78 s  wall 4.62 s

 MP2 amplitudes:   CPU 0.03 s  wall 0.03 s

Running a double precision version
           CCSD T amplitudes will be solved using DIIS.

           Start     Size      MaxIter   EConv     TConv     
           3         7         100       1.00e-07  1.00e-05  
 ------------------------------------------------------------------------------
           Energy (a.u.)   Ediff      Tdiff       Comment
 ------------------------------------------------------------------------------
          -668.43931206                           
     1    -668.42275665   1.66e-02   7.42e-01     
     2    -668.45076661   2.80e-02   1.01e-01     
     3    -668.44809998   2.67e-03   4.71e-02     
     4    -668.45129808   3.20e-03   2.03e-02     Switched to DIIS steps.
     5    -668.45247610   1.18e-03   1.24e-02     
     6    -668.45260079   1.25e-04   3.06e-03     
     7    -668.45262013   1.93e-05   1.51e-03     
     8    -668.45262947   9.34e-06   5.47e-04     
     9    -668.45263469   5.23e-06   3.09e-04     
    10    -668.45263529   5.93e-07   7.58e-05     
    11    -668.45263544   1.53e-07   3.00e-05     
    12    -668.45263545   6.90e-09   1.93e-05     
    13    -668.45263541   3.76e-08   6.41e-06     
 ------------------------------------------------------------------------------
          -668.45263541                           CCSD T converged.

End of double precision
 SCF energy                 = -667.73516467
 MP2 energy                 = -668.43931206
 CCSD correlation energy     =   -0.71747074
 CCSD total energy           = -668.45263541

 CCSD  T1^2 = 0.0167  T2^2 = 0.2383  Leading amplitudes:

 Amplitude    Orbitals with energies
  0.0329       17 (A) A                  ->    22 (A) A                   
              -0.6085                          0.0673                     
  0.0329       17 (A) B                  ->    22 (A) B                   
              -0.6085                          0.0673                     
 -0.0254       15 (A) A                  ->    22 (A) A                   
              -0.7456                          0.0673                     
 -0.0254       15 (A) B                  ->    22 (A) B                   
              -0.7456                          0.0673                     

 Amplitude    Orbitals with energies
 -0.0685       17 (A) A      17 (A) B    ->    22 (A) A      22 (A) B     
              -0.6085       -0.6085            0.0673        0.0673       
  0.0685       17 (A) A      17 (A) B    ->    22 (A) B      22 (A) A     
              -0.6085       -0.6085            0.0673        0.0673       
  0.0685       17 (A) B      17 (A) A    ->    22 (A) A      22 (A) B     
              -0.6085       -0.6085            0.0673        0.0673       
 -0.0685       17 (A) B      17 (A) A    ->    22 (A) B      22 (A) A     
              -0.6085       -0.6085            0.0673        0.0673       

 Computing CCSD intemediates for later calculations in double precision
 Finished.

Running a double precision version
           CCSD Lambda amplitudes will be solved using DIIS.
           Start     Size      MaxIter   EConv     LConv     
           3         7         100       1.00e-07  1.00e-05  
 ------------------------------------------------------------------------------
            Enorm      Ldiff       Comment
 ------------------------------------------------------------------------------
     1     5.61e-02   3.82e-02     
     2     1.77e-02   6.51e-03     
     3     7.92e-03   1.18e-03     
     4     4.18e-03   1.31e-03     Switched to DIIS steps.
     5     1.44e-03   8.18e-04     
     6     7.24e-04   2.50e-04     
     7     2.31e-04   8.37e-05     
     8     9.70e-05   3.08e-06     
     9     3.21e-05   4.12e-06     
    10     1.45e-05   8.77e-07     
    11     7.38e-06   1.57e-07     
    12     3.12e-06   2.93e-07     
    13     1.36e-06   1.60e-07     
    14     5.92e-07   1.76e-09     
    15     2.39e-07   2.08e-09     
    16     1.25e-07   2.07e-08     
    17     5.29e-08   1.03e-08     
 ------------------------------------------------------------------------------
                                   CCSD Lambda converged.

 Computing density matrices in double precision...
           Orbital response amplitudes will be solved using DIIS.
           Start     Size      MaxIter   EConv     LConv     
           3         7         100       1.00e-06  1.00e-06  
 ------------------------------------------------------------------------------
            Enorm      Ldiff       Comment
 ------------------------------------------------------------------------------
     1     9.27e-02   1.85e-03     
     2     7.52e-02   1.81e-02     
     3     8.68e-02   2.90e-02     
     4     7.61e-03   3.79e-02     Switched to DIIS steps.
     5     2.46e-03   8.49e-04     
     6     8.31e-04   1.38e-04     
     7     2.38e-04   8.22e-05     
     8     6.62e-05   3.32e-05     
     9     3.36e-05   7.80e-06     
    10     7.04e-06   3.41e-06     
    11     1.85e-06   5.77e-07     
    12     4.21e-07   1.79e-07     
 ------------------------------------------------------------------------------
                                   Orbital response converged.

 Computing density matrices... Done.
 CCSD calculation:   CPU 379.91 s  wall 71.87 s

 Transferring MO TPDM to AO TPDM
 Transferring g2_o1o1o1o1
 Transferring g2_o1o1o1v1
 Transferring g2_o1o1v1v1
 Transferring g2_o1v1o1v1
 Transferring g2_o1v1v1v1
 Transferring g2_v1v1v1v1
 Adding separable TPDM
 Computing TPDM gradient
 --------------------------------------------------------
 2e gradient
  Atom          X               Y               Z
 --------------------------------------------------------
    1        -18.272664        7.767302       -0.000001  
    2         -7.004726      -14.135809        0.000001  
    3         16.694847       -5.062050       -0.000000  
    4          8.582543       11.430556        0.000000  
 --------------------------------------------------------
 --------------------------------------------------------
 Final gradient
  Atom          X               Y               Z
 --------------------------------------------------------
    1        -18.272664        7.767302       -0.000001  
    2         -7.004726      -14.135809        0.000001  
    3         16.694847       -5.062050       -0.000000  
    4          8.582543       11.430556        0.000000  
 --------------------------------------------------------
 Analytic gradient from two-electron contribution:   CPU 110.44 s  wall 32.92 s

 Total ccman2 time:   CPU 510.13 s  wall 110.84 s


 --------------------------------------------------------------

                    Orbital Energies (a.u.)
 --------------------------------------------------------------

 Alpha MOs
 -- Occupied --
******* -26.363 -15.787 -15.746 -10.635  -8.103  -8.099  -8.099
 -1.679  -1.437  -1.169  -0.911  -0.765  -0.764  -0.746  -0.622
 -0.608  -0.531  -0.493  -0.483
 -- Virtual --
  0.057   0.067   0.091   0.117   0.120   0.130   0.157   0.179
  0.188   0.216   0.243   0.257   0.297   0.307   0.314   0.371
  0.391   0.437   0.509   0.545   0.572   0.581   0.619   0.841
  0.899   0.943   0.958   0.992   1.053   1.095   1.112   1.153
  1.173   1.252   1.278   1.340   1.495   1.542   1.594   1.633
  1.875   2.008   2.022   2.171   2.349   2.364   2.566   2.591
  2.603   2.673   2.871   2.998   3.091   3.311   3.994   4.037
  4.167   4.174   4.219   4.276   4.363   4.375   4.529   4.979
  5.516   6.887   6.942   7.143  10.314  26.597  26.674  27.056
 36.515  37.049  68.711 219.155
 --------------------------------------------------------------

          Ground-State Mulliken Net Atomic Charges

     Atom                 Charge (a.u.)
  ----------------------------------------
      1 Cl                   -0.017182
      2 N                     0.161681
      3 N                    -0.081627
      4 F                    -0.062873
  ----------------------------------------
  Sum of atomic charges =    -0.000000

 -----------------------------------------------------------------
                    Cartesian Multipole Moments
 -----------------------------------------------------------------
    Charge (ESU x 10^10)
                -0.0000
    Dipole Moment (Debye)
         X       0.8986      Y      -0.1765      Z       0.0000
       Tot       0.9158
    Quadrupole Moments (Debye-Ang)
        XX     -29.2439     XY      -1.2599     YY     -30.3168
        XZ      -0.0000     YZ       0.0000     ZZ     -27.8348
    Octopole Moments (Debye-Ang^2)
       XXX       0.6869    XXY      -4.2637    XYY       0.1862
       YYY      -8.7646    XXZ      -0.0000    XYZ       0.0000
       YYZ       0.0000    XZZ      -2.6859    YZZ      -1.3673
       ZZZ       0.0000
    Hexadecapole Moments (Debye-Ang^3)
      XXXX    -247.6501   XXXY       1.3470   XXYY     -56.9955
      XYYY       5.3410   YYYY     -95.9936   XXXZ      -0.0000
      XXYZ       0.0000   XYYZ      -0.0000   YYYZ       0.0000
      XXZZ     -46.0707   XYZZ       1.9680   YYZZ     -19.9484
      XZZZ      -0.0000   YZZZ       0.0000   ZZZZ     -26.4822
 -----------------------------------------------------------------
 DrvMan completing analytic gradient of the correlated energy
 Correlated dipole moment
            1
    1   0.3535510
    2  -0.0694224
    3   0.0000000
 Energy read as -668.452635409
 Full Analytical Gradient: (in a.u., or Hartree/Bohr)
             1             2             3             4
    1   -0.00023361    0.00127331   -0.00097973   -0.00005996
    2    0.00023817    0.00011182   -0.00024461   -0.00010539
    3    0.00000001   -0.00000000   -0.00000001   -0.00000000
 Gradient time:  CPU 1.45 s  wall 1.47 s
 ----------------------------------------------------------------
             Standard Nuclear Orientation (Angstroms)
    I     Atom           X                Y                Z
 ----------------------------------------------------------------
    1      Cl      1.2466127273    -0.2195049487    -0.0000000000
    2      N      -0.0411311383     0.9565800491     0.0000000000
    3      N      -1.1994394405     0.5964637920     0.0000000000
    4      F      -1.3906024791    -0.7933025289    -0.0000000000
 ----------------------------------------------------------------
 Nuclear Repulsion Energy =   150.7561558676 hartrees
 There are       20 alpha and       20 beta electrons

                       Distance Matrix (Angstroms)
             Cl(  1)   N (  2)   N (  3)
   N (  2)  1.743978
   N (  3)  2.578561  1.212997
   F (  4)  2.698916  2.209788  1.402852

 Requested basis set is 6-311++G(d,p)
 There are 31 shells and 96 basis functions
 A cutoff of  1.0D-14 yielded    473 shell pairs
 There are      4694 function pairs (      5105 Cartesian)
 Smallest overlap matrix eigenvalue = 1.95E-04
 Guess MOs from SCF MO coefficient file

 -----------------------------------------------------------------------
  General SCF calculation program by
  Eric Jon Sundstrom, Paul Horn, Yuezhi Mao, Dmitri Zuev, Alec White,
  David Stuck, Shaama M.S., Shane Yost, Joonho Lee, David Small,
  Daniel Levine, Susi Lehtola, Hugh Burton, Evgeny Epifanovsky
 -----------------------------------------------------------------------
 Hartree-Fock
 using 6 threads for integral computing
 -------------------------------------------------------
 OpenMP Integral computing Module                
 Release: version 2.0, May 2017, Q-Chem Inc. Pleasanton 
 -------------------------------------------------------
 A restricted SCF calculation will be
 performed using DIIS
 SCF converges when DIIS error is below 1.0e-08
 ---------------------------------------
  Cycle       Energy         DIIS error
 ---------------------------------------
    1    -667.7353274764      6.18e-05  
    2    -667.7353317434      1.59e-05  
    3    -667.7353321233      8.89e-06  
    4    -667.7353322129      2.34e-06  
    5    -667.7353322243      8.48e-07  
    6    -667.7353322267      3.85e-07  
    7    -667.7353322274      1.78e-07  
    8    -667.7353322275      7.07e-08  
    9    -667.7353322275      2.38e-08  
   10    -667.7353322275      4.67e-09  Convergence criterion met
 ---------------------------------------
 SCF time:   CPU 3.69s  wall 1.00s 
 SCF   energy in the final basis set =     -667.7353322275
 Total energy in the final basis set =     -667.7353322275


 ------------------------------------------------------------------------------

   CCMAN2: suite of methods based on coupled cluster
           and equation of motion theories.

   Components:
   * libvmm-1.3-trunk
     by Evgeny Epifanovsky, Ilya Kaliman.
   * libtensor-2.5-trunk
     by Evgeny Epifanovsky, Michael Wormit, Dmitry Zuev, Sam Manzer, 
        Ilya Kaliman.
   * libcc-2.5-trunk
     by Evgeny Epifanovsky, Arik Landau, Tomasz Kus, Kirill Khistyaev, 
        Dmitry Zuev, Prashant Manohar, Xintian Feng, Anna Krylov, 
        Matthew Goldey, Alec White, Thomas Jagau, Kaushik Nanda, 
        Anastasia Gunina, Alexander Kunitsa, Joonho Lee.

   CCMAN original authors:
   Anna I. Krylov, C. David Sherrill, Steven R. Gwaltney,
   Edward F. C. Byrd (2000)
   Sergey V. Levchenko, Lyudmila V. Slipchenko, Tao Wang,
   Ana-Maria C. Cristian (2003)
   Piotr A. Pieniazek, C. Melania Oana, Evgeny Epifanovsky (2007)
   Prashant Manohar (2009)

 ------------------------------------------------------------------------------


 Allocating and initializing 63808MB of RAM...
 Calculation will run on 6 cores.


 Alpha MOs, Restricted
 -- Occupied --                  
-104.91  -26.36  -15.79  -15.75  -10.63   -8.10   -8.10   -8.10
  1 A     2 A     3 A     4 A     5 A     6 A     7 A     8 A                  
 -1.680  -1.439  -1.169  -0.911  -0.765  -0.764  -0.746  -0.622
  9 A    10 A    11 A    12 A    13 A    14 A    15 A    16 A                  
 -0.609  -0.531  -0.493  -0.482
 17 A    18 A    19 A    20 A                                                  
 -- Virtual --                   
  0.057   0.068   0.091   0.117   0.120   0.130   0.157   0.179
 21 A    22 A    23 A    24 A    25 A    26 A    27 A    28 A                  
  0.188   0.216   0.243   0.257   0.297   0.307   0.314   0.371
 29 A    30 A    31 A    32 A    33 A    34 A    35 A    36 A                  
  0.391   0.437   0.510   0.545   0.572   0.581   0.620   0.841
 37 A    38 A    39 A    40 A    41 A    42 A    43 A    44 A                  
  0.898   0.943   0.958   0.992   1.053   1.095   1.112   1.154
 45 A    46 A    47 A    48 A    49 A    50 A    51 A    52 A                  
  1.173   1.252   1.278   1.339   1.495   1.542   1.594   1.633
 53 A    54 A    55 A    56 A    57 A    58 A    59 A    60 A                  
  1.876   2.008   2.021   2.171   2.348   2.365   2.566   2.591
 61 A    62 A    63 A    64 A    65 A    66 A    67 A    68 A                  
  2.603   2.675   2.871   3.000   3.092   3.313   3.994   4.038
 69 A    70 A    71 A    72 A    73 A    74 A    75 A    76 A                  
  4.167   4.174   4.219   4.277   4.365   4.375   4.531   4.978
 77 A    78 A    79 A    80 A    81 A    82 A    83 A    84 A                  
  5.515   6.887   6.942   7.144  10.314  26.597  26.674  27.057
 85 A    86 A    87 A    88 A    89 A    90 A    91 A    92 A                  
 36.514  37.056  68.711 219.154
 93 A    94 A    95 A    96 A                                                  

 Beta MOs, Restricted
 -- Occupied --                  
-104.91  -26.36  -15.79  -15.75  -10.63   -8.10   -8.10   -8.10
  1 A     2 A     3 A     4 A     5 A     6 A     7 A     8 A                  
 -1.680  -1.439  -1.169  -0.911  -0.765  -0.764  -0.746  -0.622
  9 A    10 A    11 A    12 A    13 A    14 A    15 A    16 A                  
 -0.609  -0.531  -0.493  -0.482
 17 A    18 A    19 A    20 A                                                  
 -- Virtual --                   
  0.057   0.068   0.091   0.117   0.120   0.130   0.157   0.179
 21 A    22 A    23 A    24 A    25 A    26 A    27 A    28 A                  
  0.188   0.216   0.243   0.257   0.297   0.307   0.314   0.371
 29 A    30 A    31 A    32 A    33 A    34 A    35 A    36 A                  
  0.391   0.437   0.510   0.545   0.572   0.581   0.620   0.841
 37 A    38 A    39 A    40 A    41 A    42 A    43 A    44 A                  
  0.898   0.943   0.958   0.992   1.053   1.095   1.112   1.154
 45 A    46 A    47 A    48 A    49 A    50 A    51 A    52 A                  
  1.173   1.252   1.278   1.339   1.495   1.542   1.594   1.633
 53 A    54 A    55 A    56 A    57 A    58 A    59 A    60 A                  
  1.876   2.008   2.021   2.171   2.348   2.365   2.566   2.591
 61 A    62 A    63 A    64 A    65 A    66 A    67 A    68 A                  
  2.603   2.675   2.871   3.000   3.092   3.313   3.994   4.038
 69 A    70 A    71 A    72 A    73 A    74 A    75 A    76 A                  
  4.167   4.174   4.219   4.277   4.365   4.375   4.531   4.978
 77 A    78 A    79 A    80 A    81 A    82 A    83 A    84 A                  
  5.515   6.887   6.942   7.144  10.314  26.597  26.674  27.057
 85 A    86 A    87 A    88 A    89 A    90 A    91 A    92 A                  
 36.514  37.056  68.711 219.154
 93 A    94 A    95 A    96 A                                                  

 Occupation and symmetry of molecular orbitals

 Point group: C1 (1 irreducible representation).

                           A     All 
 -------------------------------------
 All molecular orbitals:
  - Alpha                  96    96  
  - Beta                   96    96  
 -------------------------------------
 Alpha orbitals:
  - Frozen occupied        8     8   
  - Active occupied        12    12  
  - Active virtual         76    76  
  - Frozen virtual         0     0   
 -------------------------------------
 Beta orbitals:
  - Frozen occupied        8     8   
  - Active occupied        12    12  
  - Active virtual         76    76  
  - Frozen virtual         0     0   
 -------------------------------------

 Import integrals:   CPU 0.00 s  wall 0.00 s

 Import integrals:   CPU 14.91 s  wall 3.63 s

 MP2 amplitudes:   CPU 0.04 s  wall 0.03 s

Running a double precision version
           CCSD T amplitudes will be solved using DIIS.

           Start     Size      MaxIter   EConv     TConv     
           3         7         100       1.00e-07  1.00e-05  
 ------------------------------------------------------------------------------
           Energy (a.u.)   Ediff      Tdiff       Comment
 ------------------------------------------------------------------------------
          -668.43926566                           
     1    -668.42279554   1.65e-02   7.42e-01     
     2    -668.45075862   2.80e-02   1.01e-01     
     3    -668.44810736   2.65e-03   4.71e-02     
     4    -668.45129888   3.19e-03   2.03e-02     Switched to DIIS steps.
     5    -668.45247577   1.18e-03   1.24e-02     
     6    -668.45260021   1.24e-04   3.05e-03     
     7    -668.45261971   1.95e-05   1.51e-03     
     8    -668.45262912   9.41e-06   5.48e-04     
     9    -668.45263435   5.23e-06   3.09e-04     
    10    -668.45263494   5.87e-07   7.57e-05     
    11    -668.45263509   1.52e-07   3.01e-05     
    12    -668.45263510   5.70e-09   1.95e-05     
    13    -668.45263506   3.86e-08   6.45e-06     
 ------------------------------------------------------------------------------
          -668.45263506                           CCSD T converged.

End of double precision
 SCF energy                 = -667.73533223
 MP2 energy                 = -668.43926566
 CCSD correlation energy     =   -0.71730283
 CCSD total energy           = -668.45263506

 CCSD  T1^2 = 0.0167  T2^2 = 0.2381  Leading amplitudes:

 Amplitude    Orbitals with energies
  0.0328       17 (A) A                  ->    22 (A) A                   
              -0.6087                          0.0680                     
  0.0328       17 (A) B                  ->    22 (A) B                   
              -0.6087                          0.0680                     
 -0.0254       15 (A) A                  ->    22 (A) A                   
              -0.7457                          0.0680                     
 -0.0254       15 (A) B                  ->    22 (A) B                   
              -0.7457                          0.0680                     

 Amplitude    Orbitals with energies
 -0.0685       17 (A) A      17 (A) B    ->    22 (A) A      22 (A) B     
              -0.6087       -0.6087            0.0680        0.0680       
  0.0685       17 (A) A      17 (A) B    ->    22 (A) B      22 (A) A     
              -0.6087       -0.6087            0.0680        0.0680       
  0.0685       17 (A) B      17 (A) A    ->    22 (A) A      22 (A) B     
              -0.6087       -0.6087            0.0680        0.0680       
 -0.0685       17 (A) B      17 (A) A    ->    22 (A) B      22 (A) A     
              -0.6087       -0.6087            0.0680        0.0680       

 Computing CCSD intemediates for later calculations in double precision
 Finished.

Running a double precision version
           CCSD Lambda amplitudes will be solved using DIIS.
           Start     Size      MaxIter   EConv     LConv     
           3         7         100       1.00e-07  1.00e-05  
 ------------------------------------------------------------------------------
            Enorm      Ldiff       Comment
 ------------------------------------------------------------------------------
     1     5.60e-02   3.81e-02     
     2     1.77e-02   6.51e-03     
     3     7.91e-03   1.18e-03     
     4     4.18e-03   1.31e-03     Switched to DIIS steps.
     5     1.44e-03   8.19e-04     
     6     7.23e-04   2.50e-04     
     7     2.31e-04   8.38e-05     
     8     9.68e-05   3.19e-06     
     9     3.21e-05   4.04e-06     
    10     1.47e-05   8.41e-07     
    11     7.44e-06   1.44e-07     
    12     3.14e-06   3.06e-07     
    13     1.36e-06   1.62e-07     
    14     5.92e-07   2.04e-09     
    15     2.39e-07   2.57e-09     
    16     1.26e-07   2.11e-08     
    17     5.32e-08   1.05e-08     
 ------------------------------------------------------------------------------
                                   CCSD Lambda converged.

 Computing density matrices in double precision...
           Orbital response amplitudes will be solved using DIIS.
           Start     Size      MaxIter   EConv     LConv     
           3         7         100       1.00e-06  1.00e-06  
 ------------------------------------------------------------------------------
            Enorm      Ldiff       Comment
 ------------------------------------------------------------------------------
     1     9.26e-02   1.79e-03     
     2     7.50e-02   1.81e-02     
     3     8.66e-02   2.89e-02     
     4     7.66e-03   3.78e-02     Switched to DIIS steps.
     5     2.49e-03   8.42e-04     
     6     8.23e-04   1.35e-04     
     7     2.33e-04   8.16e-05     
     8     6.45e-05   3.27e-05     
     9     3.35e-05   7.74e-06     
    10     6.94e-06   3.46e-06     
    11     1.84e-06   6.10e-07     
    12     4.21e-07   1.86e-07     
 ------------------------------------------------------------------------------
                                   Orbital response converged.

 Computing density matrices... Done.
 CCSD calculation:   CPU 381.39 s  wall 72.51 s

 Transferring MO TPDM to AO TPDM
 Transferring g2_o1o1o1o1
 Transferring g2_o1o1o1v1
 Transferring g2_o1o1v1v1
 Transferring g2_o1v1o1v1
 Transferring g2_o1v1v1v1
 Transferring g2_v1v1v1v1
 Adding separable TPDM
 Computing TPDM gradient
 --------------------------------------------------------
 2e gradient
  Atom          X               Y               Z
 --------------------------------------------------------
    1        -18.267438        7.748311       -0.000000  
    2         -7.039234      -14.136251        0.000000  
    3         16.723992       -5.044670       -0.000000  
    4          8.582679       11.432611       -0.000000  
 --------------------------------------------------------
 --------------------------------------------------------
 Final gradient
  Atom          X               Y               Z
 --------------------------------------------------------
    1        -18.267438        7.748311       -0.000000  
    2         -7.039234      -14.136251        0.000000  
    3         16.723992       -5.044670       -0.000000  
    4          8.582679       11.432611       -0.000000  
 --------------------------------------------------------
 Analytic gradient from two-electron contribution:   CPU 104.38 s  wall 30.91 s

 Total ccman2 time:   CPU 504.73 s  wall 108.51 s


 --------------------------------------------------------------

                    Orbital Energies (a.u.)
 --------------------------------------------------------------

 Alpha MOs
 -- Occupied --
******* -26.363 -15.787 -15.746 -10.635  -8.103  -8.099  -8.099
 -1.680  -1.439  -1.169  -0.911  -0.765  -0.764  -0.746  -0.622
 -0.609  -0.531  -0.493  -0.482
 -- Virtual --
  0.057   0.068   0.091   0.117   0.120   0.130   0.157   0.179
  0.188   0.216   0.243   0.257   0.297   0.307   0.314   0.371
  0.391   0.437   0.510   0.545   0.572   0.581   0.620   0.841
  0.898   0.943   0.958   0.992   1.053   1.095   1.112   1.154
  1.173   1.252   1.278   1.339   1.495   1.542   1.594   1.633
  1.876   2.008   2.021   2.171   2.348   2.365   2.566   2.591
  2.603   2.675   2.871   3.000   3.092   3.313   3.994   4.038
  4.167   4.174   4.219   4.277   4.365   4.375   4.531   4.978
  5.515   6.887   6.942   7.144  10.314  26.597  26.674  27.057
 36.514  37.056  68.711 219.154
 --------------------------------------------------------------

          Ground-State Mulliken Net Atomic Charges

     Atom                 Charge (a.u.)
  ----------------------------------------
      1 Cl                   -0.017604
      2 N                     0.162216
      3 N                    -0.081642
      4 F                    -0.062969
  ----------------------------------------
  Sum of atomic charges =     0.000000

 -----------------------------------------------------------------
                    Cartesian Multipole Moments
 -----------------------------------------------------------------
    Charge (ESU x 10^10)
                -0.0000
    Dipole Moment (Debye)
         X       0.8945      Y      -0.1719      Z       0.0000
       Tot       0.9109
    Quadrupole Moments (Debye-Ang)
        XX     -29.2454     XY      -1.2623     YY     -30.3116
        XZ      -0.0000     YZ       0.0000     ZZ     -27.8327
    Octopole Moments (Debye-Ang^2)
       XXX       0.7113    XXY      -4.2575    XYY       0.1914
       YYY      -8.7457    XXZ      -0.0000    XYZ       0.0000
       YYZ       0.0000    XZZ      -2.6834    YZZ      -1.3613
       ZZZ      -0.0000
    Hexadecapole Moments (Debye-Ang^3)
      XXXX    -247.6605   XXXY       1.3650   XXYY     -56.9969
      XYYY       5.3711   YYYY     -95.9671   XXXZ      -0.0000
      XXYZ       0.0000   XYYZ       0.0000   YYYZ       0.0000
      XXZZ     -46.0727   XYZZ       1.9741   YYZZ     -19.9429
      XZZZ      -0.0000   YZZZ       0.0000   ZZZZ     -26.4801
 -----------------------------------------------------------------
 DrvMan completing analytic gradient of the correlated energy
 Correlated dipole moment
            1
    1   0.3519240
    2  -0.0676321
    3   0.0000000
 Energy read as -668.452635057
 Full Analytical Gradient: (in a.u., or Hartree/Bohr)
             1             2             3             4
    1   -0.00001561   -0.00146689    0.00145289    0.00002960
    2    0.00002030   -0.00050142    0.00034739    0.00013373
    3   -0.00000000    0.00000000   -0.00000000   -0.00000000
 Gradient time:  CPU 1.43 s  wall 1.46 s
 ----------------------------------------------------------------
             Standard Nuclear Orientation (Angstroms)
    I     Atom           X                Y                Z
 ----------------------------------------------------------------
    1      Cl      1.2466127273    -0.2195049487    -0.0000000000
    2      N      -0.0401311383     0.9575800491     0.0000000000
    3      N      -1.1994394405     0.5964637920     0.0000000000
    4      F      -1.3906024791    -0.7933025289    -0.0000000000
 ----------------------------------------------------------------
 Nuclear Repulsion Energy =   150.7258595316 hartrees
 There are       20 alpha and       20 beta electrons

                       Distance Matrix (Angstroms)
             Cl(  1)   N (  2)   N (  3)
   N (  2)  1.743915
   N (  3)  2.578561  1.214249
   F (  4)  2.698916  2.211190  1.402852

 Requested basis set is 6-311++G(d,p)
 There are 31 shells and 96 basis functions
 A cutoff of  1.0D-14 yielded    473 shell pairs
 There are      4694 function pairs (      5105 Cartesian)
 Smallest overlap matrix eigenvalue = 1.96E-04
 Guess MOs from SCF MO coefficient file

 -----------------------------------------------------------------------
  General SCF calculation program by
  Eric Jon Sundstrom, Paul Horn, Yuezhi Mao, Dmitri Zuev, Alec White,
  David Stuck, Shaama M.S., Shane Yost, Joonho Lee, David Small,
  Daniel Levine, Susi Lehtola, Hugh Burton, Evgeny Epifanovsky
 -----------------------------------------------------------------------
 Hartree-Fock
 using 6 threads for integral computing
 -------------------------------------------------------
 OpenMP Integral computing Module                
 Release: version 2.0, May 2017, Q-Chem Inc. Pleasanton 
 -------------------------------------------------------
 A restricted SCF calculation will be
 performed using DIIS
 SCF converges when DIIS error is below 1.0e-08
 ---------------------------------------
  Cycle       Energy         DIIS error
 ---------------------------------------
    1    -667.7351893546      3.94e-05  
    2    -667.7351909937      1.12e-05  
    3    -667.7351911628      6.22e-06  
    4    -667.7351912108      1.70e-06  
    5    -667.7351912181      7.07e-07  
    6    -667.7351912199      2.86e-07  
    7    -667.7351912203      1.17e-07  
    8    -667.7351912204      4.93e-08  
    9    -667.7351912204      1.36e-08  
   10    -667.7351912204      4.52e-09  Convergence criterion met
 ---------------------------------------
 SCF time:   CPU 3.21s  wall 1.00s 
 SCF   energy in the final basis set =     -667.7351912204
 Total energy in the final basis set =     -667.7351912204


 ------------------------------------------------------------------------------

   CCMAN2: suite of methods based on coupled cluster
           and equation of motion theories.

   Components:
   * libvmm-1.3-trunk
     by Evgeny Epifanovsky, Ilya Kaliman.
   * libtensor-2.5-trunk
     by Evgeny Epifanovsky, Michael Wormit, Dmitry Zuev, Sam Manzer, 
        Ilya Kaliman.
   * libcc-2.5-trunk
     by Evgeny Epifanovsky, Arik Landau, Tomasz Kus, Kirill Khistyaev, 
        Dmitry Zuev, Prashant Manohar, Xintian Feng, Anna Krylov, 
        Matthew Goldey, Alec White, Thomas Jagau, Kaushik Nanda, 
        Anastasia Gunina, Alexander Kunitsa, Joonho Lee.

   CCMAN original authors:
   Anna I. Krylov, C. David Sherrill, Steven R. Gwaltney,
   Edward F. C. Byrd (2000)
   Sergey V. Levchenko, Lyudmila V. Slipchenko, Tao Wang,
   Ana-Maria C. Cristian (2003)
   Piotr A. Pieniazek, C. Melania Oana, Evgeny Epifanovsky (2007)
   Prashant Manohar (2009)

 ------------------------------------------------------------------------------


 Allocating and initializing 63808MB of RAM...
 Calculation will run on 6 cores.


 Alpha MOs, Restricted
 -- Occupied --                  
-104.91  -26.36  -15.79  -15.75  -10.63   -8.10   -8.10   -8.10
  1 A     2 A     3 A     4 A     5 A     6 A     7 A     8 A                  
 -1.679  -1.438  -1.168  -0.911  -0.765  -0.764  -0.746  -0.622
  9 A    10 A    11 A    12 A    13 A    14 A    15 A    16 A                  
 -0.609  -0.531  -0.493  -0.483
 17 A    18 A    19 A    20 A                                                  
 -- Virtual --                   
  0.057   0.068   0.091   0.117   0.120   0.130   0.157   0.179
 21 A    22 A    23 A    24 A    25 A    26 A    27 A    28 A                  
  0.188   0.216   0.243   0.257   0.297   0.307   0.314   0.371
 29 A    30 A    31 A    32 A    33 A    34 A    35 A    36 A                  
  0.391   0.437   0.509   0.545   0.572   0.581   0.619   0.841
 37 A    38 A    39 A    40 A    41 A    42 A    43 A    44 A                  
  0.898   0.943   0.958   0.992   1.053   1.095   1.112   1.153
 45 A    46 A    47 A    48 A    49 A    50 A    51 A    52 A                  
  1.173   1.252   1.278   1.339   1.495   1.542   1.594   1.633
 53 A    54 A    55 A    56 A    57 A    58 A    59 A    60 A                  
  1.875   2.007   2.022   2.171   2.348   2.364   2.566   2.591
 61 A    62 A    63 A    64 A    65 A    66 A    67 A    68 A                  
  2.603   2.673   2.871   2.999   3.091   3.312   3.994   4.037
 69 A    70 A    71 A    72 A    73 A    74 A    75 A    76 A                  
  4.167   4.174   4.219   4.276   4.363   4.374   4.530   4.978
 77 A    78 A    79 A    80 A    81 A    82 A    83 A    84 A                  
  5.515   6.887   6.942   7.143  10.314  26.597  26.674  27.057
 85 A    86 A    87 A    88 A    89 A    90 A    91 A    92 A                  
 36.515  37.051  68.711 219.154
 93 A    94 A    95 A    96 A                                                  

 Beta MOs, Restricted
 -- Occupied --                  
-104.91  -26.36  -15.79  -15.75  -10.63   -8.10   -8.10   -8.10
  1 A     2 A     3 A     4 A     5 A     6 A     7 A     8 A                  
 -1.679  -1.438  -1.168  -0.911  -0.765  -0.764  -0.746  -0.622
  9 A    10 A    11 A    12 A    13 A    14 A    15 A    16 A                  
 -0.609  -0.531  -0.493  -0.483
 17 A    18 A    19 A    20 A                                                  
 -- Virtual --                   
  0.057   0.068   0.091   0.117   0.120   0.130   0.157   0.179
 21 A    22 A    23 A    24 A    25 A    26 A    27 A    28 A                  
  0.188   0.216   0.243   0.257   0.297   0.307   0.314   0.371
 29 A    30 A    31 A    32 A    33 A    34 A    35 A    36 A                  
  0.391   0.437   0.509   0.545   0.572   0.581   0.619   0.841
 37 A    38 A    39 A    40 A    41 A    42 A    43 A    44 A                  
  0.898   0.943   0.958   0.992   1.053   1.095   1.112   1.153
 45 A    46 A    47 A    48 A    49 A    50 A    51 A    52 A                  
  1.173   1.252   1.278   1.339   1.495   1.542   1.594   1.633
 53 A    54 A    55 A    56 A    57 A    58 A    59 A    60 A                  
  1.875   2.007   2.022   2.171   2.348   2.364   2.566   2.591
 61 A    62 A    63 A    64 A    65 A    66 A    67 A    68 A                  
  2.603   2.673   2.871   2.999   3.091   3.312   3.994   4.037
 69 A    70 A    71 A    72 A    73 A    74 A    75 A    76 A                  
  4.167   4.174   4.219   4.276   4.363   4.374   4.530   4.978
 77 A    78 A    79 A    80 A    81 A    82 A    83 A    84 A                  
  5.515   6.887   6.942   7.143  10.314  26.597  26.674  27.057
 85 A    86 A    87 A    88 A    89 A    90 A    91 A    92 A                  
 36.515  37.051  68.711 219.154
 93 A    94 A    95 A    96 A                                                  

 Occupation and symmetry of molecular orbitals

 Point group: C1 (1 irreducible representation).

                           A     All 
 -------------------------------------
 All molecular orbitals:
  - Alpha                  96    96  
  - Beta                   96    96  
 -------------------------------------
 Alpha orbitals:
  - Frozen occupied        8     8   
  - Active occupied        12    12  
  - Active virtual         76    76  
  - Frozen virtual         0     0   
 -------------------------------------
 Beta orbitals:
  - Frozen occupied        8     8   
  - Active occupied        12    12  
  - Active virtual         76    76  
  - Frozen virtual         0     0   
 -------------------------------------

 Import integrals:   CPU 0.00 s  wall 0.00 s

 Import integrals:   CPU 14.34 s  wall 4.06 s

 MP2 amplitudes:   CPU 0.03 s  wall 0.03 s

Running a double precision version
           CCSD T amplitudes will be solved using DIIS.

           Start     Size      MaxIter   EConv     TConv     
           3         7         100       1.00e-07  1.00e-05  
 ------------------------------------------------------------------------------
           Energy (a.u.)   Ediff      Tdiff       Comment
 ------------------------------------------------------------------------------
          -668.43929991                           
     1    -668.42276119   1.65e-02   7.42e-01     
     2    -668.45076546   2.80e-02   1.01e-01     
     3    -668.44810102   2.66e-03   4.71e-02     
     4    -668.45129864   3.20e-03   2.03e-02     Switched to DIIS steps.
     5    -668.45247690   1.18e-03   1.24e-02     
     6    -668.45260161   1.25e-04   3.06e-03     
     7    -668.45262103   1.94e-05   1.51e-03     
     8    -668.45263041   9.38e-06   5.48e-04     
     9    -668.45263565   5.24e-06   3.10e-04     
    10    -668.45263624   5.90e-07   7.59e-05     
    11    -668.45263639   1.53e-07   3.01e-05     
    12    -668.45263639   5.72e-09   1.94e-05     
    13    -668.45263636   3.80e-08   6.44e-06     
 ------------------------------------------------------------------------------
          -668.45263636                           CCSD T converged.

End of double precision
 SCF energy                 = -667.73519122
 MP2 energy                 = -668.43929991
 CCSD correlation energy     =   -0.71744514
 CCSD total energy           = -668.45263636

 CCSD  T1^2 = 0.0167  T2^2 = 0.2383  Leading amplitudes:

 Amplitude    Orbitals with energies
 -0.0328       17 (A) A                  ->    22 (A) A                   
              -0.6085                          0.0675                     
 -0.0328       17 (A) B                  ->    22 (A) B                   
              -0.6085                          0.0675                     
 -0.0254       15 (A) A                  ->    22 (A) A                   
              -0.7457                          0.0675                     
 -0.0254       15 (A) B                  ->    22 (A) B                   
              -0.7457                          0.0675                     

 Amplitude    Orbitals with energies
 -0.0686       17 (A) A      17 (A) B    ->    22 (A) A      22 (A) B     
              -0.6085       -0.6085            0.0675        0.0675       
  0.0686       17 (A) A      17 (A) B    ->    22 (A) B      22 (A) A     
              -0.6085       -0.6085            0.0675        0.0675       
  0.0686       17 (A) B      17 (A) A    ->    22 (A) A      22 (A) B     
              -0.6085       -0.6085            0.0675        0.0675       
 -0.0686       17 (A) B      17 (A) A    ->    22 (A) B      22 (A) A     
              -0.6085       -0.6085            0.0675        0.0675       

 Computing CCSD intemediates for later calculations in double precision
 Finished.

Running a double precision version
           CCSD Lambda amplitudes will be solved using DIIS.
           Start     Size      MaxIter   EConv     LConv     
           3         7         100       1.00e-07  1.00e-05  
 ------------------------------------------------------------------------------
            Enorm      Ldiff       Comment
 ------------------------------------------------------------------------------
     1     5.61e-02   3.82e-02     
     2     1.77e-02   6.51e-03     
     3     7.93e-03   1.18e-03     
     4     4.18e-03   1.31e-03     Switched to DIIS steps.
     5     1.45e-03   8.19e-04     
     6     7.24e-04   2.50e-04     
     7     2.31e-04   8.39e-05     
     8     9.71e-05   3.13e-06     
     9     3.22e-05   4.09e-06     
    10     1.47e-05   8.61e-07     
    11     7.43e-06   1.51e-07     
    12     3.14e-06   3.02e-07     
    13     1.37e-06   1.62e-07     
    14     5.94e-07   2.19e-09     
    15     2.40e-07   2.27e-09     
    16     1.26e-07   2.09e-08     
    17     5.33e-08   1.04e-08     
 ------------------------------------------------------------------------------
                                   CCSD Lambda converged.

 Computing density matrices in double precision...
           Orbital response amplitudes will be solved using DIIS.
           Start     Size      MaxIter   EConv     LConv     
           3         7         100       1.00e-06  1.00e-06  
 ------------------------------------------------------------------------------
            Enorm      Ldiff       Comment
 ------------------------------------------------------------------------------
     1     9.27e-02   1.84e-03     
     2     7.52e-02   1.81e-02     
     3     8.68e-02   2.90e-02     
     4     7.66e-03   3.80e-02     Switched to DIIS steps.
     5     2.49e-03   8.44e-04     
     6     8.24e-04   1.37e-04     
     7     2.35e-04   8.16e-05     
     8     6.51e-05   3.29e-05     
     9     3.36e-05   7.78e-06     
    10     6.98e-06   3.45e-06     
    11     1.85e-06   5.99e-07     
    12     4.25e-07   1.85e-07     
 ------------------------------------------------------------------------------
                                   Orbital response converged.

 Computing density matrices... Done.
 CCSD calculation:   CPU 379.82 s  wall 72.23 s

 Transferring MO TPDM to AO TPDM
 Transferring g2_o1o1o1o1
 Transferring g2_o1o1o1v1
 Transferring g2_o1o1v1v1
 Transferring g2_o1v1o1v1
 Transferring g2_o1v1v1v1
 Transferring g2_v1v1v1v1
 Adding separable TPDM
 Computing TPDM gradient
 --------------------------------------------------------
 2e gradient
  Atom          X               Y               Z
 --------------------------------------------------------
    1        -18.260085        7.757163       -0.000000  
    2         -7.022222      -14.147122       -0.000000  
    3         16.700327       -5.043123        0.000000  
    4          8.581979       11.433082        0.000000  
 --------------------------------------------------------
 --------------------------------------------------------
 Final gradient
  Atom          X               Y               Z
 --------------------------------------------------------
    1        -18.260085        7.757163       -0.000000  
    2         -7.022222      -14.147122       -0.000000  
    3         16.700327       -5.043123        0.000000  
    4          8.581979       11.433082        0.000000  
 --------------------------------------------------------
 Analytic gradient from two-electron contribution:   CPU 109.75 s  wall 33.24 s

 Total ccman2 time:   CPU 508.46 s  wall 111.85 s


 --------------------------------------------------------------

                    Orbital Energies (a.u.)
 --------------------------------------------------------------

 Alpha MOs
 -- Occupied --
******* -26.363 -15.787 -15.746 -10.635  -8.103  -8.099  -8.099
 -1.679  -1.438  -1.168  -0.911  -0.765  -0.764  -0.746  -0.622
 -0.609  -0.531  -0.493  -0.483
 -- Virtual --
  0.057   0.068   0.091   0.117   0.120   0.130   0.157   0.179
  0.188   0.216   0.243   0.257   0.297   0.307   0.314   0.371
  0.391   0.437   0.509   0.545   0.572   0.581   0.619   0.841
  0.898   0.943   0.958   0.992   1.053   1.095   1.112   1.153
  1.173   1.252   1.278   1.339   1.495   1.542   1.594   1.633
  1.875   2.007   2.022   2.171   2.348   2.364   2.566   2.591
  2.603   2.673   2.871   2.999   3.091   3.312   3.994   4.037
  4.167   4.174   4.219   4.276   4.363   4.374   4.530   4.978
  5.515   6.887   6.942   7.143  10.314  26.597  26.674  27.057
 36.515  37.051  68.711 219.154
 --------------------------------------------------------------

          Ground-State Mulliken Net Atomic Charges

     Atom                 Charge (a.u.)
  ----------------------------------------
      1 Cl                   -0.017625
      2 N                     0.162247
      3 N                    -0.082029
      4 F                    -0.062593
  ----------------------------------------
  Sum of atomic charges =    -0.000000

 -----------------------------------------------------------------
                    Cartesian Multipole Moments
 -----------------------------------------------------------------
    Charge (ESU x 10^10)
                -0.0000
    Dipole Moment (Debye)
         X       0.8935      Y      -0.1740      Z       0.0000
       Tot       0.9103
    Quadrupole Moments (Debye-Ang)
        XX     -29.2484     XY      -1.2590     YY     -30.3121
        XZ      -0.0000     YZ       0.0000     ZZ     -27.8359
    Octopole Moments (Debye-Ang^2)
       XXX       0.6863    XXY      -4.2700    XYY       0.1875
       YYY      -8.7751    XXZ      -0.0000    XYZ       0.0000
       YYZ       0.0000    XZZ      -2.6866    YZZ      -1.3701
       ZZZ      -0.0000
    Hexadecapole Moments (Debye-Ang^3)
      XXXX    -247.6860   XXXY       1.3668   XXYY     -57.0037
      XYYY       5.3593   YYYY     -96.0420   XXXZ      -0.0000
      XXYZ       0.0000   XYYZ      -0.0000   YYYZ       0.0000
      XXZZ     -46.0753   XYZZ       1.9724   YYZZ     -19.9562
      XZZZ      -0.0000   YZZZ       0.0000   ZZZZ     -26.4859
 -----------------------------------------------------------------
 DrvMan completing analytic gradient of the correlated energy
 Correlated dipole moment
            1
    1   0.3515468
    2  -0.0684669
    3   0.0000000
 Energy read as -668.452636356
 Full Analytical Gradient: (in a.u., or Hartree/Bohr)
             1             2             3             4
    1   -0.00006710    0.00021386    0.00000489   -0.00015165
    2   -0.00004624    0.00037207   -0.00019763   -0.00012820
    3    0.00000000    0.00000000   -0.00000000   -0.00000000
 Gradient time:  CPU 1.44 s  wall 1.45 s
 ----------------------------------------------------------------
             Standard Nuclear Orientation (Angstroms)
    I     Atom           X                Y                Z
 ----------------------------------------------------------------
    1      Cl      1.2466127273    -0.2195049487    -0.0000000000
    2      N      -0.0401311383     0.9555800491     0.0000000000
    3      N      -1.1994394405     0.5964637920     0.0000000000
    4      F      -1.3906024791    -0.7933025289    -0.0000000000
 ----------------------------------------------------------------
 Nuclear Repulsion Energy =   150.7750628037 hartrees
 There are       20 alpha and       20 beta electrons

                       Distance Matrix (Angstroms)
             Cl(  1)   N (  2)   N (  3)
   N (  2)  1.742566
   N (  3)  2.578561  1.213656
   F (  4)  2.698916  2.209607  1.402852

 Requested basis set is 6-311++G(d,p)
 There are 31 shells and 96 basis functions
 A cutoff of  1.0D-14 yielded    473 shell pairs
 There are      4694 function pairs (      5105 Cartesian)
 Smallest overlap matrix eigenvalue = 1.95E-04
 Guess MOs from SCF MO coefficient file

 -----------------------------------------------------------------------
  General SCF calculation program by
  Eric Jon Sundstrom, Paul Horn, Yuezhi Mao, Dmitri Zuev, Alec White,
  David Stuck, Shaama M.S., Shane Yost, Joonho Lee, David Small,
  Daniel Levine, Susi Lehtola, Hugh Burton, Evgeny Epifanovsky
 -----------------------------------------------------------------------
 Hartree-Fock
 using 6 threads for integral computing
 -------------------------------------------------------
 OpenMP Integral computing Module                
 Release: version 2.0, May 2017, Q-Chem Inc. Pleasanton 
 -------------------------------------------------------
 A restricted SCF calculation will be
 performed using DIIS
 SCF converges when DIIS error is below 1.0e-08
 ---------------------------------------
  Cycle       Energy         DIIS error
 ---------------------------------------
    1    -667.7353043474      4.30e-05  
    2    -667.7353068768      1.33e-05  
    3    -667.7353071490      8.38e-06  
    4    -667.7353072346      2.06e-06  
    5    -667.7353072474      9.67e-07  
    6    -667.7353072501      3.24e-07  
    7    -667.7353072505      1.48e-07  
    8    -667.7353072505      4.28e-08  
    9    -667.7353072505      1.47e-08  
   10    -667.7353072505      4.47e-09  Convergence criterion met
 ---------------------------------------
 SCF time:   CPU 3.50s  wall 1.00s 
 SCF   energy in the final basis set =     -667.7353072505
 Total energy in the final basis set =     -667.7353072505


 ------------------------------------------------------------------------------

   CCMAN2: suite of methods based on coupled cluster
           and equation of motion theories.

   Components:
   * libvmm-1.3-trunk
     by Evgeny Epifanovsky, Ilya Kaliman.
   * libtensor-2.5-trunk
     by Evgeny Epifanovsky, Michael Wormit, Dmitry Zuev, Sam Manzer, 
        Ilya Kaliman.
   * libcc-2.5-trunk
     by Evgeny Epifanovsky, Arik Landau, Tomasz Kus, Kirill Khistyaev, 
        Dmitry Zuev, Prashant Manohar, Xintian Feng, Anna Krylov, 
        Matthew Goldey, Alec White, Thomas Jagau, Kaushik Nanda, 
        Anastasia Gunina, Alexander Kunitsa, Joonho Lee.

   CCMAN original authors:
   Anna I. Krylov, C. David Sherrill, Steven R. Gwaltney,
   Edward F. C. Byrd (2000)
   Sergey V. Levchenko, Lyudmila V. Slipchenko, Tao Wang,
   Ana-Maria C. Cristian (2003)
   Piotr A. Pieniazek, C. Melania Oana, Evgeny Epifanovsky (2007)
   Prashant Manohar (2009)

 ------------------------------------------------------------------------------


 Allocating and initializing 63808MB of RAM...
 Calculation will run on 6 cores.


 Alpha MOs, Restricted
 -- Occupied --                  
-104.91  -26.36  -15.79  -15.75  -10.63   -8.10   -8.10   -8.10
  1 A     2 A     3 A     4 A     5 A     6 A     7 A     8 A                  
 -1.679  -1.438  -1.169  -0.911  -0.765  -0.764  -0.746  -0.622
  9 A    10 A    11 A    12 A    13 A    14 A    15 A    16 A                  
 -0.609  -0.531  -0.493  -0.482
 17 A    18 A    19 A    20 A                                                  
 -- Virtual --                   
  0.057   0.068   0.091   0.117   0.120   0.130   0.157   0.179
 21 A    22 A    23 A    24 A    25 A    26 A    27 A    28 A                  
  0.188   0.216   0.243   0.257   0.297   0.308   0.314   0.371
 29 A    30 A    31 A    32 A    33 A    34 A    35 A    36 A                  
  0.391   0.437   0.509   0.545   0.572   0.581   0.619   0.841
 37 A    38 A    39 A    40 A    41 A    42 A    43 A    44 A                  
  0.898   0.943   0.958   0.992   1.053   1.095   1.112   1.153
 45 A    46 A    47 A    48 A    49 A    50 A    51 A    52 A                  
  1.173   1.252   1.278   1.340   1.495   1.542   1.594   1.633
 53 A    54 A    55 A    56 A    57 A    58 A    59 A    60 A                  
  1.876   2.008   2.022   2.171   2.349   2.365   2.566   2.591
 61 A    62 A    63 A    64 A    65 A    66 A    67 A    68 A                  
  2.603   2.674   2.871   3.000   3.092   3.313   3.994   4.038
 69 A    70 A    71 A    72 A    73 A    74 A    75 A    76 A                  
  4.167   4.174   4.219   4.276   4.364   4.375   4.531   4.978
 77 A    78 A    79 A    80 A    81 A    82 A    83 A    84 A                  
  5.515   6.887   6.942   7.144  10.314  26.597  26.674  27.056
 85 A    86 A    87 A    88 A    89 A    90 A    91 A    92 A                  
 36.515  37.054  68.711 219.155
 93 A    94 A    95 A    96 A                                                  

 Beta MOs, Restricted
 -- Occupied --                  
-104.91  -26.36  -15.79  -15.75  -10.63   -8.10   -8.10   -8.10
  1 A     2 A     3 A     4 A     5 A     6 A     7 A     8 A                  
 -1.679  -1.438  -1.169  -0.911  -0.765  -0.764  -0.746  -0.622
  9 A    10 A    11 A    12 A    13 A    14 A    15 A    16 A                  
 -0.609  -0.531  -0.493  -0.482
 17 A    18 A    19 A    20 A                                                  
 -- Virtual --                   
  0.057   0.068   0.091   0.117   0.120   0.130   0.157   0.179
 21 A    22 A    23 A    24 A    25 A    26 A    27 A    28 A                  
  0.188   0.216   0.243   0.257   0.297   0.308   0.314   0.371
 29 A    30 A    31 A    32 A    33 A    34 A    35 A    36 A                  
  0.391   0.437   0.509   0.545   0.572   0.581   0.619   0.841
 37 A    38 A    39 A    40 A    41 A    42 A    43 A    44 A                  
  0.898   0.943   0.958   0.992   1.053   1.095   1.112   1.153
 45 A    46 A    47 A    48 A    49 A    50 A    51 A    52 A                  
  1.173   1.252   1.278   1.340   1.495   1.542   1.594   1.633
 53 A    54 A    55 A    56 A    57 A    58 A    59 A    60 A                  
  1.876   2.008   2.022   2.171   2.349   2.365   2.566   2.591
 61 A    62 A    63 A    64 A    65 A    66 A    67 A    68 A                  
  2.603   2.674   2.871   3.000   3.092   3.313   3.994   4.038
 69 A    70 A    71 A    72 A    73 A    74 A    75 A    76 A                  
  4.167   4.174   4.219   4.276   4.364   4.375   4.531   4.978
 77 A    78 A    79 A    80 A    81 A    82 A    83 A    84 A                  
  5.515   6.887   6.942   7.144  10.314  26.597  26.674  27.056
 85 A    86 A    87 A    88 A    89 A    90 A    91 A    92 A                  
 36.515  37.054  68.711 219.155
 93 A    94 A    95 A    96 A                                                  

 Occupation and symmetry of molecular orbitals

 Point group: C1 (1 irreducible representation).

                           A     All 
 -------------------------------------
 All molecular orbitals:
  - Alpha                  96    96  
  - Beta                   96    96  
 -------------------------------------
 Alpha orbitals:
  - Frozen occupied        8     8   
  - Active occupied        12    12  
  - Active virtual         76    76  
  - Frozen virtual         0     0   
 -------------------------------------
 Beta orbitals:
  - Frozen occupied        8     8   
  - Active occupied        12    12  
  - Active virtual         76    76  
  - Frozen virtual         0     0   
 -------------------------------------

 Import integrals:   CPU 0.00 s  wall 0.00 s

 Import integrals:   CPU 13.26 s  wall 3.50 s

 MP2 amplitudes:   CPU 0.14 s  wall 0.08 s

Running a double precision version
           CCSD T amplitudes will be solved using DIIS.

           Start     Size      MaxIter   EConv     TConv     
           3         7         100       1.00e-07  1.00e-05  
 ------------------------------------------------------------------------------
           Energy (a.u.)   Ediff      Tdiff       Comment
 ------------------------------------------------------------------------------
          -668.43927919                           
     1    -668.42279258   1.65e-02   7.42e-01     
     2    -668.45076127   2.80e-02   1.01e-01     
     3    -668.44810786   2.65e-03   4.71e-02     
     4    -668.45129985   3.19e-03   2.03e-02     Switched to DIIS steps.
     5    -668.45247650   1.18e-03   1.24e-02     
     6    -668.45260091   1.24e-04   3.06e-03     
     7    -668.45262033   1.94e-05   1.51e-03     
     8    -668.45262970   9.37e-06   5.47e-04     
     9    -668.45263492   5.22e-06   3.09e-04     
    10    -668.45263551   5.90e-07   7.56e-05     
    11    -668.45263566   1.51e-07   3.00e-05     
    12    -668.45263567   6.90e-09   1.94e-05     
    13    -668.45263563   3.82e-08   6.42e-06     
 ------------------------------------------------------------------------------
          -668.45263563                           CCSD T converged.

End of double precision
 SCF energy                 = -667.73530725
 MP2 energy                 = -668.43927919
 CCSD correlation energy     =   -0.71732838
 CCSD total energy           = -668.45263563

 CCSD  T1^2 = 0.0167  T2^2 = 0.2381  Leading amplitudes:

 Amplitude    Orbitals with energies
 -0.0329       17 (A) A                  ->    22 (A) A                   
              -0.6087                          0.0678                     
 -0.0329       17 (A) B                  ->    22 (A) B                   
              -0.6087                          0.0678                     
 -0.0253       15 (A) A                  ->    22 (A) A                   
              -0.7456                          0.0678                     
 -0.0253       15 (A) B                  ->    22 (A) B                   
              -0.7456                          0.0678                     

 Amplitude    Orbitals with energies
 -0.0684       17 (A) A      17 (A) B    ->    22 (A) A      22 (A) B     
              -0.6087       -0.6087            0.0678        0.0678       
  0.0684       17 (A) A      17 (A) B    ->    22 (A) B      22 (A) A     
              -0.6087       -0.6087            0.0678        0.0678       
  0.0684       17 (A) B      17 (A) A    ->    22 (A) A      22 (A) B     
              -0.6087       -0.6087            0.0678        0.0678       
 -0.0684       17 (A) B      17 (A) A    ->    22 (A) B      22 (A) A     
              -0.6087       -0.6087            0.0678        0.0678       

 Computing CCSD intemediates for later calculations in double precision
 Finished.

Running a double precision version
           CCSD Lambda amplitudes will be solved using DIIS.
           Start     Size      MaxIter   EConv     LConv     
           3         7         100       1.00e-07  1.00e-05  
 ------------------------------------------------------------------------------
            Enorm      Ldiff       Comment
 ------------------------------------------------------------------------------
     1     5.60e-02   3.81e-02     
     2     1.77e-02   6.51e-03     
     3     7.91e-03   1.18e-03     
     4     4.18e-03   1.31e-03     Switched to DIIS steps.
     5     1.44e-03   8.18e-04     
     6     7.22e-04   2.50e-04     
     7     2.31e-04   8.37e-05     
     8     9.67e-05   3.14e-06     
     9     3.20e-05   4.07e-06     
    10     1.46e-05   8.57e-07     
    11     7.38e-06   1.50e-07     
    12     3.12e-06   2.98e-07     
    13     1.36e-06   1.60e-07     
    14     5.90e-07   1.62e-09     
    15     2.38e-07   2.38e-09     
    16     1.25e-07   2.09e-08     
    17     5.29e-08   1.04e-08     
 ------------------------------------------------------------------------------
                                   CCSD Lambda converged.

 Computing density matrices in double precision...
           Orbital response amplitudes will be solved using DIIS.
           Start     Size      MaxIter   EConv     LConv     
           3         7         100       1.00e-06  1.00e-06  
 ------------------------------------------------------------------------------
            Enorm      Ldiff       Comment
 ------------------------------------------------------------------------------
     1     9.26e-02   1.80e-03     
     2     7.50e-02   1.81e-02     
     3     8.65e-02   2.89e-02     
     4     7.61e-03   3.78e-02     Switched to DIIS steps.
     5     2.46e-03   8.47e-04     
     6     8.30e-04   1.36e-04     
     7     2.36e-04   8.23e-05     
     8     6.56e-05   3.30e-05     
     9     3.35e-05   7.77e-06     
    10     6.99e-06   3.42e-06     
    11     1.84e-06   5.86e-07     
    12     4.17e-07   1.79e-07     
 ------------------------------------------------------------------------------
                                   Orbital response converged.

 Computing density matrices... Done.
 CCSD calculation:   CPU 382.06 s  wall 72.53 s

 Transferring MO TPDM to AO TPDM
 Transferring g2_o1o1o1o1
 Transferring g2_o1o1o1v1
 Transferring g2_o1o1v1v1
 Transferring g2_o1v1o1v1
 Transferring g2_o1v1v1v1
 Transferring g2_v1v1v1v1
 Adding separable TPDM
 Computing TPDM gradient
 --------------------------------------------------------
 2e gradient
  Atom          X               Y               Z
 --------------------------------------------------------
    1        -18.280043        7.758438       -0.000000  
    2         -7.021718      -14.124886        0.000000  
    3         16.718522       -5.063635       -0.000000  
    4          8.583240       11.430083       -0.000000  
 --------------------------------------------------------
 --------------------------------------------------------
 Final gradient
  Atom          X               Y               Z
 --------------------------------------------------------
    1        -18.280043        7.758438       -0.000000  
    2         -7.021718      -14.124886        0.000000  
    3         16.718522       -5.063635       -0.000000  
    4          8.583240       11.430083       -0.000000  
 --------------------------------------------------------
 Analytic gradient from two-electron contribution:   CPU 109.38 s  wall 32.72 s

 Total ccman2 time:   CPU 508.38 s  wall 110.03 s


 --------------------------------------------------------------

                    Orbital Energies (a.u.)
 --------------------------------------------------------------

 Alpha MOs
 -- Occupied --
******* -26.362 -15.787 -15.746 -10.635  -8.103  -8.099  -8.099
 -1.679  -1.438  -1.169  -0.911  -0.765  -0.764  -0.746  -0.622
 -0.609  -0.531  -0.493  -0.482
 -- Virtual --
  0.057   0.068   0.091   0.117   0.120   0.130   0.157   0.179
  0.188   0.216   0.243   0.257   0.297   0.308   0.314   0.371
  0.391   0.437   0.509   0.545   0.572   0.581   0.619   0.841
  0.898   0.943   0.958   0.992   1.053   1.095   1.112   1.153
  1.173   1.252   1.278   1.340   1.495   1.542   1.594   1.633
  1.876   2.008   2.022   2.171   2.349   2.365   2.566   2.591
  2.603   2.674   2.871   3.000   3.092   3.313   3.994   4.038
  4.167   4.174   4.219   4.276   4.364   4.375   4.531   4.978
  5.515   6.887   6.942   7.144  10.314  26.597  26.674  27.056
 36.515  37.054  68.711 219.155
 --------------------------------------------------------------

          Ground-State Mulliken Net Atomic Charges

     Atom                 Charge (a.u.)
  ----------------------------------------
      1 Cl                   -0.017161
      2 N                     0.161650
      3 N                    -0.081238
      4 F                    -0.063250
  ----------------------------------------
  Sum of atomic charges =    -0.000000

 -----------------------------------------------------------------
                    Cartesian Multipole Moments
 -----------------------------------------------------------------
    Charge (ESU x 10^10)
                 0.0000
    Dipole Moment (Debye)
         X       0.8996      Y      -0.1743      Z       0.0000
       Tot       0.9163
    Quadrupole Moments (Debye-Ang)
        XX     -29.2409     XY      -1.2632     YY     -30.3163
        XZ      -0.0000     YZ       0.0000     ZZ     -27.8316
    Octopole Moments (Debye-Ang^2)
       XXX       0.7120    XXY      -4.2511    XYY       0.1901
       YYY      -8.7353    XXZ       0.0000    XYZ       0.0000
       YYZ       0.0000    XZZ      -2.6827    YZZ      -1.3584
       ZZZ       0.0000
    Hexadecapole Moments (Debye-Ang^3)
      XXXX    -247.6246   XXXY       1.3453   XXYY     -56.9888
      XYYY       5.3528   YYYY     -95.9187   XXXZ      -0.0000
      XXYZ       0.0000   XYYZ      -0.0000   YYYZ       0.0000
      XXZZ     -46.0681   XYZZ       1.9697   YYZZ     -19.9351
      XZZZ      -0.0000   YZZZ      -0.0000   ZZZZ     -26.4764
 -----------------------------------------------------------------
 DrvMan completing analytic gradient of the correlated energy
 Correlated dipole moment
            1
    1   0.3539331
    2  -0.0685874
    3   0.0000000
 Energy read as -668.452635632
 Full Analytical Gradient: (in a.u., or Hartree/Bohr)
             1             2             3             4
    1   -0.00018174   -0.00039937    0.00045962    0.00012149
    2    0.00030421   -0.00075752    0.00029681    0.00015649
    3    0.00000000   -0.00000000    0.00000000    0.00000000
 Gradient time:  CPU 1.46 s  wall 1.51 s
 ----------------------------------------------------------------
             Standard Nuclear Orientation (Angstroms)
    I     Atom           X                Y                Z
 ----------------------------------------------------------------
    1      Cl      1.2466127273    -0.2195049487    -0.0000000000
    2      N      -0.0401311383     0.9565800491     0.0010000000
    3      N      -1.1994394405     0.5964637920     0.0000000000
    4      F      -1.3906024791    -0.7933025289    -0.0000000000
 ----------------------------------------------------------------
 Nuclear Repulsion Energy =   150.7504482367 hartrees
 There are       20 alpha and       20 beta electrons

                       Distance Matrix (Angstroms)
             Cl(  1)   N (  2)   N (  3)
   N (  2)  1.743240
   N (  3)  2.578561  1.213952
   F (  4)  2.698916  2.210399  1.402852

 Requested basis set is 6-311++G(d,p)
 There are 31 shells and 96 basis functions
 A cutoff of  1.0D-14 yielded    473 shell pairs
 There are      4694 function pairs (      5105 Cartesian)
 Smallest overlap matrix eigenvalue = 1.95E-04
 Guess MOs from SCF MO coefficient file

 -----------------------------------------------------------------------
  General SCF calculation program by
  Eric Jon Sundstrom, Paul Horn, Yuezhi Mao, Dmitri Zuev, Alec White,
  David Stuck, Shaama M.S., Shane Yost, Joonho Lee, David Small,
  Daniel Levine, Susi Lehtola, Hugh Burton, Evgeny Epifanovsky
 -----------------------------------------------------------------------
 Hartree-Fock
 using 6 threads for integral computing
 -------------------------------------------------------
 OpenMP Integral computing Module                
 Release: version 2.0, May 2017, Q-Chem Inc. Pleasanton 
 -------------------------------------------------------
 A restricted SCF calculation will be
 performed using DIIS
 SCF converges when DIIS error is below 1.0e-08
 ---------------------------------------
  Cycle       Energy         DIIS error
 ---------------------------------------
    1    -667.7352481875      2.95e-05  
    2    -667.7352494892      8.71e-06  
    3    -667.7352496493      5.12e-06  
    4    -667.7352496862      1.60e-06  
    5    -667.7352496954      7.45e-07  
    6    -667.7352496976      3.29e-07  
    7    -667.7352496981      1.35e-07  
    8    -667.7352496982      5.34e-08  
    9    -667.7352496982      2.02e-08  
   10    -667.7352496982      6.37e-09  Convergence criterion met
 ---------------------------------------
 SCF time:   CPU 3.29s  wall 1.00s 
 SCF   energy in the final basis set =     -667.7352496982
 Total energy in the final basis set =     -667.7352496982


 ------------------------------------------------------------------------------

   CCMAN2: suite of methods based on coupled cluster
           and equation of motion theories.

   Components:
   * libvmm-1.3-trunk
     by Evgeny Epifanovsky, Ilya Kaliman.
   * libtensor-2.5-trunk
     by Evgeny Epifanovsky, Michael Wormit, Dmitry Zuev, Sam Manzer, 
        Ilya Kaliman.
   * libcc-2.5-trunk
     by Evgeny Epifanovsky, Arik Landau, Tomasz Kus, Kirill Khistyaev, 
        Dmitry Zuev, Prashant Manohar, Xintian Feng, Anna Krylov, 
        Matthew Goldey, Alec White, Thomas Jagau, Kaushik Nanda, 
        Anastasia Gunina, Alexander Kunitsa, Joonho Lee.

   CCMAN original authors:
   Anna I. Krylov, C. David Sherrill, Steven R. Gwaltney,
   Edward F. C. Byrd (2000)
   Sergey V. Levchenko, Lyudmila V. Slipchenko, Tao Wang,
   Ana-Maria C. Cristian (2003)
   Piotr A. Pieniazek, C. Melania Oana, Evgeny Epifanovsky (2007)
   Prashant Manohar (2009)

 ------------------------------------------------------------------------------


 Allocating and initializing 63808MB of RAM...
 Calculation will run on 6 cores.


 Alpha MOs, Restricted
 -- Occupied --                  
-104.91  -26.36  -15.79  -15.75  -10.63   -8.10   -8.10   -8.10
  1 A     2 A     3 A     4 A     5 A     6 A     7 A     8 A                  
 -1.679  -1.438  -1.169  -0.911  -0.765  -0.764  -0.746  -0.622
  9 A    10 A    11 A    12 A    13 A    14 A    15 A    16 A                  
 -0.609  -0.531  -0.493  -0.483
 17 A    18 A    19 A    20 A                                                  
 -- Virtual --                   
  0.057   0.068   0.091   0.117   0.120   0.130   0.157   0.179
 21 A    22 A    23 A    24 A    25 A    26 A    27 A    28 A                  
  0.188   0.216   0.243   0.257   0.297   0.307   0.314   0.371
 29 A    30 A    31 A    32 A    33 A    34 A    35 A    36 A                  
  0.391   0.437   0.509   0.545   0.572   0.581   0.619   0.841
 37 A    38 A    39 A    40 A    41 A    42 A    43 A    44 A                  
  0.898   0.943   0.958   0.992   1.053   1.095   1.112   1.153
 45 A    46 A    47 A    48 A    49 A    50 A    51 A    52 A                  
  1.173   1.252   1.278   1.340   1.495   1.542   1.594   1.633
 53 A    54 A    55 A    56 A    57 A    58 A    59 A    60 A                  
  1.876   2.008   2.022   2.171   2.349   2.364   2.566   2.591
 61 A    62 A    63 A    64 A    65 A    66 A    67 A    68 A                  
  2.603   2.674   2.871   2.999   3.092   3.312   3.994   4.038
 69 A    70 A    71 A    72 A    73 A    74 A    75 A    76 A                  
  4.167   4.174   4.219   4.276   4.364   4.375   4.530   4.978
 77 A    78 A    79 A    80 A    81 A    82 A    83 A    84 A                  
  5.515   6.887   6.942   7.143  10.314  26.597  26.674  27.057
 85 A    86 A    87 A    88 A    89 A    90 A    91 A    92 A                  
 36.515  37.053  68.711 219.154
 93 A    94 A    95 A    96 A                                                  

 Beta MOs, Restricted
 -- Occupied --                  
-104.91  -26.36  -15.79  -15.75  -10.63   -8.10   -8.10   -8.10
  1 A     2 A     3 A     4 A     5 A     6 A     7 A     8 A                  
 -1.679  -1.438  -1.169  -0.911  -0.765  -0.764  -0.746  -0.622
  9 A    10 A    11 A    12 A    13 A    14 A    15 A    16 A                  
 -0.609  -0.531  -0.493  -0.483
 17 A    18 A    19 A    20 A                                                  
 -- Virtual --                   
  0.057   0.068   0.091   0.117   0.120   0.130   0.157   0.179
 21 A    22 A    23 A    24 A    25 A    26 A    27 A    28 A                  
  0.188   0.216   0.243   0.257   0.297   0.307   0.314   0.371
 29 A    30 A    31 A    32 A    33 A    34 A    35 A    36 A                  
  0.391   0.437   0.509   0.545   0.572   0.581   0.619   0.841
 37 A    38 A    39 A    40 A    41 A    42 A    43 A    44 A                  
  0.898   0.943   0.958   0.992   1.053   1.095   1.112   1.153
 45 A    46 A    47 A    48 A    49 A    50 A    51 A    52 A                  
  1.173   1.252   1.278   1.340   1.495   1.542   1.594   1.633
 53 A    54 A    55 A    56 A    57 A    58 A    59 A    60 A                  
  1.876   2.008   2.022   2.171   2.349   2.364   2.566   2.591
 61 A    62 A    63 A    64 A    65 A    66 A    67 A    68 A                  
  2.603   2.674   2.871   2.999   3.092   3.312   3.994   4.038
 69 A    70 A    71 A    72 A    73 A    74 A    75 A    76 A                  
  4.167   4.174   4.219   4.276   4.364   4.375   4.530   4.978
 77 A    78 A    79 A    80 A    81 A    82 A    83 A    84 A                  
  5.515   6.887   6.942   7.143  10.314  26.597  26.674  27.057
 85 A    86 A    87 A    88 A    89 A    90 A    91 A    92 A                  
 36.515  37.053  68.711 219.154
 93 A    94 A    95 A    96 A                                                  

 Occupation and symmetry of molecular orbitals

 Point group: C1 (1 irreducible representation).

                           A     All 
 -------------------------------------
 All molecular orbitals:
  - Alpha                  96    96  
  - Beta                   96    96  
 -------------------------------------
 Alpha orbitals:
  - Frozen occupied        8     8   
  - Active occupied        12    12  
  - Active virtual         76    76  
  - Frozen virtual         0     0   
 -------------------------------------
 Beta orbitals:
  - Frozen occupied        8     8   
  - Active occupied        12    12  
  - Active virtual         76    76  
  - Frozen virtual         0     0   
 -------------------------------------

 Import integrals:   CPU 0.00 s  wall 0.00 s

 Import integrals:   CPU 14.66 s  wall 3.71 s

 MP2 amplitudes:   CPU 0.05 s  wall 0.03 s

Running a double precision version
           CCSD T amplitudes will be solved using DIIS.

           Start     Size      MaxIter   EConv     TConv     
           3         7         100       1.00e-07  1.00e-05  
 ------------------------------------------------------------------------------
           Energy (a.u.)   Ediff      Tdiff       Comment
 ------------------------------------------------------------------------------
          -668.43928996                           
     1    -668.42277733   1.65e-02   7.42e-01     
     2    -668.45076380   2.80e-02   1.01e-01     
     3    -668.44810488   2.66e-03   4.71e-02     
     4    -668.45129968   3.19e-03   2.03e-02     Switched to DIIS steps.
     5    -668.45247713   1.18e-03   1.24e-02     
     6    -668.45260169   1.25e-04   3.06e-03     
     7    -668.45262111   1.94e-05   1.51e-03     
     8    -668.45263049   9.38e-06   5.48e-04     
     9    -668.45263572   5.23e-06   3.09e-04     
    10    -668.45263631   5.90e-07   7.58e-05     
    11    -668.45263646   1.52e-07   3.01e-05     
    12    -668.45263647   6.31e-09   1.94e-05     
    13    -668.45263643   3.81e-08   6.43e-06     
 ------------------------------------------------------------------------------
          -668.45263643                           CCSD T converged.

End of double precision
 SCF energy                 = -667.73524970
 MP2 energy                 = -668.43928996
 CCSD correlation energy     =   -0.71738673
 CCSD total energy           = -668.45263643

 CCSD  T1^2 = 0.0167  T2^2 = 0.2382  Leading amplitudes:

 Amplitude    Orbitals with energies
 -0.0328       17 (A) A                  ->    22 (A) A                   
              -0.6086                          0.0677                     
 -0.0328       17 (A) B                  ->    22 (A) B                   
              -0.6086                          0.0677                     
  0.0254       15 (A) A                  ->    22 (A) A                   
              -0.7456                          0.0677                     
  0.0254       15 (A) B                  ->    22 (A) B                   
              -0.7456                          0.0677                     

 Amplitude    Orbitals with energies
 -0.0685       17 (A) A      17 (A) B    ->    22 (A) A      22 (A) B     
              -0.6086       -0.6086            0.0677        0.0677       
  0.0685       17 (A) A      17 (A) B    ->    22 (A) B      22 (A) A     
              -0.6086       -0.6086            0.0677        0.0677       
  0.0685       17 (A) B      17 (A) A    ->    22 (A) A      22 (A) B     
              -0.6086       -0.6086            0.0677        0.0677       
 -0.0685       17 (A) B      17 (A) A    ->    22 (A) B      22 (A) A     
              -0.6086       -0.6086            0.0677        0.0677       

 Computing CCSD intemediates for later calculations in double precision
 Finished.

Running a double precision version
           CCSD Lambda amplitudes will be solved using DIIS.
           Start     Size      MaxIter   EConv     LConv     
           3         7         100       1.00e-07  1.00e-05  
 ------------------------------------------------------------------------------
            Enorm      Ldiff       Comment
 ------------------------------------------------------------------------------
     1     5.61e-02   3.81e-02     
     2     1.77e-02   6.51e-03     
     3     7.92e-03   1.18e-03     
     4     4.18e-03   1.31e-03     Switched to DIIS steps.
     5     1.44e-03   8.18e-04     
     6     7.23e-04   2.50e-04     
     7     2.31e-04   8.38e-05     
     8     9.69e-05   3.14e-06     
     9     3.21e-05   4.08e-06     
    10     1.46e-05   8.59e-07     
    11     7.41e-06   1.51e-07     
    12     3.13e-06   3.00e-07     
    13     1.36e-06   1.61e-07     
    14     5.92e-07   1.91e-09     
    15     2.39e-07   2.32e-09     
    16     1.25e-07   2.09e-08     
    17     5.31e-08   1.04e-08     
 ------------------------------------------------------------------------------
                                   CCSD Lambda converged.

 Computing density matrices in double precision...
           Orbital response amplitudes will be solved using DIIS.
           Start     Size      MaxIter   EConv     LConv     
           3         7         100       1.00e-06  1.00e-06  
 ------------------------------------------------------------------------------
            Enorm      Ldiff       Comment
 ------------------------------------------------------------------------------
     1     9.27e-02   1.82e-03     
     2     7.51e-02   1.81e-02     
     3     8.67e-02   2.90e-02     
     4     7.64e-03   3.79e-02     Switched to DIIS steps.
     5     2.47e-03   8.46e-04     
     6     8.27e-04   1.37e-04     
     7     2.36e-04   8.19e-05     
     8     6.54e-05   3.29e-05     
     9     3.35e-05   7.77e-06     
    10     6.99e-06   3.43e-06     
    11     1.85e-06   5.93e-07     
    12     4.21e-07   1.82e-07     
 ------------------------------------------------------------------------------
                                   Orbital response converged.

 Computing density matrices... Done.
 CCSD calculation:   CPU 381.09 s  wall 72.39 s

 Transferring MO TPDM to AO TPDM
 Transferring g2_o1o1o1o1
 Transferring g2_o1o1o1v1
 Transferring g2_o1o1v1v1
 Transferring g2_o1v1o1v1
 Transferring g2_o1v1v1v1
 Transferring g2_v1v1v1v1
 Adding separable TPDM
 Computing TPDM gradient
 --------------------------------------------------------
 2e gradient
  Atom          X               Y               Z
 --------------------------------------------------------
    1        -18.270055        7.757802        0.007014  
    2         -7.021974      -14.136017       -0.017894  
    3         16.709418       -5.053371        0.009816  
    4          8.582611       11.431586        0.001065  
 --------------------------------------------------------
 --------------------------------------------------------
 Final gradient
  Atom          X               Y               Z
 --------------------------------------------------------
    1        -18.270055        7.757802        0.007014  
    2         -7.021974      -14.136017       -0.017894  
    3         16.709418       -5.053371        0.009816  
    4          8.582611       11.431586        0.001065  
 --------------------------------------------------------
 Analytic gradient from two-electron contribution:   CPU 108.37 s  wall 32.46 s

 Total ccman2 time:   CPU 508.41 s  wall 109.98 s


 --------------------------------------------------------------

                    Orbital Energies (a.u.)
 --------------------------------------------------------------

 Alpha MOs
 -- Occupied --
******* -26.363 -15.787 -15.746 -10.635  -8.103  -8.099  -8.099
 -1.679  -1.438  -1.169  -0.911  -0.765  -0.764  -0.746  -0.622
 -0.609  -0.531  -0.493  -0.483
 -- Virtual --
  0.057   0.068   0.091   0.117   0.120   0.130   0.157   0.179
  0.188   0.216   0.243   0.257   0.297   0.307   0.314   0.371
  0.391   0.437   0.509   0.545   0.572   0.581   0.619   0.841
  0.898   0.943   0.958   0.992   1.053   1.095   1.112   1.153
  1.173   1.252   1.278   1.340   1.495   1.542   1.594   1.633
  1.876   2.008   2.022   2.171   2.349   2.364   2.566   2.591
  2.603   2.674   2.871   2.999   3.092   3.312   3.994   4.038
  4.167   4.174   4.219   4.276   4.364   4.375   4.530   4.978
  5.515   6.887   6.942   7.143  10.314  26.597  26.674  27.057
 36.515  37.053  68.711 219.154
 --------------------------------------------------------------

          Ground-State Mulliken Net Atomic Charges

     Atom                 Charge (a.u.)
  ----------------------------------------
      1 Cl                   -0.017393
      2 N                     0.161948
      3 N                    -0.081634
      4 F                    -0.062921
  ----------------------------------------
  Sum of atomic charges =    -0.000000

 -----------------------------------------------------------------
                    Cartesian Multipole Moments
 -----------------------------------------------------------------
    Charge (ESU x 10^10)
                -0.0000
    Dipole Moment (Debye)
         X       0.8966      Y      -0.1742      Z      -0.0004
       Tot       0.9133
    Quadrupole Moments (Debye-Ang)
        XX     -29.2447     XY      -1.2611     YY     -30.3142
        XZ      -0.0013     YZ      -0.0006     ZZ     -27.8338
    Octopole Moments (Debye-Ang^2)
       XXX       0.6991    XXY      -4.2606    XYY       0.1888
       YYY      -8.7552    XXZ      -0.0078    XYZ       0.0012
       YYZ      -0.0081    XZZ      -2.6847    YZZ      -1.3643
       ZZZ      -0.0155
    Hexadecapole Moments (Debye-Ang^3)
      XXXX    -247.6553   XXXY       1.3560   XXYY     -56.9962
      XYYY       5.3561   YYYY     -95.9804   XXXZ      -0.0071
      XXYZ      -0.0023   XYYZ      -0.0021   YYYZ      -0.0195
      XXZZ     -46.0717   XYZZ       1.9710   YYZZ     -19.9457
      XZZZ      -0.0003   YZZZ      -0.0154   ZZZZ     -26.4812
 -----------------------------------------------------------------
 DrvMan completing analytic gradient of the correlated energy
 Correlated dipole moment
            1
    1   0.3527386
    2  -0.0685282
    3  -0.0001393
 Energy read as -668.452636427
 Full Analytical Gradient: (in a.u., or Hartree/Bohr)
             1             2             3             4
    1   -0.00012412   -0.00009249    0.00023188   -0.00001527
    2    0.00012877   -0.00019246    0.00004982    0.00001387
    3   -0.00004537    0.00010454   -0.00011302    0.00005385
 Gradient time:  CPU 1.42 s  wall 1.44 s
 ----------------------------------------------------------------
             Standard Nuclear Orientation (Angstroms)
    I     Atom           X                Y                Z
 ----------------------------------------------------------------
    1      Cl      1.2466127273    -0.2195049487    -0.0000000000
    2      N      -0.0401311383     0.9565800491     0.0000000000
    3      N      -1.1984394405     0.5964637920     0.0000000000
    4      F      -1.3906024791    -0.7933025289    -0.0000000000
 ----------------------------------------------------------------
 Nuclear Repulsion Energy =   150.7739520200 hartrees
 There are       20 alpha and       20 beta electrons

                       Distance Matrix (Angstroms)
             Cl(  1)   N (  2)   N (  3)
   N (  2)  1.743240
   N (  3)  2.577612  1.212997
   F (  4)  2.698916  2.210399  1.402989

 Requested basis set is 6-311++G(d,p)
 There are 31 shells and 96 basis functions
 A cutoff of  1.0D-14 yielded    473 shell pairs
 There are      4694 function pairs (      5105 Cartesian)
 Smallest overlap matrix eigenvalue = 1.94E-04
 Guess MOs from SCF MO coefficient file

 -----------------------------------------------------------------------
  General SCF calculation program by
  Eric Jon Sundstrom, Paul Horn, Yuezhi Mao, Dmitri Zuev, Alec White,
  David Stuck, Shaama M.S., Shane Yost, Joonho Lee, David Small,
  Daniel Levine, Susi Lehtola, Hugh Burton, Evgeny Epifanovsky
 -----------------------------------------------------------------------
 Hartree-Fock
 using 6 threads for integral computing
 -------------------------------------------------------
 OpenMP Integral computing Module                
 Release: version 2.0, May 2017, Q-Chem Inc. Pleasanton 
 -------------------------------------------------------
 A restricted SCF calculation will be
 performed using DIIS
 SCF converges when DIIS error is below 1.0e-08
 ---------------------------------------
  Cycle       Energy         DIIS error
 ---------------------------------------
    1    -667.7353400498      3.64e-05  
    2    -667.7353416655      1.02e-05  
    3    -667.7353418459      5.81e-06  
    4    -667.7353418928      1.87e-06  
    5    -667.7353419024      8.12e-07  
    6    -667.7353419050      3.91e-07  
    7    -667.7353419057      1.62e-07  
    8    -667.7353419058      6.66e-08  
    9    -667.7353419058      2.24e-08  
   10    -667.7353419058      7.52e-09  Convergence criterion met
 ---------------------------------------
 SCF time:   CPU 3.33s  wall 1.00s 
 SCF   energy in the final basis set =     -667.7353419058
 Total energy in the final basis set =     -667.7353419058


 ------------------------------------------------------------------------------

   CCMAN2: suite of methods based on coupled cluster
           and equation of motion theories.

   Components:
   * libvmm-1.3-trunk
     by Evgeny Epifanovsky, Ilya Kaliman.
   * libtensor-2.5-trunk
     by Evgeny Epifanovsky, Michael Wormit, Dmitry Zuev, Sam Manzer, 
        Ilya Kaliman.
   * libcc-2.5-trunk
     by Evgeny Epifanovsky, Arik Landau, Tomasz Kus, Kirill Khistyaev, 
        Dmitry Zuev, Prashant Manohar, Xintian Feng, Anna Krylov, 
        Matthew Goldey, Alec White, Thomas Jagau, Kaushik Nanda, 
        Anastasia Gunina, Alexander Kunitsa, Joonho Lee.

   CCMAN original authors:
   Anna I. Krylov, C. David Sherrill, Steven R. Gwaltney,
   Edward F. C. Byrd (2000)
   Sergey V. Levchenko, Lyudmila V. Slipchenko, Tao Wang,
   Ana-Maria C. Cristian (2003)
   Piotr A. Pieniazek, C. Melania Oana, Evgeny Epifanovsky (2007)
   Prashant Manohar (2009)

 ------------------------------------------------------------------------------


 Allocating and initializing 63808MB of RAM...
 Calculation will run on 6 cores.


 Alpha MOs, Restricted
 -- Occupied --                  
-104.91  -26.36  -15.79  -15.75  -10.63   -8.10   -8.10   -8.10
  1 A     2 A     3 A     4 A     5 A     6 A     7 A     8 A                  
 -1.679  -1.439  -1.169  -0.911  -0.765  -0.764  -0.746  -0.622
  9 A    10 A    11 A    12 A    13 A    14 A    15 A    16 A                  
 -0.609  -0.531  -0.493  -0.482
 17 A    18 A    19 A    20 A                                                  
 -- Virtual --                   
  0.057   0.068   0.091   0.117   0.120   0.130   0.157   0.179
 21 A    22 A    23 A    24 A    25 A    26 A    27 A    28 A                  
  0.188   0.216   0.243   0.257   0.297   0.307   0.314   0.371
 29 A    30 A    31 A    32 A    33 A    34 A    35 A    36 A                  
  0.391   0.437   0.510   0.545   0.572   0.581   0.620   0.841
 37 A    38 A    39 A    40 A    41 A    42 A    43 A    44 A                  
  0.898   0.943   0.958   0.992   1.053   1.095   1.112   1.154
 45 A    46 A    47 A    48 A    49 A    50 A    51 A    52 A                  
  1.173   1.252   1.278   1.340   1.495   1.542   1.594   1.633
 53 A    54 A    55 A    56 A    57 A    58 A    59 A    60 A                  
  1.876   2.008   2.021   2.171   2.349   2.365   2.566   2.591
 61 A    62 A    63 A    64 A    65 A    66 A    67 A    68 A                  
  2.603   2.675   2.871   3.000   3.092   3.313   3.994   4.038
 69 A    70 A    71 A    72 A    73 A    74 A    75 A    76 A                  
  4.167   4.174   4.219   4.277   4.365   4.375   4.531   4.978
 77 A    78 A    79 A    80 A    81 A    82 A    83 A    84 A                  
  5.515   6.887   6.942   7.143  10.314  26.597  26.674  27.057
 85 A    86 A    87 A    88 A    89 A    90 A    91 A    92 A                  
 36.514  37.057  68.711 219.155
 93 A    94 A    95 A    96 A                                                  

 Beta MOs, Restricted
 -- Occupied --                  
-104.91  -26.36  -15.79  -15.75  -10.63   -8.10   -8.10   -8.10
  1 A     2 A     3 A     4 A     5 A     6 A     7 A     8 A                  
 -1.679  -1.439  -1.169  -0.911  -0.765  -0.764  -0.746  -0.622
  9 A    10 A    11 A    12 A    13 A    14 A    15 A    16 A                  
 -0.609  -0.531  -0.493  -0.482
 17 A    18 A    19 A    20 A                                                  
 -- Virtual --                   
  0.057   0.068   0.091   0.117   0.120   0.130   0.157   0.179
 21 A    22 A    23 A    24 A    25 A    26 A    27 A    28 A                  
  0.188   0.216   0.243   0.257   0.297   0.307   0.314   0.371
 29 A    30 A    31 A    32 A    33 A    34 A    35 A    36 A                  
  0.391   0.437   0.510   0.545   0.572   0.581   0.620   0.841
 37 A    38 A    39 A    40 A    41 A    42 A    43 A    44 A                  
  0.898   0.943   0.958   0.992   1.053   1.095   1.112   1.154
 45 A    46 A    47 A    48 A    49 A    50 A    51 A    52 A                  
  1.173   1.252   1.278   1.340   1.495   1.542   1.594   1.633
 53 A    54 A    55 A    56 A    57 A    58 A    59 A    60 A                  
  1.876   2.008   2.021   2.171   2.349   2.365   2.566   2.591
 61 A    62 A    63 A    64 A    65 A    66 A    67 A    68 A                  
  2.603   2.675   2.871   3.000   3.092   3.313   3.994   4.038
 69 A    70 A    71 A    72 A    73 A    74 A    75 A    76 A                  
  4.167   4.174   4.219   4.277   4.365   4.375   4.531   4.978
 77 A    78 A    79 A    80 A    81 A    82 A    83 A    84 A                  
  5.515   6.887   6.942   7.143  10.314  26.597  26.674  27.057
 85 A    86 A    87 A    88 A    89 A    90 A    91 A    92 A                  
 36.514  37.057  68.711 219.155
 93 A    94 A    95 A    96 A                                                  

 Occupation and symmetry of molecular orbitals

 Point group: C1 (1 irreducible representation).

                           A     All 
 -------------------------------------
 All molecular orbitals:
  - Alpha                  96    96  
  - Beta                   96    96  
 -------------------------------------
 Alpha orbitals:
  - Frozen occupied        8     8   
  - Active occupied        12    12  
  - Active virtual         76    76  
  - Frozen virtual         0     0   
 -------------------------------------
 Beta orbitals:
  - Frozen occupied        8     8   
  - Active occupied        12    12  
  - Active virtual         76    76  
  - Frozen virtual         0     0   
 -------------------------------------

 Import integrals:   CPU 0.00 s  wall 0.00 s

 Import integrals:   CPU 14.19 s  wall 3.99 s

 MP2 amplitudes:   CPU 0.08 s  wall 0.06 s

Running a double precision version
           CCSD T amplitudes will be solved using DIIS.

           Start     Size      MaxIter   EConv     TConv     
           3         7         100       1.00e-07  1.00e-05  
 ------------------------------------------------------------------------------
           Energy (a.u.)   Ediff      Tdiff       Comment
 ------------------------------------------------------------------------------
          -668.43927126                           
     1    -668.42279732   1.65e-02   7.42e-01     
     2    -668.45075986   2.80e-02   1.01e-01     
     3    -668.44810714   2.65e-03   4.71e-02     
     4    -668.45129864   3.19e-03   2.03e-02     Switched to DIIS steps.
     5    -668.45247537   1.18e-03   1.24e-02     
     6    -668.45259985   1.24e-04   3.06e-03     
     7    -668.45261936   1.95e-05   1.51e-03     
     8    -668.45262877   9.41e-06   5.48e-04     
     9    -668.45263400   5.23e-06   3.09e-04     
    10    -668.45263459   5.88e-07   7.56e-05     
    11    -668.45263474   1.52e-07   3.01e-05     
    12    -668.45263474   6.07e-09   1.94e-05     
    13    -668.45263471   3.88e-08   6.44e-06     
 ------------------------------------------------------------------------------
          -668.45263471                           CCSD T converged.

End of double precision
 SCF energy                 = -667.73534191
 MP2 energy                 = -668.43927126
 CCSD correlation energy     =   -0.71729280
 CCSD total energy           = -668.45263471

 CCSD  T1^2 = 0.0167  T2^2 = 0.2381  Leading amplitudes:

 Amplitude    Orbitals with energies
 -0.0328       17 (A) A                  ->    22 (A) A                   
              -0.6088                          0.0680                     
 -0.0328       17 (A) B                  ->    22 (A) B                   
              -0.6088                          0.0680                     
  0.0253       15 (A) A                  ->    22 (A) A                   
              -0.7457                          0.0680                     
  0.0253       15 (A) B                  ->    22 (A) B                   
              -0.7457                          0.0680                     

 Amplitude    Orbitals with energies
 -0.0684       17 (A) A      17 (A) B    ->    22 (A) A      22 (A) B     
              -0.6088       -0.6088            0.0680        0.0680       
  0.0684       17 (A) A      17 (A) B    ->    22 (A) B      22 (A) A     
              -0.6088       -0.6088            0.0680        0.0680       
  0.0684       17 (A) B      17 (A) A    ->    22 (A) A      22 (A) B     
              -0.6088       -0.6088            0.0680        0.0680       
 -0.0684       17 (A) B      17 (A) A    ->    22 (A) B      22 (A) A     
              -0.6088       -0.6088            0.0680        0.0680       

 Computing CCSD intemediates for later calculations in double precision
 Finished.

Running a double precision version
           CCSD Lambda amplitudes will be solved using DIIS.
           Start     Size      MaxIter   EConv     LConv     
           3         7         100       1.00e-07  1.00e-05  
 ------------------------------------------------------------------------------
            Enorm      Ldiff       Comment
 ------------------------------------------------------------------------------
     1     5.60e-02   3.81e-02     
     2     1.77e-02   6.51e-03     
     3     7.91e-03   1.18e-03     
     4     4.18e-03   1.31e-03     Switched to DIIS steps.
     5     1.44e-03   8.18e-04     
     6     7.23e-04   2.50e-04     
     7     2.31e-04   8.38e-05     
     8     9.68e-05   3.20e-06     
     9     3.21e-05   4.03e-06     
    10     1.46e-05   8.41e-07     
    11     7.42e-06   1.44e-07     
    12     3.14e-06   3.05e-07     
    13     1.36e-06   1.62e-07     
    14     5.91e-07   1.98e-09     
    15     2.39e-07   2.55e-09     
    16     1.25e-07   2.10e-08     
    17     5.31e-08   1.05e-08     
 ------------------------------------------------------------------------------
                                   CCSD Lambda converged.

 Computing density matrices in double precision...
           Orbital response amplitudes will be solved using DIIS.
           Start     Size      MaxIter   EConv     LConv     
           3         7         100       1.00e-06  1.00e-06  
 ------------------------------------------------------------------------------
            Enorm      Ldiff       Comment
 ------------------------------------------------------------------------------
     1     9.26e-02   1.78e-03     
     2     7.50e-02   1.81e-02     
     3     8.65e-02   2.89e-02     
     4     7.64e-03   3.78e-02     Switched to DIIS steps.
     5     2.47e-03   8.45e-04     
     6     8.27e-04   1.35e-04     
     7     2.35e-04   8.19e-05     
     8     6.51e-05   3.29e-05     
     9     3.36e-05   7.77e-06     
    10     6.96e-06   3.44e-06     
    11     1.84e-06   5.95e-07     
    12     4.16e-07   1.82e-07     
 ------------------------------------------------------------------------------
                                   Orbital response converged.

 Computing density matrices... Done.
 CCSD calculation:   CPU 380.68 s  wall 72.79 s

 Transferring MO TPDM to AO TPDM
 Transferring g2_o1o1o1o1
 Transferring g2_o1o1o1v1
 Transferring g2_o1o1v1v1
 Transferring g2_o1v1o1v1
 Transferring g2_o1v1v1v1
 Transferring g2_v1v1v1v1
 Adding separable TPDM
 Computing TPDM gradient
 --------------------------------------------------------
 2e gradient
  Atom          X               Y               Z
 --------------------------------------------------------
    1        -18.271039        7.758272        0.000000  
    2         -7.037429      -14.144953       -0.000000  
    3         16.718334       -5.042128        0.000000  
    4          8.590133       11.428809       -0.000000  
 --------------------------------------------------------
 --------------------------------------------------------
 Final gradient
  Atom          X               Y               Z
 --------------------------------------------------------
    1        -18.271039        7.758272        0.000000  
    2         -7.037429      -14.144953       -0.000000  
    3         16.718334       -5.042128        0.000000  
    4          8.590133       11.428809       -0.000000  
 --------------------------------------------------------
 Analytic gradient from two-electron contribution:   CPU 108.40 s  wall 32.84 s

 Total ccman2 time:   CPU 508.84 s  wall 111.95 s


 --------------------------------------------------------------

                    Orbital Energies (a.u.)
 --------------------------------------------------------------

 Alpha MOs
 -- Occupied --
******* -26.362 -15.787 -15.746 -10.635  -8.103  -8.099  -8.099
 -1.679  -1.439  -1.169  -0.911  -0.765  -0.764  -0.746  -0.622
 -0.609  -0.531  -0.493  -0.482
 -- Virtual --
  0.057   0.068   0.091   0.117   0.120   0.130   0.157   0.179
  0.188   0.216   0.243   0.257   0.297   0.307   0.314   0.371
  0.391   0.437   0.510   0.545   0.572   0.581   0.620   0.841
  0.898   0.943   0.958   0.992   1.053   1.095   1.112   1.154
  1.173   1.252   1.278   1.340   1.495   1.542   1.594   1.633
  1.876   2.008   2.021   2.171   2.349   2.365   2.566   2.591
  2.603   2.675   2.871   3.000   3.092   3.313   3.994   4.038
  4.167   4.174   4.219   4.277   4.365   4.375   4.531   4.978
  5.515   6.887   6.942   7.143  10.314  26.597  26.674  27.057
 36.514  37.057  68.711 219.155
 --------------------------------------------------------------

          Ground-State Mulliken Net Atomic Charges

     Atom                 Charge (a.u.)
  ----------------------------------------
      1 Cl                   -0.017536
      2 N                     0.162442
      3 N                    -0.081925
      4 F                    -0.062981
  ----------------------------------------
  Sum of atomic charges =     0.000000

 -----------------------------------------------------------------
                    Cartesian Multipole Moments
 -----------------------------------------------------------------
    Charge (ESU x 10^10)
                 0.0000
    Dipole Moment (Debye)
         X       0.8975      Y      -0.1722      Z      -0.0000
       Tot       0.9139
    Quadrupole Moments (Debye-Ang)
        XX     -29.2487     XY      -1.2612     YY     -30.3108
        XZ       0.0000     YZ      -0.0000     ZZ     -27.8316
    Octopole Moments (Debye-Ang^2)
       XXX       0.6822    XXY      -4.2584    XYY       0.1837
       YYY      -8.7461    XXZ       0.0000    XYZ      -0.0000
       YYZ      -0.0000    XZZ      -2.6914    YZZ      -1.3611
       ZZZ      -0.0000
    Hexadecapole Moments (Debye-Ang^3)
      XXXX    -247.5944   XXXY       1.3424   XXYY     -56.9803
      XYYY       5.3451   YYYY     -95.9643   XXXZ       0.0000
      XXYZ      -0.0000   XYYZ      -0.0000   YYYZ      -0.0000
      XXZZ     -46.0597   XYZZ       1.9663   YYZZ     -19.9420
      XZZZ       0.0000   YZZZ      -0.0000   ZZZZ     -26.4775
 -----------------------------------------------------------------
 DrvMan completing analytic gradient of the correlated energy
 Correlated dipole moment
            1
    1   0.3531214
    2  -0.0677438
    3  -0.0000000
 Energy read as -668.452634706
 Full Analytical Gradient: (in a.u., or Hartree/Bohr)
             1             2             3             4
    1   -0.00026355   -0.00131350    0.00169657   -0.00011953
    2    0.00016650   -0.00042176    0.00020111    0.00005416
    3   -0.00000000   -0.00000002    0.00000001    0.00000001
 Gradient time:  CPU 1.44 s  wall 1.45 s
 ----------------------------------------------------------------
             Standard Nuclear Orientation (Angstroms)
    I     Atom           X                Y                Z
 ----------------------------------------------------------------
    1      Cl      1.2466127273    -0.2195049487    -0.0000000000
    2      N      -0.0401311383     0.9565800491     0.0000000000
    3      N      -1.2004394405     0.5964637920     0.0000000000
    4      F      -1.3906024791    -0.7933025289    -0.0000000000
 ----------------------------------------------------------------
 Nuclear Repulsion Energy =   150.7269939231 hartrees
 There are       20 alpha and       20 beta electrons

                       Distance Matrix (Angstroms)
             Cl(  1)   N (  2)   N (  3)
   N (  2)  1.743240
   N (  3)  2.579510  1.214907
   F (  4)  2.698916  2.210399  1.402716

 Requested basis set is 6-311++G(d,p)
 There are 31 shells and 96 basis functions
 A cutoff of  1.0D-14 yielded    473 shell pairs
 There are      4694 function pairs (      5105 Cartesian)
 Smallest overlap matrix eigenvalue = 1.96E-04
 Guess MOs from SCF MO coefficient file

 -----------------------------------------------------------------------
  General SCF calculation program by
  Eric Jon Sundstrom, Paul Horn, Yuezhi Mao, Dmitri Zuev, Alec White,
  David Stuck, Shaama M.S., Shane Yost, Joonho Lee, David Small,
  Daniel Levine, Susi Lehtola, Hugh Burton, Evgeny Epifanovsky
 -----------------------------------------------------------------------
 Hartree-Fock
 using 6 threads for integral computing
 -------------------------------------------------------
 OpenMP Integral computing Module                
 Release: version 2.0, May 2017, Q-Chem Inc. Pleasanton 
 -------------------------------------------------------
 A restricted SCF calculation will be
 performed using DIIS
 SCF converges when DIIS error is below 1.0e-08
 ---------------------------------------
  Cycle       Energy         DIIS error
 ---------------------------------------
    1    -667.7351505019      6.05e-05  
    2    -667.7351542864      1.71e-05  
    3    -667.7351546598      9.69e-06  
    4    -667.7351547678      2.69e-06  
    5    -667.7351547816      1.04e-06  
    6    -667.7351547846      4.61e-07  
    7    -667.7351547853      1.78e-07  
    8    -667.7351547854      7.91e-08  
    9    -667.7351547854      1.75e-08  
   10    -667.7351547854      5.96e-09  Convergence criterion met
 ---------------------------------------
 SCF time:   CPU 3.94s  wall 1.00s 
 SCF   energy in the final basis set =     -667.7351547854
 Total energy in the final basis set =     -667.7351547854


 ------------------------------------------------------------------------------

   CCMAN2: suite of methods based on coupled cluster
           and equation of motion theories.

   Components:
   * libvmm-1.3-trunk
     by Evgeny Epifanovsky, Ilya Kaliman.
   * libtensor-2.5-trunk
     by Evgeny Epifanovsky, Michael Wormit, Dmitry Zuev, Sam Manzer, 
        Ilya Kaliman.
   * libcc-2.5-trunk
     by Evgeny Epifanovsky, Arik Landau, Tomasz Kus, Kirill Khistyaev, 
        Dmitry Zuev, Prashant Manohar, Xintian Feng, Anna Krylov, 
        Matthew Goldey, Alec White, Thomas Jagau, Kaushik Nanda, 
        Anastasia Gunina, Alexander Kunitsa, Joonho Lee.

   CCMAN original authors:
   Anna I. Krylov, C. David Sherrill, Steven R. Gwaltney,
   Edward F. C. Byrd (2000)
   Sergey V. Levchenko, Lyudmila V. Slipchenko, Tao Wang,
   Ana-Maria C. Cristian (2003)
   Piotr A. Pieniazek, C. Melania Oana, Evgeny Epifanovsky (2007)
   Prashant Manohar (2009)

 ------------------------------------------------------------------------------


 Allocating and initializing 63808MB of RAM...
 Calculation will run on 6 cores.


 Alpha MOs, Restricted
 -- Occupied --                  
-104.91  -26.36  -15.79  -15.75  -10.63   -8.10   -8.10   -8.10
  1 A     2 A     3 A     4 A     5 A     6 A     7 A     8 A                  
 -1.679  -1.437  -1.169  -0.911  -0.765  -0.764  -0.746  -0.622
  9 A    10 A    11 A    12 A    13 A    14 A    15 A    16 A                  
 -0.608  -0.531  -0.493  -0.483
 17 A    18 A    19 A    20 A                                                  
 -- Virtual --                   
  0.057   0.067   0.091   0.117   0.120   0.130   0.157   0.179
 21 A    22 A    23 A    24 A    25 A    26 A    27 A    28 A                  
  0.188   0.216   0.243   0.257   0.297   0.307   0.314   0.371
 29 A    30 A    31 A    32 A    33 A    34 A    35 A    36 A                  
  0.391   0.437   0.509   0.545   0.572   0.581   0.619   0.841
 37 A    38 A    39 A    40 A    41 A    42 A    43 A    44 A                  
  0.899   0.943   0.958   0.992   1.053   1.095   1.112   1.153
 45 A    46 A    47 A    48 A    49 A    50 A    51 A    52 A                  
  1.173   1.252   1.278   1.339   1.495   1.542   1.594   1.633
 53 A    54 A    55 A    56 A    57 A    58 A    59 A    60 A                  
  1.875   2.008   2.022   2.171   2.349   2.364   2.566   2.591
 61 A    62 A    63 A    64 A    65 A    66 A    67 A    68 A                  
  2.603   2.673   2.870   2.998   3.091   3.311   3.994   4.037
 69 A    70 A    71 A    72 A    73 A    74 A    75 A    76 A                  
  4.167   4.174   4.219   4.276   4.363   4.375   4.529   4.979
 77 A    78 A    79 A    80 A    81 A    82 A    83 A    84 A                  
  5.516   6.887   6.942   7.143  10.314  26.597  26.674  27.056
 85 A    86 A    87 A    88 A    89 A    90 A    91 A    92 A                  
 36.515  37.049  68.711 219.154
 93 A    94 A    95 A    96 A                                                  

 Beta MOs, Restricted
 -- Occupied --                  
-104.91  -26.36  -15.79  -15.75  -10.63   -8.10   -8.10   -8.10
  1 A     2 A     3 A     4 A     5 A     6 A     7 A     8 A                  
 -1.679  -1.437  -1.169  -0.911  -0.765  -0.764  -0.746  -0.622
  9 A    10 A    11 A    12 A    13 A    14 A    15 A    16 A                  
 -0.608  -0.531  -0.493  -0.483
 17 A    18 A    19 A    20 A                                                  
 -- Virtual --                   
  0.057   0.067   0.091   0.117   0.120   0.130   0.157   0.179
 21 A    22 A    23 A    24 A    25 A    26 A    27 A    28 A                  
  0.188   0.216   0.243   0.257   0.297   0.307   0.314   0.371
 29 A    30 A    31 A    32 A    33 A    34 A    35 A    36 A                  
  0.391   0.437   0.509   0.545   0.572   0.581   0.619   0.841
 37 A    38 A    39 A    40 A    41 A    42 A    43 A    44 A                  
  0.899   0.943   0.958   0.992   1.053   1.095   1.112   1.153
 45 A    46 A    47 A    48 A    49 A    50 A    51 A    52 A                  
  1.173   1.252   1.278   1.339   1.495   1.542   1.594   1.633
 53 A    54 A    55 A    56 A    57 A    58 A    59 A    60 A                  
  1.875   2.008   2.022   2.171   2.349   2.364   2.566   2.591
 61 A    62 A    63 A    64 A    65 A    66 A    67 A    68 A                  
  2.603   2.673   2.870   2.998   3.091   3.311   3.994   4.037
 69 A    70 A    71 A    72 A    73 A    74 A    75 A    76 A                  
  4.167   4.174   4.219   4.276   4.363   4.375   4.529   4.979
 77 A    78 A    79 A    80 A    81 A    82 A    83 A    84 A                  
  5.516   6.887   6.942   7.143  10.314  26.597  26.674  27.056
 85 A    86 A    87 A    88 A    89 A    90 A    91 A    92 A                  
 36.515  37.049  68.711 219.154
 93 A    94 A    95 A    96 A                                                  

 Occupation and symmetry of molecular orbitals

 Point group: C1 (1 irreducible representation).

                           A     All 
 -------------------------------------
 All molecular orbitals:
  - Alpha                  96    96  
  - Beta                   96    96  
 -------------------------------------
 Alpha orbitals:
  - Frozen occupied        8     8   
  - Active occupied        12    12  
  - Active virtual         76    76  
  - Frozen virtual         0     0   
 -------------------------------------
 Beta orbitals:
  - Frozen occupied        8     8   
  - Active occupied        12    12  
  - Active virtual         76    76  
  - Frozen virtual         0     0   
 -------------------------------------

 Import integrals:   CPU 0.00 s  wall 0.00 s

 Import integrals:   CPU 13.43 s  wall 3.46 s

 MP2 amplitudes:   CPU 0.04 s  wall 0.03 s

Running a double precision version
           CCSD T amplitudes will be solved using DIIS.

           Start     Size      MaxIter   EConv     TConv     
           3         7         100       1.00e-07  1.00e-05  
 ------------------------------------------------------------------------------
           Energy (a.u.)   Ediff      Tdiff       Comment
 ------------------------------------------------------------------------------
          -668.43930628                           
     1    -668.42275468   1.66e-02   7.42e-01     
     2    -668.45076521   2.80e-02   1.01e-01     
     3    -668.44810002   2.67e-03   4.71e-02     
     4    -668.45129815   3.20e-03   2.03e-02     Switched to DIIS steps.
     5    -668.45247633   1.18e-03   1.24e-02     
     6    -668.45260097   1.25e-04   3.06e-03     
     7    -668.45262030   1.93e-05   1.51e-03     
     8    -668.45262964   9.34e-06   5.47e-04     
     9    -668.45263487   5.23e-06   3.09e-04     
    10    -668.45263547   5.93e-07   7.59e-05     
    11    -668.45263562   1.53e-07   3.00e-05     
    12    -668.45263563   6.54e-09   1.93e-05     
    13    -668.45263559   3.75e-08   6.42e-06     
 ------------------------------------------------------------------------------
          -668.45263559                           CCSD T converged.

End of double precision
 SCF energy                 = -667.73515479
 MP2 energy                 = -668.43930628
 CCSD correlation energy     =   -0.71748080
 CCSD total energy           = -668.45263559

 CCSD  T1^2 = 0.0167  T2^2 = 0.2383  Leading amplitudes:

 Amplitude    Orbitals with energies
  0.0329       17 (A) A                  ->    22 (A) A                   
              -0.6084                          0.0673                     
  0.0329       17 (A) B                  ->    22 (A) B                   
              -0.6084                          0.0673                     
 -0.0254       15 (A) A                  ->    22 (A) A                   
              -0.7456                          0.0673                     
 -0.0254       15 (A) B                  ->    22 (A) B                   
              -0.7456                          0.0673                     

 Amplitude    Orbitals with energies
 -0.0686       17 (A) A      17 (A) B    ->    22 (A) A      22 (A) B     
              -0.6084       -0.6084            0.0673        0.0673       
  0.0686       17 (A) A      17 (A) B    ->    22 (A) B      22 (A) A     
              -0.6084       -0.6084            0.0673        0.0673       
  0.0686       17 (A) B      17 (A) A    ->    22 (A) A      22 (A) B     
              -0.6084       -0.6084            0.0673        0.0673       
 -0.0686       17 (A) B      17 (A) A    ->    22 (A) B      22 (A) A     
              -0.6084       -0.6084            0.0673        0.0673       

 Computing CCSD intemediates for later calculations in double precision
 Finished.

Running a double precision version
           CCSD Lambda amplitudes will be solved using DIIS.
           Start     Size      MaxIter   EConv     LConv     
           3         7         100       1.00e-07  1.00e-05  
 ------------------------------------------------------------------------------
            Enorm      Ldiff       Comment
 ------------------------------------------------------------------------------
     1     5.61e-02   3.82e-02     
     2     1.77e-02   6.51e-03     
     3     7.92e-03   1.18e-03     
     4     4.18e-03   1.31e-03     Switched to DIIS steps.
     5     1.45e-03   8.19e-04     
     6     7.24e-04   2.50e-04     
     7     2.31e-04   8.37e-05     
     8     9.70e-05   3.07e-06     
     9     3.21e-05   4.13e-06     
    10     1.46e-05   8.77e-07     
    11     7.39e-06   1.57e-07     
    12     3.13e-06   2.94e-07     
    13     1.36e-06   1.60e-07     
    14     5.92e-07   1.83e-09     
    15     2.39e-07   2.10e-09     
    16     1.25e-07   2.08e-08     
    17     5.30e-08   1.03e-08     
 ------------------------------------------------------------------------------
                                   CCSD Lambda converged.

 Computing density matrices in double precision...
           Orbital response amplitudes will be solved using DIIS.
           Start     Size      MaxIter   EConv     LConv     
           3         7         100       1.00e-06  1.00e-06  
 ------------------------------------------------------------------------------
            Enorm      Ldiff       Comment
 ------------------------------------------------------------------------------
     1     9.27e-02   1.86e-03     
     2     7.52e-02   1.81e-02     
     3     8.68e-02   2.90e-02     
     4     7.63e-03   3.80e-02     Switched to DIIS steps.
     5     2.48e-03   8.46e-04     
     6     8.27e-04   1.38e-04     
     7     2.36e-04   8.20e-05     
     8     6.56e-05   3.30e-05     
     9     3.35e-05   7.78e-06     
    10     7.02e-06   3.42e-06     
    11     1.85e-06   5.91e-07     
    12     4.26e-07   1.83e-07     
 ------------------------------------------------------------------------------
                                   Orbital response converged.

 Computing density matrices... Done.
 CCSD calculation:   CPU 382.45 s  wall 72.78 s

 Transferring MO TPDM to AO TPDM
 Transferring g2_o1o1o1o1
 Transferring g2_o1o1o1v1
 Transferring g2_o1o1v1v1
 Transferring g2_o1v1o1v1
 Transferring g2_o1v1v1v1
 Transferring g2_v1v1v1v1
 Adding separable TPDM
 Computing TPDM gradient
 --------------------------------------------------------
 2e gradient
  Atom          X               Y               Z
 --------------------------------------------------------
    1        -18.269078        7.757332        0.000000  
    2         -7.006525      -14.127081       -0.000000  
    3         16.700521       -5.064588        0.000000  
    4          8.575082       11.434337       -0.000000  
 --------------------------------------------------------
 --------------------------------------------------------
 Final gradient
  Atom          X               Y               Z
 --------------------------------------------------------
    1        -18.269078        7.757332        0.000000  
    2         -7.006525      -14.127081       -0.000000  
    3         16.700521       -5.064588        0.000000  
    4          8.575082       11.434337       -0.000000  
 --------------------------------------------------------
 Analytic gradient from two-electron contribution:   CPU 106.81 s  wall 32.19 s

 Total ccman2 time:   CPU 506.46 s  wall 109.72 s


 --------------------------------------------------------------

                    Orbital Energies (a.u.)
 --------------------------------------------------------------

 Alpha MOs
 -- Occupied --
******* -26.363 -15.787 -15.746 -10.635  -8.103  -8.099  -8.099
 -1.679  -1.437  -1.169  -0.911  -0.765  -0.764  -0.746  -0.622
 -0.608  -0.531  -0.493  -0.483
 -- Virtual --
  0.057   0.067   0.091   0.117   0.120   0.130   0.157   0.179
  0.188   0.216   0.243   0.257   0.297   0.307   0.314   0.371
  0.391   0.437   0.509   0.545   0.572   0.581   0.619   0.841
  0.899   0.943   0.958   0.992   1.053   1.095   1.112   1.153
  1.173   1.252   1.278   1.339   1.495   1.542   1.594   1.633
  1.875   2.008   2.022   2.171   2.349   2.364   2.566   2.591
  2.603   2.673   2.870   2.998   3.091   3.311   3.994   4.037
  4.167   4.174   4.219   4.276   4.363   4.375   4.529   4.979
  5.516   6.887   6.942   7.143  10.314  26.597  26.674  27.056
 36.515  37.049  68.711 219.154
 --------------------------------------------------------------

          Ground-State Mulliken Net Atomic Charges

     Atom                 Charge (a.u.)
  ----------------------------------------
      1 Cl                   -0.017250
      2 N                     0.161456
      3 N                    -0.081344
      4 F                    -0.062862
  ----------------------------------------
  Sum of atomic charges =     0.000000

 -----------------------------------------------------------------
                    Cartesian Multipole Moments
 -----------------------------------------------------------------
    Charge (ESU x 10^10)
                 0.0000
    Dipole Moment (Debye)
         X       0.8956      Y      -0.1762      Z      -0.0000
       Tot       0.9128
    Quadrupole Moments (Debye-Ang)
        XX     -29.2407     XY      -1.2610     YY     -30.3177
        XZ       0.0000     YZ      -0.0000     ZZ     -27.8359
    Octopole Moments (Debye-Ang^2)
       XXX       0.7160    XXY      -4.2628    XYY       0.1940
       YYY      -8.7643    XXZ       0.0000    XYZ      -0.0000
       YYZ      -0.0000    XZZ      -2.6780    YZZ      -1.3675
       ZZZ       0.0000
    Hexadecapole Moments (Debye-Ang^3)
      XXXX    -247.7162   XXXY       1.3696   XXYY     -57.0121
      XYYY       5.3670   YYYY     -95.9964   XXXZ       0.0000
      XXYZ      -0.0000   XYYZ      -0.0000   YYYZ      -0.0000
      XXZZ     -46.0837   XYZZ       1.9758   YYZZ     -19.9492
      XZZZ       0.0000   YZZZ      -0.0000   ZZZZ     -26.4849
 -----------------------------------------------------------------
 DrvMan completing analytic gradient of the correlated energy
 Correlated dipole moment
            1
    1   0.3523568
    2  -0.0693087
    3  -0.0000000
 Energy read as -668.452635589
 Full Analytical Gradient: (in a.u., or Hartree/Bohr)
             1             2             3             4
    1    0.00001480    0.00111912   -0.00122317    0.00008925
    2    0.00009139    0.00003302   -0.00009855   -0.00002586
    3    0.00000000   -0.00000000    0.00000000    0.00000000
 Gradient time:  CPU 1.45 s  wall 1.45 s
 ----------------------------------------------------------------
             Standard Nuclear Orientation (Angstroms)
    I     Atom           X                Y                Z
 ----------------------------------------------------------------
    1      Cl      1.2466127273    -0.2195049487    -0.0000000000
    2      N      -0.0401311383     0.9565800491     0.0000000000
    3      N      -1.1994394405     0.5974637920     0.0000000000
    4      F      -1.3906024791    -0.7933025289    -0.0000000000
 ----------------------------------------------------------------
 Nuclear Repulsion Energy =   150.7359084770 hartrees
 There are       20 alpha and       20 beta electrons

                       Distance Matrix (Angstroms)
             Cl(  1)   N (  2)   N (  3)
   N (  2)  1.743240
   N (  3)  2.578877  1.213656
   F (  4)  2.698916  2.210399  1.403843

 Requested basis set is 6-311++G(d,p)
 There are 31 shells and 96 basis functions
 A cutoff of  1.0D-14 yielded    473 shell pairs
 There are      4694 function pairs (      5105 Cartesian)
 Smallest overlap matrix eigenvalue = 1.95E-04
 Guess MOs from SCF MO coefficient file

 -----------------------------------------------------------------------
  General SCF calculation program by
  Eric Jon Sundstrom, Paul Horn, Yuezhi Mao, Dmitri Zuev, Alec White,
  David Stuck, Shaama M.S., Shane Yost, Joonho Lee, David Small,
  Daniel Levine, Susi Lehtola, Hugh Burton, Evgeny Epifanovsky
 -----------------------------------------------------------------------
 Hartree-Fock
 using 6 threads for integral computing
 -------------------------------------------------------
 OpenMP Integral computing Module                
 Release: version 2.0, May 2017, Q-Chem Inc. Pleasanton 
 -------------------------------------------------------
 A restricted SCF calculation will be
 performed using DIIS
 SCF converges when DIIS error is below 1.0e-08
 ---------------------------------------
  Cycle       Energy         DIIS error
 ---------------------------------------
    1    -667.7352138527      4.82e-05  
    2    -667.7352163696      1.31e-05  
    3    -667.7352165905      8.01e-06  
    4    -667.7352166559      1.74e-06  
    5    -667.7352166622      7.43e-07  
    6    -667.7352166634      3.08e-07  
    7    -667.7352166638      1.36e-07  
    8    -667.7352166638      5.98e-08  
    9    -667.7352166638      1.28e-08  
   10    -667.7352166638      3.28e-09  Convergence criterion met
 ---------------------------------------
 SCF time:   CPU 3.35s  wall 1.00s 
 SCF   energy in the final basis set =     -667.7352166638
 Total energy in the final basis set =     -667.7352166638


 ------------------------------------------------------------------------------

   CCMAN2: suite of methods based on coupled cluster
           and equation of motion theories.

   Components:
   * libvmm-1.3-trunk
     by Evgeny Epifanovsky, Ilya Kaliman.
   * libtensor-2.5-trunk
     by Evgeny Epifanovsky, Michael Wormit, Dmitry Zuev, Sam Manzer, 
        Ilya Kaliman.
   * libcc-2.5-trunk
     by Evgeny Epifanovsky, Arik Landau, Tomasz Kus, Kirill Khistyaev, 
        Dmitry Zuev, Prashant Manohar, Xintian Feng, Anna Krylov, 
        Matthew Goldey, Alec White, Thomas Jagau, Kaushik Nanda, 
        Anastasia Gunina, Alexander Kunitsa, Joonho Lee.

   CCMAN original authors:
   Anna I. Krylov, C. David Sherrill, Steven R. Gwaltney,
   Edward F. C. Byrd (2000)
   Sergey V. Levchenko, Lyudmila V. Slipchenko, Tao Wang,
   Ana-Maria C. Cristian (2003)
   Piotr A. Pieniazek, C. Melania Oana, Evgeny Epifanovsky (2007)
   Prashant Manohar (2009)

 ------------------------------------------------------------------------------


 Allocating and initializing 63808MB of RAM...
 Calculation will run on 6 cores.


 Alpha MOs, Restricted
 -- Occupied --                  
-104.91  -26.36  -15.79  -15.75  -10.63   -8.10   -8.10   -8.10
  1 A     2 A     3 A     4 A     5 A     6 A     7 A     8 A                  
 -1.679  -1.438  -1.169  -0.911  -0.765  -0.764  -0.745  -0.622
  9 A    10 A    11 A    12 A    13 A    14 A    15 A    16 A                  
 -0.609  -0.531  -0.493  -0.483
 17 A    18 A    19 A    20 A                                                  
 -- Virtual --                   
  0.057   0.068   0.091   0.117   0.120   0.130   0.157   0.179
 21 A    22 A    23 A    24 A    25 A    26 A    27 A    28 A                  
  0.188   0.216   0.243   0.257   0.297   0.307   0.314   0.371
 29 A    30 A    31 A    32 A    33 A    34 A    35 A    36 A                  
  0.391   0.437   0.509   0.545   0.572   0.581   0.619   0.841
 37 A    38 A    39 A    40 A    41 A    42 A    43 A    44 A                  
  0.898   0.943   0.958   0.992   1.053   1.095   1.112   1.153
 45 A    46 A    47 A    48 A    49 A    50 A    51 A    52 A                  
  1.173   1.252   1.278   1.339   1.495   1.542   1.595   1.633
 53 A    54 A    55 A    56 A    57 A    58 A    59 A    60 A                  
  1.876   2.008   2.022   2.171   2.349   2.365   2.566   2.591
 61 A    62 A    63 A    64 A    65 A    66 A    67 A    68 A                  
  2.603   2.674   2.871   3.000   3.092   3.313   3.994   4.038
 69 A    70 A    71 A    72 A    73 A    74 A    75 A    76 A                  
  4.167   4.174   4.219   4.276   4.364   4.374   4.530   4.978
 77 A    78 A    79 A    80 A    81 A    82 A    83 A    84 A                  
  5.514   6.888   6.943   7.142  10.314  26.597  26.674  27.056
 85 A    86 A    87 A    88 A    89 A    90 A    91 A    92 A                  
 36.514  37.054  68.711 219.154
 93 A    94 A    95 A    96 A                                                  

 Beta MOs, Restricted
 -- Occupied --                  
-104.91  -26.36  -15.79  -15.75  -10.63   -8.10   -8.10   -8.10
  1 A     2 A     3 A     4 A     5 A     6 A     7 A     8 A                  
 -1.679  -1.438  -1.169  -0.911  -0.765  -0.764  -0.745  -0.622
  9 A    10 A    11 A    12 A    13 A    14 A    15 A    16 A                  
 -0.609  -0.531  -0.493  -0.483
 17 A    18 A    19 A    20 A                                                  
 -- Virtual --                   
  0.057   0.068   0.091   0.117   0.120   0.130   0.157   0.179
 21 A    22 A    23 A    24 A    25 A    26 A    27 A    28 A                  
  0.188   0.216   0.243   0.257   0.297   0.307   0.314   0.371
 29 A    30 A    31 A    32 A    33 A    34 A    35 A    36 A                  
  0.391   0.437   0.509   0.545   0.572   0.581   0.619   0.841
 37 A    38 A    39 A    40 A    41 A    42 A    43 A    44 A                  
  0.898   0.943   0.958   0.992   1.053   1.095   1.112   1.153
 45 A    46 A    47 A    48 A    49 A    50 A    51 A    52 A                  
  1.173   1.252   1.278   1.339   1.495   1.542   1.595   1.633
 53 A    54 A    55 A    56 A    57 A    58 A    59 A    60 A                  
  1.876   2.008   2.022   2.171   2.349   2.365   2.566   2.591
 61 A    62 A    63 A    64 A    65 A    66 A    67 A    68 A                  
  2.603   2.674   2.871   3.000   3.092   3.313   3.994   4.038
 69 A    70 A    71 A    72 A    73 A    74 A    75 A    76 A                  
  4.167   4.174   4.219   4.276   4.364   4.374   4.530   4.978
 77 A    78 A    79 A    80 A    81 A    82 A    83 A    84 A                  
  5.514   6.888   6.943   7.142  10.314  26.597  26.674  27.056
 85 A    86 A    87 A    88 A    89 A    90 A    91 A    92 A                  
 36.514  37.054  68.711 219.154
 93 A    94 A    95 A    96 A                                                  

 Occupation and symmetry of molecular orbitals

 Point group: C1 (1 irreducible representation).

                           A     All 
 -------------------------------------
 All molecular orbitals:
  - Alpha                  96    96  
  - Beta                   96    96  
 -------------------------------------
 Alpha orbitals:
  - Frozen occupied        8     8   
  - Active occupied        12    12  
  - Active virtual         76    76  
  - Frozen virtual         0     0   
 -------------------------------------
 Beta orbitals:
  - Frozen occupied        8     8   
  - Active occupied        12    12  
  - Active virtual         76    76  
  - Frozen virtual         0     0   
 -------------------------------------

 Import integrals:   CPU 0.00 s  wall 0.00 s

 Import integrals:   CPU 14.95 s  wall 4.35 s

 MP2 amplitudes:   CPU 0.06 s  wall 0.04 s

Running a double precision version
           CCSD T amplitudes will be solved using DIIS.

           Start     Size      MaxIter   EConv     TConv     
           3         7         100       1.00e-07  1.00e-05  
 ------------------------------------------------------------------------------
           Energy (a.u.)   Ediff      Tdiff       Comment
 ------------------------------------------------------------------------------
          -668.43929468                           
     1    -668.42276170   1.65e-02   7.42e-01     
     2    -668.45076443   2.80e-02   1.01e-01     
     3    -668.44810009   2.66e-03   4.71e-02     
     4    -668.45129769   3.20e-03   2.03e-02     Switched to DIIS steps.
     5    -668.45247616   1.18e-03   1.24e-02     
     6    -668.45260101   1.25e-04   3.06e-03     
     7    -668.45262052   1.95e-05   1.51e-03     
     8    -668.45262993   9.42e-06   5.49e-04     
     9    -668.45263518   5.24e-06   3.10e-04     
    10    -668.45263577   5.94e-07   7.59e-05     
    11    -668.45263592   1.54e-07   3.02e-05     
    12    -668.45263593   7.60e-09   1.95e-05     
    13    -668.45263589   3.84e-08   6.47e-06     
 ------------------------------------------------------------------------------
          -668.45263589                           CCSD T converged.

End of double precision
 SCF energy                 = -667.73521666
 MP2 energy                 = -668.43929468
 CCSD correlation energy     =   -0.71741923
 CCSD total energy           = -668.45263589

 CCSD  T1^2 = 0.0167  T2^2 = 0.2383  Leading amplitudes:

 Amplitude    Orbitals with energies
  0.0329       17 (A) A                  ->    22 (A) A                   
              -0.6087                          0.0677                     
  0.0329       17 (A) B                  ->    22 (A) B                   
              -0.6087                          0.0677                     
 -0.0253       15 (A) A                  ->    22 (A) A                   
              -0.7453                          0.0677                     
 -0.0253       15 (A) B                  ->    22 (A) B                   
              -0.7453                          0.0677                     

 Amplitude    Orbitals with energies
 -0.0684       17 (A) A      17 (A) B    ->    22 (A) A      22 (A) B     
              -0.6087       -0.6087            0.0677        0.0677       
  0.0684       17 (A) A      17 (A) B    ->    22 (A) B      22 (A) A     
              -0.6087       -0.6087            0.0677        0.0677       
  0.0684       17 (A) B      17 (A) A    ->    22 (A) A      22 (A) B     
              -0.6087       -0.6087            0.0677        0.0677       
 -0.0684       17 (A) B      17 (A) A    ->    22 (A) B      22 (A) A     
              -0.6087       -0.6087            0.0677        0.0677       

 Computing CCSD intemediates for later calculations in double precision
 Finished.

Running a double precision version
           CCSD Lambda amplitudes will be solved using DIIS.
           Start     Size      MaxIter   EConv     LConv     
           3         7         100       1.00e-07  1.00e-05  
 ------------------------------------------------------------------------------
            Enorm      Ldiff       Comment
 ------------------------------------------------------------------------------
     1     5.61e-02   3.82e-02     
     2     1.78e-02   6.52e-03     
     3     7.93e-03   1.18e-03     
     4     4.18e-03   1.31e-03     Switched to DIIS steps.
     5     1.45e-03   8.20e-04     
     6     7.25e-04   2.50e-04     
     7     2.32e-04   8.40e-05     
     8     9.71e-05   3.21e-06     
     9     3.22e-05   4.08e-06     
    10     1.47e-05   8.58e-07     
    11     7.44e-06   1.50e-07     
    12     3.15e-06   3.01e-07     
    13     1.37e-06   1.62e-07     
    14     5.95e-07   1.68e-09     
    15     2.40e-07   2.46e-09     
    16     1.26e-07   2.10e-08     
    17     5.34e-08   1.05e-08     
 ------------------------------------------------------------------------------
                                   CCSD Lambda converged.

 Computing density matrices in double precision...
           Orbital response amplitudes will be solved using DIIS.
           Start     Size      MaxIter   EConv     LConv     
           3         7         100       1.00e-06  1.00e-06  
 ------------------------------------------------------------------------------
            Enorm      Ldiff       Comment
 ------------------------------------------------------------------------------
     1     9.27e-02   1.85e-03     
     2     7.52e-02   1.81e-02     
     3     8.68e-02   2.90e-02     
     4     7.63e-03   3.79e-02     Switched to DIIS steps.
     5     2.46e-03   8.49e-04     
     6     8.33e-04   1.37e-04     
     7     2.37e-04   8.29e-05     
     8     6.59e-05   3.31e-05     
     9     3.38e-05   7.81e-06     
    10     7.02e-06   3.45e-06     
    11     1.85e-06   5.86e-07     
    12     4.15e-07   1.79e-07     
 ------------------------------------------------------------------------------
                                   Orbital response converged.

 Computing density matrices... Done.
 CCSD calculation:   CPU 381.33 s  wall 72.35 s

 Transferring MO TPDM to AO TPDM
 Transferring g2_o1o1o1o1
 Transferring g2_o1o1o1v1
 Transferring g2_o1o1v1v1
 Transferring g2_o1v1o1v1
 Transferring g2_o1v1v1v1
 Transferring g2_v1v1v1v1
 Adding separable TPDM
 Computing TPDM gradient
 --------------------------------------------------------
 2e gradient
  Atom          X               Y               Z
 --------------------------------------------------------
    1        -18.269733        7.760546        0.000000  
    2         -7.030466      -14.125407       -0.000000  
    3         16.721336       -5.056151        0.000000  
    4          8.578863       11.421011       -0.000000  
 --------------------------------------------------------
 --------------------------------------------------------
 Final gradient
  Atom          X               Y               Z
 --------------------------------------------------------
    1        -18.269733        7.760546        0.000000  
    2         -7.030466      -14.125407       -0.000000  
    3         16.721336       -5.056151        0.000000  
    4          8.578863       11.421011       -0.000000  
 --------------------------------------------------------
 Analytic gradient from two-electron contribution:   CPU 108.02 s  wall 31.33 s

 Total ccman2 time:   CPU 508.82 s  wall 109.69 s


 --------------------------------------------------------------

                    Orbital Energies (a.u.)
 --------------------------------------------------------------

 Alpha MOs
 -- Occupied --
******* -26.362 -15.787 -15.746 -10.635  -8.103  -8.099  -8.099
 -1.679  -1.438  -1.169  -0.911  -0.765  -0.764  -0.745  -0.622
 -0.609  -0.531  -0.493  -0.483
 -- Virtual --
  0.057   0.068   0.091   0.117   0.120   0.130   0.157   0.179
  0.188   0.216   0.243   0.257   0.297   0.307   0.314   0.371
  0.391   0.437   0.509   0.545   0.572   0.581   0.619   0.841
  0.898   0.943   0.958   0.992   1.053   1.095   1.112   1.153
  1.173   1.252   1.278   1.339   1.495   1.542   1.595   1.633
  1.876   2.008   2.022   2.171   2.349   2.365   2.566   2.591
  2.603   2.674   2.871   3.000   3.092   3.313   3.994   4.038
  4.167   4.174   4.219   4.276   4.364   4.374   4.530   4.978
  5.514   6.888   6.943   7.142  10.314  26.597  26.674  27.056
 36.514  37.054  68.711 219.154
 --------------------------------------------------------------

          Ground-State Mulliken Net Atomic Charges

     Atom                 Charge (a.u.)
  ----------------------------------------
      1 Cl                   -0.017110
      2 N                     0.161824
      3 N                    -0.080989
      4 F                    -0.063724
  ----------------------------------------
  Sum of atomic charges =    -0.000000

 -----------------------------------------------------------------
                    Cartesian Multipole Moments
 -----------------------------------------------------------------
    Charge (ESU x 10^10)
                 0.0000
    Dipole Moment (Debye)
         X       0.9012      Y      -0.1699      Z      -0.0000
       Tot       0.9170
    Quadrupole Moments (Debye-Ang)
        XX     -29.2452     XY      -1.2691     YY     -30.3128
        XZ       0.0000     YZ      -0.0000     ZZ     -27.8334
    Octopole Moments (Debye-Ang^2)
       XXX       0.7166    XXY      -4.2573    XYY       0.1917
       YYY      -8.7647    XXZ       0.0000    XYZ      -0.0000
       YYZ      -0.0000    XZZ      -2.6817    YZZ      -1.3668
       ZZZ       0.0000
    Hexadecapole Moments (Debye-Ang^3)
      XXXX    -247.6556   XXXY       1.3489   XXYY     -57.0044
      XYYY       5.3636   YYYY     -96.0144   XXXZ       0.0000
      XXYZ      -0.0000   XYYZ      -0.0000   YYYZ      -0.0000
      XXZZ     -46.0722   XYZZ       1.9731   YYZZ     -19.9507
      XZZZ       0.0000   YZZZ      -0.0000   ZZZZ     -26.4792
 -----------------------------------------------------------------
 DrvMan completing analytic gradient of the correlated energy
 Correlated dipole moment
            1
    1   0.3545408
    2  -0.0668305
    3  -0.0000000
 Energy read as -668.452635893
 Full Analytical Gradient: (in a.u., or Hartree/Bohr)
             1             2             3             4
    1   -0.00005787   -0.00038862    0.00038186    0.00006464
    2    0.00011067   -0.00043957    0.00062534   -0.00029644
    3    0.00000000   -0.00000000    0.00000000    0.00000000
 Gradient time:  CPU 1.46 s  wall 1.46 s
 ----------------------------------------------------------------
             Standard Nuclear Orientation (Angstroms)
    I     Atom           X                Y                Z
 ----------------------------------------------------------------
    1      Cl      1.2466127273    -0.2195049487    -0.0000000000
    2      N      -0.0401311383     0.9565800491     0.0000000000
    3      N      -1.1994394405     0.5954637920     0.0000000000
    4      F      -1.3906024791    -0.7933025289    -0.0000000000
 ----------------------------------------------------------------
 Nuclear Repulsion Energy =   150.7650277057 hartrees
 There are       20 alpha and       20 beta electrons

                       Distance Matrix (Angstroms)
             Cl(  1)   N (  2)   N (  3)
   N (  2)  1.743240
   N (  3)  2.578245  1.214249
   F (  4)  2.698916  2.210399  1.401861

 Requested basis set is 6-311++G(d,p)
 There are 31 shells and 96 basis functions
 A cutoff of  1.0D-14 yielded    473 shell pairs
 There are      4694 function pairs (      5105 Cartesian)
 Smallest overlap matrix eigenvalue = 1.96E-04
 Guess MOs from SCF MO coefficient file

 -----------------------------------------------------------------------
  General SCF calculation program by
  Eric Jon Sundstrom, Paul Horn, Yuezhi Mao, Dmitri Zuev, Alec White,
  David Stuck, Shaama M.S., Shane Yost, Joonho Lee, David Small,
  Daniel Levine, Susi Lehtola, Hugh Burton, Evgeny Epifanovsky
 -----------------------------------------------------------------------
 Hartree-Fock
 using 6 threads for integral computing
 -------------------------------------------------------
 OpenMP Integral computing Module                
 Release: version 2.0, May 2017, Q-Chem Inc. Pleasanton 
 -------------------------------------------------------
 A restricted SCF calculation will be
 performed using DIIS
 SCF converges when DIIS error is below 1.0e-08
 ---------------------------------------
  Cycle       Energy         DIIS error
 ---------------------------------------
    1    -667.7352770670      5.96e-05  
    2    -667.7352813747      1.45e-05  
    3    -667.7352817640      7.88e-06  
    4    -667.7352818290      2.28e-06  
    5    -667.7352818429      8.68e-07  
    6    -667.7352818450      3.99e-07  
    7    -667.7352818453      1.34e-07  
    8    -667.7352818454      4.88e-08  
    9    -667.7352818454      1.51e-08  
   10    -667.7352818454      5.48e-09  Convergence criterion met
 ---------------------------------------
 SCF time:   CPU 3.28s  wall 1.00s 
 SCF   energy in the final basis set =     -667.7352818454
 Total energy in the final basis set =     -667.7352818454


 ------------------------------------------------------------------------------

   CCMAN2: suite of methods based on coupled cluster
           and equation of motion theories.

   Components:
   * libvmm-1.3-trunk
     by Evgeny Epifanovsky, Ilya Kaliman.
   * libtensor-2.5-trunk
     by Evgeny Epifanovsky, Michael Wormit, Dmitry Zuev, Sam Manzer, 
        Ilya Kaliman.
   * libcc-2.5-trunk
     by Evgeny Epifanovsky, Arik Landau, Tomasz Kus, Kirill Khistyaev, 
        Dmitry Zuev, Prashant Manohar, Xintian Feng, Anna Krylov, 
        Matthew Goldey, Alec White, Thomas Jagau, Kaushik Nanda, 
        Anastasia Gunina, Alexander Kunitsa, Joonho Lee.

   CCMAN original authors:
   Anna I. Krylov, C. David Sherrill, Steven R. Gwaltney,
   Edward F. C. Byrd (2000)
   Sergey V. Levchenko, Lyudmila V. Slipchenko, Tao Wang,
   Ana-Maria C. Cristian (2003)
   Piotr A. Pieniazek, C. Melania Oana, Evgeny Epifanovsky (2007)
   Prashant Manohar (2009)

 ------------------------------------------------------------------------------


 Allocating and initializing 63808MB of RAM...
 Calculation will run on 6 cores.


 Alpha MOs, Restricted
 -- Occupied --                  
-104.91  -26.36  -15.79  -15.75  -10.63   -8.10   -8.10   -8.10
  1 A     2 A     3 A     4 A     5 A     6 A     7 A     8 A                  
 -1.680  -1.438  -1.169  -0.911  -0.765  -0.764  -0.746  -0.622
  9 A    10 A    11 A    12 A    13 A    14 A    15 A    16 A                  
 -0.609  -0.531  -0.493  -0.483
 17 A    18 A    19 A    20 A                                                  
 -- Virtual --                   
  0.057   0.068   0.091   0.117   0.120   0.130   0.157   0.179
 21 A    22 A    23 A    24 A    25 A    26 A    27 A    28 A                  
  0.188   0.216   0.243   0.257   0.297   0.308   0.314   0.371
 29 A    30 A    31 A    32 A    33 A    34 A    35 A    36 A                  
  0.391   0.437   0.509   0.545   0.572   0.581   0.619   0.841
 37 A    38 A    39 A    40 A    41 A    42 A    43 A    44 A                  
  0.899   0.943   0.958   0.992   1.053   1.095   1.112   1.153
 45 A    46 A    47 A    48 A    49 A    50 A    51 A    52 A                  
  1.173   1.252   1.278   1.340   1.495   1.542   1.594   1.633
 53 A    54 A    55 A    56 A    57 A    58 A    59 A    60 A                  
  1.875   2.007   2.022   2.172   2.349   2.364   2.566   2.591
 61 A    62 A    63 A    64 A    65 A    66 A    67 A    68 A                  
  2.603   2.673   2.871   2.999   3.091   3.312   3.994   4.037
 69 A    70 A    71 A    72 A    73 A    74 A    75 A    76 A                  
  4.166   4.174   4.219   4.277   4.364   4.375   4.531   4.979
 77 A    78 A    79 A    80 A    81 A    82 A    83 A    84 A                  
  5.517   6.887   6.942   7.145  10.314  26.597  26.674  27.057
 85 A    86 A    87 A    88 A    89 A    90 A    91 A    92 A                  
 36.515  37.052  68.710 219.155
 93 A    94 A    95 A    96 A                                                  

 Beta MOs, Restricted
 -- Occupied --                  
-104.91  -26.36  -15.79  -15.75  -10.63   -8.10   -8.10   -8.10
  1 A     2 A     3 A     4 A     5 A     6 A     7 A     8 A                  
 -1.680  -1.438  -1.169  -0.911  -0.765  -0.764  -0.746  -0.622
  9 A    10 A    11 A    12 A    13 A    14 A    15 A    16 A                  
 -0.609  -0.531  -0.493  -0.483
 17 A    18 A    19 A    20 A                                                  
 -- Virtual --                   
  0.057   0.068   0.091   0.117   0.120   0.130   0.157   0.179
 21 A    22 A    23 A    24 A    25 A    26 A    27 A    28 A                  
  0.188   0.216   0.243   0.257   0.297   0.308   0.314   0.371
 29 A    30 A    31 A    32 A    33 A    34 A    35 A    36 A                  
  0.391   0.437   0.509   0.545   0.572   0.581   0.619   0.841
 37 A    38 A    39 A    40 A    41 A    42 A    43 A    44 A                  
  0.899   0.943   0.958   0.992   1.053   1.095   1.112   1.153
 45 A    46 A    47 A    48 A    49 A    50 A    51 A    52 A                  
  1.173   1.252   1.278   1.340   1.495   1.542   1.594   1.633
 53 A    54 A    55 A    56 A    57 A    58 A    59 A    60 A                  
  1.875   2.007   2.022   2.172   2.349   2.364   2.566   2.591
 61 A    62 A    63 A    64 A    65 A    66 A    67 A    68 A                  
  2.603   2.673   2.871   2.999   3.091   3.312   3.994   4.037
 69 A    70 A    71 A    72 A    73 A    74 A    75 A    76 A                  
  4.166   4.174   4.219   4.277   4.364   4.375   4.531   4.979
 77 A    78 A    79 A    80 A    81 A    82 A    83 A    84 A                  
  5.517   6.887   6.942   7.145  10.314  26.597  26.674  27.057
 85 A    86 A    87 A    88 A    89 A    90 A    91 A    92 A                  
 36.515  37.052  68.710 219.155
 93 A    94 A    95 A    96 A                                                  

 Occupation and symmetry of molecular orbitals

 Point group: C1 (1 irreducible representation).

                           A     All 
 -------------------------------------
 All molecular orbitals:
  - Alpha                  96    96  
  - Beta                   96    96  
 -------------------------------------
 Alpha orbitals:
  - Frozen occupied        8     8   
  - Active occupied        12    12  
  - Active virtual         76    76  
  - Frozen virtual         0     0   
 -------------------------------------
 Beta orbitals:
  - Frozen occupied        8     8   
  - Active occupied        12    12  
  - Active virtual         76    76  
  - Frozen virtual         0     0   
 -------------------------------------

 Import integrals:   CPU 0.00 s  wall 0.00 s

 Import integrals:   CPU 14.51 s  wall 3.96 s

 MP2 amplitudes:   CPU 0.04 s  wall 0.03 s

Running a double precision version
           CCSD T amplitudes will be solved using DIIS.

           Start     Size      MaxIter   EConv     TConv     
           3         7         100       1.00e-07  1.00e-05  
 ------------------------------------------------------------------------------
           Energy (a.u.)   Ediff      Tdiff       Comment
 ------------------------------------------------------------------------------
          -668.43928444                           
     1    -668.42279201   1.65e-02   7.42e-01     
     2    -668.45076229   2.80e-02   1.01e-01     
     3    -668.44810874   2.65e-03   4.71e-02     
     4    -668.45130077   3.19e-03   2.03e-02     Switched to DIIS steps.
     5    -668.45247721   1.18e-03   1.24e-02     
     6    -668.45260149   1.24e-04   3.06e-03     
     7    -668.45262081   1.93e-05   1.50e-03     
     8    -668.45263015   9.34e-06   5.46e-04     
     9    -668.45263536   5.21e-06   3.09e-04     
    10    -668.45263595   5.87e-07   7.56e-05     
    11    -668.45263610   1.51e-07   2.99e-05     
    12    -668.45263611   5.04e-09   1.93e-05     
    13    -668.45263607   3.78e-08   6.39e-06     
 ------------------------------------------------------------------------------
          -668.45263607                           CCSD T converged.

End of double precision
 SCF energy                 = -667.73528185
 MP2 energy                 = -668.43928444
 CCSD correlation energy     =   -0.71735422
 CCSD total energy           = -668.45263607

 CCSD  T1^2 = 0.0166  T2^2 = 0.2382  Leading amplitudes:

 Amplitude    Orbitals with energies
 -0.0328       17 (A) A                  ->    22 (A) A                   
              -0.6085                          0.0676                     
 -0.0328       17 (A) B                  ->    22 (A) B                   
              -0.6085                          0.0676                     
 -0.0254       15 (A) A                  ->    22 (A) A                   
              -0.7460                          0.0676                     
 -0.0254       15 (A) B                  ->    22 (A) B                   
              -0.7460                          0.0676                     

 Amplitude    Orbitals with energies
 -0.0686       17 (A) A      17 (A) B    ->    22 (A) A      22 (A) B     
              -0.6085       -0.6085            0.0676        0.0676       
  0.0686       17 (A) A      17 (A) B    ->    22 (A) B      22 (A) A     
              -0.6085       -0.6085            0.0676        0.0676       
  0.0686       17 (A) B      17 (A) A    ->    22 (A) A      22 (A) B     
              -0.6085       -0.6085            0.0676        0.0676       
 -0.0686       17 (A) B      17 (A) A    ->    22 (A) B      22 (A) A     
              -0.6085       -0.6085            0.0676        0.0676       

 Computing CCSD intemediates for later calculations in double precision
 Finished.

Running a double precision version
           CCSD Lambda amplitudes will be solved using DIIS.
           Start     Size      MaxIter   EConv     LConv     
           3         7         100       1.00e-07  1.00e-05  
 ------------------------------------------------------------------------------
            Enorm      Ldiff       Comment
 ------------------------------------------------------------------------------
     1     5.61e-02   3.81e-02     
     2     1.77e-02   6.50e-03     
     3     7.91e-03   1.18e-03     
     4     4.17e-03   1.31e-03     Switched to DIIS steps.
     5     1.44e-03   8.17e-04     
     6     7.22e-04   2.50e-04     
     7     2.31e-04   8.35e-05     
     8     9.67e-05   3.07e-06     
     9     3.20e-05   4.08e-06     
    10     1.46e-05   8.60e-07     
    11     7.37e-06   1.51e-07     
    12     3.12e-06   2.98e-07     
    13     1.36e-06   1.60e-07     
    14     5.89e-07   2.13e-09     
    15     2.38e-07   2.19e-09     
    16     1.25e-07   2.07e-08     
    17     5.28e-08   1.03e-08     
 ------------------------------------------------------------------------------
                                   CCSD Lambda converged.

 Computing density matrices in double precision...
           Orbital response amplitudes will be solved using DIIS.
           Start     Size      MaxIter   EConv     LConv     
           3         7         100       1.00e-06  1.00e-06  
 ------------------------------------------------------------------------------
            Enorm      Ldiff       Comment
 ------------------------------------------------------------------------------
     1     9.26e-02   1.78e-03     
     2     7.50e-02   1.81e-02     
     3     8.65e-02   2.89e-02     
     4     7.64e-03   3.78e-02     Switched to DIIS steps.
     5     2.48e-03   8.42e-04     
     6     8.22e-04   1.36e-04     
     7     2.34e-04   8.10e-05     
     8     6.49e-05   3.28e-05     
     9     3.33e-05   7.74e-06     
    10     6.96e-06   3.42e-06     
    11     1.84e-06   5.98e-07     
    12     4.25e-07   1.85e-07     
 ------------------------------------------------------------------------------
                                   Orbital response converged.

 Computing density matrices... Done.
 CCSD calculation:   CPU 381.23 s  wall 72.48 s

 Transferring MO TPDM to AO TPDM
 Transferring g2_o1o1o1o1
 Transferring g2_o1o1o1v1
 Transferring g2_o1o1v1v1
 Transferring g2_o1v1o1v1
 Transferring g2_o1v1v1v1
 Transferring g2_v1v1v1v1
 Adding separable TPDM
 Computing TPDM gradient
 --------------------------------------------------------
 2e gradient
  Atom          X               Y               Z
 --------------------------------------------------------
    1        -18.270380        7.755060       -0.000000  
    2         -7.013496      -14.146623        0.000000  
    3         16.697513       -5.050616       -0.000000  
    4          8.586362       11.442179        0.000000  
 --------------------------------------------------------
 --------------------------------------------------------
 Final gradient
  Atom          X               Y               Z
 --------------------------------------------------------
    1        -18.270380        7.755060       -0.000000  
    2         -7.013496      -14.146623        0.000000  
    3         16.697513       -5.050616       -0.000000  
    4          8.586362       11.442179        0.000000  
 --------------------------------------------------------
 Analytic gradient from two-electron contribution:   CPU 109.23 s  wall 33.09 s

 Total ccman2 time:   CPU 511.21 s  wall 111.84 s


 --------------------------------------------------------------

                    Orbital Energies (a.u.)
 --------------------------------------------------------------

 Alpha MOs
 -- Occupied --
******* -26.363 -15.787 -15.746 -10.634  -8.103  -8.099  -8.099
 -1.680  -1.438  -1.169  -0.911  -0.765  -0.764  -0.746  -0.622
 -0.609  -0.531  -0.493  -0.483
 -- Virtual --
  0.057   0.068   0.091   0.117   0.120   0.130   0.157   0.179
  0.188   0.216   0.243   0.257   0.297   0.308   0.314   0.371
  0.391   0.437   0.509   0.545   0.572   0.581   0.619   0.841
  0.899   0.943   0.958   0.992   1.053   1.095   1.112   1.153
  1.173   1.252   1.278   1.340   1.495   1.542   1.594   1.633
  1.875   2.007   2.022   2.172   2.349   2.364   2.566   2.591
  2.603   2.673   2.871   2.999   3.091   3.312   3.994   4.037
  4.166   4.174   4.219   4.277   4.364   4.375   4.531   4.979
  5.517   6.887   6.942   7.145  10.314  26.597  26.674  27.057
 36.515  37.052  68.710 219.155
 --------------------------------------------------------------

          Ground-State Mulliken Net Atomic Charges

     Atom                 Charge (a.u.)
  ----------------------------------------
      1 Cl                   -0.017676
      2 N                     0.162073
      3 N                    -0.082279
      4 F                    -0.062118
  ----------------------------------------
  Sum of atomic charges =     0.000000

 -----------------------------------------------------------------
                    Cartesian Multipole Moments
 -----------------------------------------------------------------
    Charge (ESU x 10^10)
                 0.0000
    Dipole Moment (Debye)
         X       0.8920      Y      -0.1785      Z       0.0000
       Tot       0.9097
    Quadrupole Moments (Debye-Ang)
        XX     -29.2441     XY      -1.2531     YY     -30.3156
        XZ      -0.0000     YZ       0.0000     ZZ     -27.8341
    Octopole Moments (Debye-Ang^2)
       XXX       0.6817    XXY      -4.2639    XYY       0.1860
       YYY      -8.7456    XXZ       0.0000    XYZ      -0.0000
       YYZ       0.0000    XZZ      -2.6877    YZZ      -1.3618
       ZZZ       0.0000
    Hexadecapole Moments (Debye-Ang^3)
      XXXX    -247.6550   XXXY       1.3631   XXYY     -56.9880
      XYYY       5.3485   YYYY     -95.9464   XXXZ      -0.0000
      XXYZ       0.0000   XYYZ      -0.0000   YYYZ      -0.0000
      XXZZ     -46.0712   XYZZ       1.9690   YYZZ     -19.9406
      XZZZ      -0.0000   YZZZ      -0.0000   ZZZZ     -26.4831
 -----------------------------------------------------------------
 DrvMan completing analytic gradient of the correlated energy
 Correlated dipole moment
            1
    1   0.3509398
    2  -0.0702251
    3   0.0000000
 Energy read as -668.452636070
 Full Analytical Gradient: (in a.u., or Hartree/Bohr)
             1             2             3             4
    1   -0.00019066    0.00020340    0.00008218   -0.00009493
    2    0.00014699    0.00005491   -0.00052895    0.00032706
    3    0.00000000   -0.00000000    0.00000000   -0.00000000
 Gradient time:  CPU 1.45 s  wall 1.46 s
 ----------------------------------------------------------------
             Standard Nuclear Orientation (Angstroms)
    I     Atom           X                Y                Z
 ----------------------------------------------------------------
    1      Cl      1.2466127273    -0.2195049487    -0.0000000000
    2      N      -0.0401311383     0.9565800491     0.0000000000
    3      N      -1.1994394405     0.5964637920     0.0010000000
    4      F      -1.3906024791    -0.7933025289    -0.0000000000
 ----------------------------------------------------------------
 Nuclear Repulsion Energy =   150.7504478495 hartrees
 There are       20 alpha and       20 beta electrons

                       Distance Matrix (Angstroms)
             Cl(  1)   N (  2)   N (  3)
   N (  2)  1.743240
   N (  3)  2.578561  1.213952
   F (  4)  2.698916  2.210399  1.402852

 Requested basis set is 6-311++G(d,p)
 There are 31 shells and 96 basis functions
 A cutoff of  1.0D-14 yielded    473 shell pairs
 There are      4694 function pairs (      5105 Cartesian)
 Smallest overlap matrix eigenvalue = 1.95E-04
 Guess MOs from SCF MO coefficient file

 -----------------------------------------------------------------------
  General SCF calculation program by
  Eric Jon Sundstrom, Paul Horn, Yuezhi Mao, Dmitri Zuev, Alec White,
  David Stuck, Shaama M.S., Shane Yost, Joonho Lee, David Small,
  Daniel Levine, Susi Lehtola, Hugh Burton, Evgeny Epifanovsky
 -----------------------------------------------------------------------
 Hartree-Fock
 using 6 threads for integral computing
 -------------------------------------------------------
 OpenMP Integral computing Module                
 Release: version 2.0, May 2017, Q-Chem Inc. Pleasanton 
 -------------------------------------------------------
 A restricted SCF calculation will be
 performed using DIIS
 SCF converges when DIIS error is below 1.0e-08
 ---------------------------------------
  Cycle       Energy         DIIS error
 ---------------------------------------
    1    -667.7352475652      3.69e-05  
    2    -667.7352494113      9.57e-06  
    3    -667.7352496252      4.59e-06  
    4    -667.7352496547      1.81e-06  
    5    -667.7352496647      6.78e-07  
    6    -667.7352496666      3.29e-07  
    7    -667.7352496669      1.32e-07  
    8    -667.7352496670      4.68e-08  
    9    -667.7352496670      1.84e-08  
   10    -667.7352496670      5.69e-09  Convergence criterion met
 ---------------------------------------
 SCF time:   CPU 3.35s  wall 1.00s 
 SCF   energy in the final basis set =     -667.7352496670
 Total energy in the final basis set =     -667.7352496670


 ------------------------------------------------------------------------------

   CCMAN2: suite of methods based on coupled cluster
           and equation of motion theories.

   Components:
   * libvmm-1.3-trunk
     by Evgeny Epifanovsky, Ilya Kaliman.
   * libtensor-2.5-trunk
     by Evgeny Epifanovsky, Michael Wormit, Dmitry Zuev, Sam Manzer, 
        Ilya Kaliman.
   * libcc-2.5-trunk
     by Evgeny Epifanovsky, Arik Landau, Tomasz Kus, Kirill Khistyaev, 
        Dmitry Zuev, Prashant Manohar, Xintian Feng, Anna Krylov, 
        Matthew Goldey, Alec White, Thomas Jagau, Kaushik Nanda, 
        Anastasia Gunina, Alexander Kunitsa, Joonho Lee.

   CCMAN original authors:
   Anna I. Krylov, C. David Sherrill, Steven R. Gwaltney,
   Edward F. C. Byrd (2000)
   Sergey V. Levchenko, Lyudmila V. Slipchenko, Tao Wang,
   Ana-Maria C. Cristian (2003)
   Piotr A. Pieniazek, C. Melania Oana, Evgeny Epifanovsky (2007)
   Prashant Manohar (2009)

 ------------------------------------------------------------------------------


 Allocating and initializing 63808MB of RAM...
 Calculation will run on 6 cores.


 Alpha MOs, Restricted
 -- Occupied --                  
-104.91  -26.36  -15.79  -15.75  -10.63   -8.10   -8.10   -8.10
  1 A     2 A     3 A     4 A     5 A     6 A     7 A     8 A                  
 -1.679  -1.438  -1.169  -0.911  -0.765  -0.764  -0.746  -0.622
  9 A    10 A    11 A    12 A    13 A    14 A    15 A    16 A                  
 -0.609  -0.531  -0.493  -0.483
 17 A    18 A    19 A    20 A                                                  
 -- Virtual --                   
  0.057   0.068   0.091   0.117   0.120   0.130   0.157   0.179
 21 A    22 A    23 A    24 A    25 A    26 A    27 A    28 A                  
  0.188   0.216   0.243   0.257   0.297   0.307   0.314   0.371
 29 A    30 A    31 A    32 A    33 A    34 A    35 A    36 A                  
  0.391   0.437   0.509   0.545   0.572   0.581   0.619   0.841
 37 A    38 A    39 A    40 A    41 A    42 A    43 A    44 A                  
  0.898   0.943   0.958   0.992   1.053   1.095   1.112   1.153
 45 A    46 A    47 A    48 A    49 A    50 A    51 A    52 A                  
  1.173   1.252   1.278   1.340   1.495   1.542   1.594   1.633
 53 A    54 A    55 A    56 A    57 A    58 A    59 A    60 A                  
  1.876   2.008   2.022   2.171   2.349   2.364   2.566   2.591
 61 A    62 A    63 A    64 A    65 A    66 A    67 A    68 A                  
  2.603   2.674   2.871   2.999   3.092   3.312   3.994   4.038
 69 A    70 A    71 A    72 A    73 A    74 A    75 A    76 A                  
  4.167   4.174   4.219   4.276   4.364   4.375   4.530   4.978
 77 A    78 A    79 A    80 A    81 A    82 A    83 A    84 A                  
  5.515   6.887   6.942   7.143  10.314  26.597  26.674  27.057
 85 A    86 A    87 A    88 A    89 A    90 A    91 A    92 A                  
 36.515  37.053  68.711 219.154
 93 A    94 A    95 A    96 A                                                  

 Beta MOs, Restricted
 -- Occupied --                  
-104.91  -26.36  -15.79  -15.75  -10.63   -8.10   -8.10   -8.10
  1 A     2 A     3 A     4 A     5 A     6 A     7 A     8 A                  
 -1.679  -1.438  -1.169  -0.911  -0.765  -0.764  -0.746  -0.622
  9 A    10 A    11 A    12 A    13 A    14 A    15 A    16 A                  
 -0.609  -0.531  -0.493  -0.483
 17 A    18 A    19 A    20 A                                                  
 -- Virtual --                   
  0.057   0.068   0.091   0.117   0.120   0.130   0.157   0.179
 21 A    22 A    23 A    24 A    25 A    26 A    27 A    28 A                  
  0.188   0.216   0.243   0.257   0.297   0.307   0.314   0.371
 29 A    30 A    31 A    32 A    33 A    34 A    35 A    36 A                  
  0.391   0.437   0.509   0.545   0.572   0.581   0.619   0.841
 37 A    38 A    39 A    40 A    41 A    42 A    43 A    44 A                  
  0.898   0.943   0.958   0.992   1.053   1.095   1.112   1.153
 45 A    46 A    47 A    48 A    49 A    50 A    51 A    52 A                  
  1.173   1.252   1.278   1.340   1.495   1.542   1.594   1.633
 53 A    54 A    55 A    56 A    57 A    58 A    59 A    60 A                  
  1.876   2.008   2.022   2.171   2.349   2.364   2.566   2.591
 61 A    62 A    63 A    64 A    65 A    66 A    67 A    68 A                  
  2.603   2.674   2.871   2.999   3.092   3.312   3.994   4.038
 69 A    70 A    71 A    72 A    73 A    74 A    75 A    76 A                  
  4.167   4.174   4.219   4.276   4.364   4.375   4.530   4.978
 77 A    78 A    79 A    80 A    81 A    82 A    83 A    84 A                  
  5.515   6.887   6.942   7.143  10.314  26.597  26.674  27.057
 85 A    86 A    87 A    88 A    89 A    90 A    91 A    92 A                  
 36.515  37.053  68.711 219.154
 93 A    94 A    95 A    96 A                                                  

 Occupation and symmetry of molecular orbitals

 Point group: C1 (1 irreducible representation).

                           A     All 
 -------------------------------------
 All molecular orbitals:
  - Alpha                  96    96  
  - Beta                   96    96  
 -------------------------------------
 Alpha orbitals:
  - Frozen occupied        8     8   
  - Active occupied        12    12  
  - Active virtual         76    76  
  - Frozen virtual         0     0   
 -------------------------------------
 Beta orbitals:
  - Frozen occupied        8     8   
  - Active occupied        12    12  
  - Active virtual         76    76  
  - Frozen virtual         0     0   
 -------------------------------------

 Import integrals:   CPU 0.00 s  wall 0.00 s

 Import integrals:   CPU 14.90 s  wall 4.29 s

 MP2 amplitudes:   CPU 0.06 s  wall 0.05 s

Running a double precision version
           CCSD T amplitudes will be solved using DIIS.

           Start     Size      MaxIter   EConv     TConv     
           3         7         100       1.00e-07  1.00e-05  
 ------------------------------------------------------------------------------
           Energy (a.u.)   Ediff      Tdiff       Comment
 ------------------------------------------------------------------------------
          -668.43928994                           
     1    -668.42277731   1.65e-02   7.42e-01     
     2    -668.45076378   2.80e-02   1.01e-01     
     3    -668.44810486   2.66e-03   4.71e-02     
     4    -668.45129966   3.19e-03   2.03e-02     Switched to DIIS steps.
     5    -668.45247711   1.18e-03   1.24e-02     
     6    -668.45260167   1.25e-04   3.06e-03     
     7    -668.45262109   1.94e-05   1.51e-03     
     8    -668.45263047   9.38e-06   5.48e-04     
     9    -668.45263570   5.23e-06   3.09e-04     
    10    -668.45263629   5.90e-07   7.58e-05     
    11    -668.45263644   1.52e-07   3.01e-05     
    12    -668.45263645   6.31e-09   1.94e-05     
    13    -668.45263641   3.81e-08   6.43e-06     
 ------------------------------------------------------------------------------
          -668.45263641                           CCSD T converged.

End of double precision
 SCF energy                 = -667.73524967
 MP2 energy                 = -668.43928994
 CCSD correlation energy     =   -0.71738674
 CCSD total energy           = -668.45263641

 CCSD  T1^2 = 0.0167  T2^2 = 0.2382  Leading amplitudes:

 Amplitude    Orbitals with energies
 -0.0328       17 (A) A                  ->    22 (A) A                   
              -0.6086                          0.0677                     
 -0.0328       17 (A) B                  ->    22 (A) B                   
              -0.6086                          0.0677                     
 -0.0254       15 (A) A                  ->    22 (A) A                   
              -0.7456                          0.0677                     
 -0.0254       15 (A) B                  ->    22 (A) B                   
              -0.7456                          0.0677                     

 Amplitude    Orbitals with energies
 -0.0685       17 (A) A      17 (A) B    ->    22 (A) A      22 (A) B     
              -0.6086       -0.6086            0.0677        0.0677       
  0.0685       17 (A) A      17 (A) B    ->    22 (A) B      22 (A) A     
              -0.6086       -0.6086            0.0677        0.0677       
  0.0685       17 (A) B      17 (A) A    ->    22 (A) A      22 (A) B     
              -0.6086       -0.6086            0.0677        0.0677       
 -0.0685       17 (A) B      17 (A) A    ->    22 (A) B      22 (A) A     
              -0.6086       -0.6086            0.0677        0.0677       

 Computing CCSD intemediates for later calculations in double precision
 Finished.

Running a double precision version
           CCSD Lambda amplitudes will be solved using DIIS.
           Start     Size      MaxIter   EConv     LConv     
           3         7         100       1.00e-07  1.00e-05  
 ------------------------------------------------------------------------------
            Enorm      Ldiff       Comment
 ------------------------------------------------------------------------------
     1     5.61e-02   3.81e-02     
     2     1.77e-02   6.51e-03     
     3     7.92e-03   1.18e-03     
     4     4.18e-03   1.31e-03     Switched to DIIS steps.
     5     1.44e-03   8.18e-04     
     6     7.23e-04   2.50e-04     
     7     2.31e-04   8.38e-05     
     8     9.69e-05   3.14e-06     
     9     3.21e-05   4.08e-06     
    10     1.46e-05   8.59e-07     
    11     7.41e-06   1.51e-07     
    12     3.13e-06   3.00e-07     
    13     1.36e-06   1.61e-07     
    14     5.92e-07   1.91e-09     
    15     2.39e-07   2.32e-09     
    16     1.25e-07   2.09e-08     
    17     5.31e-08   1.04e-08     
 ------------------------------------------------------------------------------
                                   CCSD Lambda converged.

 Computing density matrices in double precision...
           Orbital response amplitudes will be solved using DIIS.
           Start     Size      MaxIter   EConv     LConv     
           3         7         100       1.00e-06  1.00e-06  
 ------------------------------------------------------------------------------
            Enorm      Ldiff       Comment
 ------------------------------------------------------------------------------
     1     9.27e-02   1.82e-03     
     2     7.51e-02   1.81e-02     
     3     8.67e-02   2.90e-02     
     4     7.64e-03   3.79e-02     Switched to DIIS steps.
     5     2.47e-03   8.46e-04     
     6     8.27e-04   1.37e-04     
     7     2.36e-04   8.19e-05     
     8     6.54e-05   3.29e-05     
     9     3.35e-05   7.77e-06     
    10     6.99e-06   3.43e-06     
    11     1.85e-06   5.93e-07     
    12     4.21e-07   1.82e-07     
 ------------------------------------------------------------------------------
                                   Orbital response converged.

 Computing density matrices... Done.
 CCSD calculation:   CPU 380.89 s  wall 72.23 s

 Transferring MO TPDM to AO TPDM
 Transferring g2_o1o1o1o1
 Transferring g2_o1o1o1v1
 Transferring g2_o1o1v1v1
 Transferring g2_o1v1o1v1
 Transferring g2_o1v1v1v1
 Transferring g2_v1v1v1v1
 Adding separable TPDM
 Computing TPDM gradient
 --------------------------------------------------------
 2e gradient
  Atom          X               Y               Z
 --------------------------------------------------------
    1        -18.270059        7.757806        0.001128  
    2         -7.021970      -14.136019        0.009974  
    3         16.709418       -5.053367       -0.017046  
    4          8.582610       11.431580        0.005945  
 --------------------------------------------------------
 --------------------------------------------------------
 Final gradient
  Atom          X               Y               Z
 --------------------------------------------------------
    1        -18.270059        7.757806        0.001128  
    2         -7.021970      -14.136019        0.009974  
    3         16.709418       -5.053367       -0.017046  
    4          8.582610       11.431580        0.005945  
 --------------------------------------------------------
 Analytic gradient from two-electron contribution:   CPU 109.02 s  wall 32.31 s

 Total ccman2 time:   CPU 510.20 s  wall 111.04 s


 --------------------------------------------------------------

                    Orbital Energies (a.u.)
 --------------------------------------------------------------

 Alpha MOs
 -- Occupied --
******* -26.363 -15.787 -15.746 -10.635  -8.103  -8.099  -8.099
 -1.679  -1.438  -1.169  -0.911  -0.765  -0.764  -0.746  -0.622
 -0.609  -0.531  -0.493  -0.483
 -- Virtual --
  0.057   0.068   0.091   0.117   0.120   0.130   0.157   0.179
  0.188   0.216   0.243   0.257   0.297   0.307   0.314   0.371
  0.391   0.437   0.509   0.545   0.572   0.581   0.619   0.841
  0.898   0.943   0.958   0.992   1.053   1.095   1.112   1.153
  1.173   1.252   1.278   1.340   1.495   1.542   1.594   1.633
  1.876   2.008   2.022   2.171   2.349   2.364   2.566   2.591
  2.603   2.674   2.871   2.999   3.092   3.312   3.994   4.038
  4.167   4.174   4.219   4.276   4.364   4.375   4.530   4.978
  5.515   6.887   6.942   7.143  10.314  26.597  26.674  27.057
 36.515  37.053  68.711 219.154
 --------------------------------------------------------------

          Ground-State Mulliken Net Atomic Charges

     Atom                 Charge (a.u.)
  ----------------------------------------
      1 Cl                   -0.017393
      2 N                     0.161948
      3 N                    -0.081633
      4 F                    -0.062922
  ----------------------------------------
  Sum of atomic charges =     0.000000

 -----------------------------------------------------------------
                    Cartesian Multipole Moments
 -----------------------------------------------------------------
    Charge (ESU x 10^10)
                -0.0000
    Dipole Moment (Debye)
         X       0.8966      Y      -0.1742      Z       0.0001
       Tot       0.9133
    Quadrupole Moments (Debye-Ang)
        XX     -29.2447     XY      -1.2611     YY     -30.3142
        XZ       0.0011     YZ      -0.0011     ZZ     -27.8338
    Octopole Moments (Debye-Ang^2)
       XXX       0.6992    XXY      -4.2606    XYY       0.1888
       YYY      -8.7552    XXZ      -0.0064    XYZ       0.0009
       YYZ      -0.0068    XZZ      -2.6847    YZZ      -1.3643
       ZZZ      -0.0154
    Hexadecapole Moments (Debye-Ang^3)
      XXXX    -247.6553   XXXY       1.3560   XXYY     -56.9962
      XYYY       5.3561   YYYY     -95.9804   XXXZ       0.0266
      XXYZ      -0.0068   XYYZ       0.0093   YYYZ      -0.0098
      XXZZ     -46.0717   XYZZ       1.9710   YYZZ     -19.9457
      XZZZ       0.0198   YZZZ      -0.0106   ZZZZ     -26.4812
 -----------------------------------------------------------------
 DrvMan completing analytic gradient of the correlated energy
 Correlated dipole moment
            1
    1   0.3527399
    2  -0.0685277
    3   0.0000428
 Energy read as -668.452636409
 Full Analytical Gradient: (in a.u., or Hartree/Bohr)
             1             2             3             4
    1   -0.00012412   -0.00009243    0.00023176   -0.00001522
    2    0.00012878   -0.00019258    0.00004996    0.00001384
    3    0.00004911   -0.00011303    0.00012207   -0.00005816
 Gradient time:  CPU 1.40 s  wall 1.43 s
 ----------------------------------------------------------------
             Standard Nuclear Orientation (Angstroms)
    I     Atom           X                Y                Z
 ----------------------------------------------------------------
    1      Cl      1.2466127273    -0.2195049487    -0.0000000000
    2      N      -0.0401311383     0.9565800491     0.0000000000
    3      N      -1.1994394405     0.5964637920     0.0000000000
    4      F      -1.3896024791    -0.7933025289    -0.0000000000
 ----------------------------------------------------------------
 Nuclear Repulsion Energy =   150.7677995327 hartrees
 There are       20 alpha and       20 beta electrons

                       Distance Matrix (Angstroms)
             Cl(  1)   N (  2)   N (  3)
   N (  2)  1.743240
   N (  3)  2.578561  1.213952
   F (  4)  2.697939  2.209788  1.402716

 Requested basis set is 6-311++G(d,p)
 There are 31 shells and 96 basis functions
 A cutoff of  1.0D-14 yielded    473 shell pairs
 There are      4694 function pairs (      5105 Cartesian)
 Smallest overlap matrix eigenvalue = 1.95E-04
 Guess MOs from SCF MO coefficient file

 -----------------------------------------------------------------------
  General SCF calculation program by
  Eric Jon Sundstrom, Paul Horn, Yuezhi Mao, Dmitri Zuev, Alec White,
  David Stuck, Shaama M.S., Shane Yost, Joonho Lee, David Small,
  Daniel Levine, Susi Lehtola, Hugh Burton, Evgeny Epifanovsky
 -----------------------------------------------------------------------
 Hartree-Fock
 using 6 threads for integral computing
 -------------------------------------------------------
 OpenMP Integral computing Module                
 Release: version 2.0, May 2017, Q-Chem Inc. Pleasanton 
 -------------------------------------------------------
 A restricted SCF calculation will be
 performed using DIIS
 SCF converges when DIIS error is below 1.0e-08
 ---------------------------------------
  Cycle       Energy         DIIS error
 ---------------------------------------
    1    -667.7352646846      2.49e-05  
    2    -667.7352656653      7.23e-06  
    3    -667.7352658199      2.47e-06  
    4    -667.7352658375      1.47e-06  
    5    -667.7352658428      5.38e-07  
    6    -667.7352658440      2.17e-07  
    7    -667.7352658442      7.61e-08  
    8    -667.7352658442      2.67e-08  
    9    -667.7352658442      9.00e-09  Convergence criterion met
 ---------------------------------------
 SCF time:   CPU 3.07s  wall 1.00s 
 SCF   energy in the final basis set =     -667.7352658442
 Total energy in the final basis set =     -667.7352658442


 ------------------------------------------------------------------------------

   CCMAN2: suite of methods based on coupled cluster
           and equation of motion theories.

   Components:
   * libvmm-1.3-trunk
     by Evgeny Epifanovsky, Ilya Kaliman.
   * libtensor-2.5-trunk
     by Evgeny Epifanovsky, Michael Wormit, Dmitry Zuev, Sam Manzer, 
        Ilya Kaliman.
   * libcc-2.5-trunk
     by Evgeny Epifanovsky, Arik Landau, Tomasz Kus, Kirill Khistyaev, 
        Dmitry Zuev, Prashant Manohar, Xintian Feng, Anna Krylov, 
        Matthew Goldey, Alec White, Thomas Jagau, Kaushik Nanda, 
        Anastasia Gunina, Alexander Kunitsa, Joonho Lee.

   CCMAN original authors:
   Anna I. Krylov, C. David Sherrill, Steven R. Gwaltney,
   Edward F. C. Byrd (2000)
   Sergey V. Levchenko, Lyudmila V. Slipchenko, Tao Wang,
   Ana-Maria C. Cristian (2003)
   Piotr A. Pieniazek, C. Melania Oana, Evgeny Epifanovsky (2007)
   Prashant Manohar (2009)

 ------------------------------------------------------------------------------


 Allocating and initializing 63808MB of RAM...
 Calculation will run on 6 cores.


 Alpha MOs, Restricted
 -- Occupied --                  
-104.91  -26.36  -15.79  -15.75  -10.63   -8.10   -8.10   -8.10
  1 A     2 A     3 A     4 A     5 A     6 A     7 A     8 A                  
 -1.680  -1.438  -1.169  -0.911  -0.765  -0.764  -0.746  -0.622
  9 A    10 A    11 A    12 A    13 A    14 A    15 A    16 A                  
 -0.609  -0.531  -0.493  -0.483
 17 A    18 A    19 A    20 A                                                  
 -- Virtual --                   
  0.057   0.068   0.091   0.117   0.120   0.130   0.157   0.179
 21 A    22 A    23 A    24 A    25 A    26 A    27 A    28 A                  
  0.188   0.216   0.243   0.257   0.297   0.307   0.314   0.371
 29 A    30 A    31 A    32 A    33 A    34 A    35 A    36 A                  
  0.391   0.437   0.509   0.545   0.572   0.581   0.619   0.841
 37 A    38 A    39 A    40 A    41 A    42 A    43 A    44 A                  
  0.898   0.943   0.958   0.992   1.053   1.095   1.112   1.153
 45 A    46 A    47 A    48 A    49 A    50 A    51 A    52 A                  
  1.173   1.252   1.278   1.340   1.495   1.542   1.594   1.633
 53 A    54 A    55 A    56 A    57 A    58 A    59 A    60 A                  
  1.876   2.008   2.022   2.171   2.349   2.364   2.566   2.591
 61 A    62 A    63 A    64 A    65 A    66 A    67 A    68 A                  
  2.603   2.674   2.871   2.999   3.091   3.312   3.994   4.038
 69 A    70 A    71 A    72 A    73 A    74 A    75 A    76 A                  
  4.167   4.174   4.219   4.276   4.364   4.375   4.530   4.978
 77 A    78 A    79 A    80 A    81 A    82 A    83 A    84 A                  
  5.516   6.887   6.942   7.144  10.314  26.597  26.674  27.057
 85 A    86 A    87 A    88 A    89 A    90 A    91 A    92 A                  
 36.515  37.053  68.711 219.155
 93 A    94 A    95 A    96 A                                                  

 Beta MOs, Restricted
 -- Occupied --                  
-104.91  -26.36  -15.79  -15.75  -10.63   -8.10   -8.10   -8.10
  1 A     2 A     3 A     4 A     5 A     6 A     7 A     8 A                  
 -1.680  -1.438  -1.169  -0.911  -0.765  -0.764  -0.746  -0.622
  9 A    10 A    11 A    12 A    13 A    14 A    15 A    16 A                  
 -0.609  -0.531  -0.493  -0.483
 17 A    18 A    19 A    20 A                                                  
 -- Virtual --                   
  0.057   0.068   0.091   0.117   0.120   0.130   0.157   0.179
 21 A    22 A    23 A    24 A    25 A    26 A    27 A    28 A                  
  0.188   0.216   0.243   0.257   0.297   0.307   0.314   0.371
 29 A    30 A    31 A    32 A    33 A    34 A    35 A    36 A                  
  0.391   0.437   0.509   0.545   0.572   0.581   0.619   0.841
 37 A    38 A    39 A    40 A    41 A    42 A    43 A    44 A                  
  0.898   0.943   0.958   0.992   1.053   1.095   1.112   1.153
 45 A    46 A    47 A    48 A    49 A    50 A    51 A    52 A                  
  1.173   1.252   1.278   1.340   1.495   1.542   1.594   1.633
 53 A    54 A    55 A    56 A    57 A    58 A    59 A    60 A                  
  1.876   2.008   2.022   2.171   2.349   2.364   2.566   2.591
 61 A    62 A    63 A    64 A    65 A    66 A    67 A    68 A                  
  2.603   2.674   2.871   2.999   3.091   3.312   3.994   4.038
 69 A    70 A    71 A    72 A    73 A    74 A    75 A    76 A                  
  4.167   4.174   4.219   4.276   4.364   4.375   4.530   4.978
 77 A    78 A    79 A    80 A    81 A    82 A    83 A    84 A                  
  5.516   6.887   6.942   7.144  10.314  26.597  26.674  27.057
 85 A    86 A    87 A    88 A    89 A    90 A    91 A    92 A                  
 36.515  37.053  68.711 219.155
 93 A    94 A    95 A    96 A                                                  

 Occupation and symmetry of molecular orbitals

 Point group: C1 (1 irreducible representation).

                           A     All 
 -------------------------------------
 All molecular orbitals:
  - Alpha                  96    96  
  - Beta                   96    96  
 -------------------------------------
 Alpha orbitals:
  - Frozen occupied        8     8   
  - Active occupied        12    12  
  - Active virtual         76    76  
  - Frozen virtual         0     0   
 -------------------------------------
 Beta orbitals:
  - Frozen occupied        8     8   
  - Active occupied        12    12  
  - Active virtual         76    76  
  - Frozen virtual         0     0   
 -------------------------------------

 Import integrals:   CPU 0.00 s  wall 0.00 s

 Import integrals:   CPU 14.53 s  wall 4.25 s

 MP2 amplitudes:   CPU 0.04 s  wall 0.03 s

Running a double precision version
           CCSD T amplitudes will be solved using DIIS.

           Start     Size      MaxIter   EConv     TConv     
           3         7         100       1.00e-07  1.00e-05  
 ------------------------------------------------------------------------------
           Energy (a.u.)   Ediff      Tdiff       Comment
 ------------------------------------------------------------------------------
          -668.43928375                           
     1    -668.42278439   1.65e-02   7.42e-01     
     2    -668.45076255   2.80e-02   1.01e-01     
     3    -668.44810705   2.66e-03   4.71e-02     
     4    -668.45130036   3.19e-03   2.03e-02     Switched to DIIS steps.
     5    -668.45247732   1.18e-03   1.24e-02     
     6    -668.45260175   1.24e-04   3.06e-03     
     7    -668.45262113   1.94e-05   1.51e-03     
     8    -668.45263049   9.36e-06   5.47e-04     
     9    -668.45263571   5.22e-06   3.09e-04     
    10    -668.45263630   5.90e-07   7.57e-05     
    11    -668.45263645   1.51e-07   3.00e-05     
    12    -668.45263646   6.45e-09   1.94e-05     
    13    -668.45263642   3.81e-08   6.42e-06     
 ------------------------------------------------------------------------------
          -668.45263642                           CCSD T converged.

End of double precision
 SCF energy                 = -667.73526584
 MP2 energy                 = -668.43928375
 CCSD correlation energy     =   -0.71737058
 CCSD total energy           = -668.45263642

 CCSD  T1^2 = 0.0167  T2^2 = 0.2382  Leading amplitudes:

 Amplitude    Orbitals with energies
 -0.0329       17 (A) A                  ->    22 (A) A                   
              -0.6086                          0.0677                     
 -0.0329       17 (A) B                  ->    22 (A) B                   
              -0.6086                          0.0677                     
  0.0254       15 (A) A                  ->    22 (A) A                   
              -0.7457                          0.0677                     
  0.0254       15 (A) B                  ->    22 (A) B                   
              -0.7457                          0.0677                     

 Amplitude    Orbitals with energies
 -0.0685       17 (A) A      17 (A) B    ->    22 (A) A      22 (A) B     
              -0.6086       -0.6086            0.0677        0.0677       
  0.0685       17 (A) A      17 (A) B    ->    22 (A) B      22 (A) A     
              -0.6086       -0.6086            0.0677        0.0677       
  0.0685       17 (A) B      17 (A) A    ->    22 (A) A      22 (A) B     
              -0.6086       -0.6086            0.0677        0.0677       
 -0.0685       17 (A) B      17 (A) A    ->    22 (A) B      22 (A) A     
              -0.6086       -0.6086            0.0677        0.0677       

 Computing CCSD intemediates for later calculations in double precision
 Finished.

Running a double precision version
           CCSD Lambda amplitudes will be solved using DIIS.
           Start     Size      MaxIter   EConv     LConv     
           3         7         100       1.00e-07  1.00e-05  
 ------------------------------------------------------------------------------
            Enorm      Ldiff       Comment
 ------------------------------------------------------------------------------
     1     5.61e-02   3.81e-02     
     2     1.77e-02   6.51e-03     
     3     7.91e-03   1.18e-03     
     4     4.18e-03   1.31e-03     Switched to DIIS steps.
     5     1.44e-03   8.18e-04     
     6     7.23e-04   2.50e-04     
     7     2.31e-04   8.37e-05     
     8     9.68e-05   3.11e-06     
     9     3.21e-05   4.09e-06     
    10     1.46e-05   8.61e-07     
    11     7.40e-06   1.51e-07     
    12     3.13e-06   2.99e-07     
    13     1.36e-06   1.61e-07     
    14     5.91e-07   1.76e-09     
    15     2.39e-07   2.31e-09     
    16     1.25e-07   2.09e-08     
    17     5.30e-08   1.04e-08     
 ------------------------------------------------------------------------------
                                   CCSD Lambda converged.

 Computing density matrices in double precision...
           Orbital response amplitudes will be solved using DIIS.
           Start     Size      MaxIter   EConv     LConv     
           3         7         100       1.00e-06  1.00e-06  
 ------------------------------------------------------------------------------
            Enorm      Ldiff       Comment
 ------------------------------------------------------------------------------
     1     9.26e-02   1.82e-03     
     2     7.51e-02   1.81e-02     
     3     8.66e-02   2.90e-02     
     4     7.63e-03   3.79e-02     Switched to DIIS steps.
     5     2.47e-03   8.45e-04     
     6     8.27e-04   1.36e-04     
     7     2.35e-04   8.18e-05     
     8     6.52e-05   3.29e-05     
     9     3.35e-05   7.76e-06     
    10     6.98e-06   3.43e-06     
    11     1.85e-06   5.94e-07     
    12     4.21e-07   1.83e-07     
 ------------------------------------------------------------------------------
                                   Orbital response converged.

 Computing density matrices... Done.
 CCSD calculation:   CPU 382.29 s  wall 72.74 s

 Transferring MO TPDM to AO TPDM
 Transferring g2_o1o1o1o1
 Transferring g2_o1o1o1v1
 Transferring g2_o1o1v1v1
 Transferring g2_o1v1o1v1
 Transferring g2_o1v1v1v1
 Transferring g2_v1v1v1v1
 Adding separable TPDM
 Computing TPDM gradient
 --------------------------------------------------------
 2e gradient
  Atom          X               Y               Z
 --------------------------------------------------------
    1        -18.273206        7.757341       -0.000000  
    2         -7.021337      -14.135622       -0.000000  
    3         16.716381       -5.058103        0.000001  
    4          8.578162       11.436384        0.000000  
 --------------------------------------------------------
 --------------------------------------------------------
 Final gradient
  Atom          X               Y               Z
 --------------------------------------------------------
    1        -18.273206        7.757341       -0.000000  
    2         -7.021337      -14.135622       -0.000000  
    3         16.716381       -5.058103        0.000001  
    4          8.578162       11.436384        0.000000  
 --------------------------------------------------------
 Analytic gradient from two-electron contribution:   CPU 107.61 s  wall 31.52 s

 Total ccman2 time:   CPU 508.00 s  wall 109.79 s


 --------------------------------------------------------------

                    Orbital Energies (a.u.)
 --------------------------------------------------------------

 Alpha MOs
 -- Occupied --
******* -26.363 -15.787 -15.746 -10.635  -8.103  -8.099  -8.099
 -1.680  -1.438  -1.169  -0.911  -0.765  -0.764  -0.746  -0.622
 -0.609  -0.531  -0.493  -0.483
 -- Virtual --
  0.057   0.068   0.091   0.117   0.120   0.130   0.157   0.179
  0.188   0.216   0.243   0.257   0.297   0.307   0.314   0.371
  0.391   0.437   0.509   0.545   0.572   0.581   0.619   0.841
  0.898   0.943   0.958   0.992   1.053   1.095   1.112   1.153
  1.173   1.252   1.278   1.340   1.495   1.542   1.594   1.633
  1.876   2.008   2.022   2.171   2.349   2.364   2.566   2.591
  2.603   2.674   2.871   2.999   3.091   3.312   3.994   4.038
  4.167   4.174   4.219   4.276   4.364   4.375   4.530   4.978
  5.516   6.887   6.942   7.144  10.314  26.597  26.674  27.057
 36.515  37.053  68.711 219.155
 --------------------------------------------------------------

          Ground-State Mulliken Net Atomic Charges

     Atom                 Charge (a.u.)
  ----------------------------------------
      1 Cl                   -0.017358
      2 N                     0.161870
      3 N                    -0.081615
      4 F                    -0.062897
  ----------------------------------------
  Sum of atomic charges =    -0.000000

 -----------------------------------------------------------------
                    Cartesian Multipole Moments
 -----------------------------------------------------------------
    Charge (ESU x 10^10)
                -0.0000
    Dipole Moment (Debye)
         X       0.8954      Y      -0.1746      Z      -0.0000
       Tot       0.9122
    Quadrupole Moments (Debye-Ang)
        XX     -29.2422     XY      -1.2616     YY     -30.3145
        XZ       0.0000     YZ      -0.0000     ZZ     -27.8336
    Octopole Moments (Debye-Ang^2)
       XXX       0.6787    XXY      -4.2613    XYY       0.1821
       YYY      -8.7570    XXZ      -0.0000    XYZ       0.0000
       YYZ       0.0000    XZZ      -2.6900    YZZ      -1.3646
       ZZZ      -0.0000
    Hexadecapole Moments (Debye-Ang^3)
      XXXX    -247.5611   XXXY       1.3682   XXYY     -56.9817
      XYYY       5.3643   YYYY     -95.9819   XXXZ       0.0000
      XXYZ      -0.0000   XYYZ       0.0000   YYYZ      -0.0000
      XXZZ     -46.0574   XYZZ       1.9749   YYZZ     -19.9458
      XZZZ       0.0000   YZZZ      -0.0000   ZZZZ     -26.4810
 -----------------------------------------------------------------
 DrvMan completing analytic gradient of the correlated energy
 Correlated dipole moment
            1
    1   0.3522616
    2  -0.0686834
    3  -0.0000001
 Energy read as -668.452636420
 Full Analytical Gradient: (in a.u., or Hartree/Bohr)
             1             2             3             4
    1   -0.00012624   -0.00013773    0.00012792    0.00013604
    2    0.00010773   -0.00032932    0.00012979    0.00009179
    3    0.00000000    0.00000002   -0.00000003    0.00000000
 Gradient time:  CPU 1.43 s  wall 1.44 s
 ----------------------------------------------------------------
             Standard Nuclear Orientation (Angstroms)
    I     Atom           X                Y                Z
 ----------------------------------------------------------------
    1      Cl      1.2466127273    -0.2195049487    -0.0000000000
    2      N      -0.0401311383     0.9565800491     0.0000000000
    3      N      -1.1994394405     0.5964637920     0.0000000000
    4      F      -1.3916024791    -0.7933025289    -0.0000000000
 ----------------------------------------------------------------
 Nuclear Repulsion Energy =   150.7331230542 hartrees
 There are       20 alpha and       20 beta electrons

                       Distance Matrix (Angstroms)
             Cl(  1)   N (  2)   N (  3)
   N (  2)  1.743240
   N (  3)  2.578561  1.213952
   F (  4)  2.699893  2.211010  1.402989

 Requested basis set is 6-311++G(d,p)
 There are 31 shells and 96 basis functions
 A cutoff of  1.0D-14 yielded    473 shell pairs
 There are      4694 function pairs (      5105 Cartesian)
 Smallest overlap matrix eigenvalue = 1.95E-04
 Guess MOs from SCF MO coefficient file

 -----------------------------------------------------------------------
  General SCF calculation program by
  Eric Jon Sundstrom, Paul Horn, Yuezhi Mao, Dmitri Zuev, Alec White,
  David Stuck, Shaama M.S., Shane Yost, Joonho Lee, David Small,
  Daniel Levine, Susi Lehtola, Hugh Burton, Evgeny Epifanovsky
 -----------------------------------------------------------------------
 Hartree-Fock
 using 6 threads for integral computing
 -------------------------------------------------------
 OpenMP Integral computing Module                
 Release: version 2.0, May 2017, Q-Chem Inc. Pleasanton 
 -------------------------------------------------------
 A restricted SCF calculation will be
 performed using DIIS
 SCF converges when DIIS error is below 1.0e-08
 ---------------------------------------
  Cycle       Energy         DIIS error
 ---------------------------------------
    1    -667.7352325069      2.41e-05  
    2    -667.7352333569      7.21e-06  
    3    -667.7352334921      3.30e-06  
    4    -667.7352335133      1.76e-06  
    5    -667.7352335204      4.86e-07  
    6    -667.7352335210      1.84e-07  
    7    -667.7352335210      5.05e-08  
    8    -667.7352335211      1.64e-08  
    9    -667.7352335211      6.58e-09  Convergence criterion met
 ---------------------------------------
 SCF time:   CPU 3.22s  wall 1.00s 
 SCF   energy in the final basis set =     -667.7352335211
 Total energy in the final basis set =     -667.7352335211


 ------------------------------------------------------------------------------

   CCMAN2: suite of methods based on coupled cluster
           and equation of motion theories.

   Components:
   * libvmm-1.3-trunk
     by Evgeny Epifanovsky, Ilya Kaliman.
   * libtensor-2.5-trunk
     by Evgeny Epifanovsky, Michael Wormit, Dmitry Zuev, Sam Manzer, 
        Ilya Kaliman.
   * libcc-2.5-trunk
     by Evgeny Epifanovsky, Arik Landau, Tomasz Kus, Kirill Khistyaev, 
        Dmitry Zuev, Prashant Manohar, Xintian Feng, Anna Krylov, 
        Matthew Goldey, Alec White, Thomas Jagau, Kaushik Nanda, 
        Anastasia Gunina, Alexander Kunitsa, Joonho Lee.

   CCMAN original authors:
   Anna I. Krylov, C. David Sherrill, Steven R. Gwaltney,
   Edward F. C. Byrd (2000)
   Sergey V. Levchenko, Lyudmila V. Slipchenko, Tao Wang,
   Ana-Maria C. Cristian (2003)
   Piotr A. Pieniazek, C. Melania Oana, Evgeny Epifanovsky (2007)
   Prashant Manohar (2009)

 ------------------------------------------------------------------------------


 Allocating and initializing 63808MB of RAM...
 Calculation will run on 6 cores.


 Alpha MOs, Restricted
 -- Occupied --                  
-104.91  -26.36  -15.79  -15.75  -10.63   -8.10   -8.10   -8.10
  1 A     2 A     3 A     4 A     5 A     6 A     7 A     8 A                  
 -1.679  -1.438  -1.169  -0.911  -0.765  -0.764  -0.746  -0.622
  9 A    10 A    11 A    12 A    13 A    14 A    15 A    16 A                  
 -0.609  -0.531  -0.493  -0.483
 17 A    18 A    19 A    20 A                                                  
 -- Virtual --                   
  0.057   0.068   0.091   0.117   0.120   0.130   0.157   0.179
 21 A    22 A    23 A    24 A    25 A    26 A    27 A    28 A                  
  0.188   0.216   0.243   0.257   0.297   0.307   0.314   0.371
 29 A    30 A    31 A    32 A    33 A    34 A    35 A    36 A                  
  0.391   0.437   0.509   0.545   0.572   0.581   0.619   0.841
 37 A    38 A    39 A    40 A    41 A    42 A    43 A    44 A                  
  0.898   0.943   0.958   0.992   1.053   1.095   1.112   1.153
 45 A    46 A    47 A    48 A    49 A    50 A    51 A    52 A                  
  1.173   1.252   1.278   1.340   1.495   1.542   1.594   1.633
 53 A    54 A    55 A    56 A    57 A    58 A    59 A    60 A                  
  1.876   2.008   2.022   2.171   2.349   2.364   2.566   2.591
 61 A    62 A    63 A    64 A    65 A    66 A    67 A    68 A                  
  2.603   2.674   2.871   2.999   3.092   3.312   3.994   4.038
 69 A    70 A    71 A    72 A    73 A    74 A    75 A    76 A                  
  4.167   4.174   4.219   4.276   4.364   4.375   4.530   4.978
 77 A    78 A    79 A    80 A    81 A    82 A    83 A    84 A                  
  5.515   6.887   6.942   7.143  10.314  26.597  26.674  27.056
 85 A    86 A    87 A    88 A    89 A    90 A    91 A    92 A                  
 36.515  37.053  68.711 219.154
 93 A    94 A    95 A    96 A                                                  

 Beta MOs, Restricted
 -- Occupied --                  
-104.91  -26.36  -15.79  -15.75  -10.63   -8.10   -8.10   -8.10
  1 A     2 A     3 A     4 A     5 A     6 A     7 A     8 A                  
 -1.679  -1.438  -1.169  -0.911  -0.765  -0.764  -0.746  -0.622
  9 A    10 A    11 A    12 A    13 A    14 A    15 A    16 A                  
 -0.609  -0.531  -0.493  -0.483
 17 A    18 A    19 A    20 A                                                  
 -- Virtual --                   
  0.057   0.068   0.091   0.117   0.120   0.130   0.157   0.179
 21 A    22 A    23 A    24 A    25 A    26 A    27 A    28 A                  
  0.188   0.216   0.243   0.257   0.297   0.307   0.314   0.371
 29 A    30 A    31 A    32 A    33 A    34 A    35 A    36 A                  
  0.391   0.437   0.509   0.545   0.572   0.581   0.619   0.841
 37 A    38 A    39 A    40 A    41 A    42 A    43 A    44 A                  
  0.898   0.943   0.958   0.992   1.053   1.095   1.112   1.153
 45 A    46 A    47 A    48 A    49 A    50 A    51 A    52 A                  
  1.173   1.252   1.278   1.340   1.495   1.542   1.594   1.633
 53 A    54 A    55 A    56 A    57 A    58 A    59 A    60 A                  
  1.876   2.008   2.022   2.171   2.349   2.364   2.566   2.591
 61 A    62 A    63 A    64 A    65 A    66 A    67 A    68 A                  
  2.603   2.674   2.871   2.999   3.092   3.312   3.994   4.038
 69 A    70 A    71 A    72 A    73 A    74 A    75 A    76 A                  
  4.167   4.174   4.219   4.276   4.364   4.375   4.530   4.978
 77 A    78 A    79 A    80 A    81 A    82 A    83 A    84 A                  
  5.515   6.887   6.942   7.143  10.314  26.597  26.674  27.056
 85 A    86 A    87 A    88 A    89 A    90 A    91 A    92 A                  
 36.515  37.053  68.711 219.154
 93 A    94 A    95 A    96 A                                                  

 Occupation and symmetry of molecular orbitals

 Point group: C1 (1 irreducible representation).

                           A     All 
 -------------------------------------
 All molecular orbitals:
  - Alpha                  96    96  
  - Beta                   96    96  
 -------------------------------------
 Alpha orbitals:
  - Frozen occupied        8     8   
  - Active occupied        12    12  
  - Active virtual         76    76  
  - Frozen virtual         0     0   
 -------------------------------------
 Beta orbitals:
  - Frozen occupied        8     8   
  - Active occupied        12    12  
  - Active virtual         76    76  
  - Frozen virtual         0     0   
 -------------------------------------

 Import integrals:   CPU 0.00 s  wall 0.00 s

 Import integrals:   CPU 13.22 s  wall 5.15 s

 MP2 amplitudes:   CPU 0.04 s  wall 0.03 s

Running a double precision version
           CCSD T amplitudes will be solved using DIIS.

           Start     Size      MaxIter   EConv     TConv     
           3         7         100       1.00e-07  1.00e-05  
 ------------------------------------------------------------------------------
           Energy (a.u.)   Ediff      Tdiff       Comment
 ------------------------------------------------------------------------------
          -668.43929609                           
     1    -668.42277020   1.65e-02   7.42e-01     
     2    -668.45076496   2.80e-02   1.01e-01     
     3    -668.44810261   2.66e-03   4.71e-02     
     4    -668.45129891   3.20e-03   2.03e-02     Switched to DIIS steps.
     5    -668.45247686   1.18e-03   1.24e-02     
     6    -668.45260155   1.25e-04   3.06e-03     
     7    -668.45262101   1.95e-05   1.51e-03     
     8    -668.45263040   9.39e-06   5.48e-04     
     9    -668.45263564   5.24e-06   3.10e-04     
    10    -668.45263623   5.90e-07   7.58e-05     
    11    -668.45263638   1.53e-07   3.01e-05     
    12    -668.45263639   6.17e-09   1.94e-05     
    13    -668.45263635   3.81e-08   6.44e-06     
 ------------------------------------------------------------------------------
          -668.45263635                           CCSD T converged.

End of double precision
 SCF energy                 = -667.73523352
 MP2 energy                 = -668.43929609
 CCSD correlation energy     =   -0.71740283
 CCSD total energy           = -668.45263635

 CCSD  T1^2 = 0.0167  T2^2 = 0.2382  Leading amplitudes:

 Amplitude    Orbitals with energies
  0.0328       17 (A) A                  ->    22 (A) A                   
              -0.6086                          0.0677                     
  0.0328       17 (A) B                  ->    22 (A) B                   
              -0.6086                          0.0677                     
 -0.0254       15 (A) A                  ->    22 (A) A                   
              -0.7456                          0.0677                     
 -0.0254       15 (A) B                  ->    22 (A) B                   
              -0.7456                          0.0677                     

 Amplitude    Orbitals with energies
 -0.0685       17 (A) A      17 (A) B    ->    22 (A) A      22 (A) B     
              -0.6086       -0.6086            0.0677        0.0677       
  0.0685       17 (A) A      17 (A) B    ->    22 (A) B      22 (A) A     
              -0.6086       -0.6086            0.0677        0.0677       
  0.0685       17 (A) B      17 (A) A    ->    22 (A) A      22 (A) B     
              -0.6086       -0.6086            0.0677        0.0677       
 -0.0685       17 (A) B      17 (A) A    ->    22 (A) B      22 (A) A     
              -0.6086       -0.6086            0.0677        0.0677       

 Computing CCSD intemediates for later calculations in double precision
 Finished.

Running a double precision version
           CCSD Lambda amplitudes will be solved using DIIS.
           Start     Size      MaxIter   EConv     LConv     
           3         7         100       1.00e-07  1.00e-05  
 ------------------------------------------------------------------------------
            Enorm      Ldiff       Comment
 ------------------------------------------------------------------------------
     1     5.61e-02   3.82e-02     
     2     1.77e-02   6.51e-03     
     3     7.92e-03   1.18e-03     
     4     4.18e-03   1.31e-03     Switched to DIIS steps.
     5     1.44e-03   8.19e-04     
     6     7.24e-04   2.50e-04     
     7     2.31e-04   8.39e-05     
     8     9.70e-05   3.16e-06     
     9     3.21e-05   4.07e-06     
    10     1.46e-05   8.57e-07     
    11     7.42e-06   1.50e-07     
    12     3.14e-06   3.01e-07     
    13     1.36e-06   1.62e-07     
    14     5.93e-07   2.05e-09     
    15     2.39e-07   2.34e-09     
    16     1.26e-07   2.09e-08     
    17     5.32e-08   1.04e-08     
 ------------------------------------------------------------------------------
                                   CCSD Lambda converged.

 Computing density matrices in double precision...
           Orbital response amplitudes will be solved using DIIS.
           Start     Size      MaxIter   EConv     LConv     
           3         7         100       1.00e-06  1.00e-06  
 ------------------------------------------------------------------------------
            Enorm      Ldiff       Comment
 ------------------------------------------------------------------------------
     1     9.27e-02   1.82e-03     
     2     7.51e-02   1.81e-02     
     3     8.67e-02   2.90e-02     
     4     7.64e-03   3.79e-02     Switched to DIIS steps.
     5     2.48e-03   8.46e-04     
     6     8.28e-04   1.37e-04     
     7     2.36e-04   8.21e-05     
     8     6.55e-05   3.30e-05     
     9     3.36e-05   7.79e-06     
    10     7.00e-06   3.44e-06     
    11     1.85e-06   5.91e-07     
    12     4.21e-07   1.82e-07     
 ------------------------------------------------------------------------------
                                   Orbital response converged.

 Computing density matrices... Done.
 CCSD calculation:   CPU 382.06 s  wall 72.56 s

 Transferring MO TPDM to AO TPDM
 Transferring g2_o1o1o1o1
 Transferring g2_o1o1o1v1
 Transferring g2_o1o1v1v1
 Transferring g2_o1v1o1v1
 Transferring g2_o1v1v1v1
 Transferring g2_v1v1v1v1
 Adding separable TPDM
 Computing TPDM gradient
 --------------------------------------------------------
 2e gradient
  Atom          X               Y               Z
 --------------------------------------------------------
    1        -18.266912        7.758271        0.000000  
    2         -7.022629      -14.136427        0.000000  
    3         16.702486       -5.048620       -0.000000  
    4          8.587054       11.426775        0.000000  
 --------------------------------------------------------
 --------------------------------------------------------
 Final gradient
  Atom          X               Y               Z
 --------------------------------------------------------
    1        -18.266912        7.758271        0.000000  
    2         -7.022629      -14.136427        0.000000  
    3         16.702486       -5.048620       -0.000000  
    4          8.587054       11.426775        0.000000  
 --------------------------------------------------------
 Analytic gradient from two-electron contribution:   CPU 87.70 s  wall 20.44 s

 Total ccman2 time:   CPU 486.54 s  wall 99.35 s


 --------------------------------------------------------------

                    Orbital Energies (a.u.)
 --------------------------------------------------------------

 Alpha MOs
 -- Occupied --
******* -26.363 -15.787 -15.746 -10.635  -8.103  -8.099  -8.099
 -1.679  -1.438  -1.169  -0.911  -0.765  -0.764  -0.746  -0.622
 -0.609  -0.531  -0.493  -0.483
 -- Virtual --
  0.057   0.068   0.091   0.117   0.120   0.130   0.157   0.179
  0.188   0.216   0.243   0.257   0.297   0.307   0.314   0.371
  0.391   0.437   0.509   0.545   0.572   0.581   0.619   0.841
  0.898   0.943   0.958   0.992   1.053   1.095   1.112   1.153
  1.173   1.252   1.278   1.340   1.495   1.542   1.594   1.633
  1.876   2.008   2.022   2.171   2.349   2.364   2.566   2.591
  2.603   2.674   2.871   2.999   3.092   3.312   3.994   4.038
  4.167   4.174   4.219   4.276   4.364   4.375   4.530   4.978
  5.515   6.887   6.942   7.143  10.314  26.597  26.674  27.056
 36.515  37.053  68.711 219.154
 --------------------------------------------------------------

          Ground-State Mulliken Net Atomic Charges

     Atom                 Charge (a.u.)
  ----------------------------------------
      1 Cl                   -0.017428
      2 N                     0.162027
      3 N                    -0.081653
      4 F                    -0.062946
  ----------------------------------------
  Sum of atomic charges =    -0.000000

 -----------------------------------------------------------------
                    Cartesian Multipole Moments
 -----------------------------------------------------------------
    Charge (ESU x 10^10)
                -0.0000
    Dipole Moment (Debye)
         X       0.8978      Y      -0.1738      Z      -0.0000
       Tot       0.9145
    Quadrupole Moments (Debye-Ang)
        XX     -29.2472     XY      -1.2606     YY     -30.3140
        XZ       0.0000     YZ      -0.0000     ZZ     -27.8339
    Octopole Moments (Debye-Ang^2)
       XXX       0.7196    XXY      -4.2598    XYY       0.1956
       YYY      -8.7534    XXZ      -0.0000    XYZ       0.0000
       YYZ       0.0000    XZZ      -2.6793    YZZ      -1.3639
       ZZZ      -0.0000
    Hexadecapole Moments (Debye-Ang^3)
      XXXX    -247.7496   XXXY       1.3438   XXYY     -57.0107
      XYYY       5.3479   YYYY     -95.9789   XXXZ       0.0000
      XXYZ      -0.0000   XYYZ       0.0000   YYYZ      -0.0000
      XXZZ     -46.0860   XYZZ       1.9672   YYZZ     -19.9455
      XZZZ       0.0000   YZZZ      -0.0000   ZZZZ     -26.4813
 -----------------------------------------------------------------
 DrvMan completing analytic gradient of the correlated energy
 Correlated dipole moment
            1
    1   0.3532174
    2  -0.0683721
    3  -0.0000000
 Energy read as -668.452636350
 Full Analytical Gradient: (in a.u., or Hartree/Bohr)
             1             2             3             4
    1   -0.00012225   -0.00004810    0.00033668   -0.00016633
    2    0.00014980   -0.00005616   -0.00002981   -0.00006383
    3   -0.00000000    0.00000000   -0.00000000    0.00000000
 Gradient time:  CPU 1.39 s  wall 1.40 s
 ----------------------------------------------------------------
             Standard Nuclear Orientation (Angstroms)
    I     Atom           X                Y                Z
 ----------------------------------------------------------------
    1      Cl      1.2466127273    -0.2195049487    -0.0000000000
    2      N      -0.0401311383     0.9565800491     0.0000000000
    3      N      -1.1994394405     0.5964637920     0.0000000000
    4      F      -1.3906024791    -0.7923025289    -0.0000000000
 ----------------------------------------------------------------
 Nuclear Repulsion Energy =   150.7750213675 hartrees
 There are       20 alpha and       20 beta electrons

                       Distance Matrix (Angstroms)
             Cl(  1)   N (  2)   N (  3)
   N (  2)  1.743240
   N (  3)  2.578561  1.213952
   F (  4)  2.698704  2.209607  1.401861

 Requested basis set is 6-311++G(d,p)
 There are 31 shells and 96 basis functions
 A cutoff of  1.0D-14 yielded    473 shell pairs
 There are      4694 function pairs (      5105 Cartesian)
 Smallest overlap matrix eigenvalue = 1.95E-04
 Guess MOs from SCF MO coefficient file

 -----------------------------------------------------------------------
  General SCF calculation program by
  Eric Jon Sundstrom, Paul Horn, Yuezhi Mao, Dmitri Zuev, Alec White,
  David Stuck, Shaama M.S., Shane Yost, Joonho Lee, David Small,
  Daniel Levine, Susi Lehtola, Hugh Burton, Evgeny Epifanovsky
 -----------------------------------------------------------------------
 Hartree-Fock
 using 6 threads for integral computing
 -------------------------------------------------------
 OpenMP Integral computing Module                
 Release: version 2.0, May 2017, Q-Chem Inc. Pleasanton 
 -------------------------------------------------------
 A restricted SCF calculation will be
 performed using DIIS
 SCF converges when DIIS error is below 1.0e-08
 ---------------------------------------
  Cycle       Energy         DIIS error
 ---------------------------------------
    1    -667.7353189387      2.81e-05  
    2    -667.7353198248      6.59e-06  
    3    -667.7353199131      3.50e-06  
    4    -667.7353199291      1.38e-06  
    5    -667.7353199338      5.49e-07  
    6    -667.7353199348      2.18e-07  
    7    -667.7353199349      6.07e-08  
    8    -667.7353199349      1.85e-08  
    9    -667.7353199349      5.05e-09  Convergence criterion met
 ---------------------------------------
 SCF time:   CPU 2.89s  wall 0.00s 
 SCF   energy in the final basis set =     -667.7353199349
 Total energy in the final basis set =     -667.7353199349


 ------------------------------------------------------------------------------

   CCMAN2: suite of methods based on coupled cluster
           and equation of motion theories.

   Components:
   * libvmm-1.3-trunk
     by Evgeny Epifanovsky, Ilya Kaliman.
   * libtensor-2.5-trunk
     by Evgeny Epifanovsky, Michael Wormit, Dmitry Zuev, Sam Manzer, 
        Ilya Kaliman.
   * libcc-2.5-trunk
     by Evgeny Epifanovsky, Arik Landau, Tomasz Kus, Kirill Khistyaev, 
        Dmitry Zuev, Prashant Manohar, Xintian Feng, Anna Krylov, 
        Matthew Goldey, Alec White, Thomas Jagau, Kaushik Nanda, 
        Anastasia Gunina, Alexander Kunitsa, Joonho Lee.

   CCMAN original authors:
   Anna I. Krylov, C. David Sherrill, Steven R. Gwaltney,
   Edward F. C. Byrd (2000)
   Sergey V. Levchenko, Lyudmila V. Slipchenko, Tao Wang,
   Ana-Maria C. Cristian (2003)
   Piotr A. Pieniazek, C. Melania Oana, Evgeny Epifanovsky (2007)
   Prashant Manohar (2009)

 ------------------------------------------------------------------------------


 Allocating and initializing 63808MB of RAM...
 Calculation will run on 6 cores.


 Alpha MOs, Restricted
 -- Occupied --                  
-104.91  -26.36  -15.79  -15.75  -10.63   -8.10   -8.10   -8.10
  1 A     2 A     3 A     4 A     5 A     6 A     7 A     8 A                  
 -1.680  -1.438  -1.169  -0.911  -0.765  -0.764  -0.746  -0.622
  9 A    10 A    11 A    12 A    13 A    14 A    15 A    16 A                  
 -0.609  -0.531  -0.493  -0.482
 17 A    18 A    19 A    20 A                                                  
 -- Virtual --                   
  0.057   0.068   0.091   0.117   0.120   0.130   0.157   0.179
 21 A    22 A    23 A    24 A    25 A    26 A    27 A    28 A                  
  0.188   0.216   0.243   0.257   0.297   0.308   0.314   0.371
 29 A    30 A    31 A    32 A    33 A    34 A    35 A    36 A                  
  0.391   0.437   0.509   0.545   0.572   0.581   0.619   0.841
 37 A    38 A    39 A    40 A    41 A    42 A    43 A    44 A                  
  0.898   0.943   0.958   0.992   1.053   1.095   1.112   1.153
 45 A    46 A    47 A    48 A    49 A    50 A    51 A    52 A                  
  1.173   1.252   1.278   1.340   1.495   1.542   1.594   1.633
 53 A    54 A    55 A    56 A    57 A    58 A    59 A    60 A                  
  1.876   2.008   2.022   2.172   2.349   2.364   2.566   2.591
 61 A    62 A    63 A    64 A    65 A    66 A    67 A    68 A                  
  2.603   2.674   2.871   2.999   3.092   3.312   3.994   4.037
 69 A    70 A    71 A    72 A    73 A    74 A    75 A    76 A                  
  4.166   4.174   4.219   4.277   4.364   4.375   4.531   4.979
 77 A    78 A    79 A    80 A    81 A    82 A    83 A    84 A                  
  5.517   6.887   6.942   7.145  10.314  26.597  26.674  27.057
 85 A    86 A    87 A    88 A    89 A    90 A    91 A    92 A                  
 36.515  37.053  68.711 219.155
 93 A    94 A    95 A    96 A                                                  

 Beta MOs, Restricted
 -- Occupied --                  
-104.91  -26.36  -15.79  -15.75  -10.63   -8.10   -8.10   -8.10
  1 A     2 A     3 A     4 A     5 A     6 A     7 A     8 A                  
 -1.680  -1.438  -1.169  -0.911  -0.765  -0.764  -0.746  -0.622
  9 A    10 A    11 A    12 A    13 A    14 A    15 A    16 A                  
 -0.609  -0.531  -0.493  -0.482
 17 A    18 A    19 A    20 A                                                  
 -- Virtual --                   
  0.057   0.068   0.091   0.117   0.120   0.130   0.157   0.179
 21 A    22 A    23 A    24 A    25 A    26 A    27 A    28 A                  
  0.188   0.216   0.243   0.257   0.297   0.308   0.314   0.371
 29 A    30 A    31 A    32 A    33 A    34 A    35 A    36 A                  
  0.391   0.437   0.509   0.545   0.572   0.581   0.619   0.841
 37 A    38 A    39 A    40 A    41 A    42 A    43 A    44 A                  
  0.898   0.943   0.958   0.992   1.053   1.095   1.112   1.153
 45 A    46 A    47 A    48 A    49 A    50 A    51 A    52 A                  
  1.173   1.252   1.278   1.340   1.495   1.542   1.594   1.633
 53 A    54 A    55 A    56 A    57 A    58 A    59 A    60 A                  
  1.876   2.008   2.022   2.172   2.349   2.364   2.566   2.591
 61 A    62 A    63 A    64 A    65 A    66 A    67 A    68 A                  
  2.603   2.674   2.871   2.999   3.092   3.312   3.994   4.037
 69 A    70 A    71 A    72 A    73 A    74 A    75 A    76 A                  
  4.166   4.174   4.219   4.277   4.364   4.375   4.531   4.979
 77 A    78 A    79 A    80 A    81 A    82 A    83 A    84 A                  
  5.517   6.887   6.942   7.145  10.314  26.597  26.674  27.057
 85 A    86 A    87 A    88 A    89 A    90 A    91 A    92 A                  
 36.515  37.053  68.711 219.155
 93 A    94 A    95 A    96 A                                                  

 Occupation and symmetry of molecular orbitals

 Point group: C1 (1 irreducible representation).

                           A     All 
 -------------------------------------
 All molecular orbitals:
  - Alpha                  96    96  
  - Beta                   96    96  
 -------------------------------------
 Alpha orbitals:
  - Frozen occupied        8     8   
  - Active occupied        12    12  
  - Active virtual         76    76  
  - Frozen virtual         0     0   
 -------------------------------------
 Beta orbitals:
  - Frozen occupied        8     8   
  - Active occupied        12    12  
  - Active virtual         76    76  
  - Frozen virtual         0     0   
 -------------------------------------

 Import integrals:   CPU 0.00 s  wall 0.00 s

 Import integrals:   CPU 14.77 s  wall 3.83 s

 MP2 amplitudes:   CPU 0.04 s  wall 0.03 s

Running a double precision version
           CCSD T amplitudes will be solved using DIIS.

           Start     Size      MaxIter   EConv     TConv     
           3         7         100       1.00e-07  1.00e-05  
 ------------------------------------------------------------------------------
           Energy (a.u.)   Ediff      Tdiff       Comment
 ------------------------------------------------------------------------------
          -668.43927361                           
     1    -668.42280236   1.65e-02   7.42e-01     
     2    -668.45076029   2.80e-02   1.01e-01     
     3    -668.44811129   2.65e-03   4.70e-02     
     4    -668.45130137   3.19e-03   2.02e-02     Switched to DIIS steps.
     5    -668.45247736   1.18e-03   1.24e-02     
     6    -668.45260152   1.24e-04   3.05e-03     
     7    -668.45262085   1.93e-05   1.50e-03     
     8    -668.45263019   9.34e-06   5.46e-04     
     9    -668.45263540   5.21e-06   3.09e-04     
    10    -668.45263599   5.87e-07   7.55e-05     
    11    -668.45263614   1.50e-07   2.99e-05     
    12    -668.45263614   5.25e-09   1.93e-05     
    13    -668.45263611   3.79e-08   6.39e-06     
 ------------------------------------------------------------------------------
          -668.45263611                           CCSD T converged.

End of double precision
 SCF energy                 = -667.73531993
 MP2 energy                 = -668.43927361
 CCSD correlation energy     =   -0.71731617
 CCSD total energy           = -668.45263611

 CCSD  T1^2 = 0.0166  T2^2 = 0.2381  Leading amplitudes:

 Amplitude    Orbitals with energies
 -0.0328       17 (A) A                  ->    22 (A) A                   
              -0.6085                          0.0677                     
 -0.0328       17 (A) B                  ->    22 (A) B                   
              -0.6085                          0.0677                     
  0.0254       15 (A) A                  ->    22 (A) A                   
              -0.7460                          0.0677                     
  0.0254       15 (A) B                  ->    22 (A) B                   
              -0.7460                          0.0677                     

 Amplitude    Orbitals with energies
 -0.0685       17 (A) A      17 (A) B    ->    22 (A) A      22 (A) B     
              -0.6085       -0.6085            0.0677        0.0677       
  0.0685       17 (A) A      17 (A) B    ->    22 (A) B      22 (A) A     
              -0.6085       -0.6085            0.0677        0.0677       
  0.0685       17 (A) B      17 (A) A    ->    22 (A) A      22 (A) B     
              -0.6085       -0.6085            0.0677        0.0677       
 -0.0685       17 (A) B      17 (A) A    ->    22 (A) B      22 (A) A     
              -0.6085       -0.6085            0.0677        0.0677       

 Computing CCSD intemediates for later calculations in double precision
 Finished.

Running a double precision version
           CCSD Lambda amplitudes will be solved using DIIS.
           Start     Size      MaxIter   EConv     LConv     
           3         7         100       1.00e-07  1.00e-05  
 ------------------------------------------------------------------------------
            Enorm      Ldiff       Comment
 ------------------------------------------------------------------------------
     1     5.60e-02   3.81e-02     
     2     1.77e-02   6.50e-03     
     3     7.90e-03   1.18e-03     
     4     4.17e-03   1.31e-03     Switched to DIIS steps.
     5     1.44e-03   8.17e-04     
     6     7.21e-04   2.50e-04     
     7     2.30e-04   8.35e-05     
     8     9.66e-05   3.08e-06     
     9     3.20e-05   4.07e-06     
    10     1.45e-05   8.57e-07     
    11     7.37e-06   1.50e-07     
    12     3.11e-06   2.98e-07     
    13     1.35e-06   1.60e-07     
    14     5.88e-07   1.98e-09     
    15     2.37e-07   2.26e-09     
    16     1.25e-07   2.08e-08     
    17     5.28e-08   1.03e-08     
 ------------------------------------------------------------------------------
                                   CCSD Lambda converged.

 Computing density matrices in double precision...
           Orbital response amplitudes will be solved using DIIS.
           Start     Size      MaxIter   EConv     LConv     
           3         7         100       1.00e-06  1.00e-06  
 ------------------------------------------------------------------------------
            Enorm      Ldiff       Comment
 ------------------------------------------------------------------------------
     1     9.26e-02   1.77e-03     
     2     7.50e-02   1.81e-02     
     3     8.65e-02   2.89e-02     
     4     7.64e-03   3.78e-02     Switched to DIIS steps.
     5     2.48e-03   8.42e-04     
     6     8.22e-04   1.36e-04     
     7     2.34e-04   8.11e-05     
     8     6.47e-05   3.27e-05     
     9     3.33e-05   7.73e-06     
    10     6.95e-06   3.42e-06     
    11     1.84e-06   6.02e-07     
    12     4.25e-07   1.85e-07     
 ------------------------------------------------------------------------------
                                   Orbital response converged.

 Computing density matrices... Done.
 CCSD calculation:   CPU 380.13 s  wall 72.13 s

 Transferring MO TPDM to AO TPDM
 Transferring g2_o1o1o1o1
 Transferring g2_o1o1o1v1
 Transferring g2_o1o1v1v1
 Transferring g2_o1v1o1v1
 Transferring g2_o1v1v1v1
 Transferring g2_v1v1v1v1
 Adding separable TPDM
 Computing TPDM gradient
 --------------------------------------------------------
 2e gradient
  Atom          X               Y               Z
 --------------------------------------------------------
    1        -18.271502        7.758017        0.000000  
    2         -7.022126      -14.135020       -0.000000  
    3         16.706161       -5.062781       -0.000000  
    4          8.587467       11.439784        0.000000  
 --------------------------------------------------------
 --------------------------------------------------------
 Final gradient
  Atom          X               Y               Z
 --------------------------------------------------------
    1        -18.271502        7.758017        0.000000  
    2         -7.022126      -14.135020       -0.000000  
    3         16.706161       -5.062781       -0.000000  
    4          8.587467       11.439784        0.000000  
 --------------------------------------------------------
 Analytic gradient from two-electron contribution:   CPU 105.64 s  wall 31.18 s

 Total ccman2 time:   CPU 504.24 s  wall 108.74 s


 --------------------------------------------------------------

                    Orbital Energies (a.u.)
 --------------------------------------------------------------

 Alpha MOs
 -- Occupied --
******* -26.363 -15.787 -15.746 -10.635  -8.103  -8.099  -8.099
 -1.680  -1.438  -1.169  -0.911  -0.765  -0.764  -0.746  -0.622
 -0.609  -0.531  -0.493  -0.482
 -- Virtual --
  0.057   0.068   0.091   0.117   0.120   0.130   0.157   0.179
  0.188   0.216   0.243   0.257   0.297   0.308   0.314   0.371
  0.391   0.437   0.509   0.545   0.572   0.581   0.619   0.841
  0.898   0.943   0.958   0.992   1.053   1.095   1.112   1.153
  1.173   1.252   1.278   1.340   1.495   1.542   1.594   1.633
  1.876   2.008   2.022   2.172   2.349   2.364   2.566   2.591
  2.603   2.674   2.871   2.999   3.092   3.312   3.994   4.037
  4.166   4.174   4.219   4.277   4.364   4.375   4.531   4.979
  5.517   6.887   6.942   7.145  10.314  26.597  26.674  27.057
 36.515  37.053  68.711 219.155
 --------------------------------------------------------------

          Ground-State Mulliken Net Atomic Charges

     Atom                 Charge (a.u.)
  ----------------------------------------
      1 Cl                   -0.017585
      2 N                     0.161868
      3 N                    -0.081949
      4 F                    -0.062334
  ----------------------------------------
  Sum of atomic charges =     0.000000

 -----------------------------------------------------------------
                    Cartesian Multipole Moments
 -----------------------------------------------------------------
    Charge (ESU x 10^10)
                 0.0000
    Dipole Moment (Debye)
         X       0.8923      Y      -0.1783      Z      -0.0000
       Tot       0.9099
    Quadrupole Moments (Debye-Ang)
        XX     -29.2417     XY      -1.2553     YY     -30.3157
        XZ       0.0000     YZ      -0.0000     ZZ     -27.8332
    Octopole Moments (Debye-Ang^2)
       XXX       0.6833    XXY      -4.2727    XYY       0.1843
       YYY      -8.7788    XXZ      -0.0000    XYZ       0.0000
       YYZ       0.0000    XZZ      -2.6879    YZZ      -1.3710
       ZZZ      -0.0000
    Hexadecapole Moments (Debye-Ang^3)
      XXXX    -247.6383   XXXY       1.3966   XXYY     -56.9880
      XYYY       5.3873   YYYY     -95.9429   XXXZ       0.0000
      XXYZ      -0.0000   XYYZ       0.0000   YYYZ      -0.0000
      XXZZ     -46.0695   XYZZ       1.9807   YYZZ     -19.9385
      XZZZ       0.0000   YZZZ      -0.0000   ZZZZ     -26.4813
 -----------------------------------------------------------------
 DrvMan completing analytic gradient of the correlated energy
 Correlated dipole moment
            1
    1   0.3510403
    2  -0.0701420
    3  -0.0000000
 Energy read as -668.452636106
 Full Analytical Gradient: (in a.u., or Hartree/Bohr)
             1             2             3             4
    1   -0.00012245   -0.00021239    0.00027198    0.00006286
    2    0.00016648   -0.00033518   -0.00026309    0.00043178
    3   -0.00000000    0.00000000   -0.00000000    0.00000000
 Gradient time:  CPU 1.46 s  wall 1.48 s
 ----------------------------------------------------------------
             Standard Nuclear Orientation (Angstroms)
    I     Atom           X                Y                Z
 ----------------------------------------------------------------
    1      Cl      1.2466127273    -0.2195049487    -0.0000000000
    2      N      -0.0401311383     0.9565800491     0.0000000000
    3      N      -1.1994394405     0.5964637920     0.0000000000
    4      F      -1.3906024791    -0.7943025289    -0.0000000000
 ----------------------------------------------------------------
 Nuclear Repulsion Energy =   150.7259272096 hartrees
 There are       20 alpha and       20 beta electrons

                       Distance Matrix (Angstroms)
             Cl(  1)   N (  2)   N (  3)
   N (  2)  1.743240
   N (  3)  2.578561  1.213952
   F (  4)  2.699129  2.211190  1.403843

 Requested basis set is 6-311++G(d,p)
 There are 31 shells and 96 basis functions
 A cutoff of  1.0D-14 yielded    473 shell pairs
 There are      4694 function pairs (      5105 Cartesian)
 Smallest overlap matrix eigenvalue = 1.95E-04
 Guess MOs from SCF MO coefficient file

 -----------------------------------------------------------------------
  General SCF calculation program by
  Eric Jon Sundstrom, Paul Horn, Yuezhi Mao, Dmitri Zuev, Alec White,
  David Stuck, Shaama M.S., Shane Yost, Joonho Lee, David Small,
  Daniel Levine, Susi Lehtola, Hugh Burton, Evgeny Epifanovsky
 -----------------------------------------------------------------------
 Hartree-Fock
 using 6 threads for integral computing
 -------------------------------------------------------
 OpenMP Integral computing Module                
 Release: version 2.0, May 2017, Q-Chem Inc. Pleasanton 
 -------------------------------------------------------
 A restricted SCF calculation will be
 performed using DIIS
 SCF converges when DIIS error is below 1.0e-08
 ---------------------------------------
  Cycle       Energy         DIIS error
 ---------------------------------------
    1    -667.7351762610      4.66e-05  
    2    -667.7351787112      1.05e-05  
    3    -667.7351789555      5.06e-06  
    4    -667.7351789907      2.11e-06  
    5    -667.7351790014      8.19e-07  
    6    -667.7351790035      3.09e-07  
    7    -667.7351790038      9.67e-08  
    8    -667.7351790039      3.74e-08  
    9    -667.7351790039      9.24e-09  Convergence criterion met
 ---------------------------------------
 SCF time:   CPU 3.06s  wall 1.00s 
 SCF   energy in the final basis set =     -667.7351790039
 Total energy in the final basis set =     -667.7351790039


 ------------------------------------------------------------------------------

   CCMAN2: suite of methods based on coupled cluster
           and equation of motion theories.

   Components:
   * libvmm-1.3-trunk
     by Evgeny Epifanovsky, Ilya Kaliman.
   * libtensor-2.5-trunk
     by Evgeny Epifanovsky, Michael Wormit, Dmitry Zuev, Sam Manzer, 
        Ilya Kaliman.
   * libcc-2.5-trunk
     by Evgeny Epifanovsky, Arik Landau, Tomasz Kus, Kirill Khistyaev, 
        Dmitry Zuev, Prashant Manohar, Xintian Feng, Anna Krylov, 
        Matthew Goldey, Alec White, Thomas Jagau, Kaushik Nanda, 
        Anastasia Gunina, Alexander Kunitsa, Joonho Lee.

   CCMAN original authors:
   Anna I. Krylov, C. David Sherrill, Steven R. Gwaltney,
   Edward F. C. Byrd (2000)
   Sergey V. Levchenko, Lyudmila V. Slipchenko, Tao Wang,
   Ana-Maria C. Cristian (2003)
   Piotr A. Pieniazek, C. Melania Oana, Evgeny Epifanovsky (2007)
   Prashant Manohar (2009)

 ------------------------------------------------------------------------------


 Allocating and initializing 63808MB of RAM...
 Calculation will run on 6 cores.


 Alpha MOs, Restricted
 -- Occupied --                  
-104.91  -26.36  -15.79  -15.75  -10.63   -8.10   -8.10   -8.10
  1 A     2 A     3 A     4 A     5 A     6 A     7 A     8 A                  
 -1.679  -1.438  -1.169  -0.911  -0.765  -0.763  -0.745  -0.622
  9 A    10 A    11 A    12 A    13 A    14 A    15 A    16 A                  
 -0.609  -0.531  -0.493  -0.483
 17 A    18 A    19 A    20 A                                                  
 -- Virtual --                   
  0.057   0.068   0.091   0.117   0.120   0.130   0.157   0.179
 21 A    22 A    23 A    24 A    25 A    26 A    27 A    28 A                  
  0.188   0.216   0.243   0.257   0.297   0.307   0.314   0.371
 29 A    30 A    31 A    32 A    33 A    34 A    35 A    36 A                  
  0.391   0.437   0.509   0.545   0.572   0.581   0.619   0.841
 37 A    38 A    39 A    40 A    41 A    42 A    43 A    44 A                  
  0.898   0.943   0.958   0.992   1.053   1.095   1.112   1.153
 45 A    46 A    47 A    48 A    49 A    50 A    51 A    52 A                  
  1.173   1.252   1.278   1.340   1.495   1.542   1.595   1.633
 53 A    54 A    55 A    56 A    57 A    58 A    59 A    60 A                  
  1.876   2.008   2.022   2.171   2.349   2.364   2.566   2.591
 61 A    62 A    63 A    64 A    65 A    66 A    67 A    68 A                  
  2.603   2.674   2.871   2.999   3.091   3.312   3.994   4.038
 69 A    70 A    71 A    72 A    73 A    74 A    75 A    76 A                  
  4.167   4.174   4.219   4.276   4.364   4.374   4.530   4.978
 77 A    78 A    79 A    80 A    81 A    82 A    83 A    84 A                  
  5.514   6.888   6.942   7.142  10.314  26.597  26.674  27.056
 85 A    86 A    87 A    88 A    89 A    90 A    91 A    92 A                  
 36.514  37.053  68.711 219.154
 93 A    94 A    95 A    96 A                                                  

 Beta MOs, Restricted
 -- Occupied --                  
-104.91  -26.36  -15.79  -15.75  -10.63   -8.10   -8.10   -8.10
  1 A     2 A     3 A     4 A     5 A     6 A     7 A     8 A                  
 -1.679  -1.438  -1.169  -0.911  -0.765  -0.763  -0.745  -0.622
  9 A    10 A    11 A    12 A    13 A    14 A    15 A    16 A                  
 -0.609  -0.531  -0.493  -0.483
 17 A    18 A    19 A    20 A                                                  
 -- Virtual --                   
  0.057   0.068   0.091   0.117   0.120   0.130   0.157   0.179
 21 A    22 A    23 A    24 A    25 A    26 A    27 A    28 A                  
  0.188   0.216   0.243   0.257   0.297   0.307   0.314   0.371
 29 A    30 A    31 A    32 A    33 A    34 A    35 A    36 A                  
  0.391   0.437   0.509   0.545   0.572   0.581   0.619   0.841
 37 A    38 A    39 A    40 A    41 A    42 A    43 A    44 A                  
  0.898   0.943   0.958   0.992   1.053   1.095   1.112   1.153
 45 A    46 A    47 A    48 A    49 A    50 A    51 A    52 A                  
  1.173   1.252   1.278   1.340   1.495   1.542   1.595   1.633
 53 A    54 A    55 A    56 A    57 A    58 A    59 A    60 A                  
  1.876   2.008   2.022   2.171   2.349   2.364   2.566   2.591
 61 A    62 A    63 A    64 A    65 A    66 A    67 A    68 A                  
  2.603   2.674   2.871   2.999   3.091   3.312   3.994   4.038
 69 A    70 A    71 A    72 A    73 A    74 A    75 A    76 A                  
  4.167   4.174   4.219   4.276   4.364   4.374   4.530   4.978
 77 A    78 A    79 A    80 A    81 A    82 A    83 A    84 A                  
  5.514   6.888   6.942   7.142  10.314  26.597  26.674  27.056
 85 A    86 A    87 A    88 A    89 A    90 A    91 A    92 A                  
 36.514  37.053  68.711 219.154
 93 A    94 A    95 A    96 A                                                  

 Occupation and symmetry of molecular orbitals

 Point group: C1 (1 irreducible representation).

                           A     All 
 -------------------------------------
 All molecular orbitals:
  - Alpha                  96    96  
  - Beta                   96    96  
 -------------------------------------
 Alpha orbitals:
  - Frozen occupied        8     8   
  - Active occupied        12    12  
  - Active virtual         76    76  
  - Frozen virtual         0     0   
 -------------------------------------
 Beta orbitals:
  - Frozen occupied        8     8   
  - Active occupied        12    12  
  - Active virtual         76    76  
  - Frozen virtual         0     0   
 -------------------------------------

 Import integrals:   CPU 0.00 s  wall 0.00 s

 Import integrals:   CPU 14.86 s  wall 4.17 s

 MP2 amplitudes:   CPU 0.04 s  wall 0.03 s

Running a double precision version
           CCSD T amplitudes will be solved using DIIS.

           Start     Size      MaxIter   EConv     TConv     
           3         7         100       1.00e-07  1.00e-05  
 ------------------------------------------------------------------------------
           Energy (a.u.)   Ediff      Tdiff       Comment
 ------------------------------------------------------------------------------
          -668.43930576                           
     1    -668.42275169   1.66e-02   7.42e-01     
     2    -668.45076674   2.80e-02   1.01e-01     
     3    -668.44809786   2.67e-03   4.71e-02     
     4    -668.45129740   3.20e-03   2.03e-02     Switched to DIIS steps.
     5    -668.45247632   1.18e-03   1.24e-02     
     6    -668.45260128   1.25e-04   3.07e-03     
     7    -668.45262078   1.95e-05   1.51e-03     
     8    -668.45263020   9.41e-06   5.49e-04     
     9    -668.45263544   5.25e-06   3.10e-04     
    10    -668.45263604   5.94e-07   7.60e-05     
    11    -668.45263619   1.54e-07   3.02e-05     
    12    -668.45263620   7.38e-09   1.95e-05     
    13    -668.45263616   3.84e-08   6.47e-06     
 ------------------------------------------------------------------------------
          -668.45263616                           CCSD T converged.

End of double precision
 SCF energy                 = -667.73517900
 MP2 energy                 = -668.43930576
 CCSD correlation energy     =   -0.71745716
 CCSD total energy           = -668.45263616

 CCSD  T1^2 = 0.0167  T2^2 = 0.2383  Leading amplitudes:

 Amplitude    Orbitals with energies
  0.0329       17 (A) A                  ->    22 (A) A                   
              -0.6087                          0.0676                     
  0.0329       17 (A) B                  ->    22 (A) B                   
              -0.6087                          0.0676                     
  0.0253       15 (A) A                  ->    22 (A) A                   
              -0.7453                          0.0676                     
  0.0253       15 (A) B                  ->    22 (A) B                   
              -0.7453                          0.0676                     

 Amplitude    Orbitals with energies
 -0.0685       17 (A) A      17 (A) B    ->    22 (A) A      22 (A) B     
              -0.6087       -0.6087            0.0676        0.0676       
  0.0685       17 (A) A      17 (A) B    ->    22 (A) B      22 (A) A     
              -0.6087       -0.6087            0.0676        0.0676       
  0.0685       17 (A) B      17 (A) A    ->    22 (A) A      22 (A) B     
              -0.6087       -0.6087            0.0676        0.0676       
 -0.0685       17 (A) B      17 (A) A    ->    22 (A) B      22 (A) A     
              -0.6087       -0.6087            0.0676        0.0676       

 Computing CCSD intemediates for later calculations in double precision
 Finished.

Running a double precision version
           CCSD Lambda amplitudes will be solved using DIIS.
           Start     Size      MaxIter   EConv     LConv     
           3         7         100       1.00e-07  1.00e-05  
 ------------------------------------------------------------------------------
            Enorm      Ldiff       Comment
 ------------------------------------------------------------------------------
     1     5.61e-02   3.82e-02     
     2     1.78e-02   6.52e-03     
     3     7.93e-03   1.18e-03     
     4     4.19e-03   1.31e-03     Switched to DIIS steps.
     5     1.45e-03   8.20e-04     
     6     7.25e-04   2.51e-04     
     7     2.32e-04   8.41e-05     
     8     9.72e-05   3.20e-06     
     9     3.22e-05   4.09e-06     
    10     1.47e-05   8.61e-07     
    11     7.45e-06   1.51e-07     
    12     3.15e-06   3.01e-07     
    13     1.37e-06   1.62e-07     
    14     5.96e-07   1.83e-09     
    15     2.40e-07   2.39e-09     
    16     1.26e-07   2.10e-08     
    17     5.34e-08   1.05e-08     
 ------------------------------------------------------------------------------
                                   CCSD Lambda converged.

 Computing density matrices in double precision...
           Orbital response amplitudes will be solved using DIIS.
           Start     Size      MaxIter   EConv     LConv     
           3         7         100       1.00e-06  1.00e-06  
 ------------------------------------------------------------------------------
            Enorm      Ldiff       Comment
 ------------------------------------------------------------------------------
     1     9.27e-02   1.86e-03     
     2     7.52e-02   1.81e-02     
     3     8.69e-02   2.90e-02     
     4     7.63e-03   3.80e-02     Switched to DIIS steps.
     5     2.47e-03   8.50e-04     
     6     8.33e-04   1.37e-04     
     7     2.38e-04   8.28e-05     
     8     6.61e-05   3.32e-05     
     9     3.38e-05   7.82e-06     
    10     7.03e-06   3.45e-06     
    11     1.85e-06   5.83e-07     
    12     4.16e-07   1.79e-07     
 ------------------------------------------------------------------------------
                                   Orbital response converged.

 Computing density matrices... Done.
 CCSD calculation:   CPU 380.89 s  wall 72.46 s

 Transferring MO TPDM to AO TPDM
 Transferring g2_o1o1o1o1
 Transferring g2_o1o1o1v1
 Transferring g2_o1o1v1v1
 Transferring g2_o1v1o1v1
 Transferring g2_o1v1v1v1
 Transferring g2_v1v1v1v1
 Adding separable TPDM
 Computing TPDM gradient
 --------------------------------------------------------
 2e gradient
  Atom          X               Y               Z
 --------------------------------------------------------
    1        -18.268614        7.757592        0.000000  
    2         -7.021847      -14.137025       -0.000000  
    3         16.712702       -5.043972        0.000000  
    4          8.577759       11.423405       -0.000000  
 --------------------------------------------------------
 --------------------------------------------------------
 Final gradient
  Atom          X               Y               Z
 --------------------------------------------------------
    1        -18.268614        7.757592        0.000000  
    2         -7.021847      -14.137025       -0.000000  
    3         16.712702       -5.043972        0.000000  
    4          8.577759       11.423405       -0.000000  
 --------------------------------------------------------
 Analytic gradient from two-electron contribution:   CPU 107.86 s  wall 32.94 s

 Total ccman2 time:   CPU 506.88 s  wall 110.70 s


 --------------------------------------------------------------

                    Orbital Energies (a.u.)
 --------------------------------------------------------------

 Alpha MOs
 -- Occupied --
******* -26.362 -15.787 -15.746 -10.635  -8.103  -8.099  -8.099
 -1.679  -1.438  -1.169  -0.911  -0.765  -0.763  -0.745  -0.622
 -0.609  -0.531  -0.493  -0.483
 -- Virtual --
  0.057   0.068   0.091   0.117   0.120   0.130   0.157   0.179
  0.188   0.216   0.243   0.257   0.297   0.307   0.314   0.371
  0.391   0.437   0.509   0.545   0.572   0.581   0.619   0.841
  0.898   0.943   0.958   0.992   1.053   1.095   1.112   1.153
  1.173   1.252   1.278   1.340   1.495   1.542   1.595   1.633
  1.876   2.008   2.022   2.171   2.349   2.364   2.566   2.591
  2.603   2.674   2.871   2.999   3.091   3.312   3.994   4.038
  4.167   4.174   4.219   4.276   4.364   4.374   4.530   4.978
  5.514   6.888   6.942   7.142  10.314  26.597  26.674  27.056
 36.514  37.053  68.711 219.154
 --------------------------------------------------------------

          Ground-State Mulliken Net Atomic Charges

     Atom                 Charge (a.u.)
  ----------------------------------------
      1 Cl                   -0.017201
      2 N                     0.162029
      3 N                    -0.081320
      4 F                    -0.063508
  ----------------------------------------
  Sum of atomic charges =     0.000000

 -----------------------------------------------------------------
                    Cartesian Multipole Moments
 -----------------------------------------------------------------
    Charge (ESU x 10^10)
                -0.0000
    Dipole Moment (Debye)
         X       0.9009      Y      -0.1701      Z       0.0000
       Tot       0.9168
    Quadrupole Moments (Debye-Ang)
        XX     -29.2477     XY      -1.2669     YY     -30.3128
        XZ       0.0000     YZ      -0.0000     ZZ     -27.8343
    Octopole Moments (Debye-Ang^2)
       XXX       0.7150    XXY      -4.2485    XYY       0.1934
       YYY      -8.7316    XXZ       0.0000    XYZ      -0.0000
       YYZ      -0.0000    XZZ      -2.6815    YZZ      -1.3576
       ZZZ       0.0000
    Hexadecapole Moments (Debye-Ang^3)
      XXXX    -247.6722   XXXY       1.3155   XXYY     -57.0044
      XYYY       5.3248   YYYY     -96.0179   XXXZ       0.0000
      XXYZ      -0.0000   XYYZ       0.0000   YYYZ      -0.0000
      XXZZ     -46.0739   XYZZ       1.9614   YYZZ     -19.9528
      XZZZ       0.0000   YZZZ      -0.0000   ZZZZ     -26.4811
 -----------------------------------------------------------------
 DrvMan completing analytic gradient of the correlated energy
 Correlated dipole moment
            1
    1   0.3544380
    2  -0.0669135
    3   0.0000000
 Energy read as -668.452636161
 Full Analytical Gradient: (in a.u., or Hartree/Bohr)
             1             2             3             4
    1   -0.00012594    0.00002674    0.00019196   -0.00009277
    2    0.00009124   -0.00005049    0.00036037   -0.00040112
    3   -0.00000000    0.00000000   -0.00000000    0.00000000
 Gradient time:  CPU 1.45 s  wall 1.45 s
 ----------------------------------------------------------------
             Standard Nuclear Orientation (Angstroms)
    I     Atom           X                Y                Z
 ----------------------------------------------------------------
    1      Cl      1.2466127273    -0.2195049487    -0.0000000000
    2      N      -0.0401311383     0.9565800491     0.0000000000
    3      N      -1.1994394405     0.5964637920     0.0000000000
    4      F      -1.3906024791    -0.7933025289     0.0010000000
 ----------------------------------------------------------------
 Nuclear Repulsion Energy =   150.7504533304 hartrees
 There are       20 alpha and       20 beta electrons

                       Distance Matrix (Angstroms)
             Cl(  1)   N (  2)   N (  3)
   N (  2)  1.743240
   N (  3)  2.578561  1.213952
   F (  4)  2.698916  2.210399  1.402852

 Requested basis set is 6-311++G(d,p)
 There are 31 shells and 96 basis functions
 A cutoff of  1.0D-14 yielded    473 shell pairs
 There are      4694 function pairs (      5105 Cartesian)
 Smallest overlap matrix eigenvalue = 1.95E-04
 Guess MOs from SCF MO coefficient file

 -----------------------------------------------------------------------
  General SCF calculation program by
  Eric Jon Sundstrom, Paul Horn, Yuezhi Mao, Dmitri Zuev, Alec White,
  David Stuck, Shaama M.S., Shane Yost, Joonho Lee, David Small,
  Daniel Levine, Susi Lehtola, Hugh Burton, Evgeny Epifanovsky
 -----------------------------------------------------------------------
 Hartree-Fock
 using 6 threads for integral computing
 -------------------------------------------------------
 OpenMP Integral computing Module                
 Release: version 2.0, May 2017, Q-Chem Inc. Pleasanton 
 -------------------------------------------------------
 A restricted SCF calculation will be
 performed using DIIS
 SCF converges when DIIS error is below 1.0e-08
 ---------------------------------------
  Cycle       Energy         DIIS error
 ---------------------------------------
    1    -667.7352488401      2.61e-05  
    2    -667.7352496862      6.36e-06  
    3    -667.7352497889      2.89e-06  
    4    -667.7352498034      1.37e-06  
    5    -667.7352498080      4.88e-07  
    6    -667.7352498088      1.85e-07  
    7    -667.7352498090      6.54e-08  
    8    -667.7352498090      2.61e-08  
    9    -667.7352498090      8.75e-09  Convergence criterion met
 ---------------------------------------
 SCF time:   CPU 3.09s  wall 1.00s 
 SCF   energy in the final basis set =     -667.7352498090
 Total energy in the final basis set =     -667.7352498090


 ------------------------------------------------------------------------------

   CCMAN2: suite of methods based on coupled cluster
           and equation of motion theories.

   Components:
   * libvmm-1.3-trunk
     by Evgeny Epifanovsky, Ilya Kaliman.
   * libtensor-2.5-trunk
     by Evgeny Epifanovsky, Michael Wormit, Dmitry Zuev, Sam Manzer, 
        Ilya Kaliman.
   * libcc-2.5-trunk
     by Evgeny Epifanovsky, Arik Landau, Tomasz Kus, Kirill Khistyaev, 
        Dmitry Zuev, Prashant Manohar, Xintian Feng, Anna Krylov, 
        Matthew Goldey, Alec White, Thomas Jagau, Kaushik Nanda, 
        Anastasia Gunina, Alexander Kunitsa, Joonho Lee.

   CCMAN original authors:
   Anna I. Krylov, C. David Sherrill, Steven R. Gwaltney,
   Edward F. C. Byrd (2000)
   Sergey V. Levchenko, Lyudmila V. Slipchenko, Tao Wang,
   Ana-Maria C. Cristian (2003)
   Piotr A. Pieniazek, C. Melania Oana, Evgeny Epifanovsky (2007)
   Prashant Manohar (2009)

 ------------------------------------------------------------------------------


 Allocating and initializing 63808MB of RAM...
 Calculation will run on 6 cores.


 Alpha MOs, Restricted
 -- Occupied --                  
-104.91  -26.36  -15.79  -15.75  -10.63   -8.10   -8.10   -8.10
  1 A     2 A     3 A     4 A     5 A     6 A     7 A     8 A                  
 -1.679  -1.438  -1.169  -0.911  -0.765  -0.764  -0.746  -0.622
  9 A    10 A    11 A    12 A    13 A    14 A    15 A    16 A                  
 -0.609  -0.531  -0.493  -0.483
 17 A    18 A    19 A    20 A                                                  
 -- Virtual --                   
  0.057   0.068   0.091   0.117   0.120   0.130   0.157   0.179
 21 A    22 A    23 A    24 A    25 A    26 A    27 A    28 A                  
  0.188   0.216   0.243   0.257   0.297   0.307   0.314   0.371
 29 A    30 A    31 A    32 A    33 A    34 A    35 A    36 A                  
  0.391   0.437   0.509   0.545   0.572   0.581   0.619   0.841
 37 A    38 A    39 A    40 A    41 A    42 A    43 A    44 A                  
  0.898   0.943   0.958   0.992   1.053   1.095   1.112   1.153
 45 A    46 A    47 A    48 A    49 A    50 A    51 A    52 A                  
  1.173   1.252   1.278   1.340   1.495   1.542   1.594   1.633
 53 A    54 A    55 A    56 A    57 A    58 A    59 A    60 A                  
  1.876   2.008   2.022   2.171   2.349   2.364   2.566   2.591
 61 A    62 A    63 A    64 A    65 A    66 A    67 A    68 A                  
  2.603   2.674   2.871   2.999   3.092   3.312   3.994   4.038
 69 A    70 A    71 A    72 A    73 A    74 A    75 A    76 A                  
  4.167   4.174   4.219   4.276   4.364   4.375   4.530   4.978
 77 A    78 A    79 A    80 A    81 A    82 A    83 A    84 A                  
  5.515   6.887   6.942   7.143  10.314  26.597  26.674  27.057
 85 A    86 A    87 A    88 A    89 A    90 A    91 A    92 A                  
 36.515  37.053  68.711 219.154
 93 A    94 A    95 A    96 A                                                  

 Beta MOs, Restricted
 -- Occupied --                  
-104.91  -26.36  -15.79  -15.75  -10.63   -8.10   -8.10   -8.10
  1 A     2 A     3 A     4 A     5 A     6 A     7 A     8 A                  
 -1.679  -1.438  -1.169  -0.911  -0.765  -0.764  -0.746  -0.622
  9 A    10 A    11 A    12 A    13 A    14 A    15 A    16 A                  
 -0.609  -0.531  -0.493  -0.483
 17 A    18 A    19 A    20 A                                                  
 -- Virtual --                   
  0.057   0.068   0.091   0.117   0.120   0.130   0.157   0.179
 21 A    22 A    23 A    24 A    25 A    26 A    27 A    28 A                  
  0.188   0.216   0.243   0.257   0.297   0.307   0.314   0.371
 29 A    30 A    31 A    32 A    33 A    34 A    35 A    36 A                  
  0.391   0.437   0.509   0.545   0.572   0.581   0.619   0.841
 37 A    38 A    39 A    40 A    41 A    42 A    43 A    44 A                  
  0.898   0.943   0.958   0.992   1.053   1.095   1.112   1.153
 45 A    46 A    47 A    48 A    49 A    50 A    51 A    52 A                  
  1.173   1.252   1.278   1.340   1.495   1.542   1.594   1.633
 53 A    54 A    55 A    56 A    57 A    58 A    59 A    60 A                  
  1.876   2.008   2.022   2.171   2.349   2.364   2.566   2.591
 61 A    62 A    63 A    64 A    65 A    66 A    67 A    68 A                  
  2.603   2.674   2.871   2.999   3.092   3.312   3.994   4.038
 69 A    70 A    71 A    72 A    73 A    74 A    75 A    76 A                  
  4.167   4.174   4.219   4.276   4.364   4.375   4.530   4.978
 77 A    78 A    79 A    80 A    81 A    82 A    83 A    84 A                  
  5.515   6.887   6.942   7.143  10.314  26.597  26.674  27.057
 85 A    86 A    87 A    88 A    89 A    90 A    91 A    92 A                  
 36.515  37.053  68.711 219.154
 93 A    94 A    95 A    96 A                                                  

 Occupation and symmetry of molecular orbitals

 Point group: C1 (1 irreducible representation).

                           A     All 
 -------------------------------------
 All molecular orbitals:
  - Alpha                  96    96  
  - Beta                   96    96  
 -------------------------------------
 Alpha orbitals:
  - Frozen occupied        8     8   
  - Active occupied        12    12  
  - Active virtual         76    76  
  - Frozen virtual         0     0   
 -------------------------------------
 Beta orbitals:
  - Frozen occupied        8     8   
  - Active occupied        12    12  
  - Active virtual         76    76  
  - Frozen virtual         0     0   
 -------------------------------------

 Import integrals:   CPU 0.00 s  wall 0.00 s

 Import integrals:   CPU 14.97 s  wall 3.49 s

 MP2 amplitudes:   CPU 0.08 s  wall 0.06 s

Running a double precision version
           CCSD T amplitudes will be solved using DIIS.

           Start     Size      MaxIter   EConv     TConv     
           3         7         100       1.00e-07  1.00e-05  
 ------------------------------------------------------------------------------
           Energy (a.u.)   Ediff      Tdiff       Comment
 ------------------------------------------------------------------------------
          -668.43929004                           
     1    -668.42277741   1.65e-02   7.42e-01     
     2    -668.45076387   2.80e-02   1.01e-01     
     3    -668.44810495   2.66e-03   4.71e-02     
     4    -668.45129975   3.19e-03   2.03e-02     Switched to DIIS steps.
     5    -668.45247721   1.18e-03   1.24e-02     
     6    -668.45260177   1.25e-04   3.06e-03     
     7    -668.45262119   1.94e-05   1.51e-03     
     8    -668.45263057   9.38e-06   5.48e-04     
     9    -668.45263579   5.23e-06   3.09e-04     
    10    -668.45263638   5.90e-07   7.58e-05     
    11    -668.45263654   1.52e-07   3.01e-05     
    12    -668.45263654   6.31e-09   1.94e-05     
    13    -668.45263650   3.81e-08   6.43e-06     
 ------------------------------------------------------------------------------
          -668.45263650                           CCSD T converged.

End of double precision
 SCF energy                 = -667.73524981
 MP2 energy                 = -668.43929004
 CCSD correlation energy     =   -0.71738670
 CCSD total energy           = -668.45263650

 CCSD  T1^2 = 0.0167  T2^2 = 0.2382  Leading amplitudes:

 Amplitude    Orbitals with energies
 -0.0328       17 (A) A                  ->    22 (A) A                   
              -0.6086                          0.0677                     
 -0.0328       17 (A) B                  ->    22 (A) B                   
              -0.6086                          0.0677                     
 -0.0254       15 (A) A                  ->    22 (A) A                   
              -0.7456                          0.0677                     
 -0.0254       15 (A) B                  ->    22 (A) B                   
              -0.7456                          0.0677                     

 Amplitude    Orbitals with energies
 -0.0685       17 (A) A      17 (A) B    ->    22 (A) A      22 (A) B     
              -0.6086       -0.6086            0.0677        0.0677       
  0.0685       17 (A) A      17 (A) B    ->    22 (A) B      22 (A) A     
              -0.6086       -0.6086            0.0677        0.0677       
  0.0685       17 (A) B      17 (A) A    ->    22 (A) A      22 (A) B     
              -0.6086       -0.6086            0.0677        0.0677       
 -0.0685       17 (A) B      17 (A) A    ->    22 (A) B      22 (A) A     
              -0.6086       -0.6086            0.0677        0.0677       

 Computing CCSD intemediates for later calculations in double precision
 Finished.

Running a double precision version
           CCSD Lambda amplitudes will be solved using DIIS.
           Start     Size      MaxIter   EConv     LConv     
           3         7         100       1.00e-07  1.00e-05  
 ------------------------------------------------------------------------------
            Enorm      Ldiff       Comment
 ------------------------------------------------------------------------------
     1     5.61e-02   3.81e-02     
     2     1.77e-02   6.51e-03     
     3     7.92e-03   1.18e-03     
     4     4.18e-03   1.31e-03     Switched to DIIS steps.
     5     1.44e-03   8.18e-04     
     6     7.23e-04   2.50e-04     
     7     2.31e-04   8.38e-05     
     8     9.69e-05   3.14e-06     
     9     3.21e-05   4.08e-06     
    10     1.46e-05   8.59e-07     
    11     7.41e-06   1.51e-07     
    12     3.13e-06   3.00e-07     
    13     1.36e-06   1.61e-07     
    14     5.92e-07   1.91e-09     
    15     2.39e-07   2.32e-09     
    16     1.25e-07   2.09e-08     
    17     5.31e-08   1.04e-08     
 ------------------------------------------------------------------------------
                                   CCSD Lambda converged.

 Computing density matrices in double precision...
           Orbital response amplitudes will be solved using DIIS.
           Start     Size      MaxIter   EConv     LConv     
           3         7         100       1.00e-06  1.00e-06  
 ------------------------------------------------------------------------------
            Enorm      Ldiff       Comment
 ------------------------------------------------------------------------------
     1     9.27e-02   1.82e-03     
     2     7.51e-02   1.81e-02     
     3     8.67e-02   2.90e-02     
     4     7.64e-03   3.79e-02     Switched to DIIS steps.
     5     2.48e-03   8.46e-04     
     6     8.27e-04   1.37e-04     
     7     2.36e-04   8.19e-05     
     8     6.54e-05   3.29e-05     
     9     3.35e-05   7.77e-06     
    10     6.99e-06   3.43e-06     
    11     1.85e-06   5.93e-07     
    12     4.21e-07   1.82e-07     
 ------------------------------------------------------------------------------
                                   Orbital response converged.

 Computing density matrices... Done.
 CCSD calculation:   CPU 380.85 s  wall 72.47 s

 Transferring MO TPDM to AO TPDM
 Transferring g2_o1o1o1o1
 Transferring g2_o1o1o1v1
 Transferring g2_o1o1v1v1
 Transferring g2_o1v1o1v1
 Transferring g2_o1v1v1v1
 Transferring g2_v1v1v1v1
 Adding separable TPDM
 Computing TPDM gradient
 --------------------------------------------------------
 2e gradient
  Atom          X               Y               Z
 --------------------------------------------------------
    1        -18.270059        7.757806        0.002460  
    2         -7.021983      -14.136023        0.002142  
    3         16.709432       -5.053363        0.004685  
    4          8.582610       11.431579       -0.009287  
 --------------------------------------------------------
 --------------------------------------------------------
 Final gradient
  Atom          X               Y               Z
 --------------------------------------------------------
    1        -18.270059        7.757806        0.002460  
    2         -7.021983      -14.136023        0.002142  
    3         16.709432       -5.053363        0.004685  
    4          8.582610       11.431579       -0.009287  
 --------------------------------------------------------
 Analytic gradient from two-electron contribution:   CPU 103.55 s  wall 30.82 s

 Total ccman2 time:   CPU 505.23 s  wall 109.25 s


 --------------------------------------------------------------

                    Orbital Energies (a.u.)
 --------------------------------------------------------------

 Alpha MOs
 -- Occupied --
******* -26.363 -15.787 -15.746 -10.635  -8.103  -8.099  -8.099
 -1.679  -1.438  -1.169  -0.911  -0.765  -0.764  -0.746  -0.622
 -0.609  -0.531  -0.493  -0.483
 -- Virtual --
  0.057   0.068   0.091   0.117   0.120   0.130   0.157   0.179
  0.188   0.216   0.243   0.257   0.297   0.307   0.314   0.371
  0.391   0.437   0.509   0.545   0.572   0.581   0.619   0.841
  0.898   0.943   0.958   0.992   1.053   1.095   1.112   1.153
  1.173   1.252   1.278   1.340   1.495   1.542   1.594   1.633
  1.876   2.008   2.022   2.171   2.349   2.364   2.566   2.591
  2.603   2.674   2.871   2.999   3.092   3.312   3.994   4.038
  4.167   4.174   4.219   4.276   4.364   4.375   4.530   4.978
  5.515   6.887   6.942   7.143  10.314  26.597  26.674  27.057
 36.515  37.053  68.711 219.154
 --------------------------------------------------------------

          Ground-State Mulliken Net Atomic Charges

     Atom                 Charge (a.u.)
  ----------------------------------------
      1 Cl                   -0.017393
      2 N                     0.161948
      3 N                    -0.081634
      4 F                    -0.062922
  ----------------------------------------
  Sum of atomic charges =    -0.000000

 -----------------------------------------------------------------
                    Cartesian Multipole Moments
 -----------------------------------------------------------------
    Charge (ESU x 10^10)
                -0.0000
    Dipole Moment (Debye)
         X       0.8966      Y      -0.1742      Z      -0.0003
       Tot       0.9133
    Quadrupole Moments (Debye-Ang)
        XX     -29.2447     XY      -1.2611     YY     -30.3142
        XZ       0.0006     YZ       0.0017     ZZ     -27.8338
    Octopole Moments (Debye-Ang^2)
       XXX       0.6992    XXY      -4.2606    XYY       0.1888
       YYY      -8.7552    XXZ      -0.0064    XYZ      -0.0009
       YYZ      -0.0042    XZZ      -2.6847    YZZ      -1.3643
       ZZZ      -0.0146
    Hexadecapole Moments (Debye-Ang^3)
      XXXX    -247.6553   XXXY       1.3560   XXYY     -56.9962
      XYYY       5.3561   YYYY     -95.9804   XXXZ       0.0206
      XXYZ       0.0064   XYYZ       0.0065   YYYZ       0.0124
      XXZZ     -46.0717   XYZZ       1.9710   YYZZ     -19.9456
      XZZZ       0.0203   YZZZ       0.0131   ZZZZ     -26.4812
 -----------------------------------------------------------------
 DrvMan completing analytic gradient of the correlated energy
 Correlated dipole moment
            1
    1   0.3527398
    2  -0.0685276
    3  -0.0001055
 Energy read as -668.452636505
 Full Analytical Gradient: (in a.u., or Hartree/Bohr)
             1             2             3             4
    1   -0.00012417   -0.00009289    0.00023233   -0.00001527
    2    0.00012880   -0.00019265    0.00005005    0.00001381
    3   -0.00002337    0.00005385   -0.00005816    0.00002768
 Gradient time:  CPU 1.45 s  wall 1.48 s
Dipole drv :
gprntSymmMtrx error report: 
 Final Hessian.
            1           2           3           4           5           6
    1   0.1323806  -0.0663888   0.0000000  -0.0576811   0.0303357   0.0000000
    2  -0.0663888   0.0824254   0.0000000   0.0576487  -0.0927219   0.0000000
    3   0.0000000   0.0000000   0.0103841   0.0000012   0.0000000  -0.0240132
    4  -0.0576811   0.0576487   0.0000012   0.7250253   0.1622561   0.0000000
    5   0.0303357  -0.0927219   0.0000000   0.1622561   0.2988743   0.0000000
    6   0.0000000   0.0000000  -0.0240132   0.0000000   0.0000000   0.0553210
    7  -0.0736441   0.0198674  -0.0000006  -0.6436444  -0.1203230  -0.0000023
    8   0.0351342  -0.0096111   0.0000000  -0.1566403  -0.1308273   0.0000000
    9   0.0000000   0.0000000   0.0259969   0.0000000   0.0000000  -0.0598100
   10  -0.0010571  -0.0111287   0.0000005  -0.0237056  -0.0722714   0.0000032
   11   0.0009184   0.0199067   0.0000000  -0.0632699  -0.0753257   0.0000000
   12   0.0000000   0.0000000  -0.0123678   0.0000000   0.0000000   0.0284942
            7           8           9          10          11          12
    1  -0.0736441   0.0351342   0.0000000  -0.0010571   0.0009184   0.0000000
    2   0.0198674  -0.0096111   0.0000000  -0.0111287   0.0199067   0.0000000
    3  -0.0000006   0.0000000   0.0259969   0.0000005   0.0000000  -0.0123678
    4  -0.6436444  -0.1566403   0.0000000  -0.0237056  -0.0632699   0.0000000
    5  -0.1203230  -0.1308273   0.0000000  -0.0722714  -0.0753257   0.0000000
    6  -0.0000023   0.0000000  -0.0598100   0.0000032   0.0000000   0.0284942
    7   0.7725315   0.0792894   0.0000000  -0.0552386   0.0211722   0.0000000
    8   0.0792894   0.3054121   0.0000000   0.0422240  -0.1649653   0.0000000
    9   0.0000000   0.0000000   0.0645992  -0.0000039   0.0000000  -0.0307754
   10  -0.0552386   0.0422240  -0.0000039   0.0800042   0.0411758   0.0000000
   11   0.0211722  -0.1649653   0.0000000   0.0411758   0.2203773   0.0000000
   12   0.0000000   0.0000000  -0.0307754   0.0000000   0.0000000   0.0146461
 ----------------------------------------------------------------
             Standard Nuclear Orientation (Angstroms)
    I     Atom           X                Y                Z
 ----------------------------------------------------------------
    1      Cl      1.2466127273    -0.2195049487    -0.0000000000
    2      N      -0.0401311383     0.9565800491     0.0000000000
    3      N      -1.1994394405     0.5964637920     0.0000000000
    4      F      -1.3906024791    -0.7933025289    -0.0000000000
 ----------------------------------------------------------------
 Nuclear Repulsion Energy =   150.7504629708 hartrees
 There are       20 alpha and       20 beta electrons
 old dipole drv.
            1           2           3           4           5           6
    1  -0.3797807   0.5776634   0.0000000   0.4304987  -0.6314030   0.0000000
    2   0.1419423  -0.0758717   0.0000000  -0.4736994   0.0318763   0.0000000
    3   0.0000000   0.0000000   0.1068819   0.0000050   0.0000000  -0.0737384
            7           8           9          10          11          12
    1   0.2023113   0.9527727   0.0000000  -0.2528853  -0.8989953   0.0000000
    2   0.4140454   0.8981688   0.0000000  -0.0823610  -0.8542191   0.0000000
    3  -0.0000077  -0.0000000   0.0226392  -0.0000154  -0.0000000  -0.0558535
 New transposed dipole drv.
            1           2           3
    1  -0.3797807   0.1419423   0.0000000
    2   0.5776634  -0.0758717   0.0000000
    3   0.0000000   0.0000000   0.1068819
    4   0.4304987  -0.4736994   0.0000050
    5  -0.6314030   0.0318763   0.0000000
    6   0.0000000   0.0000000  -0.0737384
    7   0.2023113   0.4140454  -0.0000077
    8   0.9527727   0.8981688  -0.0000000
    9   0.0000000   0.0000000   0.0226392
   10  -0.2528853  -0.0823610  -0.0000154
   11  -0.8989953  -0.8542191  -0.0000000
   12   0.0000000   0.0000000  -0.0558535
FINAL TENSOR RESULT:
Order 2, Length 12
    Atom      X          Y          Z
     1 Order 1, Length 12
    Atom      X          Y          Z
     1    1.323806498312025e-01  -6.638876306596367e-02   0.000000000000000e+00
     2   -5.768109744045284e-02   3.033573734429693e-02   0.000000000000000e+00
     3   -7.364414005976362e-02   3.513418834752066e-02   0.000000000000000e+00
     4   -1.057064661583265e-03   9.184172701984499e-04   0.000000000000000e+00

Order 1, Length 12
    Atom      X          Y          Z
     1   -6.638876306596367e-02   8.242536523820565e-02   0.000000000000000e+00
     2    5.764871605564155e-02  -9.272188651390348e-02   0.000000000000000e+00
     3    1.986741928155318e-02  -9.611117344763775e-03   0.000000000000000e+00
     4   -1.112865931982644e-02   1.990671955744734e-02   0.000000000000000e+00

Order 1, Length 12
    Atom      X          Y          Z
     1    0.000000000000000e+00   0.000000000000000e+00   1.038409833633932e-02
     2    1.231585320743305e-06   0.000000000000000e+00  -2.401315108709248e-02
     3   -6.341872831436331e-07   0.000000000000000e+00   2.599687864740529e-02
     4    4.619802929777943e-07   0.000000000000000e+00  -1.236776500077334e-02


     2 Order 1, Length 12
    Atom      X          Y          Z
     1   -5.768109744045284e-02   5.764871605564155e-02   1.231585320743305e-06
     2    7.250253034037673e-01   1.622561487992511e-01   0.000000000000000e+00
     3   -6.436443858988298e-01  -1.566403463783982e-01   0.000000000000000e+00
     4   -2.370559478095334e-02  -6.326985843476771e-02   0.000000000000000e+00

Order 1, Length 12
    Atom      X          Y          Z
     1    3.033573734429693e-02  -9.272188651390348e-02   0.000000000000000e+00
     2    1.622561487992511e-01   2.988743249134059e-01   0.000000000000000e+00
     3   -1.203230247443852e-01  -1.308272632931346e-01   0.000000000000000e+00
     4   -7.227138602974831e-02  -7.532571355914700e-02   0.000000000000000e+00

Order 1, Length 12
    Atom      X          Y          Z
     1    0.000000000000000e+00   0.000000000000000e+00  -2.401315108709248e-02
     2    0.000000000000000e+00   0.000000000000000e+00   5.532098825921257e-02
     3   -2.263012459952672e-06   0.000000000000000e+00  -5.980999090995466e-02
     4    3.190558953305168e-06   0.000000000000000e+00   2.849424317313890e-02


     3 Order 1, Length 12
    Atom      X          Y          Z
     1   -7.364414005976362e-02   1.986741928155318e-02  -6.341872831436331e-07
     2   -6.436443858988298e-01  -1.203230247443852e-01  -2.263012459952672e-06
     3    7.725315159622687e-01   7.928940417751351e-02   0.000000000000000e+00
     4   -5.523856694122885e-02   2.117219334034712e-02   0.000000000000000e+00

Order 1, Length 12
    Atom      X          Y          Z
     1    3.513418834752066e-02  -9.611117344763775e-03   0.000000000000000e+00
     2   -1.566403463783982e-01  -1.308272632931346e-01   0.000000000000000e+00
     3    7.928940417751351e-02   3.054121168547831e-01   0.000000000000000e+00
     4    4.222396287742705e-02  -1.649652911337613e-01   0.000000000000000e+00

Order 1, Length 12
    Atom      X          Y          Z
     1    0.000000000000000e+00   0.000000000000000e+00   2.599687864740529e-02
     2    0.000000000000000e+00   0.000000000000000e+00  -5.980999090995466e-02
     3    0.000000000000000e+00   0.000000000000000e+00   6.459915640276430e-02
     4   -3.916060961186767e-06   0.000000000000000e+00  -3.077540187156715e-02


     4 Order 1, Length 12
    Atom      X          Y          Z
     1   -1.057064661583265e-03  -1.112865931982644e-02   4.619802929777943e-07
     2   -2.370559478095334e-02  -7.227138602974831e-02   3.190558953305168e-06
     3   -5.523856694122885e-02   4.222396287742705e-02  -3.916060961186767e-06
     4    8.000423005841750e-02   4.117584993272558e-02   0.000000000000000e+00

Order 1, Length 12
    Atom      X          Y          Z
[truncated: 5,548 more chars]
