# Supplementary material for: Geometric and energetic data from ab initio calculations of haloethene, haloimine, halomethylenephosphine, haloiminophosphine, halodiazene, halodiphosphene and halocyclopropane
Source: Data Brief. 2019 Nov 2;27:104738. doi: 10.1016/j.dib.2019.104738 (PMC6861602; doi:10.1016/j.dib.2019.104738)
Supplement: Multimedia component 6 [file mmc6.zip › NN/CCSD/freq/FENNEBr.out]

Q-Chem Developer Version!
                  Welcome to Q-Chem
     A Quantum Leap Into The Future Of Chemistry


 Q-Chem 5.1, Q-Chem, Inc., Pleasanton, CA (2018)

 Yihan Shao,  Zhengting Gan,  E. Epifanovsky,  A. T. B. Gilbert,  M. Wormit,  
 J. Kussmann,  A. W. Lange,  A. Behn,  Jia Deng,  Xintian Feng,  D. Ghosh,  
 M. Goldey,  P. R. Horn,  L. D. Jacobson,  I. Kaliman,  T. Kus,  A. Landau,  
 Jie Liu,  E. I. Proynov,  R. M. Richard,  R. P. Steele,  E. J. Sundstrom,  
 H. L. Woodcock III,  P. M. Zimmerman,  D. Zuev,  B. Albrecht,  E. Alguire,  
 S. A. Baeppler,  D. Barton,  Z. Benda,  Y. A. Bernard,  E. J. Berquist,  
 K. B. Bravaya,  H. Burton,  D. Casanova,  Chun-Min Chang,  Yunqing Chen,  
 A. Chien,  K. D. Closser,  M. P. Coons,  S. Coriani,  S. Dasgupta,  
 A. L. Dempwolff,  M. Diedenhofen,  Hainam Do,  R. G. Edgar,  Po-Tung Fang,  
 S. Faraji,  S. Fatehi,  Qingguo Feng,  K. D. Fenk,  J. Fosso-Tande,  
 Qinghui Ge,  A. Ghysels,  G. Gidofalvi,  J. Gomes,  J. Gonthier,  A. Gunina,  
 D. Hait,  M. W. D. Hanson-Heine,  P. H. P. Harbach,  A. W. Hauser,  
 J. E. Herr,  E. G. Hohenstein,  Z. C. Holden,  Kerwin Hui,  B. C. Huynh,  
 T.-C. Jagau,  Hyunjun Ji,  B. Kaduk,  K. Khistyaev,  Jaehoon Kim,  
 P. Klunzinger,  K. Koh,  D. Kosenkov,  L. Koulias,  T. Kowalczyk,  
 C. M. Krauter,  A. Kunitsa,  Ka Un Lao,  A. Laurent,  K. V. Lawler,  
 Joonho Lee,  D. Lefrancois,  S. Lehtola,  D. S. Levine,  Yi-Pei Li,  
 You-Sheng Lin,  Fenglai Liu,  E. Livshits,  A. Luenser,  P. Manohar,  
 E. Mansoor,  S. F. Manzer,  Shan-Ping Mao,  Yuezhi Mao,  N. Mardirossian,  
 A. V. Marenich,  T. Markovich,  L. A. Martinez-Martinez,  S. A. Maurer,  
 N. J. Mayhall,  S. C. McKenzie,  J.-M. Mewes,  A. F. Morrison,  
 J. W. Mullinax,  K. Nanda,  T. S. Nguyen-Beck,  R. Olivares-Amaya,  
 J. A. Parkhill,  T. M. Perrine,  F. Plasser,  P. Pokhilko,  S. Prager,  
 A. Prociuk,  E. Ramos,  D. R. Rehn,  F. Rob,  M. Schneider,  N. Sergueev,  
 S. M. Sharada,  S. Sharma,  D. W. Small,  T. Stauch,  T. Stein,  
 Yu-Chuan Su,  A. J. W. Thom,  A. Tkatchenko,  T. Tsuchimochi,  N. M. Tubman,  
 L. Vogt,  M. L. Vidal,  O. Vydrov,  M. A. Watson,  J. Wenzel,  
 M. de Wergifosse,  T. A. Wesolowski,  A. White,  J. Witte,  A. Yamada,  
 Jun Yang,  K. Yao,  S. Yeganeh,  S. R. Yost,  Zhi-Qiang You,  A. Zech,  
 Igor Ying Zhang,  Xing Zhang,  Yan Zhao,  Ying Zhu,  B. R. Brooks,  
 G. K. L. Chan,  C. J. Cramer,  M. S. Gordon,  W. J. Hehre,  A. Klamt,  
 M. W. Schmidt,  C. D. Sherrill,  D. G. Truhlar,  A. Aspuru-Guzik,  R. Baer,  
 A. T. Bell,  N. A. Besley,  Jeng-Da Chai,  A. E. DePrince, III,  
 R. A. DiStasio Jr.,  A. Dreuw,  B. D. Dunietz,  T. R. Furlani,  
 Chao-Ping Hsu,  Yousung Jung,  Jing Kong,  D. S. Lambrecht,  WanZhen Liang,  
 C. Ochsenfeld,  V. A. Rassolov,  L. V. Slipchenko,  J. E. Subotnik,  
 T. Van Voorhis,  J. M. Herbert,  A. I. Krylov,  P. M. W. Gill,  M. Head-Gordon

 Contributors to earlier versions of Q-Chem not listed above: 
 R. D. Adamson,  B. Austin,  J. Baker,  G. J. O. Beran,  K. Brandhorst,  
 S. T. Brown,  E. F. C. Byrd,  A. K. Chakraborty,  C.-L. Cheng,  
 Siu Hung Chien,  D. M. Chipman,  D. L. Crittenden,  H. Dachsel,  
 R. J. Doerksen,  A. D. Dutoi,  L. Fusti-Molnar,  W. A. Goddard III,  
 A. Golubeva-Zadorozhnaya,  S. R. Gwaltney,  G. Hawkins,  A. Heyden,  
 S. Hirata,  G. Kedziora,  F. J. Keil,  C. Kelley,  Jihan Kim,  R. A. King,  
 R. Z. Khaliullin,  P. P. Korambath,  W. Kurlancheek,  A. M. Lee,  M. S. Lee,  
 S. V. Levchenko,  Ching Yeh Lin,  D. Liotard,  R. C. Lochan,  I. Lotan,  
 P. E. Maslen,  N. Nair,  D. P. O'Neill,  D. Neuhauser,  E. Neuscamman,  
 C. M. Oana,  R. Olson,  B. Peters,  R. Peverati,  P. A. Pieniazek,  
 Y. M. Rhee,  J. Ritchie,  M. A. Rohrdanz,  E. Rosta,  N. J. Russ,  
 H. F. Schaefer III,  N. E. Schultz,  N. Shenvi,  A. C. Simmonett,  A. Sodt,  
 D. Stuck,  K. S. Thanthiriwatte,  V. Vanovschi,  Tao Wang,  A. Warshel,  
 C. F. Williams,  Q. Wu,  X. Xu,  W. Zhang

 Please cite Q-Chem as follows:
 Y. Shao et al., Mol. Phys. 113, 184-215 (2015)
 DOI: 10.1080/00268976.2014.952696

 Q-Chem 5.1.2 for Intel X86 EM64T Linux

 Parts of Q-Chem use Armadillo 8.300.2 (Tropical Shenanigans).
 http://arma.sourceforge.net/

 Q-Chem begins on Mon May  6 01:44:25 2019  

Host: 
0

     Scratch files written to /scratch/taweetham/qchem29090//
Input Ideriv = 1
Curr. Ideriv = -1
Max.  Ideriv = 1


!!********************************************.
!!******************Warning*******************.
!!Desired Analytical derivatives not available.
!!Finite difference job might take a long time.
!!********************************************.
!!********************************************.


 2-order derivative to be evaluated numerically with 1-order analytical derivatives

Checking the input file for inconsistencies... 	...done.

--------------------------------------------------------------
User input:
--------------------------------------------------------------
F=Br_t.out
$molecule
0 1
Br
N  1 1.909655
N  2 1.219092 1 108.779236
F  3 1.400689 2 106.115387 1 -180.000000 0
$end

$rem
   JOB_TYPE 	FREQUENCY
   BASIS 		6-311++G**
   METHOD	ccsd
   MEM_TOTAL	64000
   N_FROZEN_CORE      FC
$end


--------------------------------------------------------------
 ----------------------------------------------------------------
             Standard Nuclear Orientation (Angstroms)
    I     Atom           X                Y                Z
 ----------------------------------------------------------------
    1      Br      1.1253835994    -0.0264040547    -0.0000000000
    2      N      -0.6984845988     0.5395350008     0.0000000000
    3      N      -1.4153612011    -0.4465041675     0.0000000000
    4      F      -2.7323894868     0.0303251200    -0.0000000000
 ----------------------------------------------------------------
 Molecular Point Group                 Cs    NOp =  2
 Largest Abelian Subgroup              Cs    NOp =  2
 Nuclear Repulsion Energy =   222.4109929939 hartrees
 There are       29 alpha and       29 beta electrons
 Requested basis set is 6-311++G(d,p)
 There are 37 shells and 114 basis functions
 Total memory of 64000MB is distributed as follows: 
   QALLOC including MEM_STATIC uses 192MB
   MEM_STATIC is set to 192MB
   CCMAN JOB total memory use is  63808MB
 Warning: actual memory use might exceed 64000MB

 Total QAlloc Memory Limit    192 MB
 Mega-Array Size       188 MB
 MEM_STATIC part       192 MB

                       Distance Matrix (Angstroms)
             Br(  1)   N (  2)   N (  3)
   N (  2)  1.909655
   N (  3)  2.575241  1.219092
   F (  4)  3.858190  2.096679  1.400689

 A cutoff of  1.0D-14 yielded    637 shell pairs
 There are      6247 function pairs (      6923 Cartesian)

 -------------------------------------------------------
 OpenMP Integral Computing Module                       
 Release: version 1.0, May 2013, Q-Chem Inc. Pittsburgh 
 -------------------------------------------------------
 Integral Job Info:
 Integral job number is                      11
 Integral operator is                         1
 short-range coefficients                     0
 long-range coefficients              100000000
 Omega coefficients                           0
 if combine SR and LR in K                    0
 Integral screening is                        0
 Integral computing path is                   2
 max size of driver memory is            800000
 size of driver memory is                593474
 size of scratch memory is             29623520
 max col of scratch BK array               1296
 max len of scratch array in speh3          155
 max len of scratch index in speh4           18
 max int batch size is                      520
 min int batch size is                       52
 fixed nKL is                                45
 max L of basis functions is                  2
 order of int derivative is                   0
 number of shells is                         37
 number of basis is                         120
 number of cartesian basis is               120
 number of contracted shell pairs           637
 number of primitive shell pairs           1962
 maxK2 (contraction) of shell pair           36
 max number of K2 of shell pair               1
 max number of CS2 of shell pair             62
 max number of PS2 of shell pair            246
 mem total for path MDJ                  516102
 -------------------------------------------------------
 Smallest overlap matrix eigenvalue = 2.44E-04
 Guess from superposition of atomic densities
 Warning:  Energy on first SCF cycle will be non-variational
 SAD guess density has 58.000000 electrons

 -----------------------------------------------------------------------
  General SCF calculation program by
  Eric Jon Sundstrom, Paul Horn, Yuezhi Mao, Dmitri Zuev, Alec White,
  David Stuck, Shaama M.S., Shane Yost, Joonho Lee, David Small,
  Daniel Levine, Susi Lehtola, Hugh Burton, Evgeny Epifanovsky
 -----------------------------------------------------------------------
 Hartree-Fock
 using 6 threads for integral computing
 -------------------------------------------------------
 OpenMP Integral computing Module                
 Release: version 2.0, May 2017, Q-Chem Inc. Pleasanton 
 -------------------------------------------------------
 A restricted SCF calculation will be
 performed using DIIS
 SCF converges when DIIS error is below 1.0e-08
 ---------------------------------------
  Cycle       Energy         DIIS error
 ---------------------------------------
    1   -2781.0001001440      4.83e-02  
    2   -2780.4972718891      8.41e-03  
    3   -2780.5673462404      5.49e-03  
    4   -2780.6037432364      8.96e-04  
    5   -2780.6054000113      4.08e-04  
    6   -2780.6058764813      1.32e-04  
    7   -2780.6059660962      6.20e-05  
    8   -2780.6059806106      3.10e-05  
    9   -2780.6059838963      8.09e-06  
   10   -2780.6059841861      4.64e-06  
   11   -2780.6059842475      1.54e-06  
   12   -2780.6059842637      4.04e-07  
   13   -2780.6059842647      1.01e-07  
   14   -2780.6059842648      4.03e-08  
   15   -2780.6059842648      1.07e-08  
   16   -2780.6059842648      2.14e-09  Convergence criterion met
 ---------------------------------------
 SCF time:   CPU 8.70s  wall 2.00s 
 SCF   energy in the final basis set =    -2780.6059842648
 Total energy in the final basis set =    -2780.6059842648


 ------------------------------------------------------------------------------

   CCMAN2: suite of methods based on coupled cluster
           and equation of motion theories.

   Components:
   * libvmm-1.3-trunk
     by Evgeny Epifanovsky, Ilya Kaliman.
   * libtensor-2.5-trunk
     by Evgeny Epifanovsky, Michael Wormit, Dmitry Zuev, Sam Manzer, 
        Ilya Kaliman.
   * libcc-2.5-trunk
     by Evgeny Epifanovsky, Arik Landau, Tomasz Kus, Kirill Khistyaev, 
        Dmitry Zuev, Prashant Manohar, Xintian Feng, Anna Krylov, 
        Matthew Goldey, Alec White, Thomas Jagau, Kaushik Nanda, 
        Anastasia Gunina, Alexander Kunitsa, Joonho Lee.

   CCMAN original authors:
   Anna I. Krylov, C. David Sherrill, Steven R. Gwaltney,
   Edward F. C. Byrd (2000)
   Sergey V. Levchenko, Lyudmila V. Slipchenko, Tao Wang,
   Ana-Maria C. Cristian (2003)
   Piotr A. Pieniazek, C. Melania Oana, Evgeny Epifanovsky (2007)
   Prashant Manohar (2009)

 ------------------------------------------------------------------------------


 Allocating and initializing 63808MB of RAM...
 Calculation will run on 6 cores.


 Alpha MOs, Restricted
 -- Occupied --                  
-490.09  -65.22  -58.59  -58.58  -58.58  -26.35  -15.78  -15.74
  1 A'    2 A'    3 A'    1 A"    4 A'    5 A'    6 A'    7 A'                 
 -9.904  -7.520  -7.507  -7.507  -3.260  -3.255  -3.254  -3.240
  8 A'    9 A'    2 A"   10 A'   11 A'    3 A"   12 A'    4 A"                 
 -3.240  -1.672  -1.424  -1.079  -0.898  -0.754  -0.737  -0.737
 13 A'   14 A'   15 A'   16 A'   17 A'   18 A'   19 A'    5 A"                 
 -0.618  -0.590  -0.500  -0.457  -0.454
 20 A'    6 A"   21 A'   22 A'    7 A"                                         
 -- Virtual --                   
  0.027   0.062   0.074   0.098   0.100   0.120   0.153   0.175
 23 A'    8 A"   24 A'   25 A'    9 A"   26 A'   27 A'   28 A'                 
  0.190   0.205   0.236   0.244   0.279   0.305   0.332   0.361
 10 A"   29 A'   11 A"   30 A'   31 A'   32 A'   33 A'   34 A'                 
  0.365   0.450   0.498   0.535   0.539   0.554   0.594   0.721
 12 A"   35 A'   36 A'   37 A'   13 A"   38 A'   39 A'   40 A'                 
  0.737   0.744   0.775   0.789   0.929   0.946   0.987   1.030
 14 A"   15 A"   41 A'   42 A'   43 A'   16 A"   44 A'   17 A"                 
  1.032   1.090   1.218   1.320   1.441   1.540   1.613   1.621
 45 A'   46 A'   47 A'   48 A'   49 A'   18 A"   50 A'   51 A'                 
  1.871   2.002   2.039   2.132   2.231   2.279   2.287   2.429
 19 A"   52 A'   20 A"   53 A'   21 A"   54 A'   55 A'   22 A"                 
  2.500   2.679   2.749   2.990   3.010   3.314   4.014   4.047
 56 A'   57 A'   58 A'   59 A'   23 A"   60 A'   61 A'   24 A"                 
  4.147   4.171   4.212   4.260   4.366   4.401   4.471   4.502
 62 A'   25 A"   63 A'   26 A"   64 A'   27 A"   65 A'   28 A"                 
  4.522   4.542   4.614   4.872   5.053   5.490   6.892   6.948
 66 A'   29 A"   67 A'   68 A'   69 A'   70 A'   30 A"   71 A'                 
  7.114   7.219   8.158   8.174   8.253  36.538  37.031  49.435
 72 A'   73 A'   31 A"   74 A'   75 A'   76 A'   77 A'   78 A'                 
 68.721 293.832 293.848 293.9621028.376
 79 A'   32 A"   80 A'   81 A'   82 A'                                         

 Beta MOs, Restricted
 -- Occupied --                  
-490.09  -65.22  -58.59  -58.58  -58.58  -26.35  -15.78  -15.74
  1 A'    2 A'    3 A'    1 A"    4 A'    5 A'    6 A'    7 A'                 
 -9.904  -7.520  -7.507  -7.507  -3.260  -3.255  -3.254  -3.240
  8 A'    9 A'    2 A"   10 A'   11 A'    3 A"   12 A'    4 A"                 
 -3.240  -1.672  -1.424  -1.079  -0.898  -0.754  -0.737  -0.737
 13 A'   14 A'   15 A'   16 A'   17 A'   18 A'   19 A'    5 A"                 
 -0.618  -0.590  -0.500  -0.457  -0.454
 20 A'    6 A"   21 A'   22 A'    7 A"                                         
 -- Virtual --                   
  0.027   0.062   0.074   0.098   0.100   0.120   0.153   0.175
 23 A'    8 A"   24 A'   25 A'    9 A"   26 A'   27 A'   28 A'                 
  0.190   0.205   0.236   0.244   0.279   0.305   0.332   0.361
 10 A"   29 A'   11 A"   30 A'   31 A'   32 A'   33 A'   34 A'                 
  0.365   0.450   0.498   0.535   0.539   0.554   0.594   0.721
 12 A"   35 A'   36 A'   37 A'   13 A"   38 A'   39 A'   40 A'                 
  0.737   0.744   0.775   0.789   0.929   0.946   0.987   1.030
 14 A"   15 A"   41 A'   42 A'   43 A'   16 A"   44 A'   17 A"                 
  1.032   1.090   1.218   1.320   1.441   1.540   1.613   1.621
 45 A'   46 A'   47 A'   48 A'   49 A'   18 A"   50 A'   51 A'                 
  1.871   2.002   2.039   2.132   2.231   2.279   2.287   2.429
 19 A"   52 A'   20 A"   53 A'   21 A"   54 A'   55 A'   22 A"                 
  2.500   2.679   2.749   2.990   3.010   3.314   4.014   4.047
 56 A'   57 A'   58 A'   59 A'   23 A"   60 A'   61 A'   24 A"                 
  4.147   4.171   4.212   4.260   4.366   4.401   4.471   4.502
 62 A'   25 A"   63 A'   26 A"   64 A'   27 A"   65 A'   28 A"                 
  4.522   4.542   4.614   4.872   5.053   5.490   6.892   6.948
 66 A'   29 A"   67 A'   68 A'   69 A'   70 A'   30 A"   71 A'                 
  7.114   7.219   8.158   8.174   8.253  36.538  37.031  49.435
 72 A'   73 A'   31 A"   74 A'   75 A'   76 A'   77 A'   78 A'                 
 68.721 293.832 293.848 293.9621028.376
 79 A'   32 A"   80 A'   81 A'   82 A'                                         

 Occupation and symmetry of molecular orbitals

 Point group: Cs (2 irreducible representations).

                           A'   A"    All 
 ------------------------------------------
 All molecular orbitals:
  - Alpha                  82   32    114 
  - Beta                   82   32    114 
 ------------------------------------------
 Alpha orbitals:
  - Frozen occupied        10   2     12  
  - Active occupied        12   5     17  
  - Active virtual         60   25    85  
  - Frozen virtual         0    0     0   
 ------------------------------------------
 Beta orbitals:
  - Frozen occupied        10   2     12  
  - Active occupied        12   5     17  
  - Active virtual         60   25    85  
  - Frozen virtual         0    0     0   
 ------------------------------------------

 Import integrals:   CPU 0.00 s  wall 0.00 s

 Import integrals:   CPU 30.04 s  wall 6.85 s

 MP2 amplitudes:   CPU 0.17 s  wall 0.14 s

Running a double precision version
           CCSD T amplitudes will be solved using DIIS.

           Start     Size      MaxIter   EConv     TConv     
           3         7         100       1.00e-07  1.00e-05  
 ------------------------------------------------------------------------------
           Energy (a.u.)   Ediff      Tdiff       Comment
 ------------------------------------------------------------------------------
         -2781.44468337                           
     1   -2781.41288603   3.18e-02   7.75e-01     
     2   -2781.44255109   2.97e-02   1.04e-01     
     3   -2781.43996283   2.59e-03   4.54e-02     
     4   -2781.44295498   2.99e-03   1.79e-02     Switched to DIIS steps.
     5   -2781.44398755   1.03e-03   1.20e-02     
     6   -2781.44408467   9.71e-05   3.29e-03     
     7   -2781.44409069   6.02e-06   1.15e-03     
     8   -2781.44409392   3.23e-06   4.35e-04     
     9   -2781.44409728   3.36e-06   2.13e-04     
    10   -2781.44409686   4.22e-07   7.62e-05     
    11   -2781.44409760   7.44e-07   3.49e-05     
    12   -2781.44409747   1.32e-07   1.36e-05     
    13   -2781.44409750   2.34e-08   4.25e-06     
 ------------------------------------------------------------------------------
         -2781.44409750                           CCSD T converged.

End of double precision
 SCF energy                 = -2780.60598426
 MP2 energy                 = -2781.44468337
 CCSD correlation energy     =    -0.83811323
 CCSD total energy           = -2781.44409750

 CCSD  T1^2 = 0.0130  T2^2 = 0.2514  Leading amplitudes:

 Amplitude    Orbitals with energies
  0.0247       6 (A") A                  ->    8 (A") A                   
              -0.5903                          0.0621                     
  0.0247       6 (A") B                  ->    8 (A") B                   
              -0.5903                          0.0621                     
 -0.0239       5 (A") A                  ->    8 (A") A                   
              -0.7366                          0.0621                     
 -0.0239       5 (A") B                  ->    8 (A") B                   
              -0.7366                          0.0621                     

 Amplitude    Orbitals with energies
 -0.0772       6 (A") A      6 (A") B    ->    8 (A") A      8 (A") B     
              -0.5903       -0.5903            0.0621        0.0621       
  0.0772       6 (A") A      6 (A") B    ->    8 (A") B      8 (A") A     
              -0.5903       -0.5903            0.0621        0.0621       
  0.0772       6 (A") B      6 (A") A    ->    8 (A") A      8 (A") B     
              -0.5903       -0.5903            0.0621        0.0621       
 -0.0772       6 (A") B      6 (A") A    ->    8 (A") B      8 (A") A     
              -0.5903       -0.5903            0.0621        0.0621       

 Computing CCSD intemediates for later calculations in double precision
 Finished.

Running a double precision version
           CCSD Lambda amplitudes will be solved using DIIS.
           Start     Size      MaxIter   EConv     LConv     
           3         7         100       1.00e-07  1.00e-05  
 ------------------------------------------------------------------------------
            Enorm      Ldiff       Comment
 ------------------------------------------------------------------------------
     1     5.50e-02   3.68e-02     
     2     1.70e-02   5.82e-03     
     3     7.45e-03   1.11e-03     
     4     3.81e-03   1.10e-03     Switched to DIIS steps.
     5     1.30e-03   6.47e-04     
     6     6.51e-04   1.96e-04     
     7     2.36e-04   4.89e-05     
     8     9.74e-05   1.05e-06     
     9     3.48e-05   7.75e-06     
    10     1.18e-05   2.65e-06     
    11     5.30e-06   7.40e-07     
    12     2.11e-06   2.27e-07     
    13     1.11e-06   2.64e-08     
    14     5.52e-07   5.49e-08     
    15     2.67e-07   1.97e-08     
    16     1.42e-07   1.18e-08     
    17     6.68e-08   8.65e-09     
 ------------------------------------------------------------------------------
                                   CCSD Lambda converged.

 Computing density matrices in double precision...
           Orbital response amplitudes will be solved using DIIS.
           Start     Size      MaxIter   EConv     LConv     
           3         7         100       1.00e-06  1.00e-06  
 ------------------------------------------------------------------------------
            Enorm      Ldiff       Comment
 ------------------------------------------------------------------------------
     1     1.19e-01   3.89e-03     
     2     1.25e-01   2.55e-03     
     3     1.55e-01   2.97e-02     
     4     1.42e-02   7.07e-02     Switched to DIIS steps.
     5     5.72e-03   3.75e-04     
     6     9.70e-04   7.36e-04     
     7     4.51e-04   2.15e-05     
     8     1.44e-04   1.05e-04     
     9     4.81e-05   2.92e-05     
    10     9.25e-06   1.10e-05     
    11     3.17e-06   1.21e-07     
    12     1.01e-06   5.85e-08     
    13     4.39e-07   1.58e-07     
 ------------------------------------------------------------------------------
                                   Orbital response converged.

 Computing density matrices... Done.
 CCSD calculation:   CPU 356.08 s  wall 66.35 s

 Transferring MO TPDM to AO TPDM
 Transferring g2_o1o1o1o1
 Transferring g2_o1o1o1v1
 Transferring g2_o1o1v1v1
 Transferring g2_o1v1o1v1
 Transferring g2_o1v1v1v1
 Transferring g2_v1v1v1v1
 Adding separable TPDM
 Computing TPDM gradient
 --------------------------------------------------------
 2e gradient
  Atom          X               Y               Z
 --------------------------------------------------------
    1        -34.102349        4.119078        0.000000  
    2          7.247319      -19.255710       -0.000000  
    3         10.565172       17.277859        0.000000  
    4         16.289858       -2.141227       -0.000000  
 --------------------------------------------------------
 --------------------------------------------------------
 Final gradient
  Atom          X               Y               Z
 --------------------------------------------------------
    1        -34.102349        4.119078        0.000000  
    2          7.247319      -19.255710       -0.000000  
    3         10.565172       17.277859        0.000000  
    4         16.289858       -2.141227       -0.000000  
 --------------------------------------------------------
 Analytic gradient from two-electron contribution:   CPU 187.19 s  wall 58.10 s

 Total ccman2 time:   CPU 582.52 s  wall 134.47 s


 --------------------------------------------------------------
             Orbital Energies (a.u.) and Symmetries
 --------------------------------------------------------------

 Alpha MOs, Restricted
 -- Occupied --                  
-490.09  -65.22  -58.59  -58.58  -26.35  -15.78  -15.74   -9.90
  1 A'    2 A'    3 A'    4 A'    5 A'    6 A'    7 A'    8 A'                 
 -7.520  -7.507 -58.583  -7.507  -3.260  -3.254  -3.240  -1.672
  9 A'   10 A'    1 A"    2 A"   11 A'   12 A'   13 A'   14 A'                 
 -1.424  -1.079  -0.898  -0.754  -0.737  -0.618  -0.500  -0.457
 15 A'   16 A'   17 A'   18 A'   19 A'   20 A'   21 A'   22 A'                 
 -3.255  -3.240  -0.737  -0.590  -0.454
  3 A"    4 A"    5 A"    6 A"    7 A"                                         
 -- Virtual --                   
  0.027   0.074   0.098   0.120   0.153   0.175   0.205   0.244
 23 A'   24 A'   25 A'   26 A'   27 A'   28 A'   29 A'   30 A'                 
  0.279   0.305   0.332   0.361   0.450   0.498   0.535   0.554
 31 A'   32 A'   33 A'   34 A'   35 A'   36 A'   37 A'   38 A'                 
  0.594   0.721   0.775   0.789   0.929   0.987   1.032   1.090
 39 A'   40 A'   41 A'   42 A'   43 A'   44 A'   45 A'   46 A'                 
  1.218   1.320   1.441   1.613   1.621   2.002   2.132   2.279
 47 A'   48 A'   49 A'   50 A'   51 A'   52 A'   53 A'   54 A'                 
  2.287   2.500   2.679   2.749   2.990   3.314   4.014   4.147
 55 A'   56 A'   57 A'   58 A'   59 A'   60 A'   61 A'   62 A'                 
  4.212   4.366   4.471   4.522   4.614   4.872   5.053   5.490
 63 A'   64 A'   65 A'   66 A'   67 A'   68 A'   69 A'   70 A'                 
  6.948   7.114   7.219   8.174   8.253  36.538  37.031  49.435
 71 A'   72 A'   73 A'   74 A'   75 A'   76 A'   77 A'   78 A'                 
 68.721 293.848 293.9621028.376   0.062   0.100   0.190   0.236
 79 A'   80 A'   81 A'   82 A'    8 A"    9 A"   10 A"   11 A"                 
  0.365   0.539   0.737   0.744   0.946   1.030   1.540   1.871
 12 A"   13 A"   14 A"   15 A"   16 A"   17 A"   18 A"   19 A"                 
  2.039   2.231   2.429   3.010   4.047   4.171   4.260   4.401
 20 A"   21 A"   22 A"   23 A"   24 A"   25 A"   26 A"   27 A"                 
  4.502   4.542   6.892   8.158 293.832
 28 A"   29 A"   30 A"   31 A"   32 A"                                         

 Beta MOs, Restricted
 -- Occupied --                  
-490.09  -65.22  -58.59  -58.58  -26.35  -15.78  -15.74   -9.90
  1 A'    2 A'    3 A'    4 A'    5 A'    6 A'    7 A'    8 A'                 
 -7.520  -7.507 -58.583  -7.507  -3.260  -3.254  -3.240  -1.672
  9 A'   10 A'    1 A"    2 A"   11 A'   12 A'   13 A'   14 A'                 
 -1.424  -1.079  -0.898  -0.754  -0.737  -0.618  -0.500  -0.457
 15 A'   16 A'   17 A'   18 A'   19 A'   20 A'   21 A'   22 A'                 
 -3.255  -3.240  -0.737  -0.590  -0.454
  3 A"    4 A"    5 A"    6 A"    7 A"                                         
 -- Virtual --                   
  0.027   0.074   0.098   0.120   0.153   0.175   0.205   0.244
 23 A'   24 A'   25 A'   26 A'   27 A'   28 A'   29 A'   30 A'                 
  0.279   0.305   0.332   0.361   0.450   0.498   0.535   0.554
 31 A'   32 A'   33 A'   34 A'   35 A'   36 A'   37 A'   38 A'                 
  0.594   0.721   0.775   0.789   0.929   0.987   1.032   1.090
 39 A'   40 A'   41 A'   42 A'   43 A'   44 A'   45 A'   46 A'                 
  1.218   1.320   1.441   1.613   1.621   2.002   2.132   2.279
 47 A'   48 A'   49 A'   50 A'   51 A'   52 A'   53 A'   54 A'                 
  2.287   2.500   2.679   2.749   2.990   3.314   4.014   4.147
 55 A'   56 A'   57 A'   58 A'   59 A'   60 A'   61 A'   62 A'                 
  4.212   4.366   4.471   4.522   4.614   4.872   5.053   5.490
 63 A'   64 A'   65 A'   66 A'   67 A'   68 A'   69 A'   70 A'                 
  6.948   7.114   7.219   8.174   8.253  36.538  37.031  49.435
 71 A'   72 A'   73 A'   74 A'   75 A'   76 A'   77 A'   78 A'                 
 68.721 293.848 293.9621028.376   0.062   0.100   0.190   0.236
 79 A'   80 A'   81 A'   82 A'    8 A"    9 A"   10 A"   11 A"                 
  0.365   0.539   0.737   0.744   0.946   1.030   1.540   1.871
 12 A"   13 A"   14 A"   15 A"   16 A"   17 A"   18 A"   19 A"                 
  2.039   2.231   2.429   3.010   4.047   4.171   4.260   4.401
 20 A"   21 A"   22 A"   23 A"   24 A"   25 A"   26 A"   27 A"                 
  4.502   4.542   6.892   8.158 293.832
 28 A"   29 A"   30 A"   31 A"   32 A"                                         
 --------------------------------------------------------------

          Ground-State Mulliken Net Atomic Charges

     Atom                 Charge (a.u.)
  ----------------------------------------
      1 Br                    0.057776
      2 N                     0.068722
      3 N                    -0.090062
      4 F                    -0.036436
  ----------------------------------------
  Sum of atomic charges =    -0.000000

 -----------------------------------------------------------------
                    Cartesian Multipole Moments
 -----------------------------------------------------------------
    Charge (ESU x 10^10)
                -0.0000
    Dipole Moment (Debye)
         X       1.7335      Y      -0.2515      Z      -0.0000
       Tot       1.7517
    Quadrupole Moments (Debye-Ang)
        XX     -35.7477     XY      -0.3296     YY     -36.1162
        XZ      -0.0000     YZ       0.0000     ZZ     -33.7875
    Octopole Moments (Debye-Ang^2)
       XXX      33.3775    XXY      -2.0038    XYY       6.1768
       YYY      -0.6269    XXZ      -0.0000    XYZ      -0.0000
       YYZ      -0.0000    XZZ       3.3521    YZZ      -0.1081
       ZZZ      -0.0000
    Hexadecapole Moments (Debye-Ang^3)
      XXXX    -488.0079   XXXY      -5.6171   XXYY     -90.0756
      XYYY      -1.4448   YYYY     -56.5059   XXXZ      -0.0000
      XXYZ       0.0000   XYYZ      -0.0000   YYYZ       0.0000
      XXZZ     -84.7871   XYZZ      -0.3964   YYZZ     -14.7547
      XZZZ      -0.0000   YZZZ       0.0000   ZZZZ     -34.6330
 -----------------------------------------------------------------
 DrvMan completing analytic gradient of the correlated energy
 Correlated dipole moment
            1
    1   0.6820253
    2  -0.0989648
    3  -0.0000000
 Energy read as -2781.444097496
 Full Analytical Gradient: (in a.u., or Hartree/Bohr)
             1             2             3             4
    1   -0.00003247   -0.00004323    0.00022022   -0.00014452
    2   -0.00003198    0.00004214   -0.00006637    0.00005621
    3    0.00000000   -0.00000000    0.00000000    0.00000000
 Gradient time:  CPU 1.36 s  wall 1.49 s
 ######################################################
 ######################################################
 # Starting finite difference calculation for IDERIV  #
 Finite diff step size:  1.88973e-03 a.u.
 ----------------------------------------------------------------
             Standard Nuclear Orientation (Angstroms)
    I     Atom           X                Y                Z
 ----------------------------------------------------------------
    1      Br      1.1263835994    -0.0264040547    -0.0000000000
    2      N      -0.6984845988     0.5395350008     0.0000000000
    3      N      -1.4153612011    -0.4465041675     0.0000000000
    4      F      -2.7323894868     0.0303251200    -0.0000000000
 ----------------------------------------------------------------
 Nuclear Repulsion Energy =   222.3465806230 hartrees
 There are       29 alpha and       29 beta electrons

                       Distance Matrix (Angstroms)
             Br(  1)   N (  2)   N (  3)
   N (  2)  1.910610
   N (  3)  2.576228  1.219092
   F (  4)  3.859190  2.096679  1.400689

 Requested basis set is 6-311++G(d,p)
 There are 37 shells and 114 basis functions
 A cutoff of  1.0D-14 yielded    637 shell pairs
 There are      6247 function pairs (      6923 Cartesian)
 Smallest overlap matrix eigenvalue = 2.44E-04
 Guess MOs from SCF MO coefficient file

 -----------------------------------------------------------------------
  General SCF calculation program by
  Eric Jon Sundstrom, Paul Horn, Yuezhi Mao, Dmitri Zuev, Alec White,
  David Stuck, Shaama M.S., Shane Yost, Joonho Lee, David Small,
  Daniel Levine, Susi Lehtola, Hugh Burton, Evgeny Epifanovsky
 -----------------------------------------------------------------------
 Hartree-Fock
 using 6 threads for integral computing
 -------------------------------------------------------
 OpenMP Integral computing Module                
 Release: version 2.0, May 2017, Q-Chem Inc. Pleasanton 
 -------------------------------------------------------
 A restricted SCF calculation will be
 performed using DIIS
 SCF converges when DIIS error is below 1.0e-08
 ---------------------------------------
  Cycle       Energy         DIIS error
 ---------------------------------------
    1   -2780.6059580850      1.07e-05  
    2   -2780.6059582958      3.73e-06  
    3   -2780.6059583195      2.36e-06  
    4   -2780.6059583297      5.51e-07  
    5   -2780.6059583314      2.52e-07  
    6   -2780.6059583318      1.02e-07  
    7   -2780.6059583319      4.54e-08  
    8   -2780.6059583319      1.47e-08  
    9   -2780.6059583319      4.84e-09  Convergence criterion met
 ---------------------------------------
 SCF time:   CPU 5.06s  wall 1.00s 
 SCF   energy in the final basis set =    -2780.6059583319
 Total energy in the final basis set =    -2780.6059583319


 ------------------------------------------------------------------------------

   CCMAN2: suite of methods based on coupled cluster
           and equation of motion theories.

   Components:
   * libvmm-1.3-trunk
     by Evgeny Epifanovsky, Ilya Kaliman.
   * libtensor-2.5-trunk
     by Evgeny Epifanovsky, Michael Wormit, Dmitry Zuev, Sam Manzer, 
        Ilya Kaliman.
   * libcc-2.5-trunk
     by Evgeny Epifanovsky, Arik Landau, Tomasz Kus, Kirill Khistyaev, 
        Dmitry Zuev, Prashant Manohar, Xintian Feng, Anna Krylov, 
        Matthew Goldey, Alec White, Thomas Jagau, Kaushik Nanda, 
        Anastasia Gunina, Alexander Kunitsa, Joonho Lee.

   CCMAN original authors:
   Anna I. Krylov, C. David Sherrill, Steven R. Gwaltney,
   Edward F. C. Byrd (2000)
   Sergey V. Levchenko, Lyudmila V. Slipchenko, Tao Wang,
   Ana-Maria C. Cristian (2003)
   Piotr A. Pieniazek, C. Melania Oana, Evgeny Epifanovsky (2007)
   Prashant Manohar (2009)

 ------------------------------------------------------------------------------


 Allocating and initializing 63808MB of RAM...
 Calculation will run on 6 cores.


 Alpha MOs, Restricted
 -- Occupied --                  
-490.09  -65.22  -58.59  -58.58  -58.58  -26.35  -15.78  -15.74
  1 A     2 A     3 A     4 A     5 A     6 A     7 A     8 A                  
 -9.904  -7.520  -7.507  -7.507  -3.260  -3.255  -3.254  -3.240
  9 A    10 A    11 A    12 A    13 A    14 A    15 A    16 A                  
 -3.240  -1.672  -1.424  -1.079  -0.898  -0.754  -0.737  -0.737
 17 A    18 A    19 A    20 A    21 A    22 A    23 A    24 A                  
 -0.618  -0.590  -0.499  -0.457  -0.454
 25 A    26 A    27 A    28 A    29 A                                          
 -- Virtual --                   
  0.027   0.062   0.074   0.098   0.100   0.120   0.153   0.175
 30 A    31 A    32 A    33 A    34 A    35 A    36 A    37 A                  
  0.190   0.205   0.236   0.244   0.279   0.305   0.332   0.361
 38 A    39 A    40 A    41 A    42 A    43 A    44 A    45 A                  
  0.365   0.450   0.498   0.535   0.539   0.554   0.594   0.721
 46 A    47 A    48 A    49 A    50 A    51 A    52 A    53 A                  
  0.737   0.744   0.775   0.789   0.929   0.946   0.987   1.030
 54 A    55 A    56 A    57 A    58 A    59 A    60 A    61 A                  
  1.032   1.090   1.218   1.320   1.441   1.540   1.613   1.621
 62 A    63 A    64 A    65 A    66 A    67 A    68 A    69 A                  
  1.871   2.002   2.039   2.131   2.231   2.279   2.287   2.429
 70 A    71 A    72 A    73 A    74 A    75 A    76 A    77 A                  
  2.499   2.679   2.749   2.990   3.010   3.314   4.014   4.047
 78 A    79 A    80 A    81 A    82 A    83 A    84 A    85 A                  
  4.147   4.171   4.212   4.260   4.365   4.401   4.471   4.502
 86 A    87 A    88 A    89 A    90 A    91 A    92 A    93 A                  
  4.522   4.542   4.614   4.872   5.053   5.490   6.892   6.948
 94 A    95 A    96 A    97 A    98 A    99 A   100 A   101 A                  
  7.114   7.219   8.158   8.174   8.253  36.538  37.031  49.435
102 A   103 A   104 A   105 A   106 A   107 A   108 A   109 A                  
 68.721 293.832 293.848 293.9621028.375
110 A   111 A   112 A   113 A   114 A                                          

 Beta MOs, Restricted
 -- Occupied --                  
-490.09  -65.22  -58.59  -58.58  -58.58  -26.35  -15.78  -15.74
  1 A     2 A     3 A     4 A     5 A     6 A     7 A     8 A                  
 -9.904  -7.520  -7.507  -7.507  -3.260  -3.255  -3.254  -3.240
  9 A    10 A    11 A    12 A    13 A    14 A    15 A    16 A                  
 -3.240  -1.672  -1.424  -1.079  -0.898  -0.754  -0.737  -0.737
 17 A    18 A    19 A    20 A    21 A    22 A    23 A    24 A                  
 -0.618  -0.590  -0.499  -0.457  -0.454
 25 A    26 A    27 A    28 A    29 A                                          
 -- Virtual --                   
  0.027   0.062   0.074   0.098   0.100   0.120   0.153   0.175
 30 A    31 A    32 A    33 A    34 A    35 A    36 A    37 A                  
  0.190   0.205   0.236   0.244   0.279   0.305   0.332   0.361
 38 A    39 A    40 A    41 A    42 A    43 A    44 A    45 A                  
  0.365   0.450   0.498   0.535   0.539   0.554   0.594   0.721
 46 A    47 A    48 A    49 A    50 A    51 A    52 A    53 A                  
  0.737   0.744   0.775   0.789   0.929   0.946   0.987   1.030
 54 A    55 A    56 A    57 A    58 A    59 A    60 A    61 A                  
  1.032   1.090   1.218   1.320   1.441   1.540   1.613   1.621
 62 A    63 A    64 A    65 A    66 A    67 A    68 A    69 A                  
  1.871   2.002   2.039   2.131   2.231   2.279   2.287   2.429
 70 A    71 A    72 A    73 A    74 A    75 A    76 A    77 A                  
  2.499   2.679   2.749   2.990   3.010   3.314   4.014   4.047
 78 A    79 A    80 A    81 A    82 A    83 A    84 A    85 A                  
  4.147   4.171   4.212   4.260   4.365   4.401   4.471   4.502
 86 A    87 A    88 A    89 A    90 A    91 A    92 A    93 A                  
  4.522   4.542   4.614   4.872   5.053   5.490   6.892   6.948
 94 A    95 A    96 A    97 A    98 A    99 A   100 A   101 A                  
  7.114   7.219   8.158   8.174   8.253  36.538  37.031  49.435
102 A   103 A   104 A   105 A   106 A   107 A   108 A   109 A                  
 68.721 293.832 293.848 293.9621028.375
110 A   111 A   112 A   113 A   114 A                                          

 Occupation and symmetry of molecular orbitals

 Point group: C1 (1 irreducible representation).

                           A     All 
 -------------------------------------
 All molecular orbitals:
  - Alpha                  114   114 
  - Beta                   114   114 
 -------------------------------------
 Alpha orbitals:
  - Frozen occupied        12    12  
  - Active occupied        17    17  
  - Active virtual         85    85  
  - Frozen virtual         0     0   
 -------------------------------------
 Beta orbitals:
  - Frozen occupied        12    12  
  - Active occupied        17    17  
  - Active virtual         85    85  
  - Frozen virtual         0     0   
 -------------------------------------

 Import integrals:   CPU 0.00 s  wall 0.00 s

 Import integrals:   CPU 28.94 s  wall 6.48 s

 MP2 amplitudes:   CPU 0.13 s  wall 0.09 s

Running a double precision version
           CCSD T amplitudes will be solved using DIIS.

           Start     Size      MaxIter   EConv     TConv     
           3         7         100       1.00e-07  1.00e-05  
 ------------------------------------------------------------------------------
           Energy (a.u.)   Ediff      Tdiff       Comment
 ------------------------------------------------------------------------------
         -2781.44467946                           
     1   -2781.41287725   3.18e-02   7.75e-01     
     2   -2781.44255010   2.97e-02   1.04e-01     
     3   -2781.43996050   2.59e-03   4.55e-02     
     4   -2781.44295415   2.99e-03   1.79e-02     Switched to DIIS steps.
     5   -2781.44398726   1.03e-03   1.20e-02     
     6   -2781.44408446   9.72e-05   3.29e-03     
     7   -2781.44409048   6.02e-06   1.15e-03     
     8   -2781.44409371   3.23e-06   4.36e-04     
     9   -2781.44409707   3.36e-06   2.13e-04     
    10   -2781.44409665   4.24e-07   7.62e-05     
    11   -2781.44409739   7.44e-07   3.49e-05     
    12   -2781.44409726   1.33e-07   1.36e-05     
    13   -2781.44409728   2.32e-08   4.26e-06     
 ------------------------------------------------------------------------------
         -2781.44409728                           CCSD T converged.

End of double precision
 SCF energy                 = -2780.60595833
 MP2 energy                 = -2781.44467946
 CCSD correlation energy     =    -0.83813895
 CCSD total energy           = -2781.44409728

 CCSD  T1^2 = 0.0130  T2^2 = 0.2514  Leading amplitudes:

 Amplitude    Orbitals with energies
  0.0247       26 (A) A                  ->    31 (A) A                   
              -0.5902                          0.0621                     
  0.0247       26 (A) B                  ->    31 (A) B                   
              -0.5902                          0.0621                     
 -0.0239       24 (A) A                  ->    31 (A) A                   
              -0.7367                          0.0621                     
 -0.0239       24 (A) B                  ->    31 (A) B                   
              -0.7367                          0.0621                     

 Amplitude    Orbitals with energies
 -0.0773       26 (A) A      26 (A) B    ->    31 (A) A      31 (A) B     
              -0.5902       -0.5902            0.0621        0.0621       
  0.0773       26 (A) A      26 (A) B    ->    31 (A) B      31 (A) A     
              -0.5902       -0.5902            0.0621        0.0621       
  0.0773       26 (A) B      26 (A) A    ->    31 (A) A      31 (A) B     
              -0.5902       -0.5902            0.0621        0.0621       
 -0.0773       26 (A) B      26 (A) A    ->    31 (A) B      31 (A) A     
              -0.5902       -0.5902            0.0621        0.0621       

 Computing CCSD intemediates for later calculations in double precision
 Finished.

Running a double precision version
           CCSD Lambda amplitudes will be solved using DIIS.
           Start     Size      MaxIter   EConv     LConv     
           3         7         100       1.00e-07  1.00e-05  
 ------------------------------------------------------------------------------
            Enorm      Ldiff       Comment
 ------------------------------------------------------------------------------
     1     5.50e-02   3.68e-02     
     2     1.70e-02   5.82e-03     
     3     7.46e-03   1.11e-03     
     4     3.81e-03   1.10e-03     Switched to DIIS steps.
     5     1.30e-03   6.48e-04     
     6     6.51e-04   1.97e-04     
     7     2.36e-04   4.89e-05     
     8     9.74e-05   1.03e-06     
     9     3.48e-05   7.75e-06     
    10     1.18e-05   2.65e-06     
    11     5.29e-06   7.41e-07     
    12     2.10e-06   2.27e-07     
    13     1.10e-06   2.65e-08     
    14     5.48e-07   5.47e-08     
    15     2.65e-07   1.97e-08     
    16     1.41e-07   1.17e-08     
    17     6.66e-08   8.64e-09     
 ------------------------------------------------------------------------------
                                   CCSD Lambda converged.

 Computing density matrices in double precision...
           Orbital response amplitudes will be solved using DIIS.
           Start     Size      MaxIter   EConv     LConv     
           3         7         100       1.00e-06  1.00e-06  
 ------------------------------------------------------------------------------
            Enorm      Ldiff       Comment
 ------------------------------------------------------------------------------
     1     1.19e-01   3.91e-03     
     2     1.25e-01   2.45e-03     
     3     1.56e-01   2.98e-02     
     4     1.43e-02   7.09e-02     Switched to DIIS steps.
     5     5.74e-03   3.96e-04     
     6     9.70e-04   7.38e-04     
     7     4.50e-04   2.16e-05     
     8     1.44e-04   1.05e-04     
     9     4.82e-05   2.92e-05     
    10     9.27e-06   1.11e-05     
    11     3.17e-06   1.28e-07     
    12     1.01e-06   5.80e-08     
    13     4.40e-07   1.58e-07     
 ------------------------------------------------------------------------------
                                   Orbital response converged.

 Computing density matrices... Done.
 CCSD calculation:   CPU 1137.32 s  wall 198.33 s

 Transferring MO TPDM to AO TPDM
 Transferring g2_o1o1o1o1
 Transferring g2_o1o1o1v1
 Transferring g2_o1o1v1v1
 Transferring g2_o1v1o1v1
 Transferring g2_o1v1v1v1
 Transferring g2_v1v1v1v1
 Adding separable TPDM
 Computing TPDM gradient
 --------------------------------------------------------
 2e gradient
  Atom          X               Y               Z
 --------------------------------------------------------
    1        -34.081818        4.112448        0.000000  
    2          7.234105      -19.247230       -0.000000  
    3         10.560630       17.275510        0.000000  
    4         16.287083       -2.140728       -0.000000  
 --------------------------------------------------------
 --------------------------------------------------------
 Final gradient
  Atom          X               Y               Z
 --------------------------------------------------------
    1        -34.081818        4.112448        0.000000  
    2          7.234105      -19.247230       -0.000000  
    3         10.560630       17.275510        0.000000  
    4         16.287083       -2.140728       -0.000000  
 --------------------------------------------------------
 Analytic gradient from two-electron contribution:   CPU 197.80 s  wall 59.96 s

 Total ccman2 time:   CPU 1368.22 s  wall 266.10 s


 --------------------------------------------------------------

                    Orbital Energies (a.u.)
 --------------------------------------------------------------

 Alpha MOs
 -- Occupied --
******* -65.225 -58.585 -58.583 -58.583 -26.352 -15.782 -15.735
 -9.904  -7.520  -7.507  -7.507  -3.260  -3.255  -3.254  -3.240
 -3.240  -1.672  -1.424  -1.079  -0.898  -0.754  -0.737  -0.737
 -0.618  -0.590  -0.499  -0.457  -0.454
 -- Virtual --
  0.027   0.062   0.074   0.098   0.100   0.120   0.153   0.175
  0.190   0.205   0.236   0.244   0.279   0.305   0.332   0.361
  0.365   0.450   0.498   0.535   0.539   0.554   0.594   0.721
  0.737   0.744   0.775   0.789   0.929   0.946   0.987   1.030
  1.032   1.090   1.218   1.320   1.441   1.540   1.613   1.621
  1.871   2.002   2.039   2.131   2.231   2.279   2.287   2.429
  2.499   2.679   2.749   2.990   3.010   3.314   4.014   4.047
  4.147   4.171   4.212   4.260   4.365   4.401   4.471   4.502
  4.522   4.542   4.614   4.872   5.053   5.490   6.892   6.948
  7.114   7.219   8.158   8.174   8.253  36.538  37.031  49.435
 68.721 293.832 293.848 293.9621028.375
 --------------------------------------------------------------

          Ground-State Mulliken Net Atomic Charges

     Atom                 Charge (a.u.)
  ----------------------------------------
      1 Br                    0.057646
      2 N                     0.068781
      3 N                    -0.090072
      4 F                    -0.036354
  ----------------------------------------
  Sum of atomic charges =    -0.000000

 -----------------------------------------------------------------
                    Cartesian Multipole Moments
 -----------------------------------------------------------------
    Charge (ESU x 10^10)
                 0.0000
    Dipole Moment (Debye)
         X       1.7319      Y      -0.2515      Z       0.0000
       Tot       1.7501
    Quadrupole Moments (Debye-Ang)
        XX     -35.7431     XY      -0.3297     YY     -36.1169
        XZ      -0.0000     YZ       0.0000     ZZ     -33.7890
    Octopole Moments (Debye-Ang^2)
       XXX      33.3203    XXY      -2.0031    XYY       6.1561
       YYY      -0.6273    XXZ      -0.0000    XYZ       0.0000
       YYZ       0.0000    XZZ       3.3323    YZZ      -0.1083
       ZZZ       0.0000
    Hexadecapole Moments (Debye-Ang^3)
      XXXX    -488.1936   XXXY      -5.6176   XXYY     -90.1166
      XYYY      -1.4437   YYYY     -56.5075   XXXZ       0.0000
      XXYZ      -0.0000   XYYZ      -0.0000   YYYZ       0.0000
      XXZZ     -84.8291   XYZZ      -0.3958   YYZZ     -14.7557
      XZZZ      -0.0000   YZZZ       0.0000   ZZZZ     -34.6366
 -----------------------------------------------------------------
 DrvMan completing analytic gradient of the correlated energy
 Correlated dipole moment
            1
    1   0.6813863
    2  -0.0989330
    3   0.0000000
 Energy read as -2781.444097282
 Full Analytical Gradient: (in a.u., or Hartree/Bohr)
             1             2             3             4
    1    0.00026017   -0.00022362    0.00010699   -0.00014354
    2   -0.00007591    0.00009887   -0.00006657    0.00004360
    3    0.00000000   -0.00000000   -0.00000000    0.00000000
 Gradient time:  CPU 1.44 s  wall 1.46 s
 ----------------------------------------------------------------
             Standard Nuclear Orientation (Angstroms)
    I     Atom           X                Y                Z
 ----------------------------------------------------------------
    1      Br      1.1243835994    -0.0264040547    -0.0000000000
    2      N      -0.6984845988     0.5395350008     0.0000000000
    3      N      -1.4153612011    -0.4465041675     0.0000000000
    4      F      -2.7323894868     0.0303251200    -0.0000000000
 ----------------------------------------------------------------
 Nuclear Repulsion Energy =   222.4754580724 hartrees
 There are       29 alpha and       29 beta electrons

                       Distance Matrix (Angstroms)
             Br(  1)   N (  2)   N (  3)
   N (  2)  1.908700
   N (  3)  2.574255  1.219092
   F (  4)  3.857190  2.096679  1.400689

 Requested basis set is 6-311++G(d,p)
 There are 37 shells and 114 basis functions
 A cutoff of  1.0D-14 yielded    637 shell pairs
 There are      6247 function pairs (      6923 Cartesian)
 Smallest overlap matrix eigenvalue = 2.44E-04
 Guess MOs from SCF MO coefficient file

 -----------------------------------------------------------------------
  General SCF calculation program by
  Eric Jon Sundstrom, Paul Horn, Yuezhi Mao, Dmitri Zuev, Alec White,
  David Stuck, Shaama M.S., Shane Yost, Joonho Lee, David Small,
  Daniel Levine, Susi Lehtola, Hugh Burton, Evgeny Epifanovsky
 -----------------------------------------------------------------------
 Hartree-Fock
 using 6 threads for integral computing
 -------------------------------------------------------
 OpenMP Integral computing Module                
 Release: version 2.0, May 2017, Q-Chem Inc. Pleasanton 
 -------------------------------------------------------
 A restricted SCF calculation will be
 performed using DIIS
 SCF converges when DIIS error is below 1.0e-08
 ---------------------------------------
  Cycle       Energy         DIIS error
 ---------------------------------------
    1   -2780.6060085855      2.15e-05  
    2   -2780.6060094297      7.46e-06  
    3   -2780.6060095248      4.72e-06  
    4   -2780.6060095655      1.10e-06  
    5   -2780.6060095722      5.03e-07  
    6   -2780.6060095740      2.04e-07  
    7   -2780.6060095743      9.08e-08  
    8   -2780.6060095743      2.93e-08  
    9   -2780.6060095743      9.67e-09  Convergence criterion met
 ---------------------------------------
 SCF time:   CPU 4.89s  wall 1.00s 
 SCF   energy in the final basis set =    -2780.6060095743
 Total energy in the final basis set =    -2780.6060095743


 ------------------------------------------------------------------------------

   CCMAN2: suite of methods based on coupled cluster
           and equation of motion theories.

   Components:
   * libvmm-1.3-trunk
     by Evgeny Epifanovsky, Ilya Kaliman.
   * libtensor-2.5-trunk
     by Evgeny Epifanovsky, Michael Wormit, Dmitry Zuev, Sam Manzer, 
        Ilya Kaliman.
   * libcc-2.5-trunk
     by Evgeny Epifanovsky, Arik Landau, Tomasz Kus, Kirill Khistyaev, 
        Dmitry Zuev, Prashant Manohar, Xintian Feng, Anna Krylov, 
        Matthew Goldey, Alec White, Thomas Jagau, Kaushik Nanda, 
        Anastasia Gunina, Alexander Kunitsa, Joonho Lee.

   CCMAN original authors:
   Anna I. Krylov, C. David Sherrill, Steven R. Gwaltney,
   Edward F. C. Byrd (2000)
   Sergey V. Levchenko, Lyudmila V. Slipchenko, Tao Wang,
   Ana-Maria C. Cristian (2003)
   Piotr A. Pieniazek, C. Melania Oana, Evgeny Epifanovsky (2007)
   Prashant Manohar (2009)

 ------------------------------------------------------------------------------


 Allocating and initializing 63808MB of RAM...
 Calculation will run on 6 cores.


 Alpha MOs, Restricted
 -- Occupied --                  
-490.09  -65.22  -58.59  -58.58  -58.58  -26.35  -15.78  -15.74
  1 A     2 A     3 A     4 A     5 A     6 A     7 A     8 A                  
 -9.904  -7.520  -7.507  -7.507  -3.260  -3.255  -3.254  -3.240
  9 A    10 A    11 A    12 A    13 A    14 A    15 A    16 A                  
 -3.240  -1.672  -1.424  -1.079  -0.898  -0.754  -0.737  -0.737
 17 A    18 A    19 A    20 A    21 A    22 A    23 A    24 A                  
 -0.618  -0.590  -0.500  -0.457  -0.454
 25 A    26 A    27 A    28 A    29 A                                          
 -- Virtual --                   
  0.027   0.062   0.074   0.098   0.100   0.120   0.153   0.175
 30 A    31 A    32 A    33 A    34 A    35 A    36 A    37 A                  
  0.190   0.205   0.235   0.244   0.279   0.305   0.332   0.361
 38 A    39 A    40 A    41 A    42 A    43 A    44 A    45 A                  
  0.365   0.450   0.498   0.535   0.539   0.554   0.594   0.721
 46 A    47 A    48 A    49 A    50 A    51 A    52 A    53 A                  
  0.737   0.744   0.775   0.789   0.929   0.946   0.987   1.030
 54 A    55 A    56 A    57 A    58 A    59 A    60 A    61 A                  
  1.032   1.090   1.218   1.320   1.441   1.540   1.613   1.621
 62 A    63 A    64 A    65 A    66 A    67 A    68 A    69 A                  
  1.871   2.002   2.039   2.132   2.231   2.280   2.287   2.429
 70 A    71 A    72 A    73 A    74 A    75 A    76 A    77 A                  
  2.500   2.679   2.749   2.990   3.010   3.314   4.014   4.047
 78 A    79 A    80 A    81 A    82 A    83 A    84 A    85 A                  
  4.147   4.171   4.212   4.260   4.366   4.401   4.471   4.502
 86 A    87 A    88 A    89 A    90 A    91 A    92 A    93 A                  
  4.522   4.543   4.614   4.872   5.053   5.490   6.892   6.948
 94 A    95 A    96 A    97 A    98 A    99 A   100 A   101 A                  
  7.114   7.219   8.158   8.174   8.253  36.538  37.031  49.435
102 A   103 A   104 A   105 A   106 A   107 A   108 A   109 A                  
 68.721 293.832 293.848 293.9621028.376
110 A   111 A   112 A   113 A   114 A                                          

 Beta MOs, Restricted
 -- Occupied --                  
-490.09  -65.22  -58.59  -58.58  -58.58  -26.35  -15.78  -15.74
  1 A     2 A     3 A     4 A     5 A     6 A     7 A     8 A                  
 -9.904  -7.520  -7.507  -7.507  -3.260  -3.255  -3.254  -3.240
  9 A    10 A    11 A    12 A    13 A    14 A    15 A    16 A                  
 -3.240  -1.672  -1.424  -1.079  -0.898  -0.754  -0.737  -0.737
 17 A    18 A    19 A    20 A    21 A    22 A    23 A    24 A                  
 -0.618  -0.590  -0.500  -0.457  -0.454
 25 A    26 A    27 A    28 A    29 A                                          
 -- Virtual --                   
  0.027   0.062   0.074   0.098   0.100   0.120   0.153   0.175
 30 A    31 A    32 A    33 A    34 A    35 A    36 A    37 A                  
  0.190   0.205   0.235   0.244   0.279   0.305   0.332   0.361
 38 A    39 A    40 A    41 A    42 A    43 A    44 A    45 A                  
  0.365   0.450   0.498   0.535   0.539   0.554   0.594   0.721
 46 A    47 A    48 A    49 A    50 A    51 A    52 A    53 A                  
  0.737   0.744   0.775   0.789   0.929   0.946   0.987   1.030
 54 A    55 A    56 A    57 A    58 A    59 A    60 A    61 A                  
  1.032   1.090   1.218   1.320   1.441   1.540   1.613   1.621
 62 A    63 A    64 A    65 A    66 A    67 A    68 A    69 A                  
  1.871   2.002   2.039   2.132   2.231   2.280   2.287   2.429
 70 A    71 A    72 A    73 A    74 A    75 A    76 A    77 A                  
  2.500   2.679   2.749   2.990   3.010   3.314   4.014   4.047
 78 A    79 A    80 A    81 A    82 A    83 A    84 A    85 A                  
  4.147   4.171   4.212   4.260   4.366   4.401   4.471   4.502
 86 A    87 A    88 A    89 A    90 A    91 A    92 A    93 A                  
  4.522   4.543   4.614   4.872   5.053   5.490   6.892   6.948
 94 A    95 A    96 A    97 A    98 A    99 A   100 A   101 A                  
  7.114   7.219   8.158   8.174   8.253  36.538  37.031  49.435
102 A   103 A   104 A   105 A   106 A   107 A   108 A   109 A                  
 68.721 293.832 293.848 293.9621028.376
110 A   111 A   112 A   113 A   114 A                                          

 Occupation and symmetry of molecular orbitals

 Point group: C1 (1 irreducible representation).

                           A     All 
 -------------------------------------
 All molecular orbitals:
  - Alpha                  114   114 
  - Beta                   114   114 
 -------------------------------------
 Alpha orbitals:
  - Frozen occupied        12    12  
  - Active occupied        17    17  
  - Active virtual         85    85  
  - Frozen virtual         0     0   
 -------------------------------------
 Beta orbitals:
  - Frozen occupied        12    12  
  - Active occupied        17    17  
  - Active virtual         85    85  
  - Frozen virtual         0     0   
 -------------------------------------

 Import integrals:   CPU 0.00 s  wall 0.00 s

 Import integrals:   CPU 28.60 s  wall 8.80 s

 MP2 amplitudes:   CPU 0.17 s  wall 0.13 s

Running a double precision version
           CCSD T amplitudes will be solved using DIIS.

           Start     Size      MaxIter   EConv     TConv     
           3         7         100       1.00e-07  1.00e-05  
 ------------------------------------------------------------------------------
           Energy (a.u.)   Ediff      Tdiff       Comment
 ------------------------------------------------------------------------------
         -2781.44468675                           
     1   -2781.41289425   3.18e-02   7.75e-01     
     2   -2781.44255153   2.97e-02   1.04e-01     
     3   -2781.43996460   2.59e-03   4.54e-02     
     4   -2781.44295526   2.99e-03   1.79e-02     Switched to DIIS steps.
     5   -2781.44398730   1.03e-03   1.20e-02     
     6   -2781.44408433   9.70e-05   3.28e-03     
     7   -2781.44409035   6.02e-06   1.15e-03     
     8   -2781.44409359   3.23e-06   4.34e-04     
     9   -2781.44409694   3.36e-06   2.13e-04     
    10   -2781.44409652   4.20e-07   7.61e-05     
    11   -2781.44409727   7.43e-07   3.49e-05     
    12   -2781.44409713   1.32e-07   1.36e-05     
    13   -2781.44409716   2.35e-08   4.24e-06     
 ------------------------------------------------------------------------------
         -2781.44409716                           CCSD T converged.

End of double precision
 SCF energy                 = -2780.60600957
 MP2 energy                 = -2781.44468675
 CCSD correlation energy     =    -0.83808758
 CCSD total energy           = -2781.44409716

 CCSD  T1^2 = 0.0130  T2^2 = 0.2513  Leading amplitudes:

 Amplitude    Orbitals with energies
 -0.0248       26 (A) A                  ->    31 (A) A                   
              -0.5903                          0.0621                     
 -0.0248       26 (A) B                  ->    31 (A) B                   
              -0.5903                          0.0621                     
  0.0238       24 (A) A                  ->    31 (A) A                   
              -0.7366                          0.0621                     
  0.0238       24 (A) B                  ->    31 (A) B                   
              -0.7366                          0.0621                     

 Amplitude    Orbitals with energies
 -0.0771       26 (A) A      26 (A) B    ->    31 (A) A      31 (A) B     
              -0.5903       -0.5903            0.0621        0.0621       
  0.0771       26 (A) A      26 (A) B    ->    31 (A) B      31 (A) A     
              -0.5903       -0.5903            0.0621        0.0621       
  0.0771       26 (A) B      26 (A) A    ->    31 (A) A      31 (A) B     
              -0.5903       -0.5903            0.0621        0.0621       
 -0.0771       26 (A) B      26 (A) A    ->    31 (A) B      31 (A) A     
              -0.5903       -0.5903            0.0621        0.0621       

 Computing CCSD intemediates for later calculations in double precision
 Finished.

Running a double precision version
           CCSD Lambda amplitudes will be solved using DIIS.
           Start     Size      MaxIter   EConv     LConv     
           3         7         100       1.00e-07  1.00e-05  
 ------------------------------------------------------------------------------
            Enorm      Ldiff       Comment
 ------------------------------------------------------------------------------
     1     5.49e-02   3.68e-02     
     2     1.70e-02   5.82e-03     
     3     7.45e-03   1.10e-03     
     4     3.81e-03   1.10e-03     Switched to DIIS steps.
     5     1.30e-03   6.47e-04     
     6     6.50e-04   1.96e-04     
     7     2.35e-04   4.88e-05     
     8     9.73e-05   1.06e-06     
     9     3.48e-05   7.74e-06     
    10     1.18e-05   2.65e-06     
    11     5.31e-06   7.39e-07     
    12     2.12e-06   2.27e-07     
    13     1.11e-06   2.63e-08     
    14     5.56e-07   5.52e-08     
    15     2.69e-07   1.97e-08     
    16     1.43e-07   1.18e-08     
    17     6.69e-08   8.65e-09     
 ------------------------------------------------------------------------------
                                   CCSD Lambda converged.

 Computing density matrices in double precision...
           Orbital response amplitudes will be solved using DIIS.
           Start     Size      MaxIter   EConv     LConv     
           3         7         100       1.00e-06  1.00e-06  
 ------------------------------------------------------------------------------
            Enorm      Ldiff       Comment
 ------------------------------------------------------------------------------
     1     1.19e-01   3.88e-03     
     2     1.25e-01   2.64e-03     
     3     1.55e-01   2.96e-02     
     4     1.41e-02   7.05e-02     Switched to DIIS steps.
     5     5.70e-03   3.55e-04     
     6     9.70e-04   7.35e-04     
     7     4.52e-04   2.15e-05     
     8     1.44e-04   1.06e-04     
     9     4.80e-05   2.92e-05     
    10     9.24e-06   1.10e-05     
    11     3.16e-06   1.14e-07     
    12     1.01e-06   5.90e-08     
    13     4.38e-07   1.57e-07     
 ------------------------------------------------------------------------------
                                   Orbital response converged.

 Computing density matrices... Done.
 CCSD calculation:   CPU 1134.67 s  wall 197.94 s

 Transferring MO TPDM to AO TPDM
 Transferring g2_o1o1o1o1
 Transferring g2_o1o1o1v1
 Transferring g2_o1o1v1v1
 Transferring g2_o1v1o1v1
 Transferring g2_o1v1v1v1
 Transferring g2_v1v1v1v1
 Adding separable TPDM
 Computing TPDM gradient
 --------------------------------------------------------
 2e gradient
  Atom          X               Y               Z
 --------------------------------------------------------
    1        -34.122884        4.125721       -0.000000  
    2          7.260539      -19.264204        0.000000  
    3         10.569711       17.280210       -0.000000  
    4         16.292634       -2.141726        0.000000  
 --------------------------------------------------------
 --------------------------------------------------------
 Final gradient
  Atom          X               Y               Z
 --------------------------------------------------------
    1        -34.122884        4.125721       -0.000000  
    2          7.260539      -19.264204        0.000000  
    3         10.569711       17.280210       -0.000000  
    4         16.292634       -2.141726        0.000000  
 --------------------------------------------------------
 Analytic gradient from two-electron contribution:   CPU 169.48 s  wall 39.65 s

 Total ccman2 time:   CPU 1340.95 s  wall 249.19 s


 --------------------------------------------------------------

                    Orbital Energies (a.u.)
 --------------------------------------------------------------

 Alpha MOs
 -- Occupied --
******* -65.225 -58.585 -58.583 -58.583 -26.352 -15.782 -15.735
 -9.904  -7.520  -7.507  -7.507  -3.260  -3.255  -3.254  -3.240
 -3.240  -1.672  -1.424  -1.079  -0.898  -0.754  -0.737  -0.737
 -0.618  -0.590  -0.500  -0.457  -0.454
 -- Virtual --
  0.027   0.062   0.074   0.098   0.100   0.120   0.153   0.175
  0.190   0.205   0.235   0.244   0.279   0.305   0.332   0.361
  0.365   0.450   0.498   0.535   0.539   0.554   0.594   0.721
  0.737   0.744   0.775   0.789   0.929   0.946   0.987   1.030
  1.032   1.090   1.218   1.320   1.441   1.540   1.613   1.621
  1.871   2.002   2.039   2.132   2.231   2.280   2.287   2.429
  2.500   2.679   2.749   2.990   3.010   3.314   4.014   4.047
  4.147   4.171   4.212   4.260   4.366   4.401   4.471   4.502
  4.522   4.543   4.614   4.872   5.053   5.490   6.892   6.948
  7.114   7.219   8.158   8.174   8.253  36.538  37.031  49.435
 68.721 293.832 293.848 293.9621028.376
 --------------------------------------------------------------

          Ground-State Mulliken Net Atomic Charges

     Atom                 Charge (a.u.)
  ----------------------------------------
      1 Br                    0.057907
      2 N                     0.068663
      3 N                    -0.090051
      4 F                    -0.036518
  ----------------------------------------
  Sum of atomic charges =    -0.000000

 -----------------------------------------------------------------
                    Cartesian Multipole Moments
 -----------------------------------------------------------------
    Charge (ESU x 10^10)
                 0.0000
    Dipole Moment (Debye)
         X       1.7352      Y      -0.2516      Z       0.0000
       Tot       1.7533
    Quadrupole Moments (Debye-Ang)
        XX     -35.7523     XY      -0.3294     YY     -36.1154
        XZ      -0.0000     YZ      -0.0000     ZZ     -33.7861
    Octopole Moments (Debye-Ang^2)
       XXX      33.4346    XXY      -2.0045    XYY       6.1974
       YYY      -0.6265    XXZ       0.0000    XYZ      -0.0000
       YYZ      -0.0000    XZZ       3.3720    YZZ      -0.1079
       ZZZ       0.0000
    Hexadecapole Moments (Debye-Ang^3)
      XXXX    -487.8224   XXXY      -5.6165   XXYY     -90.0347
      XYYY      -1.4458   YYYY     -56.5043   XXXZ      -0.0000
      XXYZ       0.0000   XYYZ       0.0000   YYYZ      -0.0000
      XXZZ     -84.7452   XYZZ      -0.3970   YYZZ     -14.7538
      XZZZ      -0.0000   YZZZ      -0.0000   ZZZZ     -34.6293
 -----------------------------------------------------------------
 DrvMan completing analytic gradient of the correlated energy
 Correlated dipole moment
            1
    1   0.6826629
    2  -0.0989963
    3   0.0000000
 Energy read as -2781.444097157
 Full Analytical Gradient: (in a.u., or Hartree/Bohr)
             1             2             3             4
    1   -0.00032661    0.00013832    0.00033371   -0.00014543
    2    0.00001226   -0.00001479   -0.00006630    0.00006883
    3    0.00000000   -0.00000000   -0.00000000   -0.00000000
 Gradient time:  CPU 1.39 s  wall 1.42 s
 ----------------------------------------------------------------
             Standard Nuclear Orientation (Angstroms)
    I     Atom           X                Y                Z
 ----------------------------------------------------------------
    1      Br      1.1253835994    -0.0254040547    -0.0000000000
    2      N      -0.6984845988     0.5395350008     0.0000000000
    3      N      -1.4153612011    -0.4465041675     0.0000000000
    4      F      -2.7323894868     0.0303251200    -0.0000000000
 ----------------------------------------------------------------
 Nuclear Repulsion Energy =   222.4184926708 hartrees
 There are       29 alpha and       29 beta electrons

                       Distance Matrix (Angstroms)
             Br(  1)   N (  2)   N (  3)
   N (  2)  1.909359
   N (  3)  2.575405  1.219092
   F (  4)  3.858176  2.096679  1.400689

 Requested basis set is 6-311++G(d,p)
 There are 37 shells and 114 basis functions
 A cutoff of  1.0D-14 yielded    637 shell pairs
 There are      6247 function pairs (      6923 Cartesian)
 Smallest overlap matrix eigenvalue = 2.44E-04
 Guess MOs from SCF MO coefficient file

 -----------------------------------------------------------------------
  General SCF calculation program by
  Eric Jon Sundstrom, Paul Horn, Yuezhi Mao, Dmitri Zuev, Alec White,
  David Stuck, Shaama M.S., Shane Yost, Joonho Lee, David Small,
  Daniel Levine, Susi Lehtola, Hugh Burton, Evgeny Epifanovsky
 -----------------------------------------------------------------------
 Hartree-Fock
 using 6 threads for integral computing
 -------------------------------------------------------
 OpenMP Integral computing Module                
 Release: version 2.0, May 2017, Q-Chem Inc. Pleasanton 
 -------------------------------------------------------
 A restricted SCF calculation will be
 performed using DIIS
 SCF converges when DIIS error is below 1.0e-08
 ---------------------------------------
  Cycle       Energy         DIIS error
 ---------------------------------------
    1   -2780.6059935584      9.69e-06  
    2   -2780.6059937788      3.30e-06  
    3   -2780.6059938123      2.10e-06  
    4   -2780.6059938249      7.71e-07  
    5   -2780.6059938296      3.34e-07  
    6   -2780.6059938306      1.12e-07  
    7   -2780.6059938307      4.66e-08  
    8   -2780.6059938307      1.39e-08  
    9   -2780.6059938307      4.91e-09  Convergence criterion met
 ---------------------------------------
 SCF time:   CPU 5.04s  wall 1.00s 
 SCF   energy in the final basis set =    -2780.6059938307
 Total energy in the final basis set =    -2780.6059938307


 ------------------------------------------------------------------------------

   CCMAN2: suite of methods based on coupled cluster
           and equation of motion theories.

   Components:
   * libvmm-1.3-trunk
     by Evgeny Epifanovsky, Ilya Kaliman.
   * libtensor-2.5-trunk
     by Evgeny Epifanovsky, Michael Wormit, Dmitry Zuev, Sam Manzer, 
        Ilya Kaliman.
   * libcc-2.5-trunk
     by Evgeny Epifanovsky, Arik Landau, Tomasz Kus, Kirill Khistyaev, 
        Dmitry Zuev, Prashant Manohar, Xintian Feng, Anna Krylov, 
        Matthew Goldey, Alec White, Thomas Jagau, Kaushik Nanda, 
        Anastasia Gunina, Alexander Kunitsa, Joonho Lee.

   CCMAN original authors:
   Anna I. Krylov, C. David Sherrill, Steven R. Gwaltney,
   Edward F. C. Byrd (2000)
   Sergey V. Levchenko, Lyudmila V. Slipchenko, Tao Wang,
   Ana-Maria C. Cristian (2003)
   Piotr A. Pieniazek, C. Melania Oana, Evgeny Epifanovsky (2007)
   Prashant Manohar (2009)

 ------------------------------------------------------------------------------


 Allocating and initializing 63808MB of RAM...
 Calculation will run on 6 cores.


 Alpha MOs, Restricted
 -- Occupied --                  
-490.09  -65.22  -58.59  -58.58  -58.58  -26.35  -15.78  -15.74
  1 A     2 A     3 A     4 A     5 A     6 A     7 A     8 A                  
 -9.904  -7.520  -7.507  -7.507  -3.260  -3.255  -3.254  -3.240
  9 A    10 A    11 A    12 A    13 A    14 A    15 A    16 A                  
 -3.240  -1.672  -1.424  -1.079  -0.898  -0.754  -0.737  -0.737
 17 A    18 A    19 A    20 A    21 A    22 A    23 A    24 A                  
 -0.618  -0.590  -0.500  -0.457  -0.454
 25 A    26 A    27 A    28 A    29 A                                          
 -- Virtual --                   
  0.027   0.062   0.074   0.098   0.100   0.120   0.153   0.175
 30 A    31 A    32 A    33 A    34 A    35 A    36 A    37 A                  
  0.190   0.205   0.236   0.244   0.279   0.305   0.332   0.361
 38 A    39 A    40 A    41 A    42 A    43 A    44 A    45 A                  
  0.365   0.450   0.498   0.535   0.539   0.554   0.594   0.721
 46 A    47 A    48 A    49 A    50 A    51 A    52 A    53 A                  
  0.737   0.744   0.775   0.789   0.929   0.946   0.987   1.030
 54 A    55 A    56 A    57 A    58 A    59 A    60 A    61 A                  
  1.032   1.090   1.218   1.320   1.441   1.540   1.613   1.621
 62 A    63 A    64 A    65 A    66 A    67 A    68 A    69 A                  
  1.871   2.002   2.039   2.132   2.231   2.279   2.287   2.429
 70 A    71 A    72 A    73 A    74 A    75 A    76 A    77 A                  
  2.499   2.679   2.749   2.990   3.010   3.314   4.014   4.047
 78 A    79 A    80 A    81 A    82 A    83 A    84 A    85 A                  
  4.147   4.171   4.212   4.260   4.366   4.401   4.471   4.502
 86 A    87 A    88 A    89 A    90 A    91 A    92 A    93 A                  
  4.522   4.543   4.614   4.872   5.053   5.490   6.892   6.948
 94 A    95 A    96 A    97 A    98 A    99 A   100 A   101 A                  
  7.114   7.219   8.158   8.174   8.253  36.538  37.031  49.435
102 A   103 A   104 A   105 A   106 A   107 A   108 A   109 A                  
 68.721 293.832 293.848 293.9621028.376
110 A   111 A   112 A   113 A   114 A                                          

 Beta MOs, Restricted
 -- Occupied --                  
-490.09  -65.22  -58.59  -58.58  -58.58  -26.35  -15.78  -15.74
  1 A     2 A     3 A     4 A     5 A     6 A     7 A     8 A                  
 -9.904  -7.520  -7.507  -7.507  -3.260  -3.255  -3.254  -3.240
  9 A    10 A    11 A    12 A    13 A    14 A    15 A    16 A                  
 -3.240  -1.672  -1.424  -1.079  -0.898  -0.754  -0.737  -0.737
 17 A    18 A    19 A    20 A    21 A    22 A    23 A    24 A                  
 -0.618  -0.590  -0.500  -0.457  -0.454
 25 A    26 A    27 A    28 A    29 A                                          
 -- Virtual --                   
  0.027   0.062   0.074   0.098   0.100   0.120   0.153   0.175
 30 A    31 A    32 A    33 A    34 A    35 A    36 A    37 A                  
  0.190   0.205   0.236   0.244   0.279   0.305   0.332   0.361
 38 A    39 A    40 A    41 A    42 A    43 A    44 A    45 A                  
  0.365   0.450   0.498   0.535   0.539   0.554   0.594   0.721
 46 A    47 A    48 A    49 A    50 A    51 A    52 A    53 A                  
  0.737   0.744   0.775   0.789   0.929   0.946   0.987   1.030
 54 A    55 A    56 A    57 A    58 A    59 A    60 A    61 A                  
  1.032   1.090   1.218   1.320   1.441   1.540   1.613   1.621
 62 A    63 A    64 A    65 A    66 A    67 A    68 A    69 A                  
  1.871   2.002   2.039   2.132   2.231   2.279   2.287   2.429
 70 A    71 A    72 A    73 A    74 A    75 A    76 A    77 A                  
  2.499   2.679   2.749   2.990   3.010   3.314   4.014   4.047
 78 A    79 A    80 A    81 A    82 A    83 A    84 A    85 A                  
  4.147   4.171   4.212   4.260   4.366   4.401   4.471   4.502
 86 A    87 A    88 A    89 A    90 A    91 A    92 A    93 A                  
  4.522   4.543   4.614   4.872   5.053   5.490   6.892   6.948
 94 A    95 A    96 A    97 A    98 A    99 A   100 A   101 A                  
  7.114   7.219   8.158   8.174   8.253  36.538  37.031  49.435
102 A   103 A   104 A   105 A   106 A   107 A   108 A   109 A                  
 68.721 293.832 293.848 293.9621028.376
110 A   111 A   112 A   113 A   114 A                                          

 Occupation and symmetry of molecular orbitals

 Point group: C1 (1 irreducible representation).

                           A     All 
 -------------------------------------
 All molecular orbitals:
  - Alpha                  114   114 
  - Beta                   114   114 
 -------------------------------------
 Alpha orbitals:
  - Frozen occupied        12    12  
  - Active occupied        17    17  
  - Active virtual         85    85  
  - Frozen virtual         0     0   
 -------------------------------------
 Beta orbitals:
  - Frozen occupied        12    12  
  - Active occupied        17    17  
  - Active virtual         85    85  
  - Frozen virtual         0     0   
 -------------------------------------

 Import integrals:   CPU 0.00 s  wall 0.00 s

 Import integrals:   CPU 31.80 s  wall 6.97 s

 MP2 amplitudes:   CPU 0.18 s  wall 0.15 s

Running a double precision version
           CCSD T amplitudes will be solved using DIIS.

           Start     Size      MaxIter   EConv     TConv     
           3         7         100       1.00e-07  1.00e-05  
 ------------------------------------------------------------------------------
           Energy (a.u.)   Ediff      Tdiff       Comment
 ------------------------------------------------------------------------------
         -2781.44468279                           
     1   -2781.41288851   3.18e-02   7.75e-01     
     2   -2781.44255103   2.97e-02   1.04e-01     
     3   -2781.43996336   2.59e-03   4.54e-02     
     4   -2781.44295509   2.99e-03   1.79e-02     Switched to DIIS steps.
     5   -2781.44398758   1.03e-03   1.20e-02     
     6   -2781.44408468   9.71e-05   3.28e-03     
     7   -2781.44409070   6.03e-06   1.15e-03     
     8   -2781.44409393   3.23e-06   4.35e-04     
     9   -2781.44409729   3.36e-06   2.13e-04     
    10   -2781.44409687   4.21e-07   7.62e-05     
    11   -2781.44409762   7.44e-07   3.49e-05     
    12   -2781.44409748   1.32e-07   1.36e-05     
    13   -2781.44409751   2.34e-08   4.24e-06     
 ------------------------------------------------------------------------------
         -2781.44409751                           CCSD T converged.

End of double precision
 SCF energy                 = -2780.60599383
 MP2 energy                 = -2781.44468279
 CCSD correlation energy     =    -0.83810368
 CCSD total energy           = -2781.44409751

 CCSD  T1^2 = 0.0130  T2^2 = 0.2514  Leading amplitudes:

 Amplitude    Orbitals with energies
 -0.0248       26 (A) A                  ->    31 (A) A                   
              -0.5903                          0.0621                     
 -0.0248       26 (A) B                  ->    31 (A) B                   
              -0.5903                          0.0621                     
  0.0239       24 (A) A                  ->    31 (A) A                   
              -0.7366                          0.0621                     
  0.0239       24 (A) B                  ->    31 (A) B                   
              -0.7366                          0.0621                     

 Amplitude    Orbitals with energies
 -0.0772       26 (A) A      26 (A) B    ->    31 (A) A      31 (A) B     
              -0.5903       -0.5903            0.0621        0.0621       
  0.0772       26 (A) A      26 (A) B    ->    31 (A) B      31 (A) A     
              -0.5903       -0.5903            0.0621        0.0621       
  0.0772       26 (A) B      26 (A) A    ->    31 (A) A      31 (A) B     
              -0.5903       -0.5903            0.0621        0.0621       
 -0.0772       26 (A) B      26 (A) A    ->    31 (A) B      31 (A) A     
              -0.5903       -0.5903            0.0621        0.0621       

 Computing CCSD intemediates for later calculations in double precision
 Finished.

Running a double precision version
           CCSD Lambda amplitudes will be solved using DIIS.
           Start     Size      MaxIter   EConv     LConv     
           3         7         100       1.00e-07  1.00e-05  
 ------------------------------------------------------------------------------
            Enorm      Ldiff       Comment
 ------------------------------------------------------------------------------
     1     5.50e-02   3.68e-02     
     2     1.70e-02   5.82e-03     
     3     7.45e-03   1.11e-03     
     4     3.81e-03   1.10e-03     Switched to DIIS steps.
     5     1.30e-03   6.47e-04     
     6     6.50e-04   1.96e-04     
     7     2.35e-04   4.89e-05     
     8     9.73e-05   1.05e-06     
     9     3.48e-05   7.74e-06     
    10     1.18e-05   2.65e-06     
    11     5.30e-06   7.40e-07     
    12     2.11e-06   2.27e-07     
    13     1.11e-06   2.64e-08     
    14     5.53e-07   5.50e-08     
    15     2.67e-07   1.97e-08     
    16     1.42e-07   1.18e-08     
    17     6.68e-08   8.65e-09     
 ------------------------------------------------------------------------------
                                   CCSD Lambda converged.

 Computing density matrices in double precision...
           Orbital response amplitudes will be solved using DIIS.
           Start     Size      MaxIter   EConv     LConv     
           3         7         100       1.00e-06  1.00e-06  
 ------------------------------------------------------------------------------
            Enorm      Ldiff       Comment
 ------------------------------------------------------------------------------
     1     1.19e-01   3.89e-03     
     2     1.25e-01   2.57e-03     
     3     1.55e-01   2.97e-02     
     4     1.42e-02   7.06e-02     Switched to DIIS steps.
     5     5.71e-03   3.70e-04     
     6     9.70e-04   7.36e-04     
     7     4.51e-04   2.14e-05     
     8     1.44e-04   1.05e-04     
     9     4.81e-05   2.92e-05     
    10     9.25e-06   1.10e-05     
    11     3.17e-06   1.19e-07     
    12     1.01e-06   5.90e-08     
    13     4.39e-07   1.58e-07     
 ------------------------------------------------------------------------------
                                   Orbital response converged.

 Computing density matrices... Done.
 CCSD calculation:   CPU 1136.23 s  wall 198.27 s

 Transferring MO TPDM to AO TPDM
 Transferring g2_o1o1o1o1
 Transferring g2_o1o1o1v1
 Transferring g2_o1o1v1v1
 Transferring g2_o1v1o1v1
 Transferring g2_o1v1v1v1
 Transferring g2_v1v1v1v1
 Adding separable TPDM
 Computing TPDM gradient
 --------------------------------------------------------
 2e gradient
  Atom          X               Y               Z
 --------------------------------------------------------
    1        -34.108775        4.105029       -0.000000  
    2          7.253767      -19.246123       -0.000000  
    3         10.565173       17.281046        0.000000  
    4         16.289835       -2.139953        0.000000  
 --------------------------------------------------------
 --------------------------------------------------------
 Final gradient
  Atom          X               Y               Z
 --------------------------------------------------------
    1        -34.108775        4.105029       -0.000000  
    2          7.253767      -19.246123       -0.000000  
    3         10.565173       17.281046        0.000000  
    4         16.289835       -2.139953        0.000000  
 --------------------------------------------------------
 Analytic gradient from two-electron contribution:   CPU 204.42 s  wall 61.83 s

 Total ccman2 time:   CPU 1381.79 s  wall 270.14 s


 --------------------------------------------------------------

                    Orbital Energies (a.u.)
 --------------------------------------------------------------

 Alpha MOs
 -- Occupied --
******* -65.225 -58.585 -58.583 -58.583 -26.352 -15.782 -15.735
 -9.904  -7.520  -7.507  -7.507  -3.260  -3.255  -3.254  -3.240
 -3.240  -1.672  -1.424  -1.079  -0.898  -0.754  -0.737  -0.737
 -0.618  -0.590  -0.500  -0.457  -0.454
 -- Virtual --
  0.027   0.062   0.074   0.098   0.100   0.120   0.153   0.175
  0.190   0.205   0.236   0.244   0.279   0.305   0.332   0.361
  0.365   0.450   0.498   0.535   0.539   0.554   0.594   0.721
  0.737   0.744   0.775   0.789   0.929   0.946   0.987   1.030
  1.032   1.090   1.218   1.320   1.441   1.540   1.613   1.621
  1.871   2.002   2.039   2.132   2.231   2.279   2.287   2.429
  2.499   2.679   2.749   2.990   3.010   3.314   4.014   4.047
  4.147   4.171   4.212   4.260   4.366   4.401   4.471   4.502
  4.522   4.543   4.614   4.872   5.053   5.490   6.892   6.948
  7.114   7.219   8.158   8.174   8.253  36.538  37.031  49.435
 68.721 293.832 293.848 293.9621028.376
 --------------------------------------------------------------

          Ground-State Mulliken Net Atomic Charges

     Atom                 Charge (a.u.)
  ----------------------------------------
      1 Br                    0.057863
      2 N                     0.068671
      3 N                    -0.090122
      4 F                    -0.036412
  ----------------------------------------
  Sum of atomic charges =     0.000000

 -----------------------------------------------------------------
                    Cartesian Multipole Moments
 -----------------------------------------------------------------
    Charge (ESU x 10^10)
                -0.0000
    Dipole Moment (Debye)
         X       1.7347      Y      -0.2512      Z       0.0000
       Tot       1.7527
    Quadrupole Moments (Debye-Ang)
        XX     -35.7474     XY      -0.3272     YY     -36.1171
        XZ      -0.0000     YZ       0.0000     ZZ     -33.7871
    Octopole Moments (Debye-Ang^2)
       XXX      33.3831    XXY      -2.0165    XYY       6.1757
       YYY      -0.6819    XXZ       0.0000    XYZ      -0.0000
       YYZ       0.0000    XZZ       3.3530    YZZ      -0.1265
       ZZZ       0.0000
    Hexadecapole Moments (Debye-Ang^3)
      XXXX    -487.9971   XXXY      -5.6617   XXYY     -90.0814
      XYYY      -1.5046   YYYY     -56.5017   XXXZ      -0.0000
      XXYZ       0.0000   XYYZ       0.0000   YYYZ       0.0000
      XXZZ     -84.7866   XYZZ      -0.4169   YYZZ     -14.7538
      XZZZ       0.0000   YZZZ       0.0000   ZZZZ     -34.6319
 -----------------------------------------------------------------
 DrvMan completing analytic gradient of the correlated energy
 Correlated dipole moment
            1
    1   0.6824665
    2  -0.0988115
    3   0.0000000
 Energy read as -2781.444097507
 Full Analytical Gradient: (in a.u., or Hartree/Bohr)
             1             2             3             4
    1   -0.00007659    0.00005063    0.00017860   -0.00015265
    2    0.00001656   -0.00002641   -0.00004952    0.00005936
    3   -0.00000000    0.00000000   -0.00000000   -0.00000000
 Gradient time:  CPU 1.43 s  wall 1.45 s
 ----------------------------------------------------------------
             Standard Nuclear Orientation (Angstroms)
    I     Atom           X                Y                Z
 ----------------------------------------------------------------
    1      Br      1.1253835994    -0.0274040547    -0.0000000000
    2      N      -0.6984845988     0.5395350008     0.0000000000
    3      N      -1.4153612011    -0.4465041675     0.0000000000
    4      F      -2.7323894868     0.0303251200    -0.0000000000
 ----------------------------------------------------------------
 Nuclear Repulsion Energy =   222.4034697197 hartrees
 There are       29 alpha and       29 beta electrons

                       Distance Matrix (Angstroms)
             Br(  1)   N (  2)   N (  3)
   N (  2)  1.909952
   N (  3)  2.575078  1.219092
   F (  4)  3.858205  2.096679  1.400689

 Requested basis set is 6-311++G(d,p)
 There are 37 shells and 114 basis functions
 A cutoff of  1.0D-14 yielded    637 shell pairs
 There are      6247 function pairs (      6923 Cartesian)
 Smallest overlap matrix eigenvalue = 2.44E-04
 Guess MOs from SCF MO coefficient file

 -----------------------------------------------------------------------
  General SCF calculation program by
  Eric Jon Sundstrom, Paul Horn, Yuezhi Mao, Dmitri Zuev, Alec White,
  David Stuck, Shaama M.S., Shane Yost, Joonho Lee, David Small,
  Daniel Levine, Susi Lehtola, Hugh Burton, Evgeny Epifanovsky
 -----------------------------------------------------------------------
 Hartree-Fock
 using 6 threads for integral computing
 -------------------------------------------------------
 OpenMP Integral computing Module                
 Release: version 2.0, May 2017, Q-Chem Inc. Pleasanton 
 -------------------------------------------------------
 A restricted SCF calculation will be
 performed using DIIS
 SCF converges when DIIS error is below 1.0e-08
 ---------------------------------------
  Cycle       Energy         DIIS error
 ---------------------------------------
    1   -2780.6059740915      1.17e-05  
    2   -2780.6059744857      3.77e-06  
    3   -2780.6059745594      2.35e-06  
    4   -2780.6059745764      9.74e-07  
    5   -2780.6059745839      2.52e-07  
    6   -2780.6059745845      8.84e-08  
    7   -2780.6059745845      4.02e-08  
    8   -2780.6059745845      1.67e-08  
    9   -2780.6059745846      6.20e-09  Convergence criterion met
 ---------------------------------------
 SCF time:   CPU 4.90s  wall 1.00s 
 SCF   energy in the final basis set =    -2780.6059745846
 Total energy in the final basis set =    -2780.6059745846


 ------------------------------------------------------------------------------

   CCMAN2: suite of methods based on coupled cluster
           and equation of motion theories.

   Components:
   * libvmm-1.3-trunk
     by Evgeny Epifanovsky, Ilya Kaliman.
   * libtensor-2.5-trunk
     by Evgeny Epifanovsky, Michael Wormit, Dmitry Zuev, Sam Manzer, 
        Ilya Kaliman.
   * libcc-2.5-trunk
     by Evgeny Epifanovsky, Arik Landau, Tomasz Kus, Kirill Khistyaev, 
        Dmitry Zuev, Prashant Manohar, Xintian Feng, Anna Krylov, 
        Matthew Goldey, Alec White, Thomas Jagau, Kaushik Nanda, 
        Anastasia Gunina, Alexander Kunitsa, Joonho Lee.

   CCMAN original authors:
   Anna I. Krylov, C. David Sherrill, Steven R. Gwaltney,
   Edward F. C. Byrd (2000)
   Sergey V. Levchenko, Lyudmila V. Slipchenko, Tao Wang,
   Ana-Maria C. Cristian (2003)
   Piotr A. Pieniazek, C. Melania Oana, Evgeny Epifanovsky (2007)
   Prashant Manohar (2009)

 ------------------------------------------------------------------------------


 Allocating and initializing 63808MB of RAM...
 Calculation will run on 6 cores.


 Alpha MOs, Restricted
 -- Occupied --                  
-490.09  -65.22  -58.59  -58.58  -58.58  -26.35  -15.78  -15.74
  1 A     2 A     3 A     4 A     5 A     6 A     7 A     8 A                  
 -9.904  -7.520  -7.507  -7.507  -3.260  -3.255  -3.254  -3.240
  9 A    10 A    11 A    12 A    13 A    14 A    15 A    16 A                  
 -3.240  -1.672  -1.424  -1.079  -0.898  -0.754  -0.737  -0.737
 17 A    18 A    19 A    20 A    21 A    22 A    23 A    24 A                  
 -0.618  -0.590  -0.500  -0.457  -0.454
 25 A    26 A    27 A    28 A    29 A                                          
 -- Virtual --                   
  0.027   0.062   0.074   0.098   0.100   0.120   0.153   0.175
 30 A    31 A    32 A    33 A    34 A    35 A    36 A    37 A                  
  0.190   0.205   0.235   0.244   0.279   0.305   0.332   0.361
 38 A    39 A    40 A    41 A    42 A    43 A    44 A    45 A                  
  0.365   0.450   0.498   0.535   0.539   0.554   0.594   0.721
 46 A    47 A    48 A    49 A    50 A    51 A    52 A    53 A                  
  0.737   0.744   0.775   0.789   0.929   0.946   0.987   1.030
 54 A    55 A    56 A    57 A    58 A    59 A    60 A    61 A                  
  1.032   1.090   1.218   1.320   1.441   1.540   1.613   1.621
 62 A    63 A    64 A    65 A    66 A    67 A    68 A    69 A                  
  1.871   2.002   2.039   2.132   2.231   2.279   2.287   2.429
 70 A    71 A    72 A    73 A    74 A    75 A    76 A    77 A                  
  2.500   2.679   2.749   2.990   3.010   3.314   4.014   4.047
 78 A    79 A    80 A    81 A    82 A    83 A    84 A    85 A                  
  4.147   4.171   4.212   4.260   4.366   4.401   4.471   4.502
 86 A    87 A    88 A    89 A    90 A    91 A    92 A    93 A                  
  4.522   4.542   4.614   4.872   5.053   5.490   6.892   6.948
 94 A    95 A    96 A    97 A    98 A    99 A   100 A   101 A                  
  7.114   7.219   8.158   8.174   8.253  36.538  37.031  49.435
102 A   103 A   104 A   105 A   106 A   107 A   108 A   109 A                  
 68.721 293.832 293.848 293.9621028.376
110 A   111 A   112 A   113 A   114 A                                          

 Beta MOs, Restricted
 -- Occupied --                  
-490.09  -65.22  -58.59  -58.58  -58.58  -26.35  -15.78  -15.74
  1 A     2 A     3 A     4 A     5 A     6 A     7 A     8 A                  
 -9.904  -7.520  -7.507  -7.507  -3.260  -3.255  -3.254  -3.240
  9 A    10 A    11 A    12 A    13 A    14 A    15 A    16 A                  
 -3.240  -1.672  -1.424  -1.079  -0.898  -0.754  -0.737  -0.737
 17 A    18 A    19 A    20 A    21 A    22 A    23 A    24 A                  
 -0.618  -0.590  -0.500  -0.457  -0.454
 25 A    26 A    27 A    28 A    29 A                                          
 -- Virtual --                   
  0.027   0.062   0.074   0.098   0.100   0.120   0.153   0.175
 30 A    31 A    32 A    33 A    34 A    35 A    36 A    37 A                  
  0.190   0.205   0.235   0.244   0.279   0.305   0.332   0.361
 38 A    39 A    40 A    41 A    42 A    43 A    44 A    45 A                  
  0.365   0.450   0.498   0.535   0.539   0.554   0.594   0.721
 46 A    47 A    48 A    49 A    50 A    51 A    52 A    53 A                  
  0.737   0.744   0.775   0.789   0.929   0.946   0.987   1.030
 54 A    55 A    56 A    57 A    58 A    59 A    60 A    61 A                  
  1.032   1.090   1.218   1.320   1.441   1.540   1.613   1.621
 62 A    63 A    64 A    65 A    66 A    67 A    68 A    69 A                  
  1.871   2.002   2.039   2.132   2.231   2.279   2.287   2.429
 70 A    71 A    72 A    73 A    74 A    75 A    76 A    77 A                  
  2.500   2.679   2.749   2.990   3.010   3.314   4.014   4.047
 78 A    79 A    80 A    81 A    82 A    83 A    84 A    85 A                  
  4.147   4.171   4.212   4.260   4.366   4.401   4.471   4.502
 86 A    87 A    88 A    89 A    90 A    91 A    92 A    93 A                  
  4.522   4.542   4.614   4.872   5.053   5.490   6.892   6.948
 94 A    95 A    96 A    97 A    98 A    99 A   100 A   101 A                  
  7.114   7.219   8.158   8.174   8.253  36.538  37.031  49.435
102 A   103 A   104 A   105 A   106 A   107 A   108 A   109 A                  
 68.721 293.832 293.848 293.9621028.376
110 A   111 A   112 A   113 A   114 A                                          

 Occupation and symmetry of molecular orbitals

 Point group: C1 (1 irreducible representation).

                           A     All 
 -------------------------------------
 All molecular orbitals:
  - Alpha                  114   114 
  - Beta                   114   114 
 -------------------------------------
 Alpha orbitals:
  - Frozen occupied        12    12  
  - Active occupied        17    17  
  - Active virtual         85    85  
  - Frozen virtual         0     0   
 -------------------------------------
 Beta orbitals:
  - Frozen occupied        12    12  
  - Active occupied        17    17  
  - Active virtual         85    85  
  - Frozen virtual         0     0   
 -------------------------------------

 Import integrals:   CPU 0.00 s  wall 0.00 s

 Import integrals:   CPU 31.00 s  wall 7.16 s

 MP2 amplitudes:   CPU 0.17 s  wall 0.13 s

Running a double precision version
           CCSD T amplitudes will be solved using DIIS.

           Start     Size      MaxIter   EConv     TConv     
           3         7         100       1.00e-07  1.00e-05  
 ------------------------------------------------------------------------------
           Energy (a.u.)   Ediff      Tdiff       Comment
 ------------------------------------------------------------------------------
         -2781.44468388                           
     1   -2781.41288346   3.18e-02   7.75e-01     
     2   -2781.44255106   2.97e-02   1.04e-01     
     3   -2781.43996221   2.59e-03   4.54e-02     
     4   -2781.44295478   2.99e-03   1.79e-02     Switched to DIIS steps.
     5   -2781.44398744   1.03e-03   1.20e-02     
     6   -2781.44408457   9.71e-05   3.29e-03     
     7   -2781.44409059   6.02e-06   1.15e-03     
     8   -2781.44409382   3.23e-06   4.35e-04     
     9   -2781.44409718   3.36e-06   2.13e-04     
    10   -2781.44409676   4.22e-07   7.62e-05     
    11   -2781.44409750   7.44e-07   3.49e-05     
    12   -2781.44409737   1.32e-07   1.36e-05     
    13   -2781.44409739   2.33e-08   4.25e-06     
 ------------------------------------------------------------------------------
         -2781.44409739                           CCSD T converged.

End of double precision
 SCF energy                 = -2780.60597458
 MP2 energy                 = -2781.44468388
 CCSD correlation energy     =    -0.83812281
 CCSD total energy           = -2781.44409739

 CCSD  T1^2 = 0.0130  T2^2 = 0.2514  Leading amplitudes:

 Amplitude    Orbitals with energies
 -0.0247       26 (A) A                  ->    31 (A) A                   
              -0.5903                          0.0621                     
 -0.0247       26 (A) B                  ->    31 (A) B                   
              -0.5903                          0.0621                     
  0.0239       24 (A) A                  ->    31 (A) A                   
              -0.7367                          0.0621                     
  0.0239       24 (A) B                  ->    31 (A) B                   
              -0.7367                          0.0621                     

 Amplitude    Orbitals with energies
 -0.0772       26 (A) A      26 (A) B    ->    31 (A) A      31 (A) B     
              -0.5903       -0.5903            0.0621        0.0621       
  0.0772       26 (A) A      26 (A) B    ->    31 (A) B      31 (A) A     
              -0.5903       -0.5903            0.0621        0.0621       
  0.0772       26 (A) B      26 (A) A    ->    31 (A) A      31 (A) B     
              -0.5903       -0.5903            0.0621        0.0621       
 -0.0772       26 (A) B      26 (A) A    ->    31 (A) B      31 (A) A     
              -0.5903       -0.5903            0.0621        0.0621       

 Computing CCSD intemediates for later calculations in double precision
 Finished.

Running a double precision version
           CCSD Lambda amplitudes will be solved using DIIS.
           Start     Size      MaxIter   EConv     LConv     
           3         7         100       1.00e-07  1.00e-05  
 ------------------------------------------------------------------------------
            Enorm      Ldiff       Comment
 ------------------------------------------------------------------------------
     1     5.50e-02   3.68e-02     
     2     1.70e-02   5.82e-03     
     3     7.45e-03   1.11e-03     
     4     3.81e-03   1.10e-03     Switched to DIIS steps.
     5     1.30e-03   6.47e-04     
     6     6.51e-04   1.96e-04     
     7     2.36e-04   4.89e-05     
     8     9.74e-05   1.05e-06     
     9     3.48e-05   7.75e-06     
    10     1.18e-05   2.65e-06     
    11     5.30e-06   7.41e-07     
    12     2.11e-06   2.27e-07     
    13     1.11e-06   2.65e-08     
    14     5.52e-07   5.49e-08     
    15     2.67e-07   1.97e-08     
    16     1.42e-07   1.18e-08     
    17     6.68e-08   8.65e-09     
 ------------------------------------------------------------------------------
                                   CCSD Lambda converged.

 Computing density matrices in double precision...
           Orbital response amplitudes will be solved using DIIS.
           Start     Size      MaxIter   EConv     LConv     
           3         7         100       1.00e-06  1.00e-06  
 ------------------------------------------------------------------------------
            Enorm      Ldiff       Comment
 ------------------------------------------------------------------------------
     1     1.19e-01   3.90e-03     
     2     1.25e-01   2.53e-03     
     3     1.55e-01   2.98e-02     
     4     1.42e-02   7.07e-02     Switched to DIIS steps.
     5     5.73e-03   3.81e-04     
     6     9.70e-04   7.37e-04     
     7     4.51e-04   2.17e-05     
     8     1.44e-04   1.05e-04     
     9     4.81e-05   2.92e-05     
    10     9.26e-06   1.10e-05     
    11     3.16e-06   1.23e-07     
    12     1.01e-06   5.80e-08     
    13     4.39e-07   1.57e-07     
 ------------------------------------------------------------------------------
                                   Orbital response converged.

 Computing density matrices... Done.
 CCSD calculation:   CPU 1137.67 s  wall 198.56 s

 Transferring MO TPDM to AO TPDM
 Transferring g2_o1o1o1o1
 Transferring g2_o1o1o1v1
 Transferring g2_o1o1v1v1
 Transferring g2_o1v1o1v1
 Transferring g2_o1v1v1v1
 Transferring g2_v1v1v1v1
 Adding separable TPDM
 Computing TPDM gradient
 --------------------------------------------------------
 2e gradient
  Atom          X               Y               Z
 --------------------------------------------------------
    1        -34.095911        4.133120        0.000000  
    2          7.240865      -19.265286       -0.000000  
    3         10.565168       17.274669        0.000000  
    4         16.289877       -2.142502        0.000000  
 --------------------------------------------------------
 --------------------------------------------------------
 Final gradient
  Atom          X               Y               Z
 --------------------------------------------------------
    1        -34.095911        4.133120        0.000000  
    2          7.240865      -19.265286       -0.000000  
    3         10.565168       17.274669        0.000000  
    4         16.289877       -2.142502        0.000000  
 --------------------------------------------------------
 Analytic gradient from two-electron contribution:   CPU 180.04 s  wall 50.88 s

 Total ccman2 time:   CPU 1357.40 s  wall 259.50 s


 --------------------------------------------------------------

                    Orbital Energies (a.u.)
 --------------------------------------------------------------

 Alpha MOs
 -- Occupied --
******* -65.225 -58.585 -58.583 -58.583 -26.352 -15.782 -15.735
 -9.904  -7.520  -7.507  -7.507  -3.260  -3.255  -3.254  -3.240
 -3.240  -1.672  -1.424  -1.079  -0.898  -0.754  -0.737  -0.737
 -0.618  -0.590  -0.500  -0.457  -0.454
 -- Virtual --
  0.027   0.062   0.074   0.098   0.100   0.120   0.153   0.175
  0.190   0.205   0.235   0.244   0.279   0.305   0.332   0.361
  0.365   0.450   0.498   0.535   0.539   0.554   0.594   0.721
  0.737   0.744   0.775   0.789   0.929   0.946   0.987   1.030
  1.032   1.090   1.218   1.320   1.441   1.540   1.613   1.621
  1.871   2.002   2.039   2.132   2.231   2.279   2.287   2.429
  2.500   2.679   2.749   2.990   3.010   3.314   4.014   4.047
  4.147   4.171   4.212   4.260   4.366   4.401   4.471   4.502
  4.522   4.542   4.614   4.872   5.053   5.490   6.892   6.948
  7.114   7.219   8.158   8.174   8.253  36.538  37.031  49.435
 68.721 293.832 293.848 293.9621028.376
 --------------------------------------------------------------

          Ground-State Mulliken Net Atomic Charges

     Atom                 Charge (a.u.)
  ----------------------------------------
      1 Br                    0.057689
      2 N                     0.068773
      3 N                    -0.090001
      4 F                    -0.036461
  ----------------------------------------
  Sum of atomic charges =    -0.000000

 -----------------------------------------------------------------
                    Cartesian Multipole Moments
 -----------------------------------------------------------------
    Charge (ESU x 10^10)
                -0.0000
    Dipole Moment (Debye)
         X       1.7324      Y      -0.2519      Z      -0.0000
       Tot       1.7506
    Quadrupole Moments (Debye-Ang)
        XX     -35.7480     XY      -0.3319     YY     -36.1152
        XZ      -0.0000     YZ       0.0000     ZZ     -33.7880
    Octopole Moments (Debye-Ang^2)
       XXX      33.3718    XXY      -1.9911    XYY       6.1778
       YYY      -0.5719    XXZ       0.0000    XYZ      -0.0000
       YYZ       0.0000    XZZ       3.3512    YZZ      -0.0896
       ZZZ      -0.0000
    Hexadecapole Moments (Debye-Ang^3)
      XXXX    -488.0187   XXXY      -5.5725   XXYY     -90.0698
      XYYY      -1.3849   YYYY     -56.5103   XXXZ      -0.0000
      XXYZ       0.0000   XYYZ      -0.0000   YYYZ       0.0000
      XXZZ     -84.7877   XYZZ      -0.3759   YYZZ     -14.7557
      XZZZ      -0.0000   YZZZ       0.0000   ZZZZ     -34.6341
 -----------------------------------------------------------------
 DrvMan completing analytic gradient of the correlated energy
 Correlated dipole moment
            1
    1   0.6815841
    2  -0.0991178
    3  -0.0000000
 Energy read as -2781.444097394
 Full Analytical Gradient: (in a.u., or Hartree/Bohr)
             1             2             3             4
    1    0.00001163   -0.00013705    0.00026178   -0.00013636
    2   -0.00008058    0.00011079   -0.00008325    0.00005304
    3   -0.00000000    0.00000000   -0.00000000   -0.00000000
 Gradient time:  CPU 1.52 s  wall 1.63 s
 ----------------------------------------------------------------
             Standard Nuclear Orientation (Angstroms)
    I     Atom           X                Y                Z
 ----------------------------------------------------------------
    1      Br      1.1253835994    -0.0264040547     0.0010000000
    2      N      -0.6984845988     0.5395350008     0.0000000000
    3      N      -1.4153612011    -0.4465041675     0.0000000000
    4      F      -2.7323894868     0.0303251200    -0.0000000000
 ----------------------------------------------------------------
 Nuclear Repulsion Energy =   222.4109784387 hartrees
 There are       29 alpha and       29 beta electrons

                       Distance Matrix (Angstroms)
             Br(  1)   N (  2)   N (  3)
   N (  2)  1.909655
   N (  3)  2.575242  1.219092
   F (  4)  3.858190  2.096679  1.400689

 Requested basis set is 6-311++G(d,p)
 There are 37 shells and 114 basis functions
 A cutoff of  1.0D-14 yielded    637 shell pairs
 There are      6247 function pairs (      6923 Cartesian)
 Smallest overlap matrix eigenvalue = 2.44E-04
 Guess MOs from SCF MO coefficient file

 -----------------------------------------------------------------------
  General SCF calculation program by
  Eric Jon Sundstrom, Paul Horn, Yuezhi Mao, Dmitri Zuev, Alec White,
  David Stuck, Shaama M.S., Shane Yost, Joonho Lee, David Small,
  Daniel Levine, Susi Lehtola, Hugh Burton, Evgeny Epifanovsky
 -----------------------------------------------------------------------
 Hartree-Fock
 using 6 threads for integral computing
 -------------------------------------------------------
 OpenMP Integral computing Module                
 Release: version 2.0, May 2017, Q-Chem Inc. Pleasanton 
 -------------------------------------------------------
 A restricted SCF calculation will be
 performed using DIIS
 SCF converges when DIIS error is below 1.0e-08
 ---------------------------------------
  Cycle       Energy         DIIS error
 ---------------------------------------
    1   -2780.6059840019      7.74e-06  
    2   -2780.6059841892      2.52e-06  
    3   -2780.6059842274      1.38e-06  
    4   -2780.6059842350      7.07e-07  
    5   -2780.6059842384      1.85e-07  
    6   -2780.6059842387      6.48e-08  
    7   -2780.6059842387      2.80e-08  
    8   -2780.6059842387      1.25e-08  
    9   -2780.6059842387      4.73e-09  Convergence criterion met
 ---------------------------------------
 SCF time:   CPU 4.99s  wall 2.00s 
 SCF   energy in the final basis set =    -2780.6059842387
 Total energy in the final basis set =    -2780.6059842387


 ------------------------------------------------------------------------------

   CCMAN2: suite of methods based on coupled cluster
           and equation of motion theories.

   Components:
   * libvmm-1.3-trunk
     by Evgeny Epifanovsky, Ilya Kaliman.
   * libtensor-2.5-trunk
     by Evgeny Epifanovsky, Michael Wormit, Dmitry Zuev, Sam Manzer, 
        Ilya Kaliman.
   * libcc-2.5-trunk
     by Evgeny Epifanovsky, Arik Landau, Tomasz Kus, Kirill Khistyaev, 
        Dmitry Zuev, Prashant Manohar, Xintian Feng, Anna Krylov, 
        Matthew Goldey, Alec White, Thomas Jagau, Kaushik Nanda, 
        Anastasia Gunina, Alexander Kunitsa, Joonho Lee.

   CCMAN original authors:
   Anna I. Krylov, C. David Sherrill, Steven R. Gwaltney,
   Edward F. C. Byrd (2000)
   Sergey V. Levchenko, Lyudmila V. Slipchenko, Tao Wang,
   Ana-Maria C. Cristian (2003)
   Piotr A. Pieniazek, C. Melania Oana, Evgeny Epifanovsky (2007)
   Prashant Manohar (2009)

 ------------------------------------------------------------------------------


 Allocating and initializing 63808MB of RAM...
 Calculation will run on 6 cores.


 Alpha MOs, Restricted
 -- Occupied --                  
-490.09  -65.22  -58.59  -58.58  -58.58  -26.35  -15.78  -15.74
  1 A     2 A     3 A     4 A     5 A     6 A     7 A     8 A                  
 -9.904  -7.520  -7.507  -7.507  -3.260  -3.255  -3.254  -3.240
  9 A    10 A    11 A    12 A    13 A    14 A    15 A    16 A                  
 -3.240  -1.672  -1.424  -1.079  -0.898  -0.754  -0.737  -0.737
 17 A    18 A    19 A    20 A    21 A    22 A    23 A    24 A                  
 -0.618  -0.590  -0.500  -0.457  -0.454
 25 A    26 A    27 A    28 A    29 A                                          
 -- Virtual --                   
  0.027   0.062   0.074   0.098   0.100   0.120   0.153   0.175
 30 A    31 A    32 A    33 A    34 A    35 A    36 A    37 A                  
  0.190   0.205   0.236   0.244   0.279   0.305   0.332   0.361
 38 A    39 A    40 A    41 A    42 A    43 A    44 A    45 A                  
  0.365   0.450   0.498   0.535   0.539   0.554   0.594   0.721
 46 A    47 A    48 A    49 A    50 A    51 A    52 A    53 A                  
  0.737   0.744   0.775   0.789   0.929   0.946   0.987   1.030
 54 A    55 A    56 A    57 A    58 A    59 A    60 A    61 A                  
  1.032   1.090   1.218   1.320   1.441   1.540   1.613   1.621
 62 A    63 A    64 A    65 A    66 A    67 A    68 A    69 A                  
  1.871   2.002   2.039   2.132   2.231   2.279   2.287   2.429
 70 A    71 A    72 A    73 A    74 A    75 A    76 A    77 A                  
  2.500   2.679   2.749   2.990   3.010   3.314   4.014   4.047
 78 A    79 A    80 A    81 A    82 A    83 A    84 A    85 A                  
  4.147   4.171   4.212   4.260   4.366   4.401   4.471   4.502
 86 A    87 A    88 A    89 A    90 A    91 A    92 A    93 A                  
  4.522   4.542   4.614   4.872   5.053   5.490   6.892   6.948
 94 A    95 A    96 A    97 A    98 A    99 A   100 A   101 A                  
  7.114   7.219   8.158   8.174   8.253  36.538  37.031  49.435
102 A   103 A   104 A   105 A   106 A   107 A   108 A   109 A                  
 68.721 293.832 293.848 293.9621028.376
110 A   111 A   112 A   113 A   114 A                                          

 Beta MOs, Restricted
 -- Occupied --                  
-490.09  -65.22  -58.59  -58.58  -58.58  -26.35  -15.78  -15.74
  1 A     2 A     3 A     4 A     5 A     6 A     7 A     8 A                  
 -9.904  -7.520  -7.507  -7.507  -3.260  -3.255  -3.254  -3.240
  9 A    10 A    11 A    12 A    13 A    14 A    15 A    16 A                  
 -3.240  -1.672  -1.424  -1.079  -0.898  -0.754  -0.737  -0.737
 17 A    18 A    19 A    20 A    21 A    22 A    23 A    24 A                  
 -0.618  -0.590  -0.500  -0.457  -0.454
 25 A    26 A    27 A    28 A    29 A                                          
 -- Virtual --                   
  0.027   0.062   0.074   0.098   0.100   0.120   0.153   0.175
 30 A    31 A    32 A    33 A    34 A    35 A    36 A    37 A                  
  0.190   0.205   0.236   0.244   0.279   0.305   0.332   0.361
 38 A    39 A    40 A    41 A    42 A    43 A    44 A    45 A                  
  0.365   0.450   0.498   0.535   0.539   0.554   0.594   0.721
 46 A    47 A    48 A    49 A    50 A    51 A    52 A    53 A                  
  0.737   0.744   0.775   0.789   0.929   0.946   0.987   1.030
 54 A    55 A    56 A    57 A    58 A    59 A    60 A    61 A                  
  1.032   1.090   1.218   1.320   1.441   1.540   1.613   1.621
 62 A    63 A    64 A    65 A    66 A    67 A    68 A    69 A                  
  1.871   2.002   2.039   2.132   2.231   2.279   2.287   2.429
 70 A    71 A    72 A    73 A    74 A    75 A    76 A    77 A                  
  2.500   2.679   2.749   2.990   3.010   3.314   4.014   4.047
 78 A    79 A    80 A    81 A    82 A    83 A    84 A    85 A                  
  4.147   4.171   4.212   4.260   4.366   4.401   4.471   4.502
 86 A    87 A    88 A    89 A    90 A    91 A    92 A    93 A                  
  4.522   4.542   4.614   4.872   5.053   5.490   6.892   6.948
 94 A    95 A    96 A    97 A    98 A    99 A   100 A   101 A                  
  7.114   7.219   8.158   8.174   8.253  36.538  37.031  49.435
102 A   103 A   104 A   105 A   106 A   107 A   108 A   109 A                  
 68.721 293.832 293.848 293.9621028.376
110 A   111 A   112 A   113 A   114 A                                          

 Occupation and symmetry of molecular orbitals

 Point group: C1 (1 irreducible representation).

                           A     All 
 -------------------------------------
 All molecular orbitals:
  - Alpha                  114   114 
  - Beta                   114   114 
 -------------------------------------
 Alpha orbitals:
  - Frozen occupied        12    12  
  - Active occupied        17    17  
  - Active virtual         85    85  
  - Frozen virtual         0     0   
 -------------------------------------
 Beta orbitals:
  - Frozen occupied        12    12  
  - Active occupied        17    17  
  - Active virtual         85    85  
  - Frozen virtual         0     0   
 -------------------------------------

 Import integrals:   CPU 0.00 s  wall 0.00 s

 Import integrals:   CPU 32.53 s  wall 7.74 s

 MP2 amplitudes:   CPU 0.17 s  wall 0.13 s

Running a double precision version
           CCSD T amplitudes will be solved using DIIS.

           Start     Size      MaxIter   EConv     TConv     
           3         7         100       1.00e-07  1.00e-05  
 ------------------------------------------------------------------------------
           Energy (a.u.)   Ediff      Tdiff       Comment
 ------------------------------------------------------------------------------
         -2781.44468336                           
     1   -2781.41288601   3.18e-02   7.75e-01     
     2   -2781.44255107   2.97e-02   1.04e-01     
     3   -2781.43996281   2.59e-03   4.54e-02     
     4   -2781.44295496   2.99e-03   1.79e-02     Switched to DIIS steps.
     5   -2781.44398754   1.03e-03   1.20e-02     
     6   -2781.44408465   9.71e-05   3.29e-03     
     7   -2781.44409068   6.02e-06   1.15e-03     
     8   -2781.44409391   3.23e-06   4.35e-04     
     9   -2781.44409727   3.36e-06   2.13e-04     
    10   -2781.44409684   4.22e-07   7.62e-05     
    11   -2781.44409759   7.44e-07   3.49e-05     
    12   -2781.44409746   1.32e-07   1.36e-05     
    13   -2781.44409748   2.34e-08   4.25e-06     
 ------------------------------------------------------------------------------
         -2781.44409748                           CCSD T converged.

End of double precision
 SCF energy                 = -2780.60598424
 MP2 energy                 = -2781.44468336
 CCSD correlation energy     =    -0.83811324
 CCSD total energy           = -2781.44409748

 CCSD  T1^2 = 0.0130  T2^2 = 0.2514  Leading amplitudes:

 Amplitude    Orbitals with energies
 -0.0247       26 (A) A                  ->    31 (A) A                   
              -0.5903                          0.0621                     
 -0.0247       26 (A) B                  ->    31 (A) B                   
              -0.5903                          0.0621                     
 -0.0239       24 (A) A                  ->    31 (A) A                   
              -0.7366                          0.0621                     
 -0.0239       24 (A) B                  ->    31 (A) B                   
              -0.7366                          0.0621                     

 Amplitude    Orbitals with energies
 -0.0772       26 (A) A      26 (A) B    ->    31 (A) A      31 (A) B     
              -0.5903       -0.5903            0.0621        0.0621       
  0.0772       26 (A) A      26 (A) B    ->    31 (A) B      31 (A) A     
              -0.5903       -0.5903            0.0621        0.0621       
  0.0772       26 (A) B      26 (A) A    ->    31 (A) A      31 (A) B     
              -0.5903       -0.5903            0.0621        0.0621       
 -0.0772       26 (A) B      26 (A) A    ->    31 (A) B      31 (A) A     
              -0.5903       -0.5903            0.0621        0.0621       

 Computing CCSD intemediates for later calculations in double precision
 Finished.

Running a double precision version
           CCSD Lambda amplitudes will be solved using DIIS.
           Start     Size      MaxIter   EConv     LConv     
           3         7         100       1.00e-07  1.00e-05  
 ------------------------------------------------------------------------------
            Enorm      Ldiff       Comment
 ------------------------------------------------------------------------------
     1     5.50e-02   3.68e-02     
     2     1.70e-02   5.82e-03     
     3     7.45e-03   1.11e-03     
     4     3.81e-03   1.10e-03     Switched to DIIS steps.
     5     1.30e-03   6.47e-04     
     6     6.51e-04   1.96e-04     
     7     2.36e-04   4.89e-05     
     8     9.74e-05   1.05e-06     
     9     3.48e-05   7.75e-06     
    10     1.18e-05   2.65e-06     
    11     5.30e-06   7.40e-07     
    12     2.11e-06   2.27e-07     
    13     1.11e-06   2.64e-08     
    14     5.52e-07   5.49e-08     
    15     2.67e-07   1.97e-08     
    16     1.42e-07   1.18e-08     
    17     6.68e-08   8.65e-09     
 ------------------------------------------------------------------------------
                                   CCSD Lambda converged.

 Computing density matrices in double precision...
           Orbital response amplitudes will be solved using DIIS.
           Start     Size      MaxIter   EConv     LConv     
           3         7         100       1.00e-06  1.00e-06  
 ------------------------------------------------------------------------------
            Enorm      Ldiff       Comment
 ------------------------------------------------------------------------------
     1     1.19e-01   3.90e-03     
     2     1.25e-01   2.55e-03     
     3     1.55e-01   2.97e-02     
     4     1.42e-02   7.07e-02     Switched to DIIS steps.
     5     5.72e-03   3.75e-04     
     6     9.70e-04   7.36e-04     
     7     4.51e-04   2.15e-05     
     8     1.44e-04   1.05e-04     
     9     4.81e-05   2.92e-05     
    10     9.25e-06   1.10e-05     
    11     3.17e-06   1.21e-07     
    12     1.01e-06   5.85e-08     
    13     4.39e-07   1.58e-07     
 ------------------------------------------------------------------------------
                                   Orbital response converged.

 Computing density matrices... Done.
 CCSD calculation:   CPU 1136.95 s  wall 198.44 s

 Transferring MO TPDM to AO TPDM
 Transferring g2_o1o1o1o1
 Transferring g2_o1o1o1v1
 Transferring g2_o1o1v1v1
 Transferring g2_o1v1o1v1
 Transferring g2_o1v1v1v1
 Transferring g2_v1v1v1v1
 Adding separable TPDM
 Computing TPDM gradient
 --------------------------------------------------------
 2e gradient
  Atom          X               Y               Z
 --------------------------------------------------------
    1        -34.102340        4.119076       -0.015922  
    2          7.247313      -19.255708        0.010263  
    3         10.565170       17.277859        0.004701  
    4         16.289856       -2.141227        0.000957  
 --------------------------------------------------------
 --------------------------------------------------------
 Final gradient
  Atom          X               Y               Z
 --------------------------------------------------------
    1        -34.102340        4.119076       -0.015922  
    2          7.247313      -19.255708        0.010263  
    3         10.565170       17.277859        0.004701  
    4         16.289856       -2.141227        0.000957  
 --------------------------------------------------------
 Analytic gradient from two-electron contribution:   CPU 197.12 s  wall 58.11 s

 Total ccman2 time:   CPU 1376.20 s  wall 267.59 s


 --------------------------------------------------------------

                    Orbital Energies (a.u.)
 --------------------------------------------------------------

 Alpha MOs
 -- Occupied --
******* -65.225 -58.585 -58.583 -58.583 -26.352 -15.782 -15.735
 -9.904  -7.520  -7.507  -7.507  -3.260  -3.255  -3.254  -3.240
 -3.240  -1.672  -1.424  -1.079  -0.898  -0.754  -0.737  -0.737
 -0.618  -0.590  -0.500  -0.457  -0.454
 -- Virtual --
  0.027   0.062   0.074   0.098   0.100   0.120   0.153   0.175
  0.190   0.205   0.236   0.244   0.279   0.305   0.332   0.361
  0.365   0.450   0.498   0.535   0.539   0.554   0.594   0.721
  0.737   0.744   0.775   0.789   0.929   0.946   0.987   1.030
  1.032   1.090   1.218   1.320   1.441   1.540   1.613   1.621
  1.871   2.002   2.039   2.132   2.231   2.279   2.287   2.429
  2.500   2.679   2.749   2.990   3.010   3.314   4.014   4.047
  4.147   4.171   4.212   4.260   4.366   4.401   4.471   4.502
  4.522   4.542   4.614   4.872   5.053   5.490   6.892   6.948
  7.114   7.219   8.158   8.174   8.253  36.538  37.031  49.435
 68.721 293.832 293.848 293.9621028.376
 --------------------------------------------------------------

          Ground-State Mulliken Net Atomic Charges

     Atom                 Charge (a.u.)
  ----------------------------------------
      1 Br                    0.057776
      2 N                     0.068722
      3 N                    -0.090062
      4 F                    -0.036436
  ----------------------------------------
  Sum of atomic charges =    -0.000000

 -----------------------------------------------------------------
                    Cartesian Multipole Moments
 -----------------------------------------------------------------
    Charge (ESU x 10^10)
                 0.0000
    Dipole Moment (Debye)
         X       1.7335      Y      -0.2515      Z       0.0004
       Tot       1.7517
    Quadrupole Moments (Debye-Ang)
        XX     -35.7477     XY      -0.3296     YY     -36.1162
        XZ       0.0019     YZ      -0.0000     ZZ     -33.7875
    Octopole Moments (Debye-Ang^2)
       XXX      33.3775    XXY      -2.0038    XYY       6.1768
       YYY      -0.6269    XXZ      -0.0118    XYZ      -0.0015
       YYZ      -0.0184    XZZ       3.3521    YZZ      -0.1081
       ZZZ      -0.0558
    Hexadecapole Moments (Debye-Ang^3)
      XXXX    -488.0079   XXXY      -5.6171   XXYY     -90.0756
      XYYY      -1.4448   YYYY     -56.5059   XXXZ      -0.0451
      XXYZ      -0.0019   XYYZ      -0.0203   YYYZ       0.0018
      XXZZ     -84.7871   XYZZ      -0.3964   YYZZ     -14.7548
      XZZZ      -0.0620   YZZZ       0.0016   ZZZZ     -34.6331
 -----------------------------------------------------------------
 DrvMan completing analytic gradient of the correlated energy
 Correlated dipole moment
            1
    1   0.6820254
    2  -0.0989648
    3   0.0001546
 Energy read as -2781.444097479
 Full Analytical Gradient: (in a.u., or Hartree/Bohr)
             1             2             3             4
    1   -0.00003240   -0.00004329    0.00022019   -0.00014450
    2   -0.00003200    0.00004216   -0.00006636    0.00005620
    3    0.00001718   -0.00001857   -0.00002166    0.00002305
 Gradient time:  CPU 1.42 s  wall 1.45 s
 ----------------------------------------------------------------
             Standard Nuclear Orientation (Angstroms)
    I     Atom           X                Y                Z
 ----------------------------------------------------------------
    1      Br      1.1253835994    -0.0264040547    -0.0000000000
    2      N      -0.6974845988     0.5395350008     0.0000000000
    3      N      -1.4153612011    -0.4465041675     0.0000000000
    4      F      -2.7323894868     0.0303251200    -0.0000000000
 ----------------------------------------------------------------
 Nuclear Repulsion Energy =   222.4273508944 hartrees
 There are       29 alpha and       29 beta electrons

                       Distance Matrix (Angstroms)
             Br(  1)   N (  2)   N (  3)
   N (  2)  1.908700
   N (  3)  2.575241  1.219680
   F (  4)  3.858190  2.097649  1.400689

 Requested basis set is 6-311++G(d,p)
 There are 37 shells and 114 basis functions
 A cutoff of  1.0D-14 yielded    637 shell pairs
 There are      6247 function pairs (      6923 Cartesian)
 Smallest overlap matrix eigenvalue = 2.44E-04
 Guess MOs from SCF MO coefficient file

 -----------------------------------------------------------------------
  General SCF calculation program by
  Eric Jon Sundstrom, Paul Horn, Yuezhi Mao, Dmitri Zuev, Alec White,
  David Stuck, Shaama M.S., Shane Yost, Joonho Lee, David Small,
  Daniel Levine, Susi Lehtola, Hugh Burton, Evgeny Epifanovsky
 -----------------------------------------------------------------------
 Hartree-Fock
 using 6 threads for integral computing
 -------------------------------------------------------
 OpenMP Integral computing Module                
 Release: version 2.0, May 2017, Q-Chem Inc. Pleasanton 
 -------------------------------------------------------
 A restricted SCF calculation will be
 performed using DIIS
 SCF converges when DIIS error is below 1.0e-08
 ---------------------------------------
  Cycle       Energy         DIIS error
 ---------------------------------------
    1   -2780.6059366768      2.12e-05  
    2   -2780.6059374730      5.93e-06  
    3   -2780.6059375517      3.58e-06  
    4   -2780.6059375729      9.55e-07  
    5   -2780.6059375767      3.94e-07  
    6   -2780.6059375775      1.92e-07  
    7   -2780.6059375778      8.57e-08  
    8   -2780.6059375778      2.64e-08  
    9   -2780.6059375778      1.14e-08  
   10   -2780.6059375778      4.78e-09  Convergence criterion met
 ---------------------------------------
 SCF time:   CPU 5.54s  wall 2.00s 
 SCF   energy in the final basis set =    -2780.6059375778
 Total energy in the final basis set =    -2780.6059375778


 ------------------------------------------------------------------------------

   CCMAN2: suite of methods based on coupled cluster
           and equation of motion theories.

   Components:
   * libvmm-1.3-trunk
     by Evgeny Epifanovsky, Ilya Kaliman.
   * libtensor-2.5-trunk
     by Evgeny Epifanovsky, Michael Wormit, Dmitry Zuev, Sam Manzer, 
        Ilya Kaliman.
   * libcc-2.5-trunk
     by Evgeny Epifanovsky, Arik Landau, Tomasz Kus, Kirill Khistyaev, 
        Dmitry Zuev, Prashant Manohar, Xintian Feng, Anna Krylov, 
        Matthew Goldey, Alec White, Thomas Jagau, Kaushik Nanda, 
        Anastasia Gunina, Alexander Kunitsa, Joonho Lee.

   CCMAN original authors:
   Anna I. Krylov, C. David Sherrill, Steven R. Gwaltney,
   Edward F. C. Byrd (2000)
   Sergey V. Levchenko, Lyudmila V. Slipchenko, Tao Wang,
   Ana-Maria C. Cristian (2003)
   Piotr A. Pieniazek, C. Melania Oana, Evgeny Epifanovsky (2007)
   Prashant Manohar (2009)

 ------------------------------------------------------------------------------


 Allocating and initializing 63808MB of RAM...
 Calculation will run on 6 cores.


 Alpha MOs, Restricted
 -- Occupied --                  
-490.09  -65.22  -58.59  -58.58  -58.58  -26.35  -15.78  -15.74
  1 A     2 A     3 A     4 A     5 A     6 A     7 A     8 A                  
 -9.904  -7.520  -7.507  -7.507  -3.260  -3.255  -3.254  -3.240
  9 A    10 A    11 A    12 A    13 A    14 A    15 A    16 A                  
 -3.240  -1.672  -1.424  -1.080  -0.898  -0.753  -0.737  -0.737
 17 A    18 A    19 A    20 A    21 A    22 A    23 A    24 A                  
 -0.618  -0.590  -0.500  -0.457  -0.454
 25 A    26 A    27 A    28 A    29 A                                          
 -- Virtual --                   
  0.027   0.062   0.074   0.098   0.100   0.120   0.153   0.175
 30 A    31 A    32 A    33 A    34 A    35 A    36 A    37 A                  
  0.190   0.205   0.235   0.244   0.279   0.305   0.332   0.361
 38 A    39 A    40 A    41 A    42 A    43 A    44 A    45 A                  
  0.365   0.450   0.498   0.535   0.539   0.554   0.594   0.721
 46 A    47 A    48 A    49 A    50 A    51 A    52 A    53 A                  
  0.737   0.744   0.775   0.789   0.929   0.946   0.987   1.030
 54 A    55 A    56 A    57 A    58 A    59 A    60 A    61 A                  
  1.033   1.090   1.218   1.320   1.441   1.540   1.613   1.621
 62 A    63 A    64 A    65 A    66 A    67 A    68 A    69 A                  
  1.871   2.002   2.040   2.132   2.231   2.280   2.287   2.429
 70 A    71 A    72 A    73 A    74 A    75 A    76 A    77 A                  
  2.500   2.678   2.749   2.990   3.009   3.313   4.014   4.047
 78 A    79 A    80 A    81 A    82 A    83 A    84 A    85 A                  
  4.147   4.171   4.212   4.260   4.365   4.401   4.471   4.502
 86 A    87 A    88 A    89 A    90 A    91 A    92 A    93 A                  
  4.522   4.543   4.614   4.872   5.053   5.490   6.892   6.948
 94 A    95 A    96 A    97 A    98 A    99 A   100 A   101 A                  
  7.114   7.219   8.158   8.174   8.253  36.538  37.029  49.435
102 A   103 A   104 A   105 A   106 A   107 A   108 A   109 A                  
 68.721 293.832 293.848 293.9621028.376
110 A   111 A   112 A   113 A   114 A                                          

 Beta MOs, Restricted
 -- Occupied --                  
-490.09  -65.22  -58.59  -58.58  -58.58  -26.35  -15.78  -15.74
  1 A     2 A     3 A     4 A     5 A     6 A     7 A     8 A                  
 -9.904  -7.520  -7.507  -7.507  -3.260  -3.255  -3.254  -3.240
  9 A    10 A    11 A    12 A    13 A    14 A    15 A    16 A                  
 -3.240  -1.672  -1.424  -1.080  -0.898  -0.753  -0.737  -0.737
 17 A    18 A    19 A    20 A    21 A    22 A    23 A    24 A                  
 -0.618  -0.590  -0.500  -0.457  -0.454
 25 A    26 A    27 A    28 A    29 A                                          
 -- Virtual --                   
  0.027   0.062   0.074   0.098   0.100   0.120   0.153   0.175
 30 A    31 A    32 A    33 A    34 A    35 A    36 A    37 A                  
  0.190   0.205   0.235   0.244   0.279   0.305   0.332   0.361
 38 A    39 A    40 A    41 A    42 A    43 A    44 A    45 A                  
  0.365   0.450   0.498   0.535   0.539   0.554   0.594   0.721
 46 A    47 A    48 A    49 A    50 A    51 A    52 A    53 A                  
  0.737   0.744   0.775   0.789   0.929   0.946   0.987   1.030
 54 A    55 A    56 A    57 A    58 A    59 A    60 A    61 A                  
  1.033   1.090   1.218   1.320   1.441   1.540   1.613   1.621
 62 A    63 A    64 A    65 A    66 A    67 A    68 A    69 A                  
  1.871   2.002   2.040   2.132   2.231   2.280   2.287   2.429
 70 A    71 A    72 A    73 A    74 A    75 A    76 A    77 A                  
  2.500   2.678   2.749   2.990   3.009   3.313   4.014   4.047
 78 A    79 A    80 A    81 A    82 A    83 A    84 A    85 A                  
  4.147   4.171   4.212   4.260   4.365   4.401   4.471   4.502
 86 A    87 A    88 A    89 A    90 A    91 A    92 A    93 A                  
  4.522   4.543   4.614   4.872   5.053   5.490   6.892   6.948
 94 A    95 A    96 A    97 A    98 A    99 A   100 A   101 A                  
  7.114   7.219   8.158   8.174   8.253  36.538  37.029  49.435
102 A   103 A   104 A   105 A   106 A   107 A   108 A   109 A                  
 68.721 293.832 293.848 293.9621028.376
110 A   111 A   112 A   113 A   114 A                                          

 Occupation and symmetry of molecular orbitals

 Point group: C1 (1 irreducible representation).

                           A     All 
 -------------------------------------
 All molecular orbitals:
  - Alpha                  114   114 
  - Beta                   114   114 
 -------------------------------------
 Alpha orbitals:
  - Frozen occupied        12    12  
  - Active occupied        17    17  
  - Active virtual         85    85  
  - Frozen virtual         0     0   
 -------------------------------------
 Beta orbitals:
  - Frozen occupied        12    12  
  - Active occupied        17    17  
  - Active virtual         85    85  
  - Frozen virtual         0     0   
 -------------------------------------

 Import integrals:   CPU 0.00 s  wall 0.00 s

 Import integrals:   CPU 29.38 s  wall 6.59 s

 MP2 amplitudes:   CPU 0.18 s  wall 0.14 s

Running a double precision version
           CCSD T amplitudes will be solved using DIIS.

           Start     Size      MaxIter   EConv     TConv     
           3         7         100       1.00e-07  1.00e-05  
 ------------------------------------------------------------------------------
           Energy (a.u.)   Ediff      Tdiff       Comment
 ------------------------------------------------------------------------------
         -2781.44470166                           
     1   -2781.41287300   3.18e-02   7.75e-01     
     2   -2781.44255277   2.97e-02   1.04e-01     
     3   -2781.43995953   2.59e-03   4.55e-02     
     4   -2781.44295364   2.99e-03   1.79e-02     Switched to DIIS steps.
     5   -2781.44398670   1.03e-03   1.20e-02     
     6   -2781.44408392   9.72e-05   3.29e-03     
     7   -2781.44408994   6.02e-06   1.15e-03     
     8   -2781.44409318   3.23e-06   4.34e-04     
     9   -2781.44409654   3.36e-06   2.13e-04     
    10   -2781.44409612   4.20e-07   7.62e-05     
    11   -2781.44409686   7.44e-07   3.49e-05     
    12   -2781.44409673   1.32e-07   1.36e-05     
    13   -2781.44409675   2.37e-08   4.25e-06     
 ------------------------------------------------------------------------------
         -2781.44409675                           CCSD T converged.

End of double precision
 SCF energy                 = -2780.60593758
 MP2 energy                 = -2781.44470166
 CCSD correlation energy     =    -0.83815917
 CCSD total energy           = -2781.44409675

 CCSD  T1^2 = 0.0130  T2^2 = 0.2514  Leading amplitudes:

 Amplitude    Orbitals with energies
 -0.0248       26 (A) A                  ->    31 (A) A                   
              -0.5902                          0.0619                     
 -0.0248       26 (A) B                  ->    31 (A) B                   
              -0.5902                          0.0619                     
  0.0239       24 (A) A                  ->    31 (A) A                   
              -0.7366                          0.0619                     
  0.0239       24 (A) B                  ->    31 (A) B                   
              -0.7366                          0.0619                     

 Amplitude    Orbitals with energies
 -0.0773       26 (A) A      26 (A) B    ->    31 (A) A      31 (A) B     
              -0.5902       -0.5902            0.0619        0.0619       
  0.0773       26 (A) A      26 (A) B    ->    31 (A) B      31 (A) A     
              -0.5902       -0.5902            0.0619        0.0619       
  0.0773       26 (A) B      26 (A) A    ->    31 (A) A      31 (A) B     
              -0.5902       -0.5902            0.0619        0.0619       
 -0.0773       26 (A) B      26 (A) A    ->    31 (A) B      31 (A) A     
              -0.5902       -0.5902            0.0619        0.0619       

 Computing CCSD intemediates for later calculations in double precision
 Finished.

Running a double precision version
           CCSD Lambda amplitudes will be solved using DIIS.
           Start     Size      MaxIter   EConv     LConv     
           3         7         100       1.00e-07  1.00e-05  
 ------------------------------------------------------------------------------
            Enorm      Ldiff       Comment
 ------------------------------------------------------------------------------
     1     5.50e-02   3.68e-02     
     2     1.70e-02   5.83e-03     
     3     7.46e-03   1.11e-03     
     4     3.81e-03   1.10e-03     Switched to DIIS steps.
     5     1.30e-03   6.47e-04     
     6     6.51e-04   1.96e-04     
     7     2.36e-04   4.89e-05     
     8     9.74e-05   1.08e-06     
     9     3.48e-05   7.76e-06     
    10     1.18e-05   2.66e-06     
    11     5.32e-06   7.43e-07     
    12     2.12e-06   2.29e-07     
    13     1.12e-06   2.66e-08     
    14     5.57e-07   5.54e-08     
    15     2.69e-07   1.97e-08     
    16     1.43e-07   1.19e-08     
    17     6.71e-08   8.67e-09     
 ------------------------------------------------------------------------------
                                   CCSD Lambda converged.

 Computing density matrices in double precision...
           Orbital response amplitudes will be solved using DIIS.
           Start     Size      MaxIter   EConv     LConv     
           3         7         100       1.00e-06  1.00e-06  
 ------------------------------------------------------------------------------
            Enorm      Ldiff       Comment
 ------------------------------------------------------------------------------
     1     1.19e-01   3.91e-03     
     2     1.25e-01   2.63e-03     
     3     1.55e-01   2.97e-02     
     4     1.42e-02   7.06e-02     Switched to DIIS steps.
     5     5.71e-03   3.52e-04     
     6     9.72e-04   7.38e-04     
     7     4.53e-04   2.20e-05     
     8     1.45e-04   1.06e-04     
     9     4.80e-05   2.92e-05     
    10     9.27e-06   1.10e-05     
    11     3.18e-06   1.09e-07     
    12     1.02e-06   6.13e-08     
    13     4.40e-07   1.58e-07     
 ------------------------------------------------------------------------------
                                   Orbital response converged.

 Computing density matrices... Done.
 CCSD calculation:   CPU 1136.56 s  wall 198.28 s

 Transferring MO TPDM to AO TPDM
 Transferring g2_o1o1o1o1
 Transferring g2_o1o1o1v1
 Transferring g2_o1o1v1v1
 Transferring g2_o1v1o1v1
 Transferring g2_o1v1v1v1
 Transferring g2_v1v1v1v1
 Adding separable TPDM
 Computing TPDM gradient
 --------------------------------------------------------
 2e gradient
  Atom          X               Y               Z
 --------------------------------------------------------
    1        -34.116927        4.125680       -0.000000  
    2          7.254761      -19.244831        0.000001  
    3         10.571644       17.259143        0.000000  
    4         16.290521       -2.139992       -0.000001  
 --------------------------------------------------------
 --------------------------------------------------------
 Final gradient
  Atom          X               Y               Z
 --------------------------------------------------------
    1        -34.116927        4.125680       -0.000000  
    2          7.254761      -19.244831        0.000001  
    3         10.571644       17.259143        0.000000  
    4         16.290521       -2.139992       -0.000001  
 --------------------------------------------------------
 Analytic gradient from two-electron contribution:   CPU 196.86 s  wall 59.04 s

 Total ccman2 time:   CPU 1372.01 s  wall 267.44 s


 --------------------------------------------------------------

                    Orbital Energies (a.u.)
 --------------------------------------------------------------

 Alpha MOs
 -- Occupied --
******* -65.225 -58.585 -58.583 -58.583 -26.352 -15.782 -15.735
 -9.904  -7.520  -7.507  -7.507  -3.260  -3.255  -3.254  -3.240
 -3.240  -1.672  -1.424  -1.080  -0.898  -0.753  -0.737  -0.737
 -0.618  -0.590  -0.500  -0.457  -0.454
 -- Virtual --
  0.027   0.062   0.074   0.098   0.100   0.120   0.153   0.175
  0.190   0.205   0.235   0.244   0.279   0.305   0.332   0.361
  0.365   0.450   0.498   0.535   0.539   0.554   0.594   0.721
  0.737   0.744   0.775   0.789   0.929   0.946   0.987   1.030
  1.033   1.090   1.218   1.320   1.441   1.540   1.613   1.621
  1.871   2.002   2.040   2.132   2.231   2.280   2.287   2.429
  2.500   2.678   2.749   2.990   3.009   3.313   4.014   4.047
  4.147   4.171   4.212   4.260   4.365   4.401   4.471   4.502
  4.522   4.543   4.614   4.872   5.053   5.490   6.892   6.948
  7.114   7.219   8.158   8.174   8.253  36.538  37.029  49.435
 68.721 293.832 293.848 293.9621028.376
 --------------------------------------------------------------

          Ground-State Mulliken Net Atomic Charges

     Atom                 Charge (a.u.)
  ----------------------------------------
      1 Br                    0.058037
      2 N                     0.068505
      3 N                    -0.090157
      4 F                    -0.036385
  ----------------------------------------
  Sum of atomic charges =     0.000000

 -----------------------------------------------------------------
                    Cartesian Multipole Moments
 -----------------------------------------------------------------
    Charge (ESU x 10^10)
                -0.0000
    Dipole Moment (Debye)
         X       1.7355      Y      -0.2516      Z      -0.0000
       Tot       1.7536
    Quadrupole Moments (Debye-Ang)
        XX     -35.7456     XY      -0.3295     YY     -36.1180
        XZ      -0.0000     YZ       0.0000     ZZ     -33.7874
    Octopole Moments (Debye-Ang^2)
       XXX      33.3599    XXY      -2.0028    XYY       6.1750
       YYY      -0.6267    XXZ      -0.0000    XYZ      -0.0000
       YYZ       0.0000    XZZ       3.3504    YZZ      -0.1078
       ZZZ      -0.0000
    Hexadecapole Moments (Debye-Ang^3)
      XXXX    -487.9281   XXXY      -5.6254   XXYY     -90.0695
      XYYY      -1.4535   YYYY     -56.5115   XXXZ      -0.0000
      XXYZ       0.0000   XYYZ       0.0000   YYYZ       0.0000
      XXZZ     -84.7794   XYZZ      -0.3992   YYZZ     -14.7553
      XZZZ      -0.0000   YZZZ       0.0000   ZZZZ     -34.6314
 -----------------------------------------------------------------
 DrvMan completing analytic gradient of the correlated energy
 Correlated dipole moment
            1
    1   0.6827950
    2  -0.0989770
    3  -0.0000000
 Energy read as -2781.444096752
 Full Analytical Gradient: (in a.u., or Hartree/Bohr)
             1             2             3             4
    1   -0.00021405    0.00083098   -0.00026178   -0.00035515
    2    0.00006209    0.00051428   -0.00055110   -0.00002527
    3    0.00000000    0.00000005   -0.00000008    0.00000002
 Gradient time:  CPU 1.43 s  wall 1.50 s
 ----------------------------------------------------------------
             Standard Nuclear Orientation (Angstroms)
    I     Atom           X                Y                Z
 ----------------------------------------------------------------
    1      Br      1.1253835994    -0.0264040547    -0.0000000000
    2      N      -0.6994845988     0.5395350008     0.0000000000
    3      N      -1.4153612011    -0.4465041675     0.0000000000
    4      F      -2.7323894868     0.0303251200    -0.0000000000
 ----------------------------------------------------------------
 Nuclear Repulsion Energy =   222.3946745505 hartrees
 There are       29 alpha and       29 beta electrons

                       Distance Matrix (Angstroms)
             Br(  1)   N (  2)   N (  3)
   N (  2)  1.910610
   N (  3)  2.575241  1.218504
   F (  4)  3.858190  2.095709  1.400689

 Requested basis set is 6-311++G(d,p)
 There are 37 shells and 114 basis functions
 A cutoff of  1.0D-14 yielded    637 shell pairs
 There are      6247 function pairs (      6923 Cartesian)
 Smallest overlap matrix eigenvalue = 2.43E-04
 Guess MOs from SCF MO coefficient file

 -----------------------------------------------------------------------
  General SCF calculation program by
  Eric Jon Sundstrom, Paul Horn, Yuezhi Mao, Dmitri Zuev, Alec White,
  David Stuck, Shaama M.S., Shane Yost, Joonho Lee, David Small,
  Daniel Levine, Susi Lehtola, Hugh Burton, Evgeny Epifanovsky
 -----------------------------------------------------------------------
 Hartree-Fock
 using 6 threads for integral computing
 -------------------------------------------------------
 OpenMP Integral computing Module                
 Release: version 2.0, May 2017, Q-Chem Inc. Pleasanton 
 -------------------------------------------------------
 A restricted SCF calculation will be
 performed using DIIS
 SCF converges when DIIS error is below 1.0e-08
 ---------------------------------------
  Cycle       Energy         DIIS error
 ---------------------------------------
    1   -2780.6060259549      4.11e-05  
    2   -2780.6060287839      1.14e-05  
    3   -2780.6060290272      6.88e-06  
    4   -2780.6060290946      1.59e-06  
    5   -2780.6060291018      5.97e-07  
    6   -2780.6060291031      2.89e-07  
    7   -2780.6060291035      1.36e-07  
    8   -2780.6060291036      3.96e-08  
    9   -2780.6060291036      1.70e-08  
   10   -2780.6060291036      5.66e-09  Convergence criterion met
 ---------------------------------------
 SCF time:   CPU 5.55s  wall 1.00s 
 SCF   energy in the final basis set =    -2780.6060291036
 Total energy in the final basis set =    -2780.6060291036


 ------------------------------------------------------------------------------

   CCMAN2: suite of methods based on coupled cluster
           and equation of motion theories.

   Components:
   * libvmm-1.3-trunk
     by Evgeny Epifanovsky, Ilya Kaliman.
   * libtensor-2.5-trunk
     by Evgeny Epifanovsky, Michael Wormit, Dmitry Zuev, Sam Manzer, 
        Ilya Kaliman.
   * libcc-2.5-trunk
     by Evgeny Epifanovsky, Arik Landau, Tomasz Kus, Kirill Khistyaev, 
        Dmitry Zuev, Prashant Manohar, Xintian Feng, Anna Krylov, 
        Matthew Goldey, Alec White, Thomas Jagau, Kaushik Nanda, 
        Anastasia Gunina, Alexander Kunitsa, Joonho Lee.

   CCMAN original authors:
   Anna I. Krylov, C. David Sherrill, Steven R. Gwaltney,
   Edward F. C. Byrd (2000)
   Sergey V. Levchenko, Lyudmila V. Slipchenko, Tao Wang,
   Ana-Maria C. Cristian (2003)
   Piotr A. Pieniazek, C. Melania Oana, Evgeny Epifanovsky (2007)
   Prashant Manohar (2009)

 ------------------------------------------------------------------------------


 Allocating and initializing 63808MB of RAM...
 Calculation will run on 6 cores.


 Alpha MOs, Restricted
 -- Occupied --                  
-490.09  -65.22  -58.59  -58.58  -58.58  -26.35  -15.78  -15.74
  1 A     2 A     3 A     4 A     5 A     6 A     7 A     8 A                  
 -9.904  -7.520  -7.507  -7.507  -3.260  -3.255  -3.254  -3.240
  9 A    10 A    11 A    12 A    13 A    14 A    15 A    16 A                  
 -3.240  -1.672  -1.425  -1.079  -0.898  -0.754  -0.737  -0.737
 17 A    18 A    19 A    20 A    21 A    22 A    23 A    24 A                  
 -0.618  -0.590  -0.499  -0.457  -0.454
 25 A    26 A    27 A    28 A    29 A                                          
 -- Virtual --                   
  0.027   0.062   0.074   0.098   0.100   0.120   0.153   0.175
 30 A    31 A    32 A    33 A    34 A    35 A    36 A    37 A                  
  0.190   0.205   0.236   0.244   0.279   0.305   0.332   0.361
 38 A    39 A    40 A    41 A    42 A    43 A    44 A    45 A                  
  0.365   0.450   0.498   0.535   0.539   0.554   0.594   0.721
 46 A    47 A    48 A    49 A    50 A    51 A    52 A    53 A                  
  0.737   0.744   0.775   0.789   0.929   0.946   0.987   1.030
 54 A    55 A    56 A    57 A    58 A    59 A    60 A    61 A                  
  1.032   1.090   1.218   1.320   1.441   1.540   1.613   1.621
 62 A    63 A    64 A    65 A    66 A    67 A    68 A    69 A                  
  1.871   2.002   2.039   2.131   2.231   2.279   2.287   2.429
 70 A    71 A    72 A    73 A    74 A    75 A    76 A    77 A                  
  2.499   2.680   2.749   2.991   3.011   3.314   4.014   4.047
 78 A    79 A    80 A    81 A    82 A    83 A    84 A    85 A                  
  4.147   4.171   4.212   4.260   4.366   4.401   4.472   4.502
 86 A    87 A    88 A    89 A    90 A    91 A    92 A    93 A                  
  4.522   4.542   4.614   4.872   5.053   5.489   6.892   6.949
 94 A    95 A    96 A    97 A    98 A    99 A   100 A   101 A                  
  7.114   7.219   8.158   8.174   8.253  36.537  37.033  49.435
102 A   103 A   104 A   105 A   106 A   107 A   108 A   109 A                  
 68.721 293.832 293.848 293.9621028.375
110 A   111 A   112 A   113 A   114 A                                          

 Beta MOs, Restricted
 -- Occupied --                  
-490.09  -65.22  -58.59  -58.58  -58.58  -26.35  -15.78  -15.74
  1 A     2 A     3 A     4 A     5 A     6 A     7 A     8 A                  
 -9.904  -7.520  -7.507  -7.507  -3.260  -3.255  -3.254  -3.240
  9 A    10 A    11 A    12 A    13 A    14 A    15 A    16 A                  
 -3.240  -1.672  -1.425  -1.079  -0.898  -0.754  -0.737  -0.737
 17 A    18 A    19 A    20 A    21 A    22 A    23 A    24 A                  
 -0.618  -0.590  -0.499  -0.457  -0.454
 25 A    26 A    27 A    28 A    29 A                                          
 -- Virtual --                   
  0.027   0.062   0.074   0.098   0.100   0.120   0.153   0.175
 30 A    31 A    32 A    33 A    34 A    35 A    36 A    37 A                  
  0.190   0.205   0.236   0.244   0.279   0.305   0.332   0.361
 38 A    39 A    40 A    41 A    42 A    43 A    44 A    45 A                  
  0.365   0.450   0.498   0.535   0.539   0.554   0.594   0.721
 46 A    47 A    48 A    49 A    50 A    51 A    52 A    53 A                  
  0.737   0.744   0.775   0.789   0.929   0.946   0.987   1.030
 54 A    55 A    56 A    57 A    58 A    59 A    60 A    61 A                  
  1.032   1.090   1.218   1.320   1.441   1.540   1.613   1.621
 62 A    63 A    64 A    65 A    66 A    67 A    68 A    69 A                  
  1.871   2.002   2.039   2.131   2.231   2.279   2.287   2.429
 70 A    71 A    72 A    73 A    74 A    75 A    76 A    77 A                  
  2.499   2.680   2.749   2.991   3.011   3.314   4.014   4.047
 78 A    79 A    80 A    81 A    82 A    83 A    84 A    85 A                  
  4.147   4.171   4.212   4.260   4.366   4.401   4.472   4.502
 86 A    87 A    88 A    89 A    90 A    91 A    92 A    93 A                  
  4.522   4.542   4.614   4.872   5.053   5.489   6.892   6.949
 94 A    95 A    96 A    97 A    98 A    99 A   100 A   101 A                  
  7.114   7.219   8.158   8.174   8.253  36.537  37.033  49.435
102 A   103 A   104 A   105 A   106 A   107 A   108 A   109 A                  
 68.721 293.832 293.848 293.9621028.375
110 A   111 A   112 A   113 A   114 A                                          

 Occupation and symmetry of molecular orbitals

 Point group: C1 (1 irreducible representation).

                           A     All 
 -------------------------------------
 All molecular orbitals:
  - Alpha                  114   114 
  - Beta                   114   114 
 -------------------------------------
 Alpha orbitals:
  - Frozen occupied        12    12  
  - Active occupied        17    17  
  - Active virtual         85    85  
  - Frozen virtual         0     0   
 -------------------------------------
 Beta orbitals:
  - Frozen occupied        12    12  
  - Active occupied        17    17  
  - Active virtual         85    85  
  - Frozen virtual         0     0   
 -------------------------------------

 Import integrals:   CPU 0.00 s  wall 0.00 s

 Import integrals:   CPU 29.85 s  wall 6.68 s

 MP2 amplitudes:   CPU 0.18 s  wall 0.14 s

Running a double precision version
           CCSD T amplitudes will be solved using DIIS.

           Start     Size      MaxIter   EConv     TConv     
           3         7         100       1.00e-07  1.00e-05  
 ------------------------------------------------------------------------------
           Energy (a.u.)   Ediff      Tdiff       Comment
 ------------------------------------------------------------------------------
         -2781.44466353                           
     1   -2781.41289734   3.18e-02   7.75e-01     
     2   -2781.44254777   2.97e-02   1.04e-01     
     3   -2781.43996445   2.58e-03   4.54e-02     
     4   -2781.44295466   2.99e-03   1.79e-02     Switched to DIIS steps.
     5   -2781.44398676   1.03e-03   1.20e-02     
     6   -2781.44408376   9.70e-05   3.28e-03     
     7   -2781.44408979   6.03e-06   1.15e-03     
     8   -2781.44409302   3.23e-06   4.35e-04     
     9   -2781.44409638   3.36e-06   2.13e-04     
    10   -2781.44409595   4.23e-07   7.61e-05     
    11   -2781.44409670   7.43e-07   3.49e-05     
    12   -2781.44409656   1.33e-07   1.36e-05     
    13   -2781.44409659   2.30e-08   4.25e-06     
 ------------------------------------------------------------------------------
         -2781.44409659                           CCSD T converged.

End of double precision
 SCF energy                 = -2780.60602910
 MP2 energy                 = -2781.44466353
 CCSD correlation energy     =    -0.83806748
 CCSD total energy           = -2781.44409659

 CCSD  T1^2 = 0.0130  T2^2 = 0.2514  Leading amplitudes:

 Amplitude    Orbitals with energies
 -0.0247       26 (A) A                  ->    31 (A) A                   
              -0.5904                          0.0623                     
 -0.0247       26 (A) B                  ->    31 (A) B                   
              -0.5904                          0.0623                     
  0.0238       24 (A) A                  ->    31 (A) A                   
              -0.7367                          0.0623                     
  0.0238       24 (A) B                  ->    31 (A) B                   
              -0.7367                          0.0623                     

 Amplitude    Orbitals with energies
 -0.0771       26 (A) A      26 (A) B    ->    31 (A) A      31 (A) B     
              -0.5904       -0.5904            0.0623        0.0623       
  0.0771       26 (A) A      26 (A) B    ->    31 (A) B      31 (A) A     
              -0.5904       -0.5904            0.0623        0.0623       
  0.0771       26 (A) B      26 (A) A    ->    31 (A) A      31 (A) B     
              -0.5904       -0.5904            0.0623        0.0623       
 -0.0771       26 (A) B      26 (A) A    ->    31 (A) B      31 (A) A     
              -0.5904       -0.5904            0.0623        0.0623       

 Computing CCSD intemediates for later calculations in double precision
 Finished.

Running a double precision version
           CCSD Lambda amplitudes will be solved using DIIS.
           Start     Size      MaxIter   EConv     LConv     
           3         7         100       1.00e-07  1.00e-05  
 ------------------------------------------------------------------------------
            Enorm      Ldiff       Comment
 ------------------------------------------------------------------------------
     1     5.50e-02   3.68e-02     
     2     1.70e-02   5.82e-03     
     3     7.45e-03   1.11e-03     
     4     3.81e-03   1.10e-03     Switched to DIIS steps.
     5     1.30e-03   6.47e-04     
     6     6.50e-04   1.96e-04     
     7     2.35e-04   4.88e-05     
     8     9.73e-05   1.01e-06     
     9     3.48e-05   7.73e-06     
    10     1.18e-05   2.65e-06     
    11     5.28e-06   7.38e-07     
    12     2.10e-06   2.26e-07     
    13     1.10e-06   2.63e-08     
    14     5.47e-07   5.45e-08     
    15     2.65e-07   1.96e-08     
    16     1.41e-07   1.17e-08     
    17     6.65e-08   8.62e-09     
 ------------------------------------------------------------------------------
                                   CCSD Lambda converged.

 Computing density matrices in double precision...
           Orbital response amplitudes will be solved using DIIS.
           Start     Size      MaxIter   EConv     LConv     
           3         7         100       1.00e-06  1.00e-06  
 ------------------------------------------------------------------------------
            Enorm      Ldiff       Comment
 ------------------------------------------------------------------------------
     1     1.18e-01   3.88e-03     
     2     1.25e-01   2.47e-03     
     3     1.56e-01   2.98e-02     
     4     1.43e-02   7.07e-02     Switched to DIIS steps.
     5     5.73e-03   3.98e-04     
     6     9.69e-04   7.34e-04     
     7     4.49e-04   2.11e-05     
     8     1.43e-04   1.05e-04     
     9     4.82e-05   2.91e-05     
    10     9.24e-06   1.11e-05     
    11     3.15e-06   1.33e-07     
    12     1.01e-06   5.57e-08     
    13     4.38e-07   1.57e-07     
 ------------------------------------------------------------------------------
                                   Orbital response converged.

 Computing density matrices... Done.
 CCSD calculation:   CPU 1136.23 s  wall 198.32 s

 Transferring MO TPDM to AO TPDM
 Transferring g2_o1o1o1o1
 Transferring g2_o1o1o1v1
 Transferring g2_o1o1v1v1
 Transferring g2_o1v1o1v1
 Transferring g2_o1v1v1v1
 Transferring g2_v1v1v1v1
 Adding separable TPDM
 Computing TPDM gradient
 --------------------------------------------------------
 2e gradient
  Atom          X               Y               Z
 --------------------------------------------------------
    1        -34.087776        4.112486       -0.000000  
    2          7.239932      -19.266580        0.000000  
    3         10.558656       17.296555       -0.000000  
    4         16.289188       -2.142461       -0.000000  
 --------------------------------------------------------
 --------------------------------------------------------
 Final gradient
  Atom          X               Y               Z
 --------------------------------------------------------
    1        -34.087776        4.112486       -0.000000  
    2          7.239932      -19.266580        0.000000  
    3         10.558656       17.296555       -0.000000  
    4         16.289188       -2.142461       -0.000000  
 --------------------------------------------------------
 Analytic gradient from two-electron contribution:   CPU 195.96 s  wall 56.75 s

 Total ccman2 time:   CPU 1371.40 s  wall 264.85 s


 --------------------------------------------------------------

                    Orbital Energies (a.u.)
 --------------------------------------------------------------

 Alpha MOs
 -- Occupied --
******* -65.225 -58.585 -58.583 -58.583 -26.352 -15.782 -15.735
 -9.904  -7.520  -7.507  -7.507  -3.260  -3.255  -3.254  -3.240
 -3.240  -1.672  -1.425  -1.079  -0.898  -0.754  -0.737  -0.737
 -0.618  -0.590  -0.499  -0.457  -0.454
 -- Virtual --
  0.027   0.062   0.074   0.098   0.100   0.120   0.153   0.175
  0.190   0.205   0.236   0.244   0.279   0.305   0.332   0.361
  0.365   0.450   0.498   0.535   0.539   0.554   0.594   0.721
  0.737   0.744   0.775   0.789   0.929   0.946   0.987   1.030
  1.032   1.090   1.218   1.320   1.441   1.540   1.613   1.621
  1.871   2.002   2.039   2.131   2.231   2.279   2.287   2.429
  2.499   2.680   2.749   2.991   3.011   3.314   4.014   4.047
  4.147   4.171   4.212   4.260   4.366   4.401   4.472   4.502
  4.522   4.542   4.614   4.872   5.053   5.489   6.892   6.949
  7.114   7.219   8.158   8.174   8.253  36.537  37.033  49.435
 68.721 293.832 293.848 293.9621028.375
 --------------------------------------------------------------

          Ground-State Mulliken Net Atomic Charges

     Atom                 Charge (a.u.)
  ----------------------------------------
      1 Br                    0.057515
      2 N                     0.068938
      3 N                    -0.089966
      4 F                    -0.036487
  ----------------------------------------
  Sum of atomic charges =    -0.000000

 -----------------------------------------------------------------
                    Cartesian Multipole Moments
 -----------------------------------------------------------------
    Charge (ESU x 10^10)
                -0.0000
    Dipole Moment (Debye)
         X       1.7316      Y      -0.2515      Z      -0.0000
       Tot       1.7497
    Quadrupole Moments (Debye-Ang)
        XX     -35.7497     XY      -0.3296     YY     -36.1144
        XZ      -0.0000     YZ       0.0000     ZZ     -33.7876
    Octopole Moments (Debye-Ang^2)
       XXX      33.3949    XXY      -2.0049    XYY       6.1785
       YYY      -0.6270    XXZ      -0.0000    XYZ      -0.0000
       YYZ       0.0000    XZZ       3.3538    YZZ      -0.1083
       ZZZ      -0.0000
    Hexadecapole Moments (Debye-Ang^3)
      XXXX    -488.0878   XXXY      -5.6088   XXYY     -90.0817
      XYYY      -1.4360   YYYY     -56.5002   XXXZ      -0.0000
      XXYZ       0.0000   XYYZ      -0.0000   YYYZ       0.0000
      XXZZ     -84.7949   XYZZ      -0.3936   YYZZ     -14.7542
      XZZZ      -0.0000   YZZZ       0.0000   ZZZZ     -34.6345
 -----------------------------------------------------------------
 DrvMan completing analytic gradient of the correlated energy
 Correlated dipole moment
            1
    1   0.6812528
    2  -0.0989526
    3  -0.0000000
 Energy read as -2781.444096587
 Full Analytical Gradient: (in a.u., or Hartree/Bohr)
             1             2             3             4
    1    0.00014789   -0.00091772    0.00070297    0.00006686
    2   -0.00012558   -0.00043334    0.00042116    0.00013776
    3   -0.00000000    0.00000000   -0.00000000    0.00000000
 Gradient time:  CPU 1.46 s  wall 1.46 s
 ----------------------------------------------------------------
             Standard Nuclear Orientation (Angstroms)
    I     Atom           X                Y                Z
 ----------------------------------------------------------------
    1      Br      1.1253835994    -0.0264040547    -0.0000000000
    2      N      -0.6984845988     0.5405350008     0.0000000000
    3      N      -1.4153612011    -0.4465041675     0.0000000000
    4      F      -2.7323894868     0.0303251200    -0.0000000000
 ----------------------------------------------------------------
 Nuclear Repulsion Energy =   222.3845020441 hartrees
 There are       29 alpha and       29 beta electrons

                       Distance Matrix (Angstroms)
             Br(  1)   N (  2)   N (  3)
   N (  2)  1.909952
   N (  3)  2.575241  1.219901
   F (  4)  3.858190  2.096922  1.400689

 Requested basis set is 6-311++G(d,p)
 There are 37 shells and 114 basis functions
 A cutoff of  1.0D-14 yielded    637 shell pairs
 There are      6247 function pairs (      6923 Cartesian)
 Smallest overlap matrix eigenvalue = 2.45E-04
 Guess MOs from SCF MO coefficient file

 -----------------------------------------------------------------------
  General SCF calculation program by
  Eric Jon Sundstrom, Paul Horn, Yuezhi Mao, Dmitri Zuev, Alec White,
  David Stuck, Shaama M.S., Shane Yost, Joonho Lee, David Small,
  Daniel Levine, Susi Lehtola, Hugh Burton, Evgeny Epifanovsky
 -----------------------------------------------------------------------
 Hartree-Fock
 using 6 threads for integral computing
 -------------------------------------------------------
 OpenMP Integral computing Module                
 Release: version 2.0, May 2017, Q-Chem Inc. Pleasanton 
 -------------------------------------------------------
 A restricted SCF calculation will be
 performed using DIIS
 SCF converges when DIIS error is below 1.0e-08
 ---------------------------------------
  Cycle       Energy         DIIS error
 ---------------------------------------
    1   -2780.6058657301      3.47e-05  
    2   -2780.6058674569      9.31e-06  
    3   -2780.6058676221      4.94e-06  
    4   -2780.6058676612      1.25e-06  
    5   -2780.6058676659      4.77e-07  
    6   -2780.6058676671      2.05e-07  
    7   -2780.6058676674      9.32e-08  
    8   -2780.6058676675      3.59e-08  
    9   -2780.6058676675      8.62e-09  Convergence criterion met
 ---------------------------------------
 SCF time:   CPU 4.98s  wall 2.00s 
 SCF   energy in the final basis set =    -2780.6058676675
 Total energy in the final basis set =    -2780.6058676675


 ------------------------------------------------------------------------------

   CCMAN2: suite of methods based on coupled cluster
           and equation of motion theories.

   Components:
   * libvmm-1.3-trunk
     by Evgeny Epifanovsky, Ilya Kaliman.
   * libtensor-2.5-trunk
     by Evgeny Epifanovsky, Michael Wormit, Dmitry Zuev, Sam Manzer, 
        Ilya Kaliman.
   * libcc-2.5-trunk
     by Evgeny Epifanovsky, Arik Landau, Tomasz Kus, Kirill Khistyaev, 
        Dmitry Zuev, Prashant Manohar, Xintian Feng, Anna Krylov, 
        Matthew Goldey, Alec White, Thomas Jagau, Kaushik Nanda, 
        Anastasia Gunina, Alexander Kunitsa, Joonho Lee.

   CCMAN original authors:
   Anna I. Krylov, C. David Sherrill, Steven R. Gwaltney,
   Edward F. C. Byrd (2000)
   Sergey V. Levchenko, Lyudmila V. Slipchenko, Tao Wang,
   Ana-Maria C. Cristian (2003)
   Piotr A. Pieniazek, C. Melania Oana, Evgeny Epifanovsky (2007)
   Prashant Manohar (2009)

 ------------------------------------------------------------------------------


 Allocating and initializing 63808MB of RAM...
 Calculation will run on 6 cores.


 Alpha MOs, Restricted
 -- Occupied --                  
-490.09  -65.22  -58.59  -58.58  -58.58  -26.35  -15.78  -15.74
  1 A     2 A     3 A     4 A     5 A     6 A     7 A     8 A                  
 -9.904  -7.520  -7.507  -7.507  -3.260  -3.255  -3.254  -3.240
  9 A    10 A    11 A    12 A    13 A    14 A    15 A    16 A                  
 -3.240  -1.672  -1.424  -1.079  -0.898  -0.753  -0.737  -0.737
 17 A    18 A    19 A    20 A    21 A    22 A    23 A    24 A                  
 -0.618  -0.590  -0.500  -0.457  -0.454
 25 A    26 A    27 A    28 A    29 A                                          
 -- Virtual --                   
  0.027   0.062   0.074   0.098   0.100   0.120   0.153   0.175
 30 A    31 A    32 A    33 A    34 A    35 A    36 A    37 A                  
  0.190   0.205   0.235   0.244   0.279   0.305   0.332   0.361
 38 A    39 A    40 A    41 A    42 A    43 A    44 A    45 A                  
  0.365   0.450   0.498   0.535   0.539   0.554   0.594   0.721
 46 A    47 A    48 A    49 A    50 A    51 A    52 A    53 A                  
  0.737   0.744   0.775   0.789   0.929   0.946   0.987   1.030
 54 A    55 A    56 A    57 A    58 A    59 A    60 A    61 A                  
  1.032   1.090   1.218   1.320   1.441   1.540   1.613   1.621
 62 A    63 A    64 A    65 A    66 A    67 A    68 A    69 A                  
  1.871   2.001   2.040   2.132   2.231   2.279   2.287   2.429
 70 A    71 A    72 A    73 A    74 A    75 A    76 A    77 A                  
  2.500   2.678   2.749   2.989   3.009   3.313   4.014   4.047
 78 A    79 A    80 A    81 A    82 A    83 A    84 A    85 A                  
  4.147   4.171   4.212   4.260   4.365   4.401   4.470   4.502
 86 A    87 A    88 A    89 A    90 A    91 A    92 A    93 A                  
  4.522   4.542   4.614   4.872   5.054   5.490   6.892   6.948
 94 A    95 A    96 A    97 A    98 A    99 A   100 A   101 A                  
  7.114   7.219   8.158   8.174   8.253  36.538  37.028  49.435
102 A   103 A   104 A   105 A   106 A   107 A   108 A   109 A                  
 68.721 293.832 293.848 293.9621028.376
110 A   111 A   112 A   113 A   114 A                                          

 Beta MOs, Restricted
 -- Occupied --                  
-490.09  -65.22  -58.59  -58.58  -58.58  -26.35  -15.78  -15.74
  1 A     2 A     3 A     4 A     5 A     6 A     7 A     8 A                  
 -9.904  -7.520  -7.507  -7.507  -3.260  -3.255  -3.254  -3.240
  9 A    10 A    11 A    12 A    13 A    14 A    15 A    16 A                  
 -3.240  -1.672  -1.424  -1.079  -0.898  -0.753  -0.737  -0.737
 17 A    18 A    19 A    20 A    21 A    22 A    23 A    24 A                  
 -0.618  -0.590  -0.500  -0.457  -0.454
 25 A    26 A    27 A    28 A    29 A                                          
 -- Virtual --                   
  0.027   0.062   0.074   0.098   0.100   0.120   0.153   0.175
 30 A    31 A    32 A    33 A    34 A    35 A    36 A    37 A                  
  0.190   0.205   0.235   0.244   0.279   0.305   0.332   0.361
 38 A    39 A    40 A    41 A    42 A    43 A    44 A    45 A                  
  0.365   0.450   0.498   0.535   0.539   0.554   0.594   0.721
 46 A    47 A    48 A    49 A    50 A    51 A    52 A    53 A                  
  0.737   0.744   0.775   0.789   0.929   0.946   0.987   1.030
 54 A    55 A    56 A    57 A    58 A    59 A    60 A    61 A                  
  1.032   1.090   1.218   1.320   1.441   1.540   1.613   1.621
 62 A    63 A    64 A    65 A    66 A    67 A    68 A    69 A                  
  1.871   2.001   2.040   2.132   2.231   2.279   2.287   2.429
 70 A    71 A    72 A    73 A    74 A    75 A    76 A    77 A                  
  2.500   2.678   2.749   2.989   3.009   3.313   4.014   4.047
 78 A    79 A    80 A    81 A    82 A    83 A    84 A    85 A                  
  4.147   4.171   4.212   4.260   4.365   4.401   4.470   4.502
 86 A    87 A    88 A    89 A    90 A    91 A    92 A    93 A                  
  4.522   4.542   4.614   4.872   5.054   5.490   6.892   6.948
 94 A    95 A    96 A    97 A    98 A    99 A   100 A   101 A                  
  7.114   7.219   8.158   8.174   8.253  36.538  37.028  49.435
102 A   103 A   104 A   105 A   106 A   107 A   108 A   109 A                  
 68.721 293.832 293.848 293.9621028.376
110 A   111 A   112 A   113 A   114 A                                          

 Occupation and symmetry of molecular orbitals

 Point group: C1 (1 irreducible representation).

                           A     All 
 -------------------------------------
 All molecular orbitals:
  - Alpha                  114   114 
  - Beta                   114   114 
 -------------------------------------
 Alpha orbitals:
  - Frozen occupied        12    12  
  - Active occupied        17    17  
  - Active virtual         85    85  
  - Frozen virtual         0     0   
 -------------------------------------
 Beta orbitals:
  - Frozen occupied        12    12  
  - Active occupied        17    17  
  - Active virtual         85    85  
  - Frozen virtual         0     0   
 -------------------------------------

 Import integrals:   CPU 0.00 s  wall 0.00 s

 Import integrals:   CPU 30.68 s  wall 7.53 s

 MP2 amplitudes:   CPU 0.18 s  wall 0.15 s

Running a double precision version
           CCSD T amplitudes will be solved using DIIS.

           Start     Size      MaxIter   EConv     TConv     
           3         7         100       1.00e-07  1.00e-05  
 ------------------------------------------------------------------------------
           Energy (a.u.)   Ediff      Tdiff       Comment
 ------------------------------------------------------------------------------
         -2781.44470871                           
     1   -2781.41285475   3.19e-02   7.76e-01     
     2   -2781.44255302   2.97e-02   1.04e-01     
     3   -2781.43995536   2.60e-03   4.55e-02     
     4   -2781.44295239   3.00e-03   1.79e-02     Switched to DIIS steps.
     5   -2781.44398624   1.03e-03   1.20e-02     
     6   -2781.44408365   9.74e-05   3.29e-03     
     7   -2781.44408966   6.01e-06   1.15e-03     
     8   -2781.44409289   3.22e-06   4.35e-04     
     9   -2781.44409625   3.36e-06   2.13e-04     
    10   -2781.44409583   4.21e-07   7.63e-05     
    11   -2781.44409657   7.45e-07   3.50e-05     
    12   -2781.44409644   1.32e-07   1.37e-05     
    13   -2781.44409646   2.37e-08   4.26e-06     
 ------------------------------------------------------------------------------
         -2781.44409646                           CCSD T converged.

End of double precision
 SCF energy                 = -2780.60586767
 MP2 energy                 = -2781.44470871
 CCSD correlation energy     =    -0.83822880
 CCSD total energy           = -2781.44409646

 CCSD  T1^2 = 0.0130  T2^2 = 0.2515  Leading amplitudes:

 Amplitude    Orbitals with energies
 -0.0247       26 (A) A                  ->    31 (A) A                   
              -0.5901                          0.0618                     
 -0.0247       26 (A) B                  ->    31 (A) B                   
              -0.5901                          0.0618                     
 -0.0239       24 (A) A                  ->    31 (A) A                   
              -0.7366                          0.0618                     
 -0.0239       24 (A) B                  ->    31 (A) B                   
              -0.7366                          0.0618                     

 Amplitude    Orbitals with energies
 -0.0775       26 (A) A      26 (A) B    ->    31 (A) A      31 (A) B     
              -0.5901       -0.5901            0.0618        0.0618       
  0.0775       26 (A) A      26 (A) B    ->    31 (A) B      31 (A) A     
              -0.5901       -0.5901            0.0618        0.0618       
  0.0775       26 (A) B      26 (A) A    ->    31 (A) A      31 (A) B     
              -0.5901       -0.5901            0.0618        0.0618       
 -0.0775       26 (A) B      26 (A) A    ->    31 (A) B      31 (A) A     
              -0.5901       -0.5901            0.0618        0.0618       

 Computing CCSD intemediates for later calculations in double precision
 Finished.

Running a double precision version
           CCSD Lambda amplitudes will be solved using DIIS.
           Start     Size      MaxIter   EConv     LConv     
           3         7         100       1.00e-07  1.00e-05  
 ------------------------------------------------------------------------------
            Enorm      Ldiff       Comment
 ------------------------------------------------------------------------------
     1     5.50e-02   3.68e-02     
     2     1.70e-02   5.83e-03     
     3     7.46e-03   1.11e-03     
     4     3.81e-03   1.10e-03     Switched to DIIS steps.
     5     1.31e-03   6.48e-04     
     6     6.51e-04   1.97e-04     
     7     2.36e-04   4.90e-05     
     8     9.76e-05   1.08e-06     
     9     3.49e-05   7.79e-06     
    10     1.18e-05   2.67e-06     
    11     5.32e-06   7.47e-07     
    12     2.12e-06   2.30e-07     
    13     1.11e-06   2.69e-08     
    14     5.55e-07   5.55e-08     
    15     2.69e-07   1.98e-08     
    16     1.43e-07   1.18e-08     
    17     6.70e-08   8.67e-09     
 ------------------------------------------------------------------------------
                                   CCSD Lambda converged.

 Computing density matrices in double precision...
           Orbital response amplitudes will be solved using DIIS.
           Start     Size      MaxIter   EConv     LConv     
           3         7         100       1.00e-06  1.00e-06  
 ------------------------------------------------------------------------------
            Enorm      Ldiff       Comment
 ------------------------------------------------------------------------------
     1     1.19e-01   3.95e-03     
     2     1.25e-01   2.55e-03     
     3     1.56e-01   2.98e-02     
     4     1.43e-02   7.08e-02     Switched to DIIS steps.
     5     5.75e-03   3.77e-04     
     6     9.71e-04   7.41e-04     
     7     4.52e-04   2.29e-05     
     8     1.45e-04   1.06e-04     
     9     4.80e-05   2.93e-05     
    10     9.30e-06   1.10e-05     
    11     3.20e-06   1.15e-07     
    12     1.02e-06   6.14e-08     
    13     4.40e-07   1.58e-07     
 ------------------------------------------------------------------------------
                                   Orbital response converged.

 Computing density matrices... Done.
 CCSD calculation:   CPU 1134.15 s  wall 197.90 s

 Transferring MO TPDM to AO TPDM
 Transferring g2_o1o1o1o1
 Transferring g2_o1o1o1v1
 Transferring g2_o1o1v1v1
 Transferring g2_o1v1o1v1
 Transferring g2_o1v1v1v1
 Transferring g2_v1v1v1v1
 Adding separable TPDM
 Computing TPDM gradient
 --------------------------------------------------------
 2e gradient
  Atom          X               Y               Z
 --------------------------------------------------------
    1        -34.094660        4.128816       -0.000000  
    2          7.256466      -19.260047        0.000000  
    3         10.548534       17.272182       -0.000000  
    4         16.289659       -2.140951       -0.000000  
 --------------------------------------------------------
 --------------------------------------------------------
 Final gradient
  Atom          X               Y               Z
 --------------------------------------------------------
    1        -34.094660        4.128816       -0.000000  
    2          7.256466      -19.260047        0.000000  
    3         10.548534       17.272182       -0.000000  
    4         16.289659       -2.140951       -0.000000  
 --------------------------------------------------------
 Analytic gradient from two-electron contribution:   CPU 189.42 s  wall 52.58 s

 Total ccman2 time:   CPU 1363.24 s  wall 260.94 s


 --------------------------------------------------------------

                    Orbital Energies (a.u.)
 --------------------------------------------------------------

 Alpha MOs
 -- Occupied --
******* -65.225 -58.585 -58.583 -58.583 -26.352 -15.782 -15.735
 -9.904  -7.520  -7.507  -7.507  -3.260  -3.255  -3.254  -3.240
 -3.240  -1.672  -1.424  -1.079  -0.898  -0.753  -0.737  -0.737
 -0.618  -0.590  -0.500  -0.457  -0.454
 -- Virtual --
  0.027   0.062   0.074   0.098   0.100   0.120   0.153   0.175
  0.190   0.205   0.235   0.244   0.279   0.305   0.332   0.361
  0.365   0.450   0.498   0.535   0.539   0.554   0.594   0.721
  0.737   0.744   0.775   0.789   0.929   0.946   0.987   1.030
  1.032   1.090   1.218   1.320   1.441   1.540   1.613   1.621
  1.871   2.001   2.040   2.132   2.231   2.279   2.287   2.429
  2.500   2.678   2.749   2.989   3.009   3.313   4.014   4.047
  4.147   4.171   4.212   4.260   4.365   4.401   4.470   4.502
  4.522   4.542   4.614   4.872   5.054   5.490   6.892   6.948
  7.114   7.219   8.158   8.174   8.253  36.538  37.028  49.435
 68.721 293.832 293.848 293.9621028.376
 --------------------------------------------------------------

          Ground-State Mulliken Net Atomic Charges

     Atom                 Charge (a.u.)
  ----------------------------------------
      1 Br                    0.057556
      2 N                     0.068552
      3 N                    -0.089654
      4 F                    -0.036455
  ----------------------------------------
  Sum of atomic charges =    -0.000000

 -----------------------------------------------------------------
                    Cartesian Multipole Moments
 -----------------------------------------------------------------
    Charge (ESU x 10^10)
                 0.0000
    Dipole Moment (Debye)
         X       1.7308      Y      -0.2520      Z      -0.0000
       Tot       1.7491
    Quadrupole Moments (Debye-Ang)
        XX     -35.7464     XY      -0.3301     YY     -36.1162
        XZ      -0.0000     YZ       0.0000     ZZ     -33.7896
    Octopole Moments (Debye-Ang^2)
       XXX      33.3616    XXY      -2.0148    XYY       6.1766
       YYY      -0.6473    XXZ      -0.0000    XYZ      -0.0000
       YYZ       0.0000    XZZ       3.3522    YZZ      -0.1136
       ZZZ      -0.0000
    Hexadecapole Moments (Debye-Ang^3)
      XXXX    -487.9989   XXXY      -5.6119   XXYY     -90.0765
      XYYY      -1.4309   YYYY     -56.5419   XXXZ      -0.0000
      XXYZ       0.0000   XYYZ       0.0000   YYYZ       0.0000
      XXZZ     -84.7886   XYZZ      -0.3932   YYZZ     -14.7608
      XZZZ      -0.0000   YZZZ       0.0000   ZZZZ     -34.6364
 -----------------------------------------------------------------
 DrvMan completing analytic gradient of the correlated energy
 Correlated dipole moment
            1
    1   0.6809551
    2  -0.0991528
    3  -0.0000000
 Energy read as -2781.444096465
 Full Analytical Gradient: (in a.u., or Hartree/Bohr)
             1             2             3             4
    1    0.00002430    0.00042849   -0.00024650   -0.00020629
    2   -0.00010063    0.00105009   -0.00107267    0.00012320
    3   -0.00000000    0.00000000   -0.00000000    0.00000000
 Gradient time:  CPU 1.44 s  wall 1.50 s
 ----------------------------------------------------------------
             Standard Nuclear Orientation (Angstroms)
    I     Atom           X                Y                Z
 ----------------------------------------------------------------
    1      Br      1.1253835994    -0.0264040547    -0.0000000000
    2      N      -0.6984845988     0.5385350008     0.0000000000
    3      N      -1.4153612011    -0.4465041675     0.0000000000
    4      F      -2.7323894868     0.0303251200    -0.0000000000
 ----------------------------------------------------------------
 Nuclear Repulsion Energy =   222.4374810319 hartrees
 There are       29 alpha and       29 beta electrons

                       Distance Matrix (Angstroms)
             Br(  1)   N (  2)   N (  3)
   N (  2)  1.909359
   N (  3)  2.575241  1.218283
   F (  4)  3.858190  2.096437  1.400689

 Requested basis set is 6-311++G(d,p)
 There are 37 shells and 114 basis functions
 A cutoff of  1.0D-14 yielded    637 shell pairs
 There are      6247 function pairs (      6923 Cartesian)
 Smallest overlap matrix eigenvalue = 2.43E-04
 Guess MOs from SCF MO coefficient file

 -----------------------------------------------------------------------
  General SCF calculation program by
  Eric Jon Sundstrom, Paul Horn, Yuezhi Mao, Dmitri Zuev, Alec White,
  David Stuck, Shaama M.S., Shane Yost, Joonho Lee, David Small,
  Daniel Levine, Susi Lehtola, Hugh Burton, Evgeny Epifanovsky
 -----------------------------------------------------------------------
 Hartree-Fock
 using 6 threads for integral computing
 -------------------------------------------------------
 OpenMP Integral computing Module                
 Release: version 2.0, May 2017, Q-Chem Inc. Pleasanton 
 -------------------------------------------------------
 A restricted SCF calculation will be
 performed using DIIS
 SCF converges when DIIS error is below 1.0e-08
 ---------------------------------------
  Cycle       Energy         DIIS error
 ---------------------------------------
    1   -2780.6060953725      4.33e-05  
    2   -2780.6060982914      1.28e-05  
    3   -2780.6060986187      7.14e-06  
    4   -2780.6060987115      2.09e-06  
    5   -2780.6060987246      8.24e-07  
    6   -2780.6060987280      3.53e-07  
    7   -2780.6060987288      1.67e-07  
    8   -2780.6060987290      5.34e-08  
    9   -2780.6060987290      2.08e-08  
   10   -2780.6060987290      9.00e-09  Convergence criterion met
 ---------------------------------------
 SCF time:   CPU 5.60s  wall 1.00s 
 SCF   energy in the final basis set =    -2780.6060987290
 Total energy in the final basis set =    -2780.6060987290


 ------------------------------------------------------------------------------

   CCMAN2: suite of methods based on coupled cluster
           and equation of motion theories.

   Components:
   * libvmm-1.3-trunk
     by Evgeny Epifanovsky, Ilya Kaliman.
   * libtensor-2.5-trunk
     by Evgeny Epifanovsky, Michael Wormit, Dmitry Zuev, Sam Manzer, 
        Ilya Kaliman.
   * libcc-2.5-trunk
     by Evgeny Epifanovsky, Arik Landau, Tomasz Kus, Kirill Khistyaev, 
        Dmitry Zuev, Prashant Manohar, Xintian Feng, Anna Krylov, 
        Matthew Goldey, Alec White, Thomas Jagau, Kaushik Nanda, 
        Anastasia Gunina, Alexander Kunitsa, Joonho Lee.

   CCMAN original authors:
   Anna I. Krylov, C. David Sherrill, Steven R. Gwaltney,
   Edward F. C. Byrd (2000)
   Sergey V. Levchenko, Lyudmila V. Slipchenko, Tao Wang,
   Ana-Maria C. Cristian (2003)
   Piotr A. Pieniazek, C. Melania Oana, Evgeny Epifanovsky (2007)
   Prashant Manohar (2009)

 ------------------------------------------------------------------------------


 Allocating and initializing 63808MB of RAM...
 Calculation will run on 6 cores.


 Alpha MOs, Restricted
 -- Occupied --                  
-490.09  -65.22  -58.59  -58.58  -58.58  -26.35  -15.78  -15.73
  1 A     2 A     3 A     4 A     5 A     6 A     7 A     8 A                  
 -9.904  -7.520  -7.507  -7.507  -3.260  -3.255  -3.254  -3.240
  9 A    10 A    11 A    12 A    13 A    14 A    15 A    16 A                  
 -3.240  -1.672  -1.425  -1.079  -0.898  -0.754  -0.737  -0.737
 17 A    18 A    19 A    20 A    21 A    22 A    23 A    24 A                  
 -0.618  -0.590  -0.499  -0.457  -0.454
 25 A    26 A    27 A    28 A    29 A                                          
 -- Virtual --                   
  0.027   0.062   0.074   0.098   0.100   0.120   0.153   0.175
 30 A    31 A    32 A    33 A    34 A    35 A    36 A    37 A                  
  0.190   0.205   0.236   0.244   0.279   0.305   0.332   0.361
 38 A    39 A    40 A    41 A    42 A    43 A    44 A    45 A                  
  0.365   0.450   0.498   0.535   0.539   0.554   0.595   0.721
 46 A    47 A    48 A    49 A    50 A    51 A    52 A    53 A                  
  0.737   0.744   0.775   0.789   0.929   0.946   0.988   1.030
 54 A    55 A    56 A    57 A    58 A    59 A    60 A    61 A                  
  1.032   1.091   1.218   1.320   1.441   1.540   1.613   1.621
 62 A    63 A    64 A    65 A    66 A    67 A    68 A    69 A                  
  1.872   2.002   2.039   2.132   2.231   2.280   2.287   2.429
 70 A    71 A    72 A    73 A    74 A    75 A    76 A    77 A                  
  2.499   2.680   2.749   2.991   3.011   3.315   4.014   4.047
 78 A    79 A    80 A    81 A    82 A    83 A    84 A    85 A                  
  4.147   4.171   4.212   4.260   4.367   4.401   4.472   4.502
 86 A    87 A    88 A    89 A    90 A    91 A    92 A    93 A                  
  4.522   4.543   4.614   4.872   5.053   5.490   6.892   6.948
 94 A    95 A    96 A    97 A    98 A    99 A   100 A   101 A                  
  7.114   7.219   8.158   8.174   8.253  36.537  37.034  49.435
102 A   103 A   104 A   105 A   106 A   107 A   108 A   109 A                  
 68.721 293.832 293.848 293.9621028.376
110 A   111 A   112 A   113 A   114 A                                          

 Beta MOs, Restricted
 -- Occupied --                  
-490.09  -65.22  -58.59  -58.58  -58.58  -26.35  -15.78  -15.73
  1 A     2 A     3 A     4 A     5 A     6 A     7 A     8 A                  
 -9.904  -7.520  -7.507  -7.507  -3.260  -3.255  -3.254  -3.240
  9 A    10 A    11 A    12 A    13 A    14 A    15 A    16 A                  
 -3.240  -1.672  -1.425  -1.079  -0.898  -0.754  -0.737  -0.737
 17 A    18 A    19 A    20 A    21 A    22 A    23 A    24 A                  
 -0.618  -0.590  -0.499  -0.457  -0.454
 25 A    26 A    27 A    28 A    29 A                                          
 -- Virtual --                   
  0.027   0.062   0.074   0.098   0.100   0.120   0.153   0.175
 30 A    31 A    32 A    33 A    34 A    35 A    36 A    37 A                  
  0.190   0.205   0.236   0.244   0.279   0.305   0.332   0.361
 38 A    39 A    40 A    41 A    42 A    43 A    44 A    45 A                  
  0.365   0.450   0.498   0.535   0.539   0.554   0.595   0.721
 46 A    47 A    48 A    49 A    50 A    51 A    52 A    53 A                  
  0.737   0.744   0.775   0.789   0.929   0.946   0.988   1.030
 54 A    55 A    56 A    57 A    58 A    59 A    60 A    61 A                  
  1.032   1.091   1.218   1.320   1.441   1.540   1.613   1.621
 62 A    63 A    64 A    65 A    66 A    67 A    68 A    69 A                  
  1.872   2.002   2.039   2.132   2.231   2.280   2.287   2.429
 70 A    71 A    72 A    73 A    74 A    75 A    76 A    77 A                  
  2.499   2.680   2.749   2.991   3.011   3.315   4.014   4.047
 78 A    79 A    80 A    81 A    82 A    83 A    84 A    85 A                  
  4.147   4.171   4.212   4.260   4.367   4.401   4.472   4.502
 86 A    87 A    88 A    89 A    90 A    91 A    92 A    93 A                  
  4.522   4.543   4.614   4.872   5.053   5.490   6.892   6.948
 94 A    95 A    96 A    97 A    98 A    99 A   100 A   101 A                  
  7.114   7.219   8.158   8.174   8.253  36.537  37.034  49.435
102 A   103 A   104 A   105 A   106 A   107 A   108 A   109 A                  
 68.721 293.832 293.848 293.9621028.376
110 A   111 A   112 A   113 A   114 A                                          

 Occupation and symmetry of molecular orbitals

 Point group: C1 (1 irreducible representation).

                           A     All 
 -------------------------------------
 All molecular orbitals:
  - Alpha                  114   114 
  - Beta                   114   114 
 -------------------------------------
 Alpha orbitals:
  - Frozen occupied        12    12  
  - Active occupied        17    17  
  - Active virtual         85    85  
  - Frozen virtual         0     0   
 -------------------------------------
 Beta orbitals:
  - Frozen occupied        12    12  
  - Active occupied        17    17  
  - Active virtual         85    85  
  - Frozen virtual         0     0   
 -------------------------------------

 Import integrals:   CPU 0.00 s  wall 0.00 s

 Import integrals:   CPU 28.69 s  wall 6.26 s

 MP2 amplitudes:   CPU 0.13 s  wall 0.09 s

Running a double precision version
           CCSD T amplitudes will be solved using DIIS.

           Start     Size      MaxIter   EConv     TConv     
           3         7         100       1.00e-07  1.00e-05  
 ------------------------------------------------------------------------------
           Energy (a.u.)   Ediff      Tdiff       Comment
 ------------------------------------------------------------------------------
         -2781.44465631                           
     1   -2781.41291528   3.17e-02   7.75e-01     
     2   -2781.44254729   2.96e-02   1.04e-01     
     3   -2781.43996835   2.58e-03   4.54e-02     
     4   -2781.44295565   2.99e-03   1.79e-02     Switched to DIIS steps.
     5   -2781.44398696   1.03e-03   1.19e-02     
     6   -2781.44408378   9.68e-05   3.28e-03     
     7   -2781.44408981   6.04e-06   1.15e-03     
     8   -2781.44409305   3.24e-06   4.35e-04     
     9   -2781.44409641   3.36e-06   2.13e-04     
    10   -2781.44409598   4.22e-07   7.61e-05     
    11   -2781.44409673   7.43e-07   3.48e-05     
    12   -2781.44409659   1.32e-07   1.36e-05     
    13   -2781.44409662   2.30e-08   4.23e-06     
 ------------------------------------------------------------------------------
         -2781.44409662                           CCSD T converged.

End of double precision
 SCF energy                 = -2780.60609873
 MP2 energy                 = -2781.44465631
 CCSD correlation energy     =    -0.83799789
 CCSD total energy           = -2781.44409662

 CCSD  T1^2 = 0.0130  T2^2 = 0.2512  Leading amplitudes:

 Amplitude    Orbitals with energies
  0.0247       26 (A) A                  ->    31 (A) A                   
              -0.5905                          0.0624                     
  0.0247       26 (A) B                  ->    31 (A) B                   
              -0.5905                          0.0624                     
  0.0238       24 (A) A                  ->    31 (A) A                   
              -0.7367                          0.0624                     
  0.0238       24 (A) B                  ->    31 (A) B                   
              -0.7367                          0.0624                     

 Amplitude    Orbitals with energies
 -0.0770       26 (A) A      26 (A) B    ->    31 (A) A      31 (A) B     
              -0.5905       -0.5905            0.0624        0.0624       
  0.0770       26 (A) A      26 (A) B    ->    31 (A) B      31 (A) A     
              -0.5905       -0.5905            0.0624        0.0624       
  0.0770       26 (A) B      26 (A) A    ->    31 (A) A      31 (A) B     
              -0.5905       -0.5905            0.0624        0.0624       
 -0.0770       26 (A) B      26 (A) A    ->    31 (A) B      31 (A) A     
              -0.5905       -0.5905            0.0624        0.0624       

 Computing CCSD intemediates for later calculations in double precision
 Finished.

Running a double precision version
           CCSD Lambda amplitudes will be solved using DIIS.
           Start     Size      MaxIter   EConv     LConv     
           3         7         100       1.00e-07  1.00e-05  
 ------------------------------------------------------------------------------
            Enorm      Ldiff       Comment
 ------------------------------------------------------------------------------
     1     5.49e-02   3.67e-02     
     2     1.70e-02   5.82e-03     
     3     7.44e-03   1.10e-03     
     4     3.81e-03   1.10e-03     Switched to DIIS steps.
     5     1.30e-03   6.47e-04     
     6     6.50e-04   1.96e-04     
     7     2.35e-04   4.88e-05     
     8     9.71e-05   1.02e-06     
     9     3.47e-05   7.71e-06     
    10     1.18e-05   2.64e-06     
    11     5.28e-06   7.34e-07     
    12     2.10e-06   2.25e-07     
    13     1.10e-06   2.60e-08     
    14     5.49e-07   5.44e-08     
    15     2.65e-07   1.96e-08     
    16     1.41e-07   1.17e-08     
    17     6.65e-08   8.62e-09     
 ------------------------------------------------------------------------------
                                   CCSD Lambda converged.

 Computing density matrices in double precision...
           Orbital response amplitudes will be solved using DIIS.
           Start     Size      MaxIter   EConv     LConv     
           3         7         100       1.00e-06  1.00e-06  
 ------------------------------------------------------------------------------
            Enorm      Ldiff       Comment
 ------------------------------------------------------------------------------
     1     1.18e-01   3.84e-03     
     2     1.25e-01   2.55e-03     
     3     1.55e-01   2.96e-02     
     4     1.41e-02   7.05e-02     Switched to DIIS steps.
     5     5.69e-03   3.74e-04     
     6     9.69e-04   7.32e-04     
     7     4.50e-04   2.02e-05     
     8     1.43e-04   1.05e-04     
     9     4.81e-05   2.91e-05     
    10     9.21e-06   1.10e-05     
    11     3.14e-06   1.27e-07     
    12     1.00e-06   5.57e-08     
    13     4.37e-07   1.57e-07     
 ------------------------------------------------------------------------------
                                   Orbital response converged.

 Computing density matrices... Done.
 CCSD calculation:   CPU 1136.01 s  wall 198.29 s

 Transferring MO TPDM to AO TPDM
 Transferring g2_o1o1o1o1
 Transferring g2_o1o1o1v1
 Transferring g2_o1o1v1v1
 Transferring g2_o1v1o1v1
 Transferring g2_o1v1v1v1
 Transferring g2_v1v1v1v1
 Adding separable TPDM
 Computing TPDM gradient
 --------------------------------------------------------
 2e gradient
  Atom          X               Y               Z
 --------------------------------------------------------
    1        -34.110025        4.109328        0.000000  
    2          7.238154      -19.251328        0.000000  
    3         10.581829       17.283501       -0.000000  
    4         16.290042       -2.141502       -0.000000  
 --------------------------------------------------------
 --------------------------------------------------------
 Final gradient
  Atom          X               Y               Z
 --------------------------------------------------------
    1        -34.110025        4.109328        0.000000  
    2          7.238154      -19.251328        0.000000  
    3         10.581829       17.283501       -0.000000  
    4         16.290042       -2.141502       -0.000000  
 --------------------------------------------------------
 Analytic gradient from two-electron contribution:   CPU 194.90 s  wall 55.42 s

 Total ccman2 time:   CPU 1364.73 s  wall 261.70 s


 --------------------------------------------------------------

                    Orbital Energies (a.u.)
 --------------------------------------------------------------

 Alpha MOs
 -- Occupied --
******* -65.225 -58.585 -58.583 -58.583 -26.352 -15.782 -15.735
 -9.904  -7.520  -7.507  -7.507  -3.260  -3.255  -3.254  -3.240
 -3.240  -1.672  -1.425  -1.079  -0.898  -0.754  -0.737  -0.737
 -0.618  -0.590  -0.499  -0.457  -0.454
 -- Virtual --
  0.027   0.062   0.074   0.098   0.100   0.120   0.153   0.175
  0.190   0.205   0.236   0.244   0.279   0.305   0.332   0.361
  0.365   0.450   0.498   0.535   0.539   0.554   0.595   0.721
  0.737   0.744   0.775   0.789   0.929   0.946   0.988   1.030
  1.032   1.091   1.218   1.320   1.441   1.540   1.613   1.621
  1.872   2.002   2.039   2.132   2.231   2.280   2.287   2.429
  2.499   2.680   2.749   2.991   3.011   3.315   4.014   4.047
  4.147   4.171   4.212   4.260   4.367   4.401   4.472   4.502
  4.522   4.543   4.614   4.872   5.053   5.490   6.892   6.948
  7.114   7.219   8.158   8.174   8.253  36.537  37.034  49.435
 68.721 293.832 293.848 293.9621028.376
 --------------------------------------------------------------

          Ground-State Mulliken Net Atomic Charges

     Atom                 Charge (a.u.)
  ----------------------------------------
      1 Br                    0.057996
      2 N                     0.068893
      3 N                    -0.090471
      4 F                    -0.036418
  ----------------------------------------
  Sum of atomic charges =    -0.000000

 -----------------------------------------------------------------
                    Cartesian Multipole Moments
 -----------------------------------------------------------------
    Charge (ESU x 10^10)
                -0.0000
    Dipole Moment (Debye)
         X       1.7363      Y      -0.2511      Z      -0.0000
       Tot       1.7543
    Quadrupole Moments (Debye-Ang)
        XX     -35.7490     XY      -0.3290     YY     -36.1162
        XZ       0.0000     YZ       0.0000     ZZ     -33.7854
    Octopole Moments (Debye-Ang^2)
       XXX      33.3934    XXY      -1.9929    XYY       6.1769
       YYY      -0.6065    XXZ       0.0000    XYZ      -0.0000
       YYZ      -0.0000    XZZ       3.3520    YZZ      -0.1025
       ZZZ      -0.0000
    Hexadecapole Moments (Debye-Ang^3)
      XXXX    -488.0171   XXXY      -5.6223   XXYY     -90.0747
      XYYY      -1.4586   YYYY     -56.4700   XXXZ       0.0000
      XXYZ       0.0000   XYYZ       0.0000   YYYZ       0.0000
      XXZZ     -84.7857   XYZZ      -0.3996   YYZZ     -14.7487
      XZZZ       0.0000   YZZZ       0.0000   ZZZZ     -34.6295
 -----------------------------------------------------------------
 DrvMan completing analytic gradient of the correlated energy
 Correlated dipole moment
            1
    1   0.6830974
    2  -0.0987764
    3  -0.0000000
 Energy read as -2781.444096617
 Full Analytical Gradient: (in a.u., or Hartree/Bohr)
             1             2             3             4
    1   -0.00008937   -0.00051910    0.00069083   -0.00008237
    2    0.00003658   -0.00096992    0.00094423   -0.00001089
    3   -0.00000000    0.00000000   -0.00000000    0.00000000
 Gradient time:  CPU 1.40 s  wall 1.46 s
 ----------------------------------------------------------------
             Standard Nuclear Orientation (Angstroms)
    I     Atom           X                Y                Z
 ----------------------------------------------------------------
    1      Br      1.1253835994    -0.0264040547    -0.0000000000
    2      N      -0.6984845988     0.5395350008     0.0010000000
    3      N      -1.4153612011    -0.4465041675     0.0000000000
    4      F      -2.7323894868     0.0303251200    -0.0000000000
 ----------------------------------------------------------------
 Nuclear Repulsion Energy =   222.4109747213 hartrees
 There are       29 alpha and       29 beta electrons

                       Distance Matrix (Angstroms)
             Br(  1)   N (  2)   N (  3)
   N (  2)  1.909655
   N (  3)  2.575241  1.219092
   F (  4)  3.858190  2.096679  1.400689

 Requested basis set is 6-311++G(d,p)
 There are 37 shells and 114 basis functions
 A cutoff of  1.0D-14 yielded    637 shell pairs
 There are      6247 function pairs (      6923 Cartesian)
 Smallest overlap matrix eigenvalue = 2.44E-04
 Guess MOs from SCF MO coefficient file

 -----------------------------------------------------------------------
  General SCF calculation program by
  Eric Jon Sundstrom, Paul Horn, Yuezhi Mao, Dmitri Zuev, Alec White,
  David Stuck, Shaama M.S., Shane Yost, Joonho Lee, David Small,
  Daniel Levine, Susi Lehtola, Hugh Burton, Evgeny Epifanovsky
 -----------------------------------------------------------------------
 Hartree-Fock
 using 6 threads for integral computing
 -------------------------------------------------------
 OpenMP Integral computing Module                
 Release: version 2.0, May 2017, Q-Chem Inc. Pleasanton 
 -------------------------------------------------------
 A restricted SCF calculation will be
 performed using DIIS
 SCF converges when DIIS error is below 1.0e-08
 ---------------------------------------
  Cycle       Energy         DIIS error
 ---------------------------------------
    1   -2780.6059825554      2.71e-05  
    2   -2780.6059839276      8.03e-06  
    3   -2780.6059841102      4.56e-06  
    4   -2780.6059841599      1.70e-06  
    5   -2780.6059841739      8.80e-07  
    6   -2780.6059841795      4.41e-07  
    7   -2780.6059841812      2.02e-07  
    8   -2780.6059841814      6.53e-08  
    9   -2780.6059841814      2.87e-08  
   10   -2780.6059841815      1.45e-08  
   11   -2780.6059841814      4.73e-09  Convergence criterion met
 ---------------------------------------
 SCF time:   CPU 6.22s  wall 2.00s 
 SCF   energy in the final basis set =    -2780.6059841814
 Total energy in the final basis set =    -2780.6059841814


 ------------------------------------------------------------------------------

   CCMAN2: suite of methods based on coupled cluster
           and equation of motion theories.

   Components:
   * libvmm-1.3-trunk
     by Evgeny Epifanovsky, Ilya Kaliman.
   * libtensor-2.5-trunk
     by Evgeny Epifanovsky, Michael Wormit, Dmitry Zuev, Sam Manzer, 
        Ilya Kaliman.
   * libcc-2.5-trunk
     by Evgeny Epifanovsky, Arik Landau, Tomasz Kus, Kirill Khistyaev, 
        Dmitry Zuev, Prashant Manohar, Xintian Feng, Anna Krylov, 
        Matthew Goldey, Alec White, Thomas Jagau, Kaushik Nanda, 
        Anastasia Gunina, Alexander Kunitsa, Joonho Lee.

   CCMAN original authors:
   Anna I. Krylov, C. David Sherrill, Steven R. Gwaltney,
   Edward F. C. Byrd (2000)
   Sergey V. Levchenko, Lyudmila V. Slipchenko, Tao Wang,
   Ana-Maria C. Cristian (2003)
   Piotr A. Pieniazek, C. Melania Oana, Evgeny Epifanovsky (2007)
   Prashant Manohar (2009)

 ------------------------------------------------------------------------------


 Allocating and initializing 63808MB of RAM...
 Calculation will run on 6 cores.


 Alpha MOs, Restricted
 -- Occupied --                  
-490.09  -65.22  -58.59  -58.58  -58.58  -26.35  -15.78  -15.74
  1 A     2 A     3 A     4 A     5 A     6 A     7 A     8 A                  
 -9.904  -7.520  -7.507  -7.507  -3.260  -3.255  -3.254  -3.240
  9 A    10 A    11 A    12 A    13 A    14 A    15 A    16 A                  
 -3.240  -1.672  -1.424  -1.079  -0.898  -0.754  -0.737  -0.737
 17 A    18 A    19 A    20 A    21 A    22 A    23 A    24 A                  
 -0.618  -0.590  -0.500  -0.457  -0.454
 25 A    26 A    27 A    28 A    29 A                                          
 -- Virtual --                   
  0.027   0.062   0.074   0.098   0.100   0.120   0.153   0.175
 30 A    31 A    32 A    33 A    34 A    35 A    36 A    37 A                  
  0.190   0.205   0.236   0.244   0.279   0.305   0.332   0.361
 38 A    39 A    40 A    41 A    42 A    43 A    44 A    45 A                  
  0.365   0.450   0.498   0.535   0.539   0.554   0.594   0.721
 46 A    47 A    48 A    49 A    50 A    51 A    52 A    53 A                  
  0.737   0.744   0.775   0.789   0.929   0.946   0.987   1.030
 54 A    55 A    56 A    57 A    58 A    59 A    60 A    61 A                  
  1.032   1.090   1.218   1.320   1.441   1.540   1.613   1.621
 62 A    63 A    64 A    65 A    66 A    67 A    68 A    69 A                  
  1.871   2.002   2.039   2.132   2.231   2.279   2.287   2.429
 70 A    71 A    72 A    73 A    74 A    75 A    76 A    77 A                  
  2.500   2.679   2.749   2.990   3.010   3.314   4.014   4.047
 78 A    79 A    80 A    81 A    82 A    83 A    84 A    85 A                  
  4.147   4.171   4.212   4.260   4.366   4.401   4.471   4.502
 86 A    87 A    88 A    89 A    90 A    91 A    92 A    93 A                  
  4.522   4.542   4.614   4.872   5.053   5.490   6.892   6.948
 94 A    95 A    96 A    97 A    98 A    99 A   100 A   101 A                  
  7.114   7.219   8.158   8.174   8.253  36.538  37.031  49.435
102 A   103 A   104 A   105 A   106 A   107 A   108 A   109 A                  
 68.721 293.832 293.848 293.9621028.376
110 A   111 A   112 A   113 A   114 A                                          

 Beta MOs, Restricted
 -- Occupied --                  
-490.09  -65.22  -58.59  -58.58  -58.58  -26.35  -15.78  -15.74
  1 A     2 A     3 A     4 A     5 A     6 A     7 A     8 A                  
 -9.904  -7.520  -7.507  -7.507  -3.260  -3.255  -3.254  -3.240
  9 A    10 A    11 A    12 A    13 A    14 A    15 A    16 A                  
 -3.240  -1.672  -1.424  -1.079  -0.898  -0.754  -0.737  -0.737
 17 A    18 A    19 A    20 A    21 A    22 A    23 A    24 A                  
 -0.618  -0.590  -0.500  -0.457  -0.454
 25 A    26 A    27 A    28 A    29 A                                          
 -- Virtual --                   
  0.027   0.062   0.074   0.098   0.100   0.120   0.153   0.175
 30 A    31 A    32 A    33 A    34 A    35 A    36 A    37 A                  
  0.190   0.205   0.236   0.244   0.279   0.305   0.332   0.361
 38 A    39 A    40 A    41 A    42 A    43 A    44 A    45 A                  
  0.365   0.450   0.498   0.535   0.539   0.554   0.594   0.721
 46 A    47 A    48 A    49 A    50 A    51 A    52 A    53 A                  
  0.737   0.744   0.775   0.789   0.929   0.946   0.987   1.030
 54 A    55 A    56 A    57 A    58 A    59 A    60 A    61 A                  
  1.032   1.090   1.218   1.320   1.441   1.540   1.613   1.621
 62 A    63 A    64 A    65 A    66 A    67 A    68 A    69 A                  
  1.871   2.002   2.039   2.132   2.231   2.279   2.287   2.429
 70 A    71 A    72 A    73 A    74 A    75 A    76 A    77 A                  
  2.500   2.679   2.749   2.990   3.010   3.314   4.014   4.047
 78 A    79 A    80 A    81 A    82 A    83 A    84 A    85 A                  
  4.147   4.171   4.212   4.260   4.366   4.401   4.471   4.502
 86 A    87 A    88 A    89 A    90 A    91 A    92 A    93 A                  
  4.522   4.542   4.614   4.872   5.053   5.490   6.892   6.948
 94 A    95 A    96 A    97 A    98 A    99 A   100 A   101 A                  
  7.114   7.219   8.158   8.174   8.253  36.538  37.031  49.435
102 A   103 A   104 A   105 A   106 A   107 A   108 A   109 A                  
 68.721 293.832 293.848 293.9621028.376
110 A   111 A   112 A   113 A   114 A                                          

 Occupation and symmetry of molecular orbitals

 Point group: C1 (1 irreducible representation).

                           A     All 
 -------------------------------------
 All molecular orbitals:
  - Alpha                  114   114 
  - Beta                   114   114 
 -------------------------------------
 Alpha orbitals:
  - Frozen occupied        12    12  
  - Active occupied        17    17  
  - Active virtual         85    85  
  - Frozen virtual         0     0   
 -------------------------------------
 Beta orbitals:
  - Frozen occupied        12    12  
  - Active occupied        17    17  
  - Active virtual         85    85  
  - Frozen virtual         0     0   
 -------------------------------------

 Import integrals:   CPU 0.00 s  wall 0.00 s

 Import integrals:   CPU 29.97 s  wall 7.25 s

 MP2 amplitudes:   CPU 0.18 s  wall 0.14 s

Running a double precision version
           CCSD T amplitudes will be solved using DIIS.

           Start     Size      MaxIter   EConv     TConv     
           3         7         100       1.00e-07  1.00e-05  
 ------------------------------------------------------------------------------
           Energy (a.u.)   Ediff      Tdiff       Comment
 ------------------------------------------------------------------------------
         -2781.44468337                           
     1   -2781.41288600   3.18e-02   7.75e-01     
     2   -2781.44255107   2.97e-02   1.04e-01     
     3   -2781.43996281   2.59e-03   4.54e-02     
     4   -2781.44295496   2.99e-03   1.79e-02     Switched to DIIS steps.
     5   -2781.44398754   1.03e-03   1.20e-02     
     6   -2781.44408465   9.71e-05   3.29e-03     
     7   -2781.44409068   6.02e-06   1.15e-03     
     8   -2781.44409391   3.23e-06   4.35e-04     
     9   -2781.44409726   3.36e-06   2.13e-04     
    10   -2781.44409684   4.22e-07   7.62e-05     
    11   -2781.44409759   7.44e-07   3.49e-05     
    12   -2781.44409745   1.32e-07   1.36e-05     
    13   -2781.44409748   2.34e-08   4.25e-06     
 ------------------------------------------------------------------------------
         -2781.44409748                           CCSD T converged.

End of double precision
 SCF energy                 = -2780.60598418
 MP2 energy                 = -2781.44468337
 CCSD correlation energy     =    -0.83811330
 CCSD total energy           = -2781.44409748

 CCSD  T1^2 = 0.0130  T2^2 = 0.2514  Leading amplitudes:

 Amplitude    Orbitals with energies
 -0.0247       26 (A) A                  ->    31 (A) A                   
              -0.5903                          0.0621                     
 -0.0247       26 (A) B                  ->    31 (A) B                   
              -0.5903                          0.0621                     
 -0.0239       24 (A) A                  ->    31 (A) A                   
              -0.7366                          0.0621                     
 -0.0239       24 (A) B                  ->    31 (A) B                   
              -0.7366                          0.0621                     

 Amplitude    Orbitals with energies
 -0.0772       26 (A) A      26 (A) B    ->    31 (A) A      31 (A) B     
              -0.5903       -0.5903            0.0621        0.0621       
  0.0772       26 (A) A      26 (A) B    ->    31 (A) B      31 (A) A     
              -0.5903       -0.5903            0.0621        0.0621       
  0.0772       26 (A) B      26 (A) A    ->    31 (A) A      31 (A) B     
              -0.5903       -0.5903            0.0621        0.0621       
 -0.0772       26 (A) B      26 (A) A    ->    31 (A) B      31 (A) A     
              -0.5903       -0.5903            0.0621        0.0621       

 Computing CCSD intemediates for later calculations in double precision
 Finished.

Running a double precision version
           CCSD Lambda amplitudes will be solved using DIIS.
           Start     Size      MaxIter   EConv     LConv     
           3         7         100       1.00e-07  1.00e-05  
 ------------------------------------------------------------------------------
            Enorm      Ldiff       Comment
 ------------------------------------------------------------------------------
     1     5.50e-02   3.68e-02     
     2     1.70e-02   5.82e-03     
     3     7.45e-03   1.11e-03     
     4     3.81e-03   1.10e-03     Switched to DIIS steps.
     5     1.30e-03   6.47e-04     
     6     6.51e-04   1.96e-04     
     7     2.36e-04   4.89e-05     
     8     9.74e-05   1.05e-06     
     9     3.48e-05   7.75e-06     
    10     1.18e-05   2.65e-06     
    11     5.30e-06   7.40e-07     
    12     2.11e-06   2.27e-07     
    13     1.11e-06   2.64e-08     
    14     5.52e-07   5.49e-08     
    15     2.67e-07   1.97e-08     
    16     1.42e-07   1.18e-08     
    17     6.68e-08   8.65e-09     
 ------------------------------------------------------------------------------
                                   CCSD Lambda converged.

 Computing density matrices in double precision...
           Orbital response amplitudes will be solved using DIIS.
           Start     Size      MaxIter   EConv     LConv     
           3         7         100       1.00e-06  1.00e-06  
 ------------------------------------------------------------------------------
            Enorm      Ldiff       Comment
 ------------------------------------------------------------------------------
     1     1.19e-01   3.90e-03     
     2     1.25e-01   2.55e-03     
     3     1.55e-01   2.97e-02     
     4     1.42e-02   7.07e-02     Switched to DIIS steps.
     5     5.72e-03   3.75e-04     
     6     9.70e-04   7.36e-04     
     7     4.51e-04   2.15e-05     
     8     1.44e-04   1.05e-04     
     9     4.81e-05   2.92e-05     
    10     9.25e-06   1.10e-05     
    11     3.17e-06   1.21e-07     
    12     1.01e-06   5.85e-08     
    13     4.39e-07   1.58e-07     
 ------------------------------------------------------------------------------
                                   Orbital response converged.

 Computing density matrices... Done.
 CCSD calculation:   CPU 1136.61 s  wall 198.42 s

 Transferring MO TPDM to AO TPDM
 Transferring g2_o1o1o1o1
 Transferring g2_o1o1o1v1
 Transferring g2_o1o1v1v1
 Transferring g2_o1v1o1v1
 Transferring g2_o1v1v1v1
 Transferring g2_v1v1v1v1
 Adding separable TPDM
 Computing TPDM gradient
 --------------------------------------------------------
 2e gradient
  Atom          X               Y               Z
 --------------------------------------------------------
    1        -34.102343        4.119077        0.010522  
    2          7.247322      -19.255699       -0.024393  
    3         10.565164       17.277849        0.011884  
    4         16.289856       -2.141227        0.001986  
 --------------------------------------------------------
 --------------------------------------------------------
 Final gradient
  Atom          X               Y               Z
 --------------------------------------------------------
    1        -34.102343        4.119077        0.010522  
    2          7.247322      -19.255699       -0.024393  
    3         10.565164       17.277849        0.011884  
    4         16.289856       -2.141227        0.001986  
 --------------------------------------------------------
 Analytic gradient from two-electron contribution:   CPU 187.56 s  wall 53.77 s

 Total ccman2 time:   CPU 1362.18 s  wall 262.14 s


 --------------------------------------------------------------

                    Orbital Energies (a.u.)
 --------------------------------------------------------------

 Alpha MOs
 -- Occupied --
******* -65.225 -58.585 -58.583 -58.583 -26.352 -15.782 -15.735
 -9.904  -7.520  -7.507  -7.507  -3.260  -3.255  -3.254  -3.240
 -3.240  -1.672  -1.424  -1.079  -0.898  -0.754  -0.737  -0.737
 -0.618  -0.590  -0.500  -0.457  -0.454
 -- Virtual --
  0.027   0.062   0.074   0.098   0.100   0.120   0.153   0.175
  0.190   0.205   0.236   0.244   0.279   0.305   0.332   0.361
  0.365   0.450   0.498   0.535   0.539   0.554   0.594   0.721
  0.737   0.744   0.775   0.789   0.929   0.946   0.987   1.030
  1.032   1.090   1.218   1.320   1.441   1.540   1.613   1.621
  1.871   2.002   2.039   2.132   2.231   2.279   2.287   2.429
  2.500   2.679   2.749   2.990   3.010   3.314   4.014   4.047
  4.147   4.171   4.212   4.260   4.366   4.401   4.471   4.502
  4.522   4.542   4.614   4.872   5.053   5.490   6.892   6.948
  7.114   7.219   8.158   8.174   8.253  36.538  37.031  49.435
 68.721 293.832 293.848 293.9621028.376
 --------------------------------------------------------------

          Ground-State Mulliken Net Atomic Charges

     Atom                 Charge (a.u.)
  ----------------------------------------
      1 Br                    0.057776
      2 N                     0.068722
      3 N                    -0.090062
      4 F                    -0.036436
  ----------------------------------------
  Sum of atomic charges =    -0.000000

 -----------------------------------------------------------------
                    Cartesian Multipole Moments
 -----------------------------------------------------------------
    Charge (ESU x 10^10)
                -0.0000
    Dipole Moment (Debye)
         X       1.7335      Y      -0.2515      Z      -0.0001
       Tot       1.7517
    Quadrupole Moments (Debye-Ang)
        XX     -35.7477     XY      -0.3296     YY     -36.1162
        XZ      -0.0016     YZ      -0.0021     ZZ     -33.7875
    Octopole Moments (Debye-Ang^2)
       XXX      33.3775    XXY      -2.0038    XYY       6.1768
       YYY      -0.6269    XXZ      -0.0087    XYZ       0.0030
       YYZ      -0.0066    XZZ       3.3521    YZZ      -0.1081
       ZZZ      -0.0154
    Hexadecapole Moments (Debye-Ang^3)
      XXXX    -488.0079   XXXY      -5.6171   XXYY     -90.0756
      XYYY      -1.4448   YYYY     -56.5059   XXXZ       0.0018
      XXYZ      -0.0052   XYYZ       0.0042   YYYZ      -0.0127
      XXZZ     -84.7871   XYZZ      -0.3964   YYZZ     -14.7548
      XZZZ       0.0096   YZZZ      -0.0100   ZZZZ     -34.6330
 -----------------------------------------------------------------
 DrvMan completing analytic gradient of the correlated energy
 Correlated dipole moment
            1
    1   0.6820249
    2  -0.0989649
    3  -0.0000475
 Energy read as -2781.444097478
 Full Analytical Gradient: (in a.u., or Hartree/Bohr)
             1             2             3             4
    1   -0.00003242   -0.00004299    0.00021995   -0.00014454
    2   -0.00003201    0.00004265   -0.00006687    0.00005623
    3   -0.00001851    0.00001994    0.00002339   -0.00002482
 Gradient time:  CPU 1.44 s  wall 1.48 s
 ----------------------------------------------------------------
             Standard Nuclear Orientation (Angstroms)
    I     Atom           X                Y                Z
 ----------------------------------------------------------------
    1      Br      1.1253835994    -0.0264040547    -0.0000000000
    2      N      -0.6984845988     0.5395350008     0.0000000000
    3      N      -1.4143612011    -0.4465041675     0.0000000000
    4      F      -2.7323894868     0.0303251200    -0.0000000000
 ----------------------------------------------------------------
 Nuclear Repulsion Energy =   222.4245800358 hartrees
 There are       29 alpha and       29 beta electrons

                       Distance Matrix (Angstroms)
             Br(  1)   N (  2)   N (  3)
   N (  2)  1.909655
   N (  3)  2.574255  1.218504
   F (  4)  3.858190  2.096679  1.401629

 Requested basis set is 6-311++G(d,p)
 There are 37 shells and 114 basis functions
 A cutoff of  1.0D-14 yielded    637 shell pairs
 There are      6247 function pairs (      6923 Cartesian)
 Smallest overlap matrix eigenvalue = 2.43E-04
 Guess MOs from SCF MO coefficient file

 -----------------------------------------------------------------------
  General SCF calculation program by
  Eric Jon Sundstrom, Paul Horn, Yuezhi Mao, Dmitri Zuev, Alec White,
  David Stuck, Shaama M.S., Shane Yost, Joonho Lee, David Small,
  Daniel Levine, Susi Lehtola, Hugh Burton, Evgeny Epifanovsky
 -----------------------------------------------------------------------
 Hartree-Fock
 using 6 threads for integral computing
 -------------------------------------------------------
 OpenMP Integral computing Module                
 Release: version 2.0, May 2017, Q-Chem Inc. Pleasanton 
 -------------------------------------------------------
 A restricted SCF calculation will be
 performed using DIIS
 SCF converges when DIIS error is below 1.0e-08
 ---------------------------------------
  Cycle       Energy         DIIS error
 ---------------------------------------
    1   -2780.6059930739      3.09e-05  
    2   -2780.6059948133      8.16e-06  
    3   -2780.6059950044      4.63e-06  
    4   -2780.6059950453      1.55e-06  
    5   -2780.6059950591      7.89e-07  
    6   -2780.6059950637      4.43e-07  
    7   -2780.6059950651      1.71e-07  
    8   -2780.6059950653      6.03e-08  
    9   -2780.6059950653      2.46e-08  
   10   -2780.6059950653      1.15e-08  
   11   -2780.6059950652      4.36e-09  Convergence criterion met
 ---------------------------------------
 SCF time:   CPU 6.11s  wall 2.00s 
 SCF   energy in the final basis set =    -2780.6059950652
 Total energy in the final basis set =    -2780.6059950652


 ------------------------------------------------------------------------------

   CCMAN2: suite of methods based on coupled cluster
           and equation of motion theories.

   Components:
   * libvmm-1.3-trunk
     by Evgeny Epifanovsky, Ilya Kaliman.
   * libtensor-2.5-trunk
     by Evgeny Epifanovsky, Michael Wormit, Dmitry Zuev, Sam Manzer, 
        Ilya Kaliman.
   * libcc-2.5-trunk
     by Evgeny Epifanovsky, Arik Landau, Tomasz Kus, Kirill Khistyaev, 
        Dmitry Zuev, Prashant Manohar, Xintian Feng, Anna Krylov, 
        Matthew Goldey, Alec White, Thomas Jagau, Kaushik Nanda, 
        Anastasia Gunina, Alexander Kunitsa, Joonho Lee.

   CCMAN original authors:
   Anna I. Krylov, C. David Sherrill, Steven R. Gwaltney,
   Edward F. C. Byrd (2000)
   Sergey V. Levchenko, Lyudmila V. Slipchenko, Tao Wang,
   Ana-Maria C. Cristian (2003)
   Piotr A. Pieniazek, C. Melania Oana, Evgeny Epifanovsky (2007)
   Prashant Manohar (2009)

 ------------------------------------------------------------------------------


 Allocating and initializing 63808MB of RAM...
 Calculation will run on 6 cores.


 Alpha MOs, Restricted
 -- Occupied --                  
-490.09  -65.22  -58.59  -58.58  -58.58  -26.35  -15.78  -15.74
  1 A     2 A     3 A     4 A     5 A     6 A     7 A     8 A                  
 -9.904  -7.520  -7.507  -7.507  -3.260  -3.255  -3.254  -3.240
  9 A    10 A    11 A    12 A    13 A    14 A    15 A    16 A                  
 -3.240  -1.672  -1.425  -1.079  -0.898  -0.753  -0.737  -0.736
 17 A    18 A    19 A    20 A    21 A    22 A    23 A    24 A                  
 -0.618  -0.591  -0.500  -0.457  -0.454
 25 A    26 A    27 A    28 A    29 A                                          
 -- Virtual --                   
  0.027   0.062   0.074   0.098   0.100   0.120   0.153   0.175
 30 A    31 A    32 A    33 A    34 A    35 A    36 A    37 A                  
  0.190   0.205   0.236   0.244   0.279   0.305   0.332   0.361
 38 A    39 A    40 A    41 A    42 A    43 A    44 A    45 A                  
  0.365   0.450   0.498   0.535   0.539   0.554   0.594   0.721
 46 A    47 A    48 A    49 A    50 A    51 A    52 A    53 A                  
  0.736   0.744   0.775   0.789   0.929   0.946   0.987   1.030
 54 A    55 A    56 A    57 A    58 A    59 A    60 A    61 A                  
  1.032   1.090   1.218   1.320   1.441   1.540   1.614   1.621
 62 A    63 A    64 A    65 A    66 A    67 A    68 A    69 A                  
  1.871   2.002   2.039   2.131   2.231   2.279   2.287   2.429
 70 A    71 A    72 A    73 A    74 A    75 A    76 A    77 A                  
  2.500   2.680   2.749   2.991   3.011   3.314   4.014   4.047
 78 A    79 A    80 A    81 A    82 A    83 A    84 A    85 A                  
  4.147   4.171   4.212   4.260   4.366   4.400   4.471   4.502
 86 A    87 A    88 A    89 A    90 A    91 A    92 A    93 A                  
  4.522   4.542   4.614   4.872   5.053   5.488   6.893   6.949
 94 A    95 A    96 A    97 A    98 A    99 A   100 A   101 A                  
  7.113   7.218   8.157   8.174   8.253  36.537  37.033  49.435
102 A   103 A   104 A   105 A   106 A   107 A   108 A   109 A                  
 68.722 293.832 293.848 293.9621028.376
110 A   111 A   112 A   113 A   114 A                                          

 Beta MOs, Restricted
 -- Occupied --                  
-490.09  -65.22  -58.59  -58.58  -58.58  -26.35  -15.78  -15.74
  1 A     2 A     3 A     4 A     5 A     6 A     7 A     8 A                  
 -9.904  -7.520  -7.507  -7.507  -3.260  -3.255  -3.254  -3.240
  9 A    10 A    11 A    12 A    13 A    14 A    15 A    16 A                  
 -3.240  -1.672  -1.425  -1.079  -0.898  -0.753  -0.737  -0.736
 17 A    18 A    19 A    20 A    21 A    22 A    23 A    24 A                  
 -0.618  -0.591  -0.500  -0.457  -0.454
 25 A    26 A    27 A    28 A    29 A                                          
 -- Virtual --                   
  0.027   0.062   0.074   0.098   0.100   0.120   0.153   0.175
 30 A    31 A    32 A    33 A    34 A    35 A    36 A    37 A                  
  0.190   0.205   0.236   0.244   0.279   0.305   0.332   0.361
 38 A    39 A    40 A    41 A    42 A    43 A    44 A    45 A                  
  0.365   0.450   0.498   0.535   0.539   0.554   0.594   0.721
 46 A    47 A    48 A    49 A    50 A    51 A    52 A    53 A                  
  0.736   0.744   0.775   0.789   0.929   0.946   0.987   1.030
 54 A    55 A    56 A    57 A    58 A    59 A    60 A    61 A                  
  1.032   1.090   1.218   1.320   1.441   1.540   1.614   1.621
 62 A    63 A    64 A    65 A    66 A    67 A    68 A    69 A                  
  1.871   2.002   2.039   2.131   2.231   2.279   2.287   2.429
 70 A    71 A    72 A    73 A    74 A    75 A    76 A    77 A                  
  2.500   2.680   2.749   2.991   3.011   3.314   4.014   4.047
 78 A    79 A    80 A    81 A    82 A    83 A    84 A    85 A                  
  4.147   4.171   4.212   4.260   4.366   4.400   4.471   4.502
 86 A    87 A    88 A    89 A    90 A    91 A    92 A    93 A                  
  4.522   4.542   4.614   4.872   5.053   5.488   6.893   6.949
 94 A    95 A    96 A    97 A    98 A    99 A   100 A   101 A                  
  7.113   7.218   8.157   8.174   8.253  36.537  37.033  49.435
102 A   103 A   104 A   105 A   106 A   107 A   108 A   109 A                  
 68.722 293.832 293.848 293.9621028.376
110 A   111 A   112 A   113 A   114 A                                          

 Occupation and symmetry of molecular orbitals

 Point group: C1 (1 irreducible representation).

                           A     All 
 -------------------------------------
 All molecular orbitals:
  - Alpha                  114   114 
  - Beta                   114   114 
 -------------------------------------
 Alpha orbitals:
  - Frozen occupied        12    12  
  - Active occupied        17    17  
  - Active virtual         85    85  
  - Frozen virtual         0     0   
 -------------------------------------
 Beta orbitals:
  - Frozen occupied        12    12  
  - Active occupied        17    17  
  - Active virtual         85    85  
  - Frozen virtual         0     0   
 -------------------------------------

 Import integrals:   CPU 0.00 s  wall 0.00 s

 Import integrals:   CPU 30.61 s  wall 7.59 s

 MP2 amplitudes:   CPU 0.13 s  wall 0.09 s

Running a double precision version
           CCSD T amplitudes will be solved using DIIS.

           Start     Size      MaxIter   EConv     TConv     
           3         7         100       1.00e-07  1.00e-05  
 ------------------------------------------------------------------------------
           Energy (a.u.)   Ediff      Tdiff       Comment
 ------------------------------------------------------------------------------
         -2781.44467886                           
     1   -2781.41288414   3.18e-02   7.75e-01     
     2   -2781.44255045   2.97e-02   1.04e-01     
     3   -2781.43996079   2.59e-03   4.54e-02     
     4   -2781.44295320   2.99e-03   1.79e-02     Switched to DIIS steps.
     5   -2781.44398614   1.03e-03   1.20e-02     
     6   -2781.44408337   9.72e-05   3.29e-03     
     7   -2781.44408944   6.08e-06   1.15e-03     
     8   -2781.44409268   3.24e-06   4.36e-04     
     9   -2781.44409605   3.36e-06   2.13e-04     
    10   -2781.44409563   4.22e-07   7.63e-05     
    11   -2781.44409637   7.47e-07   3.50e-05     
    12   -2781.44409624   1.32e-07   1.36e-05     
    13   -2781.44409627   2.36e-08   4.25e-06     
 ------------------------------------------------------------------------------
         -2781.44409627                           CCSD T converged.

End of double precision
 SCF energy                 = -2780.60599507
 MP2 energy                 = -2781.44467886
 CCSD correlation energy     =    -0.83810120
 CCSD total energy           = -2781.44409627

 CCSD  T1^2 = 0.0130  T2^2 = 0.2514  Leading amplitudes:

 Amplitude    Orbitals with energies
 -0.0248       26 (A) A                  ->    31 (A) A                   
              -0.5905                          0.0622                     
 -0.0248       26 (A) B                  ->    31 (A) B                   
              -0.5905                          0.0622                     
  0.0238       24 (A) A                  ->    31 (A) A                   
              -0.7364                          0.0622                     
  0.0238       24 (A) B                  ->    31 (A) B                   
              -0.7364                          0.0622                     

 Amplitude    Orbitals with energies
 -0.0770       26 (A) A      26 (A) B    ->    31 (A) A      31 (A) B     
              -0.5905       -0.5905            0.0622        0.0622       
  0.0770       26 (A) A      26 (A) B    ->    31 (A) B      31 (A) A     
              -0.5905       -0.5905            0.0622        0.0622       
  0.0770       26 (A) B      26 (A) A    ->    31 (A) A      31 (A) B     
              -0.5905       -0.5905            0.0622        0.0622       
 -0.0770       26 (A) B      26 (A) A    ->    31 (A) B      31 (A) A     
              -0.5905       -0.5905            0.0622        0.0622       

 Computing CCSD intemediates for later calculations in double precision
 Finished.

Running a double precision version
           CCSD Lambda amplitudes will be solved using DIIS.
           Start     Size      MaxIter   EConv     LConv     
           3         7         100       1.00e-07  1.00e-05  
 ------------------------------------------------------------------------------
            Enorm      Ldiff       Comment
 ------------------------------------------------------------------------------
     1     5.50e-02   3.68e-02     
     2     1.71e-02   5.83e-03     
     3     7.47e-03   1.10e-03     
     4     3.81e-03   1.10e-03     Switched to DIIS steps.
     5     1.30e-03   6.48e-04     
     6     6.52e-04   1.97e-04     
     7     2.36e-04   4.89e-05     
     8     9.75e-05   9.96e-07     
     9     3.49e-05   7.74e-06     
    10     1.18e-05   2.65e-06     
    11     5.33e-06   7.40e-07     
    12     2.12e-06   2.27e-07     
    13     1.12e-06   2.62e-08     
    14     5.58e-07   5.52e-08     
    15     2.70e-07   1.98e-08     
    16     1.43e-07   1.18e-08     
    17     6.74e-08   8.70e-09     
 ------------------------------------------------------------------------------
                                   CCSD Lambda converged.

 Computing density matrices in double precision...
           Orbital response amplitudes will be solved using DIIS.
           Start     Size      MaxIter   EConv     LConv     
           3         7         100       1.00e-06  1.00e-06  
 ------------------------------------------------------------------------------
            Enorm      Ldiff       Comment
 ------------------------------------------------------------------------------
     1     1.19e-01   3.89e-03     
     2     1.25e-01   2.58e-03     
     3     1.55e-01   2.97e-02     
     4     1.42e-02   7.06e-02     Switched to DIIS steps.
     5     5.70e-03   3.71e-04     
     6     9.71e-04   7.33e-04     
     7     4.52e-04   2.06e-05     
     8     1.44e-04   1.06e-04     
     9     4.83e-05   2.92e-05     
    10     9.23e-06   1.11e-05     
    11     3.14e-06   1.22e-07     
    12     1.01e-06   5.69e-08     
    13     4.39e-07   1.58e-07     
 ------------------------------------------------------------------------------
                                   Orbital response converged.

 Computing density matrices... Done.
 CCSD calculation:   CPU 1137.68 s  wall 198.61 s

 Transferring MO TPDM to AO TPDM
 Transferring g2_o1o1o1o1
 Transferring g2_o1o1o1v1
 Transferring g2_o1o1v1v1
 Transferring g2_o1v1o1v1
 Transferring g2_o1v1v1v1
 Transferring g2_v1v1v1v1
 Adding separable TPDM
 Computing TPDM gradient
 --------------------------------------------------------
 2e gradient
  Atom          X               Y               Z
 --------------------------------------------------------
    1        -34.105596        4.118945        0.000000  
    2          7.251438      -19.276152       -0.000001  
    3         10.572308       17.293491        0.000000  
    4         16.281850       -2.136284        0.000000  
 --------------------------------------------------------
 --------------------------------------------------------
 Final gradient
  Atom          X               Y               Z
 --------------------------------------------------------
    1        -34.105596        4.118945        0.000000  
    2          7.251438      -19.276152       -0.000001  
    3         10.572308       17.293491        0.000000  
    4         16.281850       -2.136284        0.000000  
 --------------------------------------------------------
 Analytic gradient from two-electron contribution:   CPU 204.13 s  wall 60.78 s

 Total ccman2 time:   CPU 1377.05 s  wall 268.57 s


 --------------------------------------------------------------

                    Orbital Energies (a.u.)
 --------------------------------------------------------------

 Alpha MOs
 -- Occupied --
******* -65.225 -58.585 -58.583 -58.583 -26.351 -15.782 -15.735
 -9.904  -7.520  -7.507  -7.507  -3.260  -3.255  -3.254  -3.240
 -3.240  -1.672  -1.425  -1.079  -0.898  -0.753  -0.737  -0.736
 -0.618  -0.591  -0.500  -0.457  -0.454
 -- Virtual --
  0.027   0.062   0.074   0.098   0.100   0.120   0.153   0.175
  0.190   0.205   0.236   0.244   0.279   0.305   0.332   0.361
  0.365   0.450   0.498   0.535   0.539   0.554   0.594   0.721
  0.736   0.744   0.775   0.789   0.929   0.946   0.987   1.030
  1.032   1.090   1.218   1.320   1.441   1.540   1.614   1.621
  1.871   2.002   2.039   2.131   2.231   2.279   2.287   2.429
  2.500   2.680   2.749   2.991   3.011   3.314   4.014   4.047
  4.147   4.171   4.212   4.260   4.366   4.400   4.471   4.502
  4.522   4.542   4.614   4.872   5.053   5.488   6.893   6.949
  7.113   7.218   8.157   8.174   8.253  36.537  37.033  49.435
 68.722 293.832 293.848 293.9621028.376
 --------------------------------------------------------------

          Ground-State Mulliken Net Atomic Charges

     Atom                 Charge (a.u.)
  ----------------------------------------
      1 Br                    0.057823
      2 N                     0.069056
      3 N                    -0.089801
      4 F                    -0.037078
  ----------------------------------------
  Sum of atomic charges =     0.000000

 -----------------------------------------------------------------
                    Cartesian Multipole Moments
 -----------------------------------------------------------------
    Charge (ESU x 10^10)
                 0.0000
    Dipole Moment (Debye)
         X       1.7398      Y      -0.2514      Z      -0.0000
       Tot       1.7579
    Quadrupole Moments (Debye-Ang)
        XX     -35.7664     XY      -0.3303     YY     -36.1128
        XZ       0.0000     YZ      -0.0000     ZZ     -33.7865
    Octopole Moments (Debye-Ang^2)
       XXX      33.4252    XXY      -2.0043    XYY       6.1714
       YYY      -0.6266    XXZ       0.0000    XYZ       0.0000
       YYZ      -0.0000    XZZ       3.3499    YZZ      -0.1079
       ZZZ       0.0000
    Hexadecapole Moments (Debye-Ang^3)
      XXXX    -488.1045   XXXY      -5.6185   XXYY     -90.0630
      XYYY      -1.4375   YYYY     -56.4937   XXXZ       0.0000
      XXYZ      -0.0000   XYYZ       0.0000   YYYZ      -0.0000
      XXZZ     -84.7830   XYZZ      -0.3944   YYZZ     -14.7523
      XZZZ       0.0000   YZZZ      -0.0000   ZZZZ     -34.6297
 -----------------------------------------------------------------
 DrvMan completing analytic gradient of the correlated energy
 Correlated dipole moment
            1
    1   0.6844997
    2  -0.0989094
    3  -0.0000000
 Energy read as -2781.444096265
 Full Analytical Gradient: (in a.u., or Hartree/Bohr)
             1             2             3             4
    1   -0.00014604   -0.00052596    0.00108185   -0.00040985
    2   -0.00007355   -0.00042778    0.00028719    0.00021414
    3   -0.00000000   -0.00000000    0.00000001   -0.00000001
 Gradient time:  CPU 1.45 s  wall 1.48 s
 ----------------------------------------------------------------
             Standard Nuclear Orientation (Angstroms)
    I     Atom           X                Y                Z
 ----------------------------------------------------------------
    1      Br      1.1253835994    -0.0264040547    -0.0000000000
    2      N      -0.6984845988     0.5395350008     0.0000000000
    3      N      -1.4163612011    -0.4465041675     0.0000000000
    4      F      -2.7323894868     0.0303251200    -0.0000000000
 ----------------------------------------------------------------
 Nuclear Repulsion Energy =   222.3974411087 hartrees
 There are       29 alpha and       29 beta electrons

                       Distance Matrix (Angstroms)
             Br(  1)   N (  2)   N (  3)
   N (  2)  1.909655
   N (  3)  2.576228  1.219680
   F (  4)  3.858190  2.096679  1.399749

 Requested basis set is 6-311++G(d,p)
 There are 37 shells and 114 basis functions
 A cutoff of  1.0D-14 yielded    637 shell pairs
 There are      6247 function pairs (      6923 Cartesian)
 Smallest overlap matrix eigenvalue = 2.44E-04
 Guess MOs from SCF MO coefficient file

 -----------------------------------------------------------------------
  General SCF calculation program by
  Eric Jon Sundstrom, Paul Horn, Yuezhi Mao, Dmitri Zuev, Alec White,
  David Stuck, Shaama M.S., Shane Yost, Joonho Lee, David Small,
  Daniel Levine, Susi Lehtola, Hugh Burton, Evgeny Epifanovsky
 -----------------------------------------------------------------------
 Hartree-Fock
 using 6 threads for integral computing
 -------------------------------------------------------
 OpenMP Integral computing Module                
 Release: version 2.0, May 2017, Q-Chem Inc. Pleasanton 
 -------------------------------------------------------
 A restricted SCF calculation will be
 performed using DIIS
 SCF converges when DIIS error is below 1.0e-08
 ---------------------------------------
  Cycle       Energy         DIIS error
 ---------------------------------------
    1   -2780.6059668800      5.26e-05  
    2   -2780.6059712733      1.32e-05  
    3   -2780.6059716130      7.92e-06  
    4   -2780.6059716948      1.57e-06  
    5   -2780.6059717022      6.73e-07  
    6   -2780.6059717034      2.92e-07  
    7   -2780.6059717038      1.32e-07  
    8   -2780.6059717039      4.98e-08  
    9   -2780.6059717039      1.49e-08  
   10   -2780.6059717039      6.27e-09  Convergence criterion met
 ---------------------------------------
 SCF time:   CPU 5.56s  wall 2.00s 
 SCF   energy in the final basis set =    -2780.6059717039
 Total energy in the final basis set =    -2780.6059717039


 ------------------------------------------------------------------------------

   CCMAN2: suite of methods based on coupled cluster
           and equation of motion theories.

   Components:
   * libvmm-1.3-trunk
     by Evgeny Epifanovsky, Ilya Kaliman.
   * libtensor-2.5-trunk
     by Evgeny Epifanovsky, Michael Wormit, Dmitry Zuev, Sam Manzer, 
        Ilya Kaliman.
   * libcc-2.5-trunk
     by Evgeny Epifanovsky, Arik Landau, Tomasz Kus, Kirill Khistyaev, 
        Dmitry Zuev, Prashant Manohar, Xintian Feng, Anna Krylov, 
        Matthew Goldey, Alec White, Thomas Jagau, Kaushik Nanda, 
        Anastasia Gunina, Alexander Kunitsa, Joonho Lee.

   CCMAN original authors:
   Anna I. Krylov, C. David Sherrill, Steven R. Gwaltney,
   Edward F. C. Byrd (2000)
   Sergey V. Levchenko, Lyudmila V. Slipchenko, Tao Wang,
   Ana-Maria C. Cristian (2003)
   Piotr A. Pieniazek, C. Melania Oana, Evgeny Epifanovsky (2007)
   Prashant Manohar (2009)

 ------------------------------------------------------------------------------


 Allocating and initializing 63808MB of RAM...
 Calculation will run on 6 cores.


 Alpha MOs, Restricted
 -- Occupied --                  
-490.09  -65.22  -58.59  -58.58  -58.58  -26.35  -15.78  -15.74
  1 A     2 A     3 A     4 A     5 A     6 A     7 A     8 A                  
 -9.904  -7.520  -7.507  -7.507  -3.260  -3.255  -3.254  -3.240
  9 A    10 A    11 A    12 A    13 A    14 A    15 A    16 A                  
 -3.240  -1.673  -1.424  -1.079  -0.898  -0.754  -0.737  -0.737
 17 A    18 A    19 A    20 A    21 A    22 A    23 A    24 A                  
 -0.618  -0.590  -0.500  -0.457  -0.454
 25 A    26 A    27 A    28 A    29 A                                          
 -- Virtual --                   
  0.027   0.062   0.074   0.098   0.100   0.120   0.153   0.175
 30 A    31 A    32 A    33 A    34 A    35 A    36 A    37 A                  
  0.190   0.205   0.236   0.244   0.279   0.305   0.332   0.361
 38 A    39 A    40 A    41 A    42 A    43 A    44 A    45 A                  
  0.365   0.450   0.498   0.535   0.539   0.554   0.594   0.721
 46 A    47 A    48 A    49 A    50 A    51 A    52 A    53 A                  
  0.737   0.744   0.775   0.789   0.929   0.946   0.987   1.030
 54 A    55 A    56 A    57 A    58 A    59 A    60 A    61 A                  
  1.032   1.090   1.218   1.320   1.441   1.540   1.613   1.621
 62 A    63 A    64 A    65 A    66 A    67 A    68 A    69 A                  
  1.871   2.002   2.040   2.132   2.231   2.279   2.287   2.429
 70 A    71 A    72 A    73 A    74 A    75 A    76 A    77 A                  
  2.500   2.679   2.749   2.989   3.009   3.313   4.014   4.047
 78 A    79 A    80 A    81 A    82 A    83 A    84 A    85 A                  
  4.147   4.170   4.211   4.260   4.365   4.401   4.471   4.502
 86 A    87 A    88 A    89 A    90 A    91 A    92 A    93 A                  
  4.522   4.543   4.614   4.872   5.054   5.491   6.892   6.948
 94 A    95 A    96 A    97 A    98 A    99 A   100 A   101 A                  
  7.115   7.220   8.158   8.174   8.253  36.538  37.029  49.435
102 A   103 A   104 A   105 A   106 A   107 A   108 A   109 A                  
 68.721 293.832 293.848 293.9621028.376
110 A   111 A   112 A   113 A   114 A                                          

 Beta MOs, Restricted
 -- Occupied --                  
-490.09  -65.22  -58.59  -58.58  -58.58  -26.35  -15.78  -15.74
  1 A     2 A     3 A     4 A     5 A     6 A     7 A     8 A                  
 -9.904  -7.520  -7.507  -7.507  -3.260  -3.255  -3.254  -3.240
  9 A    10 A    11 A    12 A    13 A    14 A    15 A    16 A                  
 -3.240  -1.673  -1.424  -1.079  -0.898  -0.754  -0.737  -0.737
 17 A    18 A    19 A    20 A    21 A    22 A    23 A    24 A                  
 -0.618  -0.590  -0.500  -0.457  -0.454
 25 A    26 A    27 A    28 A    29 A                                          
 -- Virtual --                   
  0.027   0.062   0.074   0.098   0.100   0.120   0.153   0.175
 30 A    31 A    32 A    33 A    34 A    35 A    36 A    37 A                  
  0.190   0.205   0.236   0.244   0.279   0.305   0.332   0.361
 38 A    39 A    40 A    41 A    42 A    43 A    44 A    45 A                  
  0.365   0.450   0.498   0.535   0.539   0.554   0.594   0.721
 46 A    47 A    48 A    49 A    50 A    51 A    52 A    53 A                  
  0.737   0.744   0.775   0.789   0.929   0.946   0.987   1.030
 54 A    55 A    56 A    57 A    58 A    59 A    60 A    61 A                  
  1.032   1.090   1.218   1.320   1.441   1.540   1.613   1.621
 62 A    63 A    64 A    65 A    66 A    67 A    68 A    69 A                  
  1.871   2.002   2.040   2.132   2.231   2.279   2.287   2.429
 70 A    71 A    72 A    73 A    74 A    75 A    76 A    77 A                  
  2.500   2.679   2.749   2.989   3.009   3.313   4.014   4.047
 78 A    79 A    80 A    81 A    82 A    83 A    84 A    85 A                  
  4.147   4.170   4.211   4.260   4.365   4.401   4.471   4.502
 86 A    87 A    88 A    89 A    90 A    91 A    92 A    93 A                  
  4.522   4.543   4.614   4.872   5.054   5.491   6.892   6.948
 94 A    95 A    96 A    97 A    98 A    99 A   100 A   101 A                  
  7.115   7.220   8.158   8.174   8.253  36.538  37.029  49.435
102 A   103 A   104 A   105 A   106 A   107 A   108 A   109 A                  
 68.721 293.832 293.848 293.9621028.376
110 A   111 A   112 A   113 A   114 A                                          

 Occupation and symmetry of molecular orbitals

 Point group: C1 (1 irreducible representation).

                           A     All 
 -------------------------------------
 All molecular orbitals:
  - Alpha                  114   114 
  - Beta                   114   114 
 -------------------------------------
 Alpha orbitals:
  - Frozen occupied        12    12  
  - Active occupied        17    17  
  - Active virtual         85    85  
  - Frozen virtual         0     0   
 -------------------------------------
 Beta orbitals:
  - Frozen occupied        12    12  
  - Active occupied        17    17  
  - Active virtual         85    85  
  - Frozen virtual         0     0   
 -------------------------------------

 Import integrals:   CPU 0.00 s  wall 0.00 s

 Import integrals:   CPU 30.01 s  wall 7.10 s

 MP2 amplitudes:   CPU 0.18 s  wall 0.14 s

Running a double precision version
           CCSD T amplitudes will be solved using DIIS.

           Start     Size      MaxIter   EConv     TConv     
           3         7         100       1.00e-07  1.00e-05  
 ------------------------------------------------------------------------------
           Energy (a.u.)   Ediff      Tdiff       Comment
 ------------------------------------------------------------------------------
         -2781.44468641                           
     1   -2781.41288619   3.18e-02   7.75e-01     
     2   -2781.44255014   2.97e-02   1.04e-01     
     3   -2781.43996320   2.59e-03   4.54e-02     
     4   -2781.44295512   2.99e-03   1.79e-02     Switched to DIIS steps.
     5   -2781.44398733   1.03e-03   1.20e-02     
     6   -2781.44408434   9.70e-05   3.28e-03     
     7   -2781.44409031   5.97e-06   1.15e-03     
     8   -2781.44409353   3.22e-06   4.34e-04     
     9   -2781.44409688   3.35e-06   2.13e-04     
    10   -2781.44409646   4.21e-07   7.60e-05     
    11   -2781.44409720   7.40e-07   3.48e-05     
    12   -2781.44409707   1.32e-07   1.36e-05     
    13   -2781.44409709   2.31e-08   4.24e-06     
 ------------------------------------------------------------------------------
         -2781.44409709                           CCSD T converged.

End of double precision
 SCF energy                 = -2780.60597170
 MP2 energy                 = -2781.44468641
 CCSD correlation energy     =    -0.83812539
 CCSD total energy           = -2781.44409709

 CCSD  T1^2 = 0.0130  T2^2 = 0.2514  Leading amplitudes:

 Amplitude    Orbitals with energies
 -0.0247       26 (A) A                  ->    31 (A) A                   
              -0.5900                          0.0620                     
 -0.0247       26 (A) B                  ->    31 (A) B                   
              -0.5900                          0.0620                     
  0.0239       24 (A) A                  ->    31 (A) A                   
              -0.7369                          0.0620                     
  0.0239       24 (A) B                  ->    31 (A) B                   
              -0.7369                          0.0620                     

 Amplitude    Orbitals with energies
 -0.0774       26 (A) A      26 (A) B    ->    31 (A) A      31 (A) B     
              -0.5900       -0.5900            0.0620        0.0620       
  0.0774       26 (A) A      26 (A) B    ->    31 (A) B      31 (A) A     
              -0.5900       -0.5900            0.0620        0.0620       
  0.0774       26 (A) B      26 (A) A    ->    31 (A) A      31 (A) B     
              -0.5900       -0.5900            0.0620        0.0620       
 -0.0774       26 (A) B      26 (A) A    ->    31 (A) B      31 (A) A     
              -0.5900       -0.5900            0.0620        0.0620       

 Computing CCSD intemediates for later calculations in double precision
 Finished.

Running a double precision version
           CCSD Lambda amplitudes will be solved using DIIS.
           Start     Size      MaxIter   EConv     LConv     
           3         7         100       1.00e-07  1.00e-05  
 ------------------------------------------------------------------------------
            Enorm      Ldiff       Comment
 ------------------------------------------------------------------------------
     1     5.50e-02   3.68e-02     
     2     1.70e-02   5.82e-03     
     3     7.44e-03   1.11e-03     
     4     3.81e-03   1.10e-03     Switched to DIIS steps.
     5     1.30e-03   6.47e-04     
     6     6.49e-04   1.96e-04     
     7     2.35e-04   4.88e-05     
     8     9.72e-05   1.10e-06     
     9     3.47e-05   7.76e-06     
    10     1.17e-05   2.65e-06     
    11     5.27e-06   7.41e-07     
    12     2.09e-06   2.27e-07     
    13     1.10e-06   2.67e-08     
    14     5.46e-07   5.47e-08     
    15     2.64e-07   1.95e-08     
    16     1.41e-07   1.17e-08     
    17     6.61e-08   8.59e-09     
 ------------------------------------------------------------------------------
                                   CCSD Lambda converged.

 Computing density matrices in double precision...
           Orbital response amplitudes will be solved using DIIS.
           Start     Size      MaxIter   EConv     LConv     
           3         7         100       1.00e-06  1.00e-06  
 ------------------------------------------------------------------------------
            Enorm      Ldiff       Comment
 ------------------------------------------------------------------------------
     1     1.19e-01   3.90e-03     
     2     1.25e-01   2.51e-03     
     3     1.56e-01   2.98e-02     
     4     1.43e-02   7.07e-02     Switched to DIIS steps.
     5     5.74e-03   3.80e-04     
     6     9.69e-04   7.40e-04     
     7     4.50e-04   2.24e-05     
     8     1.44e-04   1.05e-04     
     9     4.79e-05   2.91e-05     
    10     9.28e-06   1.10e-05     
    11     3.19e-06   1.20e-07     
    12     1.02e-06   6.01e-08     
    13     4.38e-07   1.57e-07     
 ------------------------------------------------------------------------------
                                   Orbital response converged.

 Computing density matrices... Done.
 CCSD calculation:   CPU 1138.86 s  wall 198.74 s

 Transferring MO TPDM to AO TPDM
 Transferring g2_o1o1o1o1
 Transferring g2_o1o1o1v1
 Transferring g2_o1o1v1v1
 Transferring g2_o1v1o1v1
 Transferring g2_o1v1v1v1
 Transferring g2_v1v1v1v1
 Adding separable TPDM
 Computing TPDM gradient
 --------------------------------------------------------
 2e gradient
  Atom          X               Y               Z
 --------------------------------------------------------
    1        -34.099096        4.119207        0.000000  
    2          7.243233      -19.235258       -0.000000  
    3         10.557998       17.262235        0.000000  
    4         16.297865       -2.146184        0.000000  
 --------------------------------------------------------
 --------------------------------------------------------
 Final gradient
  Atom          X               Y               Z
 --------------------------------------------------------
    1        -34.099096        4.119207        0.000000  
    2          7.243233      -19.235258       -0.000000  
    3         10.557998       17.262235        0.000000  
    4         16.297865       -2.146184        0.000000  
 --------------------------------------------------------
 Analytic gradient from two-electron contribution:   CPU 197.32 s  wall 55.36 s

 Total ccman2 time:   CPU 1375.64 s  wall 264.24 s


 --------------------------------------------------------------

                    Orbital Energies (a.u.)
 --------------------------------------------------------------

 Alpha MOs
 -- Occupied --
******* -65.225 -58.585 -58.583 -58.583 -26.352 -15.782 -15.735
 -9.904  -7.520  -7.507  -7.507  -3.260  -3.255  -3.254  -3.240
 -3.240  -1.673  -1.424  -1.079  -0.898  -0.754  -0.737  -0.737
 -0.618  -0.590  -0.500  -0.457  -0.454
 -- Virtual --
  0.027   0.062   0.074   0.098   0.100   0.120   0.153   0.175
  0.190   0.205   0.236   0.244   0.279   0.305   0.332   0.361
  0.365   0.450   0.498   0.535   0.539   0.554   0.594   0.721
  0.737   0.744   0.775   0.789   0.929   0.946   0.987   1.030
  1.032   1.090   1.218   1.320   1.441   1.540   1.613   1.621
  1.871   2.002   2.040   2.132   2.231   2.279   2.287   2.429
  2.500   2.679   2.749   2.989   3.009   3.313   4.014   4.047
  4.147   4.170   4.211   4.260   4.365   4.401   4.471   4.502
  4.522   4.543   4.614   4.872   5.054   5.491   6.892   6.948
  7.115   7.220   8.158   8.174   8.253  36.538  37.029  49.435
 68.721 293.832 293.848 293.9621028.376
 --------------------------------------------------------------

          Ground-State Mulliken Net Atomic Charges

     Atom                 Charge (a.u.)
  ----------------------------------------
      1 Br                    0.057729
      2 N                     0.068388
      3 N                    -0.090323
      4 F                    -0.035794
  ----------------------------------------
  Sum of atomic charges =    -0.000000

 -----------------------------------------------------------------
                    Cartesian Multipole Moments
 -----------------------------------------------------------------
    Charge (ESU x 10^10)
                -0.0000
    Dipole Moment (Debye)
         X       1.7272      Y      -0.2517      Z       0.0000
       Tot       1.7455
    Quadrupole Moments (Debye-Ang)
        XX     -35.7290     XY      -0.3289     YY     -36.1196
        XZ       0.0000     YZ      -0.0000     ZZ     -33.7885
    Octopole Moments (Debye-Ang^2)
       XXX      33.3297    XXY      -2.0033    XYY       6.1821
       YYY      -0.6272    XXZ       0.0000    XYZ       0.0000
       YYZ      -0.0000    XZZ       3.3543    YZZ      -0.1082
       ZZZ       0.0000
    Hexadecapole Moments (Debye-Ang^3)
      XXXX    -487.9113   XXXY      -5.6156   XXYY     -90.0882
      XYYY      -1.4520   YYYY     -56.5181   XXXZ       0.0000
      XXYZ      -0.0000   XYYZ       0.0000   YYYZ      -0.0000
      XXZZ     -84.7912   XYZZ      -0.3984   YYZZ     -14.7572
      XZZZ       0.0000   YZZZ      -0.0000   ZZZZ     -34.6362
 -----------------------------------------------------------------
 DrvMan completing analytic gradient of the correlated energy
 Correlated dipole moment
            1
    1   0.6795517
    2  -0.0990197
    3   0.0000000
 Energy read as -2781.444097094
 Full Analytical Gradient: (in a.u., or Hartree/Bohr)
             1             2             3             4
    1    0.00008070    0.00043878   -0.00064298    0.00012349
    2    0.00000961    0.00050961   -0.00041642   -0.00010280
    3   -0.00000000   -0.00000000    0.00000000   -0.00000000
 Gradient time:  CPU 1.39 s  wall 1.42 s
 ----------------------------------------------------------------
             Standard Nuclear Orientation (Angstroms)
    I     Atom           X                Y                Z
 ----------------------------------------------------------------
    1      Br      1.1253835994    -0.0264040547    -0.0000000000
    2      N      -0.6984845988     0.5395350008     0.0000000000
    3      N      -1.4153612011    -0.4455041675     0.0000000000
    4      F      -2.7323894868     0.0303251200    -0.0000000000
 ----------------------------------------------------------------
 Nuclear Repulsion Energy =   222.4340779813 hartrees
 There are       29 alpha and       29 beta electrons

                       Distance Matrix (Angstroms)
             Br(  1)   N (  2)   N (  3)
   N (  2)  1.909655
   N (  3)  2.575078  1.218283
   F (  4)  3.858190  2.096679  1.400349

 Requested basis set is 6-311++G(d,p)
 There are 37 shells and 114 basis functions
 A cutoff of  1.0D-14 yielded    637 shell pairs
 There are      6247 function pairs (      6923 Cartesian)
 Smallest overlap matrix eigenvalue = 2.43E-04
 Guess MOs from SCF MO coefficient file

 -----------------------------------------------------------------------
  General SCF calculation program by
  Eric Jon Sundstrom, Paul Horn, Yuezhi Mao, Dmitri Zuev, Alec White,
  David Stuck, Shaama M.S., Shane Yost, Joonho Lee, David Small,
  Daniel Levine, Susi Lehtola, Hugh Burton, Evgeny Epifanovsky
 -----------------------------------------------------------------------
 Hartree-Fock
 using 6 threads for integral computing
 -------------------------------------------------------
 OpenMP Integral computing Module                
 Release: version 2.0, May 2017, Q-Chem Inc. Pleasanton 
 -------------------------------------------------------
 A restricted SCF calculation will be
 performed using DIIS
 SCF converges when DIIS error is below 1.0e-08
 ---------------------------------------
  Cycle       Energy         DIIS error
 ---------------------------------------
    1   -2780.6061099888      3.82e-05  
    2   -2780.6061121423      1.10e-05  
    3   -2780.6061123491      6.34e-06  
    4   -2780.6061124093      1.53e-06  
    5   -2780.6061124147      6.01e-07  
    6   -2780.6061124158      2.47e-07  
    7   -2780.6061124160      1.18e-07  
    8   -2780.6061124161      3.57e-08  
    9   -2780.6061124160      1.22e-08  
   10   -2780.6061124161      4.52e-09  Convergence criterion met
 ---------------------------------------
 SCF time:   CPU 5.49s  wall 1.00s 
 SCF   energy in the final basis set =    -2780.6061124161
 Total energy in the final basis set =    -2780.6061124161


 ------------------------------------------------------------------------------

   CCMAN2: suite of methods based on coupled cluster
           and equation of motion theories.

   Components:
   * libvmm-1.3-trunk
     by Evgeny Epifanovsky, Ilya Kaliman.
   * libtensor-2.5-trunk
     by Evgeny Epifanovsky, Michael Wormit, Dmitry Zuev, Sam Manzer, 
        Ilya Kaliman.
   * libcc-2.5-trunk
     by Evgeny Epifanovsky, Arik Landau, Tomasz Kus, Kirill Khistyaev, 
        Dmitry Zuev, Prashant Manohar, Xintian Feng, Anna Krylov, 
        Matthew Goldey, Alec White, Thomas Jagau, Kaushik Nanda, 
        Anastasia Gunina, Alexander Kunitsa, Joonho Lee.

   CCMAN original authors:
   Anna I. Krylov, C. David Sherrill, Steven R. Gwaltney,
   Edward F. C. Byrd (2000)
   Sergey V. Levchenko, Lyudmila V. Slipchenko, Tao Wang,
   Ana-Maria C. Cristian (2003)
   Piotr A. Pieniazek, C. Melania Oana, Evgeny Epifanovsky (2007)
   Prashant Manohar (2009)

 ------------------------------------------------------------------------------


 Allocating and initializing 63808MB of RAM...
 Calculation will run on 6 cores.


 Alpha MOs, Restricted
 -- Occupied --                  
-490.09  -65.22  -58.59  -58.58  -58.58  -26.35  -15.78  -15.73
  1 A     2 A     3 A     4 A     5 A     6 A     7 A     8 A                  
 -9.904  -7.520  -7.507  -7.507  -3.260  -3.255  -3.254  -3.240
  9 A    10 A    11 A    12 A    13 A    14 A    15 A    16 A                  
 -3.240  -1.672  -1.425  -1.079  -0.898  -0.754  -0.737  -0.737
 17 A    18 A    19 A    20 A    21 A    22 A    23 A    24 A                  
 -0.618  -0.590  -0.499  -0.457  -0.454
 25 A    26 A    27 A    28 A    29 A                                          
 -- Virtual --                   
  0.027   0.062   0.074   0.098   0.100   0.120   0.153   0.175
 30 A    31 A    32 A    33 A    34 A    35 A    36 A    37 A                  
  0.190   0.205   0.236   0.244   0.279   0.305   0.332   0.361
 38 A    39 A    40 A    41 A    42 A    43 A    44 A    45 A                  
  0.365   0.450   0.498   0.535   0.539   0.554   0.595   0.721
 46 A    47 A    48 A    49 A    50 A    51 A    52 A    53 A                  
  0.737   0.744   0.775   0.789   0.929   0.946   0.987   1.030
 54 A    55 A    56 A    57 A    58 A    59 A    60 A    61 A                  
  1.032   1.091   1.218   1.320   1.441   1.540   1.613   1.621
 62 A    63 A    64 A    65 A    66 A    67 A    68 A    69 A                  
  1.872   2.002   2.039   2.132   2.231   2.279   2.287   2.429
 70 A    71 A    72 A    73 A    74 A    75 A    76 A    77 A                  
  2.499   2.680   2.749   2.991   3.011   3.315   4.014   4.047
 78 A    79 A    80 A    81 A    82 A    83 A    84 A    85 A                  
  4.147   4.171   4.212   4.261   4.367   4.401   4.472   4.502
 86 A    87 A    88 A    89 A    90 A    91 A    92 A    93 A                  
  4.522   4.542   4.614   4.872   5.053   5.490   6.892   6.948
 94 A    95 A    96 A    97 A    98 A    99 A   100 A   101 A                  
  7.114   7.219   8.158   8.174   8.253  36.538  37.034  49.435
102 A   103 A   104 A   105 A   106 A   107 A   108 A   109 A                  
 68.721 293.832 293.848 293.9621028.376
110 A   111 A   112 A   113 A   114 A                                          

 Beta MOs, Restricted
 -- Occupied --                  
-490.09  -65.22  -58.59  -58.58  -58.58  -26.35  -15.78  -15.73
  1 A     2 A     3 A     4 A     5 A     6 A     7 A     8 A                  
 -9.904  -7.520  -7.507  -7.507  -3.260  -3.255  -3.254  -3.240
  9 A    10 A    11 A    12 A    13 A    14 A    15 A    16 A                  
 -3.240  -1.672  -1.425  -1.079  -0.898  -0.754  -0.737  -0.737
 17 A    18 A    19 A    20 A    21 A    22 A    23 A    24 A                  
 -0.618  -0.590  -0.499  -0.457  -0.454
 25 A    26 A    27 A    28 A    29 A                                          
 -- Virtual --                   
  0.027   0.062   0.074   0.098   0.100   0.120   0.153   0.175
 30 A    31 A    32 A    33 A    34 A    35 A    36 A    37 A                  
  0.190   0.205   0.236   0.244   0.279   0.305   0.332   0.361
 38 A    39 A    40 A    41 A    42 A    43 A    44 A    45 A                  
  0.365   0.450   0.498   0.535   0.539   0.554   0.595   0.721
 46 A    47 A    48 A    49 A    50 A    51 A    52 A    53 A                  
  0.737   0.744   0.775   0.789   0.929   0.946   0.987   1.030
 54 A    55 A    56 A    57 A    58 A    59 A    60 A    61 A                  
  1.032   1.091   1.218   1.320   1.441   1.540   1.613   1.621
 62 A    63 A    64 A    65 A    66 A    67 A    68 A    69 A                  
  1.872   2.002   2.039   2.132   2.231   2.279   2.287   2.429
 70 A    71 A    72 A    73 A    74 A    75 A    76 A    77 A                  
  2.499   2.680   2.749   2.991   3.011   3.315   4.014   4.047
 78 A    79 A    80 A    81 A    82 A    83 A    84 A    85 A                  
  4.147   4.171   4.212   4.261   4.367   4.401   4.472   4.502
 86 A    87 A    88 A    89 A    90 A    91 A    92 A    93 A                  
  4.522   4.542   4.614   4.872   5.053   5.490   6.892   6.948
 94 A    95 A    96 A    97 A    98 A    99 A   100 A   101 A                  
  7.114   7.219   8.158   8.174   8.253  36.538  37.034  49.435
102 A   103 A   104 A   105 A   106 A   107 A   108 A   109 A                  
 68.721 293.832 293.848 293.9621028.376
110 A   111 A   112 A   113 A   114 A                                          

 Occupation and symmetry of molecular orbitals

 Point group: C1 (1 irreducible representation).

                           A     All 
 -------------------------------------
 All molecular orbitals:
  - Alpha                  114   114 
  - Beta                   114   114 
 -------------------------------------
 Alpha orbitals:
  - Frozen occupied        12    12  
  - Active occupied        17    17  
  - Active virtual         85    85  
  - Frozen virtual         0     0   
 -------------------------------------
 Beta orbitals:
  - Frozen occupied        12    12  
  - Active occupied        17    17  
  - Active virtual         85    85  
  - Frozen virtual         0     0   
 -------------------------------------

 Import integrals:   CPU 0.00 s  wall 0.00 s

 Import integrals:   CPU 30.68 s  wall 7.30 s

 MP2 amplitudes:   CPU 0.18 s  wall 0.14 s

Running a double precision version
           CCSD T amplitudes will be solved using DIIS.

           Start     Size      MaxIter   EConv     TConv     
           3         7         100       1.00e-07  1.00e-05  
 ------------------------------------------------------------------------------
           Energy (a.u.)   Ediff      Tdiff       Comment
 ------------------------------------------------------------------------------
         -2781.44465235                           
     1   -2781.41292021   3.17e-02   7.75e-01     
     2   -2781.44254654   2.96e-02   1.04e-01     
     3   -2781.43996959   2.58e-03   4.54e-02     
     4   -2781.44295608   2.99e-03   1.79e-02     Switched to DIIS steps.
     5   -2781.44398697   1.03e-03   1.19e-02     
     6   -2781.44408369   9.67e-05   3.28e-03     
     7   -2781.44408970   6.01e-06   1.15e-03     
     8   -2781.44409293   3.23e-06   4.34e-04     
     9   -2781.44409628   3.35e-06   2.13e-04     
    10   -2781.44409586   4.22e-07   7.60e-05     
    11   -2781.44409660   7.41e-07   3.48e-05     
    12   -2781.44409647   1.32e-07   1.36e-05     
    13   -2781.44409649   2.28e-08   4.23e-06     
 ------------------------------------------------------------------------------
         -2781.44409649                           CCSD T converged.

End of double precision
 SCF energy                 = -2780.60611242
 MP2 energy                 = -2781.44465235
 CCSD correlation energy     =    -0.83798408
 CCSD total energy           = -2781.44409649

 CCSD  T1^2 = 0.0130  T2^2 = 0.2512  Leading amplitudes:

 Amplitude    Orbitals with energies
 -0.0247       26 (A) A                  ->    31 (A) A                   
              -0.5904                          0.0624                     
 -0.0247       26 (A) B                  ->    31 (A) B                   
              -0.5904                          0.0624                     
 -0.0238       24 (A) A                  ->    31 (A) A                   
              -0.7368                          0.0624                     
 -0.0238       24 (A) B                  ->    31 (A) B                   
              -0.7368                          0.0624                     

 Amplitude    Orbitals with energies
 -0.0770       26 (A) A      26 (A) B    ->    31 (A) A      31 (A) B     
              -0.5904       -0.5904            0.0624        0.0624       
  0.0770       26 (A) A      26 (A) B    ->    31 (A) B      31 (A) A     
              -0.5904       -0.5904            0.0624        0.0624       
  0.0770       26 (A) B      26 (A) A    ->    31 (A) A      31 (A) B     
              -0.5904       -0.5904            0.0624        0.0624       
 -0.0770       26 (A) B      26 (A) A    ->    31 (A) B      31 (A) A     
              -0.5904       -0.5904            0.0624        0.0624       

 Computing CCSD intemediates for later calculations in double precision
 Finished.

Running a double precision version
           CCSD Lambda amplitudes will be solved using DIIS.
           Start     Size      MaxIter   EConv     LConv     
           3         7         100       1.00e-07  1.00e-05  
 ------------------------------------------------------------------------------
            Enorm      Ldiff       Comment
 ------------------------------------------------------------------------------
     1     5.49e-02   3.67e-02     
     2     1.70e-02   5.82e-03     
     3     7.44e-03   1.10e-03     
     4     3.80e-03   1.10e-03     Switched to DIIS steps.
     5     1.30e-03   6.46e-04     
     6     6.49e-04   1.96e-04     
     7     2.35e-04   4.87e-05     
     8     9.70e-05   1.03e-06     
     9     3.46e-05   7.70e-06     
    10     1.17e-05   2.63e-06     
    11     5.27e-06   7.33e-07     
    12     2.09e-06   2.25e-07     
    13     1.09e-06   2.60e-08     
    14     5.45e-07   5.42e-08     
    15     2.64e-07   1.95e-08     
    16     1.41e-07   1.16e-08     
    17     6.62e-08   8.59e-09     
 ------------------------------------------------------------------------------
                                   CCSD Lambda converged.

 Computing density matrices in double precision...
           Orbital response amplitudes will be solved using DIIS.
           Start     Size      MaxIter   EConv     LConv     
           3         7         100       1.00e-06  1.00e-06  
 ------------------------------------------------------------------------------
            Enorm      Ldiff       Comment
 ------------------------------------------------------------------------------
     1     1.18e-01   3.84e-03     
     2     1.25e-01   2.51e-03     
     3     1.55e-01   2.97e-02     
     4     1.42e-02   7.06e-02     Switched to DIIS steps.
     5     5.70e-03   3.81e-04     
     6     9.68e-04   7.33e-04     
     7     4.49e-04   2.05e-05     
     8     1.43e-04   1.05e-04     
     9     4.81e-05   2.91e-05     
    10     9.20e-06   1.10e-05     
    11     3.13e-06   1.30e-07     
    12     1.00e-06   5.43e-08     
    13     4.36e-07   1.56e-07     
 ------------------------------------------------------------------------------
                                   Orbital response converged.

 Computing density matrices... Done.
 CCSD calculation:   CPU 1136.75 s  wall 198.58 s

 Transferring MO TPDM to AO TPDM
 Transferring g2_o1o1o1o1
 Transferring g2_o1o1o1v1
 Transferring g2_o1o1v1v1
 Transferring g2_o1v1o1v1
 Transferring g2_o1v1v1v1
 Transferring g2_v1v1v1v1
 Adding separable TPDM
 Computing TPDM gradient
 --------------------------------------------------------
 2e gradient
  Atom          X               Y               Z
 --------------------------------------------------------
    1        -34.103834        4.122163        0.000000  
    2          7.230847      -19.260282       -0.000000  
    3         10.577877       17.272465        0.000000  
    4         16.295110       -2.134346        0.000000  
 --------------------------------------------------------
 --------------------------------------------------------
 Final gradient
  Atom          X               Y               Z
 --------------------------------------------------------
    1        -34.103834        4.122163        0.000000  
    2          7.230847      -19.260282       -0.000000  
    3         10.577877       17.272465        0.000000  
    4         16.295110       -2.134346        0.000000  
 --------------------------------------------------------
 Analytic gradient from two-electron contribution:   CPU 190.60 s  wall 54.32 s

 Total ccman2 time:   CPU 1367.15 s  wall 263.29 s


 --------------------------------------------------------------

                    Orbital Energies (a.u.)
 --------------------------------------------------------------

 Alpha MOs
 -- Occupied --
******* -65.225 -58.585 -58.583 -58.583 -26.352 -15.782 -15.735
 -9.904  -7.520  -7.507  -7.507  -3.260  -3.255  -3.254  -3.240
 -3.240  -1.672  -1.425  -1.079  -0.898  -0.754  -0.737  -0.737
 -0.618  -0.590  -0.499  -0.457  -0.454
 -- Virtual --
  0.027   0.062   0.074   0.098   0.100   0.120   0.153   0.175
  0.190   0.205   0.236   0.244   0.279   0.305   0.332   0.361
  0.365   0.450   0.498   0.535   0.539   0.554   0.595   0.721
  0.737   0.744   0.775   0.789   0.929   0.946   0.987   1.030
  1.032   1.091   1.218   1.320   1.441   1.540   1.613   1.621
  1.872   2.002   2.039   2.132   2.231   2.279   2.287   2.429
  2.499   2.680   2.749   2.991   3.011   3.315   4.014   4.047
  4.147   4.171   4.212   4.261   4.367   4.401   4.472   4.502
  4.522   4.542   4.614   4.872   5.053   5.490   6.892   6.948
  7.114   7.219   8.158   8.174   8.253  36.538  37.034  49.435
 68.721 293.832 293.848 293.9621028.376
 --------------------------------------------------------------

          Ground-State Mulliken Net Atomic Charges

     Atom                 Charge (a.u.)
  ----------------------------------------
      1 Br                    0.057952
      2 N                     0.068927
      3 N                    -0.090647
      4 F                    -0.036232
  ----------------------------------------
  Sum of atomic charges =    -0.000000

 -----------------------------------------------------------------
                    Cartesian Multipole Moments
 -----------------------------------------------------------------
    Charge (ESU x 10^10)
                -0.0000
    Dipole Moment (Debye)
         X       1.7332      Y      -0.2507      Z       0.0000
       Tot       1.7512
    Quadrupole Moments (Debye-Ang)
        XX     -35.7426     XY      -0.3315     YY     -36.1169
        XZ      -0.0000     YZ      -0.0000     ZZ     -33.7858
    Octopole Moments (Debye-Ang^2)
       XXX      33.3659    XXY      -2.0073    XYY       6.1773
       YYY      -0.6449    XXZ       0.0000    XYZ       0.0000
       YYZ      -0.0000    XZZ       3.3497    YZZ      -0.1130
       ZZZ       0.0000
    Hexadecapole Moments (Debye-Ang^3)
      XXXX    -487.9596   XXXY      -5.5934   XXYY     -90.0721
      XYYY      -1.4206   YYYY     -56.4790   XXXZ       0.0000
      XXYZ      -0.0000   XYYZ      -0.0000   YYYZ      -0.0000
      XXZZ     -84.7824   XYZZ      -0.3893   YYZZ     -14.7502
      XZZZ       0.0000   YZZZ      -0.0000   ZZZZ     -34.6313
 -----------------------------------------------------------------
 DrvMan completing analytic gradient of the correlated energy
 Correlated dipole moment
            1
    1   0.6818919
    2  -0.0986311
    3   0.0000000
 Energy read as -2781.444096492
 Full Analytical Gradient: (in a.u., or Hartree/Bohr)
             1             2             3             4
    1   -0.00003269   -0.00053135    0.00057385   -0.00000980
    2   -0.00001511   -0.00096850    0.00112865   -0.00014504
    3    0.00000000   -0.00000000    0.00000000   -0.00000000
 Gradient time:  CPU 1.39 s  wall 1.43 s
 ----------------------------------------------------------------
             Standard Nuclear Orientation (Angstroms)
    I     Atom           X                Y                Z
 ----------------------------------------------------------------
    1      Br      1.1253835994    -0.0264040547    -0.0000000000
    2      N      -0.6984845988     0.5395350008     0.0000000000
    3      N      -1.4153612011    -0.4475041675     0.0000000000
    4      F      -2.7323894868     0.0303251200    -0.0000000000
 ----------------------------------------------------------------
 Nuclear Repulsion Energy =   222.3879068841 hartrees
 There are       29 alpha and       29 beta electrons

                       Distance Matrix (Angstroms)
             Br(  1)   N (  2)   N (  3)
   N (  2)  1.909655
   N (  3)  2.575405  1.219901
   F (  4)  3.858190  2.096679  1.401030

 Requested basis set is 6-311++G(d,p)
 There are 37 shells and 114 basis functions
 A cutoff of  1.0D-14 yielded    637 shell pairs
 There are      6247 function pairs (      6923 Cartesian)
 Smallest overlap matrix eigenvalue = 2.45E-04
 Guess MOs from SCF MO coefficient file

 -----------------------------------------------------------------------
  General SCF calculation program by
  Eric Jon Sundstrom, Paul Horn, Yuezhi Mao, Dmitri Zuev, Alec White,
  David Stuck, Shaama M.S., Shane Yost, Joonho Lee, David Small,
  Daniel Levine, Susi Lehtola, Hugh Burton, Evgeny Epifanovsky
 -----------------------------------------------------------------------
 Hartree-Fock
 using 6 threads for integral computing
 -------------------------------------------------------
 OpenMP Integral computing Module                
 Release: version 2.0, May 2017, Q-Chem Inc. Pleasanton 
 -------------------------------------------------------
 A restricted SCF calculation will be
 performed using DIIS
 SCF converges when DIIS error is below 1.0e-08
 ---------------------------------------
  Cycle       Energy         DIIS error
 ---------------------------------------
    1   -2780.6058496386      4.73e-05  
    2   -2780.6058531126      1.35e-05  
    3   -2780.6058534862      7.17e-06  
    4   -2780.6058535800      2.35e-06  
    5   -2780.6058535927      8.70e-07  
    6   -2780.6058535954      3.55e-07  
    7   -2780.6058535958      1.61e-07  
    8   -2780.6058535959      4.73e-08  
    9   -2780.6058535959      1.85e-08  
   10   -2780.6058535959      8.47e-09  Convergence criterion met
 ---------------------------------------
 SCF time:   CPU 5.59s  wall 1.00s 
 SCF   energy in the final basis set =    -2780.6058535959
 Total energy in the final basis set =    -2780.6058535959


 ------------------------------------------------------------------------------

   CCMAN2: suite of methods based on coupled cluster
           and equation of motion theories.

   Components:
   * libvmm-1.3-trunk
     by Evgeny Epifanovsky, Ilya Kaliman.
   * libtensor-2.5-trunk
     by Evgeny Epifanovsky, Michael Wormit, Dmitry Zuev, Sam Manzer, 
        Ilya Kaliman.
   * libcc-2.5-trunk
     by Evgeny Epifanovsky, Arik Landau, Tomasz Kus, Kirill Khistyaev, 
        Dmitry Zuev, Prashant Manohar, Xintian Feng, Anna Krylov, 
        Matthew Goldey, Alec White, Thomas Jagau, Kaushik Nanda, 
        Anastasia Gunina, Alexander Kunitsa, Joonho Lee.

   CCMAN original authors:
   Anna I. Krylov, C. David Sherrill, Steven R. Gwaltney,
   Edward F. C. Byrd (2000)
   Sergey V. Levchenko, Lyudmila V. Slipchenko, Tao Wang,
   Ana-Maria C. Cristian (2003)
   Piotr A. Pieniazek, C. Melania Oana, Evgeny Epifanovsky (2007)
   Prashant Manohar (2009)

 ------------------------------------------------------------------------------


 Allocating and initializing 63808MB of RAM...
 Calculation will run on 6 cores.


 Alpha MOs, Restricted
 -- Occupied --                  
-490.09  -65.22  -58.59  -58.58  -58.58  -26.35  -15.78  -15.74
  1 A     2 A     3 A     4 A     5 A     6 A     7 A     8 A                  
 -9.904  -7.520  -7.507  -7.507  -3.260  -3.255  -3.254  -3.240
  9 A    10 A    11 A    12 A    13 A    14 A    15 A    16 A                  
 -3.240  -1.672  -1.424  -1.079  -0.898  -0.753  -0.737  -0.736
 17 A    18 A    19 A    20 A    21 A    22 A    23 A    24 A                  
 -0.618  -0.590  -0.500  -0.457  -0.454
 25 A    26 A    27 A    28 A    29 A                                          
 -- Virtual --                   
  0.027   0.062   0.074   0.098   0.100   0.120   0.153   0.175
 30 A    31 A    32 A    33 A    34 A    35 A    36 A    37 A                  
  0.190   0.205   0.235   0.244   0.279   0.305   0.332   0.361
 38 A    39 A    40 A    41 A    42 A    43 A    44 A    45 A                  
  0.365   0.450   0.498   0.535   0.539   0.554   0.594   0.721
 46 A    47 A    48 A    49 A    50 A    51 A    52 A    53 A                  
  0.737   0.744   0.775   0.789   0.929   0.946   0.987   1.030
 54 A    55 A    56 A    57 A    58 A    59 A    60 A    61 A                  
  1.032   1.090   1.218   1.320   1.441   1.540   1.613   1.621
 62 A    63 A    64 A    65 A    66 A    67 A    68 A    69 A                  
  1.871   2.001   2.040   2.132   2.231   2.279   2.287   2.429
 70 A    71 A    72 A    73 A    74 A    75 A    76 A    77 A                  
  2.500   2.678   2.749   2.989   3.009   3.313   4.014   4.047
 78 A    79 A    80 A    81 A    82 A    83 A    84 A    85 A                  
  4.147   4.171   4.212   4.260   4.365   4.401   4.470   4.502
 86 A    87 A    88 A    89 A    90 A    91 A    92 A    93 A                  
  4.522   4.542   4.614   4.872   5.053   5.489   6.892   6.949
 94 A    95 A    96 A    97 A    98 A    99 A   100 A   101 A                  
  7.114   7.219   8.158   8.174   8.253  36.538  37.028  49.435
102 A   103 A   104 A   105 A   106 A   107 A   108 A   109 A                  
 68.721 293.832 293.848 293.9621028.376
110 A   111 A   112 A   113 A   114 A                                          

 Beta MOs, Restricted
 -- Occupied --                  
-490.09  -65.22  -58.59  -58.58  -58.58  -26.35  -15.78  -15.74
  1 A     2 A     3 A     4 A     5 A     6 A     7 A     8 A                  
 -9.904  -7.520  -7.507  -7.507  -3.260  -3.255  -3.254  -3.240
  9 A    10 A    11 A    12 A    13 A    14 A    15 A    16 A                  
 -3.240  -1.672  -1.424  -1.079  -0.898  -0.753  -0.737  -0.736
 17 A    18 A    19 A    20 A    21 A    22 A    23 A    24 A                  
 -0.618  -0.590  -0.500  -0.457  -0.454
 25 A    26 A    27 A    28 A    29 A                                          
 -- Virtual --                   
  0.027   0.062   0.074   0.098   0.100   0.120   0.153   0.175
 30 A    31 A    32 A    33 A    34 A    35 A    36 A    37 A                  
  0.190   0.205   0.235   0.244   0.279   0.305   0.332   0.361
 38 A    39 A    40 A    41 A    42 A    43 A    44 A    45 A                  
  0.365   0.450   0.498   0.535   0.539   0.554   0.594   0.721
 46 A    47 A    48 A    49 A    50 A    51 A    52 A    53 A                  
  0.737   0.744   0.775   0.789   0.929   0.946   0.987   1.030
 54 A    55 A    56 A    57 A    58 A    59 A    60 A    61 A                  
  1.032   1.090   1.218   1.320   1.441   1.540   1.613   1.621
 62 A    63 A    64 A    65 A    66 A    67 A    68 A    69 A                  
  1.871   2.001   2.040   2.132   2.231   2.279   2.287   2.429
 70 A    71 A    72 A    73 A    74 A    75 A    76 A    77 A                  
  2.500   2.678   2.749   2.989   3.009   3.313   4.014   4.047
 78 A    79 A    80 A    81 A    82 A    83 A    84 A    85 A                  
  4.147   4.171   4.212   4.260   4.365   4.401   4.470   4.502
 86 A    87 A    88 A    89 A    90 A    91 A    92 A    93 A                  
  4.522   4.542   4.614   4.872   5.053   5.489   6.892   6.949
 94 A    95 A    96 A    97 A    98 A    99 A   100 A   101 A                  
  7.114   7.219   8.158   8.174   8.253  36.538  37.028  49.435
102 A   103 A   104 A   105 A   106 A   107 A   108 A   109 A                  
 68.721 293.832 293.848 293.9621028.376
110 A   111 A   112 A   113 A   114 A                                          

 Occupation and symmetry of molecular orbitals

 Point group: C1 (1 irreducible representation).

                           A     All 
 -------------------------------------
 All molecular orbitals:
  - Alpha                  114   114 
  - Beta                   114   114 
 -------------------------------------
 Alpha orbitals:
  - Frozen occupied        12    12  
  - Active occupied        17    17  
  - Active virtual         85    85  
  - Frozen virtual         0     0   
 -------------------------------------
 Beta orbitals:
  - Frozen occupied        12    12  
  - Active occupied        17    17  
  - Active virtual         85    85  
  - Frozen virtual         0     0   
 -------------------------------------

 Import integrals:   CPU 0.00 s  wall 0.00 s

 Import integrals:   CPU 30.82 s  wall 7.42 s

 MP2 amplitudes:   CPU 0.19 s  wall 0.14 s

Running a double precision version
           CCSD T amplitudes will be solved using DIIS.

           Start     Size      MaxIter   EConv     TConv     
           3         7         100       1.00e-07  1.00e-05  
 ------------------------------------------------------------------------------
           Energy (a.u.)   Ediff      Tdiff       Comment
 ------------------------------------------------------------------------------
         -2781.44471233                           
     1   -2781.41284947   3.19e-02   7.76e-01     
     2   -2781.44255343   2.97e-02   1.04e-01     
     3   -2781.43995378   2.60e-03   4.55e-02     
     4   -2781.44295163   3.00e-03   1.79e-02     Switched to DIIS steps.
     5   -2781.44398589   1.03e-03   1.20e-02     
     6   -2781.44408341   9.75e-05   3.30e-03     
     7   -2781.44408944   6.03e-06   1.15e-03     
     8   -2781.44409267   3.23e-06   4.36e-04     
     9   -2781.44409604   3.37e-06   2.13e-04     
    10   -2781.44409561   4.21e-07   7.63e-05     
    11   -2781.44409636   7.47e-07   3.50e-05     
    12   -2781.44409623   1.32e-07   1.37e-05     
    13   -2781.44409625   2.39e-08   4.27e-06     
 ------------------------------------------------------------------------------
         -2781.44409625                           CCSD T converged.

End of double precision
 SCF energy                 = -2780.60585360
 MP2 energy                 = -2781.44471233
 CCSD correlation energy     =    -0.83824266
 CCSD total energy           = -2781.44409625

 CCSD  T1^2 = 0.0130  T2^2 = 0.2515  Leading amplitudes:

 Amplitude    Orbitals with energies
 -0.0248       26 (A) A                  ->    31 (A) A                   
              -0.5901                          0.0618                     
 -0.0248       26 (A) B                  ->    31 (A) B                   
              -0.5901                          0.0618                     
 -0.0239       24 (A) A                  ->    31 (A) A                   
              -0.7365                          0.0618                     
 -0.0239       24 (A) B                  ->    31 (A) B                   
              -0.7365                          0.0618                     

 Amplitude    Orbitals with energies
 -0.0774       26 (A) A      26 (A) B    ->    31 (A) A      31 (A) B     
              -0.5901       -0.5901            0.0618        0.0618       
  0.0774       26 (A) A      26 (A) B    ->    31 (A) B      31 (A) A     
              -0.5901       -0.5901            0.0618        0.0618       
  0.0774       26 (A) B      26 (A) A    ->    31 (A) A      31 (A) B     
              -0.5901       -0.5901            0.0618        0.0618       
 -0.0774       26 (A) B      26 (A) A    ->    31 (A) B      31 (A) A     
              -0.5901       -0.5901            0.0618        0.0618       

 Computing CCSD intemediates for later calculations in double precision
 Finished.

Running a double precision version
           CCSD Lambda amplitudes will be solved using DIIS.
           Start     Size      MaxIter   EConv     LConv     
           3         7         100       1.00e-07  1.00e-05  
 ------------------------------------------------------------------------------
            Enorm      Ldiff       Comment
 ------------------------------------------------------------------------------
     1     5.50e-02   3.68e-02     
     2     1.71e-02   5.83e-03     
     3     7.47e-03   1.11e-03     
     4     3.82e-03   1.10e-03     Switched to DIIS steps.
     5     1.31e-03   6.48e-04     
     6     6.52e-04   1.97e-04     
     7     2.36e-04   4.90e-05     
     8     9.77e-05   1.06e-06     
     9     3.49e-05   7.79e-06     
    10     1.19e-05   2.67e-06     
    11     5.34e-06   7.48e-07     
    12     2.13e-06   2.30e-07     
    13     1.12e-06   2.68e-08     
    14     5.59e-07   5.57e-08     
    15     2.70e-07   1.98e-08     
    16     1.43e-07   1.19e-08     
    17     6.73e-08   8.70e-09     
 ------------------------------------------------------------------------------
                                   CCSD Lambda converged.

 Computing density matrices in double precision...
           Orbital response amplitudes will be solved using DIIS.
           Start     Size      MaxIter   EConv     LConv     
           3         7         100       1.00e-06  1.00e-06  
 ------------------------------------------------------------------------------
            Enorm      Ldiff       Comment
 ------------------------------------------------------------------------------
     1     1.19e-01   3.95e-03     
     2     1.25e-01   2.59e-03     
     3     1.56e-01   2.98e-02     
     4     1.42e-02   7.08e-02     Switched to DIIS steps.
     5     5.74e-03   3.69e-04     
     6     9.72e-04   7.40e-04     
     7     4.53e-04   2.26e-05     
     8     1.45e-04   1.06e-04     
     9     4.81e-05   2.93e-05     
    10     9.31e-06   1.10e-05     
    11     3.20e-06   1.12e-07     
    12     1.03e-06   6.27e-08     
    13     4.41e-07   1.59e-07     
 ------------------------------------------------------------------------------
                                   Orbital response converged.

 Computing density matrices... Done.
 CCSD calculation:   CPU 1136.72 s  wall 198.37 s

 Transferring MO TPDM to AO TPDM
 Transferring g2_o1o1o1o1
 Transferring g2_o1o1o1v1
 Transferring g2_o1o1v1v1
 Transferring g2_o1v1o1v1
 Transferring g2_o1v1v1v1
 Transferring g2_v1v1v1v1
 Adding separable TPDM
 Computing TPDM gradient
 --------------------------------------------------------
 2e gradient
  Atom          X               Y               Z
 --------------------------------------------------------
    1        -34.100845        4.115995       -0.000000  
    2          7.263775      -19.251103        0.000000  
    3         10.552479       17.283197        0.000000  
    4         16.284591       -2.148089        0.000000  
 --------------------------------------------------------
 --------------------------------------------------------
 Final gradient
  Atom          X               Y               Z
 --------------------------------------------------------
    1        -34.100845        4.115995       -0.000000  
    2          7.263775      -19.251103        0.000000  
    3         10.552479       17.283197        0.000000  
    4         16.284591       -2.148089        0.000000  
 --------------------------------------------------------
 Analytic gradient from two-electron contribution:   CPU 210.31 s  wall 61.44 s

 Total ccman2 time:   CPU 1384.13 s  wall 269.32 s


 --------------------------------------------------------------

                    Orbital Energies (a.u.)
 --------------------------------------------------------------

 Alpha MOs
 -- Occupied --
******* -65.225 -58.585 -58.583 -58.583 -26.352 -15.782 -15.735
 -9.904  -7.520  -7.507  -7.507  -3.260  -3.255  -3.254  -3.240
 -3.240  -1.672  -1.424  -1.079  -0.898  -0.753  -0.737  -0.736
 -0.618  -0.590  -0.500  -0.457  -0.454
 -- Virtual --
  0.027   0.062   0.074   0.098   0.100   0.120   0.153   0.175
  0.190   0.205   0.235   0.244   0.279   0.305   0.332   0.361
  0.365   0.450   0.498   0.535   0.539   0.554   0.594   0.721
  0.737   0.744   0.775   0.789   0.929   0.946   0.987   1.030
  1.032   1.090   1.218   1.320   1.441   1.540   1.613   1.621
  1.871   2.001   2.040   2.132   2.231   2.279   2.287   2.429
  2.500   2.678   2.749   2.989   3.009   3.313   4.014   4.047
  4.147   4.171   4.212   4.260   4.365   4.401   4.470   4.502
  4.522   4.542   4.614   4.872   5.053   5.489   6.892   6.949
  7.114   7.219   8.158   8.174   8.253  36.538  37.028  49.435
 68.721 293.832 293.848 293.9621028.376
 --------------------------------------------------------------

          Ground-State Mulliken Net Atomic Charges

     Atom                 Charge (a.u.)
  ----------------------------------------
      1 Br                    0.057601
      2 N                     0.068519
      3 N                    -0.089478
      4 F                    -0.036641
  ----------------------------------------
  Sum of atomic charges =    -0.000000

 -----------------------------------------------------------------
                    Cartesian Multipole Moments
 -----------------------------------------------------------------
    Charge (ESU x 10^10)
                -0.0000
    Dipole Moment (Debye)
         X       1.7339      Y      -0.2524      Z       0.0000
       Tot       1.7521
    Quadrupole Moments (Debye-Ang)
        XX     -35.7528     XY      -0.3277     YY     -36.1155
        XZ      -0.0000     YZ      -0.0000     ZZ     -33.7892
    Octopole Moments (Debye-Ang^2)
       XXX      33.3891    XXY      -2.0004    XYY       6.1761
       YYY      -0.6089    XXZ      -0.0000    XYZ       0.0000
       YYZ       0.0000    XZZ       3.3545    YZZ      -0.1031
       ZZZ       0.0000
    Hexadecapole Moments (Debye-Ang^3)
      XXXX    -488.0563   XXXY      -5.6407   XXYY     -90.0791
      XYYY      -1.4689   YYYY     -56.5328   XXXZ       0.0000
      XXYZ      -0.0000   XYYZ      -0.0000   YYYZ      -0.0000
      XXZZ     -84.7919   XYZZ      -0.4035   YYZZ     -14.7593
      XZZZ      -0.0000   YZZZ      -0.0000   ZZZZ     -34.6346
 -----------------------------------------------------------------
 DrvMan completing analytic gradient of the correlated energy
 Correlated dipole moment
            1
    1   0.6821575
    2  -0.0992983
    3   0.0000000
 Energy read as -2781.444096253
 Full Analytical Gradient: (in a.u., or Hartree/Bohr)
             1             2             3             4
    1   -0.00003246    0.00044087   -0.00012977   -0.00027863
    2   -0.00004887    0.00104839   -0.00125687    0.00025734
    3    0.00000000    0.00000000    0.00000000   -0.00000000
 Gradient time:  CPU 1.42 s  wall 1.47 s
 ----------------------------------------------------------------
             Standard Nuclear Orientation (Angstroms)
    I     Atom           X                Y                Z
 ----------------------------------------------------------------
    1      Br      1.1253835994    -0.0264040547    -0.0000000000
    2      N      -0.6984845988     0.5395350008     0.0000000000
    3      N      -1.4153612011    -0.4465041675     0.0010000000
    4      F      -2.7323894868     0.0303251200    -0.0000000000
 ----------------------------------------------------------------
 Nuclear Repulsion Energy =   222.4109759767 hartrees
 There are       29 alpha and       29 beta electrons

                       Distance Matrix (Angstroms)
             Br(  1)   N (  2)   N (  3)
   N (  2)  1.909655
   N (  3)  2.575242  1.219092
   F (  4)  3.858190  2.096679  1.400689

 Requested basis set is 6-311++G(d,p)
 There are 37 shells and 114 basis functions
 A cutoff of  1.0D-14 yielded    637 shell pairs
 There are      6247 function pairs (      6923 Cartesian)
 Smallest overlap matrix eigenvalue = 2.44E-04
 Guess MOs from SCF MO coefficient file

 -----------------------------------------------------------------------
  General SCF calculation program by
  Eric Jon Sundstrom, Paul Horn, Yuezhi Mao, Dmitri Zuev, Alec White,
  David Stuck, Shaama M.S., Shane Yost, Joonho Lee, David Small,
  Daniel Levine, Susi Lehtola, Hugh Burton, Evgeny Epifanovsky
 -----------------------------------------------------------------------
 Hartree-Fock
 using 6 threads for integral computing
 -------------------------------------------------------
 OpenMP Integral computing Module                
 Release: version 2.0, May 2017, Q-Chem Inc. Pleasanton 
 -------------------------------------------------------
 A restricted SCF calculation will be
 performed using DIIS
 SCF converges when DIIS error is below 1.0e-08
 ---------------------------------------
  Cycle       Energy         DIIS error
 ---------------------------------------
    1   -2780.6059821706      3.00e-05  
    2   -2780.6059838479      8.76e-06  
    3   -2780.6059840760      4.68e-06  
    4   -2780.6059841317      1.92e-06  
    5   -2780.6059841484      9.62e-07  
    6   -2780.6059841547      4.80e-07  
    7   -2780.6059841567      2.31e-07  
    8   -2780.6059841570      8.87e-08  
    9   -2780.6059841570      3.34e-08  
   10   -2780.6059841570      1.61e-08  
   11   -2780.6059841570      4.46e-09  Convergence criterion met
 ---------------------------------------
 SCF time:   CPU 6.13s  wall 1.00s 
 SCF   energy in the final basis set =    -2780.6059841570
 Total energy in the final basis set =    -2780.6059841570


 ------------------------------------------------------------------------------

   CCMAN2: suite of methods based on coupled cluster
           and equation of motion theories.

   Components:
   * libvmm-1.3-trunk
     by Evgeny Epifanovsky, Ilya Kaliman.
   * libtensor-2.5-trunk
     by Evgeny Epifanovsky, Michael Wormit, Dmitry Zuev, Sam Manzer, 
        Ilya Kaliman.
   * libcc-2.5-trunk
     by Evgeny Epifanovsky, Arik Landau, Tomasz Kus, Kirill Khistyaev, 
        Dmitry Zuev, Prashant Manohar, Xintian Feng, Anna Krylov, 
        Matthew Goldey, Alec White, Thomas Jagau, Kaushik Nanda, 
        Anastasia Gunina, Alexander Kunitsa, Joonho Lee.

   CCMAN original authors:
   Anna I. Krylov, C. David Sherrill, Steven R. Gwaltney,
   Edward F. C. Byrd (2000)
   Sergey V. Levchenko, Lyudmila V. Slipchenko, Tao Wang,
   Ana-Maria C. Cristian (2003)
   Piotr A. Pieniazek, C. Melania Oana, Evgeny Epifanovsky (2007)
   Prashant Manohar (2009)

 ------------------------------------------------------------------------------


 Allocating and initializing 63808MB of RAM...
 Calculation will run on 6 cores.


 Alpha MOs, Restricted
 -- Occupied --                  
-490.09  -65.22  -58.59  -58.58  -58.58  -26.35  -15.78  -15.74
  1 A     2 A     3 A     4 A     5 A     6 A     7 A     8 A                  
 -9.904  -7.520  -7.507  -7.507  -3.260  -3.255  -3.254  -3.240
  9 A    10 A    11 A    12 A    13 A    14 A    15 A    16 A                  
 -3.240  -1.672  -1.424  -1.079  -0.898  -0.754  -0.737  -0.737
 17 A    18 A    19 A    20 A    21 A    22 A    23 A    24 A                  
 -0.618  -0.590  -0.500  -0.457  -0.454
 25 A    26 A    27 A    28 A    29 A                                          
 -- Virtual --                   
  0.027   0.062   0.074   0.098   0.100   0.120   0.153   0.175
 30 A    31 A    32 A    33 A    34 A    35 A    36 A    37 A                  
  0.190   0.205   0.236   0.244   0.279   0.305   0.332   0.361
 38 A    39 A    40 A    41 A    42 A    43 A    44 A    45 A                  
  0.365   0.450   0.498   0.535   0.539   0.554   0.594   0.721
 46 A    47 A    48 A    49 A    50 A    51 A    52 A    53 A                  
  0.737   0.744   0.775   0.789   0.929   0.946   0.987   1.030
 54 A    55 A    56 A    57 A    58 A    59 A    60 A    61 A                  
  1.032   1.090   1.218   1.320   1.441   1.540   1.613   1.621
 62 A    63 A    64 A    65 A    66 A    67 A    68 A    69 A                  
  1.871   2.002   2.039   2.132   2.231   2.279   2.287   2.429
 70 A    71 A    72 A    73 A    74 A    75 A    76 A    77 A                  
  2.500   2.679   2.749   2.990   3.010   3.314   4.014   4.047
 78 A    79 A    80 A    81 A    82 A    83 A    84 A    85 A                  
  4.147   4.171   4.212   4.260   4.366   4.401   4.471   4.502
 86 A    87 A    88 A    89 A    90 A    91 A    92 A    93 A                  
  4.522   4.542   4.614   4.872   5.053   5.490   6.892   6.948
 94 A    95 A    96 A    97 A    98 A    99 A   100 A   101 A                  
  7.114   7.219   8.158   8.174   8.253  36.538  37.031  49.435
102 A   103 A   104 A   105 A   106 A   107 A   108 A   109 A                  
 68.721 293.832 293.848 293.9621028.376
110 A   111 A   112 A   113 A   114 A                                          

 Beta MOs, Restricted
 -- Occupied --                  
-490.09  -65.22  -58.59  -58.58  -58.58  -26.35  -15.78  -15.74
  1 A     2 A     3 A     4 A     5 A     6 A     7 A     8 A                  
 -9.904  -7.520  -7.507  -7.507  -3.260  -3.255  -3.254  -3.240
  9 A    10 A    11 A    12 A    13 A    14 A    15 A    16 A                  
 -3.240  -1.672  -1.424  -1.079  -0.898  -0.754  -0.737  -0.737
 17 A    18 A    19 A    20 A    21 A    22 A    23 A    24 A                  
 -0.618  -0.590  -0.500  -0.457  -0.454
 25 A    26 A    27 A    28 A    29 A                                          
 -- Virtual --                   
  0.027   0.062   0.074   0.098   0.100   0.120   0.153   0.175
 30 A    31 A    32 A    33 A    34 A    35 A    36 A    37 A                  
  0.190   0.205   0.236   0.244   0.279   0.305   0.332   0.361
 38 A    39 A    40 A    41 A    42 A    43 A    44 A    45 A                  
  0.365   0.450   0.498   0.535   0.539   0.554   0.594   0.721
 46 A    47 A    48 A    49 A    50 A    51 A    52 A    53 A                  
  0.737   0.744   0.775   0.789   0.929   0.946   0.987   1.030
 54 A    55 A    56 A    57 A    58 A    59 A    60 A    61 A                  
  1.032   1.090   1.218   1.320   1.441   1.540   1.613   1.621
 62 A    63 A    64 A    65 A    66 A    67 A    68 A    69 A                  
  1.871   2.002   2.039   2.132   2.231   2.279   2.287   2.429
 70 A    71 A    72 A    73 A    74 A    75 A    76 A    77 A                  
  2.500   2.679   2.749   2.990   3.010   3.314   4.014   4.047
 78 A    79 A    80 A    81 A    82 A    83 A    84 A    85 A                  
  4.147   4.171   4.212   4.260   4.366   4.401   4.471   4.502
 86 A    87 A    88 A    89 A    90 A    91 A    92 A    93 A                  
  4.522   4.542   4.614   4.872   5.053   5.490   6.892   6.948
 94 A    95 A    96 A    97 A    98 A    99 A   100 A   101 A                  
  7.114   7.219   8.158   8.174   8.253  36.538  37.031  49.435
102 A   103 A   104 A   105 A   106 A   107 A   108 A   109 A                  
 68.721 293.832 293.848 293.9621028.376
110 A   111 A   112 A   113 A   114 A                                          

 Occupation and symmetry of molecular orbitals

 Point group: C1 (1 irreducible representation).

                           A     All 
 -------------------------------------
 All molecular orbitals:
  - Alpha                  114   114 
  - Beta                   114   114 
 -------------------------------------
 Alpha orbitals:
  - Frozen occupied        12    12  
  - Active occupied        17    17  
  - Active virtual         85    85  
  - Frozen virtual         0     0   
 -------------------------------------
 Beta orbitals:
  - Frozen occupied        12    12  
  - Active occupied        17    17  
  - Active virtual         85    85  
  - Frozen virtual         0     0   
 -------------------------------------

 Import integrals:   CPU 0.00 s  wall 0.00 s

 Import integrals:   CPU 28.38 s  wall 6.45 s

 MP2 amplitudes:   CPU 0.18 s  wall 0.14 s

Running a double precision version
           CCSD T amplitudes will be solved using DIIS.

           Start     Size      MaxIter   EConv     TConv     
           3         7         100       1.00e-07  1.00e-05  
 ------------------------------------------------------------------------------
           Energy (a.u.)   Ediff      Tdiff       Comment
 ------------------------------------------------------------------------------
         -2781.44468337                           
     1   -2781.41288599   3.18e-02   7.75e-01     
     2   -2781.44255107   2.97e-02   1.04e-01     
     3   -2781.43996280   2.59e-03   4.54e-02     
     4   -2781.44295496   2.99e-03   1.79e-02     Switched to DIIS steps.
     5   -2781.44398753   1.03e-03   1.20e-02     
     6   -2781.44408465   9.71e-05   3.29e-03     
     7   -2781.44409067   6.02e-06   1.15e-03     
     8   -2781.44409390   3.23e-06   4.35e-04     
     9   -2781.44409726   3.36e-06   2.13e-04     
    10   -2781.44409684   4.22e-07   7.62e-05     
    11   -2781.44409758   7.44e-07   3.49e-05     
    12   -2781.44409745   1.32e-07   1.36e-05     
    13   -2781.44409747   2.34e-08   4.25e-06     
 ------------------------------------------------------------------------------
         -2781.44409747                           CCSD T converged.

End of double precision
 SCF energy                 = -2780.60598416
 MP2 energy                 = -2781.44468337
 CCSD correlation energy     =    -0.83811332
 CCSD total energy           = -2781.44409747

 CCSD  T1^2 = 0.0130  T2^2 = 0.2514  Leading amplitudes:

 Amplitude    Orbitals with energies
  0.0247       26 (A) A                  ->    31 (A) A                   
              -0.5903                          0.0621                     
  0.0247       26 (A) B                  ->    31 (A) B                   
              -0.5903                          0.0621                     
  0.0239       24 (A) A                  ->    31 (A) A                   
              -0.7366                          0.0621                     
  0.0239       24 (A) B                  ->    31 (A) B                   
              -0.7366                          0.0621                     

 Amplitude    Orbitals with energies
 -0.0772       26 (A) A      26 (A) B    ->    31 (A) A      31 (A) B     
              -0.5903       -0.5903            0.0621        0.0621       
  0.0772       26 (A) A      26 (A) B    ->    31 (A) B      31 (A) A     
              -0.5903       -0.5903            0.0621        0.0621       
  0.0772       26 (A) B      26 (A) A    ->    31 (A) A      31 (A) B     
              -0.5903       -0.5903            0.0621        0.0621       
 -0.0772       26 (A) B      26 (A) A    ->    31 (A) B      31 (A) A     
              -0.5903       -0.5903            0.0621        0.0621       

 Computing CCSD intemediates for later calculations in double precision
 Finished.

Running a double precision version
           CCSD Lambda amplitudes will be solved using DIIS.
           Start     Size      MaxIter   EConv     LConv     
           3         7         100       1.00e-07  1.00e-05  
 ------------------------------------------------------------------------------
            Enorm      Ldiff       Comment
 ------------------------------------------------------------------------------
     1     5.50e-02   3.68e-02     
     2     1.70e-02   5.82e-03     
     3     7.45e-03   1.11e-03     
     4     3.81e-03   1.10e-03     Switched to DIIS steps.
     5     1.30e-03   6.47e-04     
     6     6.51e-04   1.96e-04     
     7     2.36e-04   4.89e-05     
     8     9.74e-05   1.05e-06     
     9     3.48e-05   7.75e-06     
    10     1.18e-05   2.65e-06     
    11     5.30e-06   7.40e-07     
    12     2.11e-06   2.27e-07     
    13     1.11e-06   2.64e-08     
    14     5.52e-07   5.49e-08     
    15     2.67e-07   1.97e-08     
    16     1.42e-07   1.18e-08     
    17     6.68e-08   8.65e-09     
 ------------------------------------------------------------------------------
                                   CCSD Lambda converged.

 Computing density matrices in double precision...
           Orbital response amplitudes will be solved using DIIS.
           Start     Size      MaxIter   EConv     LConv     
           3         7         100       1.00e-06  1.00e-06  
 ------------------------------------------------------------------------------
            Enorm      Ldiff       Comment
 ------------------------------------------------------------------------------
     1     1.19e-01   3.90e-03     
     2     1.25e-01   2.55e-03     
     3     1.55e-01   2.97e-02     
     4     1.42e-02   7.07e-02     Switched to DIIS steps.
     5     5.72e-03   3.75e-04     
     6     9.70e-04   7.36e-04     
     7     4.51e-04   2.15e-05     
     8     1.44e-04   1.05e-04     
     9     4.81e-05   2.92e-05     
    10     9.25e-06   1.10e-05     
    11     3.17e-06   1.21e-07     
    12     1.01e-06   5.85e-08     
    13     4.39e-07   1.58e-07     
 ------------------------------------------------------------------------------
                                   Orbital response converged.

 Computing density matrices... Done.
 CCSD calculation:   CPU 1137.78 s  wall 198.67 s

 Transferring MO TPDM to AO TPDM
 Transferring g2_o1o1o1o1
 Transferring g2_o1o1o1v1
 Transferring g2_o1o1v1v1
 Transferring g2_o1v1o1v1
 Transferring g2_o1v1v1v1
 Transferring g2_v1v1v1v1
 Adding separable TPDM
 Computing TPDM gradient
 --------------------------------------------------------
 2e gradient
  Atom          X               Y               Z
 --------------------------------------------------------
    1        -34.102348        4.119079        0.004493  
    2          7.247329      -19.255701        0.013111  
    3         10.565167       17.277848       -0.024103  
    4         16.289851       -2.141226        0.006499  
 --------------------------------------------------------
 --------------------------------------------------------
 Final gradient
  Atom          X               Y               Z
 --------------------------------------------------------
    1        -34.102348        4.119079        0.004493  
    2          7.247329      -19.255701        0.013111  
    3         10.565167       17.277848       -0.024103  
    4         16.289851       -2.141226        0.006499  
 --------------------------------------------------------
 Analytic gradient from two-electron contribution:   CPU 199.87 s  wall 59.26 s

 Total ccman2 time:   CPU 1375.59 s  wall 267.65 s


 --------------------------------------------------------------

                    Orbital Energies (a.u.)
 --------------------------------------------------------------

 Alpha MOs
 -- Occupied --
******* -65.225 -58.585 -58.583 -58.583 -26.352 -15.782 -15.735
 -9.904  -7.520  -7.507  -7.507  -3.260  -3.255  -3.254  -3.240
 -3.240  -1.672  -1.424  -1.079  -0.898  -0.754  -0.737  -0.737
 -0.618  -0.590  -0.500  -0.457  -0.454
 -- Virtual --
  0.027   0.062   0.074   0.098   0.100   0.120   0.153   0.175
  0.190   0.205   0.236   0.244   0.279   0.305   0.332   0.361
  0.365   0.450   0.498   0.535   0.539   0.554   0.594   0.721
  0.737   0.744   0.775   0.789   0.929   0.946   0.987   1.030
  1.032   1.090   1.218   1.320   1.441   1.540   1.613   1.621
  1.871   2.002   2.039   2.132   2.231   2.279   2.287   2.429
  2.500   2.679   2.749   2.990   3.010   3.314   4.014   4.047
  4.147   4.171   4.212   4.260   4.366   4.401   4.471   4.502
  4.522   4.542   4.614   4.872   5.053   5.490   6.892   6.948
  7.114   7.219   8.158   8.174   8.253  36.538  37.031  49.435
 68.721 293.832 293.848 293.9621028.376
 --------------------------------------------------------------

          Ground-State Mulliken Net Atomic Charges

     Atom                 Charge (a.u.)
  ----------------------------------------
      1 Br                    0.057776
      2 N                     0.068722
      3 N                    -0.090061
      4 F                    -0.036437
  ----------------------------------------
  Sum of atomic charges =    -0.000000

 -----------------------------------------------------------------
                    Cartesian Multipole Moments
 -----------------------------------------------------------------
    Charge (ESU x 10^10)
                -0.0000
    Dipole Moment (Debye)
         X       1.7335      Y      -0.2515      Z       0.0004
       Tot       1.7517
    Quadrupole Moments (Debye-Ang)
        XX     -35.7477     XY      -0.3296     YY     -36.1162
        XZ      -0.0011     YZ       0.0026     ZZ     -33.7875
    Octopole Moments (Debye-Ang^2)
       XXX      33.3775    XXY      -2.0038    XYY       6.1768
       YYY      -0.6269    XXZ      -0.0059    XYZ      -0.0025
       YYZ      -0.0062    XZZ       3.3521    YZZ      -0.1081
       ZZZ      -0.0155
    Hexadecapole Moments (Debye-Ang^3)
      XXXX    -488.0080   XXXY      -5.6171   XXYY     -90.0756
      XYYY      -1.4448   YYYY     -56.5059   XXXZ       0.0212
      XXYZ       0.0057   XYYZ       0.0087   YYYZ       0.0119
      XXZZ     -84.7871   XYZZ      -0.3964   YYZZ     -14.7548
      XZZZ       0.0207   YZZZ       0.0093   ZZZZ     -34.6330
 -----------------------------------------------------------------
 DrvMan completing analytic gradient of the correlated energy
 Correlated dipole moment
            1
    1   0.6820259
    2  -0.0989649
    3   0.0001384
 Energy read as -2781.444097472
 Full Analytical Gradient: (in a.u., or Hartree/Bohr)
             1             2             3             4
    1   -0.00003247   -0.00004299    0.00022008   -0.00014462
    2   -0.00003200    0.00004269   -0.00006700    0.00005631
    3   -0.00002175    0.00002341    0.00002773   -0.00002939
 Gradient time:  CPU 1.44 s  wall 1.51 s
 ----------------------------------------------------------------
             Standard Nuclear Orientation (Angstroms)
    I     Atom           X                Y                Z
 ----------------------------------------------------------------
    1      Br      1.1253835994    -0.0264040547    -0.0000000000
    2      N      -0.6984845988     0.5395350008     0.0000000000
    3      N      -1.4153612011    -0.4465041675     0.0000000000
    4      F      -2.7313894868     0.0303251200    -0.0000000000
 ----------------------------------------------------------------
 Nuclear Repulsion Energy =   222.4455403042 hartrees
 There are       29 alpha and       29 beta electrons

                       Distance Matrix (Angstroms)
             Br(  1)   N (  2)   N (  3)
   N (  2)  1.909655
   N (  3)  2.575241  1.219092
   F (  4)  3.857190  2.095709  1.399749

 Requested basis set is 6-311++G(d,p)
 There are 37 shells and 114 basis functions
 A cutoff of  1.0D-14 yielded    637 shell pairs
 There are      6247 function pairs (      6923 Cartesian)
 Smallest overlap matrix eigenvalue = 2.44E-04
 Guess MOs from SCF MO coefficient file

 -----------------------------------------------------------------------
  General SCF calculation program by
  Eric Jon Sundstrom, Paul Horn, Yuezhi Mao, Dmitri Zuev, Alec White,
  David Stuck, Shaama M.S., Shane Yost, Joonho Lee, David Small,
  Daniel Levine, Susi Lehtola, Hugh Burton, Evgeny Epifanovsky
 -----------------------------------------------------------------------
 Hartree-Fock
 using 6 threads for integral computing
 -------------------------------------------------------
 OpenMP Integral computing Module                
 Release: version 2.0, May 2017, Q-Chem Inc. Pleasanton 
 -------------------------------------------------------
 A restricted SCF calculation will be
 performed using DIIS
 SCF converges when DIIS error is below 1.0e-08
 ---------------------------------------
  Cycle       Energy         DIIS error
 ---------------------------------------
    1   -2780.6060418947      2.65e-05  
    2   -2780.6060432541      7.03e-06  
    3   -2780.6060434460      3.34e-06  
    4   -2780.6060434789      1.71e-06  
    5   -2780.6060434948      8.19e-07  
    6   -2780.6060435000      3.75e-07  
    7   -2780.6060435012      1.44e-07  
    8   -2780.6060435013      6.36e-08  
    9   -2780.6060435013      2.61e-08  
   10   -2780.6060435013      7.45e-09  Convergence criterion met
 ---------------------------------------
 SCF time:   CPU 5.55s  wall 2.00s 
 SCF   energy in the final basis set =    -2780.6060435013
 Total energy in the final basis set =    -2780.6060435013


 ------------------------------------------------------------------------------

   CCMAN2: suite of methods based on coupled cluster
           and equation of motion theories.

   Components:
   * libvmm-1.3-trunk
     by Evgeny Epifanovsky, Ilya Kaliman.
   * libtensor-2.5-trunk
     by Evgeny Epifanovsky, Michael Wormit, Dmitry Zuev, Sam Manzer, 
        Ilya Kaliman.
   * libcc-2.5-trunk
     by Evgeny Epifanovsky, Arik Landau, Tomasz Kus, Kirill Khistyaev, 
        Dmitry Zuev, Prashant Manohar, Xintian Feng, Anna Krylov, 
        Matthew Goldey, Alec White, Thomas Jagau, Kaushik Nanda, 
        Anastasia Gunina, Alexander Kunitsa, Joonho Lee.

   CCMAN original authors:
   Anna I. Krylov, C. David Sherrill, Steven R. Gwaltney,
   Edward F. C. Byrd (2000)
   Sergey V. Levchenko, Lyudmila V. Slipchenko, Tao Wang,
   Ana-Maria C. Cristian (2003)
   Piotr A. Pieniazek, C. Melania Oana, Evgeny Epifanovsky (2007)
   Prashant Manohar (2009)

 ------------------------------------------------------------------------------


 Allocating and initializing 63808MB of RAM...
 Calculation will run on 6 cores.


 Alpha MOs, Restricted
 -- Occupied --                  
-490.09  -65.22  -58.59  -58.58  -58.58  -26.35  -15.78  -15.74
  1 A     2 A     3 A     4 A     5 A     6 A     7 A     8 A                  
 -9.904  -7.520  -7.507  -7.507  -3.260  -3.255  -3.254  -3.239
  9 A    10 A    11 A    12 A    13 A    14 A    15 A    16 A                  
 -3.239  -1.673  -1.424  -1.079  -0.898  -0.754  -0.737  -0.737
 17 A    18 A    19 A    20 A    21 A    22 A    23 A    24 A                  
 -0.618  -0.590  -0.500  -0.457  -0.454
 25 A    26 A    27 A    28 A    29 A                                          
 -- Virtual --                   
  0.027   0.062   0.074   0.098   0.100   0.120   0.153   0.175
 30 A    31 A    32 A    33 A    34 A    35 A    36 A    37 A                  
  0.190   0.205   0.236   0.244   0.279   0.305   0.332   0.361
 38 A    39 A    40 A    41 A    42 A    43 A    44 A    45 A                  
  0.365   0.450   0.498   0.535   0.539   0.554   0.594   0.721
 46 A    47 A    48 A    49 A    50 A    51 A    52 A    53 A                  
  0.737   0.744   0.775   0.789   0.929   0.946   0.988   1.030
 54 A    55 A    56 A    57 A    58 A    59 A    60 A    61 A                  
  1.032   1.090   1.218   1.320   1.441   1.540   1.613   1.621
 62 A    63 A    64 A    65 A    66 A    67 A    68 A    69 A                  
  1.871   2.002   2.039   2.132   2.231   2.279   2.287   2.429
 70 A    71 A    72 A    73 A    74 A    75 A    76 A    77 A                  
  2.500   2.679   2.749   2.990   3.010   3.314   4.014   4.047
 78 A    79 A    80 A    81 A    82 A    83 A    84 A    85 A                  
  4.147   4.170   4.212   4.260   4.366   4.402   4.472   4.502
 86 A    87 A    88 A    89 A    90 A    91 A    92 A    93 A                  
  4.522   4.543   4.614   4.872   5.054   5.491   6.892   6.948
 94 A    95 A    96 A    97 A    98 A    99 A   100 A   101 A                  
  7.115   7.220   8.158   8.174   8.253  36.538  37.031  49.435
102 A   103 A   104 A   105 A   106 A   107 A   108 A   109 A                  
 68.721 293.832 293.848 293.9621028.376
110 A   111 A   112 A   113 A   114 A                                          

 Beta MOs, Restricted
 -- Occupied --                  
-490.09  -65.22  -58.59  -58.58  -58.58  -26.35  -15.78  -15.74
  1 A     2 A     3 A     4 A     5 A     6 A     7 A     8 A                  
 -9.904  -7.520  -7.507  -7.507  -3.260  -3.255  -3.254  -3.239
  9 A    10 A    11 A    12 A    13 A    14 A    15 A    16 A                  
 -3.239  -1.673  -1.424  -1.079  -0.898  -0.754  -0.737  -0.737
 17 A    18 A    19 A    20 A    21 A    22 A    23 A    24 A                  
 -0.618  -0.590  -0.500  -0.457  -0.454
 25 A    26 A    27 A    28 A    29 A                                          
 -- Virtual --                   
  0.027   0.062   0.074   0.098   0.100   0.120   0.153   0.175
 30 A    31 A    32 A    33 A    34 A    35 A    36 A    37 A                  
  0.190   0.205   0.236   0.244   0.279   0.305   0.332   0.361
 38 A    39 A    40 A    41 A    42 A    43 A    44 A    45 A                  
  0.365   0.450   0.498   0.535   0.539   0.554   0.594   0.721
 46 A    47 A    48 A    49 A    50 A    51 A    52 A    53 A                  
  0.737   0.744   0.775   0.789   0.929   0.946   0.988   1.030
 54 A    55 A    56 A    57 A    58 A    59 A    60 A    61 A                  
  1.032   1.090   1.218   1.320   1.441   1.540   1.613   1.621
 62 A    63 A    64 A    65 A    66 A    67 A    68 A    69 A                  
  1.871   2.002   2.039   2.132   2.231   2.279   2.287   2.429
 70 A    71 A    72 A    73 A    74 A    75 A    76 A    77 A                  
  2.500   2.679   2.749   2.990   3.010   3.314   4.014   4.047
 78 A    79 A    80 A    81 A    82 A    83 A    84 A    85 A                  
  4.147   4.170   4.212   4.260   4.366   4.402   4.472   4.502
 86 A    87 A    88 A    89 A    90 A    91 A    92 A    93 A                  
  4.522   4.543   4.614   4.872   5.054   5.491   6.892   6.948
 94 A    95 A    96 A    97 A    98 A    99 A   100 A   101 A                  
  7.115   7.220   8.158   8.174   8.253  36.538  37.031  49.435
102 A   103 A   104 A   105 A   106 A   107 A   108 A   109 A                  
 68.721 293.832 293.848 293.9621028.376
110 A   111 A   112 A   113 A   114 A                                          

 Occupation and symmetry of molecular orbitals

 Point group: C1 (1 irreducible representation).

                           A     All 
 -------------------------------------
 All molecular orbitals:
  - Alpha                  114   114 
  - Beta                   114   114 
 -------------------------------------
 Alpha orbitals:
  - Frozen occupied        12    12  
  - Active occupied        17    17  
  - Active virtual         85    85  
  - Frozen virtual         0     0   
 -------------------------------------
 Beta orbitals:
  - Frozen occupied        12    12  
  - Active occupied        17    17  
  - Active virtual         85    85  
  - Frozen virtual         0     0   
 -------------------------------------

 Import integrals:   CPU 0.00 s  wall 0.00 s

 Import integrals:   CPU 29.06 s  wall 6.36 s

 MP2 amplitudes:   CPU 0.13 s  wall 0.09 s

Running a double precision version
           CCSD T amplitudes will be solved using DIIS.

           Start     Size      MaxIter   EConv     TConv     
           3         7         100       1.00e-07  1.00e-05  
 ------------------------------------------------------------------------------
           Energy (a.u.)   Ediff      Tdiff       Comment
 ------------------------------------------------------------------------------
         -2781.44467130                           
     1   -2781.41290725   3.18e-02   7.75e-01     
     2   -2781.44254871   2.96e-02   1.04e-01     
     3   -2781.43996808   2.58e-03   4.54e-02     
     4   -2781.44295656   2.99e-03   1.79e-02     Switched to DIIS steps.
     5   -2781.44398774   1.03e-03   1.20e-02     
     6   -2781.44408456   9.68e-05   3.28e-03     
     7   -2781.44409053   5.98e-06   1.15e-03     
     8   -2781.44409375   3.22e-06   4.34e-04     
     9   -2781.44409710   3.35e-06   2.13e-04     
    10   -2781.44409668   4.21e-07   7.60e-05     
    11   -2781.44409742   7.39e-07   3.48e-05     
    12   -2781.44409729   1.32e-07   1.36e-05     
    13   -2781.44409731   2.29e-08   4.23e-06     
 ------------------------------------------------------------------------------
         -2781.44409731                           CCSD T converged.

End of double precision
 SCF energy                 = -2780.60604350
 MP2 energy                 = -2781.44467130
 CCSD correlation energy     =    -0.83805381
 CCSD total energy           = -2781.44409731

 CCSD  T1^2 = 0.0130  T2^2 = 0.2513  Leading amplitudes:

 Amplitude    Orbitals with energies
 -0.0247       26 (A) A                  ->    31 (A) A                   
              -0.5902                          0.0621                     
 -0.0247       26 (A) B                  ->    31 (A) B                   
              -0.5902                          0.0621                     
  0.0239       24 (A) A                  ->    31 (A) A                   
              -0.7370                          0.0621                     
  0.0239       24 (A) B                  ->    31 (A) B                   
              -0.7370                          0.0621                     

 Amplitude    Orbitals with energies
 -0.0773       26 (A) A      26 (A) B    ->    31 (A) A      31 (A) B     
              -0.5902       -0.5902            0.0621        0.0621       
  0.0773       26 (A) A      26 (A) B    ->    31 (A) B      31 (A) A     
              -0.5902       -0.5902            0.0621        0.0621       
  0.0773       26 (A) B      26 (A) A    ->    31 (A) A      31 (A) B     
              -0.5902       -0.5902            0.0621        0.0621       
 -0.0773       26 (A) B      26 (A) A    ->    31 (A) B      31 (A) A     
              -0.5902       -0.5902            0.0621        0.0621       

 Computing CCSD intemediates for later calculations in double precision
 Finished.

Running a double precision version
           CCSD Lambda amplitudes will be solved using DIIS.
           Start     Size      MaxIter   EConv     LConv     
           3         7         100       1.00e-07  1.00e-05  
 ------------------------------------------------------------------------------
            Enorm      Ldiff       Comment
 ------------------------------------------------------------------------------
     1     5.49e-02   3.68e-02     
     2     1.70e-02   5.82e-03     
     3     7.44e-03   1.11e-03     
     4     3.80e-03   1.10e-03     Switched to DIIS steps.
     5     1.30e-03   6.46e-04     
     6     6.49e-04   1.96e-04     
     7     2.35e-04   4.87e-05     
     8     9.71e-05   1.07e-06     
     9     3.46e-05   7.73e-06     
    10     1.17e-05   2.64e-06     
    11     5.26e-06   7.37e-07     
    12     2.09e-06   2.26e-07     
    13     1.09e-06   2.65e-08     
    14     5.45e-07   5.45e-08     
    15     2.64e-07   1.95e-08     
    16     1.40e-07   1.17e-08     
    17     6.60e-08   8.57e-09     
 ------------------------------------------------------------------------------
                                   CCSD Lambda converged.

 Computing density matrices in double precision...
           Orbital response amplitudes will be solved using DIIS.
           Start     Size      MaxIter   EConv     LConv     
           3         7         100       1.00e-06  1.00e-06  
 ------------------------------------------------------------------------------
            Enorm      Ldiff       Comment
 ------------------------------------------------------------------------------
     1     1.18e-01   3.87e-03     
     2     1.25e-01   2.53e-03     
     3     1.55e-01   2.97e-02     
     4     1.42e-02   7.06e-02     Switched to DIIS steps.
     5     5.72e-03   3.82e-04     
     6     9.68e-04   7.37e-04     
     7     4.49e-04   2.20e-05     
     8     1.43e-04   1.05e-04     
     9     4.79e-05   2.91e-05     
    10     9.25e-06   1.10e-05     
    11     3.17e-06   1.24e-07     
    12     1.01e-06   5.78e-08     
    13     4.37e-07   1.56e-07     
 ------------------------------------------------------------------------------
                                   Orbital response converged.

 Computing density matrices... Done.
 CCSD calculation:   CPU 1137.77 s  wall 198.74 s

 Transferring MO TPDM to AO TPDM
 Transferring g2_o1o1o1o1
 Transferring g2_o1o1o1v1
 Transferring g2_o1o1v1v1
 Transferring g2_o1v1o1v1
 Transferring g2_o1v1v1v1
 Transferring g2_v1v1v1v1
 Adding separable TPDM
 Computing TPDM gradient
 --------------------------------------------------------
 2e gradient
  Atom          X               Y               Z
 --------------------------------------------------------
    1        -34.105055        4.119247        0.000000  
    2          7.249022      -19.254624       -0.000000  
    3         10.556062       17.283297        0.000001  
    4         16.299971       -2.147920       -0.000001  
 --------------------------------------------------------
 --------------------------------------------------------
 Final gradient
  Atom          X               Y               Z
 --------------------------------------------------------
    1        -34.105055        4.119247        0.000000  
    2          7.249022      -19.254624       -0.000000  
    3         10.556062       17.283297        0.000001  
    4         16.299971       -2.147920       -0.000001  
 --------------------------------------------------------
 Analytic gradient from two-electron contribution:   CPU 193.01 s  wall 54.48 s

 Total ccman2 time:   CPU 1364.59 s  wall 261.49 s


 --------------------------------------------------------------

                    Orbital Energies (a.u.)
 --------------------------------------------------------------

 Alpha MOs
 -- Occupied --
******* -65.225 -58.585 -58.583 -58.583 -26.352 -15.782 -15.735
 -9.904  -7.520  -7.507  -7.507  -3.260  -3.255  -3.254  -3.239
 -3.239  -1.673  -1.424  -1.079  -0.898  -0.754  -0.737  -0.737
 -0.618  -0.590  -0.500  -0.457  -0.454
 -- Virtual --
  0.027   0.062   0.074   0.098   0.100   0.120   0.153   0.175
  0.190   0.205   0.236   0.244   0.279   0.305   0.332   0.361
  0.365   0.450   0.498   0.535   0.539   0.554   0.594   0.721
  0.737   0.744   0.775   0.789   0.929   0.946   0.988   1.030
  1.032   1.090   1.218   1.320   1.441   1.540   1.613   1.621
  1.871   2.002   2.039   2.132   2.231   2.279   2.287   2.429
  2.500   2.679   2.749   2.990   3.010   3.314   4.014   4.047
  4.147   4.170   4.212   4.260   4.366   4.402   4.472   4.502
  4.522   4.543   4.614   4.872   5.054   5.491   6.892   6.948
  7.115   7.220   8.158   8.174   8.253  36.538  37.031  49.435
 68.721 293.832 293.848 293.9621028.376
 --------------------------------------------------------------

          Ground-State Mulliken Net Atomic Charges

     Atom                 Charge (a.u.)
  ----------------------------------------
      1 Br                    0.057599
      2 N                     0.068546
      3 N                    -0.090217
      4 F                    -0.035927
  ----------------------------------------
  Sum of atomic charges =    -0.000000

 -----------------------------------------------------------------
                    Cartesian Multipole Moments
 -----------------------------------------------------------------
    Charge (ESU x 10^10)
                -0.0000
    Dipole Moment (Debye)
         X       1.7269      Y      -0.2517      Z      -0.0000
       Tot       1.7452
    Quadrupole Moments (Debye-Ang)
        XX     -35.7321     XY      -0.3290     YY     -36.1170
        XZ      -0.0000     YZ       0.0000     ZZ     -33.7872
    Octopole Moments (Debye-Ang^2)
       XXX      33.2971    XXY      -2.0057    XYY       6.1684
       YYY      -0.6269    XXZ      -0.0000    XYZ      -0.0000
       YYZ       0.0000    XZZ       3.3420    YZZ      -0.1083
       ZZZ       0.0000
    Hexadecapole Moments (Debye-Ang^3)
      XXXX    -487.6722   XXXY      -5.6128   XXYY     -90.0410
      XYYY      -1.4449   YYYY     -56.5109   XXXZ      -0.0000
      XXYZ       0.0000   XYYZ      -0.0000   YYYZ       0.0000
      XXZZ     -84.7503   XYZZ      -0.3963   YYZZ     -14.7557
      XZZZ      -0.0000   YZZZ       0.0000   ZZZZ     -34.6341
 -----------------------------------------------------------------
 DrvMan completing analytic gradient of the correlated energy
 Correlated dipole moment
            1
    1   0.6794177
    2  -0.0990396
    3  -0.0000000
 Energy read as -2781.444097312
 Full Analytical Gradient: (in a.u., or Hartree/Bohr)
             1             2             3             4
    1   -0.00003156   -0.00025451   -0.00004780    0.00033387
    2   -0.00004014   -0.00001966    0.00006832   -0.00000852
    3   -0.00000001    0.00000001   -0.00000003    0.00000002
 Gradient time:  CPU 1.39 s  wall 1.41 s
 ----------------------------------------------------------------
             Standard Nuclear Orientation (Angstroms)
    I     Atom           X                Y                Z
 ----------------------------------------------------------------
    1      Br      1.1253835994    -0.0264040547    -0.0000000000
    2      N      -0.6984845988     0.5395350008     0.0000000000
    3      N      -1.4153612011    -0.4465041675     0.0000000000
    4      F      -2.7333894868     0.0303251200    -0.0000000000
 ----------------------------------------------------------------
 Nuclear Repulsion Energy =   222.3764781258 hartrees
 There are       29 alpha and       29 beta electrons

                       Distance Matrix (Angstroms)
             Br(  1)   N (  2)   N (  3)
   N (  2)  1.909655
   N (  3)  2.575241  1.219092
   F (  4)  3.859190  2.097649  1.401629

 Requested basis set is 6-311++G(d,p)
 There are 37 shells and 114 basis functions
 A cutoff of  1.0D-14 yielded    637 shell pairs
 There are      6247 function pairs (      6923 Cartesian)
 Smallest overlap matrix eigenvalue = 2.44E-04
 Guess MOs from SCF MO coefficient file

 -----------------------------------------------------------------------
  General SCF calculation program by
  Eric Jon Sundstrom, Paul Horn, Yuezhi Mao, Dmitri Zuev, Alec White,
  David Stuck, Shaama M.S., Shane Yost, Joonho Lee, David Small,
  Daniel Levine, Susi Lehtola, Hugh Burton, Evgeny Epifanovsky
 -----------------------------------------------------------------------
 Hartree-Fock
 using 6 threads for integral computing
 -------------------------------------------------------
 OpenMP Integral computing Module                
 Release: version 2.0, May 2017, Q-Chem Inc. Pleasanton 
 -------------------------------------------------------
 A restricted SCF calculation will be
 performed using DIIS
 SCF converges when DIIS error is below 1.0e-08
 ---------------------------------------
  Cycle       Energy         DIIS error
 ---------------------------------------
    1   -2780.6059216699      3.79e-05  
    2   -2780.6059238595      8.55e-06  
    3   -2780.6059240487      4.79e-06  
    4   -2780.6059240840      1.54e-06  
    5   -2780.6059240923      6.80e-07  
    6   -2780.6059240940      2.59e-07  
    7   -2780.6059240943      9.02e-08  
    8   -2780.6059240943      3.88e-08  
    9   -2780.6059240944      9.86e-09  Convergence criterion met
 ---------------------------------------
 SCF time:   CPU 5.07s  wall 2.00s 
 SCF   energy in the final basis set =    -2780.6059240944
 Total energy in the final basis set =    -2780.6059240944


 ------------------------------------------------------------------------------

   CCMAN2: suite of methods based on coupled cluster
           and equation of motion theories.

   Components:
   * libvmm-1.3-trunk
     by Evgeny Epifanovsky, Ilya Kaliman.
   * libtensor-2.5-trunk
     by Evgeny Epifanovsky, Michael Wormit, Dmitry Zuev, Sam Manzer, 
        Ilya Kaliman.
   * libcc-2.5-trunk
     by Evgeny Epifanovsky, Arik Landau, Tomasz Kus, Kirill Khistyaev, 
        Dmitry Zuev, Prashant Manohar, Xintian Feng, Anna Krylov, 
        Matthew Goldey, Alec White, Thomas Jagau, Kaushik Nanda, 
        Anastasia Gunina, Alexander Kunitsa, Joonho Lee.

   CCMAN original authors:
   Anna I. Krylov, C. David Sherrill, Steven R. Gwaltney,
   Edward F. C. Byrd (2000)
   Sergey V. Levchenko, Lyudmila V. Slipchenko, Tao Wang,
   Ana-Maria C. Cristian (2003)
   Piotr A. Pieniazek, C. Melania Oana, Evgeny Epifanovsky (2007)
   Prashant Manohar (2009)

 ------------------------------------------------------------------------------


 Allocating and initializing 63808MB of RAM...
 Calculation will run on 6 cores.


 Alpha MOs, Restricted
 -- Occupied --                  
-490.09  -65.22  -58.59  -58.58  -58.58  -26.35  -15.78  -15.74
  1 A     2 A     3 A     4 A     5 A     6 A     7 A     8 A                  
 -9.904  -7.520  -7.507  -7.507  -3.260  -3.255  -3.254  -3.240
  9 A    10 A    11 A    12 A    13 A    14 A    15 A    16 A                  
 -3.240  -1.672  -1.424  -1.079  -0.898  -0.753  -0.737  -0.736
 17 A    18 A    19 A    20 A    21 A    22 A    23 A    24 A                  
 -0.618  -0.590  -0.500  -0.457  -0.454
 25 A    26 A    27 A    28 A    29 A                                          
 -- Virtual --                   
  0.027   0.062   0.074   0.098   0.100   0.120   0.153   0.175
 30 A    31 A    32 A    33 A    34 A    35 A    36 A    37 A                  
  0.190   0.205   0.235   0.244   0.279   0.305   0.332   0.361
 38 A    39 A    40 A    41 A    42 A    43 A    44 A    45 A                  
  0.365   0.450   0.498   0.535   0.539   0.554   0.594   0.721
 46 A    47 A    48 A    49 A    50 A    51 A    52 A    53 A                  
  0.736   0.744   0.775   0.789   0.929   0.946   0.987   1.030
 54 A    55 A    56 A    57 A    58 A    59 A    60 A    61 A                  
  1.032   1.090   1.218   1.320   1.441   1.540   1.613   1.621
 62 A    63 A    64 A    65 A    66 A    67 A    68 A    69 A                  
  1.871   2.002   2.039   2.131   2.231   2.279   2.287   2.429
 70 A    71 A    72 A    73 A    74 A    75 A    76 A    77 A                  
  2.499   2.679   2.749   2.990   3.010   3.314   4.014   4.047
 78 A    79 A    80 A    81 A    82 A    83 A    84 A    85 A                  
  4.147   4.171   4.212   4.260   4.366   4.400   4.471   4.502
 86 A    87 A    88 A    89 A    90 A    91 A    92 A    93 A                  
  4.522   4.542   4.614   4.872   5.053   5.488   6.893   6.948
 94 A    95 A    96 A    97 A    98 A    99 A   100 A   101 A                  
  7.113   7.218   8.157   8.174   8.253  36.537  37.031  49.435
102 A   103 A   104 A   105 A   106 A   107 A   108 A   109 A                  
 68.722 293.832 293.848 293.9621028.376
110 A   111 A   112 A   113 A   114 A                                          

 Beta MOs, Restricted
 -- Occupied --                  
-490.09  -65.22  -58.59  -58.58  -58.58  -26.35  -15.78  -15.74
  1 A     2 A     3 A     4 A     5 A     6 A     7 A     8 A                  
 -9.904  -7.520  -7.507  -7.507  -3.260  -3.255  -3.254  -3.240
  9 A    10 A    11 A    12 A    13 A    14 A    15 A    16 A                  
 -3.240  -1.672  -1.424  -1.079  -0.898  -0.753  -0.737  -0.736
 17 A    18 A    19 A    20 A    21 A    22 A    23 A    24 A                  
 -0.618  -0.590  -0.500  -0.457  -0.454
 25 A    26 A    27 A    28 A    29 A                                          
 -- Virtual --                   
  0.027   0.062   0.074   0.098   0.100   0.120   0.153   0.175
 30 A    31 A    32 A    33 A    34 A    35 A    36 A    37 A                  
  0.190   0.205   0.235   0.244   0.279   0.305   0.332   0.361
 38 A    39 A    40 A    41 A    42 A    43 A    44 A    45 A                  
  0.365   0.450   0.498   0.535   0.539   0.554   0.594   0.721
 46 A    47 A    48 A    49 A    50 A    51 A    52 A    53 A                  
  0.736   0.744   0.775   0.789   0.929   0.946   0.987   1.030
 54 A    55 A    56 A    57 A    58 A    59 A    60 A    61 A                  
  1.032   1.090   1.218   1.320   1.441   1.540   1.613   1.621
 62 A    63 A    64 A    65 A    66 A    67 A    68 A    69 A                  
  1.871   2.002   2.039   2.131   2.231   2.279   2.287   2.429
 70 A    71 A    72 A    73 A    74 A    75 A    76 A    77 A                  
  2.499   2.679   2.749   2.990   3.010   3.314   4.014   4.047
 78 A    79 A    80 A    81 A    82 A    83 A    84 A    85 A                  
  4.147   4.171   4.212   4.260   4.366   4.400   4.471   4.502
 86 A    87 A    88 A    89 A    90 A    91 A    92 A    93 A                  
  4.522   4.542   4.614   4.872   5.053   5.488   6.893   6.948
 94 A    95 A    96 A    97 A    98 A    99 A   100 A   101 A                  
  7.113   7.218   8.157   8.174   8.253  36.537  37.031  49.435
102 A   103 A   104 A   105 A   106 A   107 A   108 A   109 A                  
 68.722 293.832 293.848 293.9621028.376
110 A   111 A   112 A   113 A   114 A                                          

 Occupation and symmetry of molecular orbitals

 Point group: C1 (1 irreducible representation).

                           A     All 
 -------------------------------------
 All molecular orbitals:
  - Alpha                  114   114 
  - Beta                   114   114 
 -------------------------------------
 Alpha orbitals:
  - Frozen occupied        12    12  
  - Active occupied        17    17  
  - Active virtual         85    85  
  - Frozen virtual         0     0   
 -------------------------------------
 Beta orbitals:
  - Frozen occupied        12    12  
  - Active occupied        17    17  
  - Active virtual         85    85  
  - Frozen virtual         0     0   
 -------------------------------------

 Import integrals:   CPU 0.00 s  wall 0.00 s

 Import integrals:   CPU 30.48 s  wall 6.81 s

 MP2 amplitudes:   CPU 0.13 s  wall 0.09 s

Running a double precision version
           CCSD T amplitudes will be solved using DIIS.

           Start     Size      MaxIter   EConv     TConv     
           3         7         100       1.00e-07  1.00e-05  
 ------------------------------------------------------------------------------
           Energy (a.u.)   Ediff      Tdiff       Comment
 ------------------------------------------------------------------------------
         -2781.44469460                           
     1   -2781.41286387   3.18e-02   7.75e-01     
     2   -2781.44255258   2.97e-02   1.04e-01     
     3   -2781.43995666   2.60e-03   4.55e-02     
     4   -2781.44295249   3.00e-03   1.79e-02     Switched to DIIS steps.
     5   -2781.44398646   1.03e-03   1.20e-02     
     6   -2781.44408388   9.74e-05   3.29e-03     
     7   -2781.44408995   6.07e-06   1.15e-03     
     8   -2781.44409319   3.24e-06   4.36e-04     
     9   -2781.44409656   3.37e-06   2.13e-04     
    10   -2781.44409613   4.23e-07   7.64e-05     
    11   -2781.44409688   7.49e-07   3.51e-05     
    12   -2781.44409675   1.33e-07   1.37e-05     
    13   -2781.44409677   2.38e-08   4.26e-06     
 ------------------------------------------------------------------------------
         -2781.44409677                           CCSD T converged.

End of double precision
 SCF energy                 = -2780.60592409
 MP2 energy                 = -2781.44469460
 CCSD correlation energy     =    -0.83817268
 CCSD total energy           = -2781.44409677

 CCSD  T1^2 = 0.0130  T2^2 = 0.2515  Leading amplitudes:

 Amplitude    Orbitals with energies
 -0.0248       26 (A) A                  ->    31 (A) A                   
              -0.5904                          0.0620                     
 -0.0248       26 (A) B                  ->    31 (A) B                   
              -0.5904                          0.0620                     
  0.0238       24 (A) A                  ->    31 (A) A                   
              -0.7363                          0.0620                     
  0.0238       24 (A) B                  ->    31 (A) B                   
              -0.7363                          0.0620                     

 Amplitude    Orbitals with energies
 -0.0772       26 (A) A      26 (A) B    ->    31 (A) A      31 (A) B     
              -0.5904       -0.5904            0.0620        0.0620       
  0.0772       26 (A) A      26 (A) B    ->    31 (A) B      31 (A) A     
              -0.5904       -0.5904            0.0620        0.0620       
  0.0772       26 (A) B      26 (A) A    ->    31 (A) A      31 (A) B     
              -0.5904       -0.5904            0.0620        0.0620       
 -0.0772       26 (A) B      26 (A) A    ->    31 (A) B      31 (A) A     
              -0.5904       -0.5904            0.0620        0.0620       

 Computing CCSD intemediates for later calculations in double precision
 Finished.

Running a double precision version
           CCSD Lambda amplitudes will be solved using DIIS.
           Start     Size      MaxIter   EConv     LConv     
           3         7         100       1.00e-07  1.00e-05  
 ------------------------------------------------------------------------------
            Enorm      Ldiff       Comment
 ------------------------------------------------------------------------------
     1     5.50e-02   3.68e-02     
     2     1.71e-02   5.83e-03     
     3     7.47e-03   1.10e-03     
     4     3.82e-03   1.10e-03     Switched to DIIS steps.
     5     1.31e-03   6.48e-04     
     6     6.52e-04   1.97e-04     
     7     2.36e-04   4.90e-05     
     8     9.77e-05   1.02e-06     
     9     3.49e-05   7.76e-06     
    10     1.19e-05   2.66e-06     
    11     5.34e-06   7.43e-07     
    12     2.13e-06   2.29e-07     
    13     1.12e-06   2.64e-08     
    14     5.59e-07   5.54e-08     
    15     2.71e-07   1.98e-08     
    16     1.44e-07   1.19e-08     
    17     6.76e-08   8.72e-09     
 ------------------------------------------------------------------------------
                                   CCSD Lambda converged.

 Computing density matrices in double precision...
           Orbital response amplitudes will be solved using DIIS.
           Start     Size      MaxIter   EConv     LConv     
           3         7         100       1.00e-06  1.00e-06  
 ------------------------------------------------------------------------------
            Enorm      Ldiff       Comment
 ------------------------------------------------------------------------------
     1     1.19e-01   3.92e-03     
     2     1.25e-01   2.57e-03     
     3     1.55e-01   2.98e-02     
     4     1.42e-02   7.07e-02     Switched to DIIS steps.
     5     5.72e-03   3.69e-04     
     6     9.73e-04   7.36e-04     
     7     4.53e-04   2.11e-05     
     8     1.45e-04   1.06e-04     
     9     4.83e-05   2.93e-05     
    10     9.25e-06   1.11e-05     
    11     3.16e-06   1.18e-07     
    12     1.01e-06   5.92e-08     
    13     4.41e-07   1.59e-07     
 ------------------------------------------------------------------------------
                                   Orbital response converged.

 Computing density matrices... Done.
 CCSD calculation:   CPU 1138.97 s  wall 198.79 s

 Transferring MO TPDM to AO TPDM
 Transferring g2_o1o1o1o1
 Transferring g2_o1o1o1v1
 Transferring g2_o1o1v1v1
 Transferring g2_o1v1o1v1
 Transferring g2_o1v1v1v1
 Transferring g2_v1v1v1v1
 Adding separable TPDM
 Computing TPDM gradient
 --------------------------------------------------------
 2e gradient
  Atom          X               Y               Z
 --------------------------------------------------------
    1        -34.099640        4.118909       -0.000000  
    2          7.245621      -19.256797        0.000000  
    3         10.574278       17.272441       -0.000000  
    4         16.279741       -2.134552       -0.000000  
 --------------------------------------------------------
 --------------------------------------------------------
 Final gradient
  Atom          X               Y               Z
 --------------------------------------------------------
    1        -34.099640        4.118909       -0.000000  
    2          7.245621      -19.256797        0.000000  
    3         10.574278       17.272441       -0.000000  
    4         16.279741       -2.134552       -0.000000  
 --------------------------------------------------------
 Analytic gradient from two-electron contribution:   CPU 197.51 s  wall 58.35 s

 Total ccman2 time:   CPU 1371.19 s  wall 265.60 s


 --------------------------------------------------------------

                    Orbital Energies (a.u.)
 --------------------------------------------------------------

 Alpha MOs
 -- Occupied --
******* -65.225 -58.585 -58.583 -58.583 -26.351 -15.782 -15.735
 -9.904  -7.520  -7.507  -7.507  -3.260  -3.255  -3.254  -3.240
 -3.240  -1.672  -1.424  -1.079  -0.898  -0.753  -0.737  -0.736
 -0.618  -0.590  -0.500  -0.457  -0.454
 -- Virtual --
  0.027   0.062   0.074   0.098   0.100   0.120   0.153   0.175
  0.190   0.205   0.235   0.244   0.279   0.305   0.332   0.361
  0.365   0.450   0.498   0.535   0.539   0.554   0.594   0.721
  0.736   0.744   0.775   0.789   0.929   0.946   0.987   1.030
  1.032   1.090   1.218   1.320   1.441   1.540   1.613   1.621
  1.871   2.002   2.039   2.131   2.231   2.279   2.287   2.429
  2.499   2.679   2.749   2.990   3.010   3.314   4.014   4.047
  4.147   4.171   4.212   4.260   4.366   4.400   4.471   4.502
  4.522   4.542   4.614   4.872   5.053   5.488   6.893   6.948
  7.113   7.218   8.157   8.174   8.253  36.537  37.031  49.435
 68.722 293.832 293.848 293.9621028.376
 --------------------------------------------------------------

          Ground-State Mulliken Net Atomic Charges

     Atom                 Charge (a.u.)
  ----------------------------------------
      1 Br                    0.057953
      2 N                     0.068898
      3 N                    -0.089906
      4 F                    -0.036945
  ----------------------------------------
  Sum of atomic charges =    -0.000000

 -----------------------------------------------------------------
                    Cartesian Multipole Moments
 -----------------------------------------------------------------
    Charge (ESU x 10^10)
                 0.0000
    Dipole Moment (Debye)
         X       1.7402      Y      -0.2514      Z      -0.0000
       Tot       1.7582
    Quadrupole Moments (Debye-Ang)
        XX     -35.7633     XY      -0.3302     YY     -36.1153
        XZ      -0.0000     YZ       0.0000     ZZ     -33.7879
    Octopole Moments (Debye-Ang^2)
       XXX      33.4579    XXY      -2.0019    XYY       6.1851
       YYY      -0.6269    XXZ      -0.0000    XYZ      -0.0000
       YYZ       0.0000    XZZ       3.3622    YZZ      -0.1079
       ZZZ      -0.0000
    Hexadecapole Moments (Debye-Ang^3)
      XXXX    -488.3439   XXXY      -5.6214   XXYY     -90.1103
      XYYY      -1.4446   YYYY     -56.5009   XXXZ      -0.0000
      XXYZ       0.0000   XYYZ      -0.0000   YYYZ       0.0000
      XXZZ     -84.8239   XYZZ      -0.3965   YYZZ     -14.7538
      XZZZ      -0.0000   YZZZ       0.0000   ZZZZ     -34.6318
 -----------------------------------------------------------------
 DrvMan completing analytic gradient of the correlated energy
 Correlated dipole moment
            1
    1   0.6846314
    2  -0.0988905
    3  -0.0000000
 Energy read as -2781.444096774
 Full Analytical Gradient: (in a.u., or Hartree/Bohr)
             1             2             3             4
    1   -0.00003346    0.00016753    0.00048557   -0.00061963
    2   -0.00002383    0.00010423   -0.00020052    0.00012013
    3    0.00000000    0.00000000   -0.00000000    0.00000000
 Gradient time:  CPU 1.42 s  wall 1.44 s
 ----------------------------------------------------------------
             Standard Nuclear Orientation (Angstroms)
    I     Atom           X                Y                Z
 ----------------------------------------------------------------
    1      Br      1.1253835994    -0.0264040547    -0.0000000000
    2      N      -0.6984845988     0.5395350008     0.0000000000
    3      N      -1.4153612011    -0.4465041675     0.0000000000
    4      F      -2.7323894868     0.0313251200    -0.0000000000
 ----------------------------------------------------------------
 Nuclear Repulsion Energy =   222.4068785679 hartrees
 There are       29 alpha and       29 beta electrons

                       Distance Matrix (Angstroms)
             Br(  1)   N (  2)   N (  3)
   N (  2)  1.909655
   N (  3)  2.575241  1.219092
   F (  4)  3.858205  2.096437  1.401030

 Requested basis set is 6-311++G(d,p)
 There are 37 shells and 114 basis functions
 A cutoff of  1.0D-14 yielded    637 shell pairs
 There are      6247 function pairs (      6923 Cartesian)
 Smallest overlap matrix eigenvalue = 2.44E-04
 Guess MOs from SCF MO coefficient file

 -----------------------------------------------------------------------
  General SCF calculation program by
  Eric Jon Sundstrom, Paul Horn, Yuezhi Mao, Dmitri Zuev, Alec White,
  David Stuck, Shaama M.S., Shane Yost, Joonho Lee, David Small,
  Daniel Levine, Susi Lehtola, Hugh Burton, Evgeny Epifanovsky
 -----------------------------------------------------------------------
 Hartree-Fock
 using 6 threads for integral computing
 -------------------------------------------------------
 OpenMP Integral computing Module                
 Release: version 2.0, May 2017, Q-Chem Inc. Pleasanton 
 -------------------------------------------------------
 A restricted SCF calculation will be
 performed using DIIS
 SCF converges when DIIS error is below 1.0e-08
 ---------------------------------------
  Cycle       Energy         DIIS error
 ---------------------------------------
    1   -2780.6059599986      1.75e-05  
    2   -2780.6059605314      4.69e-06  
    3   -2780.6059605940      2.64e-06  
    4   -2780.6059606074      1.06e-06  
    5   -2780.6059606117      3.68e-07  
    6   -2780.6059606122      1.31e-07  
    7   -2780.6059606123      4.48e-08  
    8   -2780.6059606123      1.82e-08  
    9   -2780.6059606123      5.61e-09  Convergence criterion met
 ---------------------------------------
 SCF time:   CPU 5.07s  wall 2.00s 
 SCF   energy in the final basis set =    -2780.6059606123
 Total energy in the final basis set =    -2780.6059606123


 ------------------------------------------------------------------------------

   CCMAN2: suite of methods based on coupled cluster
           and equation of motion theories.

   Components:
   * libvmm-1.3-trunk
     by Evgeny Epifanovsky, Ilya Kaliman.
   * libtensor-2.5-trunk
     by Evgeny Epifanovsky, Michael Wormit, Dmitry Zuev, Sam Manzer, 
        Ilya Kaliman.
   * libcc-2.5-trunk
     by Evgeny Epifanovsky, Arik Landau, Tomasz Kus, Kirill Khistyaev, 
        Dmitry Zuev, Prashant Manohar, Xintian Feng, Anna Krylov, 
        Matthew Goldey, Alec White, Thomas Jagau, Kaushik Nanda, 
        Anastasia Gunina, Alexander Kunitsa, Joonho Lee.

   CCMAN original authors:
   Anna I. Krylov, C. David Sherrill, Steven R. Gwaltney,
   Edward F. C. Byrd (2000)
   Sergey V. Levchenko, Lyudmila V. Slipchenko, Tao Wang,
   Ana-Maria C. Cristian (2003)
   Piotr A. Pieniazek, C. Melania Oana, Evgeny Epifanovsky (2007)
   Prashant Manohar (2009)

 ------------------------------------------------------------------------------


 Allocating and initializing 63808MB of RAM...
 Calculation will run on 6 cores.


 Alpha MOs, Restricted
 -- Occupied --                  
-490.09  -65.22  -58.59  -58.58  -58.58  -26.35  -15.78  -15.74
  1 A     2 A     3 A     4 A     5 A     6 A     7 A     8 A                  
 -9.904  -7.520  -7.507  -7.507  -3.260  -3.255  -3.254  -3.240
  9 A    10 A    11 A    12 A    13 A    14 A    15 A    16 A                  
 -3.240  -1.672  -1.424  -1.079  -0.898  -0.753  -0.737  -0.737
 17 A    18 A    19 A    20 A    21 A    22 A    23 A    24 A                  
 -0.618  -0.590  -0.500  -0.457  -0.454
 25 A    26 A    27 A    28 A    29 A                                          
 -- Virtual --                   
  0.027   0.062   0.074   0.098   0.100   0.120   0.153   0.175
 30 A    31 A    32 A    33 A    34 A    35 A    36 A    37 A                  
  0.190   0.205   0.236   0.244   0.279   0.305   0.332   0.361
 38 A    39 A    40 A    41 A    42 A    43 A    44 A    45 A                  
  0.365   0.450   0.498   0.535   0.539   0.554   0.594   0.721
 46 A    47 A    48 A    49 A    50 A    51 A    52 A    53 A                  
  0.737   0.744   0.775   0.789   0.929   0.946   0.987   1.030
 54 A    55 A    56 A    57 A    58 A    59 A    60 A    61 A                  
  1.032   1.090   1.218   1.320   1.441   1.540   1.613   1.621
 62 A    63 A    64 A    65 A    66 A    67 A    68 A    69 A                  
  1.871   2.002   2.039   2.132   2.231   2.279   2.287   2.429
 70 A    71 A    72 A    73 A    74 A    75 A    76 A    77 A                  
  2.500   2.679   2.749   2.990   3.010   3.314   4.014   4.047
 78 A    79 A    80 A    81 A    82 A    83 A    84 A    85 A                  
  4.147   4.171   4.212   4.260   4.366   4.401   4.471   4.502
 86 A    87 A    88 A    89 A    90 A    91 A    92 A    93 A                  
  4.522   4.542   4.614   4.872   5.053   5.489   6.892   6.949
 94 A    95 A    96 A    97 A    98 A    99 A   100 A   101 A                  
  7.114   7.219   8.158   8.174   8.253  36.538  37.031  49.435
102 A   103 A   104 A   105 A   106 A   107 A   108 A   109 A                  
 68.721 293.832 293.848 293.9621028.376
110 A   111 A   112 A   113 A   114 A                                          

 Beta MOs, Restricted
 -- Occupied --                  
-490.09  -65.22  -58.59  -58.58  -58.58  -26.35  -15.78  -15.74
  1 A     2 A     3 A     4 A     5 A     6 A     7 A     8 A                  
 -9.904  -7.520  -7.507  -7.507  -3.260  -3.255  -3.254  -3.240
  9 A    10 A    11 A    12 A    13 A    14 A    15 A    16 A                  
 -3.240  -1.672  -1.424  -1.079  -0.898  -0.753  -0.737  -0.737
 17 A    18 A    19 A    20 A    21 A    22 A    23 A    24 A                  
 -0.618  -0.590  -0.500  -0.457  -0.454
 25 A    26 A    27 A    28 A    29 A                                          
 -- Virtual --                   
  0.027   0.062   0.074   0.098   0.100   0.120   0.153   0.175
 30 A    31 A    32 A    33 A    34 A    35 A    36 A    37 A                  
  0.190   0.205   0.236   0.244   0.279   0.305   0.332   0.361
 38 A    39 A    40 A    41 A    42 A    43 A    44 A    45 A                  
  0.365   0.450   0.498   0.535   0.539   0.554   0.594   0.721
 46 A    47 A    48 A    49 A    50 A    51 A    52 A    53 A                  
  0.737   0.744   0.775   0.789   0.929   0.946   0.987   1.030
 54 A    55 A    56 A    57 A    58 A    59 A    60 A    61 A                  
  1.032   1.090   1.218   1.320   1.441   1.540   1.613   1.621
 62 A    63 A    64 A    65 A    66 A    67 A    68 A    69 A                  
  1.871   2.002   2.039   2.132   2.231   2.279   2.287   2.429
 70 A    71 A    72 A    73 A    74 A    75 A    76 A    77 A                  
  2.500   2.679   2.749   2.990   3.010   3.314   4.014   4.047
 78 A    79 A    80 A    81 A    82 A    83 A    84 A    85 A                  
  4.147   4.171   4.212   4.260   4.366   4.401   4.471   4.502
 86 A    87 A    88 A    89 A    90 A    91 A    92 A    93 A                  
  4.522   4.542   4.614   4.872   5.053   5.489   6.892   6.949
 94 A    95 A    96 A    97 A    98 A    99 A   100 A   101 A                  
  7.114   7.219   8.158   8.174   8.253  36.538  37.031  49.435
102 A   103 A   104 A   105 A   106 A   107 A   108 A   109 A                  
 68.721 293.832 293.848 293.9621028.376
110 A   111 A   112 A   113 A   114 A                                          

 Occupation and symmetry of molecular orbitals

 Point group: C1 (1 irreducible representation).

                           A     All 
 -------------------------------------
 All molecular orbitals:
  - Alpha                  114   114 
  - Beta                   114   114 
 -------------------------------------
 Alpha orbitals:
  - Frozen occupied        12    12  
  - Active occupied        17    17  
  - Active virtual         85    85  
  - Frozen virtual         0     0   
 -------------------------------------
 Beta orbitals:
  - Frozen occupied        12    12  
  - Active occupied        17    17  
  - Active virtual         85    85  
  - Frozen virtual         0     0   
 -------------------------------------

 Import integrals:   CPU 0.00 s  wall 0.00 s

 Import integrals:   CPU 31.17 s  wall 7.40 s

 MP2 amplitudes:   CPU 0.18 s  wall 0.14 s

Running a double precision version
           CCSD T amplitudes will be solved using DIIS.

           Start     Size      MaxIter   EConv     TConv     
           3         7         100       1.00e-07  1.00e-05  
 ------------------------------------------------------------------------------
           Energy (a.u.)   Ediff      Tdiff       Comment
 ------------------------------------------------------------------------------
         -2781.44468759                           
     1   -2781.41287827   3.18e-02   7.75e-01     
     2   -2781.44255157   2.97e-02   1.04e-01     
     3   -2781.43996072   2.59e-03   4.55e-02     
     4   -2781.44295411   2.99e-03   1.79e-02     Switched to DIIS steps.
     5   -2781.44398718   1.03e-03   1.20e-02     
     6   -2781.44408442   9.72e-05   3.29e-03     
     7   -2781.44409046   6.04e-06   1.15e-03     
     8   -2781.44409369   3.23e-06   4.35e-04     
     9   -2781.44409706   3.36e-06   2.13e-04     
    10   -2781.44409664   4.22e-07   7.62e-05     
    11   -2781.44409738   7.46e-07   3.50e-05     
    12   -2781.44409725   1.32e-07   1.36e-05     
    13   -2781.44409727   2.36e-08   4.25e-06     
 ------------------------------------------------------------------------------
         -2781.44409727                           CCSD T converged.

End of double precision
 SCF energy                 = -2780.60596061
 MP2 energy                 = -2781.44468759
 CCSD correlation energy     =    -0.83813666
 CCSD total energy           = -2781.44409727

 CCSD  T1^2 = 0.0130  T2^2 = 0.2514  Leading amplitudes:

 Amplitude    Orbitals with energies
 -0.0248       26 (A) A                  ->    31 (A) A                   
              -0.5903                          0.0620                     
 -0.0248       26 (A) B                  ->    31 (A) B                   
              -0.5903                          0.0620                     
 -0.0238       24 (A) A                  ->    31 (A) A                   
              -0.7365                          0.0620                     
 -0.0238       24 (A) B                  ->    31 (A) B                   
              -0.7365                          0.0620                     

 Amplitude    Orbitals with energies
 -0.0772       26 (A) A      26 (A) B    ->    31 (A) A      31 (A) B     
              -0.5903       -0.5903            0.0620        0.0620       
  0.0772       26 (A) A      26 (A) B    ->    31 (A) B      31 (A) A     
              -0.5903       -0.5903            0.0620        0.0620       
  0.0772       26 (A) B      26 (A) A    ->    31 (A) A      31 (A) B     
              -0.5903       -0.5903            0.0620        0.0620       
 -0.0772       26 (A) B      26 (A) A    ->    31 (A) B      31 (A) A     
              -0.5903       -0.5903            0.0620        0.0620       

 Computing CCSD intemediates for later calculations in double precision
 Finished.

Running a double precision version
           CCSD Lambda amplitudes will be solved using DIIS.
           Start     Size      MaxIter   EConv     LConv     
           3         7         100       1.00e-07  1.00e-05  
 ------------------------------------------------------------------------------
            Enorm      Ldiff       Comment
 ------------------------------------------------------------------------------
     1     5.50e-02   3.68e-02     
     2     1.70e-02   5.83e-03     
     3     7.46e-03   1.11e-03     
     4     3.81e-03   1.10e-03     Switched to DIIS steps.
     5     1.30e-03   6.48e-04     
     6     6.51e-04   1.97e-04     
     7     2.36e-04   4.89e-05     
     8     9.75e-05   1.03e-06     
     9     3.49e-05   7.75e-06     
    10     1.18e-05   2.66e-06     
    11     5.32e-06   7.42e-07     
    12     2.12e-06   2.28e-07     
    13     1.11e-06   2.65e-08     
    14     5.55e-07   5.52e-08     
    15     2.69e-07   1.97e-08     
    16     1.43e-07   1.18e-08     
    17     6.71e-08   8.67e-09     
 ------------------------------------------------------------------------------
                                   CCSD Lambda converged.

 Computing density matrices in double precision...
           Orbital response amplitudes will be solved using DIIS.
           Start     Size      MaxIter   EConv     LConv     
           3         7         100       1.00e-06  1.00e-06  
 ------------------------------------------------------------------------------
            Enorm      Ldiff       Comment
 ------------------------------------------------------------------------------
     1     1.19e-01   3.90e-03     
     2     1.25e-01   2.57e-03     
     3     1.55e-01   2.97e-02     
     4     1.42e-02   7.07e-02     Switched to DIIS steps.
     5     5.72e-03   3.73e-04     
     6     9.71e-04   7.36e-04     
     7     4.52e-04   2.14e-05     
     8     1.44e-04   1.06e-04     
     9     4.82e-05   2.92e-05     
    10     9.26e-06   1.10e-05     
    11     3.17e-06   1.20e-07     
    12     1.02e-06   5.94e-08     
    13     4.40e-07   1.58e-07     
 ------------------------------------------------------------------------------
                                   Orbital response converged.

 Computing density matrices... Done.
 CCSD calculation:   CPU 1135.93 s  wall 198.30 s

 Transferring MO TPDM to AO TPDM
 Transferring g2_o1o1o1o1
 Transferring g2_o1o1o1v1
 Transferring g2_o1o1v1v1
 Transferring g2_o1v1o1v1
 Transferring g2_o1v1v1v1
 Transferring g2_v1v1v1v1
 Adding separable TPDM
 Computing TPDM gradient
 --------------------------------------------------------
 2e gradient
  Atom          X               Y               Z
 --------------------------------------------------------
    1        -34.102104        4.120296       -0.000000  
    2          7.248176      -19.256342        0.000000  
    3         10.569121       17.285690       -0.000000  
    4         16.284807       -2.149644       -0.000000  
 --------------------------------------------------------
 --------------------------------------------------------
 Final gradient
  Atom          X               Y               Z
 --------------------------------------------------------
    1        -34.102104        4.120296       -0.000000  
    2          7.248176      -19.256342        0.000000  
    3         10.569121       17.285690       -0.000000  
    4         16.284807       -2.149644       -0.000000  
 --------------------------------------------------------
 Analytic gradient from two-electron contribution:   CPU 199.06 s  wall 59.07 s

 Total ccman2 time:   CPU 1375.41 s  wall 267.89 s


 --------------------------------------------------------------

                    Orbital Energies (a.u.)
 --------------------------------------------------------------

 Alpha MOs
 -- Occupied --
******* -65.225 -58.585 -58.583 -58.583 -26.351 -15.782 -15.735
 -9.904  -7.520  -7.507  -7.507  -3.260  -3.255  -3.254  -3.240
 -3.240  -1.672  -1.424  -1.079  -0.898  -0.753  -0.737  -0.737
 -0.618  -0.590  -0.500  -0.457  -0.454
 -- Virtual --
  0.027   0.062   0.074   0.098   0.100   0.120   0.153   0.175
  0.190   0.205   0.236   0.244   0.279   0.305   0.332   0.361
  0.365   0.450   0.498   0.535   0.539   0.554   0.594   0.721
  0.737   0.744   0.775   0.789   0.929   0.946   0.987   1.030
  1.032   1.090   1.218   1.320   1.441   1.540   1.613   1.621
  1.871   2.002   2.039   2.132   2.231   2.279   2.287   2.429
  2.500   2.679   2.749   2.990   3.010   3.314   4.014   4.047
  4.147   4.171   4.212   4.260   4.366   4.401   4.471   4.502
  4.522   4.542   4.614   4.872   5.053   5.489   6.892   6.949
  7.114   7.219   8.158   8.174   8.253  36.538  37.031  49.435
 68.721 293.832 293.848 293.9621028.376
 --------------------------------------------------------------

          Ground-State Mulliken Net Atomic Charges

     Atom                 Charge (a.u.)
  ----------------------------------------
      1 Br                    0.057734
      2 N                     0.068739
      3 N                    -0.089826
      4 F                    -0.036648
  ----------------------------------------
  Sum of atomic charges =    -0.000000

 -----------------------------------------------------------------
                    Cartesian Multipole Moments
 -----------------------------------------------------------------
    Charge (ESU x 10^10)
                 0.0000
    Dipole Moment (Debye)
         X       1.7355      Y      -0.2523      Z      -0.0000
       Tot       1.7537
    Quadrupole Moments (Debye-Ang)
        XX     -35.7543     XY      -0.3278     YY     -36.1151
        XZ      -0.0000     YZ       0.0000     ZZ     -33.7876
    Octopole Moments (Debye-Ang^2)
       XXX      33.3993    XXY      -2.0124    XYY       6.1767
       YYY      -0.6418    XXZ      -0.0000    XYZ      -0.0000
       YYZ       0.0000    XZZ       3.3536    YZZ      -0.1129
       ZZZ      -0.0000
    Hexadecapole Moments (Debye-Ang^3)
      XXXX    -488.0761   XXXY      -5.5679   XXYY     -90.0764
      XYYY      -1.4043   YYYY     -56.5036   XXXZ      -0.0000
      XXYZ       0.0000   XYYZ      -0.0000   YYYZ       0.0000
      XXZZ     -84.7910   XYZZ      -0.3828   YYZZ     -14.7544
      XZZZ      -0.0000   YZZZ       0.0000   ZZZZ     -34.6323
 -----------------------------------------------------------------
 DrvMan completing analytic gradient of the correlated energy
 Correlated dipole moment
            1
    1   0.6827884
    2  -0.0992637
    3  -0.0000000
 Energy read as -2781.444097273
 Full Analytical Gradient: (in a.u., or Hartree/Bohr)
             1             2             3             4
    1   -0.00004511   -0.00012470    0.00037853   -0.00020872
    2   -0.00002881    0.00010916   -0.00026755    0.00018720
    3   -0.00000000    0.00000000   -0.00000000    0.00000000
 Gradient time:  CPU 1.44 s  wall 1.49 s
 ----------------------------------------------------------------
             Standard Nuclear Orientation (Angstroms)
    I     Atom           X                Y                Z
 ----------------------------------------------------------------
    1      Br      1.1253835994    -0.0264040547    -0.0000000000
    2      N      -0.6984845988     0.5395350008     0.0000000000
    3      N      -1.4153612011    -0.4465041675     0.0000000000
    4      F      -2.7323894868     0.0293251200    -0.0000000000
 ----------------------------------------------------------------
 Nuclear Repulsion Energy =   222.4150936285 hartrees
 There are       29 alpha and       29 beta electrons

                       Distance Matrix (Angstroms)
             Br(  1)   N (  2)   N (  3)
   N (  2)  1.909655
   N (  3)  2.575241  1.219092
   F (  4)  3.858176  2.096922  1.400349

 Requested basis set is 6-311++G(d,p)
 There are 37 shells and 114 basis functions
 A cutoff of  1.0D-14 yielded    637 shell pairs
 There are      6247 function pairs (      6923 Cartesian)
 Smallest overlap matrix eigenvalue = 2.44E-04
 Guess MOs from SCF MO coefficient file

 -----------------------------------------------------------------------
  General SCF calculation program by
  Eric Jon Sundstrom, Paul Horn, Yuezhi Mao, Dmitri Zuev, Alec White,
  David Stuck, Shaama M.S., Shane Yost, Joonho Lee, David Small,
  Daniel Levine, Susi Lehtola, Hugh Burton, Evgeny Epifanovsky
 -----------------------------------------------------------------------
 Hartree-Fock
 using 6 threads for integral computing
 -------------------------------------------------------
 OpenMP Integral computing Module                
 Release: version 2.0, May 2017, Q-Chem Inc. Pleasanton 
 -------------------------------------------------------
 A restricted SCF calculation will be
 performed using DIIS
 SCF converges when DIIS error is below 1.0e-08
 ---------------------------------------
  Cycle       Energy         DIIS error
 ---------------------------------------
    1   -2780.6060063307      2.34e-05  
    2   -2780.6060074280      6.52e-06  
    3   -2780.6060075943      2.17e-06  
    4   -2780.6060076144      9.69e-07  
    5   -2780.6060076170      3.89e-07  
    6   -2780.6060076174      1.30e-07  
    7   -2780.6060076174      4.40e-08  
    8   -2780.6060076174      1.99e-08  
    9   -2780.6060076174      6.58e-09  Convergence criterion met
 ---------------------------------------
 SCF time:   CPU 5.04s  wall 1.00s 
 SCF   energy in the final basis set =    -2780.6060076174
 Total energy in the final basis set =    -2780.6060076174


 ------------------------------------------------------------------------------

   CCMAN2: suite of methods based on coupled cluster
           and equation of motion theories.

   Components:
   * libvmm-1.3-trunk
     by Evgeny Epifanovsky, Ilya Kaliman.
   * libtensor-2.5-trunk
     by Evgeny Epifanovsky, Michael Wormit, Dmitry Zuev, Sam Manzer, 
        Ilya Kaliman.
   * libcc-2.5-trunk
     by Evgeny Epifanovsky, Arik Landau, Tomasz Kus, Kirill Khistyaev, 
        Dmitry Zuev, Prashant Manohar, Xintian Feng, Anna Krylov, 
        Matthew Goldey, Alec White, Thomas Jagau, Kaushik Nanda, 
        Anastasia Gunina, Alexander Kunitsa, Joonho Lee.

   CCMAN original authors:
   Anna I. Krylov, C. David Sherrill, Steven R. Gwaltney,
   Edward F. C. Byrd (2000)
   Sergey V. Levchenko, Lyudmila V. Slipchenko, Tao Wang,
   Ana-Maria C. Cristian (2003)
   Piotr A. Pieniazek, C. Melania Oana, Evgeny Epifanovsky (2007)
   Prashant Manohar (2009)

 ------------------------------------------------------------------------------


 Allocating and initializing 63808MB of RAM...
 Calculation will run on 6 cores.


 Alpha MOs, Restricted
 -- Occupied --                  
-490.09  -65.22  -58.59  -58.58  -58.58  -26.35  -15.78  -15.74
  1 A     2 A     3 A     4 A     5 A     6 A     7 A     8 A                  
 -9.904  -7.520  -7.507  -7.507  -3.260  -3.255  -3.254  -3.240
  9 A    10 A    11 A    12 A    13 A    14 A    15 A    16 A                  
 -3.240  -1.672  -1.424  -1.079  -0.898  -0.754  -0.737  -0.737
 17 A    18 A    19 A    20 A    21 A    22 A    23 A    24 A                  
 -0.618  -0.590  -0.500  -0.457  -0.454
 25 A    26 A    27 A    28 A    29 A                                          
 -- Virtual --                   
  0.027   0.062   0.074   0.098   0.100   0.120   0.153   0.175
 30 A    31 A    32 A    33 A    34 A    35 A    36 A    37 A                  
  0.190   0.205   0.236   0.244   0.279   0.305   0.332   0.361
 38 A    39 A    40 A    41 A    42 A    43 A    44 A    45 A                  
  0.365   0.450   0.498   0.535   0.539   0.554   0.594   0.721
 46 A    47 A    48 A    49 A    50 A    51 A    52 A    53 A                  
  0.737   0.744   0.775   0.789   0.929   0.946   0.987   1.030
 54 A    55 A    56 A    57 A    58 A    59 A    60 A    61 A                  
  1.032   1.090   1.218   1.320   1.441   1.540   1.613   1.621
 62 A    63 A    64 A    65 A    66 A    67 A    68 A    69 A                  
  1.871   2.002   2.039   2.132   2.231   2.279   2.287   2.429
 70 A    71 A    72 A    73 A    74 A    75 A    76 A    77 A                  
  2.499   2.679   2.749   2.990   3.010   3.314   4.014   4.047
 78 A    79 A    80 A    81 A    82 A    83 A    84 A    85 A                  
  4.147   4.171   4.212   4.260   4.366   4.401   4.471   4.502
 86 A    87 A    88 A    89 A    90 A    91 A    92 A    93 A                  
  4.522   4.543   4.614   4.872   5.053   5.490   6.892   6.948
 94 A    95 A    96 A    97 A    98 A    99 A   100 A   101 A                  
  7.114   7.219   8.158   8.174   8.253  36.538  37.031  49.435
102 A   103 A   104 A   105 A   106 A   107 A   108 A   109 A                  
 68.721 293.832 293.848 293.9621028.376
110 A   111 A   112 A   113 A   114 A                                          

 Beta MOs, Restricted
 -- Occupied --                  
-490.09  -65.22  -58.59  -58.58  -58.58  -26.35  -15.78  -15.74
  1 A     2 A     3 A     4 A     5 A     6 A     7 A     8 A                  
 -9.904  -7.520  -7.507  -7.507  -3.260  -3.255  -3.254  -3.240
  9 A    10 A    11 A    12 A    13 A    14 A    15 A    16 A                  
 -3.240  -1.672  -1.424  -1.079  -0.898  -0.754  -0.737  -0.737
 17 A    18 A    19 A    20 A    21 A    22 A    23 A    24 A                  
 -0.618  -0.590  -0.500  -0.457  -0.454
 25 A    26 A    27 A    28 A    29 A                                          
 -- Virtual --                   
  0.027   0.062   0.074   0.098   0.100   0.120   0.153   0.175
 30 A    31 A    32 A    33 A    34 A    35 A    36 A    37 A                  
  0.190   0.205   0.236   0.244   0.279   0.305   0.332   0.361
 38 A    39 A    40 A    41 A    42 A    43 A    44 A    45 A                  
  0.365   0.450   0.498   0.535   0.539   0.554   0.594   0.721
 46 A    47 A    48 A    49 A    50 A    51 A    52 A    53 A                  
  0.737   0.744   0.775   0.789   0.929   0.946   0.987   1.030
 54 A    55 A    56 A    57 A    58 A    59 A    60 A    61 A                  
  1.032   1.090   1.218   1.320   1.441   1.540   1.613   1.621
 62 A    63 A    64 A    65 A    66 A    67 A    68 A    69 A                  
  1.871   2.002   2.039   2.132   2.231   2.279   2.287   2.429
 70 A    71 A    72 A    73 A    74 A    75 A    76 A    77 A                  
  2.499   2.679   2.749   2.990   3.010   3.314   4.014   4.047
 78 A    79 A    80 A    81 A    82 A    83 A    84 A    85 A                  
  4.147   4.171   4.212   4.260   4.366   4.401   4.471   4.502
 86 A    87 A    88 A    89 A    90 A    91 A    92 A    93 A                  
  4.522   4.543   4.614   4.872   5.053   5.490   6.892   6.948
 94 A    95 A    96 A    97 A    98 A    99 A   100 A   101 A                  
  7.114   7.219   8.158   8.174   8.253  36.538  37.031  49.435
102 A   103 A   104 A   105 A   106 A   107 A   108 A   109 A                  
 68.721 293.832 293.848 293.9621028.376
110 A   111 A   112 A   113 A   114 A                                          

 Occupation and symmetry of molecular orbitals

 Point group: C1 (1 irreducible representation).

                           A     All 
 -------------------------------------
 All molecular orbitals:
  - Alpha                  114   114 
  - Beta                   114   114 
 -------------------------------------
 Alpha orbitals:
  - Frozen occupied        12    12  
  - Active occupied        17    17  
  - Active virtual         85    85  
  - Frozen virtual         0     0   
 -------------------------------------
 Beta orbitals:
  - Frozen occupied        12    12  
  - Active occupied        17    17  
  - Active virtual         85    85  
  - Frozen virtual         0     0   
 -------------------------------------

 Import integrals:   CPU 0.00 s  wall 0.00 s

 Import integrals:   CPU 30.48 s  wall 7.64 s

 MP2 amplitudes:   CPU 0.13 s  wall 0.09 s

Running a double precision version
           CCSD T amplitudes will be solved using DIIS.

           Start     Size      MaxIter   EConv     TConv     
           3         7         100       1.00e-07  1.00e-05  
 ------------------------------------------------------------------------------
           Energy (a.u.)   Ediff      Tdiff       Comment
 ------------------------------------------------------------------------------
         -2781.44467892                           
     1   -2781.41289353   3.18e-02   7.75e-01     
     2   -2781.44255037   2.97e-02   1.04e-01     
     3   -2781.43996469   2.59e-03   4.54e-02     
     4   -2781.44295560   2.99e-03   1.79e-02     Switched to DIIS steps.
     5   -2781.44398768   1.03e-03   1.20e-02     
     6   -2781.44408467   9.70e-05   3.28e-03     
     7   -2781.44409068   6.00e-06   1.15e-03     
     8   -2781.44409391   3.23e-06   4.35e-04     
     9   -2781.44409726   3.36e-06   2.13e-04     
    10   -2781.44409684   4.22e-07   7.61e-05     
    11   -2781.44409758   7.42e-07   3.49e-05     
    12   -2781.44409745   1.32e-07   1.36e-05     
    13   -2781.44409747   2.32e-08   4.24e-06     
 ------------------------------------------------------------------------------
         -2781.44409747                           CCSD T converged.

End of double precision
 SCF energy                 = -2780.60600762
 MP2 energy                 = -2781.44467892
 CCSD correlation energy     =    -0.83808986
 CCSD total energy           = -2781.44409747

 CCSD  T1^2 = 0.0130  T2^2 = 0.2514  Leading amplitudes:

 Amplitude    Orbitals with energies
 -0.0247       26 (A) A                  ->    31 (A) A                   
              -0.5903                          0.0621                     
 -0.0247       26 (A) B                  ->    31 (A) B                   
              -0.5903                          0.0621                     
  0.0239       24 (A) A                  ->    31 (A) A                   
              -0.7368                          0.0621                     
  0.0239       24 (A) B                  ->    31 (A) B                   
              -0.7368                          0.0621                     

 Amplitude    Orbitals with energies
 -0.0772       26 (A) A      26 (A) B    ->    31 (A) A      31 (A) B     
              -0.5903       -0.5903            0.0621        0.0621       
  0.0772       26 (A) A      26 (A) B    ->    31 (A) B      31 (A) A     
              -0.5903       -0.5903            0.0621        0.0621       
  0.0772       26 (A) B      26 (A) A    ->    31 (A) A      31 (A) B     
              -0.5903       -0.5903            0.0621        0.0621       
 -0.0772       26 (A) B      26 (A) A    ->    31 (A) B      31 (A) A     
              -0.5903       -0.5903            0.0621        0.0621       

 Computing CCSD intemediates for later calculations in double precision
 Finished.

Running a double precision version
           CCSD Lambda amplitudes will be solved using DIIS.
           Start     Size      MaxIter   EConv     LConv     
           3         7         100       1.00e-07  1.00e-05  
 ------------------------------------------------------------------------------
            Enorm      Ldiff       Comment
 ------------------------------------------------------------------------------
     1     5.49e-02   3.68e-02     
     2     1.70e-02   5.82e-03     
     3     7.45e-03   1.11e-03     
     4     3.81e-03   1.10e-03     Switched to DIIS steps.
     5     1.30e-03   6.47e-04     
     6     6.50e-04   1.96e-04     
     7     2.35e-04   4.88e-05     
     8     9.72e-05   1.06e-06     
     9     3.47e-05   7.74e-06     
    10     1.18e-05   2.65e-06     
    11     5.29e-06   7.39e-07     
    12     2.10e-06   2.27e-07     
    13     1.10e-06   2.64e-08     
    14     5.49e-07   5.47e-08     
    15     2.66e-07   1.96e-08     
    16     1.41e-07   1.17e-08     
    17     6.65e-08   8.62e-09     
 ------------------------------------------------------------------------------
                                   CCSD Lambda converged.

 Computing density matrices in double precision...
           Orbital response amplitudes will be solved using DIIS.
           Start     Size      MaxIter   EConv     LConv     
           3         7         100       1.00e-06  1.00e-06  
 ------------------------------------------------------------------------------
            Enorm      Ldiff       Comment
 ------------------------------------------------------------------------------
     1     1.18e-01   3.89e-03     
     2     1.25e-01   2.53e-03     
     3     1.55e-01   2.97e-02     
     4     1.42e-02   7.07e-02     Switched to DIIS steps.
     5     5.72e-03   3.77e-04     
     6     9.70e-04   7.37e-04     
     7     4.50e-04   2.16e-05     
     8     1.44e-04   1.05e-04     
     9     4.80e-05   2.91e-05     
    10     9.25e-06   1.10e-05     
    11     3.16e-06   1.22e-07     
    12     1.01e-06   5.77e-08     
    13     4.38e-07   1.57e-07     
 ------------------------------------------------------------------------------
                                   Orbital response converged.

 Computing density matrices... Done.
 CCSD calculation:   CPU 1135.19 s  wall 198.15 s

 Transferring MO TPDM to AO TPDM
 Transferring g2_o1o1o1o1
 Transferring g2_o1o1o1v1
 Transferring g2_o1o1v1v1
 Transferring g2_o1v1o1v1
 Transferring g2_o1v1v1v1
 Transferring g2_v1v1v1v1
 Adding separable TPDM
 Computing TPDM gradient
 --------------------------------------------------------
 2e gradient
  Atom          X               Y               Z
 --------------------------------------------------------
    1        -34.102592        4.117860        0.000000  
    2          7.246462      -19.255077       -0.000000  
    3         10.561230       17.270015        0.000000  
    4         16.294900       -2.132798       -0.000000  
 --------------------------------------------------------
 --------------------------------------------------------
 Final gradient
  Atom          X               Y               Z
 --------------------------------------------------------
    1        -34.102592        4.117860        0.000000  
    2          7.246462      -19.255077       -0.000000  
    3         10.561230       17.270015        0.000000  
    4         16.294900       -2.132798       -0.000000  
 --------------------------------------------------------
 Analytic gradient from two-electron contribution:   CPU 190.03 s  wall 56.25 s

 Total ccman2 time:   CPU 1360.39 s  wall 263.89 s


 --------------------------------------------------------------

                    Orbital Energies (a.u.)
 --------------------------------------------------------------

 Alpha MOs
 -- Occupied --
******* -65.225 -58.585 -58.583 -58.583 -26.352 -15.782 -15.735
 -9.904  -7.520  -7.507  -7.507  -3.260  -3.255  -3.254  -3.240
 -3.240  -1.672  -1.424  -1.079  -0.898  -0.754  -0.737  -0.737
 -0.618  -0.590  -0.500  -0.457  -0.454
 -- Virtual --
  0.027   0.062   0.074   0.098   0.100   0.120   0.153   0.175
  0.190   0.205   0.236   0.244   0.279   0.305   0.332   0.361
  0.365   0.450   0.498   0.535   0.539   0.554   0.594   0.721
  0.737   0.744   0.775   0.789   0.929   0.946   0.987   1.030
  1.032   1.090   1.218   1.320   1.441   1.540   1.613   1.621
  1.871   2.002   2.039   2.132   2.231   2.279   2.287   2.429
  2.499   2.679   2.749   2.990   3.010   3.314   4.014   4.047
  4.147   4.171   4.212   4.260   4.366   4.401   4.471   4.502
  4.522   4.543   4.614   4.872   5.053   5.490   6.892   6.948
  7.114   7.219   8.158   8.174   8.253  36.538  37.031  49.435
 68.721 293.832 293.848 293.9621028.376
 --------------------------------------------------------------

          Ground-State Mulliken Net Atomic Charges

     Atom                 Charge (a.u.)
  ----------------------------------------
      1 Br                    0.057818
      2 N                     0.068705
      3 N                    -0.090298
      4 F                    -0.036225
  ----------------------------------------
  Sum of atomic charges =     0.000000

 -----------------------------------------------------------------
                    Cartesian Multipole Moments
 -----------------------------------------------------------------
    Charge (ESU x 10^10)
                 0.0000
    Dipole Moment (Debye)
         X       1.7316      Y      -0.2508      Z      -0.0000
       Tot       1.7497
    Quadrupole Moments (Debye-Ang)
        XX     -35.7410     XY      -0.3314     YY     -36.1173
        XZ       0.0000     YZ       0.0000     ZZ     -33.7875
    Octopole Moments (Debye-Ang^2)
       XXX      33.3557    XXY      -1.9952    XYY       6.1768
       YYY      -0.6120    XXZ       0.0000    XYZ      -0.0000
       YYZ      -0.0000    XZZ       3.3507    YZZ      -0.1032
       ZZZ      -0.0000
    Hexadecapole Moments (Debye-Ang^3)
      XXXX    -487.9397   XXXY      -5.6662   XXYY     -90.0748
      XYYY      -1.4852   YYYY     -56.5082   XXXZ       0.0000
      XXYZ       0.0000   XYYZ       0.0000   YYYZ       0.0000
      XXZZ     -84.7833   XYZZ      -0.4099   YYZZ     -14.7551
      XZZZ       0.0000   YZZZ       0.0000   ZZZZ     -34.6337
 -----------------------------------------------------------------
 DrvMan completing analytic gradient of the correlated energy
 Correlated dipole moment
            1
    1   0.6812630
    2  -0.0986664
    3  -0.0000000
 Energy read as -2781.444097473
 Full Analytical Gradient: (in a.u., or Hartree/Bohr)
             1             2             3             4
    1   -0.00001986    0.00003837    0.00006157   -0.00008008
    2   -0.00003513   -0.00002486    0.00013484   -0.00007485
    3   -0.00000000    0.00000000   -0.00000000    0.00000000
 Gradient time:  CPU 1.41 s  wall 1.43 s
 ----------------------------------------------------------------
             Standard Nuclear Orientation (Angstroms)
    I     Atom           X                Y                Z
 ----------------------------------------------------------------
    1      Br      1.1253835994    -0.0264040547    -0.0000000000
    2      N      -0.6984845988     0.5395350008     0.0000000000
    3      N      -1.4153612011    -0.4465041675     0.0000000000
    4      F      -2.7323894868     0.0303251200     0.0010000000
 ----------------------------------------------------------------
 Nuclear Repulsion Energy =   222.4109836684 hartrees
 There are       29 alpha and       29 beta electrons

                       Distance Matrix (Angstroms)
             Br(  1)   N (  2)   N (  3)
   N (  2)  1.909655
   N (  3)  2.575241  1.219092
   F (  4)  3.858190  2.096679  1.400689

 Requested basis set is 6-311++G(d,p)
 There are 37 shells and 114 basis functions
 A cutoff of  1.0D-14 yielded    637 shell pairs
 There are      6247 function pairs (      6923 Cartesian)
 Smallest overlap matrix eigenvalue = 2.44E-04
 Guess MOs from SCF MO coefficient file

 -----------------------------------------------------------------------
  General SCF calculation program by
  Eric Jon Sundstrom, Paul Horn, Yuezhi Mao, Dmitri Zuev, Alec White,
  David Stuck, Shaama M.S., Shane Yost, Joonho Lee, David Small,
  Daniel Levine, Susi Lehtola, Hugh Burton, Evgeny Epifanovsky
 -----------------------------------------------------------------------
 Hartree-Fock
 using 6 threads for integral computing
 -------------------------------------------------------
 OpenMP Integral computing Module                
 Release: version 2.0, May 2017, Q-Chem Inc. Pleasanton 
 -------------------------------------------------------
 A restricted SCF calculation will be
 performed using DIIS
 SCF converges when DIIS error is below 1.0e-08
 ---------------------------------------
  Cycle       Energy         DIIS error
 ---------------------------------------
    1   -2780.6059835946      1.55e-05  
    2   -2780.6059841106      4.45e-06  
    3   -2780.6059841953      1.46e-06  
    4   -2780.6059842062      5.88e-07  
    5   -2780.6059842074      2.79e-07  
    6   -2780.6059842077      1.20e-07  
    7   -2780.6059842077      5.73e-08  
    8   -2780.6059842078      2.56e-08  
    9   -2780.6059842078      1.23e-08  
   10   -2780.6059842078      3.95e-09  Convergence criterion met
 ---------------------------------------
 SCF time:   CPU 5.56s  wall 2.00s 
 SCF   energy in the final basis set =    -2780.6059842078
 Total energy in the final basis set =    -2780.6059842078


 ------------------------------------------------------------------------------

   CCMAN2: suite of methods based on coupled cluster
           and equation of motion theories.

   Components:
   * libvmm-1.3-trunk
     by Evgeny Epifanovsky, Ilya Kaliman.
   * libtensor-2.5-trunk
     by Evgeny Epifanovsky, Michael Wormit, Dmitry Zuev, Sam Manzer, 
        Ilya Kaliman.
   * libcc-2.5-trunk
     by Evgeny Epifanovsky, Arik Landau, Tomasz Kus, Kirill Khistyaev, 
        Dmitry Zuev, Prashant Manohar, Xintian Feng, Anna Krylov, 
        Matthew Goldey, Alec White, Thomas Jagau, Kaushik Nanda, 
        Anastasia Gunina, Alexander Kunitsa, Joonho Lee.

   CCMAN original authors:
   Anna I. Krylov, C. David Sherrill, Steven R. Gwaltney,
   Edward F. C. Byrd (2000)
   Sergey V. Levchenko, Lyudmila V. Slipchenko, Tao Wang,
   Ana-Maria C. Cristian (2003)
   Piotr A. Pieniazek, C. Melania Oana, Evgeny Epifanovsky (2007)
   Prashant Manohar (2009)

 ------------------------------------------------------------------------------


 Allocating and initializing 63808MB of RAM...
 Calculation will run on 6 cores.


 Alpha MOs, Restricted
 -- Occupied --                  
-490.09  -65.22  -58.59  -58.58  -58.58  -26.35  -15.78  -15.74
  1 A     2 A     3 A     4 A     5 A     6 A     7 A     8 A                  
 -9.904  -7.520  -7.507  -7.507  -3.260  -3.255  -3.254  -3.240
  9 A    10 A    11 A    12 A    13 A    14 A    15 A    16 A                  
 -3.240  -1.672  -1.424  -1.079  -0.898  -0.754  -0.737  -0.737
 17 A    18 A    19 A    20 A    21 A    22 A    23 A    24 A                  
 -0.618  -0.590  -0.500  -0.457  -0.454
 25 A    26 A    27 A    28 A    29 A                                          
 -- Virtual --                   
  0.027   0.062   0.074   0.098   0.100   0.120   0.153   0.175
 30 A    31 A    32 A    33 A    34 A    35 A    36 A    37 A                  
  0.190   0.205   0.236   0.244   0.279   0.305   0.332   0.361
 38 A    39 A    40 A    41 A    42 A    43 A    44 A    45 A                  
  0.365   0.450   0.498   0.535   0.539   0.554   0.594   0.721
 46 A    47 A    48 A    49 A    50 A    51 A    52 A    53 A                  
  0.737   0.744   0.775   0.789   0.929   0.946   0.987   1.030
 54 A    55 A    56 A    57 A    58 A    59 A    60 A    61 A                  
  1.032   1.090   1.218   1.320   1.441   1.540   1.613   1.621
 62 A    63 A    64 A    65 A    66 A    67 A    68 A    69 A                  
  1.871   2.002   2.039   2.132   2.231   2.279   2.287   2.429
 70 A    71 A    72 A    73 A    74 A    75 A    76 A    77 A                  
  2.500   2.679   2.749   2.990   3.010   3.314   4.014   4.047
 78 A    79 A    80 A    81 A    82 A    83 A    84 A    85 A                  
  4.147   4.171   4.212   4.260   4.366   4.401   4.471   4.502
 86 A    87 A    88 A    89 A    90 A    91 A    92 A    93 A                  
  4.522   4.542   4.614   4.872   5.053   5.490   6.892   6.948
 94 A    95 A    96 A    97 A    98 A    99 A   100 A   101 A                  
  7.114   7.219   8.158   8.174   8.253  36.538  37.031  49.435
102 A   103 A   104 A   105 A   106 A   107 A   108 A   109 A                  
 68.721 293.832 293.848 293.9621028.376
110 A   111 A   112 A   113 A   114 A                                          

 Beta MOs, Restricted
 -- Occupied --                  
-490.09  -65.22  -58.59  -58.58  -58.58  -26.35  -15.78  -15.74
  1 A     2 A     3 A     4 A     5 A     6 A     7 A     8 A                  
 -9.904  -7.520  -7.507  -7.507  -3.260  -3.255  -3.254  -3.240
  9 A    10 A    11 A    12 A    13 A    14 A    15 A    16 A                  
 -3.240  -1.672  -1.424  -1.079  -0.898  -0.754  -0.737  -0.737
 17 A    18 A    19 A    20 A    21 A    22 A    23 A    24 A                  
 -0.618  -0.590  -0.500  -0.457  -0.454
 25 A    26 A    27 A    28 A    29 A                                          
 -- Virtual --                   
  0.027   0.062   0.074   0.098   0.100   0.120   0.153   0.175
 30 A    31 A    32 A    33 A    34 A    35 A    36 A    37 A                  
  0.190   0.205   0.236   0.244   0.279   0.305   0.332   0.361
 38 A    39 A    40 A    41 A    42 A    43 A    44 A    45 A                  
  0.365   0.450   0.498   0.535   0.539   0.554   0.594   0.721
 46 A    47 A    48 A    49 A    50 A    51 A    52 A    53 A                  
  0.737   0.744   0.775   0.789   0.929   0.946   0.987   1.030
 54 A    55 A    56 A    57 A    58 A    59 A    60 A    61 A                  
  1.032   1.090   1.218   1.320   1.441   1.540   1.613   1.621
 62 A    63 A    64 A    65 A    66 A    67 A    68 A    69 A                  
  1.871   2.002   2.039   2.132   2.231   2.279   2.287   2.429
 70 A    71 A    72 A    73 A    74 A    75 A    76 A    77 A                  
  2.500   2.679   2.749   2.990   3.010   3.314   4.014   4.047
 78 A    79 A    80 A    81 A    82 A    83 A    84 A    85 A                  
  4.147   4.171   4.212   4.260   4.366   4.401   4.471   4.502
 86 A    87 A    88 A    89 A    90 A    91 A    92 A    93 A                  
  4.522   4.542   4.614   4.872   5.053   5.490   6.892   6.948
 94 A    95 A    96 A    97 A    98 A    99 A   100 A   101 A                  
  7.114   7.219   8.158   8.174   8.253  36.538  37.031  49.435
102 A   103 A   104 A   105 A   106 A   107 A   108 A   109 A                  
 68.721 293.832 293.848 293.9621028.376
110 A   111 A   112 A   113 A   114 A                                          

 Occupation and symmetry of molecular orbitals

 Point group: C1 (1 irreducible representation).

                           A     All 
 -------------------------------------
 All molecular orbitals:
  - Alpha                  114   114 
  - Beta                   114   114 
 -------------------------------------
 Alpha orbitals:
  - Frozen occupied        12    12  
  - Active occupied        17    17  
  - Active virtual         85    85  
  - Frozen virtual         0     0   
 -------------------------------------
 Beta orbitals:
  - Frozen occupied        12    12  
  - Active occupied        17    17  
  - Active virtual         85    85  
  - Frozen virtual         0     0   
 -------------------------------------

 Import integrals:   CPU 0.00 s  wall 0.00 s

 Import integrals:   CPU 29.81 s  wall 6.76 s

 MP2 amplitudes:   CPU 0.17 s  wall 0.13 s

Running a double precision version
           CCSD T amplitudes will be solved using DIIS.

           Start     Size      MaxIter   EConv     TConv     
           3         7         100       1.00e-07  1.00e-05  
 ------------------------------------------------------------------------------
           Energy (a.u.)   Ediff      Tdiff       Comment
 ------------------------------------------------------------------------------
[truncated: 22,929 more chars]
