# Supplementary material for: Geometric and energetic data from ab initio calculations of haloethene, haloimine, halomethylenephosphine, haloiminophosphine, halodiazene, halodiphosphene and halocyclopropane
Source: Data Brief. 2019 Nov 2;27:104738. doi: 10.1016/j.dib.2019.104738 (PMC6861602; doi:10.1016/j.dib.2019.104738)
Supplement: Multimedia component 6 [file mmc6.zip › NN/CCSD/freq/FENNECl.out]

Q-Chem Developer Version!
                  Welcome to Q-Chem
     A Quantum Leap Into The Future Of Chemistry


 Q-Chem 5.1, Q-Chem, Inc., Pleasanton, CA (2018)

 Yihan Shao,  Zhengting Gan,  E. Epifanovsky,  A. T. B. Gilbert,  M. Wormit,  
 J. Kussmann,  A. W. Lange,  A. Behn,  Jia Deng,  Xintian Feng,  D. Ghosh,  
 M. Goldey,  P. R. Horn,  L. D. Jacobson,  I. Kaliman,  T. Kus,  A. Landau,  
 Jie Liu,  E. I. Proynov,  R. M. Richard,  R. P. Steele,  E. J. Sundstrom,  
 H. L. Woodcock III,  P. M. Zimmerman,  D. Zuev,  B. Albrecht,  E. Alguire,  
 S. A. Baeppler,  D. Barton,  Z. Benda,  Y. A. Bernard,  E. J. Berquist,  
 K. B. Bravaya,  H. Burton,  D. Casanova,  Chun-Min Chang,  Yunqing Chen,  
 A. Chien,  K. D. Closser,  M. P. Coons,  S. Coriani,  S. Dasgupta,  
 A. L. Dempwolff,  M. Diedenhofen,  Hainam Do,  R. G. Edgar,  Po-Tung Fang,  
 S. Faraji,  S. Fatehi,  Qingguo Feng,  K. D. Fenk,  J. Fosso-Tande,  
 Qinghui Ge,  A. Ghysels,  G. Gidofalvi,  J. Gomes,  J. Gonthier,  A. Gunina,  
 D. Hait,  M. W. D. Hanson-Heine,  P. H. P. Harbach,  A. W. Hauser,  
 J. E. Herr,  E. G. Hohenstein,  Z. C. Holden,  Kerwin Hui,  B. C. Huynh,  
 T.-C. Jagau,  Hyunjun Ji,  B. Kaduk,  K. Khistyaev,  Jaehoon Kim,  
 P. Klunzinger,  K. Koh,  D. Kosenkov,  L. Koulias,  T. Kowalczyk,  
 C. M. Krauter,  A. Kunitsa,  Ka Un Lao,  A. Laurent,  K. V. Lawler,  
 Joonho Lee,  D. Lefrancois,  S. Lehtola,  D. S. Levine,  Yi-Pei Li,  
 You-Sheng Lin,  Fenglai Liu,  E. Livshits,  A. Luenser,  P. Manohar,  
 E. Mansoor,  S. F. Manzer,  Shan-Ping Mao,  Yuezhi Mao,  N. Mardirossian,  
 A. V. Marenich,  T. Markovich,  L. A. Martinez-Martinez,  S. A. Maurer,  
 N. J. Mayhall,  S. C. McKenzie,  J.-M. Mewes,  A. F. Morrison,  
 J. W. Mullinax,  K. Nanda,  T. S. Nguyen-Beck,  R. Olivares-Amaya,  
 J. A. Parkhill,  T. M. Perrine,  F. Plasser,  P. Pokhilko,  S. Prager,  
 A. Prociuk,  E. Ramos,  D. R. Rehn,  F. Rob,  M. Schneider,  N. Sergueev,  
 S. M. Sharada,  S. Sharma,  D. W. Small,  T. Stauch,  T. Stein,  
 Yu-Chuan Su,  A. J. W. Thom,  A. Tkatchenko,  T. Tsuchimochi,  N. M. Tubman,  
 L. Vogt,  M. L. Vidal,  O. Vydrov,  M. A. Watson,  J. Wenzel,  
 M. de Wergifosse,  T. A. Wesolowski,  A. White,  J. Witte,  A. Yamada,  
 Jun Yang,  K. Yao,  S. Yeganeh,  S. R. Yost,  Zhi-Qiang You,  A. Zech,  
 Igor Ying Zhang,  Xing Zhang,  Yan Zhao,  Ying Zhu,  B. R. Brooks,  
 G. K. L. Chan,  C. J. Cramer,  M. S. Gordon,  W. J. Hehre,  A. Klamt,  
 M. W. Schmidt,  C. D. Sherrill,  D. G. Truhlar,  A. Aspuru-Guzik,  R. Baer,  
 A. T. Bell,  N. A. Besley,  Jeng-Da Chai,  A. E. DePrince, III,  
 R. A. DiStasio Jr.,  A. Dreuw,  B. D. Dunietz,  T. R. Furlani,  
 Chao-Ping Hsu,  Yousung Jung,  Jing Kong,  D. S. Lambrecht,  WanZhen Liang,  
 C. Ochsenfeld,  V. A. Rassolov,  L. V. Slipchenko,  J. E. Subotnik,  
 T. Van Voorhis,  J. M. Herbert,  A. I. Krylov,  P. M. W. Gill,  M. Head-Gordon

 Contributors to earlier versions of Q-Chem not listed above: 
 R. D. Adamson,  B. Austin,  J. Baker,  G. J. O. Beran,  K. Brandhorst,  
 S. T. Brown,  E. F. C. Byrd,  A. K. Chakraborty,  C.-L. Cheng,  
 Siu Hung Chien,  D. M. Chipman,  D. L. Crittenden,  H. Dachsel,  
 R. J. Doerksen,  A. D. Dutoi,  L. Fusti-Molnar,  W. A. Goddard III,  
 A. Golubeva-Zadorozhnaya,  S. R. Gwaltney,  G. Hawkins,  A. Heyden,  
 S. Hirata,  G. Kedziora,  F. J. Keil,  C. Kelley,  Jihan Kim,  R. A. King,  
 R. Z. Khaliullin,  P. P. Korambath,  W. Kurlancheek,  A. M. Lee,  M. S. Lee,  
 S. V. Levchenko,  Ching Yeh Lin,  D. Liotard,  R. C. Lochan,  I. Lotan,  
 P. E. Maslen,  N. Nair,  D. P. O'Neill,  D. Neuhauser,  E. Neuscamman,  
 C. M. Oana,  R. Olson,  B. Peters,  R. Peverati,  P. A. Pieniazek,  
 Y. M. Rhee,  J. Ritchie,  M. A. Rohrdanz,  E. Rosta,  N. J. Russ,  
 H. F. Schaefer III,  N. E. Schultz,  N. Shenvi,  A. C. Simmonett,  A. Sodt,  
 D. Stuck,  K. S. Thanthiriwatte,  V. Vanovschi,  Tao Wang,  A. Warshel,  
 C. F. Williams,  Q. Wu,  X. Xu,  W. Zhang

 Please cite Q-Chem as follows:
 Y. Shao et al., Mol. Phys. 113, 184-215 (2015)
 DOI: 10.1080/00268976.2014.952696

 Q-Chem 5.1.2 for Intel X86 EM64T Linux

 Parts of Q-Chem use Armadillo 8.300.2 (Tropical Shenanigans).
 http://arma.sourceforge.net/

 Q-Chem begins on Mon May  6 04:05:17 2019  

Host: 
0

     Scratch files written to /scratch/taweetham/qchem29645//
Input Ideriv = 1
Curr. Ideriv = -1
Max.  Ideriv = 1


!!********************************************.
!!******************Warning*******************.
!!Desired Analytical derivatives not available.
!!Finite difference job might take a long time.
!!********************************************.
!!********************************************.


 2-order derivative to be evaluated numerically with 1-order analytical derivatives

Checking the input file for inconsistencies... 	...done.

--------------------------------------------------------------
User input:
--------------------------------------------------------------
F=Cl_t.out
$molecule
0 1
Cl
N  1 1.735449
N  2 1.223352 1 108.987043
F  3 1.388674 2 106.154442 1 -180.000000 0
$end

$rem
   JOB_TYPE 	FREQUENCY
   BASIS 		6-311++G**
   METHOD	ccsd
   MEM_TOTAL	64000
   N_FROZEN_CORE      FC
$end


--------------------------------------------------------------
 ----------------------------------------------------------------
             Standard Nuclear Orientation (Angstroms)
    I     Atom           X                Y                Z
 ----------------------------------------------------------------
    1      Cl      1.5349201028    -0.0501374546    -0.0000000000
    2      N      -0.1079084541     0.5092350188     0.0000000000
    3      N      -0.8575478693    -0.4575280666    -0.0000000000
    4      F      -2.1483830538     0.0544875626     0.0000000000
 ----------------------------------------------------------------
 Molecular Point Group                 Cs    NOp =  2
 Largest Abelian Subgroup              Cs    NOp =  2
 Nuclear Repulsion Energy =   145.3557659281 hartrees
 There are       20 alpha and       20 beta electrons
 Requested basis set is 6-311++G(d,p)
 There are 31 shells and 96 basis functions
 Total memory of 64000MB is distributed as follows: 
   QALLOC including MEM_STATIC uses 192MB
   MEM_STATIC is set to 192MB
   CCMAN JOB total memory use is  63808MB
 Warning: actual memory use might exceed 64000MB

 Total QAlloc Memory Limit    192 MB
 Mega-Array Size       188 MB
 MEM_STATIC part       192 MB

                       Distance Matrix (Angstroms)
             Cl(  1)   N (  2)   N (  3)
   N (  2)  1.735449
   N (  3)  2.426905  1.223352
   F (  4)  3.684789  2.090534  1.388674

 A cutoff of  1.0D-14 yielded    464 shell pairs
 There are      4620 function pairs (      5024 Cartesian)

 -------------------------------------------------------
 OpenMP Integral Computing Module                       
 Release: version 1.0, May 2013, Q-Chem Inc. Pittsburgh 
 -------------------------------------------------------
 Integral Job Info:
 Integral job number is                      11
 Integral operator is                         1
 short-range coefficients                     0
 long-range coefficients              100000000
 Omega coefficients                           0
 if combine SR and LR in K                    0
 Integral screening is                        0
 Integral computing path is                   2
 max size of driver memory is            800000
 size of driver memory is                593474
 size of scratch memory is              8114252
 max col of scratch BK array               1296
 max len of scratch array in speh3          155
 max len of scratch index in speh4           18
 max int batch size is                      520
 min int batch size is                       52
 fixed nKL is                                52
 max L of basis functions is                  2
 order of int derivative is                   0
 number of shells is                         31
 number of basis is                         100
 number of cartesian basis is               100
 number of contracted shell pairs           464
 number of primitive shell pairs           1519
 maxK2 (contraction) of shell pair           36
 max number of K2 of shell pair               1
 max number of CS2 of shell pair             55
 max number of PS2 of shell pair            246
 mem total for path MDJ                  513786
 -------------------------------------------------------
 Smallest overlap matrix eigenvalue = 2.58E-04
 Guess from superposition of atomic densities
 Warning:  Energy on first SCF cycle will be non-variational
 SAD guess density has 40.000000 electrons

 -----------------------------------------------------------------------
  General SCF calculation program by
  Eric Jon Sundstrom, Paul Horn, Yuezhi Mao, Dmitri Zuev, Alec White,
  David Stuck, Shaama M.S., Shane Yost, Joonho Lee, David Small,
  Daniel Levine, Susi Lehtola, Hugh Burton, Evgeny Epifanovsky
 -----------------------------------------------------------------------
 Hartree-Fock
 using 6 threads for integral computing
 -------------------------------------------------------
 OpenMP Integral computing Module                
 Release: version 2.0, May 2017, Q-Chem Inc. Pleasanton 
 -------------------------------------------------------
 A restricted SCF calculation will be
 performed using DIIS
 SCF converges when DIIS error is below 1.0e-08
 ---------------------------------------
  Cycle       Energy         DIIS error
 ---------------------------------------
    1    -668.2360307506      5.65e-02  
    2    -667.6279464585      1.01e-02  
    3    -667.7021953675      6.31e-03  
    4    -667.7357963095      1.04e-03  
    5    -667.7373829032      4.45e-04  
    6    -667.7378139300      1.45e-04  
    7    -667.7378834468      5.70e-05  
    8    -667.7378949915      2.18e-05  
    9    -667.7378960557      9.42e-06  
   10    -667.7378962405      3.22e-06  
   11    -667.7378962738      9.48e-07  
   12    -667.7378962776      2.26e-07  
   13    -667.7378962778      6.82e-08  
   14    -667.7378962778      2.45e-08  
   15    -667.7378962778      5.39e-09  Convergence criterion met
 ---------------------------------------
 SCF time:   CPU 4.75s  wall 1.00s 
 SCF   energy in the final basis set =     -667.7378962778
 Total energy in the final basis set =     -667.7378962778


 ------------------------------------------------------------------------------

   CCMAN2: suite of methods based on coupled cluster
           and equation of motion theories.

   Components:
   * libvmm-1.3-trunk
     by Evgeny Epifanovsky, Ilya Kaliman.
   * libtensor-2.5-trunk
     by Evgeny Epifanovsky, Michael Wormit, Dmitry Zuev, Sam Manzer, 
        Ilya Kaliman.
   * libcc-2.5-trunk
     by Evgeny Epifanovsky, Arik Landau, Tomasz Kus, Kirill Khistyaev, 
        Dmitry Zuev, Prashant Manohar, Xintian Feng, Anna Krylov, 
        Matthew Goldey, Alec White, Thomas Jagau, Kaushik Nanda, 
        Anastasia Gunina, Alexander Kunitsa, Joonho Lee.

   CCMAN original authors:
   Anna I. Krylov, C. David Sherrill, Steven R. Gwaltney,
   Edward F. C. Byrd (2000)
   Sergey V. Levchenko, Lyudmila V. Slipchenko, Tao Wang,
   Ana-Maria C. Cristian (2003)
   Piotr A. Pieniazek, C. Melania Oana, Evgeny Epifanovsky (2007)
   Prashant Manohar (2009)

 ------------------------------------------------------------------------------


 Allocating and initializing 63808MB of RAM...
 Calculation will run on 6 cores.


 Alpha MOs, Restricted
 -- Occupied --                  
-104.91  -26.36  -15.78  -15.75  -10.63   -8.10   -8.10   -8.10
  1 A'    2 A'    3 A'    4 A'    5 A'    6 A'    1 A"    7 A'                 
 -1.685  -1.440  -1.159  -0.912  -0.766  -0.757  -0.747  -0.632
  8 A'    9 A'   10 A'   11 A'   12 A'   13 A'    2 A"   14 A'                 
 -0.611  -0.532  -0.490  -0.486
  3 A"   15 A'   16 A'    4 A"                                                 
 -- Virtual --                   
  0.059   0.064   0.089   0.115   0.117   0.147   0.155   0.177
  5 A"   17 A'   18 A'   19 A'    6 A"   20 A'   21 A'   22 A'                 
  0.192   0.210   0.234   0.257   0.290   0.309   0.338   0.369
  7 A"   23 A'    8 A"   24 A'   25 A'   26 A'   27 A'    9 A"                 
  0.369   0.454   0.507   0.561   0.569   0.578   0.602   0.802
 28 A'   29 A'   30 A'   31 A'   10 A"   32 A'   33 A'   34 A'                 
  0.894   0.912   0.963   0.986   1.035   1.095   1.098   1.154
 11 A"   35 A'   12 A"   36 A'   37 A'   38 A'   13 A"   14 A"                 
  1.165   1.236   1.338   1.376   1.460   1.537   1.612   1.628
 39 A'   40 A'   41 A'   42 A'   43 A'   15 A"   44 A'   45 A'                 
  1.864   2.008   2.046   2.160   2.349   2.397   2.569   2.593
 16 A"   46 A'   17 A"   47 A'   18 A"   48 A'   49 A'   50 A'                 
  2.606   2.667   2.889   2.997   3.047   3.310   4.019   4.038
 19 A"   51 A'   52 A'   20 A"   53 A'   54 A'   55 A'   21 A"                 
  4.162   4.174   4.214   4.255   4.394   4.405   4.482   5.055
 22 A"   56 A'   57 A'   23 A"   58 A'   24 A"   59 A'   60 A'                 
  5.508   6.885   6.946   7.165  10.315  26.596  26.645  27.054
 61 A'   25 A"   62 A'   63 A'   64 A'   26 A"   65 A'   66 A'                 
 36.542  37.010  68.712 219.155
 67 A'   68 A'   69 A'   70 A'                                                 

 Beta MOs, Restricted
 -- Occupied --                  
-104.91  -26.36  -15.78  -15.75  -10.63   -8.10   -8.10   -8.10
  1 A'    2 A'    3 A'    4 A'    5 A'    6 A'    1 A"    7 A'                 
 -1.685  -1.440  -1.159  -0.912  -0.766  -0.757  -0.747  -0.632
  8 A'    9 A'   10 A'   11 A'   12 A'   13 A'    2 A"   14 A'                 
 -0.611  -0.532  -0.490  -0.486
  3 A"   15 A'   16 A'    4 A"                                                 
 -- Virtual --                   
  0.059   0.064   0.089   0.115   0.117   0.147   0.155   0.177
  5 A"   17 A'   18 A'   19 A'    6 A"   20 A'   21 A'   22 A'                 
  0.192   0.210   0.234   0.257   0.290   0.309   0.338   0.369
  7 A"   23 A'    8 A"   24 A'   25 A'   26 A'   27 A'    9 A"                 
  0.369   0.454   0.507   0.561   0.569   0.578   0.602   0.802
 28 A'   29 A'   30 A'   31 A'   10 A"   32 A'   33 A'   34 A'                 
  0.894   0.912   0.963   0.986   1.035   1.095   1.098   1.154
 11 A"   35 A'   12 A"   36 A'   37 A'   38 A'   13 A"   14 A"                 
  1.165   1.236   1.338   1.376   1.460   1.537   1.612   1.628
 39 A'   40 A'   41 A'   42 A'   43 A'   15 A"   44 A'   45 A'                 
  1.864   2.008   2.046   2.160   2.349   2.397   2.569   2.593
 16 A"   46 A'   17 A"   47 A'   18 A"   48 A'   49 A'   50 A'                 
  2.606   2.667   2.889   2.997   3.047   3.310   4.019   4.038
 19 A"   51 A'   52 A'   20 A"   53 A'   54 A'   55 A'   21 A"                 
  4.162   4.174   4.214   4.255   4.394   4.405   4.482   5.055
 22 A"   56 A'   57 A'   23 A"   58 A'   24 A"   59 A'   60 A'                 
  5.508   6.885   6.946   7.165  10.315  26.596  26.645  27.054
 61 A'   25 A"   62 A'   63 A'   64 A'   26 A"   65 A'   66 A'                 
 36.542  37.010  68.712 219.155
 67 A'   68 A'   69 A'   70 A'                                                 

 Occupation and symmetry of molecular orbitals

 Point group: Cs (2 irreducible representations).

                           A'   A"    All 
 ------------------------------------------
 All molecular orbitals:
  - Alpha                  70   26    96  
  - Beta                   70   26    96  
 ------------------------------------------
 Alpha orbitals:
  - Frozen occupied        7    1     8   
  - Active occupied        9    3     12  
  - Active virtual         54   22    76  
  - Frozen virtual         0    0     0   
 ------------------------------------------
 Beta orbitals:
  - Frozen occupied        7    1     8   
  - Active occupied        9    3     12  
  - Active virtual         54   22    76  
  - Frozen virtual         0    0     0   
 ------------------------------------------

 Import integrals:   CPU 0.00 s  wall 0.00 s

 Import integrals:   CPU 13.78 s  wall 4.24 s

 MP2 amplitudes:   CPU 0.14 s  wall 0.13 s

Running a double precision version
           CCSD T amplitudes will be solved using DIIS.

           Start     Size      MaxIter   EConv     TConv     
           3         7         100       1.00e-07  1.00e-05  
 ------------------------------------------------------------------------------
           Energy (a.u.)   Ediff      Tdiff       Comment
 ------------------------------------------------------------------------------
          -668.43541378                           
     1    -668.42282722   1.26e-02   7.43e-01     
     2    -668.44842142   2.56e-02   9.85e-02     
     3    -668.44685537   1.57e-03   4.31e-02     
     4    -668.44960004   2.74e-03   1.66e-02     Switched to DIIS steps.
     5    -668.45058714   9.87e-04   1.16e-02     
     6    -668.45067397   8.68e-05   2.82e-03     
     7    -668.45067923   5.27e-06   1.07e-03     
     8    -668.45068040   1.17e-06   3.37e-04     
     9    -668.45068267   2.27e-06   1.89e-04     
    10    -668.45068302   3.50e-07   6.45e-05     
    11    -668.45068339   3.71e-07   2.63e-05     
    12    -668.45068334   4.73e-08   1.24e-05     
    13    -668.45068337   2.42e-08   3.66e-06     
 ------------------------------------------------------------------------------
          -668.45068337                           CCSD T converged.

End of double precision
 SCF energy                 = -667.73789628
 MP2 energy                 = -668.43541378
 CCSD correlation energy     =   -0.71278709
 CCSD total energy           = -668.45068337

 CCSD  T1^2 = 0.0118  T2^2 = 0.2348  Leading amplitudes:

 Amplitude    Orbitals with energies
 -0.0275       3 (A") A                  ->    5 (A") A                   
              -0.6115                          0.0594                     
 -0.0275       3 (A") B                  ->    5 (A") B                   
              -0.6115                          0.0594                     
 -0.0231       2 (A") A                  ->    5 (A") A                   
              -0.7472                          0.0594                     
 -0.0231       2 (A") B                  ->    5 (A") B                   
              -0.7472                          0.0594                     

 Amplitude    Orbitals with energies
 -0.0621       3 (A") A      3 (A") B    ->    5 (A") A      5 (A") B     
              -0.6115       -0.6115            0.0594        0.0594       
  0.0621       3 (A") A      3 (A") B    ->    5 (A") B      5 (A") A     
              -0.6115       -0.6115            0.0594        0.0594       
  0.0621       3 (A") B      3 (A") A    ->    5 (A") A      5 (A") B     
              -0.6115       -0.6115            0.0594        0.0594       
 -0.0621       3 (A") B      3 (A") A    ->    5 (A") B      5 (A") A     
              -0.6115       -0.6115            0.0594        0.0594       

 Computing CCSD intemediates for later calculations in double precision
 Finished.

Running a double precision version
           CCSD Lambda amplitudes will be solved using DIIS.
           Start     Size      MaxIter   EConv     LConv     
           3         7         100       1.00e-07  1.00e-05  
 ------------------------------------------------------------------------------
            Enorm      Ldiff       Comment
 ------------------------------------------------------------------------------
     1     5.26e-02   3.55e-02     
     2     1.62e-02   5.88e-03     
     3     6.97e-03   1.06e-03     
     4     3.63e-03   1.08e-03     Switched to DIIS steps.
     5     1.19e-03   6.24e-04     
     6     5.89e-04   1.70e-04     
     7     2.02e-04   4.25e-05     
     8     8.43e-05   3.43e-06     
     9     2.90e-05   7.63e-06     
    10     1.00e-05   2.23e-06     
    11     4.75e-06   5.73e-07     
    12     1.90e-06   1.88e-07     
    13     1.06e-06   2.09e-09     
    14     4.81e-07   4.21e-08     
    15     2.16e-07   9.28e-09     
    16     1.10e-07   8.55e-09     
    17     4.69e-08   4.97e-09     
 ------------------------------------------------------------------------------
                                   CCSD Lambda converged.

 Computing density matrices in double precision...
           Orbital response amplitudes will be solved using DIIS.
           Start     Size      MaxIter   EConv     LConv     
           3         7         100       1.00e-06  1.00e-06  
 ------------------------------------------------------------------------------
            Enorm      Ldiff       Comment
 ------------------------------------------------------------------------------
     1     8.74e-02   1.04e-03     
     2     6.91e-02   2.09e-02     
     3     7.33e-02   2.55e-02     
     4     5.59e-03   3.25e-02     Switched to DIIS steps.
     5     1.12e-03   1.01e-03     
     6     6.20e-04   8.15e-05     
     7     2.94e-04   9.25e-05     
     8     9.15e-05   1.79e-05     
     9     2.10e-05   2.31e-06     
    10     5.41e-06   1.48e-06     
    11     1.42e-06   4.31e-07     
    12     5.50e-07   9.62e-08     
 ------------------------------------------------------------------------------
                                   Orbital response converged.

 Computing density matrices... Done.
 CCSD calculation:   CPU 124.97 s  wall 24.69 s

 Transferring MO TPDM to AO TPDM
 Transferring g2_o1o1o1o1
 Transferring g2_o1o1o1v1
 Transferring g2_o1o1v1v1
 Transferring g2_o1v1o1v1
 Transferring g2_o1v1v1v1
 Transferring g2_v1v1v1v1
 Adding separable TPDM
 Computing TPDM gradient
 --------------------------------------------------------
 2e gradient
  Atom          X               Y               Z
 --------------------------------------------------------
    1        -18.736601        2.747981        0.000000  
    2         -1.145853      -15.397647       -0.000000  
    3          6.077762       15.100850        0.000000  
    4         13.804692       -2.451184       -0.000000  
 --------------------------------------------------------
 --------------------------------------------------------
 Final gradient
  Atom          X               Y               Z
 --------------------------------------------------------
    1        -18.736601        2.747981        0.000000  
    2         -1.145853      -15.397647       -0.000000  
    3          6.077762       15.100850        0.000000  
    4         13.804692       -2.451184       -0.000000  
 --------------------------------------------------------
 Analytic gradient from two-electron contribution:   CPU 104.58 s  wall 30.80 s

 Total ccman2 time:   CPU 248.18 s  wall 61.53 s


 --------------------------------------------------------------
             Orbital Energies (a.u.) and Symmetries
 --------------------------------------------------------------

 Alpha MOs, Restricted
 -- Occupied --                  
-104.91  -26.36  -15.78  -15.75  -10.63   -8.10   -8.10   -8.10
  1 A'    2 A'    3 A'    4 A'    5 A'    6 A'    7 A'    1 A"                 
 -1.685  -1.440  -1.159  -0.912  -0.766  -0.757  -0.632  -0.532
  8 A'    9 A'   10 A'   11 A'   12 A'   13 A'   14 A'   15 A'                 
 -0.490  -0.747  -0.611  -0.486
 16 A'    2 A"    3 A"    4 A"                                                 
 -- Virtual --                   
  0.064   0.089   0.115   0.147   0.155   0.177   0.210   0.257
 17 A'   18 A'   19 A'   20 A'   21 A'   22 A'   23 A'   24 A'                 
  0.290   0.309   0.338   0.369   0.454   0.507   0.561   0.578
 25 A'   26 A'   27 A'   28 A'   29 A'   30 A'   31 A'   32 A'                 
  0.602   0.802   0.912   0.986   1.035   1.095   1.165   1.236
 33 A'   34 A'   35 A'   36 A'   37 A'   38 A'   39 A'   40 A'                 
  1.338   1.376   1.460   1.612   1.628   2.008   2.160   2.397
 41 A'   42 A'   43 A'   44 A'   45 A'   46 A'   47 A'   48 A'                 
  2.569   2.593   2.667   2.889   3.047   3.310   4.019   4.174
 49 A'   50 A'   51 A'   52 A'   53 A'   54 A'   55 A'   56 A'                 
  4.214   4.394   4.482   5.055   5.508   6.946   7.165  10.315
 57 A'   58 A'   59 A'   60 A'   61 A'   62 A'   63 A'   64 A'                 
 26.645  27.054  36.542  37.010  68.712 219.155   0.059   0.117
 65 A'   66 A'   67 A'   68 A'   69 A'   70 A'    5 A"    6 A"                 
  0.192   0.234   0.369   0.569   0.894   0.963   1.098   1.154
  7 A"    8 A"    9 A"   10 A"   11 A"   12 A"   13 A"   14 A"                 
  1.537   1.864   2.046   2.349   2.606   2.997   4.038   4.162
 15 A"   16 A"   17 A"   18 A"   19 A"   20 A"   21 A"   22 A"                 
  4.255   4.405   6.885  26.596
 23 A"   24 A"   25 A"   26 A"                                                 

 Beta MOs, Restricted
 -- Occupied --                  
-104.91  -26.36  -15.78  -15.75  -10.63   -8.10   -8.10   -8.10
  1 A'    2 A'    3 A'    4 A'    5 A'    6 A'    7 A'    1 A"                 
 -1.685  -1.440  -1.159  -0.912  -0.766  -0.757  -0.632  -0.532
  8 A'    9 A'   10 A'   11 A'   12 A'   13 A'   14 A'   15 A'                 
 -0.490  -0.747  -0.611  -0.486
 16 A'    2 A"    3 A"    4 A"                                                 
 -- Virtual --                   
  0.064   0.089   0.115   0.147   0.155   0.177   0.210   0.257
 17 A'   18 A'   19 A'   20 A'   21 A'   22 A'   23 A'   24 A'                 
  0.290   0.309   0.338   0.369   0.454   0.507   0.561   0.578
 25 A'   26 A'   27 A'   28 A'   29 A'   30 A'   31 A'   32 A'                 
  0.602   0.802   0.912   0.986   1.035   1.095   1.165   1.236
 33 A'   34 A'   35 A'   36 A'   37 A'   38 A'   39 A'   40 A'                 
  1.338   1.376   1.460   1.612   1.628   2.008   2.160   2.397
 41 A'   42 A'   43 A'   44 A'   45 A'   46 A'   47 A'   48 A'                 
  2.569   2.593   2.667   2.889   3.047   3.310   4.019   4.174
 49 A'   50 A'   51 A'   52 A'   53 A'   54 A'   55 A'   56 A'                 
  4.214   4.394   4.482   5.055   5.508   6.946   7.165  10.315
 57 A'   58 A'   59 A'   60 A'   61 A'   62 A'   63 A'   64 A'                 
 26.645  27.054  36.542  37.010  68.712 219.155   0.059   0.117
 65 A'   66 A'   67 A'   68 A'   69 A'   70 A'    5 A"    6 A"                 
  0.192   0.234   0.369   0.569   0.894   0.963   1.098   1.154
  7 A"    8 A"    9 A"   10 A"   11 A"   12 A"   13 A"   14 A"                 
  1.537   1.864   2.046   2.349   2.606   2.997   4.038   4.162
 15 A"   16 A"   17 A"   18 A"   19 A"   20 A"   21 A"   22 A"                 
  4.255   4.405   6.885  26.596
 23 A"   24 A"   25 A"   26 A"                                                 
 --------------------------------------------------------------

          Ground-State Mulliken Net Atomic Charges

     Atom                 Charge (a.u.)
  ----------------------------------------
      1 Cl                    0.001891
      2 N                     0.160734
      3 N                    -0.138114
      4 F                    -0.024512
  ----------------------------------------
  Sum of atomic charges =    -0.000000

 -----------------------------------------------------------------
                    Cartesian Multipole Moments
 -----------------------------------------------------------------
    Charge (ESU x 10^10)
                -0.0000
    Dipole Moment (Debye)
         X       1.3213      Y      -0.2365      Z       0.0000
       Tot       1.3423
    Quadrupole Moments (Debye-Ang)
        XX     -29.0877     XY      -0.2904     YY     -30.2854
        XZ       0.0000     YZ       0.0000     ZZ     -27.8896
    Octopole Moments (Debye-Ang^2)
       XXX       2.3368    XXY      -1.5214    XYY      -2.6644
       YYY       0.2020    XXZ       0.0000    XYZ      -0.0000
       YYZ       0.0000    XZZ      -4.1027    YZZ       0.1462
       ZZZ       0.0000
    Hexadecapole Moments (Debye-Ang^3)
      XXXX    -353.2843   XXXY      -6.0553   XXYY     -68.6336
      XYYY      -1.0039   YYYY     -48.2649   XXXZ       0.0000
      XXYZ      -0.0000   XYYZ      -0.0000   YYYZ      -0.0000
      XXZZ     -65.8895   XYZZ      -0.1138   YYZZ     -12.0801
      XZZZ       0.0000   YZZZ       0.0000   ZZZZ     -26.7360
 -----------------------------------------------------------------
 DrvMan completing analytic gradient of the correlated energy
 Correlated dipole moment
            1
    1   0.5198250
    2  -0.0930517
    3   0.0000000
 Energy read as -668.450683368
 Full Analytical Gradient: (in a.u., or Hartree/Bohr)
             1             2             3             4
    1    0.00000832   -0.00009848    0.00023466   -0.00014449
    2   -0.00004863    0.00003029   -0.00003754    0.00005587
    3   -0.00000000    0.00000000   -0.00000000    0.00000000
 Gradient time:  CPU 1.44 s  wall 1.46 s
 ######################################################
 ######################################################
 # Starting finite difference calculation for IDERIV  #
 Finite diff step size:  1.88973e-03 a.u.
 ----------------------------------------------------------------
             Standard Nuclear Orientation (Angstroms)
    I     Atom           X                Y                Z
 ----------------------------------------------------------------
    1      Cl      1.5359201028    -0.0501374546    -0.0000000000
    2      N      -0.1079084541     0.5092350188     0.0000000000
    3      N      -0.8575478693    -0.4575280666    -0.0000000000
    4      F      -2.1483830538     0.0544875626     0.0000000000
 ----------------------------------------------------------------
 Nuclear Repulsion Energy =   145.3194887290 hartrees
 There are       20 alpha and       20 beta electrons

                       Distance Matrix (Angstroms)
             Cl(  1)   N (  2)   N (  3)
   N (  2)  1.736396
   N (  3)  2.427891  1.223352
   F (  4)  3.685788  2.090534  1.388674

 Requested basis set is 6-311++G(d,p)
 There are 31 shells and 96 basis functions
 A cutoff of  1.0D-14 yielded    464 shell pairs
 There are      4620 function pairs (      5024 Cartesian)
 Smallest overlap matrix eigenvalue = 2.58E-04
 Guess MOs from SCF MO coefficient file

 -----------------------------------------------------------------------
  General SCF calculation program by
  Eric Jon Sundstrom, Paul Horn, Yuezhi Mao, Dmitri Zuev, Alec White,
  David Stuck, Shaama M.S., Shane Yost, Joonho Lee, David Small,
  Daniel Levine, Susi Lehtola, Hugh Burton, Evgeny Epifanovsky
 -----------------------------------------------------------------------
 Hartree-Fock
 using 6 threads for integral computing
 -------------------------------------------------------
 OpenMP Integral computing Module                
 Release: version 2.0, May 2017, Q-Chem Inc. Pleasanton 
 -------------------------------------------------------
 A restricted SCF calculation will be
 performed using DIIS
 SCF converges when DIIS error is below 1.0e-08
 ---------------------------------------
  Cycle       Energy         DIIS error
 ---------------------------------------
    1    -667.7378716352      1.55e-05  
    2    -667.7378719573      5.13e-06  
    3    -667.7378719906      3.23e-06  
    4    -667.7378720035      7.31e-07  
    5    -667.7378720053      3.44e-07  
    6    -667.7378720059      1.29e-07  
    7    -667.7378720059      5.86e-08  
    8    -667.7378720059      1.74e-08  
    9    -667.7378720059      6.14e-09  Convergence criterion met
 ---------------------------------------
 SCF time:   CPU 2.90s  wall 1.00s 
 SCF   energy in the final basis set =     -667.7378720059
 Total energy in the final basis set =     -667.7378720059


 ------------------------------------------------------------------------------

   CCMAN2: suite of methods based on coupled cluster
           and equation of motion theories.

   Components:
   * libvmm-1.3-trunk
     by Evgeny Epifanovsky, Ilya Kaliman.
   * libtensor-2.5-trunk
     by Evgeny Epifanovsky, Michael Wormit, Dmitry Zuev, Sam Manzer, 
        Ilya Kaliman.
   * libcc-2.5-trunk
     by Evgeny Epifanovsky, Arik Landau, Tomasz Kus, Kirill Khistyaev, 
        Dmitry Zuev, Prashant Manohar, Xintian Feng, Anna Krylov, 
        Matthew Goldey, Alec White, Thomas Jagau, Kaushik Nanda, 
        Anastasia Gunina, Alexander Kunitsa, Joonho Lee.

   CCMAN original authors:
   Anna I. Krylov, C. David Sherrill, Steven R. Gwaltney,
   Edward F. C. Byrd (2000)
   Sergey V. Levchenko, Lyudmila V. Slipchenko, Tao Wang,
   Ana-Maria C. Cristian (2003)
   Piotr A. Pieniazek, C. Melania Oana, Evgeny Epifanovsky (2007)
   Prashant Manohar (2009)

 ------------------------------------------------------------------------------


 Allocating and initializing 63808MB of RAM...
 Calculation will run on 6 cores.


 Alpha MOs, Restricted
 -- Occupied --                  
-104.91  -26.36  -15.78  -15.75  -10.63   -8.10   -8.10   -8.10
  1 A     2 A     3 A     4 A     5 A     6 A     7 A     8 A                  
 -1.685  -1.439  -1.159  -0.912  -0.766  -0.757  -0.747  -0.632
  9 A    10 A    11 A    12 A    13 A    14 A    15 A    16 A                  
 -0.611  -0.532  -0.490  -0.486
 17 A    18 A    19 A    20 A                                                  
 -- Virtual --                   
  0.059   0.064   0.089   0.115   0.117   0.147   0.155   0.177
 21 A    22 A    23 A    24 A    25 A    26 A    27 A    28 A                  
  0.192   0.210   0.234   0.257   0.290   0.309   0.338   0.369
 29 A    30 A    31 A    32 A    33 A    34 A    35 A    36 A                  
  0.369   0.453   0.507   0.561   0.569   0.578   0.602   0.801
 37 A    38 A    39 A    40 A    41 A    42 A    43 A    44 A                  
  0.894   0.912   0.963   0.986   1.035   1.094   1.098   1.154
 45 A    46 A    47 A    48 A    49 A    50 A    51 A    52 A                  
  1.165   1.235   1.338   1.376   1.460   1.537   1.612   1.628
 53 A    54 A    55 A    56 A    57 A    58 A    59 A    60 A                  
  1.864   2.008   2.046   2.160   2.349   2.396   2.569   2.593
 61 A    62 A    63 A    64 A    65 A    66 A    67 A    68 A                  
  2.606   2.667   2.889   2.997   3.046   3.310   4.018   4.038
 69 A    70 A    71 A    72 A    73 A    74 A    75 A    76 A                  
  4.162   4.173   4.214   4.255   4.394   4.405   4.482   5.055
 77 A    78 A    79 A    80 A    81 A    82 A    83 A    84 A                  
  5.508   6.885   6.946   7.165  10.314  26.596  26.645  27.054
 85 A    86 A    87 A    88 A    89 A    90 A    91 A    92 A                  
 36.542  37.010  68.712 219.155
 93 A    94 A    95 A    96 A                                                  

 Beta MOs, Restricted
 -- Occupied --                  
-104.91  -26.36  -15.78  -15.75  -10.63   -8.10   -8.10   -8.10
  1 A     2 A     3 A     4 A     5 A     6 A     7 A     8 A                  
 -1.685  -1.439  -1.159  -0.912  -0.766  -0.757  -0.747  -0.632
  9 A    10 A    11 A    12 A    13 A    14 A    15 A    16 A                  
 -0.611  -0.532  -0.490  -0.486
 17 A    18 A    19 A    20 A                                                  
 -- Virtual --                   
  0.059   0.064   0.089   0.115   0.117   0.147   0.155   0.177
 21 A    22 A    23 A    24 A    25 A    26 A    27 A    28 A                  
  0.192   0.210   0.234   0.257   0.290   0.309   0.338   0.369
 29 A    30 A    31 A    32 A    33 A    34 A    35 A    36 A                  
  0.369   0.453   0.507   0.561   0.569   0.578   0.602   0.801
 37 A    38 A    39 A    40 A    41 A    42 A    43 A    44 A                  
  0.894   0.912   0.963   0.986   1.035   1.094   1.098   1.154
 45 A    46 A    47 A    48 A    49 A    50 A    51 A    52 A                  
  1.165   1.235   1.338   1.376   1.460   1.537   1.612   1.628
 53 A    54 A    55 A    56 A    57 A    58 A    59 A    60 A                  
  1.864   2.008   2.046   2.160   2.349   2.396   2.569   2.593
 61 A    62 A    63 A    64 A    65 A    66 A    67 A    68 A                  
  2.606   2.667   2.889   2.997   3.046   3.310   4.018   4.038
 69 A    70 A    71 A    72 A    73 A    74 A    75 A    76 A                  
  4.162   4.173   4.214   4.255   4.394   4.405   4.482   5.055
 77 A    78 A    79 A    80 A    81 A    82 A    83 A    84 A                  
  5.508   6.885   6.946   7.165  10.314  26.596  26.645  27.054
 85 A    86 A    87 A    88 A    89 A    90 A    91 A    92 A                  
 36.542  37.010  68.712 219.155
 93 A    94 A    95 A    96 A                                                  

 Occupation and symmetry of molecular orbitals

 Point group: C1 (1 irreducible representation).

                           A     All 
 -------------------------------------
 All molecular orbitals:
  - Alpha                  96    96  
  - Beta                   96    96  
 -------------------------------------
 Alpha orbitals:
  - Frozen occupied        8     8   
  - Active occupied        12    12  
  - Active virtual         76    76  
  - Frozen virtual         0     0   
 -------------------------------------
 Beta orbitals:
  - Frozen occupied        8     8   
  - Active occupied        12    12  
  - Active virtual         76    76  
  - Frozen virtual         0     0   
 -------------------------------------

 Import integrals:   CPU 0.00 s  wall 0.00 s

 Import integrals:   CPU 14.82 s  wall 4.06 s

 MP2 amplitudes:   CPU 0.08 s  wall 0.04 s

Running a double precision version
           CCSD T amplitudes will be solved using DIIS.

           Start     Size      MaxIter   EConv     TConv     
           3         7         100       1.00e-07  1.00e-05  
 ------------------------------------------------------------------------------
           Energy (a.u.)   Ediff      Tdiff       Comment
 ------------------------------------------------------------------------------
          -668.43540946                           
     1    -668.42281782   1.26e-02   7.43e-01     
     2    -668.44842029   2.56e-02   9.85e-02     
     3    -668.44685295   1.57e-03   4.31e-02     
     4    -668.44959907   2.75e-03   1.66e-02     Switched to DIIS steps.
     5    -668.45058670   9.88e-04   1.16e-02     
     6    -668.45067359   8.69e-05   2.82e-03     
     7    -668.45067886   5.27e-06   1.07e-03     
     8    -668.45068003   1.17e-06   3.38e-04     
     9    -668.45068230   2.27e-06   1.89e-04     
    10    -668.45068265   3.48e-07   6.46e-05     
    11    -668.45068302   3.72e-07   2.63e-05     
    12    -668.45068297   4.79e-08   1.24e-05     
    13    -668.45068300   2.44e-08   3.65e-06     
 ------------------------------------------------------------------------------
          -668.45068300                           CCSD T converged.

End of double precision
 SCF energy                 = -667.73787201
 MP2 energy                 = -668.43540946
 CCSD correlation energy     =   -0.71281099
 CCSD total energy           = -668.45068300

 CCSD  T1^2 = 0.0118  T2^2 = 0.2348  Leading amplitudes:

 Amplitude    Orbitals with energies
 -0.0275       17 (A) A                  ->    21 (A) A                   
              -0.6114                          0.0594                     
 -0.0275       17 (A) B                  ->    21 (A) B                   
              -0.6114                          0.0594                     
  0.0231       15 (A) A                  ->    21 (A) A                   
              -0.7473                          0.0594                     
  0.0231       15 (A) B                  ->    21 (A) B                   
              -0.7473                          0.0594                     

 Amplitude    Orbitals with energies
 -0.0622       17 (A) A      17 (A) B    ->    21 (A) A      21 (A) B     
              -0.6114       -0.6114            0.0594        0.0594       
  0.0622       17 (A) A      17 (A) B    ->    21 (A) B      21 (A) A     
              -0.6114       -0.6114            0.0594        0.0594       
  0.0622       17 (A) B      17 (A) A    ->    21 (A) A      21 (A) B     
              -0.6114       -0.6114            0.0594        0.0594       
 -0.0622       17 (A) B      17 (A) A    ->    21 (A) B      21 (A) A     
              -0.6114       -0.6114            0.0594        0.0594       

 Computing CCSD intemediates for later calculations in double precision
 Finished.

Running a double precision version
           CCSD Lambda amplitudes will be solved using DIIS.
           Start     Size      MaxIter   EConv     LConv     
           3         7         100       1.00e-07  1.00e-05  
 ------------------------------------------------------------------------------
            Enorm      Ldiff       Comment
 ------------------------------------------------------------------------------
     1     5.26e-02   3.55e-02     
     2     1.62e-02   5.88e-03     
     3     6.97e-03   1.06e-03     
     4     3.63e-03   1.08e-03     Switched to DIIS steps.
     5     1.19e-03   6.24e-04     
     6     5.90e-04   1.70e-04     
     7     2.02e-04   4.26e-05     
     8     8.44e-05   3.42e-06     
     9     2.91e-05   7.64e-06     
    10     1.00e-05   2.23e-06     
    11     4.74e-06   5.75e-07     
    12     1.89e-06   1.89e-07     
    13     1.06e-06   1.69e-09     
    14     4.79e-07   4.21e-08     
    15     2.16e-07   9.39e-09     
    16     1.10e-07   8.52e-09     
    17     4.68e-08   4.97e-09     
 ------------------------------------------------------------------------------
                                   CCSD Lambda converged.

 Computing density matrices in double precision...
           Orbital response amplitudes will be solved using DIIS.
           Start     Size      MaxIter   EConv     LConv     
           3         7         100       1.00e-06  1.00e-06  
 ------------------------------------------------------------------------------
            Enorm      Ldiff       Comment
 ------------------------------------------------------------------------------
     1     8.74e-02   1.05e-03     
     2     6.92e-02   2.09e-02     
     3     7.33e-02   2.55e-02     
     4     5.60e-03   3.25e-02     Switched to DIIS steps.
     5     1.13e-03   1.01e-03     
     6     6.27e-04   8.20e-05     
     7     2.97e-04   9.14e-05     
     8     9.10e-05   1.89e-05     
     9     2.09e-05   2.17e-06     
    10     5.42e-06   1.50e-06     
    11     1.42e-06   4.30e-07     
    12     5.50e-07   9.61e-08     
 ------------------------------------------------------------------------------
                                   Orbital response converged.

 Computing density matrices... Done.
 CCSD calculation:   CPU 379.86 s  wall 72.34 s

 Transferring MO TPDM to AO TPDM
 Transferring g2_o1o1o1o1
 Transferring g2_o1o1o1v1
 Transferring g2_o1o1v1v1
 Transferring g2_o1v1o1v1
 Transferring g2_o1v1v1v1
 Transferring g2_v1v1v1v1
 Adding separable TPDM
 Computing TPDM gradient
 --------------------------------------------------------
 2e gradient
  Atom          X               Y               Z
 --------------------------------------------------------
    1        -18.725057        2.742944        0.000000  
    2         -1.154011      -15.391924       -0.000000  
    3          6.075748       15.099765        0.000000  
    4         13.803320       -2.450785        0.000000  
 --------------------------------------------------------
 --------------------------------------------------------
 Final gradient
  Atom          X               Y               Z
 --------------------------------------------------------
    1        -18.725057        2.742944        0.000000  
    2         -1.154011      -15.391924       -0.000000  
    3          6.075748       15.099765        0.000000  
    4         13.803320       -2.450785        0.000000  
 --------------------------------------------------------
 Analytic gradient from two-electron contribution:   CPU 107.59 s  wall 32.16 s

 Total ccman2 time:   CPU 506.14 s  wall 109.83 s


 --------------------------------------------------------------

                    Orbital Energies (a.u.)
 --------------------------------------------------------------

 Alpha MOs
 -- Occupied --
******* -26.361 -15.785 -15.746 -10.634  -8.103  -8.099  -8.099
 -1.685  -1.439  -1.159  -0.912  -0.766  -0.757  -0.747  -0.632
 -0.611  -0.532  -0.490  -0.486
 -- Virtual --
  0.059   0.064   0.089   0.115   0.117   0.147   0.155   0.177
  0.192   0.210   0.234   0.257   0.290   0.309   0.338   0.369
  0.369   0.453   0.507   0.561   0.569   0.578   0.602   0.801
  0.894   0.912   0.963   0.986   1.035   1.094   1.098   1.154
  1.165   1.235   1.338   1.376   1.460   1.537   1.612   1.628
  1.864   2.008   2.046   2.160   2.349   2.396   2.569   2.593
  2.606   2.667   2.889   2.997   3.046   3.310   4.018   4.038
  4.162   4.173   4.214   4.255   4.394   4.405   4.482   5.055
  5.508   6.885   6.946   7.165  10.314  26.596  26.645  27.054
 36.542  37.010  68.712 219.155
 --------------------------------------------------------------

          Ground-State Mulliken Net Atomic Charges

     Atom                 Charge (a.u.)
  ----------------------------------------
      1 Cl                    0.001771
      2 N                     0.160753
      3 N                    -0.138104
      4 F                    -0.024420
  ----------------------------------------
  Sum of atomic charges =    -0.000000

 -----------------------------------------------------------------
                    Cartesian Multipole Moments
 -----------------------------------------------------------------
    Charge (ESU x 10^10)
                -0.0000
    Dipole Moment (Debye)
         X       1.3191      Y      -0.2365      Z      -0.0000
       Tot       1.3402
    Quadrupole Moments (Debye-Ang)
        XX     -29.0857     XY      -0.2906     YY     -30.2861
        XZ       0.0000     YZ       0.0000     ZZ     -27.8912
    Octopole Moments (Debye-Ang^2)
       XXX       2.2977    XXY      -1.5213    XYY      -2.6799
       YYY       0.2015    XXZ      -0.0000    XYZ       0.0000
       YYZ      -0.0000    XZZ      -4.1178    YZZ       0.1460
       ZZZ      -0.0000
    Hexadecapole Moments (Debye-Ang^3)
      XXXX    -353.4730   XXXY      -6.0551   XXYY     -68.6745
      XYYY      -1.0027   YYYY     -48.2658   XXXZ       0.0000
      XXYZ       0.0000   XYYZ       0.0000   YYYZ      -0.0000
      XXZZ     -65.9306   XYZZ      -0.1132   YYZZ     -12.0809
      XZZZ       0.0000   YZZZ       0.0000   ZZZZ     -26.7393
 -----------------------------------------------------------------
 DrvMan completing analytic gradient of the correlated energy
 Correlated dipole moment
            1
    1   0.5189895
    2  -0.0930460
    3  -0.0000000
 Energy read as -668.450682995
 Full Analytical Gradient: (in a.u., or Hartree/Bohr)
             1             2             3             4
    1    0.00038831   -0.00034059    0.00010056   -0.00014828
    2   -0.00011177    0.00009726   -0.00002603    0.00004054
    3    0.00000000   -0.00000000   -0.00000000    0.00000000
 Gradient time:  CPU 1.47 s  wall 1.52 s
 ----------------------------------------------------------------
             Standard Nuclear Orientation (Angstroms)
    I     Atom           X                Y                Z
 ----------------------------------------------------------------
    1      Cl      1.5339201028    -0.0501374546    -0.0000000000
    2      N      -0.1079084541     0.5092350188     0.0000000000
    3      N      -0.8575478693    -0.4575280666    -0.0000000000
    4      F      -2.1483830538     0.0544875626     0.0000000000
 ----------------------------------------------------------------
 Nuclear Repulsion Energy =   145.3920751392 hartrees
 There are       20 alpha and       20 beta electrons

                       Distance Matrix (Angstroms)
             Cl(  1)   N (  2)   N (  3)
   N (  2)  1.734502
   N (  3)  2.425920  1.223352
   F (  4)  3.683789  2.090534  1.388674

 Requested basis set is 6-311++G(d,p)
 There are 31 shells and 96 basis functions
 A cutoff of  1.0D-14 yielded    464 shell pairs
 There are      4620 function pairs (      5024 Cartesian)
 Smallest overlap matrix eigenvalue = 2.58E-04
 Guess MOs from SCF MO coefficient file

 -----------------------------------------------------------------------
  General SCF calculation program by
  Eric Jon Sundstrom, Paul Horn, Yuezhi Mao, Dmitri Zuev, Alec White,
  David Stuck, Shaama M.S., Shane Yost, Joonho Lee, David Small,
  Daniel Levine, Susi Lehtola, Hugh Burton, Evgeny Epifanovsky
 -----------------------------------------------------------------------
 Hartree-Fock
 using 6 threads for integral computing
 -------------------------------------------------------
 OpenMP Integral computing Module                
 Release: version 2.0, May 2017, Q-Chem Inc. Pleasanton 
 -------------------------------------------------------
 A restricted SCF calculation will be
 performed using DIIS
 SCF converges when DIIS error is below 1.0e-08
 ---------------------------------------
  Cycle       Energy         DIIS error
 ---------------------------------------
    1    -667.7379182639      3.10e-05  
    2    -667.7379195534      1.03e-05  
    3    -667.7379196868      6.47e-06  
    4    -667.7379197386      1.46e-06  
    5    -667.7379197460      6.88e-07  
    6    -667.7379197480      2.58e-07  
    7    -667.7379197483      1.17e-07  
    8    -667.7379197483      3.48e-08  
    9    -667.7379197483      1.23e-08  
   10    -667.7379197483      3.82e-09  Convergence criterion met
 ---------------------------------------
 SCF time:   CPU 3.15s  wall 1.00s 
 SCF   energy in the final basis set =     -667.7379197483
 Total energy in the final basis set =     -667.7379197483


 ------------------------------------------------------------------------------

   CCMAN2: suite of methods based on coupled cluster
           and equation of motion theories.

   Components:
   * libvmm-1.3-trunk
     by Evgeny Epifanovsky, Ilya Kaliman.
   * libtensor-2.5-trunk
     by Evgeny Epifanovsky, Michael Wormit, Dmitry Zuev, Sam Manzer, 
        Ilya Kaliman.
   * libcc-2.5-trunk
     by Evgeny Epifanovsky, Arik Landau, Tomasz Kus, Kirill Khistyaev, 
        Dmitry Zuev, Prashant Manohar, Xintian Feng, Anna Krylov, 
        Matthew Goldey, Alec White, Thomas Jagau, Kaushik Nanda, 
        Anastasia Gunina, Alexander Kunitsa, Joonho Lee.

   CCMAN original authors:
   Anna I. Krylov, C. David Sherrill, Steven R. Gwaltney,
   Edward F. C. Byrd (2000)
   Sergey V. Levchenko, Lyudmila V. Slipchenko, Tao Wang,
   Ana-Maria C. Cristian (2003)
   Piotr A. Pieniazek, C. Melania Oana, Evgeny Epifanovsky (2007)
   Prashant Manohar (2009)

 ------------------------------------------------------------------------------


 Allocating and initializing 63808MB of RAM...
 Calculation will run on 6 cores.


 Alpha MOs, Restricted
 -- Occupied --                  
-104.91  -26.36  -15.78  -15.75  -10.63   -8.10   -8.10   -8.10
  1 A     2 A     3 A     4 A     5 A     6 A     7 A     8 A                  
 -1.685  -1.440  -1.159  -0.912  -0.766  -0.757  -0.747  -0.632
  9 A    10 A    11 A    12 A    13 A    14 A    15 A    16 A                  
 -0.612  -0.532  -0.490  -0.486
 17 A    18 A    19 A    20 A                                                  
 -- Virtual --                   
  0.059   0.064   0.089   0.115   0.117   0.147   0.155   0.177
 21 A    22 A    23 A    24 A    25 A    26 A    27 A    28 A                  
  0.192   0.210   0.234   0.257   0.290   0.309   0.338   0.369
 29 A    30 A    31 A    32 A    33 A    34 A    35 A    36 A                  
  0.369   0.454   0.507   0.561   0.569   0.578   0.602   0.802
 37 A    38 A    39 A    40 A    41 A    42 A    43 A    44 A                  
  0.894   0.912   0.963   0.986   1.035   1.095   1.097   1.154
 45 A    46 A    47 A    48 A    49 A    50 A    51 A    52 A                  
  1.165   1.236   1.338   1.377   1.460   1.537   1.612   1.628
 53 A    54 A    55 A    56 A    57 A    58 A    59 A    60 A                  
  1.864   2.008   2.046   2.161   2.349   2.397   2.569   2.594
 61 A    62 A    63 A    64 A    65 A    66 A    67 A    68 A                  
  2.606   2.667   2.889   2.997   3.047   3.310   4.019   4.038
 69 A    70 A    71 A    72 A    73 A    74 A    75 A    76 A                  
  4.162   4.174   4.214   4.255   4.394   4.405   4.482   5.055
 77 A    78 A    79 A    80 A    81 A    82 A    83 A    84 A                  
  5.508   6.885   6.946   7.165  10.315  26.596  26.645  27.054
 85 A    86 A    87 A    88 A    89 A    90 A    91 A    92 A                  
 36.543  37.010  68.712 219.156
 93 A    94 A    95 A    96 A                                                  

 Beta MOs, Restricted
 -- Occupied --                  
-104.91  -26.36  -15.78  -15.75  -10.63   -8.10   -8.10   -8.10
  1 A     2 A     3 A     4 A     5 A     6 A     7 A     8 A                  
 -1.685  -1.440  -1.159  -0.912  -0.766  -0.757  -0.747  -0.632
  9 A    10 A    11 A    12 A    13 A    14 A    15 A    16 A                  
 -0.612  -0.532  -0.490  -0.486
 17 A    18 A    19 A    20 A                                                  
 -- Virtual --                   
  0.059   0.064   0.089   0.115   0.117   0.147   0.155   0.177
 21 A    22 A    23 A    24 A    25 A    26 A    27 A    28 A                  
  0.192   0.210   0.234   0.257   0.290   0.309   0.338   0.369
 29 A    30 A    31 A    32 A    33 A    34 A    35 A    36 A                  
  0.369   0.454   0.507   0.561   0.569   0.578   0.602   0.802
 37 A    38 A    39 A    40 A    41 A    42 A    43 A    44 A                  
  0.894   0.912   0.963   0.986   1.035   1.095   1.097   1.154
 45 A    46 A    47 A    48 A    49 A    50 A    51 A    52 A                  
  1.165   1.236   1.338   1.377   1.460   1.537   1.612   1.628
 53 A    54 A    55 A    56 A    57 A    58 A    59 A    60 A                  
  1.864   2.008   2.046   2.161   2.349   2.397   2.569   2.594
 61 A    62 A    63 A    64 A    65 A    66 A    67 A    68 A                  
  2.606   2.667   2.889   2.997   3.047   3.310   4.019   4.038
 69 A    70 A    71 A    72 A    73 A    74 A    75 A    76 A                  
  4.162   4.174   4.214   4.255   4.394   4.405   4.482   5.055
 77 A    78 A    79 A    80 A    81 A    82 A    83 A    84 A                  
  5.508   6.885   6.946   7.165  10.315  26.596  26.645  27.054
 85 A    86 A    87 A    88 A    89 A    90 A    91 A    92 A                  
 36.543  37.010  68.712 219.156
 93 A    94 A    95 A    96 A                                                  

 Occupation and symmetry of molecular orbitals

 Point group: C1 (1 irreducible representation).

                           A     All 
 -------------------------------------
 All molecular orbitals:
  - Alpha                  96    96  
  - Beta                   96    96  
 -------------------------------------
 Alpha orbitals:
  - Frozen occupied        8     8   
  - Active occupied        12    12  
  - Active virtual         76    76  
  - Frozen virtual         0     0   
 -------------------------------------
 Beta orbitals:
  - Frozen occupied        8     8   
  - Active occupied        12    12  
  - Active virtual         76    76  
  - Frozen virtual         0     0   
 -------------------------------------

 Import integrals:   CPU 0.00 s  wall 0.00 s

 Import integrals:   CPU 14.05 s  wall 4.10 s

 MP2 amplitudes:   CPU 0.05 s  wall 0.03 s

Running a double precision version
           CCSD T amplitudes will be solved using DIIS.

           Start     Size      MaxIter   EConv     TConv     
           3         7         100       1.00e-07  1.00e-05  
 ------------------------------------------------------------------------------
           Energy (a.u.)   Ediff      Tdiff       Comment
 ------------------------------------------------------------------------------
          -668.43541740                           
     1    -668.42283588   1.26e-02   7.43e-01     
     2    -668.44842182   2.56e-02   9.85e-02     
     3    -668.44685706   1.56e-03   4.30e-02     
     4    -668.44960029   2.74e-03   1.66e-02     Switched to DIIS steps.
     5    -668.45058685   9.87e-04   1.16e-02     
     6    -668.45067362   8.68e-05   2.81e-03     
     7    -668.45067888   5.26e-06   1.07e-03     
     8    -668.45068005   1.17e-06   3.37e-04     
     9    -668.45068233   2.27e-06   1.89e-04     
    10    -668.45068268   3.51e-07   6.45e-05     
    11    -668.45068305   3.70e-07   2.62e-05     
    12    -668.45068300   4.67e-08   1.24e-05     
    13    -668.45068303   2.40e-08   3.66e-06     
 ------------------------------------------------------------------------------
          -668.45068303                           CCSD T converged.

End of double precision
 SCF energy                 = -667.73791975
 MP2 energy                 = -668.43541740
 CCSD correlation energy     =   -0.71276328
 CCSD total energy           = -668.45068303

 CCSD  T1^2 = 0.0118  T2^2 = 0.2347  Leading amplitudes:

 Amplitude    Orbitals with energies
 -0.0275       17 (A) A                  ->    21 (A) A                   
              -0.6116                          0.0594                     
 -0.0275       17 (A) B                  ->    21 (A) B                   
              -0.6116                          0.0594                     
  0.0231       15 (A) A                  ->    21 (A) A                   
              -0.7472                          0.0594                     
  0.0231       15 (A) B                  ->    21 (A) B                   
              -0.7472                          0.0594                     

 Amplitude    Orbitals with energies
 -0.0620       17 (A) A      17 (A) B    ->    21 (A) A      21 (A) B     
              -0.6116       -0.6116            0.0594        0.0594       
  0.0620       17 (A) A      17 (A) B    ->    21 (A) B      21 (A) A     
              -0.6116       -0.6116            0.0594        0.0594       
  0.0620       17 (A) B      17 (A) A    ->    21 (A) A      21 (A) B     
              -0.6116       -0.6116            0.0594        0.0594       
 -0.0620       17 (A) B      17 (A) A    ->    21 (A) B      21 (A) A     
              -0.6116       -0.6116            0.0594        0.0594       

 Computing CCSD intemediates for later calculations in double precision
 Finished.

Running a double precision version
           CCSD Lambda amplitudes will be solved using DIIS.
           Start     Size      MaxIter   EConv     LConv     
           3         7         100       1.00e-07  1.00e-05  
 ------------------------------------------------------------------------------
            Enorm      Ldiff       Comment
 ------------------------------------------------------------------------------
     1     5.26e-02   3.55e-02     
     2     1.62e-02   5.88e-03     
     3     6.97e-03   1.06e-03     
     4     3.63e-03   1.08e-03     Switched to DIIS steps.
     5     1.19e-03   6.23e-04     
     6     5.89e-04   1.70e-04     
     7     2.02e-04   4.25e-05     
     8     8.43e-05   3.43e-06     
     9     2.90e-05   7.63e-06     
    10     1.00e-05   2.23e-06     
    11     4.76e-06   5.72e-07     
    12     1.91e-06   1.88e-07     
    13     1.07e-06   2.49e-09     
    14     4.82e-07   4.21e-08     
    15     2.17e-07   9.17e-09     
    16     1.11e-07   8.59e-09     
    17     4.69e-08   4.96e-09     
 ------------------------------------------------------------------------------
                                   CCSD Lambda converged.

 Computing density matrices in double precision...
           Orbital response amplitudes will be solved using DIIS.
           Start     Size      MaxIter   EConv     LConv     
           3         7         100       1.00e-06  1.00e-06  
 ------------------------------------------------------------------------------
            Enorm      Ldiff       Comment
 ------------------------------------------------------------------------------
     1     8.74e-02   1.04e-03     
     2     6.91e-02   2.09e-02     
     3     7.33e-02   2.55e-02     
     4     5.58e-03   3.25e-02     Switched to DIIS steps.
     5     1.10e-03   1.01e-03     
     6     6.12e-04   8.09e-05     
     7     2.90e-04   9.36e-05     
     8     9.21e-05   1.68e-05     
     9     2.11e-05   2.46e-06     
    10     5.39e-06   1.47e-06     
    11     1.42e-06   4.32e-07     
    12     5.50e-07   9.62e-08     
 ------------------------------------------------------------------------------
                                   Orbital response converged.

 Computing density matrices... Done.
 CCSD calculation:   CPU 381.91 s  wall 72.29 s

 Transferring MO TPDM to AO TPDM
 Transferring g2_o1o1o1o1
 Transferring g2_o1o1o1v1
 Transferring g2_o1o1v1v1
 Transferring g2_o1v1o1v1
 Transferring g2_o1v1v1v1
 Transferring g2_v1v1v1v1
 Adding separable TPDM
 Computing TPDM gradient
 --------------------------------------------------------
 2e gradient
  Atom          X               Y               Z
 --------------------------------------------------------
    1        -18.748144        2.753027        0.000000  
    2         -1.137690      -15.403378       -0.000000  
    3          6.079770       15.101934        0.000000  
    4         13.806064       -2.451583       -0.000000  
 --------------------------------------------------------
 --------------------------------------------------------
 Final gradient
  Atom          X               Y               Z
 --------------------------------------------------------
    1        -18.748144        2.753027        0.000000  
    2         -1.137690      -15.403378       -0.000000  
    3          6.079770       15.101934        0.000000  
    4         13.806064       -2.451583       -0.000000  
 --------------------------------------------------------
 Analytic gradient from two-electron contribution:   CPU 92.91 s  wall 26.05 s

 Total ccman2 time:   CPU 492.88 s  wall 103.74 s


 --------------------------------------------------------------

                    Orbital Energies (a.u.)
 --------------------------------------------------------------

 Alpha MOs
 -- Occupied --
******* -26.361 -15.785 -15.746 -10.634  -8.103  -8.099  -8.099
 -1.685  -1.440  -1.159  -0.912  -0.766  -0.757  -0.747  -0.632
 -0.612  -0.532  -0.490  -0.486
 -- Virtual --
  0.059   0.064   0.089   0.115   0.117   0.147   0.155   0.177
  0.192   0.210   0.234   0.257   0.290   0.309   0.338   0.369
  0.369   0.454   0.507   0.561   0.569   0.578   0.602   0.802
  0.894   0.912   0.963   0.986   1.035   1.095   1.097   1.154
  1.165   1.236   1.338   1.377   1.460   1.537   1.612   1.628
  1.864   2.008   2.046   2.161   2.349   2.397   2.569   2.594
  2.606   2.667   2.889   2.997   3.047   3.310   4.019   4.038
  4.162   4.174   4.214   4.255   4.394   4.405   4.482   5.055
  5.508   6.885   6.946   7.165  10.315  26.596  26.645  27.054
 36.543  37.010  68.712 219.156
 --------------------------------------------------------------

          Ground-State Mulliken Net Atomic Charges

     Atom                 Charge (a.u.)
  ----------------------------------------
      1 Cl                    0.002012
      2 N                     0.160715
      3 N                    -0.138124
      4 F                    -0.024604
  ----------------------------------------
  Sum of atomic charges =     0.000000

 -----------------------------------------------------------------
                    Cartesian Multipole Moments
 -----------------------------------------------------------------
    Charge (ESU x 10^10)
                -0.0000
    Dipole Moment (Debye)
         X       1.3234      Y      -0.2365      Z      -0.0000
       Tot       1.3444
    Quadrupole Moments (Debye-Ang)
        XX     -29.0896     XY      -0.2901     YY     -30.2846
        XZ       0.0000     YZ       0.0000     ZZ     -27.8881
    Octopole Moments (Debye-Ang^2)
       XXX       2.3758    XXY      -1.5215    XYY      -2.6490
       YYY       0.2024    XXZ      -0.0000    XYZ      -0.0000
       YYZ      -0.0000    XZZ      -4.0876    YZZ       0.1465
       ZZZ       0.0000
    Hexadecapole Moments (Debye-Ang^3)
      XXXX    -353.0958   XXXY      -6.0555   XXYY     -68.5926
      XYYY      -1.0051   YYYY     -48.2639   XXXZ       0.0000
      XXYZ      -0.0000   XYYZ       0.0000   YYYZ       0.0000
      XXZZ     -65.8484   XYZZ      -0.1144   YYZZ     -12.0794
      XZZZ       0.0000   YZZZ       0.0000   ZZZZ     -26.7327
 -----------------------------------------------------------------
 DrvMan completing analytic gradient of the correlated energy
 Correlated dipole moment
            1
    1   0.5206596
    2  -0.0930570
    3  -0.0000000
 Energy read as -668.450683025
 Full Analytical Gradient: (in a.u., or Hartree/Bohr)
             1             2             3             4
    1   -0.00037378    0.00014528    0.00036912   -0.00014062
    2    0.00001505   -0.00003711   -0.00004917    0.00007123
    3    0.00000000    0.00000000   -0.00000000    0.00000000
 Gradient time:  CPU 1.43 s  wall 1.45 s
 ----------------------------------------------------------------
             Standard Nuclear Orientation (Angstroms)
    I     Atom           X                Y                Z
 ----------------------------------------------------------------
    1      Cl      1.5349201028    -0.0491374546    -0.0000000000
    2      N      -0.1079084541     0.5092350188     0.0000000000
    3      N      -0.8575478693    -0.4575280666    -0.0000000000
    4      F      -2.1483830538     0.0544875626     0.0000000000
 ----------------------------------------------------------------
 Nuclear Repulsion Energy =   145.3608728146 hartrees
 There are       20 alpha and       20 beta electrons

                       Distance Matrix (Angstroms)
             Cl(  1)   N (  2)   N (  3)
   N (  2)  1.735127
   N (  3)  2.427074  1.223352
   F (  4)  3.684761  2.090534  1.388674

 Requested basis set is 6-311++G(d,p)
 There are 31 shells and 96 basis functions
 A cutoff of  1.0D-14 yielded    464 shell pairs
 There are      4620 function pairs (      5024 Cartesian)
 Smallest overlap matrix eigenvalue = 2.58E-04
 Guess MOs from SCF MO coefficient file

 -----------------------------------------------------------------------
  General SCF calculation program by
  Eric Jon Sundstrom, Paul Horn, Yuezhi Mao, Dmitri Zuev, Alec White,
  David Stuck, Shaama M.S., Shane Yost, Joonho Lee, David Small,
  Daniel Levine, Susi Lehtola, Hugh Burton, Evgeny Epifanovsky
 -----------------------------------------------------------------------
 Hartree-Fock
 using 6 threads for integral computing
 -------------------------------------------------------
 OpenMP Integral computing Module                
 Release: version 2.0, May 2017, Q-Chem Inc. Pleasanton 
 -------------------------------------------------------
 A restricted SCF calculation will be
 performed using DIIS
 SCF converges when DIIS error is below 1.0e-08
 ---------------------------------------
  Cycle       Energy         DIIS error
 ---------------------------------------
    1    -667.7379056573      1.44e-05  
    2    -667.7379059925      4.58e-06  
    3    -667.7379060372      2.76e-06  
    4    -667.7379060510      9.99e-07  
    5    -667.7379060553      4.23e-07  
    6    -667.7379060562      1.33e-07  
    7    -667.7379060563      5.81e-08  
    8    -667.7379060563      1.72e-08  
    9    -667.7379060563      6.42e-09  Convergence criterion met
 ---------------------------------------
 SCF time:   CPU 3.11s  wall 1.00s 
 SCF   energy in the final basis set =     -667.7379060563
 Total energy in the final basis set =     -667.7379060563


 ------------------------------------------------------------------------------

   CCMAN2: suite of methods based on coupled cluster
           and equation of motion theories.

   Components:
   * libvmm-1.3-trunk
     by Evgeny Epifanovsky, Ilya Kaliman.
   * libtensor-2.5-trunk
     by Evgeny Epifanovsky, Michael Wormit, Dmitry Zuev, Sam Manzer, 
        Ilya Kaliman.
   * libcc-2.5-trunk
     by Evgeny Epifanovsky, Arik Landau, Tomasz Kus, Kirill Khistyaev, 
        Dmitry Zuev, Prashant Manohar, Xintian Feng, Anna Krylov, 
        Matthew Goldey, Alec White, Thomas Jagau, Kaushik Nanda, 
        Anastasia Gunina, Alexander Kunitsa, Joonho Lee.

   CCMAN original authors:
   Anna I. Krylov, C. David Sherrill, Steven R. Gwaltney,
   Edward F. C. Byrd (2000)
   Sergey V. Levchenko, Lyudmila V. Slipchenko, Tao Wang,
   Ana-Maria C. Cristian (2003)
   Piotr A. Pieniazek, C. Melania Oana, Evgeny Epifanovsky (2007)
   Prashant Manohar (2009)

 ------------------------------------------------------------------------------


 Allocating and initializing 63808MB of RAM...
 Calculation will run on 6 cores.


 Alpha MOs, Restricted
 -- Occupied --                  
-104.91  -26.36  -15.78  -15.75  -10.63   -8.10   -8.10   -8.10
  1 A     2 A     3 A     4 A     5 A     6 A     7 A     8 A                  
 -1.685  -1.439  -1.159  -0.912  -0.766  -0.757  -0.747  -0.632
  9 A    10 A    11 A    12 A    13 A    14 A    15 A    16 A                  
 -0.612  -0.532  -0.490  -0.486
 17 A    18 A    19 A    20 A                                                  
 -- Virtual --                   
  0.059   0.064   0.089   0.115   0.117   0.147   0.155   0.177
 21 A    22 A    23 A    24 A    25 A    26 A    27 A    28 A                  
  0.192   0.210   0.234   0.257   0.290   0.309   0.338   0.369
 29 A    30 A    31 A    32 A    33 A    34 A    35 A    36 A                  
  0.369   0.454   0.507   0.561   0.569   0.578   0.602   0.802
 37 A    38 A    39 A    40 A    41 A    42 A    43 A    44 A                  
  0.894   0.912   0.963   0.986   1.035   1.095   1.097   1.154
 45 A    46 A    47 A    48 A    49 A    50 A    51 A    52 A                  
  1.165   1.236   1.338   1.376   1.460   1.537   1.612   1.628
 53 A    54 A    55 A    56 A    57 A    58 A    59 A    60 A                  
  1.864   2.008   2.046   2.160   2.349   2.397   2.569   2.593
 61 A    62 A    63 A    64 A    65 A    66 A    67 A    68 A                  
  2.606   2.667   2.889   2.997   3.047   3.310   4.019   4.038
 69 A    70 A    71 A    72 A    73 A    74 A    75 A    76 A                  
  4.162   4.174   4.214   4.255   4.394   4.405   4.482   5.055
 77 A    78 A    79 A    80 A    81 A    82 A    83 A    84 A                  
  5.508   6.885   6.946   7.165  10.315  26.596  26.645  27.054
 85 A    86 A    87 A    88 A    89 A    90 A    91 A    92 A                  
 36.542  37.010  68.712 219.155
 93 A    94 A    95 A    96 A                                                  

 Beta MOs, Restricted
 -- Occupied --                  
-104.91  -26.36  -15.78  -15.75  -10.63   -8.10   -8.10   -8.10
  1 A     2 A     3 A     4 A     5 A     6 A     7 A     8 A                  
 -1.685  -1.439  -1.159  -0.912  -0.766  -0.757  -0.747  -0.632
  9 A    10 A    11 A    12 A    13 A    14 A    15 A    16 A                  
 -0.612  -0.532  -0.490  -0.486
 17 A    18 A    19 A    20 A                                                  
 -- Virtual --                   
  0.059   0.064   0.089   0.115   0.117   0.147   0.155   0.177
 21 A    22 A    23 A    24 A    25 A    26 A    27 A    28 A                  
  0.192   0.210   0.234   0.257   0.290   0.309   0.338   0.369
 29 A    30 A    31 A    32 A    33 A    34 A    35 A    36 A                  
  0.369   0.454   0.507   0.561   0.569   0.578   0.602   0.802
 37 A    38 A    39 A    40 A    41 A    42 A    43 A    44 A                  
  0.894   0.912   0.963   0.986   1.035   1.095   1.097   1.154
 45 A    46 A    47 A    48 A    49 A    50 A    51 A    52 A                  
  1.165   1.236   1.338   1.376   1.460   1.537   1.612   1.628
 53 A    54 A    55 A    56 A    57 A    58 A    59 A    60 A                  
  1.864   2.008   2.046   2.160   2.349   2.397   2.569   2.593
 61 A    62 A    63 A    64 A    65 A    66 A    67 A    68 A                  
  2.606   2.667   2.889   2.997   3.047   3.310   4.019   4.038
 69 A    70 A    71 A    72 A    73 A    74 A    75 A    76 A                  
  4.162   4.174   4.214   4.255   4.394   4.405   4.482   5.055
 77 A    78 A    79 A    80 A    81 A    82 A    83 A    84 A                  
  5.508   6.885   6.946   7.165  10.315  26.596  26.645  27.054
 85 A    86 A    87 A    88 A    89 A    90 A    91 A    92 A                  
 36.542  37.010  68.712 219.155
 93 A    94 A    95 A    96 A                                                  

 Occupation and symmetry of molecular orbitals

 Point group: C1 (1 irreducible representation).

                           A     All 
 -------------------------------------
 All molecular orbitals:
  - Alpha                  96    96  
  - Beta                   96    96  
 -------------------------------------
 Alpha orbitals:
  - Frozen occupied        8     8   
  - Active occupied        12    12  
  - Active virtual         76    76  
  - Frozen virtual         0     0   
 -------------------------------------
 Beta orbitals:
  - Frozen occupied        8     8   
  - Active occupied        12    12  
  - Active virtual         76    76  
  - Frozen virtual         0     0   
 -------------------------------------

 Import integrals:   CPU 0.00 s  wall 0.00 s

 Import integrals:   CPU 13.08 s  wall 3.50 s

 MP2 amplitudes:   CPU 0.05 s  wall 0.03 s

Running a double precision version
           CCSD T amplitudes will be solved using DIIS.

           Start     Size      MaxIter   EConv     TConv     
           3         7         100       1.00e-07  1.00e-05  
 ------------------------------------------------------------------------------
           Energy (a.u.)   Ediff      Tdiff       Comment
 ------------------------------------------------------------------------------
          -668.43541382                           
     1    -668.42283003   1.26e-02   7.43e-01     
     2    -668.44842146   2.56e-02   9.85e-02     
     3    -668.44685595   1.57e-03   4.30e-02     
     4    -668.44960018   2.74e-03   1.66e-02     Switched to DIIS steps.
     5    -668.45058717   9.87e-04   1.16e-02     
     6    -668.45067399   8.68e-05   2.81e-03     
     7    -668.45067925   5.27e-06   1.07e-03     
     8    -668.45068043   1.17e-06   3.37e-04     
     9    -668.45068270   2.27e-06   1.89e-04     
    10    -668.45068305   3.50e-07   6.45e-05     
    11    -668.45068342   3.71e-07   2.63e-05     
    12    -668.45068337   4.71e-08   1.24e-05     
    13    -668.45068340   2.42e-08   3.66e-06     
 ------------------------------------------------------------------------------
          -668.45068340                           CCSD T converged.

End of double precision
 SCF energy                 = -667.73790606
 MP2 energy                 = -668.43541382
 CCSD correlation energy     =   -0.71277734
 CCSD total energy           = -668.45068340

 CCSD  T1^2 = 0.0118  T2^2 = 0.2347  Leading amplitudes:

 Amplitude    Orbitals with energies
 -0.0275       17 (A) A                  ->    21 (A) A                   
              -0.6115                          0.0594                     
 -0.0275       17 (A) B                  ->    21 (A) B                   
              -0.6115                          0.0594                     
  0.0231       15 (A) A                  ->    21 (A) A                   
              -0.7472                          0.0594                     
  0.0231       15 (A) B                  ->    21 (A) B                   
              -0.7472                          0.0594                     

 Amplitude    Orbitals with energies
 -0.0620       17 (A) A      17 (A) B    ->    21 (A) A      21 (A) B     
              -0.6115       -0.6115            0.0594        0.0594       
  0.0620       17 (A) A      17 (A) B    ->    21 (A) B      21 (A) A     
              -0.6115       -0.6115            0.0594        0.0594       
  0.0620       17 (A) B      17 (A) A    ->    21 (A) A      21 (A) B     
              -0.6115       -0.6115            0.0594        0.0594       
 -0.0620       17 (A) B      17 (A) A    ->    21 (A) B      21 (A) A     
              -0.6115       -0.6115            0.0594        0.0594       

 Computing CCSD intemediates for later calculations in double precision
 Finished.

Running a double precision version
           CCSD Lambda amplitudes will be solved using DIIS.
           Start     Size      MaxIter   EConv     LConv     
           3         7         100       1.00e-07  1.00e-05  
 ------------------------------------------------------------------------------
            Enorm      Ldiff       Comment
 ------------------------------------------------------------------------------
     1     5.26e-02   3.55e-02     
     2     1.62e-02   5.88e-03     
     3     6.97e-03   1.06e-03     
     4     3.63e-03   1.08e-03     Switched to DIIS steps.
     5     1.19e-03   6.24e-04     
     6     5.89e-04   1.70e-04     
     7     2.02e-04   4.25e-05     
     8     8.43e-05   3.43e-06     
     9     2.90e-05   7.63e-06     
    10     1.00e-05   2.23e-06     
    11     4.76e-06   5.73e-07     
    12     1.90e-06   1.88e-07     
    13     1.07e-06   2.22e-09     
    14     4.81e-07   4.21e-08     
    15     2.17e-07   9.24e-09     
    16     1.11e-07   8.56e-09     
    17     4.69e-08   4.97e-09     
 ------------------------------------------------------------------------------
                                   CCSD Lambda converged.

 Computing density matrices in double precision...
           Orbital response amplitudes will be solved using DIIS.
           Start     Size      MaxIter   EConv     LConv     
           3         7         100       1.00e-06  1.00e-06  
 ------------------------------------------------------------------------------
            Enorm      Ldiff       Comment
 ------------------------------------------------------------------------------
     1     8.74e-02   1.04e-03     
     2     6.91e-02   2.09e-02     
     3     7.33e-02   2.55e-02     
     4     5.59e-03   3.25e-02     Switched to DIIS steps.
     5     1.11e-03   1.01e-03     
     6     6.17e-04   8.13e-05     
     7     2.93e-04   9.29e-05     
     8     9.17e-05   1.75e-05     
     9     2.11e-05   2.35e-06     
    10     5.40e-06   1.48e-06     
    11     1.42e-06   4.31e-07     
    12     5.50e-07   9.58e-08     
 ------------------------------------------------------------------------------
                                   Orbital response converged.

 Computing density matrices... Done.
 CCSD calculation:   CPU 380.81 s  wall 72.24 s

 Transferring MO TPDM to AO TPDM
 Transferring g2_o1o1o1o1
 Transferring g2_o1o1o1v1
 Transferring g2_o1o1v1v1
 Transferring g2_o1v1o1v1
 Transferring g2_o1v1v1v1
 Transferring g2_v1v1v1v1
 Adding separable TPDM
 Computing TPDM gradient
 --------------------------------------------------------
 2e gradient
  Atom          X               Y               Z
 --------------------------------------------------------
    1        -18.741253        2.739766        0.000000  
    2         -1.141114      -15.392000       -0.000000  
    3          6.077680       15.102772        0.000000  
    4         13.804688       -2.450538        0.000000  
 --------------------------------------------------------
 --------------------------------------------------------
 Final gradient
  Atom          X               Y               Z
 --------------------------------------------------------
    1        -18.741253        2.739766        0.000000  
    2         -1.141114      -15.392000       -0.000000  
    3          6.077680       15.102772        0.000000  
    4         13.804688       -2.450538        0.000000  
 --------------------------------------------------------
 Analytic gradient from two-electron contribution:   CPU 108.50 s  wall 32.12 s

 Total ccman2 time:   CPU 508.14 s  wall 109.87 s


 --------------------------------------------------------------

                    Orbital Energies (a.u.)
 --------------------------------------------------------------

 Alpha MOs
 -- Occupied --
******* -26.361 -15.785 -15.746 -10.634  -8.103  -8.099  -8.099
 -1.685  -1.439  -1.159  -0.912  -0.766  -0.757  -0.747  -0.632
 -0.612  -0.532  -0.490  -0.486
 -- Virtual --
  0.059   0.064   0.089   0.115   0.117   0.147   0.155   0.177
  0.192   0.210   0.234   0.257   0.290   0.309   0.338   0.369
  0.369   0.454   0.507   0.561   0.569   0.578   0.602   0.802
  0.894   0.912   0.963   0.986   1.035   1.095   1.097   1.154
  1.165   1.236   1.338   1.376   1.460   1.537   1.612   1.628
  1.864   2.008   2.046   2.160   2.349   2.397   2.569   2.593
  2.606   2.667   2.889   2.997   3.047   3.310   4.019   4.038
  4.162   4.174   4.214   4.255   4.394   4.405   4.482   5.055
  5.508   6.885   6.946   7.165  10.315  26.596  26.645  27.054
 36.542  37.010  68.712 219.155
 --------------------------------------------------------------

          Ground-State Mulliken Net Atomic Charges

     Atom                 Charge (a.u.)
  ----------------------------------------
      1 Cl                    0.001944
      2 N                     0.160713
      3 N                    -0.138169
      4 F                    -0.024488
  ----------------------------------------
  Sum of atomic charges =    -0.000000

 -----------------------------------------------------------------
                    Cartesian Multipole Moments
 -----------------------------------------------------------------
    Charge (ESU x 10^10)
                -0.0000
    Dipole Moment (Debye)
         X       1.3226      Y      -0.2364      Z       0.0000
       Tot       1.3436
    Quadrupole Moments (Debye-Ang)
        XX     -29.0862     XY      -0.2886     YY     -30.2862
        XZ       0.0000     YZ       0.0000     ZZ     -27.8891
    Octopole Moments (Debye-Ang^2)
       XXX       2.3433    XXY      -1.5288    XYY      -2.6651
       YYY       0.1642    XXZ      -0.0000    XYZ      -0.0000
       YYZ       0.0000    XZZ      -4.1014    YZZ       0.1336
       ZZZ       0.0000
    Hexadecapole Moments (Debye-Ang^3)
      XXXX    -353.2660   XXXY      -6.0962   XXYY     -68.6384
      XYYY      -1.0600   YYYY     -48.2590   XXXZ       0.0000
      XXYZ       0.0000   XYYZ       0.0000   YYYZ      -0.0000
      XXZZ     -65.8881   XYZZ      -0.1331   YYZZ     -12.0789
      XZZZ       0.0000   YZZZ       0.0000   ZZZZ     -26.7350
 -----------------------------------------------------------------
 DrvMan completing analytic gradient of the correlated energy
 Correlated dipole moment
            1
    1   0.5203705
    2  -0.0929904
    3   0.0000000
 Energy read as -668.450683396
 Full Analytical Gradient: (in a.u., or Hartree/Bohr)
             1             2             3             4
    1   -0.00005512    0.00002459    0.00018330   -0.00015278
    2    0.00001988   -0.00006530   -0.00001310    0.00005852
    3    0.00000000   -0.00000000   -0.00000000    0.00000000
 Gradient time:  CPU 1.41 s  wall 1.43 s
 ----------------------------------------------------------------
             Standard Nuclear Orientation (Angstroms)
    I     Atom           X                Y                Z
 ----------------------------------------------------------------
    1      Cl      1.5349201028    -0.0511374546    -0.0000000000
    2      N      -0.1079084541     0.5092350188     0.0000000000
    3      N      -0.8575478693    -0.4575280666    -0.0000000000
    4      F      -2.1483830538     0.0544875626     0.0000000000
 ----------------------------------------------------------------
 Nuclear Repulsion Energy =   145.3506451013 hartrees
 There are       20 alpha and       20 beta electrons

                       Distance Matrix (Angstroms)
             Cl(  1)   N (  2)   N (  3)
   N (  2)  1.735772
   N (  3)  2.426738  1.223352
   F (  4)  3.684817  2.090534  1.388674

 Requested basis set is 6-311++G(d,p)
 There are 31 shells and 96 basis functions
 A cutoff of  1.0D-14 yielded    464 shell pairs
 There are      4620 function pairs (      5024 Cartesian)
 Smallest overlap matrix eigenvalue = 2.58E-04
 Guess MOs from SCF MO coefficient file

 -----------------------------------------------------------------------
  General SCF calculation program by
  Eric Jon Sundstrom, Paul Horn, Yuezhi Mao, Dmitri Zuev, Alec White,
  David Stuck, Shaama M.S., Shane Yost, Joonho Lee, David Small,
  Daniel Levine, Susi Lehtola, Hugh Burton, Evgeny Epifanovsky
 -----------------------------------------------------------------------
 Hartree-Fock
 using 6 threads for integral computing
 -------------------------------------------------------
 OpenMP Integral computing Module                
 Release: version 2.0, May 2017, Q-Chem Inc. Pleasanton 
 -------------------------------------------------------
 A restricted SCF calculation will be
 performed using DIIS
 SCF converges when DIIS error is below 1.0e-08
 ---------------------------------------
  Cycle       Energy         DIIS error
 ---------------------------------------
    1    -667.7378855804      1.87e-05  
    2    -667.7378862155      5.72e-06  
    3    -667.7378863145      3.45e-06  
    4    -667.7378863349      1.24e-06  
    5    -667.7378863417      3.11e-07  
    6    -667.7378863422      1.07e-07  
    7    -667.7378863423      5.09e-08  
    8    -667.7378863423      2.13e-08  
    9    -667.7378863423      6.04e-09  Convergence criterion met
 ---------------------------------------
 SCF time:   CPU 2.97s  wall 1.00s 
 SCF   energy in the final basis set =     -667.7378863423
 Total energy in the final basis set =     -667.7378863423


 ------------------------------------------------------------------------------

   CCMAN2: suite of methods based on coupled cluster
           and equation of motion theories.

   Components:
   * libvmm-1.3-trunk
     by Evgeny Epifanovsky, Ilya Kaliman.
   * libtensor-2.5-trunk
     by Evgeny Epifanovsky, Michael Wormit, Dmitry Zuev, Sam Manzer, 
        Ilya Kaliman.
   * libcc-2.5-trunk
     by Evgeny Epifanovsky, Arik Landau, Tomasz Kus, Kirill Khistyaev, 
        Dmitry Zuev, Prashant Manohar, Xintian Feng, Anna Krylov, 
        Matthew Goldey, Alec White, Thomas Jagau, Kaushik Nanda, 
        Anastasia Gunina, Alexander Kunitsa, Joonho Lee.

   CCMAN original authors:
   Anna I. Krylov, C. David Sherrill, Steven R. Gwaltney,
   Edward F. C. Byrd (2000)
   Sergey V. Levchenko, Lyudmila V. Slipchenko, Tao Wang,
   Ana-Maria C. Cristian (2003)
   Piotr A. Pieniazek, C. Melania Oana, Evgeny Epifanovsky (2007)
   Prashant Manohar (2009)

 ------------------------------------------------------------------------------


 Allocating and initializing 63808MB of RAM...
 Calculation will run on 6 cores.


 Alpha MOs, Restricted
 -- Occupied --                  
-104.91  -26.36  -15.78  -15.75  -10.63   -8.10   -8.10   -8.10
  1 A     2 A     3 A     4 A     5 A     6 A     7 A     8 A                  
 -1.685  -1.440  -1.159  -0.912  -0.766  -0.757  -0.747  -0.632
  9 A    10 A    11 A    12 A    13 A    14 A    15 A    16 A                  
 -0.611  -0.532  -0.490  -0.486
 17 A    18 A    19 A    20 A                                                  
 -- Virtual --                   
  0.059   0.064   0.089   0.115   0.117   0.147   0.155   0.177
 21 A    22 A    23 A    24 A    25 A    26 A    27 A    28 A                  
  0.192   0.210   0.234   0.257   0.290   0.309   0.338   0.369
 29 A    30 A    31 A    32 A    33 A    34 A    35 A    36 A                  
  0.369   0.453   0.507   0.561   0.569   0.578   0.602   0.802
 37 A    38 A    39 A    40 A    41 A    42 A    43 A    44 A                  
  0.894   0.912   0.963   0.986   1.035   1.094   1.098   1.154
 45 A    46 A    47 A    48 A    49 A    50 A    51 A    52 A                  
  1.165   1.236   1.338   1.376   1.460   1.537   1.612   1.628
 53 A    54 A    55 A    56 A    57 A    58 A    59 A    60 A                  
  1.864   2.008   2.046   2.160   2.349   2.397   2.569   2.593
 61 A    62 A    63 A    64 A    65 A    66 A    67 A    68 A                  
  2.606   2.667   2.889   2.997   3.046   3.310   4.019   4.038
 69 A    70 A    71 A    72 A    73 A    74 A    75 A    76 A                  
  4.162   4.174   4.214   4.255   4.394   4.405   4.482   5.055
 77 A    78 A    79 A    80 A    81 A    82 A    83 A    84 A                  
  5.508   6.885   6.946   7.165  10.315  26.596  26.645  27.054
 85 A    86 A    87 A    88 A    89 A    90 A    91 A    92 A                  
 36.542  37.010  68.712 219.155
 93 A    94 A    95 A    96 A                                                  

 Beta MOs, Restricted
 -- Occupied --                  
-104.91  -26.36  -15.78  -15.75  -10.63   -8.10   -8.10   -8.10
  1 A     2 A     3 A     4 A     5 A     6 A     7 A     8 A                  
 -1.685  -1.440  -1.159  -0.912  -0.766  -0.757  -0.747  -0.632
  9 A    10 A    11 A    12 A    13 A    14 A    15 A    16 A                  
 -0.611  -0.532  -0.490  -0.486
 17 A    18 A    19 A    20 A                                                  
 -- Virtual --                   
  0.059   0.064   0.089   0.115   0.117   0.147   0.155   0.177
 21 A    22 A    23 A    24 A    25 A    26 A    27 A    28 A                  
  0.192   0.210   0.234   0.257   0.290   0.309   0.338   0.369
 29 A    30 A    31 A    32 A    33 A    34 A    35 A    36 A                  
  0.369   0.453   0.507   0.561   0.569   0.578   0.602   0.802
 37 A    38 A    39 A    40 A    41 A    42 A    43 A    44 A                  
  0.894   0.912   0.963   0.986   1.035   1.094   1.098   1.154
 45 A    46 A    47 A    48 A    49 A    50 A    51 A    52 A                  
  1.165   1.236   1.338   1.376   1.460   1.537   1.612   1.628
 53 A    54 A    55 A    56 A    57 A    58 A    59 A    60 A                  
  1.864   2.008   2.046   2.160   2.349   2.397   2.569   2.593
 61 A    62 A    63 A    64 A    65 A    66 A    67 A    68 A                  
  2.606   2.667   2.889   2.997   3.046   3.310   4.019   4.038
 69 A    70 A    71 A    72 A    73 A    74 A    75 A    76 A                  
  4.162   4.174   4.214   4.255   4.394   4.405   4.482   5.055
 77 A    78 A    79 A    80 A    81 A    82 A    83 A    84 A                  
  5.508   6.885   6.946   7.165  10.315  26.596  26.645  27.054
 85 A    86 A    87 A    88 A    89 A    90 A    91 A    92 A                  
 36.542  37.010  68.712 219.155
 93 A    94 A    95 A    96 A                                                  

 Occupation and symmetry of molecular orbitals

 Point group: C1 (1 irreducible representation).

                           A     All 
 -------------------------------------
 All molecular orbitals:
  - Alpha                  96    96  
  - Beta                   96    96  
 -------------------------------------
 Alpha orbitals:
  - Frozen occupied        8     8   
  - Active occupied        12    12  
  - Active virtual         76    76  
  - Frozen virtual         0     0   
 -------------------------------------
 Beta orbitals:
  - Frozen occupied        8     8   
  - Active occupied        12    12  
  - Active virtual         76    76  
  - Frozen virtual         0     0   
 -------------------------------------

 Import integrals:   CPU 0.00 s  wall 0.00 s

 Import integrals:   CPU 14.02 s  wall 4.26 s

 MP2 amplitudes:   CPU 0.09 s  wall 0.06 s

Running a double precision version
           CCSD T amplitudes will be solved using DIIS.

           Start     Size      MaxIter   EConv     TConv     
           3         7         100       1.00e-07  1.00e-05  
 ------------------------------------------------------------------------------
           Energy (a.u.)   Ediff      Tdiff       Comment
 ------------------------------------------------------------------------------
          -668.43541362                           
     1    -668.42282427   1.26e-02   7.43e-01     
     2    -668.44842125   2.56e-02   9.85e-02     
     3    -668.44685466   1.57e-03   4.31e-02     
     4    -668.44959977   2.75e-03   1.66e-02     Switched to DIIS steps.
     5    -668.45058698   9.87e-04   1.16e-02     
     6    -668.45067382   8.68e-05   2.82e-03     
     7    -668.45067908   5.26e-06   1.07e-03     
     8    -668.45068025   1.17e-06   3.37e-04     
     9    -668.45068252   2.27e-06   1.89e-04     
    10    -668.45068287   3.49e-07   6.45e-05     
    11    -668.45068324   3.71e-07   2.63e-05     
    12    -668.45068319   4.75e-08   1.24e-05     
    13    -668.45068322   2.42e-08   3.65e-06     
 ------------------------------------------------------------------------------
          -668.45068322                           CCSD T converged.

End of double precision
 SCF energy                 = -667.73788634
 MP2 energy                 = -668.43541362
 CCSD correlation energy     =   -0.71279687
 CCSD total energy           = -668.45068322

 CCSD  T1^2 = 0.0118  T2^2 = 0.2348  Leading amplitudes:

 Amplitude    Orbitals with energies
 -0.0275       17 (A) A                  ->    21 (A) A                   
              -0.6115                          0.0594                     
 -0.0275       17 (A) B                  ->    21 (A) B                   
              -0.6115                          0.0594                     
  0.0231       15 (A) A                  ->    21 (A) A                   
              -0.7473                          0.0594                     
  0.0231       15 (A) B                  ->    21 (A) B                   
              -0.7473                          0.0594                     

 Amplitude    Orbitals with energies
 -0.0621       17 (A) A      17 (A) B    ->    21 (A) A      21 (A) B     
              -0.6115       -0.6115            0.0594        0.0594       
  0.0621       17 (A) A      17 (A) B    ->    21 (A) B      21 (A) A     
              -0.6115       -0.6115            0.0594        0.0594       
  0.0621       17 (A) B      17 (A) A    ->    21 (A) A      21 (A) B     
              -0.6115       -0.6115            0.0594        0.0594       
 -0.0621       17 (A) B      17 (A) A    ->    21 (A) B      21 (A) A     
              -0.6115       -0.6115            0.0594        0.0594       

 Computing CCSD intemediates for later calculations in double precision
 Finished.

Running a double precision version
           CCSD Lambda amplitudes will be solved using DIIS.
           Start     Size      MaxIter   EConv     LConv     
           3         7         100       1.00e-07  1.00e-05  
 ------------------------------------------------------------------------------
            Enorm      Ldiff       Comment
 ------------------------------------------------------------------------------
     1     5.26e-02   3.55e-02     
     2     1.62e-02   5.88e-03     
     3     6.97e-03   1.06e-03     
     4     3.63e-03   1.08e-03     Switched to DIIS steps.
     5     1.19e-03   6.24e-04     
     6     5.89e-04   1.70e-04     
     7     2.02e-04   4.25e-05     
     8     8.44e-05   3.43e-06     
     9     2.90e-05   7.64e-06     
    10     1.00e-05   2.23e-06     
    11     4.75e-06   5.74e-07     
    12     1.90e-06   1.88e-07     
    13     1.06e-06   1.95e-09     
    14     4.80e-07   4.21e-08     
    15     2.16e-07   9.32e-09     
    16     1.10e-07   8.54e-09     
    17     4.69e-08   4.97e-09     
 ------------------------------------------------------------------------------
                                   CCSD Lambda converged.

 Computing density matrices in double precision...
           Orbital response amplitudes will be solved using DIIS.
           Start     Size      MaxIter   EConv     LConv     
           3         7         100       1.00e-06  1.00e-06  
 ------------------------------------------------------------------------------
            Enorm      Ldiff       Comment
 ------------------------------------------------------------------------------
     1     8.74e-02   1.05e-03     
     2     6.92e-02   2.09e-02     
     3     7.33e-02   2.55e-02     
     4     5.59e-03   3.25e-02     Switched to DIIS steps.
     5     1.12e-03   1.01e-03     
     6     6.22e-04   8.16e-05     
     7     2.95e-04   9.22e-05     
     8     9.13e-05   1.82e-05     
     9     2.10e-05   2.27e-06     
    10     5.41e-06   1.49e-06     
    11     1.42e-06   4.31e-07     
    12     5.51e-07   9.65e-08     
 ------------------------------------------------------------------------------
                                   Orbital response converged.

 Computing density matrices... Done.
 CCSD calculation:   CPU 381.26 s  wall 72.40 s

 Transferring MO TPDM to AO TPDM
 Transferring g2_o1o1o1o1
 Transferring g2_o1o1o1v1
 Transferring g2_o1o1v1v1
 Transferring g2_o1v1o1v1
 Transferring g2_o1v1v1v1
 Transferring g2_v1v1v1v1
 Adding separable TPDM
 Computing TPDM gradient
 --------------------------------------------------------
 2e gradient
  Atom          X               Y               Z
 --------------------------------------------------------
    1        -18.731942        2.756191        0.000000  
    2         -1.150593      -15.403286        0.000000  
    3          6.077841       15.098925       -0.000000  
    4         13.804694       -2.451830        0.000000  
 --------------------------------------------------------
 --------------------------------------------------------
 Final gradient
  Atom          X               Y               Z
 --------------------------------------------------------
    1        -18.731942        2.756191        0.000000  
    2         -1.150593      -15.403286        0.000000  
    3          6.077841       15.098925       -0.000000  
    4         13.804694       -2.451830        0.000000  
 --------------------------------------------------------
 Analytic gradient from two-electron contribution:   CPU 106.79 s  wall 32.07 s

 Total ccman2 time:   CPU 507.84 s  wall 110.96 s


 --------------------------------------------------------------

                    Orbital Energies (a.u.)
 --------------------------------------------------------------

 Alpha MOs
 -- Occupied --
******* -26.361 -15.785 -15.746 -10.634  -8.103  -8.099  -8.099
 -1.685  -1.440  -1.159  -0.912  -0.766  -0.757  -0.747  -0.632
 -0.611  -0.532  -0.490  -0.486
 -- Virtual --
  0.059   0.064   0.089   0.115   0.117   0.147   0.155   0.177
  0.192   0.210   0.234   0.257   0.290   0.309   0.338   0.369
  0.369   0.453   0.507   0.561   0.569   0.578   0.602   0.802
  0.894   0.912   0.963   0.986   1.035   1.094   1.098   1.154
  1.165   1.236   1.338   1.376   1.460   1.537   1.612   1.628
  1.864   2.008   2.046   2.160   2.349   2.397   2.569   2.593
  2.606   2.667   2.889   2.997   3.046   3.310   4.019   4.038
  4.162   4.174   4.214   4.255   4.394   4.405   4.482   5.055
  5.508   6.885   6.946   7.165  10.315  26.596  26.645  27.054
 36.542  37.010  68.712 219.155
 --------------------------------------------------------------

          Ground-State Mulliken Net Atomic Charges

     Atom                 Charge (a.u.)
  ----------------------------------------
      1 Cl                    0.001839
      2 N                     0.160756
      3 N                    -0.138059
      4 F                    -0.024535
  ----------------------------------------
  Sum of atomic charges =    -0.000000

 -----------------------------------------------------------------
                    Cartesian Multipole Moments
 -----------------------------------------------------------------
    Charge (ESU x 10^10)
                -0.0000
    Dipole Moment (Debye)
         X       1.3199      Y      -0.2367      Z      -0.0000
       Tot       1.3409
    Quadrupole Moments (Debye-Ang)
        XX     -29.0891     XY      -0.2922     YY     -30.2845
        XZ       0.0000     YZ       0.0000     ZZ     -27.8901
    Octopole Moments (Debye-Ang^2)
       XXX       2.3303    XXY      -1.5140    XYY      -2.6638
       YYY       0.2397    XXZ      -0.0000    XYZ       0.0000
       YYZ      -0.0000    XZZ      -4.1040    YZZ       0.1588
       ZZZ      -0.0000
    Hexadecapole Moments (Debye-Ang^3)
      XXXX    -353.3027   XXXY      -6.0143   XXYY     -68.6287
      XYYY      -0.9478   YYYY     -48.2709   XXXZ       0.0000
      XXYZ       0.0000   XYYZ       0.0000   YYYZ      -0.0000
      XXZZ     -65.8909   XYZZ      -0.0944   YYZZ     -12.0814
      XZZZ      -0.0000   YZZZ      -0.0000   ZZZZ     -26.7370
 -----------------------------------------------------------------
 DrvMan completing analytic gradient of the correlated energy
 Correlated dipole moment
            1
    1   0.5192797
    2  -0.0931125
    3  -0.0000000
 Energy read as -668.450683215
 Full Analytical Gradient: (in a.u., or Hartree/Bohr)
             1             2             3             4
    1    0.00007170   -0.00022147    0.00028595   -0.00013617
    2   -0.00011721    0.00012599   -0.00006199    0.00005321
    3    0.00000000    0.00000000   -0.00000000    0.00000000
 Gradient time:  CPU 1.41 s  wall 1.45 s
 ----------------------------------------------------------------
             Standard Nuclear Orientation (Angstroms)
    I     Atom           X                Y                Z
 ----------------------------------------------------------------
    1      Cl      1.5349201028    -0.0501374546     0.0010000000
    2      N      -0.1079084541     0.5092350188     0.0000000000
    3      N      -0.8575478693    -0.4575280666    -0.0000000000
    4      F      -2.1483830538     0.0544875626     0.0000000000
 ----------------------------------------------------------------
 Nuclear Repulsion Energy =   145.3557568923 hartrees
 There are       20 alpha and       20 beta electrons

                       Distance Matrix (Angstroms)
             Cl(  1)   N (  2)   N (  3)
   N (  2)  1.735449
   N (  3)  2.426906  1.223352
   F (  4)  3.684789  2.090534  1.388674

 Requested basis set is 6-311++G(d,p)
 There are 31 shells and 96 basis functions
 A cutoff of  1.0D-14 yielded    464 shell pairs
 There are      4620 function pairs (      5024 Cartesian)
 Smallest overlap matrix eigenvalue = 2.58E-04
 Guess MOs from SCF MO coefficient file

 -----------------------------------------------------------------------
  General SCF calculation program by
  Eric Jon Sundstrom, Paul Horn, Yuezhi Mao, Dmitri Zuev, Alec White,
  David Stuck, Shaama M.S., Shane Yost, Joonho Lee, David Small,
  Daniel Levine, Susi Lehtola, Hugh Burton, Evgeny Epifanovsky
 -----------------------------------------------------------------------
 Hartree-Fock
 using 6 threads for integral computing
 -------------------------------------------------------
 OpenMP Integral computing Module                
 Release: version 2.0, May 2017, Q-Chem Inc. Pleasanton 
 -------------------------------------------------------
 A restricted SCF calculation will be
 performed using DIIS
 SCF converges when DIIS error is below 1.0e-08
 ---------------------------------------
  Cycle       Energy         DIIS error
 ---------------------------------------
    1    -667.7378958821      1.24e-05  
    2    -667.7378961817      3.82e-06  
    3    -667.7378962329      2.00e-06  
    4    -667.7378962416      9.14e-07  
    5    -667.7378962448      2.39e-07  
    6    -667.7378962451      8.56e-08  
    7    -667.7378962451      4.12e-08  
    8    -667.7378962451      2.01e-08  
    9    -667.7378962451      7.55e-09  Convergence criterion met
 ---------------------------------------
 SCF time:   CPU 3.20s  wall 1.00s 
 SCF   energy in the final basis set =     -667.7378962451
 Total energy in the final basis set =     -667.7378962451


 ------------------------------------------------------------------------------

   CCMAN2: suite of methods based on coupled cluster
           and equation of motion theories.

   Components:
   * libvmm-1.3-trunk
     by Evgeny Epifanovsky, Ilya Kaliman.
   * libtensor-2.5-trunk
     by Evgeny Epifanovsky, Michael Wormit, Dmitry Zuev, Sam Manzer, 
        Ilya Kaliman.
   * libcc-2.5-trunk
     by Evgeny Epifanovsky, Arik Landau, Tomasz Kus, Kirill Khistyaev, 
        Dmitry Zuev, Prashant Manohar, Xintian Feng, Anna Krylov, 
        Matthew Goldey, Alec White, Thomas Jagau, Kaushik Nanda, 
        Anastasia Gunina, Alexander Kunitsa, Joonho Lee.

   CCMAN original authors:
   Anna I. Krylov, C. David Sherrill, Steven R. Gwaltney,
   Edward F. C. Byrd (2000)
   Sergey V. Levchenko, Lyudmila V. Slipchenko, Tao Wang,
   Ana-Maria C. Cristian (2003)
   Piotr A. Pieniazek, C. Melania Oana, Evgeny Epifanovsky (2007)
   Prashant Manohar (2009)

 ------------------------------------------------------------------------------


 Allocating and initializing 63808MB of RAM...
 Calculation will run on 6 cores.


 Alpha MOs, Restricted
 -- Occupied --                  
-104.91  -26.36  -15.78  -15.75  -10.63   -8.10   -8.10   -8.10
  1 A     2 A     3 A     4 A     5 A     6 A     7 A     8 A                  
 -1.685  -1.440  -1.159  -0.912  -0.766  -0.757  -0.747  -0.632
  9 A    10 A    11 A    12 A    13 A    14 A    15 A    16 A                  
 -0.611  -0.532  -0.490  -0.486
 17 A    18 A    19 A    20 A                                                  
 -- Virtual --                   
  0.059   0.064   0.089   0.115   0.117   0.147   0.155   0.177
 21 A    22 A    23 A    24 A    25 A    26 A    27 A    28 A                  
  0.192   0.210   0.234   0.257   0.290   0.309   0.338   0.369
 29 A    30 A    31 A    32 A    33 A    34 A    35 A    36 A                  
  0.369   0.454   0.507   0.561   0.569   0.578   0.602   0.802
 37 A    38 A    39 A    40 A    41 A    42 A    43 A    44 A                  
  0.894   0.912   0.963   0.986   1.035   1.095   1.098   1.154
 45 A    46 A    47 A    48 A    49 A    50 A    51 A    52 A                  
  1.165   1.236   1.338   1.376   1.460   1.537   1.612   1.628
 53 A    54 A    55 A    56 A    57 A    58 A    59 A    60 A                  
  1.864   2.008   2.046   2.160   2.349   2.397   2.569   2.593
 61 A    62 A    63 A    64 A    65 A    66 A    67 A    68 A                  
  2.606   2.667   2.889   2.997   3.047   3.310   4.019   4.038
 69 A    70 A    71 A    72 A    73 A    74 A    75 A    76 A                  
  4.162   4.174   4.214   4.255   4.394   4.405   4.482   5.055
 77 A    78 A    79 A    80 A    81 A    82 A    83 A    84 A                  
  5.508   6.885   6.946   7.165  10.315  26.596  26.645  27.054
 85 A    86 A    87 A    88 A    89 A    90 A    91 A    92 A                  
 36.542  37.010  68.712 219.155
 93 A    94 A    95 A    96 A                                                  

 Beta MOs, Restricted
 -- Occupied --                  
-104.91  -26.36  -15.78  -15.75  -10.63   -8.10   -8.10   -8.10
  1 A     2 A     3 A     4 A     5 A     6 A     7 A     8 A                  
 -1.685  -1.440  -1.159  -0.912  -0.766  -0.757  -0.747  -0.632
  9 A    10 A    11 A    12 A    13 A    14 A    15 A    16 A                  
 -0.611  -0.532  -0.490  -0.486
 17 A    18 A    19 A    20 A                                                  
 -- Virtual --                   
  0.059   0.064   0.089   0.115   0.117   0.147   0.155   0.177
 21 A    22 A    23 A    24 A    25 A    26 A    27 A    28 A                  
  0.192   0.210   0.234   0.257   0.290   0.309   0.338   0.369
 29 A    30 A    31 A    32 A    33 A    34 A    35 A    36 A                  
  0.369   0.454   0.507   0.561   0.569   0.578   0.602   0.802
 37 A    38 A    39 A    40 A    41 A    42 A    43 A    44 A                  
  0.894   0.912   0.963   0.986   1.035   1.095   1.098   1.154
 45 A    46 A    47 A    48 A    49 A    50 A    51 A    52 A                  
  1.165   1.236   1.338   1.376   1.460   1.537   1.612   1.628
 53 A    54 A    55 A    56 A    57 A    58 A    59 A    60 A                  
  1.864   2.008   2.046   2.160   2.349   2.397   2.569   2.593
 61 A    62 A    63 A    64 A    65 A    66 A    67 A    68 A                  
  2.606   2.667   2.889   2.997   3.047   3.310   4.019   4.038
 69 A    70 A    71 A    72 A    73 A    74 A    75 A    76 A                  
  4.162   4.174   4.214   4.255   4.394   4.405   4.482   5.055
 77 A    78 A    79 A    80 A    81 A    82 A    83 A    84 A                  
  5.508   6.885   6.946   7.165  10.315  26.596  26.645  27.054
 85 A    86 A    87 A    88 A    89 A    90 A    91 A    92 A                  
 36.542  37.010  68.712 219.155
 93 A    94 A    95 A    96 A                                                  

 Occupation and symmetry of molecular orbitals

 Point group: C1 (1 irreducible representation).

                           A     All 
 -------------------------------------
 All molecular orbitals:
  - Alpha                  96    96  
  - Beta                   96    96  
 -------------------------------------
 Alpha orbitals:
  - Frozen occupied        8     8   
  - Active occupied        12    12  
  - Active virtual         76    76  
  - Frozen virtual         0     0   
 -------------------------------------
 Beta orbitals:
  - Frozen occupied        8     8   
  - Active occupied        12    12  
  - Active virtual         76    76  
  - Frozen virtual         0     0   
 -------------------------------------

 Import integrals:   CPU 0.00 s  wall 0.00 s

 Import integrals:   CPU 14.36 s  wall 4.07 s

 MP2 amplitudes:   CPU 0.05 s  wall 0.03 s

Running a double precision version
           CCSD T amplitudes will be solved using DIIS.

           Start     Size      MaxIter   EConv     TConv     
           3         7         100       1.00e-07  1.00e-05  
 ------------------------------------------------------------------------------
           Energy (a.u.)   Ediff      Tdiff       Comment
 ------------------------------------------------------------------------------
          -668.43541376                           
     1    -668.42282719   1.26e-02   7.43e-01     
     2    -668.44842140   2.56e-02   9.85e-02     
     3    -668.44685535   1.57e-03   4.31e-02     
     4    -668.44960002   2.74e-03   1.66e-02     Switched to DIIS steps.
     5    -668.45058712   9.87e-04   1.16e-02     
     6    -668.45067395   8.68e-05   2.82e-03     
     7    -668.45067921   5.27e-06   1.07e-03     
     8    -668.45068038   1.17e-06   3.37e-04     
     9    -668.45068265   2.27e-06   1.89e-04     
    10    -668.45068300   3.50e-07   6.45e-05     
    11    -668.45068337   3.71e-07   2.63e-05     
    12    -668.45068333   4.73e-08   1.24e-05     
    13    -668.45068335   2.42e-08   3.66e-06     
 ------------------------------------------------------------------------------
          -668.45068335                           CCSD T converged.

End of double precision
 SCF energy                 = -667.73789625
 MP2 energy                 = -668.43541376
 CCSD correlation energy     =   -0.71278710
 CCSD total energy           = -668.45068335

 CCSD  T1^2 = 0.0118  T2^2 = 0.2348  Leading amplitudes:

 Amplitude    Orbitals with energies
  0.0275       17 (A) A                  ->    21 (A) A                   
              -0.6115                          0.0594                     
  0.0275       17 (A) B                  ->    21 (A) B                   
              -0.6115                          0.0594                     
 -0.0231       15 (A) A                  ->    21 (A) A                   
              -0.7472                          0.0594                     
 -0.0231       15 (A) B                  ->    21 (A) B                   
              -0.7472                          0.0594                     

 Amplitude    Orbitals with energies
 -0.0621       17 (A) A      17 (A) B    ->    21 (A) A      21 (A) B     
              -0.6115       -0.6115            0.0594        0.0594       
  0.0621       17 (A) A      17 (A) B    ->    21 (A) B      21 (A) A     
              -0.6115       -0.6115            0.0594        0.0594       
  0.0621       17 (A) B      17 (A) A    ->    21 (A) A      21 (A) B     
              -0.6115       -0.6115            0.0594        0.0594       
 -0.0621       17 (A) B      17 (A) A    ->    21 (A) B      21 (A) A     
              -0.6115       -0.6115            0.0594        0.0594       

 Computing CCSD intemediates for later calculations in double precision
 Finished.

Running a double precision version
           CCSD Lambda amplitudes will be solved using DIIS.
           Start     Size      MaxIter   EConv     LConv     
           3         7         100       1.00e-07  1.00e-05  
 ------------------------------------------------------------------------------
            Enorm      Ldiff       Comment
 ------------------------------------------------------------------------------
     1     5.26e-02   3.55e-02     
     2     1.62e-02   5.88e-03     
     3     6.97e-03   1.06e-03     
     4     3.63e-03   1.08e-03     Switched to DIIS steps.
     5     1.19e-03   6.24e-04     
     6     5.89e-04   1.70e-04     
     7     2.02e-04   4.25e-05     
     8     8.43e-05   3.43e-06     
     9     2.90e-05   7.63e-06     
    10     1.00e-05   2.23e-06     
    11     4.75e-06   5.73e-07     
    12     1.90e-06   1.88e-07     
    13     1.06e-06   2.09e-09     
    14     4.81e-07   4.21e-08     
    15     2.16e-07   9.28e-09     
    16     1.10e-07   8.55e-09     
    17     4.69e-08   4.97e-09     
 ------------------------------------------------------------------------------
                                   CCSD Lambda converged.

 Computing density matrices in double precision...
           Orbital response amplitudes will be solved using DIIS.
           Start     Size      MaxIter   EConv     LConv     
           3         7         100       1.00e-06  1.00e-06  
 ------------------------------------------------------------------------------
            Enorm      Ldiff       Comment
 ------------------------------------------------------------------------------
     1     8.74e-02   1.04e-03     
     2     6.91e-02   2.09e-02     
     3     7.33e-02   2.55e-02     
     4     5.59e-03   3.25e-02     Switched to DIIS steps.
     5     1.12e-03   1.01e-03     
     6     6.20e-04   8.14e-05     
     7     2.94e-04   9.25e-05     
     8     9.15e-05   1.79e-05     
     9     2.10e-05   2.31e-06     
    10     5.41e-06   1.48e-06     
    11     1.42e-06   4.31e-07     
    12     5.50e-07   9.61e-08     
 ------------------------------------------------------------------------------
                                   Orbital response converged.

 Computing density matrices... Done.
 CCSD calculation:   CPU 380.72 s  wall 72.16 s

 Transferring MO TPDM to AO TPDM
 Transferring g2_o1o1o1o1
 Transferring g2_o1o1o1v1
 Transferring g2_o1o1v1v1
 Transferring g2_o1v1o1v1
 Transferring g2_o1v1v1v1
 Transferring g2_v1v1v1v1
 Adding separable TPDM
 Computing TPDM gradient
 --------------------------------------------------------
 2e gradient
  Atom          X               Y               Z
 --------------------------------------------------------
    1        -18.736595        2.747980       -0.009745  
    2         -1.145857      -15.397646        0.006299  
    3          6.077760       15.100850        0.003210  
    4         13.804692       -2.451184        0.000237  
 --------------------------------------------------------
 --------------------------------------------------------
 Final gradient
  Atom          X               Y               Z
 --------------------------------------------------------
    1        -18.736595        2.747980       -0.009745  
    2         -1.145857      -15.397646        0.006299  
    3          6.077760       15.100850        0.003210  
    4         13.804692       -2.451184        0.000237  
 --------------------------------------------------------
 Analytic gradient from two-electron contribution:   CPU 109.66 s  wall 32.30 s

 Total ccman2 time:   CPU 508.23 s  wall 109.80 s


 --------------------------------------------------------------

                    Orbital Energies (a.u.)
 --------------------------------------------------------------

 Alpha MOs
 -- Occupied --
******* -26.361 -15.785 -15.746 -10.634  -8.103  -8.099  -8.099
 -1.685  -1.440  -1.159  -0.912  -0.766  -0.757  -0.747  -0.632
 -0.611  -0.532  -0.490  -0.486
 -- Virtual --
  0.059   0.064   0.089   0.115   0.117   0.147   0.155   0.177
  0.192   0.210   0.234   0.257   0.290   0.309   0.338   0.369
  0.369   0.454   0.507   0.561   0.569   0.578   0.602   0.802
  0.894   0.912   0.963   0.986   1.035   1.095   1.098   1.154
  1.165   1.236   1.338   1.376   1.460   1.537   1.612   1.628
  1.864   2.008   2.046   2.160   2.349   2.397   2.569   2.593
  2.606   2.667   2.889   2.997   3.047   3.310   4.019   4.038
  4.162   4.174   4.214   4.255   4.394   4.405   4.482   5.055
  5.508   6.885   6.946   7.165  10.315  26.596  26.645  27.054
 36.542  37.010  68.712 219.155
 --------------------------------------------------------------

          Ground-State Mulliken Net Atomic Charges

     Atom                 Charge (a.u.)
  ----------------------------------------
      1 Cl                    0.001891
      2 N                     0.160734
      3 N                    -0.138114
      4 F                    -0.024512
  ----------------------------------------
  Sum of atomic charges =    -0.000000

 -----------------------------------------------------------------
                    Cartesian Multipole Moments
 -----------------------------------------------------------------
    Charge (ESU x 10^10)
                 0.0000
    Dipole Moment (Debye)
         X       1.3213      Y      -0.2365      Z       0.0002
       Tot       1.3423
    Quadrupole Moments (Debye-Ang)
        XX     -29.0877     XY      -0.2904     YY     -30.2854
        XZ       0.0013     YZ       0.0001     ZZ     -27.8896
    Octopole Moments (Debye-Ang^2)
       XXX       2.3368    XXY      -1.5214    XYY      -2.6644
       YYY       0.2020    XXZ      -0.0071    XYZ      -0.0012
       YYZ      -0.0126    XZZ      -4.1027    YZZ       0.1462
       ZZZ      -0.0383
    Hexadecapole Moments (Debye-Ang^3)
      XXXX    -353.2843   XXXY      -6.0553   XXYY     -68.6336
      XYYY      -1.0039   YYYY     -48.2649   XXXZ      -0.0405
      XXYZ      -0.0023   XYYZ      -0.0191   YYYZ       0.0025
      XXZZ     -65.8895   XYZZ      -0.1138   YYZZ     -12.0802
      XZZZ      -0.0586   YZZZ       0.0023   ZZZZ     -26.7361
 -----------------------------------------------------------------
 DrvMan completing analytic gradient of the correlated energy
 Correlated dipole moment
            1
    1   0.5198250
    2  -0.0930517
    3   0.0000855
 Energy read as -668.450683350
 Full Analytical Gradient: (in a.u., or Hartree/Bohr)
             1             2             3             4
    1    0.00000840   -0.00009857    0.00023465   -0.00014448
    2   -0.00004866    0.00003032   -0.00003752    0.00005587
    3    0.00002292   -0.00002470   -0.00002635    0.00002813
 Gradient time:  CPU 1.42 s  wall 1.45 s
 ----------------------------------------------------------------
             Standard Nuclear Orientation (Angstroms)
    I     Atom           X                Y                Z
 ----------------------------------------------------------------
    1      Cl      1.5349201028    -0.0501374546    -0.0000000000
    2      N      -0.1069084541     0.5092350188     0.0000000000
    3      N      -0.8575478693    -0.4575280666    -0.0000000000
    4      F      -2.1483830538     0.0544875626     0.0000000000
 ----------------------------------------------------------------
 Nuclear Repulsion Energy =   145.3575106115 hartrees
 There are       20 alpha and       20 beta electrons

                       Distance Matrix (Angstroms)
             Cl(  1)   N (  2)   N (  3)
   N (  2)  1.734502
   N (  3)  2.426905  1.223965
   F (  4)  3.684789  2.091510  1.388674

 Requested basis set is 6-311++G(d,p)
 There are 31 shells and 96 basis functions
 A cutoff of  1.0D-14 yielded    464 shell pairs
 There are      4620 function pairs (      5024 Cartesian)
 Smallest overlap matrix eigenvalue = 2.59E-04
 Guess MOs from SCF MO coefficient file

 -----------------------------------------------------------------------
  General SCF calculation program by
  Eric Jon Sundstrom, Paul Horn, Yuezhi Mao, Dmitri Zuev, Alec White,
  David Stuck, Shaama M.S., Shane Yost, Joonho Lee, David Small,
  Daniel Levine, Susi Lehtola, Hugh Burton, Evgeny Epifanovsky
 -----------------------------------------------------------------------
 Hartree-Fock
 using 6 threads for integral computing
 -------------------------------------------------------
 OpenMP Integral computing Module                
 Release: version 2.0, May 2017, Q-Chem Inc. Pleasanton 
 -------------------------------------------------------
 A restricted SCF calculation will be
 performed using DIIS
 SCF converges when DIIS error is below 1.0e-08
 ---------------------------------------
  Cycle       Energy         DIIS error
 ---------------------------------------
    1    -667.7378419721      2.74e-05  
    2    -667.7378429414      7.56e-06  
    3    -667.7378430326      4.65e-06  
    4    -667.7378430566      1.14e-06  
    5    -667.7378430605      4.69e-07  
    6    -667.7378430613      2.14e-07  
    7    -667.7378430615      9.04e-08  
    8    -667.7378430615      3.41e-08  
    9    -667.7378430615      1.45e-08  
   10    -667.7378430615      5.47e-09  Convergence criterion met
 ---------------------------------------
 SCF time:   CPU 3.26s  wall 1.00s 
 SCF   energy in the final basis set =     -667.7378430615
 Total energy in the final basis set =     -667.7378430615


 ------------------------------------------------------------------------------

   CCMAN2: suite of methods based on coupled cluster
           and equation of motion theories.

   Components:
   * libvmm-1.3-trunk
     by Evgeny Epifanovsky, Ilya Kaliman.
   * libtensor-2.5-trunk
     by Evgeny Epifanovsky, Michael Wormit, Dmitry Zuev, Sam Manzer, 
        Ilya Kaliman.
   * libcc-2.5-trunk
     by Evgeny Epifanovsky, Arik Landau, Tomasz Kus, Kirill Khistyaev, 
        Dmitry Zuev, Prashant Manohar, Xintian Feng, Anna Krylov, 
        Matthew Goldey, Alec White, Thomas Jagau, Kaushik Nanda, 
        Anastasia Gunina, Alexander Kunitsa, Joonho Lee.

   CCMAN original authors:
   Anna I. Krylov, C. David Sherrill, Steven R. Gwaltney,
   Edward F. C. Byrd (2000)
   Sergey V. Levchenko, Lyudmila V. Slipchenko, Tao Wang,
   Ana-Maria C. Cristian (2003)
   Piotr A. Pieniazek, C. Melania Oana, Evgeny Epifanovsky (2007)
   Prashant Manohar (2009)

 ------------------------------------------------------------------------------


 Allocating and initializing 63808MB of RAM...
 Calculation will run on 6 cores.


 Alpha MOs, Restricted
 -- Occupied --                  
-104.91  -26.36  -15.78  -15.75  -10.63   -8.10   -8.10   -8.10
  1 A     2 A     3 A     4 A     5 A     6 A     7 A     8 A                  
 -1.685  -1.439  -1.159  -0.912  -0.766  -0.757  -0.747  -0.632
  9 A    10 A    11 A    12 A    13 A    14 A    15 A    16 A                  
 -0.611  -0.533  -0.490  -0.486
 17 A    18 A    19 A    20 A                                                  
 -- Virtual --                   
  0.059   0.064   0.089   0.115   0.117   0.147   0.155   0.177
 21 A    22 A    23 A    24 A    25 A    26 A    27 A    28 A                  
  0.192   0.210   0.234   0.257   0.290   0.309   0.338   0.369
 29 A    30 A    31 A    32 A    33 A    34 A    35 A    36 A                  
  0.369   0.453   0.507   0.561   0.569   0.578   0.602   0.802
 37 A    38 A    39 A    40 A    41 A    42 A    43 A    44 A                  
  0.895   0.912   0.963   0.986   1.035   1.095   1.097   1.154
 45 A    46 A    47 A    48 A    49 A    50 A    51 A    52 A                  
  1.165   1.236   1.338   1.376   1.460   1.537   1.612   1.628
 53 A    54 A    55 A    56 A    57 A    58 A    59 A    60 A                  
  1.864   2.008   2.047   2.161   2.349   2.397   2.569   2.593
 61 A    62 A    63 A    64 A    65 A    66 A    67 A    68 A                  
  2.606   2.666   2.889   2.996   3.046   3.309   4.018   4.038
 69 A    70 A    71 A    72 A    73 A    74 A    75 A    76 A                  
  4.162   4.174   4.214   4.255   4.394   4.405   4.482   5.055
 77 A    78 A    79 A    80 A    81 A    82 A    83 A    84 A                  
  5.508   6.885   6.946   7.165  10.315  26.596  26.645  27.054
 85 A    86 A    87 A    88 A    89 A    90 A    91 A    92 A                  
 36.543  37.007  68.712 219.156
 93 A    94 A    95 A    96 A                                                  

 Beta MOs, Restricted
 -- Occupied --                  
-104.91  -26.36  -15.78  -15.75  -10.63   -8.10   -8.10   -8.10
  1 A     2 A     3 A     4 A     5 A     6 A     7 A     8 A                  
 -1.685  -1.439  -1.159  -0.912  -0.766  -0.757  -0.747  -0.632
  9 A    10 A    11 A    12 A    13 A    14 A    15 A    16 A                  
 -0.611  -0.533  -0.490  -0.486
 17 A    18 A    19 A    20 A                                                  
 -- Virtual --                   
  0.059   0.064   0.089   0.115   0.117   0.147   0.155   0.177
 21 A    22 A    23 A    24 A    25 A    26 A    27 A    28 A                  
  0.192   0.210   0.234   0.257   0.290   0.309   0.338   0.369
 29 A    30 A    31 A    32 A    33 A    34 A    35 A    36 A                  
  0.369   0.453   0.507   0.561   0.569   0.578   0.602   0.802
 37 A    38 A    39 A    40 A    41 A    42 A    43 A    44 A                  
  0.895   0.912   0.963   0.986   1.035   1.095   1.097   1.154
 45 A    46 A    47 A    48 A    49 A    50 A    51 A    52 A                  
  1.165   1.236   1.338   1.376   1.460   1.537   1.612   1.628
 53 A    54 A    55 A    56 A    57 A    58 A    59 A    60 A                  
  1.864   2.008   2.047   2.161   2.349   2.397   2.569   2.593
 61 A    62 A    63 A    64 A    65 A    66 A    67 A    68 A                  
  2.606   2.666   2.889   2.996   3.046   3.309   4.018   4.038
 69 A    70 A    71 A    72 A    73 A    74 A    75 A    76 A                  
  4.162   4.174   4.214   4.255   4.394   4.405   4.482   5.055
 77 A    78 A    79 A    80 A    81 A    82 A    83 A    84 A                  
  5.508   6.885   6.946   7.165  10.315  26.596  26.645  27.054
 85 A    86 A    87 A    88 A    89 A    90 A    91 A    92 A                  
 36.543  37.007  68.712 219.156
 93 A    94 A    95 A    96 A                                                  

 Occupation and symmetry of molecular orbitals

 Point group: C1 (1 irreducible representation).

                           A     All 
 -------------------------------------
 All molecular orbitals:
  - Alpha                  96    96  
  - Beta                   96    96  
 -------------------------------------
 Alpha orbitals:
  - Frozen occupied        8     8   
  - Active occupied        12    12  
  - Active virtual         76    76  
  - Frozen virtual         0     0   
 -------------------------------------
 Beta orbitals:
  - Frozen occupied        8     8   
  - Active occupied        12    12  
  - Active virtual         76    76  
  - Frozen virtual         0     0   
 -------------------------------------

 Import integrals:   CPU 0.00 s  wall 0.00 s

 Import integrals:   CPU 13.84 s  wall 3.47 s

 MP2 amplitudes:   CPU 0.10 s  wall 0.06 s

Running a double precision version
           CCSD T amplitudes will be solved using DIIS.

           Start     Size      MaxIter   EConv     TConv     
           3         7         100       1.00e-07  1.00e-05  
 ------------------------------------------------------------------------------
           Energy (a.u.)   Ediff      Tdiff       Comment
 ------------------------------------------------------------------------------
          -668.43543411                           
     1    -668.42281436   1.26e-02   7.43e-01     
     2    -668.44842318   2.56e-02   9.86e-02     
     3    -668.44685201   1.57e-03   4.31e-02     
     4    -668.44959866   2.75e-03   1.66e-02     Switched to DIIS steps.
     5    -668.45058629   9.88e-04   1.16e-02     
     6    -668.45067325   8.70e-05   2.82e-03     
     7    -668.45067851   5.25e-06   1.07e-03     
     8    -668.45067967   1.17e-06   3.37e-04     
     9    -668.45068195   2.27e-06   1.89e-04     
    10    -668.45068230   3.52e-07   6.46e-05     
    11    -668.45068267   3.70e-07   2.63e-05     
    12    -668.45068262   4.67e-08   1.24e-05     
    13    -668.45068265   2.42e-08   3.66e-06     
 ------------------------------------------------------------------------------
          -668.45068265                           CCSD T converged.

End of double precision
 SCF energy                 = -667.73784306
 MP2 energy                 = -668.43543411
 CCSD correlation energy     =   -0.71283959
 CCSD total energy           = -668.45068265

 CCSD  T1^2 = 0.0118  T2^2 = 0.2348  Leading amplitudes:

 Amplitude    Orbitals with energies
 -0.0276       17 (A) A                  ->    21 (A) A                   
              -0.6115                          0.0592                     
 -0.0276       17 (A) B                  ->    21 (A) B                   
              -0.6115                          0.0592                     
 -0.0231       15 (A) A                  ->    21 (A) A                   
              -0.7471                          0.0592                     
 -0.0231       15 (A) B                  ->    21 (A) B                   
              -0.7471                          0.0592                     

 Amplitude    Orbitals with energies
 -0.0621       17 (A) A      17 (A) B    ->    21 (A) A      21 (A) B     
              -0.6115       -0.6115            0.0592        0.0592       
  0.0621       17 (A) A      17 (A) B    ->    21 (A) B      21 (A) A     
              -0.6115       -0.6115            0.0592        0.0592       
  0.0621       17 (A) B      17 (A) A    ->    21 (A) A      21 (A) B     
              -0.6115       -0.6115            0.0592        0.0592       
 -0.0621       17 (A) B      17 (A) A    ->    21 (A) B      21 (A) A     
              -0.6115       -0.6115            0.0592        0.0592       

 Computing CCSD intemediates for later calculations in double precision
 Finished.

Running a double precision version
           CCSD Lambda amplitudes will be solved using DIIS.
           Start     Size      MaxIter   EConv     LConv     
           3         7         100       1.00e-07  1.00e-05  
 ------------------------------------------------------------------------------
            Enorm      Ldiff       Comment
 ------------------------------------------------------------------------------
     1     5.26e-02   3.55e-02     
     2     1.62e-02   5.88e-03     
     3     6.97e-03   1.06e-03     
     4     3.63e-03   1.08e-03     Switched to DIIS steps.
     5     1.19e-03   6.24e-04     
     6     5.90e-04   1.70e-04     
     7     2.02e-04   4.26e-05     
     8     8.44e-05   3.45e-06     
     9     2.90e-05   7.65e-06     
    10     1.01e-05   2.23e-06     
    11     4.77e-06   5.75e-07     
    12     1.91e-06   1.89e-07     
    13     1.07e-06   2.35e-09     
    14     4.83e-07   4.22e-08     
    15     2.17e-07   9.16e-09     
    16     1.11e-07   8.60e-09     
    17     4.70e-08   4.96e-09     
 ------------------------------------------------------------------------------
                                   CCSD Lambda converged.

 Computing density matrices in double precision...
           Orbital response amplitudes will be solved using DIIS.
           Start     Size      MaxIter   EConv     LConv     
           3         7         100       1.00e-06  1.00e-06  
 ------------------------------------------------------------------------------
            Enorm      Ldiff       Comment
 ------------------------------------------------------------------------------
     1     8.74e-02   1.06e-03     
     2     6.92e-02   2.09e-02     
     3     7.34e-02   2.55e-02     
     4     5.59e-03   3.26e-02     Switched to DIIS steps.
     5     1.11e-03   1.01e-03     
     6     6.14e-04   8.15e-05     
     7     2.92e-04   9.38e-05     
     8     9.21e-05   1.70e-05     
     9     2.12e-05   2.46e-06     
    10     5.42e-06   1.47e-06     
    11     1.43e-06   4.31e-07     
    12     5.53e-07   9.50e-08     
 ------------------------------------------------------------------------------
                                   Orbital response converged.

 Computing density matrices... Done.
 CCSD calculation:   CPU 381.52 s  wall 72.52 s

 Transferring MO TPDM to AO TPDM
 Transferring g2_o1o1o1o1
 Transferring g2_o1o1o1v1
 Transferring g2_o1o1v1v1
 Transferring g2_o1v1o1v1
 Transferring g2_o1v1v1v1
 Transferring g2_v1v1v1v1
 Adding separable TPDM
 Computing TPDM gradient
 --------------------------------------------------------
 2e gradient
  Atom          X               Y               Z
 --------------------------------------------------------
    1        -18.745502        2.752920       -0.000000  
    2         -1.139882      -15.386173        0.000000  
    3          6.080685       15.083537        0.000000  
    4         13.804699       -2.450284       -0.000001  
 --------------------------------------------------------
 --------------------------------------------------------
 Final gradient
  Atom          X               Y               Z
 --------------------------------------------------------
    1        -18.745502        2.752920       -0.000000  
    2         -1.139882      -15.386173        0.000000  
    3          6.080685       15.083537        0.000000  
    4         13.804699       -2.450284       -0.000001  
 --------------------------------------------------------
 Analytic gradient from two-electron contribution:   CPU 92.75 s  wall 24.55 s

 Total ccman2 time:   CPU 493.59 s  wall 102.42 s


 --------------------------------------------------------------

                    Orbital Energies (a.u.)
 --------------------------------------------------------------

 Alpha MOs
 -- Occupied --
******* -26.361 -15.785 -15.746 -10.634  -8.103  -8.099  -8.099
 -1.685  -1.439  -1.159  -0.912  -0.766  -0.757  -0.747  -0.632
 -0.611  -0.533  -0.490  -0.486
 -- Virtual --
  0.059   0.064   0.089   0.115   0.117   0.147   0.155   0.177
  0.192   0.210   0.234   0.257   0.290   0.309   0.338   0.369
  0.369   0.453   0.507   0.561   0.569   0.578   0.602   0.802
  0.895   0.912   0.963   0.986   1.035   1.095   1.097   1.154
  1.165   1.236   1.338   1.376   1.460   1.537   1.612   1.628
  1.864   2.008   2.047   2.161   2.349   2.397   2.569   2.593
  2.606   2.666   2.889   2.996   3.046   3.309   4.018   4.038
  4.162   4.174   4.214   4.255   4.394   4.405   4.482   5.055
  5.508   6.885   6.946   7.165  10.315  26.596  26.645  27.054
 36.543  37.007  68.712 219.156
 --------------------------------------------------------------

          Ground-State Mulliken Net Atomic Charges

     Atom                 Charge (a.u.)
  ----------------------------------------
      1 Cl                    0.002117
      2 N                     0.160513
      3 N                    -0.138157
      4 F                    -0.024473
  ----------------------------------------
  Sum of atomic charges =     0.000000

 -----------------------------------------------------------------
                    Cartesian Multipole Moments
 -----------------------------------------------------------------
    Charge (ESU x 10^10)
                 0.0000
    Dipole Moment (Debye)
         X       1.3237      Y      -0.2366      Z      -0.0000
       Tot       1.3446
    Quadrupole Moments (Debye-Ang)
        XX     -29.0837     XY      -0.2905     YY     -30.2872
        XZ      -0.0000     YZ       0.0000     ZZ     -27.8895
    Octopole Moments (Debye-Ang^2)
       XXX       2.3244    XXY      -1.5203    XYY      -2.6670
       YYY       0.2020    XXZ      -0.0000    XYZ      -0.0000
       YYZ       0.0000    XZZ      -4.1041    YZZ       0.1465
       ZZZ      -0.0000
    Hexadecapole Moments (Debye-Ang^3)
      XXXX    -353.2498   XXXY      -6.0619   XXYY     -68.6305
      XYYY      -1.0128   YYYY     -48.2711   XXXZ      -0.0000
      XXYZ       0.0000   XYYZ       0.0000   YYYZ       0.0000
      XXZZ     -65.8846   XYZZ      -0.1165   YYZZ     -12.0809
      XZZZ      -0.0000   YZZZ       0.0000   ZZZZ     -26.7352
 -----------------------------------------------------------------
 DrvMan completing analytic gradient of the correlated energy
 Correlated dipole moment
            1
    1   0.5207678
    2  -0.0930689
    3  -0.0000000
 Energy read as -668.450682648
 Full Analytical Gradient: (in a.u., or Hartree/Bohr)
             1             2             3             4
    1   -0.00023547    0.00086264   -0.00027759   -0.00034958
    2    0.00007475    0.00046617   -0.00051743   -0.00002350
    3   -0.00000001    0.00000005   -0.00000007    0.00000002
 Gradient time:  CPU 1.43 s  wall 1.46 s
 ----------------------------------------------------------------
             Standard Nuclear Orientation (Angstroms)
    I     Atom           X                Y                Z
 ----------------------------------------------------------------
    1      Cl      1.5349201028    -0.0501374546    -0.0000000000
    2      N      -0.1089084541     0.5092350188     0.0000000000
    3      N      -0.8575478693    -0.4575280666    -0.0000000000
    4      F      -2.1483830538     0.0544875626     0.0000000000
 ----------------------------------------------------------------
 Nuclear Repulsion Energy =   145.3540501569 hartrees
 There are       20 alpha and       20 beta electrons

                       Distance Matrix (Angstroms)
             Cl(  1)   N (  2)   N (  3)
   N (  2)  1.736396
   N (  3)  2.426905  1.222739
   F (  4)  3.684789  2.089558  1.388674

 Requested basis set is 6-311++G(d,p)
 There are 31 shells and 96 basis functions
 A cutoff of  1.0D-14 yielded    464 shell pairs
 There are      4620 function pairs (      5024 Cartesian)
 Smallest overlap matrix eigenvalue = 2.58E-04
 Guess MOs from SCF MO coefficient file

 -----------------------------------------------------------------------
  General SCF calculation program by
  Eric Jon Sundstrom, Paul Horn, Yuezhi Mao, Dmitri Zuev, Alec White,
  David Stuck, Shaama M.S., Shane Yost, Joonho Lee, David Small,
  Daniel Levine, Susi Lehtola, Hugh Burton, Evgeny Epifanovsky
 -----------------------------------------------------------------------
 Hartree-Fock
 using 6 threads for integral computing
 -------------------------------------------------------
 OpenMP Integral computing Module                
 Release: version 2.0, May 2017, Q-Chem Inc. Pleasanton 
 -------------------------------------------------------
 A restricted SCF calculation will be
 performed using DIIS
 SCF converges when DIIS error is below 1.0e-08
 ---------------------------------------
  Cycle       Energy         DIIS error
 ---------------------------------------
    1    -667.7379438124      5.23e-05  
    2    -667.7379471244      1.42e-05  
    3    -667.7379473924      8.85e-06  
    4    -667.7379474683      1.81e-06  
    5    -667.7379474758      7.18e-07  
    6    -667.7379474772      3.33e-07  
    7    -667.7379474776      1.50e-07  
    8    -667.7379474776      4.77e-08  
    9    -667.7379474776      1.64e-08  
   10    -667.7379474776      4.00e-09  Convergence criterion met
 ---------------------------------------
 SCF time:   CPU 3.39s  wall 1.00s 
 SCF   energy in the final basis set =     -667.7379474776
 Total energy in the final basis set =     -667.7379474776


 ------------------------------------------------------------------------------

   CCMAN2: suite of methods based on coupled cluster
           and equation of motion theories.

   Components:
   * libvmm-1.3-trunk
     by Evgeny Epifanovsky, Ilya Kaliman.
   * libtensor-2.5-trunk
     by Evgeny Epifanovsky, Michael Wormit, Dmitry Zuev, Sam Manzer, 
        Ilya Kaliman.
   * libcc-2.5-trunk
     by Evgeny Epifanovsky, Arik Landau, Tomasz Kus, Kirill Khistyaev, 
        Dmitry Zuev, Prashant Manohar, Xintian Feng, Anna Krylov, 
        Matthew Goldey, Alec White, Thomas Jagau, Kaushik Nanda, 
        Anastasia Gunina, Alexander Kunitsa, Joonho Lee.

   CCMAN original authors:
   Anna I. Krylov, C. David Sherrill, Steven R. Gwaltney,
   Edward F. C. Byrd (2000)
   Sergey V. Levchenko, Lyudmila V. Slipchenko, Tao Wang,
   Ana-Maria C. Cristian (2003)
   Piotr A. Pieniazek, C. Melania Oana, Evgeny Epifanovsky (2007)
   Prashant Manohar (2009)

 ------------------------------------------------------------------------------


 Allocating and initializing 63808MB of RAM...
 Calculation will run on 6 cores.


 Alpha MOs, Restricted
 -- Occupied --                  
-104.91  -26.36  -15.78  -15.75  -10.63   -8.10   -8.10   -8.10
  1 A     2 A     3 A     4 A     5 A     6 A     7 A     8 A                  
 -1.685  -1.440  -1.159  -0.912  -0.766  -0.757  -0.747  -0.632
  9 A    10 A    11 A    12 A    13 A    14 A    15 A    16 A                  
 -0.612  -0.532  -0.490  -0.486
 17 A    18 A    19 A    20 A                                                  
 -- Virtual --                   
  0.060   0.064   0.089   0.115   0.117   0.147   0.155   0.177
 21 A    22 A    23 A    24 A    25 A    26 A    27 A    28 A                  
  0.192   0.210   0.234   0.257   0.290   0.309   0.338   0.369
 29 A    30 A    31 A    32 A    33 A    34 A    35 A    36 A                  
  0.369   0.454   0.507   0.561   0.569   0.578   0.602   0.801
 37 A    38 A    39 A    40 A    41 A    42 A    43 A    44 A                  
  0.894   0.912   0.963   0.986   1.035   1.095   1.098   1.154
 45 A    46 A    47 A    48 A    49 A    50 A    51 A    52 A                  
  1.165   1.235   1.338   1.376   1.460   1.537   1.612   1.628
 53 A    54 A    55 A    56 A    57 A    58 A    59 A    60 A                  
  1.865   2.008   2.046   2.160   2.349   2.396   2.569   2.593
 61 A    62 A    63 A    64 A    65 A    66 A    67 A    68 A                  
  2.606   2.668   2.889   2.997   3.047   3.310   4.019   4.038
 69 A    70 A    71 A    72 A    73 A    74 A    75 A    76 A                  
  4.162   4.174   4.214   4.255   4.395   4.405   4.483   5.055
 77 A    78 A    79 A    80 A    81 A    82 A    83 A    84 A                  
  5.507   6.885   6.946   7.165  10.315  26.596  26.645  27.055
 85 A    86 A    87 A    88 A    89 A    90 A    91 A    92 A                  
 36.542  37.012  68.712 219.155
 93 A    94 A    95 A    96 A                                                  

 Beta MOs, Restricted
 -- Occupied --                  
-104.91  -26.36  -15.78  -15.75  -10.63   -8.10   -8.10   -8.10
  1 A     2 A     3 A     4 A     5 A     6 A     7 A     8 A                  
 -1.685  -1.440  -1.159  -0.912  -0.766  -0.757  -0.747  -0.632
  9 A    10 A    11 A    12 A    13 A    14 A    15 A    16 A                  
 -0.612  -0.532  -0.490  -0.486
 17 A    18 A    19 A    20 A                                                  
 -- Virtual --                   
  0.060   0.064   0.089   0.115   0.117   0.147   0.155   0.177
 21 A    22 A    23 A    24 A    25 A    26 A    27 A    28 A                  
  0.192   0.210   0.234   0.257   0.290   0.309   0.338   0.369
 29 A    30 A    31 A    32 A    33 A    34 A    35 A    36 A                  
  0.369   0.454   0.507   0.561   0.569   0.578   0.602   0.801
 37 A    38 A    39 A    40 A    41 A    42 A    43 A    44 A                  
  0.894   0.912   0.963   0.986   1.035   1.095   1.098   1.154
 45 A    46 A    47 A    48 A    49 A    50 A    51 A    52 A                  
  1.165   1.235   1.338   1.376   1.460   1.537   1.612   1.628
 53 A    54 A    55 A    56 A    57 A    58 A    59 A    60 A                  
  1.865   2.008   2.046   2.160   2.349   2.396   2.569   2.593
 61 A    62 A    63 A    64 A    65 A    66 A    67 A    68 A                  
  2.606   2.668   2.889   2.997   3.047   3.310   4.019   4.038
 69 A    70 A    71 A    72 A    73 A    74 A    75 A    76 A                  
  4.162   4.174   4.214   4.255   4.395   4.405   4.483   5.055
 77 A    78 A    79 A    80 A    81 A    82 A    83 A    84 A                  
  5.507   6.885   6.946   7.165  10.315  26.596  26.645  27.055
 85 A    86 A    87 A    88 A    89 A    90 A    91 A    92 A                  
 36.542  37.012  68.712 219.155
 93 A    94 A    95 A    96 A                                                  

 Occupation and symmetry of molecular orbitals

 Point group: C1 (1 irreducible representation).

                           A     All 
 -------------------------------------
 All molecular orbitals:
  - Alpha                  96    96  
  - Beta                   96    96  
 -------------------------------------
 Alpha orbitals:
  - Frozen occupied        8     8   
  - Active occupied        12    12  
  - Active virtual         76    76  
  - Frozen virtual         0     0   
 -------------------------------------
 Beta orbitals:
  - Frozen occupied        8     8   
  - Active occupied        12    12  
  - Active virtual         76    76  
  - Frozen virtual         0     0   
 -------------------------------------

 Import integrals:   CPU 0.00 s  wall 0.00 s

 Import integrals:   CPU 13.16 s  wall 4.70 s

 MP2 amplitudes:   CPU 0.05 s  wall 0.04 s

Running a double precision version
           CCSD T amplitudes will be solved using DIIS.

           Start     Size      MaxIter   EConv     TConv     
           3         7         100       1.00e-07  1.00e-05  
 ------------------------------------------------------------------------------
           Energy (a.u.)   Ediff      Tdiff       Comment
 ------------------------------------------------------------------------------
          -668.43539174                           
     1    -668.42283818   1.26e-02   7.43e-01     
     2    -668.44841785   2.56e-02   9.85e-02     
     3    -668.44685689   1.56e-03   4.30e-02     
     4    -668.44959960   2.74e-03   1.66e-02     Switched to DIIS steps.
     5    -668.45058616   9.87e-04   1.16e-02     
     6    -668.45067286   8.67e-05   2.81e-03     
     7    -668.45067814   5.28e-06   1.07e-03     
     8    -668.45067931   1.17e-06   3.37e-04     
     9    -668.45068158   2.27e-06   1.89e-04     
    10    -668.45068193   3.48e-07   6.45e-05     
    11    -668.45068230   3.71e-07   2.63e-05     
    12    -668.45068225   4.80e-08   1.23e-05     
    13    -668.45068228   2.42e-08   3.65e-06     
 ------------------------------------------------------------------------------
          -668.45068228                           CCSD T converged.

End of double precision
 SCF energy                 = -667.73794748
 MP2 energy                 = -668.43539174
 CCSD correlation energy     =   -0.71273480
 CCSD total energy           = -668.45068228

 CCSD  T1^2 = 0.0118  T2^2 = 0.2347  Leading amplitudes:

 Amplitude    Orbitals with energies
 -0.0275       17 (A) A                  ->    21 (A) A                   
              -0.6115                          0.0595                     
 -0.0275       17 (A) B                  ->    21 (A) B                   
              -0.6115                          0.0595                     
  0.0231       15 (A) A                  ->    21 (A) A                   
              -0.7473                          0.0595                     
  0.0231       15 (A) B                  ->    21 (A) B                   
              -0.7473                          0.0595                     

 Amplitude    Orbitals with energies
 -0.0621       17 (A) A      17 (A) B    ->    21 (A) A      21 (A) B     
              -0.6115       -0.6115            0.0595        0.0595       
  0.0621       17 (A) A      17 (A) B    ->    21 (A) B      21 (A) A     
              -0.6115       -0.6115            0.0595        0.0595       
  0.0621       17 (A) B      17 (A) A    ->    21 (A) A      21 (A) B     
              -0.6115       -0.6115            0.0595        0.0595       
 -0.0621       17 (A) B      17 (A) A    ->    21 (A) B      21 (A) A     
              -0.6115       -0.6115            0.0595        0.0595       

 Computing CCSD intemediates for later calculations in double precision
 Finished.

Running a double precision version
           CCSD Lambda amplitudes will be solved using DIIS.
           Start     Size      MaxIter   EConv     LConv     
           3         7         100       1.00e-07  1.00e-05  
 ------------------------------------------------------------------------------
            Enorm      Ldiff       Comment
 ------------------------------------------------------------------------------
     1     5.26e-02   3.55e-02     
     2     1.62e-02   5.88e-03     
     3     6.97e-03   1.06e-03     
     4     3.63e-03   1.08e-03     Switched to DIIS steps.
     5     1.19e-03   6.23e-04     
     6     5.89e-04   1.70e-04     
     7     2.02e-04   4.25e-05     
     8     8.43e-05   3.41e-06     
     9     2.90e-05   7.62e-06     
    10     1.00e-05   2.23e-06     
    11     4.74e-06   5.72e-07     
    12     1.89e-06   1.88e-07     
    13     1.06e-06   1.83e-09     
    14     4.78e-07   4.20e-08     
    15     2.16e-07   9.40e-09     
    16     1.10e-07   8.50e-09     
    17     4.67e-08   4.97e-09     
 ------------------------------------------------------------------------------
                                   CCSD Lambda converged.

 Computing density matrices in double precision...
           Orbital response amplitudes will be solved using DIIS.
           Start     Size      MaxIter   EConv     LConv     
           3         7         100       1.00e-06  1.00e-06  
 ------------------------------------------------------------------------------
            Enorm      Ldiff       Comment
 ------------------------------------------------------------------------------
     1     8.74e-02   1.02e-03     
     2     6.91e-02   2.09e-02     
     3     7.32e-02   2.55e-02     
     4     5.60e-03   3.25e-02     Switched to DIIS steps.
     5     1.13e-03   1.01e-03     
     6     6.25e-04   8.14e-05     
     7     2.96e-04   9.13e-05     
     8     9.10e-05   1.87e-05     
     9     2.09e-05   2.18e-06     
    10     5.39e-06   1.49e-06     
    11     1.41e-06   4.30e-07     
    12     5.48e-07   9.73e-08     
 ------------------------------------------------------------------------------
                                   Orbital response converged.

 Computing density matrices... Done.
 CCSD calculation:   CPU 381.93 s  wall 72.70 s

 Transferring MO TPDM to AO TPDM
 Transferring g2_o1o1o1o1
 Transferring g2_o1o1o1v1
 Transferring g2_o1o1v1v1
 Transferring g2_o1v1o1v1
 Transferring g2_o1v1v1v1
 Transferring g2_v1v1v1v1
 Adding separable TPDM
 Computing TPDM gradient
 --------------------------------------------------------
 2e gradient
  Atom          X               Y               Z
 --------------------------------------------------------
    1        -18.727702        2.743052       -0.000000  
    2         -1.151775      -15.409119        0.000000  
    3          6.074797       15.118150       -0.000000  
    4         13.804679       -2.452084       -0.000000  
 --------------------------------------------------------
 --------------------------------------------------------
 Final gradient
  Atom          X               Y               Z
 --------------------------------------------------------
    1        -18.727702        2.743052       -0.000000  
    2         -1.151775      -15.409119        0.000000  
    3          6.074797       15.118150       -0.000000  
    4         13.804679       -2.452084       -0.000000  
 --------------------------------------------------------
 Analytic gradient from two-electron contribution:   CPU 88.96 s  wall 22.48 s

 Total ccman2 time:   CPU 488.06 s  wall 101.40 s


 --------------------------------------------------------------

                    Orbital Energies (a.u.)
 --------------------------------------------------------------

 Alpha MOs
 -- Occupied --
******* -26.361 -15.785 -15.746 -10.634  -8.103  -8.099  -8.099
 -1.685  -1.440  -1.159  -0.912  -0.766  -0.757  -0.747  -0.632
 -0.612  -0.532  -0.490  -0.486
 -- Virtual --
  0.060   0.064   0.089   0.115   0.117   0.147   0.155   0.177
  0.192   0.210   0.234   0.257   0.290   0.309   0.338   0.369
  0.369   0.454   0.507   0.561   0.569   0.578   0.602   0.801
  0.894   0.912   0.963   0.986   1.035   1.095   1.098   1.154
  1.165   1.235   1.338   1.376   1.460   1.537   1.612   1.628
  1.865   2.008   2.046   2.160   2.349   2.396   2.569   2.593
  2.606   2.668   2.889   2.997   3.047   3.310   4.019   4.038
  4.162   4.174   4.214   4.255   4.395   4.405   4.483   5.055
  5.507   6.885   6.946   7.165  10.315  26.596  26.645  27.055
 36.542  37.012  68.712 219.155
 --------------------------------------------------------------

          Ground-State Mulliken Net Atomic Charges

     Atom                 Charge (a.u.)
  ----------------------------------------
      1 Cl                    0.001666
      2 N                     0.160955
      3 N                    -0.138071
      4 F                    -0.024550
  ----------------------------------------
  Sum of atomic charges =    -0.000000

 -----------------------------------------------------------------
                    Cartesian Multipole Moments
 -----------------------------------------------------------------
    Charge (ESU x 10^10)
                 0.0000
    Dipole Moment (Debye)
         X       1.3189      Y      -0.2365      Z      -0.0000
       Tot       1.3399
    Quadrupole Moments (Debye-Ang)
        XX     -29.0916     XY      -0.2902     YY     -30.2835
        XZ       0.0000     YZ       0.0000     ZZ     -27.8897
    Octopole Moments (Debye-Ang^2)
       XXX       2.3491    XXY      -1.5225    XYY      -2.6619
       YYY       0.2019    XXZ      -0.0000    XYZ      -0.0000
       YYZ       0.0000    XZZ      -4.1013    YZZ       0.1460
       ZZZ      -0.0000
    Hexadecapole Moments (Debye-Ang^3)
      XXXX    -353.3190   XXXY      -6.0487   XXYY     -68.6366
      XYYY      -0.9950   YYYY     -48.2586   XXXZ      -0.0000
      XXYZ       0.0000   XYYZ       0.0000   YYYZ       0.0000
      XXZZ     -65.8944   XYZZ      -0.1111   YYZZ     -12.0793
      XZZZ      -0.0000   YZZZ       0.0000   ZZZZ     -26.7368
 -----------------------------------------------------------------
 DrvMan completing analytic gradient of the correlated energy
 Correlated dipole moment
            1
    1   0.5188807
    2  -0.0930344
    3  -0.0000000
 Energy read as -668.450682275
 Full Analytical Gradient: (in a.u., or Hartree/Bohr)
             1             2             3             4
    1    0.00025040   -0.00105976    0.00074799    0.00006137
    2   -0.00017134   -0.00040933    0.00044534    0.00013532
    3   -0.00000000    0.00000000   -0.00000000    0.00000000
 Gradient time:  CPU 1.39 s  wall 1.45 s
 ----------------------------------------------------------------
             Standard Nuclear Orientation (Angstroms)
    I     Atom           X                Y                Z
 ----------------------------------------------------------------
    1      Cl      1.5349201028    -0.0501374546    -0.0000000000
    2      N      -0.1079084541     0.5102350188     0.0000000000
    3      N      -0.8575478693    -0.4575280666    -0.0000000000
    4      F      -2.1483830538     0.0544875626     0.0000000000
 ----------------------------------------------------------------
 Nuclear Repulsion Energy =   145.3336758876 hartrees
 There are       20 alpha and       20 beta electrons

                       Distance Matrix (Angstroms)
             Cl(  1)   N (  2)   N (  3)
   N (  2)  1.735772
   N (  3)  2.426905  1.224142
   F (  4)  3.684789  2.090752  1.388674

 Requested basis set is 6-311++G(d,p)
 There are 31 shells and 96 basis functions
 A cutoff of  1.0D-14 yielded    464 shell pairs
 There are      4620 function pairs (      5024 Cartesian)
 Smallest overlap matrix eigenvalue = 2.59E-04
 Guess MOs from SCF MO coefficient file

 -----------------------------------------------------------------------
  General SCF calculation program by
  Eric Jon Sundstrom, Paul Horn, Yuezhi Mao, Dmitri Zuev, Alec White,
  David Stuck, Shaama M.S., Shane Yost, Joonho Lee, David Small,
  Daniel Levine, Susi Lehtola, Hugh Burton, Evgeny Epifanovsky
 -----------------------------------------------------------------------
 Hartree-Fock
 using 6 threads for integral computing
 -------------------------------------------------------
 OpenMP Integral computing Module                
 Release: version 2.0, May 2017, Q-Chem Inc. Pleasanton 
 -------------------------------------------------------
 A restricted SCF calculation will be
 performed using DIIS
 SCF converges when DIIS error is below 1.0e-08
 ---------------------------------------
  Cycle       Energy         DIIS error
 ---------------------------------------
    1    -667.7377800515      4.19e-05  
    2    -667.7377818843      1.09e-05  
    3    -667.7377820484      5.77e-06  
    4    -667.7377820854      1.42e-06  
    5    -667.7377820899      5.63e-07  
    6    -667.7377820909      2.35e-07  
    7    -667.7377820912      1.06e-07  
    8    -667.7377820912      4.03e-08  
    9    -667.7377820912      1.39e-08  
   10    -667.7377820912      3.10e-09  Convergence criterion met
 ---------------------------------------
 SCF time:   CPU 3.33s  wall 1.00s 
 SCF   energy in the final basis set =     -667.7377820912
 Total energy in the final basis set =     -667.7377820912


 ------------------------------------------------------------------------------

   CCMAN2: suite of methods based on coupled cluster
           and equation of motion theories.

   Components:
   * libvmm-1.3-trunk
     by Evgeny Epifanovsky, Ilya Kaliman.
   * libtensor-2.5-trunk
     by Evgeny Epifanovsky, Michael Wormit, Dmitry Zuev, Sam Manzer, 
        Ilya Kaliman.
   * libcc-2.5-trunk
     by Evgeny Epifanovsky, Arik Landau, Tomasz Kus, Kirill Khistyaev, 
        Dmitry Zuev, Prashant Manohar, Xintian Feng, Anna Krylov, 
        Matthew Goldey, Alec White, Thomas Jagau, Kaushik Nanda, 
        Anastasia Gunina, Alexander Kunitsa, Joonho Lee.

   CCMAN original authors:
   Anna I. Krylov, C. David Sherrill, Steven R. Gwaltney,
   Edward F. C. Byrd (2000)
   Sergey V. Levchenko, Lyudmila V. Slipchenko, Tao Wang,
   Ana-Maria C. Cristian (2003)
   Piotr A. Pieniazek, C. Melania Oana, Evgeny Epifanovsky (2007)
   Prashant Manohar (2009)

 ------------------------------------------------------------------------------


 Allocating and initializing 63808MB of RAM...
 Calculation will run on 6 cores.


 Alpha MOs, Restricted
 -- Occupied --                  
-104.91  -26.36  -15.79  -15.75  -10.63   -8.10   -8.10   -8.10
  1 A     2 A     3 A     4 A     5 A     6 A     7 A     8 A                  
 -1.685  -1.439  -1.159  -0.912  -0.766  -0.756  -0.747  -0.632
  9 A    10 A    11 A    12 A    13 A    14 A    15 A    16 A                  
 -0.611  -0.532  -0.490  -0.486
 17 A    18 A    19 A    20 A                                                  
 -- Virtual --                   
  0.059   0.064   0.089   0.115   0.117   0.147   0.155   0.177
 21 A    22 A    23 A    24 A    25 A    26 A    27 A    28 A                  
  0.192   0.210   0.234   0.256   0.289   0.309   0.338   0.369
 29 A    30 A    31 A    32 A    33 A    34 A    35 A    36 A                  
  0.369   0.453   0.507   0.561   0.569   0.578   0.601   0.802
 37 A    38 A    39 A    40 A    41 A    42 A    43 A    44 A                  
  0.895   0.912   0.963   0.986   1.035   1.094   1.098   1.154
 45 A    46 A    47 A    48 A    49 A    50 A    51 A    52 A                  
  1.165   1.236   1.338   1.376   1.460   1.537   1.612   1.628
 53 A    54 A    55 A    56 A    57 A    58 A    59 A    60 A                  
  1.864   2.007   2.047   2.160   2.349   2.397   2.569   2.593
 61 A    62 A    63 A    64 A    65 A    66 A    67 A    68 A                  
  2.606   2.666   2.889   2.996   3.046   3.309   4.018   4.038
 69 A    70 A    71 A    72 A    73 A    74 A    75 A    76 A                  
  4.162   4.173   4.214   4.254   4.393   4.405   4.482   5.056
 77 A    78 A    79 A    80 A    81 A    82 A    83 A    84 A                  
  5.507   6.885   6.946   7.165  10.315  26.596  26.645  27.054
 85 A    86 A    87 A    88 A    89 A    90 A    91 A    92 A                  
 36.543  37.007  68.712 219.155
 93 A    94 A    95 A    96 A                                                  

 Beta MOs, Restricted
 -- Occupied --                  
-104.91  -26.36  -15.79  -15.75  -10.63   -8.10   -8.10   -8.10
  1 A     2 A     3 A     4 A     5 A     6 A     7 A     8 A                  
 -1.685  -1.439  -1.159  -0.912  -0.766  -0.756  -0.747  -0.632
  9 A    10 A    11 A    12 A    13 A    14 A    15 A    16 A                  
 -0.611  -0.532  -0.490  -0.486
 17 A    18 A    19 A    20 A                                                  
 -- Virtual --                   
  0.059   0.064   0.089   0.115   0.117   0.147   0.155   0.177
 21 A    22 A    23 A    24 A    25 A    26 A    27 A    28 A                  
  0.192   0.210   0.234   0.256   0.289   0.309   0.338   0.369
 29 A    30 A    31 A    32 A    33 A    34 A    35 A    36 A                  
  0.369   0.453   0.507   0.561   0.569   0.578   0.601   0.802
 37 A    38 A    39 A    40 A    41 A    42 A    43 A    44 A                  
  0.895   0.912   0.963   0.986   1.035   1.094   1.098   1.154
 45 A    46 A    47 A    48 A    49 A    50 A    51 A    52 A                  
  1.165   1.236   1.338   1.376   1.460   1.537   1.612   1.628
 53 A    54 A    55 A    56 A    57 A    58 A    59 A    60 A                  
  1.864   2.007   2.047   2.160   2.349   2.397   2.569   2.593
 61 A    62 A    63 A    64 A    65 A    66 A    67 A    68 A                  
  2.606   2.666   2.889   2.996   3.046   3.309   4.018   4.038
 69 A    70 A    71 A    72 A    73 A    74 A    75 A    76 A                  
  4.162   4.173   4.214   4.254   4.393   4.405   4.482   5.056
 77 A    78 A    79 A    80 A    81 A    82 A    83 A    84 A                  
  5.507   6.885   6.946   7.165  10.315  26.596  26.645  27.054
 85 A    86 A    87 A    88 A    89 A    90 A    91 A    92 A                  
 36.543  37.007  68.712 219.155
 93 A    94 A    95 A    96 A                                                  

 Occupation and symmetry of molecular orbitals

 Point group: C1 (1 irreducible representation).

                           A     All 
 -------------------------------------
 All molecular orbitals:
  - Alpha                  96    96  
  - Beta                   96    96  
 -------------------------------------
 Alpha orbitals:
  - Frozen occupied        8     8   
  - Active occupied        12    12  
  - Active virtual         76    76  
  - Frozen virtual         0     0   
 -------------------------------------
 Beta orbitals:
  - Frozen occupied        8     8   
  - Active occupied        12    12  
  - Active virtual         76    76  
  - Frozen virtual         0     0   
 -------------------------------------

 Import integrals:   CPU 0.00 s  wall 0.00 s

 Import integrals:   CPU 13.31 s  wall 3.37 s

 MP2 amplitudes:   CPU 0.04 s  wall 0.03 s

Running a double precision version
           CCSD T amplitudes will be solved using DIIS.

           Start     Size      MaxIter   EConv     TConv     
           3         7         100       1.00e-07  1.00e-05  
 ------------------------------------------------------------------------------
           Energy (a.u.)   Ediff      Tdiff       Comment
 ------------------------------------------------------------------------------
          -668.43543765                           
     1    -668.42279754   1.26e-02   7.43e-01     
     2    -668.44842294   2.56e-02   9.86e-02     
     3    -668.44684837   1.57e-03   4.31e-02     
     4    -668.44959756   2.75e-03   1.66e-02     Switched to DIIS steps.
     5    -668.45058593   9.88e-04   1.16e-02     
     6    -668.45067300   8.71e-05   2.82e-03     
     7    -668.45067825   5.24e-06   1.07e-03     
     8    -668.45067940   1.16e-06   3.37e-04     
     9    -668.45068167   2.27e-06   1.89e-04     
    10    -668.45068202   3.50e-07   6.46e-05     
    11    -668.45068239   3.71e-07   2.63e-05     
    12    -668.45068235   4.74e-08   1.24e-05     
    13    -668.45068237   2.43e-08   3.65e-06     
 ------------------------------------------------------------------------------
          -668.45068237                           CCSD T converged.

End of double precision
 SCF energy                 = -667.73778209
 MP2 energy                 = -668.43543765
 CCSD correlation energy     =   -0.71290028
 CCSD total energy           = -668.45068237

 CCSD  T1^2 = 0.0118  T2^2 = 0.2349  Leading amplitudes:

 Amplitude    Orbitals with energies
 -0.0275       17 (A) A                  ->    21 (A) A                   
              -0.6113                          0.0591                     
 -0.0275       17 (A) B                  ->    21 (A) B                   
              -0.6113                          0.0591                     
 -0.0231       15 (A) A                  ->    21 (A) A                   
              -0.7472                          0.0591                     
 -0.0231       15 (A) B                  ->    21 (A) B                   
              -0.7472                          0.0591                     

 Amplitude    Orbitals with energies
 -0.0622       17 (A) A      17 (A) B    ->    21 (A) A      21 (A) B     
              -0.6113       -0.6113            0.0591        0.0591       
  0.0622       17 (A) A      17 (A) B    ->    21 (A) B      21 (A) A     
              -0.6113       -0.6113            0.0591        0.0591       
  0.0622       17 (A) B      17 (A) A    ->    21 (A) A      21 (A) B     
              -0.6113       -0.6113            0.0591        0.0591       
 -0.0622       17 (A) B      17 (A) A    ->    21 (A) B      21 (A) A     
              -0.6113       -0.6113            0.0591        0.0591       

 Computing CCSD intemediates for later calculations in double precision
 Finished.

Running a double precision version
           CCSD Lambda amplitudes will be solved using DIIS.
           Start     Size      MaxIter   EConv     LConv     
           3         7         100       1.00e-07  1.00e-05  
 ------------------------------------------------------------------------------
            Enorm      Ldiff       Comment
 ------------------------------------------------------------------------------
     1     5.27e-02   3.56e-02     
     2     1.62e-02   5.89e-03     
     3     6.98e-03   1.06e-03     
     4     3.63e-03   1.08e-03     Switched to DIIS steps.
     5     1.20e-03   6.24e-04     
     6     5.90e-04   1.70e-04     
     7     2.03e-04   4.26e-05     
     8     8.46e-05   3.45e-06     
     9     2.91e-05   7.67e-06     
    10     1.01e-05   2.24e-06     
    11     4.76e-06   5.78e-07     
    12     1.90e-06   1.90e-07     
    13     1.07e-06   1.81e-09     
    14     4.82e-07   4.24e-08     
    15     2.17e-07   9.31e-09     
    16     1.11e-07   8.57e-09     
    17     4.70e-08   4.97e-09     
 ------------------------------------------------------------------------------
                                   CCSD Lambda converged.

 Computing density matrices in double precision...
           Orbital response amplitudes will be solved using DIIS.
           Start     Size      MaxIter   EConv     LConv     
           3         7         100       1.00e-06  1.00e-06  
 ------------------------------------------------------------------------------
            Enorm      Ldiff       Comment
 ------------------------------------------------------------------------------
     1     8.75e-02   1.08e-03     
     2     6.93e-02   2.10e-02     
     3     7.35e-02   2.55e-02     
     4     5.60e-03   3.26e-02     Switched to DIIS steps.
     5     1.12e-03   1.01e-03     
     6     6.22e-04   8.22e-05     
     7     2.96e-04   9.25e-05     
     8     9.15e-05   1.81e-05     
     9     2.11e-05   2.31e-06     
    10     5.45e-06   1.49e-06     
    11     1.44e-06   4.31e-07     
    12     5.58e-07   9.72e-08     
 ------------------------------------------------------------------------------
                                   Orbital response converged.

 Computing density matrices... Done.
 CCSD calculation:   CPU 379.79 s  wall 72.00 s

 Transferring MO TPDM to AO TPDM
 Transferring g2_o1o1o1o1
 Transferring g2_o1o1o1v1
 Transferring g2_o1o1v1v1
 Transferring g2_o1v1o1v1
 Transferring g2_o1v1v1v1
 Transferring g2_v1v1v1v1
 Adding separable TPDM
 Computing TPDM gradient
 --------------------------------------------------------
 2e gradient
  Atom          X               Y               Z
 --------------------------------------------------------
    1        -18.731043        2.753835       -0.000000  
    2         -1.134933      -15.399460        0.000000  
    3          6.062029       15.096272       -0.000000  
    4         13.803947       -2.450646       -0.000000  
 --------------------------------------------------------
 --------------------------------------------------------
 Final gradient
  Atom          X               Y               Z
 --------------------------------------------------------
    1        -18.731043        2.753835       -0.000000  
    2         -1.134933      -15.399460        0.000000  
    3          6.062029       15.096272       -0.000000  
    4         13.803947       -2.450646       -0.000000  
 --------------------------------------------------------
 Analytic gradient from two-electron contribution:   CPU 102.35 s  wall 30.21 s

 Total ccman2 time:   CPU 499.27 s  wall 106.82 s


 --------------------------------------------------------------

                    Orbital Energies (a.u.)
 --------------------------------------------------------------

 Alpha MOs
 -- Occupied --
******* -26.361 -15.785 -15.746 -10.634  -8.103  -8.099  -8.099
 -1.685  -1.439  -1.159  -0.912  -0.766  -0.756  -0.747  -0.632
 -0.611  -0.532  -0.490  -0.486
 -- Virtual --
  0.059   0.064   0.089   0.115   0.117   0.147   0.155   0.177
  0.192   0.210   0.234   0.256   0.289   0.309   0.338   0.369
  0.369   0.453   0.507   0.561   0.569   0.578   0.601   0.802
  0.895   0.912   0.963   0.986   1.035   1.094   1.098   1.154
  1.165   1.236   1.338   1.376   1.460   1.537   1.612   1.628
  1.864   2.007   2.047   2.160   2.349   2.397   2.569   2.593
  2.606   2.666   2.889   2.996   3.046   3.309   4.018   4.038
  4.162   4.173   4.214   4.254   4.393   4.405   4.482   5.056
  5.507   6.885   6.946   7.165  10.315  26.596  26.645  27.054
 36.543  37.007  68.712 219.155
 --------------------------------------------------------------

          Ground-State Mulliken Net Atomic Charges

     Atom                 Charge (a.u.)
  ----------------------------------------
      1 Cl                    0.001738
      2 N                     0.160447
      3 N                    -0.137645
      4 F                    -0.024541
  ----------------------------------------
  Sum of atomic charges =     0.000000

 -----------------------------------------------------------------
                    Cartesian Multipole Moments
 -----------------------------------------------------------------
    Charge (ESU x 10^10)
                -0.0000
    Dipole Moment (Debye)
         X       1.3186      Y      -0.2368      Z      -0.0000
       Tot       1.3397
    Quadrupole Moments (Debye-Ang)
        XX     -29.0895     XY      -0.2907     YY     -30.2852
        XZ       0.0000     YZ       0.0000     ZZ     -27.8916
    Octopole Moments (Debye-Ang^2)
       XXX       2.3238    XXY      -1.5313    XYY      -2.6651
       YYY       0.1819    XXZ      -0.0000    XYZ      -0.0000
       YYZ       0.0000    XZZ      -4.1038    YZZ       0.1408
       ZZZ      -0.0000
    Hexadecapole Moments (Debye-Ang^3)
      XXXX    -353.3047   XXXY      -6.0633   XXYY     -68.6346
      XYYY      -1.0014   YYYY     -48.2982   XXXZ      -0.0000
      XXYZ       0.0000   XYYZ       0.0000   YYYZ       0.0000
      XXZZ     -65.8911   XYZZ      -0.1135   YYZZ     -12.0858
      XZZZ      -0.0000   YZZZ       0.0000   ZZZZ     -26.7390
 -----------------------------------------------------------------
 DrvMan completing analytic gradient of the correlated energy
 Correlated dipole moment
            1
    1   0.5187960
    2  -0.0931517
    3  -0.0000000
 Energy read as -668.450682370
 Full Analytical Gradient: (in a.u., or Hartree/Bohr)
             1             2             3             4
    1    0.00007542    0.00033731   -0.00023313   -0.00017960
    2   -0.00014433    0.00102764   -0.00100711    0.00012380
    3   -0.00000000    0.00000000   -0.00000000    0.00000000
 Gradient time:  CPU 1.46 s  wall 1.47 s
 ----------------------------------------------------------------
             Standard Nuclear Orientation (Angstroms)
    I     Atom           X                Y                Z
 ----------------------------------------------------------------
    1      Cl      1.5349201028    -0.0501374546    -0.0000000000
    2      N      -0.1079084541     0.5082350188     0.0000000000
    3      N      -0.8575478693    -0.4575280666    -0.0000000000
    4      F      -2.1483830538     0.0544875626     0.0000000000
 ----------------------------------------------------------------
 Nuclear Repulsion Energy =   145.3778569161 hartrees
 There are       20 alpha and       20 beta electrons

                       Distance Matrix (Angstroms)
             Cl(  1)   N (  2)   N (  3)
   N (  2)  1.735127
   N (  3)  2.426905  1.222562
   F (  4)  3.684789  2.090317  1.388674

 Requested basis set is 6-311++G(d,p)
 There are 31 shells and 96 basis functions
 A cutoff of  1.0D-14 yielded    464 shell pairs
 There are      4620 function pairs (      5024 Cartesian)
 Smallest overlap matrix eigenvalue = 2.57E-04
 Guess MOs from SCF MO coefficient file

 -----------------------------------------------------------------------
  General SCF calculation program by
  Eric Jon Sundstrom, Paul Horn, Yuezhi Mao, Dmitri Zuev, Alec White,
  David Stuck, Shaama M.S., Shane Yost, Joonho Lee, David Small,
  Daniel Levine, Susi Lehtola, Hugh Burton, Evgeny Epifanovsky
 -----------------------------------------------------------------------
 Hartree-Fock
 using 6 threads for integral computing
 -------------------------------------------------------
 OpenMP Integral computing Module                
 Release: version 2.0, May 2017, Q-Chem Inc. Pleasanton 
 -------------------------------------------------------
 A restricted SCF calculation will be
 performed using DIIS
 SCF converges when DIIS error is below 1.0e-08
 ---------------------------------------
  Cycle       Energy         DIIS error
 ---------------------------------------
    1    -667.7380048163      5.19e-05  
    2    -667.7380079068      1.50e-05  
    3    -667.7380082372      8.17e-06  
    4    -667.7380083236      2.30e-06  
    5    -667.7380083354      9.19e-07  
    6    -667.7380083379      3.59e-07  
    7    -667.7380083383      1.45e-07  
    8    -667.7380083384      5.60e-08  
    9    -667.7380083384      1.68e-08  
   10    -667.7380083384      5.25e-09  Convergence criterion met
 ---------------------------------------
 SCF time:   CPU 3.33s  wall 1.00s 
 SCF   energy in the final basis set =     -667.7380083384
 Total energy in the final basis set =     -667.7380083384


 ------------------------------------------------------------------------------

   CCMAN2: suite of methods based on coupled cluster
           and equation of motion theories.

   Components:
   * libvmm-1.3-trunk
     by Evgeny Epifanovsky, Ilya Kaliman.
   * libtensor-2.5-trunk
     by Evgeny Epifanovsky, Michael Wormit, Dmitry Zuev, Sam Manzer, 
        Ilya Kaliman.
   * libcc-2.5-trunk
     by Evgeny Epifanovsky, Arik Landau, Tomasz Kus, Kirill Khistyaev, 
        Dmitry Zuev, Prashant Manohar, Xintian Feng, Anna Krylov, 
        Matthew Goldey, Alec White, Thomas Jagau, Kaushik Nanda, 
        Anastasia Gunina, Alexander Kunitsa, Joonho Lee.

   CCMAN original authors:
   Anna I. Krylov, C. David Sherrill, Steven R. Gwaltney,
   Edward F. C. Byrd (2000)
   Sergey V. Levchenko, Lyudmila V. Slipchenko, Tao Wang,
   Ana-Maria C. Cristian (2003)
   Piotr A. Pieniazek, C. Melania Oana, Evgeny Epifanovsky (2007)
   Prashant Manohar (2009)

 ------------------------------------------------------------------------------


 Allocating and initializing 63808MB of RAM...
 Calculation will run on 6 cores.


 Alpha MOs, Restricted
 -- Occupied --                  
-104.91  -26.36  -15.78  -15.75  -10.63   -8.10   -8.10   -8.10
  1 A     2 A     3 A     4 A     5 A     6 A     7 A     8 A                  
 -1.685  -1.440  -1.159  -0.912  -0.766  -0.757  -0.747  -0.632
  9 A    10 A    11 A    12 A    13 A    14 A    15 A    16 A                  
 -0.612  -0.532  -0.490  -0.486
 17 A    18 A    19 A    20 A                                                  
 -- Virtual --                   
  0.060   0.064   0.089   0.115   0.117   0.147   0.155   0.177
 21 A    22 A    23 A    24 A    25 A    26 A    27 A    28 A                  
  0.192   0.210   0.234   0.257   0.290   0.309   0.338   0.369
 29 A    30 A    31 A    32 A    33 A    34 A    35 A    36 A                  
  0.369   0.454   0.507   0.561   0.569   0.578   0.602   0.801
 37 A    38 A    39 A    40 A    41 A    42 A    43 A    44 A                  
  0.894   0.912   0.963   0.986   1.035   1.095   1.097   1.154
 45 A    46 A    47 A    48 A    49 A    50 A    51 A    52 A                  
  1.165   1.236   1.338   1.376   1.460   1.537   1.612   1.628
 53 A    54 A    55 A    56 A    57 A    58 A    59 A    60 A                  
  1.865   2.008   2.046   2.160   2.349   2.397   2.569   2.593
 61 A    62 A    63 A    64 A    65 A    66 A    67 A    68 A                  
  2.606   2.668   2.889   2.998   3.047   3.310   4.019   4.038
 69 A    70 A    71 A    72 A    73 A    74 A    75 A    76 A                  
  4.162   4.174   4.214   4.255   4.395   4.405   4.483   5.055
 77 A    78 A    79 A    80 A    81 A    82 A    83 A    84 A                  
  5.508   6.885   6.946   7.165  10.315  26.596  26.645  27.054
 85 A    86 A    87 A    88 A    89 A    90 A    91 A    92 A                  
 36.542  37.013  68.712 219.156
 93 A    94 A    95 A    96 A                                                  

 Beta MOs, Restricted
 -- Occupied --                  
-104.91  -26.36  -15.78  -15.75  -10.63   -8.10   -8.10   -8.10
  1 A     2 A     3 A     4 A     5 A     6 A     7 A     8 A                  
 -1.685  -1.440  -1.159  -0.912  -0.766  -0.757  -0.747  -0.632
  9 A    10 A    11 A    12 A    13 A    14 A    15 A    16 A                  
 -0.612  -0.532  -0.490  -0.486
 17 A    18 A    19 A    20 A                                                  
 -- Virtual --                   
  0.060   0.064   0.089   0.115   0.117   0.147   0.155   0.177
 21 A    22 A    23 A    24 A    25 A    26 A    27 A    28 A                  
  0.192   0.210   0.234   0.257   0.290   0.309   0.338   0.369
 29 A    30 A    31 A    32 A    33 A    34 A    35 A    36 A                  
  0.369   0.454   0.507   0.561   0.569   0.578   0.602   0.801
 37 A    38 A    39 A    40 A    41 A    42 A    43 A    44 A                  
  0.894   0.912   0.963   0.986   1.035   1.095   1.097   1.154
 45 A    46 A    47 A    48 A    49 A    50 A    51 A    52 A                  
  1.165   1.236   1.338   1.376   1.460   1.537   1.612   1.628
 53 A    54 A    55 A    56 A    57 A    58 A    59 A    60 A                  
  1.865   2.008   2.046   2.160   2.349   2.397   2.569   2.593
 61 A    62 A    63 A    64 A    65 A    66 A    67 A    68 A                  
  2.606   2.668   2.889   2.998   3.047   3.310   4.019   4.038
 69 A    70 A    71 A    72 A    73 A    74 A    75 A    76 A                  
  4.162   4.174   4.214   4.255   4.395   4.405   4.483   5.055
 77 A    78 A    79 A    80 A    81 A    82 A    83 A    84 A                  
  5.508   6.885   6.946   7.165  10.315  26.596  26.645  27.054
 85 A    86 A    87 A    88 A    89 A    90 A    91 A    92 A                  
 36.542  37.013  68.712 219.156
 93 A    94 A    95 A    96 A                                                  

 Occupation and symmetry of molecular orbitals

 Point group: C1 (1 irreducible representation).

                           A     All 
 -------------------------------------
 All molecular orbitals:
  - Alpha                  96    96  
  - Beta                   96    96  
 -------------------------------------
 Alpha orbitals:
  - Frozen occupied        8     8   
  - Active occupied        12    12  
  - Active virtual         76    76  
  - Frozen virtual         0     0   
 -------------------------------------
 Beta orbitals:
  - Frozen occupied        8     8   
  - Active occupied        12    12  
  - Active virtual         76    76  
  - Frozen virtual         0     0   
 -------------------------------------

 Import integrals:   CPU 0.00 s  wall 0.00 s

 Import integrals:   CPU 15.11 s  wall 3.94 s

 MP2 amplitudes:   CPU 0.03 s  wall 0.03 s

Running a double precision version
           CCSD T amplitudes will be solved using DIIS.

           Start     Size      MaxIter   EConv     TConv     
           3         7         100       1.00e-07  1.00e-05  
 ------------------------------------------------------------------------------
           Energy (a.u.)   Ediff      Tdiff       Comment
 ------------------------------------------------------------------------------
          -668.43538820                           
     1    -668.42285489   1.25e-02   7.43e-01     
     2    -668.44841804   2.56e-02   9.85e-02     
     3    -668.44686044   1.56e-03   4.30e-02     
     4    -668.44960062   2.74e-03   1.66e-02     Switched to DIIS steps.
     5    -668.45058645   9.86e-04   1.16e-02     
     6    -668.45067304   8.66e-05   2.81e-03     
     7    -668.45067833   5.29e-06   1.07e-03     
     8    -668.45067951   1.18e-06   3.37e-04     
     9    -668.45068178   2.27e-06   1.89e-04     
    10    -668.45068213   3.49e-07   6.44e-05     
    11    -668.45068250   3.71e-07   2.62e-05     
    12    -668.45068246   4.73e-08   1.24e-05     
    13    -668.45068248   2.41e-08   3.66e-06     
 ------------------------------------------------------------------------------
          -668.45068248                           CCSD T converged.

End of double precision
 SCF energy                 = -667.73800834
 MP2 energy                 = -668.43538820
 CCSD correlation energy     =   -0.71267414
 CCSD total energy           = -668.45068248

 CCSD  T1^2 = 0.0118  T2^2 = 0.2346  Leading amplitudes:

 Amplitude    Orbitals with energies
  0.0275       17 (A) A                  ->    21 (A) A                   
              -0.6117                          0.0597                     
  0.0275       17 (A) B                  ->    21 (A) B                   
              -0.6117                          0.0597                     
 -0.0230       15 (A) A                  ->    21 (A) A                   
              -0.7473                          0.0597                     
 -0.0230       15 (A) B                  ->    21 (A) B                   
              -0.7473                          0.0597                     

 Amplitude    Orbitals with energies
 -0.0620       17 (A) A      17 (A) B    ->    21 (A) A      21 (A) B     
              -0.6117       -0.6117            0.0597        0.0597       
  0.0620       17 (A) A      17 (A) B    ->    21 (A) B      21 (A) A     
              -0.6117       -0.6117            0.0597        0.0597       
  0.0620       17 (A) B      17 (A) A    ->    21 (A) A      21 (A) B     
              -0.6117       -0.6117            0.0597        0.0597       
 -0.0620       17 (A) B      17 (A) A    ->    21 (A) B      21 (A) A     
              -0.6117       -0.6117            0.0597        0.0597       

 Computing CCSD intemediates for later calculations in double precision
 Finished.

Running a double precision version
           CCSD Lambda amplitudes will be solved using DIIS.
           Start     Size      MaxIter   EConv     LConv     
           3         7         100       1.00e-07  1.00e-05  
 ------------------------------------------------------------------------------
            Enorm      Ldiff       Comment
 ------------------------------------------------------------------------------
     1     5.25e-02   3.55e-02     
     2     1.62e-02   5.88e-03     
     3     6.96e-03   1.06e-03     
     4     3.62e-03   1.08e-03     Switched to DIIS steps.
     5     1.19e-03   6.23e-04     
     6     5.88e-04   1.69e-04     
     7     2.02e-04   4.24e-05     
     8     8.41e-05   3.40e-06     
     9     2.90e-05   7.60e-06     
    10     1.00e-05   2.22e-06     
    11     4.74e-06   5.69e-07     
    12     1.90e-06   1.86e-07     
    13     1.06e-06   2.36e-09     
    14     4.79e-07   4.18e-08     
    15     2.16e-07   9.25e-09     
    16     1.10e-07   8.54e-09     
    17     4.68e-08   4.97e-09     
 ------------------------------------------------------------------------------
                                   CCSD Lambda converged.

 Computing density matrices in double precision...
           Orbital response amplitudes will be solved using DIIS.
           Start     Size      MaxIter   EConv     LConv     
           3         7         100       1.00e-06  1.00e-06  
 ------------------------------------------------------------------------------
            Enorm      Ldiff       Comment
 ------------------------------------------------------------------------------
     1     8.73e-02   1.00e-03     
     2     6.90e-02   2.09e-02     
     3     7.32e-02   2.54e-02     
     4     5.59e-03   3.24e-02     Switched to DIIS steps.
     5     1.11e-03   1.01e-03     
     6     6.17e-04   8.07e-05     
     7     2.92e-04   9.26e-05     
     8     9.15e-05   1.76e-05     
     9     2.10e-05   2.32e-06     
    10     5.36e-06   1.48e-06     
    11     1.41e-06   4.30e-07     
    12     5.43e-07   9.51e-08     
 ------------------------------------------------------------------------------
                                   Orbital response converged.

 Computing density matrices... Done.
 CCSD calculation:   CPU 380.69 s  wall 72.06 s

 Transferring MO TPDM to AO TPDM
 Transferring g2_o1o1o1o1
 Transferring g2_o1o1o1v1
 Transferring g2_o1o1v1v1
 Transferring g2_o1v1o1v1
 Transferring g2_o1v1v1v1
 Transferring g2_v1v1v1v1
 Adding separable TPDM
 Computing TPDM gradient
 --------------------------------------------------------
 2e gradient
  Atom          X               Y               Z
 --------------------------------------------------------
    1        -18.742151        2.742120       -0.000000  
    2         -1.156784      -15.395801        0.000000  
    3          6.093510       15.105402       -0.000000  
    4         13.805425       -2.451720       -0.000000  
 --------------------------------------------------------
 --------------------------------------------------------
 Final gradient
  Atom          X               Y               Z
 --------------------------------------------------------
    1        -18.742151        2.742120       -0.000000  
    2         -1.156784      -15.395801        0.000000  
    3          6.093510       15.105402       -0.000000  
    4         13.805425       -2.451720       -0.000000  
 --------------------------------------------------------
 Analytic gradient from two-electron contribution:   CPU 93.95 s  wall 27.36 s

 Total ccman2 time:   CPU 494.36 s  wall 105.51 s


 --------------------------------------------------------------

                    Orbital Energies (a.u.)
 --------------------------------------------------------------

 Alpha MOs
 -- Occupied --
******* -26.361 -15.785 -15.745 -10.634  -8.103  -8.099  -8.099
 -1.685  -1.440  -1.159  -0.912  -0.766  -0.757  -0.747  -0.632
 -0.612  -0.532  -0.490  -0.486
 -- Virtual --
  0.060   0.064   0.089   0.115   0.117   0.147   0.155   0.177
  0.192   0.210   0.234   0.257   0.290   0.309   0.338   0.369
  0.369   0.454   0.507   0.561   0.569   0.578   0.602   0.801
  0.894   0.912   0.963   0.986   1.035   1.095   1.097   1.154
  1.165   1.236   1.338   1.376   1.460   1.537   1.612   1.628
  1.865   2.008   2.046   2.160   2.349   2.397   2.569   2.593
  2.606   2.668   2.889   2.998   3.047   3.310   4.019   4.038
  4.162   4.174   4.214   4.255   4.395   4.405   4.483   5.055
  5.508   6.885   6.946   7.165  10.315  26.596  26.645  27.054
 36.542  37.013  68.712 219.156
 --------------------------------------------------------------

          Ground-State Mulliken Net Atomic Charges

     Atom                 Charge (a.u.)
  ----------------------------------------
      1 Cl                    0.002044
      2 N                     0.161023
      3 N                    -0.138584
      4 F                    -0.024483
  ----------------------------------------
  Sum of atomic charges =     0.000000

 -----------------------------------------------------------------
                    Cartesian Multipole Moments
 -----------------------------------------------------------------
    Charge (ESU x 10^10)
                 0.0000
    Dipole Moment (Debye)
         X       1.3239      Y      -0.2363      Z      -0.0000
       Tot       1.3448
    Quadrupole Moments (Debye-Ang)
        XX     -29.0859     XY      -0.2901     YY     -30.2856
        XZ      -0.0000     YZ       0.0000     ZZ     -27.8876
    Octopole Moments (Debye-Ang^2)
       XXX       2.3498    XXY      -1.5115    XYY      -2.6638
       YYY       0.2220    XXZ       0.0000    XYZ      -0.0000
       YYZ      -0.0000    XZZ      -4.1017    YZZ       0.1516
       ZZZ      -0.0000
    Hexadecapole Moments (Debye-Ang^3)
      XXXX    -353.2641   XXXY      -6.0473   XXYY     -68.6325
      XYYY      -1.0064   YYYY     -48.2316   XXXZ      -0.0000
      XXYZ      -0.0000   XYYZ       0.0000   YYYZ       0.0000
      XXZZ     -65.8879   XYZZ      -0.1140   YYZZ     -12.0745
      XZZZ      -0.0000   YZZZ       0.0000   ZZZZ     -26.7330
 -----------------------------------------------------------------
 DrvMan completing analytic gradient of the correlated energy
 Correlated dipole moment
            1
    1   0.5208558
    2  -0.0929507
    3  -0.0000000
 Energy read as -668.450682482
 Full Analytical Gradient: (in a.u., or Hartree/Bohr)
             1             2             3             4
    1   -0.00005896   -0.00053820    0.00070619   -0.00010903
    2    0.00004697   -0.00097069    0.00093589   -0.00001218
    3   -0.00000000    0.00000000   -0.00000000   -0.00000000
 Gradient time:  CPU 1.40 s  wall 1.43 s
 ----------------------------------------------------------------
             Standard Nuclear Orientation (Angstroms)
    I     Atom           X                Y                Z
 ----------------------------------------------------------------
    1      Cl      1.5349201028    -0.0501374546    -0.0000000000
    2      N      -0.1079084541     0.5092350188     0.0010000000
    3      N      -0.8575478693    -0.4575280666    -0.0000000000
    4      F      -2.1483830538     0.0544875626     0.0000000000
 ----------------------------------------------------------------
 Nuclear Repulsion Energy =   145.3557509984 hartrees
 There are       20 alpha and       20 beta electrons

                       Distance Matrix (Angstroms)
             Cl(  1)   N (  2)   N (  3)
   N (  2)  1.735449
   N (  3)  2.426905  1.223352
   F (  4)  3.684789  2.090534  1.388674

 Requested basis set is 6-311++G(d,p)
 There are 31 shells and 96 basis functions
 A cutoff of  1.0D-14 yielded    464 shell pairs
 There are      4620 function pairs (      5024 Cartesian)
 Smallest overlap matrix eigenvalue = 2.58E-04
 Guess MOs from SCF MO coefficient file

 -----------------------------------------------------------------------
  General SCF calculation program by
  Eric Jon Sundstrom, Paul Horn, Yuezhi Mao, Dmitri Zuev, Alec White,
  David Stuck, Shaama M.S., Shane Yost, Joonho Lee, David Small,
  Daniel Levine, Susi Lehtola, Hugh Burton, Evgeny Epifanovsky
 -----------------------------------------------------------------------
 Hartree-Fock
 using 6 threads for integral computing
 -------------------------------------------------------
 OpenMP Integral computing Module                
 Release: version 2.0, May 2017, Q-Chem Inc. Pleasanton 
 -------------------------------------------------------
 A restricted SCF calculation will be
 performed using DIIS
 SCF converges when DIIS error is below 1.0e-08
 ---------------------------------------
  Cycle       Energy         DIIS error
 ---------------------------------------
    1    -667.7378944449      3.29e-05  
    2    -667.7378959242      9.58e-06  
    3    -667.7378961176      5.24e-06  
    4    -667.7378961657      1.97e-06  
    5    -667.7378961800      1.02e-06  
    6    -667.7378961853      5.20e-07  
    7    -667.7378961868      2.16e-07  
    8    -667.7378961870      8.48e-08  
    9    -667.7378961870      3.51e-08  
   10    -667.7378961870      1.07e-08  
   11    -667.7378961870      3.08e-09  Convergence criterion met
 ---------------------------------------
 SCF time:   CPU 3.58s  wall 1.00s 
 SCF   energy in the final basis set =     -667.7378961870
 Total energy in the final basis set =     -667.7378961870


 ------------------------------------------------------------------------------

   CCMAN2: suite of methods based on coupled cluster
           and equation of motion theories.

   Components:
   * libvmm-1.3-trunk
     by Evgeny Epifanovsky, Ilya Kaliman.
   * libtensor-2.5-trunk
     by Evgeny Epifanovsky, Michael Wormit, Dmitry Zuev, Sam Manzer, 
        Ilya Kaliman.
   * libcc-2.5-trunk
     by Evgeny Epifanovsky, Arik Landau, Tomasz Kus, Kirill Khistyaev, 
        Dmitry Zuev, Prashant Manohar, Xintian Feng, Anna Krylov, 
        Matthew Goldey, Alec White, Thomas Jagau, Kaushik Nanda, 
        Anastasia Gunina, Alexander Kunitsa, Joonho Lee.

   CCMAN original authors:
   Anna I. Krylov, C. David Sherrill, Steven R. Gwaltney,
   Edward F. C. Byrd (2000)
   Sergey V. Levchenko, Lyudmila V. Slipchenko, Tao Wang,
   Ana-Maria C. Cristian (2003)
   Piotr A. Pieniazek, C. Melania Oana, Evgeny Epifanovsky (2007)
   Prashant Manohar (2009)

 ------------------------------------------------------------------------------


 Allocating and initializing 63808MB of RAM...
 Calculation will run on 6 cores.


 Alpha MOs, Restricted
 -- Occupied --                  
-104.91  -26.36  -15.78  -15.75  -10.63   -8.10   -8.10   -8.10
  1 A     2 A     3 A     4 A     5 A     6 A     7 A     8 A                  
 -1.685  -1.440  -1.159  -0.912  -0.766  -0.757  -0.747  -0.632
  9 A    10 A    11 A    12 A    13 A    14 A    15 A    16 A                  
 -0.611  -0.532  -0.490  -0.486
 17 A    18 A    19 A    20 A                                                  
 -- Virtual --                   
  0.059   0.064   0.089   0.115   0.117   0.147   0.155   0.177
 21 A    22 A    23 A    24 A    25 A    26 A    27 A    28 A                  
  0.192   0.210   0.234   0.257   0.290   0.309   0.338   0.369
 29 A    30 A    31 A    32 A    33 A    34 A    35 A    36 A                  
  0.369   0.454   0.507   0.561   0.569   0.578   0.602   0.802
 37 A    38 A    39 A    40 A    41 A    42 A    43 A    44 A                  
  0.894   0.912   0.963   0.986   1.035   1.095   1.098   1.154
 45 A    46 A    47 A    48 A    49 A    50 A    51 A    52 A                  
  1.165   1.236   1.338   1.376   1.460   1.537   1.612   1.628
 53 A    54 A    55 A    56 A    57 A    58 A    59 A    60 A                  
  1.864   2.008   2.046   2.160   2.349   2.397   2.569   2.593
 61 A    62 A    63 A    64 A    65 A    66 A    67 A    68 A                  
  2.606   2.667   2.889   2.997   3.047   3.310   4.019   4.038
 69 A    70 A    71 A    72 A    73 A    74 A    75 A    76 A                  
  4.162   4.174   4.214   4.255   4.394   4.405   4.482   5.055
 77 A    78 A    79 A    80 A    81 A    82 A    83 A    84 A                  
  5.508   6.885   6.946   7.165  10.315  26.596  26.645  27.054
 85 A    86 A    87 A    88 A    89 A    90 A    91 A    92 A                  
 36.542  37.010  68.712 219.155
 93 A    94 A    95 A    96 A                                                  

 Beta MOs, Restricted
 -- Occupied --                  
-104.91  -26.36  -15.78  -15.75  -10.63   -8.10   -8.10   -8.10
  1 A     2 A     3 A     4 A     5 A     6 A     7 A     8 A                  
 -1.685  -1.440  -1.159  -0.912  -0.766  -0.757  -0.747  -0.632
  9 A    10 A    11 A    12 A    13 A    14 A    15 A    16 A                  
 -0.611  -0.532  -0.490  -0.486
 17 A    18 A    19 A    20 A                                                  
 -- Virtual --                   
  0.059   0.064   0.089   0.115   0.117   0.147   0.155   0.177
 21 A    22 A    23 A    24 A    25 A    26 A    27 A    28 A                  
  0.192   0.210   0.234   0.257   0.290   0.309   0.338   0.369
 29 A    30 A    31 A    32 A    33 A    34 A    35 A    36 A                  
  0.369   0.454   0.507   0.561   0.569   0.578   0.602   0.802
 37 A    38 A    39 A    40 A    41 A    42 A    43 A    44 A                  
  0.894   0.912   0.963   0.986   1.035   1.095   1.098   1.154
 45 A    46 A    47 A    48 A    49 A    50 A    51 A    52 A                  
  1.165   1.236   1.338   1.376   1.460   1.537   1.612   1.628
 53 A    54 A    55 A    56 A    57 A    58 A    59 A    60 A                  
  1.864   2.008   2.046   2.160   2.349   2.397   2.569   2.593
 61 A    62 A    63 A    64 A    65 A    66 A    67 A    68 A                  
  2.606   2.667   2.889   2.997   3.047   3.310   4.019   4.038
 69 A    70 A    71 A    72 A    73 A    74 A    75 A    76 A                  
  4.162   4.174   4.214   4.255   4.394   4.405   4.482   5.055
 77 A    78 A    79 A    80 A    81 A    82 A    83 A    84 A                  
  5.508   6.885   6.946   7.165  10.315  26.596  26.645  27.054
 85 A    86 A    87 A    88 A    89 A    90 A    91 A    92 A                  
 36.542  37.010  68.712 219.155
 93 A    94 A    95 A    96 A                                                  

 Occupation and symmetry of molecular orbitals

 Point group: C1 (1 irreducible representation).

                           A     All 
 -------------------------------------
 All molecular orbitals:
  - Alpha                  96    96  
  - Beta                   96    96  
 -------------------------------------
 Alpha orbitals:
  - Frozen occupied        8     8   
  - Active occupied        12    12  
  - Active virtual         76    76  
  - Frozen virtual         0     0   
 -------------------------------------
 Beta orbitals:
  - Frozen occupied        8     8   
  - Active occupied        12    12  
  - Active virtual         76    76  
  - Frozen virtual         0     0   
 -------------------------------------

 Import integrals:   CPU 0.00 s  wall 0.00 s

 Import integrals:   CPU 14.70 s  wall 4.32 s

 MP2 amplitudes:   CPU 0.08 s  wall 0.06 s

Running a double precision version
           CCSD T amplitudes will be solved using DIIS.

           Start     Size      MaxIter   EConv     TConv     
           3         7         100       1.00e-07  1.00e-05  
 ------------------------------------------------------------------------------
           Energy (a.u.)   Ediff      Tdiff       Comment
 ------------------------------------------------------------------------------
          -668.43541377                           
     1    -668.42282718   1.26e-02   7.43e-01     
     2    -668.44842140   2.56e-02   9.85e-02     
     3    -668.44685534   1.57e-03   4.31e-02     
     4    -668.44960002   2.74e-03   1.66e-02     Switched to DIIS steps.
     5    -668.45058711   9.87e-04   1.16e-02     
     6    -668.45067394   8.68e-05   2.82e-03     
     7    -668.45067921   5.27e-06   1.07e-03     
     8    -668.45068038   1.17e-06   3.37e-04     
     9    -668.45068265   2.27e-06   1.89e-04     
    10    -668.45068300   3.50e-07   6.45e-05     
    11    -668.45068337   3.71e-07   2.63e-05     
    12    -668.45068332   4.73e-08   1.24e-05     
    13    -668.45068335   2.42e-08   3.66e-06     
 ------------------------------------------------------------------------------
          -668.45068335                           CCSD T converged.

End of double precision
 SCF energy                 = -667.73789619
 MP2 energy                 = -668.43541377
 CCSD correlation energy     =   -0.71278716
 CCSD total energy           = -668.45068335

 CCSD  T1^2 = 0.0118  T2^2 = 0.2348  Leading amplitudes:

 Amplitude    Orbitals with energies
  0.0275       17 (A) A                  ->    21 (A) A                   
              -0.6115                          0.0594                     
  0.0275       17 (A) B                  ->    21 (A) B                   
              -0.6115                          0.0594                     
  0.0231       15 (A) A                  ->    21 (A) A                   
              -0.7472                          0.0594                     
  0.0231       15 (A) B                  ->    21 (A) B                   
              -0.7472                          0.0594                     

 Amplitude    Orbitals with energies
 -0.0621       17 (A) A      17 (A) B    ->    21 (A) A      21 (A) B     
              -0.6115       -0.6115            0.0594        0.0594       
  0.0621       17 (A) A      17 (A) B    ->    21 (A) B      21 (A) A     
              -0.6115       -0.6115            0.0594        0.0594       
  0.0621       17 (A) B      17 (A) A    ->    21 (A) A      21 (A) B     
              -0.6115       -0.6115            0.0594        0.0594       
 -0.0621       17 (A) B      17 (A) A    ->    21 (A) B      21 (A) A     
              -0.6115       -0.6115            0.0594        0.0594       

 Computing CCSD intemediates for later calculations in double precision
 Finished.

Running a double precision version
           CCSD Lambda amplitudes will be solved using DIIS.
           Start     Size      MaxIter   EConv     LConv     
           3         7         100       1.00e-07  1.00e-05  
 ------------------------------------------------------------------------------
            Enorm      Ldiff       Comment
 ------------------------------------------------------------------------------
     1     5.26e-02   3.55e-02     
     2     1.62e-02   5.88e-03     
     3     6.97e-03   1.06e-03     
     4     3.63e-03   1.08e-03     Switched to DIIS steps.
     5     1.19e-03   6.24e-04     
     6     5.89e-04   1.70e-04     
     7     2.02e-04   4.25e-05     
     8     8.43e-05   3.43e-06     
     9     2.90e-05   7.63e-06     
    10     1.00e-05   2.23e-06     
    11     4.75e-06   5.73e-07     
    12     1.90e-06   1.88e-07     
    13     1.06e-06   2.09e-09     
    14     4.81e-07   4.21e-08     
    15     2.16e-07   9.28e-09     
    16     1.10e-07   8.55e-09     
    17     4.69e-08   4.97e-09     
 ------------------------------------------------------------------------------
                                   CCSD Lambda converged.

 Computing density matrices in double precision...
           Orbital response amplitudes will be solved using DIIS.
           Start     Size      MaxIter   EConv     LConv     
           3         7         100       1.00e-06  1.00e-06  
 ------------------------------------------------------------------------------
            Enorm      Ldiff       Comment
 ------------------------------------------------------------------------------
     1     8.74e-02   1.04e-03     
     2     6.91e-02   2.09e-02     
     3     7.33e-02   2.55e-02     
     4     5.59e-03   3.25e-02     Switched to DIIS steps.
     5     1.12e-03   1.01e-03     
     6     6.20e-04   8.14e-05     
     7     2.94e-04   9.25e-05     
     8     9.15e-05   1.79e-05     
     9     2.10e-05   2.31e-06     
    10     5.41e-06   1.48e-06     
    11     1.42e-06   4.31e-07     
    12     5.50e-07   9.61e-08     
 ------------------------------------------------------------------------------
                                   Orbital response converged.

 Computing density matrices... Done.
 CCSD calculation:   CPU 381.60 s  wall 72.22 s

 Transferring MO TPDM to AO TPDM
 Transferring g2_o1o1o1o1
 Transferring g2_o1o1o1v1
 Transferring g2_o1o1v1v1
 Transferring g2_o1v1o1v1
 Transferring g2_o1v1v1v1
 Transferring g2_v1v1v1v1
 Adding separable TPDM
 Computing TPDM gradient
 --------------------------------------------------------
 2e gradient
  Atom          X               Y               Z
 --------------------------------------------------------
    1        -18.736596        2.747981        0.006751  
    2         -1.145848      -15.397637       -0.019298  
    3          6.077754       15.100841        0.010408  
    4         13.804691       -2.451185        0.002139  
 --------------------------------------------------------
 --------------------------------------------------------
 Final gradient
  Atom          X               Y               Z
 --------------------------------------------------------
    1        -18.736596        2.747981        0.006751  
    2         -1.145848      -15.397637       -0.019298  
    3          6.077754       15.100841        0.010408  
    4         13.804691       -2.451185        0.002139  
 --------------------------------------------------------
 Analytic gradient from two-electron contribution:   CPU 100.64 s  wall 29.79 s

 Total ccman2 time:   CPU 503.33 s  wall 108.79 s


 --------------------------------------------------------------

                    Orbital Energies (a.u.)
 --------------------------------------------------------------

 Alpha MOs
 -- Occupied --
******* -26.361 -15.785 -15.746 -10.634  -8.103  -8.099  -8.099
 -1.685  -1.440  -1.159  -0.912  -0.766  -0.757  -0.747  -0.632
 -0.611  -0.532  -0.490  -0.486
 -- Virtual --
  0.059   0.064   0.089   0.115   0.117   0.147   0.155   0.177
  0.192   0.210   0.234   0.257   0.290   0.309   0.338   0.369
  0.369   0.454   0.507   0.561   0.569   0.578   0.602   0.802
  0.894   0.912   0.963   0.986   1.035   1.095   1.098   1.154
  1.165   1.236   1.338   1.376   1.460   1.537   1.612   1.628
  1.864   2.008   2.046   2.160   2.349   2.397   2.569   2.593
  2.606   2.667   2.889   2.997   3.047   3.310   4.019   4.038
  4.162   4.174   4.214   4.255   4.394   4.405   4.482   5.055
  5.508   6.885   6.946   7.165  10.315  26.596  26.645  27.054
 36.542  37.010  68.712 219.155
 --------------------------------------------------------------

          Ground-State Mulliken Net Atomic Charges

     Atom                 Charge (a.u.)
  ----------------------------------------
      1 Cl                    0.001891
      2 N                     0.160734
      3 N                    -0.138114
      4 F                    -0.024512
  ----------------------------------------
  Sum of atomic charges =     0.000000

 -----------------------------------------------------------------
                    Cartesian Multipole Moments
 -----------------------------------------------------------------
    Charge (ESU x 10^10)
                 0.0000
    Dipole Moment (Debye)
         X       1.3213      Y      -0.2365      Z      -0.0000
       Tot       1.3423
    Quadrupole Moments (Debye-Ang)
        XX     -29.0877     XY      -0.2904     YY     -30.2854
        XZ      -0.0012     YZ      -0.0023     ZZ     -27.8896
    Octopole Moments (Debye-Ang^2)
       XXX       2.3368    XXY      -1.5214    XYY      -2.6644
       YYY       0.2020    XXZ      -0.0087    XYZ       0.0017
       YYZ      -0.0065    XZZ      -4.1027    YZZ       0.1462
       ZZZ      -0.0153
    Hexadecapole Moments (Debye-Ang^3)
      XXXX    -353.2843   XXXY      -6.0553   XXYY     -68.6336
      XYYY      -1.0039   YYYY     -48.2649   XXXZ      -0.0087
      XXYZ      -0.0025   XYYZ       0.0004   YYYZ      -0.0124
      XXZZ     -65.8895   XYZZ      -0.1138   YYZZ     -12.0802
      XZZZ       0.0012   YZZZ      -0.0098   ZZZZ     -26.7360
 -----------------------------------------------------------------
 DrvMan completing analytic gradient of the correlated energy
 Correlated dipole moment
            1
    1   0.5198245
    2  -0.0930518
    3  -0.0000022
 Energy read as -668.450683345
 Full Analytical Gradient: (in a.u., or Hartree/Bohr)
             1             2             3             4
    1    0.00000838   -0.00009827    0.00023440   -0.00014451
    2   -0.00004868    0.00003080   -0.00003802    0.00005590
    3   -0.00002463    0.00002641    0.00002843   -0.00003022
 Gradient time:  CPU 1.43 s  wall 1.44 s
 ----------------------------------------------------------------
             Standard Nuclear Orientation (Angstroms)
    I     Atom           X                Y                Z
 ----------------------------------------------------------------
    1      Cl      1.5349201028    -0.0501374546    -0.0000000000
    2      N      -0.1079084541     0.5092350188     0.0000000000
    3      N      -0.8565478693    -0.4575280666    -0.0000000000
    4      F      -2.1483830538     0.0544875626     0.0000000000
 ----------------------------------------------------------------
 Nuclear Repulsion Energy =   145.3608678261 hartrees
 There are       20 alpha and       20 beta electrons

                       Distance Matrix (Angstroms)
             Cl(  1)   N (  2)   N (  3)
   N (  2)  1.735449
   N (  3)  2.425920  1.222739
   F (  4)  3.684789  2.090534  1.389604

 Requested basis set is 6-311++G(d,p)
 There are 31 shells and 96 basis functions
 A cutoff of  1.0D-14 yielded    464 shell pairs
 There are      4620 function pairs (      5024 Cartesian)
 Smallest overlap matrix eigenvalue = 2.58E-04
 Guess MOs from SCF MO coefficient file

 -----------------------------------------------------------------------
  General SCF calculation program by
  Eric Jon Sundstrom, Paul Horn, Yuezhi Mao, Dmitri Zuev, Alec White,
  David Stuck, Shaama M.S., Shane Yost, Joonho Lee, David Small,
  Daniel Levine, Susi Lehtola, Hugh Burton, Evgeny Epifanovsky
 -----------------------------------------------------------------------
 Hartree-Fock
 using 6 threads for integral computing
 -------------------------------------------------------
 OpenMP Integral computing Module                
 Release: version 2.0, May 2017, Q-Chem Inc. Pleasanton 
 -------------------------------------------------------
 A restricted SCF calculation will be
 performed using DIIS
 SCF converges when DIIS error is below 1.0e-08
 ---------------------------------------
  Cycle       Energy         DIIS error
 ---------------------------------------
    1    -667.7379089935      3.75e-05  
    2    -667.7379107882      9.80e-06  
    3    -667.7379109829      5.41e-06  
    4    -667.7379110236      1.83e-06  
    5    -667.7379110378      9.31e-07  
    6    -667.7379110426      5.10e-07  
    7    -667.7379110439      1.98e-07  
    8    -667.7379110440      7.17e-08  
    9    -667.7379110441      2.85e-08  
   10    -667.7379110441      9.81e-09  Convergence criterion met
 ---------------------------------------
 SCF time:   CPU 3.34s  wall 1.00s 
 SCF   energy in the final basis set =     -667.7379110441
 Total energy in the final basis set =     -667.7379110441


 ------------------------------------------------------------------------------

   CCMAN2: suite of methods based on coupled cluster
           and equation of motion theories.

   Components:
   * libvmm-1.3-trunk
     by Evgeny Epifanovsky, Ilya Kaliman.
   * libtensor-2.5-trunk
     by Evgeny Epifanovsky, Michael Wormit, Dmitry Zuev, Sam Manzer, 
        Ilya Kaliman.
   * libcc-2.5-trunk
     by Evgeny Epifanovsky, Arik Landau, Tomasz Kus, Kirill Khistyaev, 
        Dmitry Zuev, Prashant Manohar, Xintian Feng, Anna Krylov, 
        Matthew Goldey, Alec White, Thomas Jagau, Kaushik Nanda, 
        Anastasia Gunina, Alexander Kunitsa, Joonho Lee.

   CCMAN original authors:
   Anna I. Krylov, C. David Sherrill, Steven R. Gwaltney,
   Edward F. C. Byrd (2000)
   Sergey V. Levchenko, Lyudmila V. Slipchenko, Tao Wang,
   Ana-Maria C. Cristian (2003)
   Piotr A. Pieniazek, C. Melania Oana, Evgeny Epifanovsky (2007)
   Prashant Manohar (2009)

 ------------------------------------------------------------------------------


 Allocating and initializing 63808MB of RAM...
 Calculation will run on 6 cores.


 Alpha MOs, Restricted
 -- Occupied --                  
-104.91  -26.36  -15.78  -15.75  -10.63   -8.10   -8.10   -8.10
  1 A     2 A     3 A     4 A     5 A     6 A     7 A     8 A                  
 -1.684  -1.440  -1.159  -0.912  -0.766  -0.756  -0.747  -0.632
  9 A    10 A    11 A    12 A    13 A    14 A    15 A    16 A                  
 -0.612  -0.532  -0.490  -0.486
 17 A    18 A    19 A    20 A                                                  
 -- Virtual --                   
  0.059   0.064   0.089   0.115   0.117   0.147   0.155   0.177
 21 A    22 A    23 A    24 A    25 A    26 A    27 A    28 A                  
  0.192   0.210   0.234   0.256   0.289   0.309   0.338   0.369
 29 A    30 A    31 A    32 A    33 A    34 A    35 A    36 A                  
  0.369   0.454   0.507   0.561   0.569   0.578   0.602   0.801
 37 A    38 A    39 A    40 A    41 A    42 A    43 A    44 A                  
  0.894   0.912   0.963   0.986   1.035   1.094   1.097   1.154
 45 A    46 A    47 A    48 A    49 A    50 A    51 A    52 A                  
  1.165   1.236   1.338   1.376   1.460   1.537   1.612   1.628
 53 A    54 A    55 A    56 A    57 A    58 A    59 A    60 A                  
  1.865   2.008   2.046   2.160   2.349   2.397   2.569   2.593
 61 A    62 A    63 A    64 A    65 A    66 A    67 A    68 A                  
  2.606   2.668   2.889   2.997   3.047   3.310   4.018   4.039
 69 A    70 A    71 A    72 A    73 A    74 A    75 A    76 A                  
  4.162   4.174   4.214   4.255   4.395   4.404   4.482   5.055
 77 A    78 A    79 A    80 A    81 A    82 A    83 A    84 A                  
  5.506   6.885   6.946   7.163  10.315  26.596  26.645  27.054
 85 A    86 A    87 A    88 A    89 A    90 A    91 A    92 A                  
 36.542  37.012  68.712 219.155
 93 A    94 A    95 A    96 A                                                  

 Beta MOs, Restricted
 -- Occupied --                  
-104.91  -26.36  -15.78  -15.75  -10.63   -8.10   -8.10   -8.10
  1 A     2 A     3 A     4 A     5 A     6 A     7 A     8 A                  
 -1.684  -1.440  -1.159  -0.912  -0.766  -0.756  -0.747  -0.632
  9 A    10 A    11 A    12 A    13 A    14 A    15 A    16 A                  
 -0.612  -0.532  -0.490  -0.486
 17 A    18 A    19 A    20 A                                                  
 -- Virtual --                   
  0.059   0.064   0.089   0.115   0.117   0.147   0.155   0.177
 21 A    22 A    23 A    24 A    25 A    26 A    27 A    28 A                  
  0.192   0.210   0.234   0.256   0.289   0.309   0.338   0.369
 29 A    30 A    31 A    32 A    33 A    34 A    35 A    36 A                  
  0.369   0.454   0.507   0.561   0.569   0.578   0.602   0.801
 37 A    38 A    39 A    40 A    41 A    42 A    43 A    44 A                  
  0.894   0.912   0.963   0.986   1.035   1.094   1.097   1.154
 45 A    46 A    47 A    48 A    49 A    50 A    51 A    52 A                  
  1.165   1.236   1.338   1.376   1.460   1.537   1.612   1.628
 53 A    54 A    55 A    56 A    57 A    58 A    59 A    60 A                  
  1.865   2.008   2.046   2.160   2.349   2.397   2.569   2.593
 61 A    62 A    63 A    64 A    65 A    66 A    67 A    68 A                  
  2.606   2.668   2.889   2.997   3.047   3.310   4.018   4.039
 69 A    70 A    71 A    72 A    73 A    74 A    75 A    76 A                  
  4.162   4.174   4.214   4.255   4.395   4.404   4.482   5.055
 77 A    78 A    79 A    80 A    81 A    82 A    83 A    84 A                  
  5.506   6.885   6.946   7.163  10.315  26.596  26.645  27.054
 85 A    86 A    87 A    88 A    89 A    90 A    91 A    92 A                  
 36.542  37.012  68.712 219.155
 93 A    94 A    95 A    96 A                                                  

 Occupation and symmetry of molecular orbitals

 Point group: C1 (1 irreducible representation).

                           A     All 
 -------------------------------------
 All molecular orbitals:
  - Alpha                  96    96  
  - Beta                   96    96  
 -------------------------------------
 Alpha orbitals:
  - Frozen occupied        8     8   
  - Active occupied        12    12  
  - Active virtual         76    76  
  - Frozen virtual         0     0   
 -------------------------------------
 Beta orbitals:
  - Frozen occupied        8     8   
  - Active occupied        12    12  
  - Active virtual         76    76  
  - Frozen virtual         0     0   
 -------------------------------------

 Import integrals:   CPU 0.00 s  wall 0.00 s

 Import integrals:   CPU 12.38 s  wall 3.28 s

 MP2 amplitudes:   CPU 0.05 s  wall 0.03 s

Running a double precision version
           CCSD T amplitudes will be solved using DIIS.

           Start     Size      MaxIter   EConv     TConv     
           3         7         100       1.00e-07  1.00e-05  
 ------------------------------------------------------------------------------
           Energy (a.u.)   Ediff      Tdiff       Comment
 ------------------------------------------------------------------------------
          -668.43540520                           
     1    -668.42282662   1.26e-02   7.43e-01     
     2    -668.44841985   2.56e-02   9.85e-02     
     3    -668.44685378   1.57e-03   4.30e-02     
     4    -668.44959836   2.74e-03   1.66e-02     Switched to DIIS steps.
     5    -668.45058564   9.87e-04   1.16e-02     
     6    -668.45067254   8.69e-05   2.82e-03     
     7    -668.45067786   5.32e-06   1.07e-03     
     8    -668.45067904   1.18e-06   3.38e-04     
     9    -668.45068132   2.28e-06   1.89e-04     
    10    -668.45068167   3.51e-07   6.47e-05     
    11    -668.45068205   3.73e-07   2.63e-05     
    12    -668.45068200   4.74e-08   1.24e-05     
    13    -668.45068202   2.43e-08   3.69e-06     
 ------------------------------------------------------------------------------
          -668.45068202                           CCSD T converged.

End of double precision
 SCF energy                 = -667.73791104
 MP2 energy                 = -668.43540520
 CCSD correlation energy     =   -0.71277098
 CCSD total energy           = -668.45068202

 CCSD  T1^2 = 0.0118  T2^2 = 0.2347  Leading amplitudes:

 Amplitude    Orbitals with energies
 -0.0276       17 (A) A                  ->    21 (A) A                   
              -0.6117                          0.0595                     
 -0.0276       17 (A) B                  ->    21 (A) B                   
              -0.6117                          0.0595                     
  0.0230       15 (A) A                  ->    21 (A) A                   
              -0.7470                          0.0595                     
  0.0230       15 (A) B                  ->    21 (A) B                   
              -0.7470                          0.0595                     

 Amplitude    Orbitals with energies
 -0.0620       17 (A) A      17 (A) B    ->    21 (A) A      21 (A) B     
              -0.6117       -0.6117            0.0595        0.0595       
  0.0620       17 (A) A      17 (A) B    ->    21 (A) B      21 (A) A     
              -0.6117       -0.6117            0.0595        0.0595       
  0.0620       17 (A) B      17 (A) A    ->    21 (A) A      21 (A) B     
              -0.6117       -0.6117            0.0595        0.0595       
 -0.0620       17 (A) B      17 (A) A    ->    21 (A) B      21 (A) A     
              -0.6117       -0.6117            0.0595        0.0595       

 Computing CCSD intemediates for later calculations in double precision
 Finished.

Running a double precision version
           CCSD Lambda amplitudes will be solved using DIIS.
           Start     Size      MaxIter   EConv     LConv     
           3         7         100       1.00e-07  1.00e-05  
 ------------------------------------------------------------------------------
            Enorm      Ldiff       Comment
 ------------------------------------------------------------------------------
     1     5.26e-02   3.55e-02     
     2     1.62e-02   5.89e-03     
     3     6.98e-03   1.06e-03     
     4     3.63e-03   1.08e-03     Switched to DIIS steps.
     5     1.19e-03   6.24e-04     
     6     5.90e-04   1.70e-04     
     7     2.03e-04   4.26e-05     
     8     8.45e-05   3.40e-06     
     9     2.91e-05   7.63e-06     
    10     1.01e-05   2.23e-06     
    11     4.78e-06   5.72e-07     
    12     1.91e-06   1.87e-07     
    13     1.07e-06   2.76e-09     
    14     4.84e-07   4.20e-08     
    15     2.18e-07   9.23e-09     
    16     1.11e-07   8.58e-09     
    17     4.72e-08   5.00e-09     
 ------------------------------------------------------------------------------
                                   CCSD Lambda converged.

 Computing density matrices in double precision...
           Orbital response amplitudes will be solved using DIIS.
           Start     Size      MaxIter   EConv     LConv     
           3         7         100       1.00e-06  1.00e-06  
 ------------------------------------------------------------------------------
            Enorm      Ldiff       Comment
 ------------------------------------------------------------------------------
     1     8.74e-02   1.05e-03     
     2     6.91e-02   2.09e-02     
     3     7.33e-02   2.55e-02     
     4     5.59e-03   3.25e-02     Switched to DIIS steps.
     5     1.10e-03   1.01e-03     
     6     6.12e-04   8.01e-05     
     7     2.90e-04   9.40e-05     
     8     9.26e-05   1.68e-05     
     9     2.12e-05   2.49e-06     
    10     5.36e-06   1.47e-06     
    11     1.41e-06   4.36e-07     
    12     5.47e-07   9.78e-08     
 ------------------------------------------------------------------------------
                                   Orbital response converged.

 Computing density matrices... Done.
 CCSD calculation:   CPU 381.16 s  wall 72.52 s

 Transferring MO TPDM to AO TPDM
 Transferring g2_o1o1o1o1
 Transferring g2_o1o1o1v1
 Transferring g2_o1o1v1v1
 Transferring g2_o1v1o1v1
 Transferring g2_o1v1v1v1
 Transferring g2_v1v1v1v1
 Adding separable TPDM
 Computing TPDM gradient
 --------------------------------------------------------
 2e gradient
  Atom          X               Y               Z
 --------------------------------------------------------
    1        -18.738049        2.748062        0.000000  
    2         -1.144090      -15.414931        0.000000  
    3          6.085260       15.112618       -0.000001  
    4         13.796879       -2.445748        0.000000  
 --------------------------------------------------------
 --------------------------------------------------------
 Final gradient
  Atom          X               Y               Z
 --------------------------------------------------------
    1        -18.738049        2.748062        0.000000  
    2         -1.144090      -15.414931        0.000000  
    3          6.085260       15.112618       -0.000001  
    4         13.796879       -2.445748        0.000000  
 --------------------------------------------------------
 Analytic gradient from two-electron contribution:   CPU 108.62 s  wall 31.62 s

 Total ccman2 time:   CPU 505.98 s  wall 108.73 s


 --------------------------------------------------------------

                    Orbital Energies (a.u.)
 --------------------------------------------------------------

 Alpha MOs
 -- Occupied --
******* -26.361 -15.785 -15.746 -10.634  -8.103  -8.099  -8.099
 -1.684  -1.440  -1.159  -0.912  -0.766  -0.756  -0.747  -0.632
 -0.612  -0.532  -0.490  -0.486
 -- Virtual --
  0.059   0.064   0.089   0.115   0.117   0.147   0.155   0.177
  0.192   0.210   0.234   0.256   0.289   0.309   0.338   0.369
  0.369   0.454   0.507   0.561   0.569   0.578   0.602   0.801
  0.894   0.912   0.963   0.986   1.035   1.094   1.097   1.154
  1.165   1.236   1.338   1.376   1.460   1.537   1.612   1.628
  1.865   2.008   2.046   2.160   2.349   2.397   2.569   2.593
  2.606   2.668   2.889   2.997   3.047   3.310   4.018   4.039
  4.162   4.174   4.214   4.255   4.395   4.404   4.482   5.055
  5.506   6.885   6.946   7.163  10.315  26.596  26.645  27.054
 36.542  37.012  68.712 219.155
 --------------------------------------------------------------

          Ground-State Mulliken Net Atomic Charges

     Atom                 Charge (a.u.)
  ----------------------------------------
      1 Cl                    0.001923
      2 N                     0.161130
      3 N                    -0.137919
      4 F                    -0.025135
  ----------------------------------------
  Sum of atomic charges =     0.000000

 -----------------------------------------------------------------
                    Cartesian Multipole Moments
 -----------------------------------------------------------------
    Charge (ESU x 10^10)
                 0.0000
    Dipole Moment (Debye)
         X       1.3269      Y      -0.2364      Z      -0.0000
       Tot       1.3478
    Quadrupole Moments (Debye-Ang)
        XX     -29.0993     XY      -0.2906     YY     -30.2821
        XZ       0.0000     YZ      -0.0000     ZZ     -27.8887
    Octopole Moments (Debye-Ang^2)
       XXX       2.3538    XXY      -1.5222    XYY      -2.6684
       YYY       0.2021    XXZ       0.0000    XYZ      -0.0000
       YYZ      -0.0000    XZZ      -4.1048    YZZ       0.1463
       ZZZ       0.0000
    Hexadecapole Moments (Debye-Ang^3)
      XXXX    -353.3037   XXXY      -6.0551   XXYY     -68.6266
      XYYY      -0.9953   YYYY     -48.2538   XXXZ       0.0000
      XXYZ      -0.0000   XYYZ       0.0000   YYYZ      -0.0000
      XXZZ     -65.8878   XYZZ      -0.1114   YYZZ     -12.0780
      XZZZ       0.0000   YZZZ      -0.0000   ZZZZ     -26.7332
 -----------------------------------------------------------------
 DrvMan completing analytic gradient of the correlated energy
 Correlated dipole moment
            1
    1   0.5220308
    2  -0.0930000
    3  -0.0000000
 Energy read as -668.450682024
 Full Analytical Gradient: (in a.u., or Hartree/Bohr)
             1             2             3             4
    1   -0.00012621   -0.00061181    0.00119313   -0.00045511
    2   -0.00009996   -0.00044073    0.00030312    0.00023757
    3    0.00000001   -0.00000002    0.00000003   -0.00000002
 Gradient time:  CPU 1.46 s  wall 1.47 s
 ----------------------------------------------------------------
             Standard Nuclear Orientation (Angstroms)
    I     Atom           X                Y                Z
 ----------------------------------------------------------------
    1      Cl      1.5349201028    -0.0501374546    -0.0000000000
    2      N      -0.1079084541     0.5092350188     0.0000000000
    3      N      -0.8585478693    -0.4575280666    -0.0000000000
    4      F      -2.1483830538     0.0544875626     0.0000000000
 ----------------------------------------------------------------
 Nuclear Repulsion Energy =   145.3506940811 hartrees
 There are       20 alpha and       20 beta electrons

                       Distance Matrix (Angstroms)
             Cl(  1)   N (  2)   N (  3)
   N (  2)  1.735449
   N (  3)  2.427891  1.223965
   F (  4)  3.684789  2.090534  1.387745

 Requested basis set is 6-311++G(d,p)
 There are 31 shells and 96 basis functions
 A cutoff of  1.0D-14 yielded    464 shell pairs
 There are      4620 function pairs (      5024 Cartesian)
 Smallest overlap matrix eigenvalue = 2.59E-04
 Guess MOs from SCF MO coefficient file

 -----------------------------------------------------------------------
  General SCF calculation program by
  Eric Jon Sundstrom, Paul Horn, Yuezhi Mao, Dmitri Zuev, Alec White,
  David Stuck, Shaama M.S., Shane Yost, Joonho Lee, David Small,
  Daniel Levine, Susi Lehtola, Hugh Burton, Evgeny Epifanovsky
 -----------------------------------------------------------------------
 Hartree-Fock
 using 6 threads for integral computing
 -------------------------------------------------------
 OpenMP Integral computing Module                
 Release: version 2.0, May 2017, Q-Chem Inc. Pleasanton 
 -------------------------------------------------------
 A restricted SCF calculation will be
 performed using DIIS
 SCF converges when DIIS error is below 1.0e-08
 ---------------------------------------
  Cycle       Energy         DIIS error
 ---------------------------------------
    1    -667.7378747911      6.31e-05  
    2    -667.7378791488      1.55e-05  
    3    -667.7378794706      9.10e-06  
    4    -667.7378795455      1.70e-06  
    5    -667.7378795518      7.27e-07  
    6    -667.7378795528      3.12e-07  
    7    -667.7378795531      1.48e-07  
    8    -667.7378795532      5.41e-08  
    9    -667.7378795532      1.37e-08  
   10    -667.7378795532      3.56e-09  Convergence criterion met
 ---------------------------------------
 SCF time:   CPU 3.27s  wall 1.00s 
 SCF   energy in the final basis set =     -667.7378795532
 Total energy in the final basis set =     -667.7378795532


 ------------------------------------------------------------------------------

   CCMAN2: suite of methods based on coupled cluster
           and equation of motion theories.

   Components:
   * libvmm-1.3-trunk
     by Evgeny Epifanovsky, Ilya Kaliman.
   * libtensor-2.5-trunk
     by Evgeny Epifanovsky, Michael Wormit, Dmitry Zuev, Sam Manzer, 
        Ilya Kaliman.
   * libcc-2.5-trunk
     by Evgeny Epifanovsky, Arik Landau, Tomasz Kus, Kirill Khistyaev, 
        Dmitry Zuev, Prashant Manohar, Xintian Feng, Anna Krylov, 
        Matthew Goldey, Alec White, Thomas Jagau, Kaushik Nanda, 
        Anastasia Gunina, Alexander Kunitsa, Joonho Lee.

   CCMAN original authors:
   Anna I. Krylov, C. David Sherrill, Steven R. Gwaltney,
   Edward F. C. Byrd (2000)
   Sergey V. Levchenko, Lyudmila V. Slipchenko, Tao Wang,
   Ana-Maria C. Cristian (2003)
   Piotr A. Pieniazek, C. Melania Oana, Evgeny Epifanovsky (2007)
   Prashant Manohar (2009)

 ------------------------------------------------------------------------------


 Allocating and initializing 63808MB of RAM...
 Calculation will run on 6 cores.


 Alpha MOs, Restricted
 -- Occupied --                  
-104.91  -26.36  -15.78  -15.75  -10.63   -8.10   -8.10   -8.10
  1 A     2 A     3 A     4 A     5 A     6 A     7 A     8 A                  
 -1.685  -1.439  -1.159  -0.913  -0.766  -0.757  -0.748  -0.632
  9 A    10 A    11 A    12 A    13 A    14 A    15 A    16 A                  
 -0.611  -0.532  -0.490  -0.486
 17 A    18 A    19 A    20 A                                                  
 -- Virtual --                   
  0.059   0.064   0.089   0.115   0.117   0.147   0.155   0.177
 21 A    22 A    23 A    24 A    25 A    26 A    27 A    28 A                  
  0.192   0.210   0.234   0.257   0.290   0.309   0.339   0.369
 29 A    30 A    31 A    32 A    33 A    34 A    35 A    36 A                  
  0.369   0.453   0.507   0.561   0.569   0.578   0.602   0.802
 37 A    38 A    39 A    40 A    41 A    42 A    43 A    44 A                  
  0.895   0.912   0.963   0.986   1.035   1.095   1.098   1.154
 45 A    46 A    47 A    48 A    49 A    50 A    51 A    52 A                  
  1.165   1.236   1.338   1.376   1.460   1.537   1.612   1.628
 53 A    54 A    55 A    56 A    57 A    58 A    59 A    60 A                  
  1.864   2.008   2.047   2.161   2.349   2.397   2.569   2.593
 61 A    62 A    63 A    64 A    65 A    66 A    67 A    68 A                  
  2.606   2.666   2.889   2.996   3.046   3.309   4.019   4.038
 69 A    70 A    71 A    72 A    73 A    74 A    75 A    76 A                  
  4.161   4.173   4.214   4.255   4.394   4.405   4.482   5.056
 77 A    78 A    79 A    80 A    81 A    82 A    83 A    84 A                  
  5.509   6.884   6.946   7.166  10.315  26.596  26.645  27.054
 85 A    86 A    87 A    88 A    89 A    90 A    91 A    92 A                  
 36.543  37.007  68.711 219.155
 93 A    94 A    95 A    96 A                                                  

 Beta MOs, Restricted
 -- Occupied --                  
-104.91  -26.36  -15.78  -15.75  -10.63   -8.10   -8.10   -8.10
  1 A     2 A     3 A     4 A     5 A     6 A     7 A     8 A                  
 -1.685  -1.439  -1.159  -0.913  -0.766  -0.757  -0.748  -0.632
  9 A    10 A    11 A    12 A    13 A    14 A    15 A    16 A                  
 -0.611  -0.532  -0.490  -0.486
 17 A    18 A    19 A    20 A                                                  
 -- Virtual --                   
  0.059   0.064   0.089   0.115   0.117   0.147   0.155   0.177
 21 A    22 A    23 A    24 A    25 A    26 A    27 A    28 A                  
  0.192   0.210   0.234   0.257   0.290   0.309   0.339   0.369
 29 A    30 A    31 A    32 A    33 A    34 A    35 A    36 A                  
  0.369   0.453   0.507   0.561   0.569   0.578   0.602   0.802
 37 A    38 A    39 A    40 A    41 A    42 A    43 A    44 A                  
  0.895   0.912   0.963   0.986   1.035   1.095   1.098   1.154
 45 A    46 A    47 A    48 A    49 A    50 A    51 A    52 A                  
  1.165   1.236   1.338   1.376   1.460   1.537   1.612   1.628
 53 A    54 A    55 A    56 A    57 A    58 A    59 A    60 A                  
  1.864   2.008   2.047   2.161   2.349   2.397   2.569   2.593
 61 A    62 A    63 A    64 A    65 A    66 A    67 A    68 A                  
  2.606   2.666   2.889   2.996   3.046   3.309   4.019   4.038
 69 A    70 A    71 A    72 A    73 A    74 A    75 A    76 A                  
  4.161   4.173   4.214   4.255   4.394   4.405   4.482   5.056
 77 A    78 A    79 A    80 A    81 A    82 A    83 A    84 A                  
  5.509   6.884   6.946   7.166  10.315  26.596  26.645  27.054
 85 A    86 A    87 A    88 A    89 A    90 A    91 A    92 A                  
 36.543  37.007  68.711 219.155
 93 A    94 A    95 A    96 A                                                  

 Occupation and symmetry of molecular orbitals

 Point group: C1 (1 irreducible representation).

                           A     All 
 -------------------------------------
 All molecular orbitals:
  - Alpha                  96    96  
  - Beta                   96    96  
 -------------------------------------
 Alpha orbitals:
  - Frozen occupied        8     8   
  - Active occupied        12    12  
  - Active virtual         76    76  
  - Frozen virtual         0     0   
 -------------------------------------
 Beta orbitals:
  - Frozen occupied        8     8   
  - Active occupied        12    12  
  - Active virtual         76    76  
  - Frozen virtual         0     0   
 -------------------------------------

 Import integrals:   CPU 0.00 s  wall 0.00 s

 Import integrals:   CPU 14.08 s  wall 3.70 s

 MP2 amplitudes:   CPU 0.05 s  wall 0.03 s

Running a double precision version
           CCSD T amplitudes will be solved using DIIS.

           Start     Size      MaxIter   EConv     TConv     
           3         7         100       1.00e-07  1.00e-05  
 ------------------------------------------------------------------------------
           Energy (a.u.)   Ediff      Tdiff       Comment
 ------------------------------------------------------------------------------
          -668.43542070                           
     1    -668.42282590   1.26e-02   7.43e-01     
     2    -668.44842121   2.56e-02   9.85e-02     
     3    -668.44685512   1.57e-03   4.31e-02     
     4    -668.44959991   2.74e-03   1.66e-02     Switched to DIIS steps.
     5    -668.45058682   9.87e-04   1.16e-02     
     6    -668.45067358   8.68e-05   2.82e-03     
     7    -668.45067879   5.21e-06   1.07e-03     
     8    -668.45067995   1.16e-06   3.37e-04     
     9    -668.45068221   2.26e-06   1.89e-04     
    10    -668.45068256   3.49e-07   6.44e-05     
    11    -668.45068293   3.68e-07   2.62e-05     
    12    -668.45068288   4.73e-08   1.23e-05     
    13    -668.45068290   2.40e-08   3.63e-06     
 ------------------------------------------------------------------------------
          -668.45068290                           CCSD T converged.

End of double precision
 SCF energy                 = -667.73787955
 MP2 energy                 = -668.43542070
 CCSD correlation energy     =   -0.71280335
 CCSD total energy           = -668.45068290

 CCSD  T1^2 = 0.0118  T2^2 = 0.2348  Leading amplitudes:

 Amplitude    Orbitals with energies
 -0.0275       17 (A) A                  ->    21 (A) A                   
              -0.6113                          0.0593                     
 -0.0275       17 (A) B                  ->    21 (A) B                   
              -0.6113                          0.0593                     
  0.0231       15 (A) A                  ->    21 (A) A                   
              -0.7475                          0.0593                     
  0.0231       15 (A) B                  ->    21 (A) B                   
              -0.7475                          0.0593                     

 Amplitude    Orbitals with energies
 -0.0622       17 (A) A      17 (A) B    ->    21 (A) A      21 (A) B     
              -0.6113       -0.6113            0.0593        0.0593       
  0.0622       17 (A) A      17 (A) B    ->    21 (A) B      21 (A) A     
              -0.6113       -0.6113            0.0593        0.0593       
  0.0622       17 (A) B      17 (A) A    ->    21 (A) A      21 (A) B     
              -0.6113       -0.6113            0.0593        0.0593       
 -0.0622       17 (A) B      17 (A) A    ->    21 (A) B      21 (A) A     
              -0.6113       -0.6113            0.0593        0.0593       

 Computing CCSD intemediates for later calculations in double precision
 Finished.

Running a double precision version
           CCSD Lambda amplitudes will be solved using DIIS.
           Start     Size      MaxIter   EConv     LConv     
           3         7         100       1.00e-07  1.00e-05  
 ------------------------------------------------------------------------------
            Enorm      Ldiff       Comment
 ------------------------------------------------------------------------------
     1     5.26e-02   3.55e-02     
     2     1.62e-02   5.88e-03     
     3     6.96e-03   1.06e-03     
     4     3.62e-03   1.08e-03     Switched to DIIS steps.
     5     1.19e-03   6.23e-04     
     6     5.88e-04   1.70e-04     
     7     2.02e-04   4.25e-05     
     8     8.42e-05   3.46e-06     
     9     2.90e-05   7.64e-06     
    10     9.99e-06   2.23e-06     
    11     4.73e-06   5.75e-07     
    12     1.89e-06   1.89e-07     
    13     1.06e-06   1.42e-09     
    14     4.77e-07   4.22e-08     
    15     2.15e-07   9.32e-09     
    16     1.10e-07   8.52e-09     
    17     4.65e-08   4.93e-09     
 ------------------------------------------------------------------------------
                                   CCSD Lambda converged.

 Computing density matrices in double precision...
           Orbital response amplitudes will be solved using DIIS.
           Start     Size      MaxIter   EConv     LConv     
           3         7         100       1.00e-06  1.00e-06  
 ------------------------------------------------------------------------------
            Enorm      Ldiff       Comment
 ------------------------------------------------------------------------------
     1     8.74e-02   1.04e-03     
     2     6.91e-02   2.09e-02     
     3     7.33e-02   2.55e-02     
     4     5.59e-03   3.25e-02     Switched to DIIS steps.
     5     1.13e-03   1.01e-03     
     6     6.27e-04   8.27e-05     
     7     2.98e-04   9.10e-05     
     8     9.05e-05   1.89e-05     
     9     2.09e-05   2.14e-06     
    10     5.45e-06   1.49e-06     
    11     1.44e-06   4.26e-07     
    12     5.54e-07   9.45e-08     
 ------------------------------------------------------------------------------
                                   Orbital response converged.

 Computing density matrices... Done.
 CCSD calculation:   CPU 381.88 s  wall 72.58 s

 Transferring MO TPDM to AO TPDM
 Transferring g2_o1o1o1o1
 Transferring g2_o1o1o1v1
 Transferring g2_o1o1v1v1
 Transferring g2_o1v1o1v1
 Transferring g2_o1v1v1v1
 Transferring g2_v1v1v1v1
 Adding separable TPDM
 Computing TPDM gradient
 --------------------------------------------------------
 2e gradient
  Atom          X               Y               Z
 --------------------------------------------------------
    1        -18.735147        2.747900        0.000000  
    2         -1.147586      -15.380356       -0.000000  
    3          6.070228       15.089091        0.000000  
    4         13.812505       -2.456635        0.000000  
 --------------------------------------------------------
 --------------------------------------------------------
 Final gradient
  Atom          X               Y               Z
 --------------------------------------------------------
    1        -18.735147        2.747900        0.000000  
    2         -1.147586      -15.380356       -0.000000  
    3          6.070228       15.089091        0.000000  
    4         13.812505       -2.456635        0.000000  
 --------------------------------------------------------
 Analytic gradient from two-electron contribution:   CPU 106.34 s  wall 31.65 s

 Total ccman2 time:   CPU 506.54 s  wall 109.55 s


 --------------------------------------------------------------

                    Orbital Energies (a.u.)
 --------------------------------------------------------------

 Alpha MOs
 -- Occupied --
******* -26.361 -15.785 -15.746 -10.634  -8.103  -8.099  -8.099
 -1.685  -1.439  -1.159  -0.913  -0.766  -0.757  -0.748  -0.632
 -0.611  -0.532  -0.490  -0.486
 -- Virtual --
  0.059   0.064   0.089   0.115   0.117   0.147   0.155   0.177
  0.192   0.210   0.234   0.257   0.290   0.309   0.339   0.369
  0.369   0.453   0.507   0.561   0.569   0.578   0.602   0.802
  0.895   0.912   0.963   0.986   1.035   1.095   1.098   1.154
  1.165   1.236   1.338   1.376   1.460   1.537   1.612   1.628
  1.864   2.008   2.047   2.161   2.349   2.397   2.569   2.593
  2.606   2.666   2.889   2.996   3.046   3.309   4.019   4.038
  4.161   4.173   4.214   4.255   4.394   4.405   4.482   5.056
  5.509   6.884   6.946   7.166  10.315  26.596  26.645  27.054
 36.543  37.007  68.711 219.155
 --------------------------------------------------------------

          Ground-State Mulliken Net Atomic Charges

     Atom                 Charge (a.u.)
  ----------------------------------------
      1 Cl                    0.001860
      2 N                     0.160338
      3 N                    -0.138310
      4 F                    -0.023888
  ----------------------------------------
  Sum of atomic charges =     0.000000

 -----------------------------------------------------------------
                    Cartesian Multipole Moments
 -----------------------------------------------------------------
    Charge (ESU x 10^10)
                 0.0000
    Dipole Moment (Debye)
         X       1.3157      Y      -0.2366      Z       0.0000
       Tot       1.3368
    Quadrupole Moments (Debye-Ang)
        XX     -29.0760     XY      -0.2901     YY     -30.2886
        XZ      -0.0000     YZ      -0.0000     ZZ     -27.8905
    Octopole Moments (Debye-Ang^2)
       XXX       2.3197    XXY      -1.5206    XYY      -2.6604
       YYY       0.2018    XXZ       0.0000    XYZ       0.0000
       YYZ      -0.0000    XZZ      -4.1006    YZZ       0.1461
       ZZZ       0.0000
    Hexadecapole Moments (Debye-Ang^3)
      XXXX    -353.2650   XXXY      -6.0554   XXYY     -68.6405
      XYYY      -1.0125   YYYY     -48.2760   XXXZ       0.0000
      XXYZ      -0.0000   XYYZ      -0.0000   YYYZ      -0.0000
      XXZZ     -65.8912   XYZZ      -0.1162   YYZZ     -12.0823
      XZZZ       0.0000   YZZZ      -0.0000   ZZZZ     -26.7388
 -----------------------------------------------------------------
 DrvMan completing analytic gradient of the correlated energy
 Correlated dipole moment
            1
    1   0.5176198
    2  -0.0931031
    3   0.0000000
 Energy read as -668.450682904
 Full Analytical Gradient: (in a.u., or Hartree/Bohr)
             1             2             3             4
    1    0.00014236    0.00041379   -0.00072504    0.00016889
    2    0.00000267    0.00049862   -0.00037424   -0.00012705
    3    0.00000000   -0.00000000    0.00000000   -0.00000000
 Gradient time:  CPU 1.46 s  wall 1.45 s
 ----------------------------------------------------------------
             Standard Nuclear Orientation (Angstroms)
    I     Atom           X                Y                Z
 ----------------------------------------------------------------
    1      Cl      1.5349201028    -0.0501374546    -0.0000000000
    2      N      -0.1079084541     0.5092350188     0.0000000000
    3      N      -0.8575478693    -0.4565280666    -0.0000000000
    4      F      -2.1483830538     0.0544875626     0.0000000000
 ----------------------------------------------------------------
 Nuclear Repulsion Energy =   145.3776271947 hartrees
 There are       20 alpha and       20 beta electrons

                       Distance Matrix (Angstroms)
             Cl(  1)   N (  2)   N (  3)
   N (  2)  1.735449
   N (  3)  2.426738  1.222562
   F (  4)  3.684789  2.090534  1.388306

 Requested basis set is 6-311++G(d,p)
 There are 31 shells and 96 basis functions
 A cutoff of  1.0D-14 yielded    464 shell pairs
 There are      4620 function pairs (      5024 Cartesian)
 Smallest overlap matrix eigenvalue = 2.57E-04
 Guess MOs from SCF MO coefficient file

 -----------------------------------------------------------------------
  General SCF calculation program by
  Eric Jon Sundstrom, Paul Horn, Yuezhi Mao, Dmitri Zuev, Alec White,
  David Stuck, Shaama M.S., Shane Yost, Joonho Lee, David Small,
  Daniel Levine, Susi Lehtola, Hugh Burton, Evgeny Epifanovsky
 -----------------------------------------------------------------------
 Hartree-Fock
 using 6 threads for integral computing
 -------------------------------------------------------
 OpenMP Integral computing Module                
 Release: version 2.0, May 2017, Q-Chem Inc. Pleasanton 
 -------------------------------------------------------
 A restricted SCF calculation will be
 performed using DIIS
 SCF converges when DIIS error is below 1.0e-08
 ---------------------------------------
  Cycle       Energy         DIIS error
 ---------------------------------------
    1    -667.7380206641      4.53e-05  
    2    -667.7380227887      1.27e-05  
    3    -667.7380229840      7.06e-06  
    4    -667.7380230365      1.64e-06  
    5    -667.7380230413      6.52e-07  
    6    -667.7380230422      2.65e-07  
    7    -667.7380230424      1.21e-07  
    8    -667.7380230424      4.18e-08  
    9    -667.7380230424      1.06e-08  
   10    -667.7380230424      2.97e-09  Convergence criterion met
 ---------------------------------------
 SCF time:   CPU 3.32s  wall 1.00s 
 SCF   energy in the final basis set =     -667.7380230424
 Total energy in the final basis set =     -667.7380230424


 ------------------------------------------------------------------------------

   CCMAN2: suite of methods based on coupled cluster
           and equation of motion theories.

   Components:
   * libvmm-1.3-trunk
     by Evgeny Epifanovsky, Ilya Kaliman.
   * libtensor-2.5-trunk
     by Evgeny Epifanovsky, Michael Wormit, Dmitry Zuev, Sam Manzer, 
        Ilya Kaliman.
   * libcc-2.5-trunk
     by Evgeny Epifanovsky, Arik Landau, Tomasz Kus, Kirill Khistyaev, 
        Dmitry Zuev, Prashant Manohar, Xintian Feng, Anna Krylov, 
        Matthew Goldey, Alec White, Thomas Jagau, Kaushik Nanda, 
        Anastasia Gunina, Alexander Kunitsa, Joonho Lee.

   CCMAN original authors:
   Anna I. Krylov, C. David Sherrill, Steven R. Gwaltney,
   Edward F. C. Byrd (2000)
   Sergey V. Levchenko, Lyudmila V. Slipchenko, Tao Wang,
   Ana-Maria C. Cristian (2003)
   Piotr A. Pieniazek, C. Melania Oana, Evgeny Epifanovsky (2007)
   Prashant Manohar (2009)

 ------------------------------------------------------------------------------


 Allocating and initializing 63808MB of RAM...
 Calculation will run on 6 cores.


 Alpha MOs, Restricted
 -- Occupied --                  
-104.91  -26.36  -15.78  -15.75  -10.63   -8.10   -8.10   -8.10
  1 A     2 A     3 A     4 A     5 A     6 A     7 A     8 A                  
 -1.685  -1.440  -1.159  -0.912  -0.766  -0.757  -0.747  -0.632
  9 A    10 A    11 A    12 A    13 A    14 A    15 A    16 A                  
 -0.612  -0.532  -0.490  -0.486
 17 A    18 A    19 A    20 A                                                  
 -- Virtual --                   
  0.060   0.064   0.089   0.115   0.117   0.147   0.155   0.177
 21 A    22 A    23 A    24 A    25 A    26 A    27 A    28 A                  
  0.192   0.210   0.234   0.257   0.290   0.309   0.339   0.369
 29 A    30 A    31 A    32 A    33 A    34 A    35 A    36 A                  
  0.369   0.453   0.507   0.561   0.569   0.578   0.602   0.801
 37 A    38 A    39 A    40 A    41 A    42 A    43 A    44 A                  
  0.894   0.912   0.963   0.986   1.036   1.095   1.098   1.154
 45 A    46 A    47 A    48 A    49 A    50 A    51 A    52 A                  
  1.165   1.236   1.338   1.376   1.460   1.537   1.612   1.628
 53 A    54 A    55 A    56 A    57 A    58 A    59 A    60 A                  
  1.865   2.008   2.046   2.160   2.349   2.396   2.569   2.593
 61 A    62 A    63 A    64 A    65 A    66 A    67 A    68 A                  
  2.606   2.668   2.889   2.997   3.047   3.310   4.019   4.038
 69 A    70 A    71 A    72 A    73 A    74 A    75 A    76 A                  
  4.162   4.174   4.214   4.255   4.395   4.405   4.483   5.055
 77 A    78 A    79 A    80 A    81 A    82 A    83 A    84 A                  
  5.508   6.885   6.946   7.166  10.315  26.596  26.645  27.054
 85 A    86 A    87 A    88 A    89 A    90 A    91 A    92 A                  
 36.542  37.013  68.712 219.155
 93 A    94 A    95 A    96 A                                                  

 Beta MOs, Restricted
 -- Occupied --                  
-104.91  -26.36  -15.78  -15.75  -10.63   -8.10   -8.10   -8.10
  1 A     2 A     3 A     4 A     5 A     6 A     7 A     8 A                  
 -1.685  -1.440  -1.159  -0.912  -0.766  -0.757  -0.747  -0.632
  9 A    10 A    11 A    12 A    13 A    14 A    15 A    16 A                  
 -0.612  -0.532  -0.490  -0.486
 17 A    18 A    19 A    20 A                                                  
 -- Virtual --                   
  0.060   0.064   0.089   0.115   0.117   0.147   0.155   0.177
 21 A    22 A    23 A    24 A    25 A    26 A    27 A    28 A                  
  0.192   0.210   0.234   0.257   0.290   0.309   0.339   0.369
 29 A    30 A    31 A    32 A    33 A    34 A    35 A    36 A                  
  0.369   0.453   0.507   0.561   0.569   0.578   0.602   0.801
 37 A    38 A    39 A    40 A    41 A    42 A    43 A    44 A                  
  0.894   0.912   0.963   0.986   1.036   1.095   1.098   1.154
 45 A    46 A    47 A    48 A    49 A    50 A    51 A    52 A                  
  1.165   1.236   1.338   1.376   1.460   1.537   1.612   1.628
 53 A    54 A    55 A    56 A    57 A    58 A    59 A    60 A                  
  1.865   2.008   2.046   2.160   2.349   2.396   2.569   2.593
 61 A    62 A    63 A    64 A    65 A    66 A    67 A    68 A                  
  2.606   2.668   2.889   2.997   3.047   3.310   4.019   4.038
 69 A    70 A    71 A    72 A    73 A    74 A    75 A    76 A                  
  4.162   4.174   4.214   4.255   4.395   4.405   4.483   5.055
 77 A    78 A    79 A    80 A    81 A    82 A    83 A    84 A                  
  5.508   6.885   6.946   7.166  10.315  26.596  26.645  27.054
 85 A    86 A    87 A    88 A    89 A    90 A    91 A    92 A                  
 36.542  37.013  68.712 219.155
 93 A    94 A    95 A    96 A                                                  

 Occupation and symmetry of molecular orbitals

 Point group: C1 (1 irreducible representation).

                           A     All 
 -------------------------------------
 All molecular orbitals:
  - Alpha                  96    96  
  - Beta                   96    96  
 -------------------------------------
 Alpha orbitals:
  - Frozen occupied        8     8   
  - Active occupied        12    12  
  - Active virtual         76    76  
  - Frozen virtual         0     0   
 -------------------------------------
 Beta orbitals:
  - Frozen occupied        8     8   
  - Active occupied        12    12  
  - Active virtual         76    76  
  - Frozen virtual         0     0   
 -------------------------------------

 Import integrals:   CPU 0.00 s  wall 0.00 s

 Import integrals:   CPU 14.80 s  wall 4.33 s

 MP2 amplitudes:   CPU 0.05 s  wall 0.03 s

Running a double precision version
           CCSD T amplitudes will be solved using DIIS.

           Start     Size      MaxIter   EConv     TConv     
           3         7         100       1.00e-07  1.00e-05  
 ------------------------------------------------------------------------------
           Energy (a.u.)   Ediff      Tdiff       Comment
 ------------------------------------------------------------------------------
          -668.43538425                           
     1    -668.42285956   1.25e-02   7.43e-01     
     2    -668.44841742   2.56e-02   9.85e-02     
     3    -668.44686153   1.56e-03   4.30e-02     
     4    -668.44960095   2.74e-03   1.66e-02     Switched to DIIS steps.
     5    -668.45058643   9.85e-04   1.16e-02     
     6    -668.45067294   8.65e-05   2.81e-03     
     7    -668.45067820   5.26e-06   1.07e-03     
     8    -668.45067938   1.18e-06   3.37e-04     
     9    -668.45068165   2.27e-06   1.89e-04     
    10    -668.45068200   3.48e-07   6.44e-05     
    11    -668.45068237   3.70e-07   2.62e-05     
    12    -668.45068232   4.75e-08   1.23e-05     
    13    -668.45068234   2.40e-08   3.65e-06     
 ------------------------------------------------------------------------------
          -668.45068234                           CCSD T converged.

End of double precision
 SCF energy                 = -667.73802304
 MP2 energy                 = -668.43538425
 CCSD correlation energy     =   -0.71265930
 CCSD total energy           = -668.45068234

 CCSD  T1^2 = 0.0118  T2^2 = 0.2346  Leading amplitudes:

 Amplitude    Orbitals with energies
  0.0275       17 (A) A                  ->    21 (A) A                   
              -0.6116                          0.0597                     
  0.0275       17 (A) B                  ->    21 (A) B                   
              -0.6116                          0.0597                     
  0.0231       15 (A) A                  ->    21 (A) A                   
              -0.7474                          0.0597                     
  0.0231       15 (A) B                  ->    21 (A) B                   
              -0.7474                          0.0597                     

 Amplitude    Orbitals with energies
 -0.0620       17 (A) A      17 (A) B    ->    21 (A) A      21 (A) B     
              -0.6116       -0.6116            0.0597        0.0597       
  0.0620       17 (A) A      17 (A) B    ->    21 (A) B      21 (A) A     
              -0.6116       -0.6116            0.0597        0.0597       
  0.0620       17 (A) B      17 (A) A    ->    21 (A) A      21 (A) B     
              -0.6116       -0.6116            0.0597        0.0597       
 -0.0620       17 (A) B      17 (A) A    ->    21 (A) B      21 (A) A     
              -0.6116       -0.6116            0.0597        0.0597       

 Computing CCSD intemediates for later calculations in double precision
 Finished.

Running a double precision version
           CCSD Lambda amplitudes will be solved using DIIS.
           Start     Size      MaxIter   EConv     LConv     
           3         7         100       1.00e-07  1.00e-05  
 ------------------------------------------------------------------------------
            Enorm      Ldiff       Comment
 ------------------------------------------------------------------------------
     1     5.25e-02   3.55e-02     
     2     1.62e-02   5.88e-03     
     3     6.95e-03   1.06e-03     
     4     3.62e-03   1.08e-03     Switched to DIIS steps.
     5     1.19e-03   6.23e-04     
     6     5.88e-04   1.69e-04     
     7     2.02e-04   4.23e-05     
     8     8.40e-05   3.42e-06     
     9     2.89e-05   7.59e-06     
    10     9.98e-06   2.22e-06     
    11     4.72e-06   5.69e-07     
    12     1.89e-06   1.86e-07     
    13     1.06e-06   1.99e-09     
    14     4.77e-07   4.18e-08     
    15     2.15e-07   9.30e-09     
    16     1.10e-07   8.50e-09     
    17     4.66e-08   4.95e-09     
 ------------------------------------------------------------------------------
                                   CCSD Lambda converged.

 Computing density matrices in double precision...
           Orbital response amplitudes will be solved using DIIS.
           Start     Size      MaxIter   EConv     LConv     
           3         7         100       1.00e-06  1.00e-06  
 ------------------------------------------------------------------------------
            Enorm      Ldiff       Comment
 ------------------------------------------------------------------------------
     1     8.73e-02   9.95e-04     
     2     6.90e-02   2.09e-02     
     3     7.31e-02   2.54e-02     
     4     5.59e-03   3.24e-02     Switched to DIIS steps.
     5     1.12e-03   1.01e-03     
     6     6.23e-04   8.13e-05     
     7     2.94e-04   9.14e-05     
     8     9.09e-05   1.84e-05     
     9     2.09e-05   2.20e-06     
    10     5.36e-06   1.48e-06     
    11     1.41e-06   4.28e-07     
    12     5.42e-07   9.44e-08     
 ------------------------------------------------------------------------------
                                   Orbital response converged.

 Computing density matrices... Done.
 CCSD calculation:   CPU 381.99 s  wall 72.39 s

 Transferring MO TPDM to AO TPDM
 Transferring g2_o1o1o1o1
 Transferring g2_o1o1o1v1
 Transferring g2_o1o1v1v1
 Transferring g2_o1v1o1v1
 Transferring g2_o1v1v1v1
 Transferring g2_v1v1v1v1
 Adding separable TPDM
 Computing TPDM gradient
 --------------------------------------------------------
 2e gradient
  Atom          X               Y               Z
 --------------------------------------------------------
    1        -18.737716        2.749757        0.000000  
    2         -1.162663      -15.401296       -0.000000  
    3          6.089403       15.096586        0.000000  
    4         13.810976       -2.445047        0.000000  
 --------------------------------------------------------
 --------------------------------------------------------
 Final gradient
  Atom          X               Y               Z
 --------------------------------------------------------
    1        -18.737716        2.749757        0.000000  
    2         -1.162663      -15.401296       -0.000000  
    3          6.089403       15.096586        0.000000  
    4         13.810976       -2.445047        0.000000  
 --------------------------------------------------------
 Analytic gradient from two-electron contribution:   CPU 107.25 s  wall 31.42 s

 Total ccman2 time:   CPU 507.56 s  wall 109.63 s


 --------------------------------------------------------------

                    Orbital Energies (a.u.)
 --------------------------------------------------------------

 Alpha MOs
 -- Occupied --
******* -26.361 -15.785 -15.745 -10.634  -8.103  -8.099  -8.099
 -1.685  -1.440  -1.159  -0.912  -0.766  -0.757  -0.747  -0.632
 -0.612  -0.532  -0.490  -0.486
 -- Virtual --
  0.060   0.064   0.089   0.115   0.117   0.147   0.155   0.177
  0.192   0.210   0.234   0.257   0.290   0.309   0.339   0.369
  0.369   0.453   0.507   0.561   0.569   0.578   0.602   0.801
  0.894   0.912   0.963   0.986   1.036   1.095   1.098   1.154
  1.165   1.236   1.338   1.376   1.460   1.537   1.612   1.628
  1.865   2.008   2.046   2.160   2.349   2.396   2.569   2.593
  2.606   2.668   2.889   2.997   3.047   3.310   4.019   4.038
  4.162   4.174   4.214   4.255   4.395   4.405   4.483   5.055
  5.508   6.885   6.946   7.166  10.315  26.596  26.645  27.054
 36.542  37.013  68.712 219.155
 --------------------------------------------------------------

          Ground-State Mulliken Net Atomic Charges

     Atom                 Charge (a.u.)
  ----------------------------------------
      1 Cl                    0.002060
      2 N                     0.161014
      3 N                    -0.138795
      4 F                    -0.024280
  ----------------------------------------
  Sum of atomic charges =    -0.000000

 -----------------------------------------------------------------
                    Cartesian Multipole Moments
 -----------------------------------------------------------------
    Charge (ESU x 10^10)
                -0.0000
    Dipole Moment (Debye)
         X       1.3204      Y      -0.2356      Z       0.0000
       Tot       1.3413
    Quadrupole Moments (Debye-Ang)
        XX     -29.0826     XY      -0.2918     YY     -30.2863
        XZ      -0.0000     YZ      -0.0000     ZZ     -27.8880
    Octopole Moments (Debye-Ang^2)
       XXX       2.3307    XXY      -1.5264    XYY      -2.6645
       YYY       0.1840    XXZ       0.0000    XYZ       0.0000
       YYZ      -0.0000    XZZ      -4.1044    YZZ       0.1412
       ZZZ       0.0000
    Hexadecapole Moments (Debye-Ang^3)
      XXXX    -353.2503   XXXY      -6.0388   XXYY     -68.6296
      XYYY      -0.9898   YYYY     -48.2377   XXXZ       0.0000
      XXYZ      -0.0000   XYYZ      -0.0000   YYYZ      -0.0000
      XXZZ     -65.8867   XYZZ      -0.1094   YYZZ     -12.0756
      XZZZ       0.0000   YZZZ      -0.0000   ZZZZ     -26.7345
 -----------------------------------------------------------------
 DrvMan completing analytic gradient of the correlated energy
 Correlated dipole moment
            1
    1   0.5194944
    2  -0.0926912
    3   0.0000000
 Energy read as -668.450682342
 Full Analytical Gradient: (in a.u., or Hartree/Bohr)
             1             2             3             4
    1    0.00001981   -0.00058181    0.00057506   -0.00001305
    2   -0.00002419   -0.00094320    0.00112577   -0.00015838
    3    0.00000000   -0.00000000    0.00000000   -0.00000000
 Gradient time:  CPU 1.47 s  wall 1.49 s
 ----------------------------------------------------------------
             Standard Nuclear Orientation (Angstroms)
    I     Atom           X                Y                Z
 ----------------------------------------------------------------
    1      Cl      1.5349201028    -0.0501374546    -0.0000000000
    2      N      -0.1079084541     0.5092350188     0.0000000000
    3      N      -0.8575478693    -0.4585280666    -0.0000000000
    4      F      -2.1483830538     0.0544875626     0.0000000000
 ----------------------------------------------------------------
 Nuclear Repulsion Energy =   145.3339056279 hartrees
 There are       20 alpha and       20 beta electrons

                       Distance Matrix (Angstroms)
             Cl(  1)   N (  2)   N (  3)
   N (  2)  1.735449
   N (  3)  2.427074  1.224142
   F (  4)  3.684789  2.090534  1.389043

 Requested basis set is 6-311++G(d,p)
 There are 31 shells and 96 basis functions
 A cutoff of  1.0D-14 yielded    464 shell pairs
 There are      4620 function pairs (      5024 Cartesian)
 Smallest overlap matrix eigenvalue = 2.59E-04
 Guess MOs from SCF MO coefficient file

 -----------------------------------------------------------------------
  General SCF calculation program by
  Eric Jon Sundstrom, Paul Horn, Yuezhi Mao, Dmitri Zuev, Alec White,
  David Stuck, Shaama M.S., Shane Yost, Joonho Lee, David Small,
  Daniel Levine, Susi Lehtola, Hugh Burton, Evgeny Epifanovsky
 -----------------------------------------------------------------------
 Hartree-Fock
 using 6 threads for integral computing
 -------------------------------------------------------
 OpenMP Integral computing Module                
 Release: version 2.0, May 2017, Q-Chem Inc. Pleasanton 
 -------------------------------------------------------
 A restricted SCF calculation will be
 performed using DIIS
 SCF converges when DIIS error is below 1.0e-08
 ---------------------------------------
  Cycle       Energy         DIIS error
 ---------------------------------------
    1    -667.7377631051      5.61e-05  
    2    -667.7377666025      1.55e-05  
    3    -667.7377669661      7.85e-06  
    4    -667.7377670476      2.51e-06  
    5    -667.7377670589      9.31e-07  
    6    -667.7377670610      3.84e-07  
    7    -667.7377670614      1.41e-07  
    8    -667.7377670615      6.19e-08  
    9    -667.7377670615      1.78e-08  
   10    -667.7377670614      5.57e-09  Convergence criterion met
 ---------------------------------------
 SCF time:   CPU 3.26s  wall 0.00s 
 SCF   energy in the final basis set =     -667.7377670614
 Total energy in the final basis set =     -667.7377670614


 ------------------------------------------------------------------------------

   CCMAN2: suite of methods based on coupled cluster
           and equation of motion theories.

   Components:
   * libvmm-1.3-trunk
     by Evgeny Epifanovsky, Ilya Kaliman.
   * libtensor-2.5-trunk
     by Evgeny Epifanovsky, Michael Wormit, Dmitry Zuev, Sam Manzer, 
        Ilya Kaliman.
   * libcc-2.5-trunk
     by Evgeny Epifanovsky, Arik Landau, Tomasz Kus, Kirill Khistyaev, 
        Dmitry Zuev, Prashant Manohar, Xintian Feng, Anna Krylov, 
        Matthew Goldey, Alec White, Thomas Jagau, Kaushik Nanda, 
        Anastasia Gunina, Alexander Kunitsa, Joonho Lee.

   CCMAN original authors:
   Anna I. Krylov, C. David Sherrill, Steven R. Gwaltney,
   Edward F. C. Byrd (2000)
   Sergey V. Levchenko, Lyudmila V. Slipchenko, Tao Wang,
   Ana-Maria C. Cristian (2003)
   Piotr A. Pieniazek, C. Melania Oana, Evgeny Epifanovsky (2007)
   Prashant Manohar (2009)

 ------------------------------------------------------------------------------


 Allocating and initializing 63808MB of RAM...
 Calculation will run on 6 cores.


 Alpha MOs, Restricted
 -- Occupied --                  
-104.91  -26.36  -15.79  -15.75  -10.63   -8.10   -8.10   -8.10
  1 A     2 A     3 A     4 A     5 A     6 A     7 A     8 A                  
 -1.685  -1.439  -1.159  -0.912  -0.766  -0.756  -0.747  -0.632
  9 A    10 A    11 A    12 A    13 A    14 A    15 A    16 A                  
 -0.611  -0.533  -0.490  -0.486
 17 A    18 A    19 A    20 A                                                  
 -- Virtual --                   
  0.059   0.064   0.089   0.115   0.117   0.147   0.155   0.177
 21 A    22 A    23 A    24 A    25 A    26 A    27 A    28 A                  
  0.192   0.210   0.234   0.257   0.289   0.309   0.338   0.369
 29 A    30 A    31 A    32 A    33 A    34 A    35 A    36 A                  
  0.369   0.454   0.507   0.561   0.569   0.578   0.601   0.802
 37 A    38 A    39 A    40 A    41 A    42 A    43 A    44 A                  
  0.895   0.912   0.963   0.986   1.035   1.094   1.098   1.154
 45 A    46 A    47 A    48 A    49 A    50 A    51 A    52 A                  
  1.165   1.236   1.338   1.376   1.460   1.537   1.612   1.628
 53 A    54 A    55 A    56 A    57 A    58 A    59 A    60 A                  
  1.864   2.007   2.047   2.160   2.349   2.397   2.569   2.593
 61 A    62 A    63 A    64 A    65 A    66 A    67 A    68 A                  
  2.606   2.666   2.889   2.996   3.046   3.309   4.018   4.038
 69 A    70 A    71 A    72 A    73 A    74 A    75 A    76 A                  
  4.162   4.174   4.214   4.254   4.393   4.404   4.481   5.056
 77 A    78 A    79 A    80 A    81 A    82 A    83 A    84 A                  
  5.507   6.885   6.946   7.164  10.315  26.596  26.645  27.054
 85 A    86 A    87 A    88 A    89 A    90 A    91 A    92 A                  
 36.543  37.007  68.712 219.155
 93 A    94 A    95 A    96 A                                                  

 Beta MOs, Restricted
 -- Occupied --                  
-104.91  -26.36  -15.79  -15.75  -10.63   -8.10   -8.10   -8.10
  1 A     2 A     3 A     4 A     5 A     6 A     7 A     8 A                  
 -1.685  -1.439  -1.159  -0.912  -0.766  -0.756  -0.747  -0.632
  9 A    10 A    11 A    12 A    13 A    14 A    15 A    16 A                  
 -0.611  -0.533  -0.490  -0.486
 17 A    18 A    19 A    20 A                                                  
 -- Virtual --                   
  0.059   0.064   0.089   0.115   0.117   0.147   0.155   0.177
 21 A    22 A    23 A    24 A    25 A    26 A    27 A    28 A                  
  0.192   0.210   0.234   0.257   0.289   0.309   0.338   0.369
 29 A    30 A    31 A    32 A    33 A    34 A    35 A    36 A                  
  0.369   0.454   0.507   0.561   0.569   0.578   0.601   0.802
 37 A    38 A    39 A    40 A    41 A    42 A    43 A    44 A                  
  0.895   0.912   0.963   0.986   1.035   1.094   1.098   1.154
 45 A    46 A    47 A    48 A    49 A    50 A    51 A    52 A                  
  1.165   1.236   1.338   1.376   1.460   1.537   1.612   1.628
 53 A    54 A    55 A    56 A    57 A    58 A    59 A    60 A                  
  1.864   2.007   2.047   2.160   2.349   2.397   2.569   2.593
 61 A    62 A    63 A    64 A    65 A    66 A    67 A    68 A                  
  2.606   2.666   2.889   2.996   3.046   3.309   4.018   4.038
 69 A    70 A    71 A    72 A    73 A    74 A    75 A    76 A                  
  4.162   4.174   4.214   4.254   4.393   4.404   4.481   5.056
 77 A    78 A    79 A    80 A    81 A    82 A    83 A    84 A                  
  5.507   6.885   6.946   7.164  10.315  26.596  26.645  27.054
 85 A    86 A    87 A    88 A    89 A    90 A    91 A    92 A                  
 36.543  37.007  68.712 219.155
 93 A    94 A    95 A    96 A                                                  

 Occupation and symmetry of molecular orbitals

 Point group: C1 (1 irreducible representation).

                           A     All 
 -------------------------------------
 All molecular orbitals:
  - Alpha                  96    96  
  - Beta                   96    96  
 -------------------------------------
 Alpha orbitals:
  - Frozen occupied        8     8   
  - Active occupied        12    12  
  - Active virtual         76    76  
  - Frozen virtual         0     0   
 -------------------------------------
 Beta orbitals:
  - Frozen occupied        8     8   
  - Active occupied        12    12  
  - Active virtual         76    76  
  - Frozen virtual         0     0   
 -------------------------------------

 Import integrals:   CPU 0.00 s  wall 0.00 s

 Import integrals:   CPU 15.67 s  wall 4.31 s

 MP2 amplitudes:   CPU 0.08 s  wall 0.06 s

Running a double precision version
           CCSD T amplitudes will be solved using DIIS.

           Start     Size      MaxIter   EConv     TConv     
           3         7         100       1.00e-07  1.00e-05  
 ------------------------------------------------------------------------------
           Energy (a.u.)   Ediff      Tdiff       Comment
 ------------------------------------------------------------------------------
          -668.43544128                           
     1    -668.42279256   1.26e-02   7.43e-01     
     2    -668.44842326   2.56e-02   9.86e-02     
     3    -668.44684698   1.58e-03   4.31e-02     
     4    -668.44959693   2.75e-03   1.66e-02     Switched to DIIS steps.
     5    -668.45058565   9.89e-04   1.16e-02     
     6    -668.45067280   8.72e-05   2.82e-03     
     7    -668.45067807   5.27e-06   1.07e-03     
     8    -668.45067923   1.16e-06   3.38e-04     
     9    -668.45068151   2.27e-06   1.89e-04     
    10    -668.45068186   3.51e-07   6.47e-05     
    11    -668.45068223   3.72e-07   2.64e-05     
    12    -668.45068218   4.72e-08   1.24e-05     
    13    -668.45068221   2.44e-08   3.67e-06     
 ------------------------------------------------------------------------------
          -668.45068221                           CCSD T converged.

End of double precision
 SCF energy                 = -667.73776706
 MP2 energy                 = -668.43544128
 CCSD correlation energy     =   -0.71291514
 CCSD total energy           = -668.45068221

 CCSD  T1^2 = 0.0118  T2^2 = 0.2349  Leading amplitudes:

 Amplitude    Orbitals with energies
  0.0275       17 (A) A                  ->    21 (A) A                   
              -0.6114                          0.0590                     
  0.0275       17 (A) B                  ->    21 (A) B                   
              -0.6114                          0.0590                     
 -0.0231       15 (A) A                  ->    21 (A) A                   
              -0.7471                          0.0590                     
 -0.0231       15 (A) B                  ->    21 (A) B                   
              -0.7471                          0.0590                     

 Amplitude    Orbitals with energies
 -0.0622       17 (A) A      17 (A) B    ->    21 (A) A      21 (A) B     
              -0.6114       -0.6114            0.0590        0.0590       
  0.0622       17 (A) A      17 (A) B    ->    21 (A) B      21 (A) A     
              -0.6114       -0.6114            0.0590        0.0590       
  0.0622       17 (A) B      17 (A) A    ->    21 (A) A      21 (A) B     
              -0.6114       -0.6114            0.0590        0.0590       
 -0.0622       17 (A) B      17 (A) A    ->    21 (A) B      21 (A) A     
              -0.6114       -0.6114            0.0590        0.0590       

 Computing CCSD intemediates for later calculations in double precision
 Finished.

Running a double precision version
           CCSD Lambda amplitudes will be solved using DIIS.
           Start     Size      MaxIter   EConv     LConv     
           3         7         100       1.00e-07  1.00e-05  
 ------------------------------------------------------------------------------
            Enorm      Ldiff       Comment
 ------------------------------------------------------------------------------
     1     5.27e-02   3.56e-02     
     2     1.62e-02   5.89e-03     
     3     6.98e-03   1.06e-03     
     4     3.63e-03   1.08e-03     Switched to DIIS steps.
     5     1.20e-03   6.25e-04     
     6     5.91e-04   1.70e-04     
     7     2.03e-04   4.27e-05     
     8     8.47e-05   3.44e-06     
     9     2.92e-05   7.68e-06     
    10     1.01e-05   2.24e-06     
    11     4.78e-06   5.78e-07     
    12     1.92e-06   1.90e-07     
    13     1.07e-06   2.18e-09     
    14     4.84e-07   4.24e-08     
    15     2.18e-07   9.25e-09     
    16     1.11e-07   8.60e-09     
    17     4.72e-08   4.99e-09     
 ------------------------------------------------------------------------------
                                   CCSD Lambda converged.

 Computing density matrices in double precision...
           Orbital response amplitudes will be solved using DIIS.
           Start     Size      MaxIter   EConv     LConv     
           3         7         100       1.00e-06  1.00e-06  
 ------------------------------------------------------------------------------
            Enorm      Ldiff       Comment
 ------------------------------------------------------------------------------
     1     8.75e-02   1.09e-03     
     2     6.93e-02   2.10e-02     
     3     7.35e-02   2.55e-02     
     4     5.59e-03   3.26e-02     Switched to DIIS steps.
     5     1.11e-03   1.01e-03     
     6     6.16e-04   8.16e-05     
     7     2.94e-04   9.37e-05     
     8     9.22e-05   1.73e-05     
     9     2.12e-05   2.43e-06     
    10     5.45e-06   1.48e-06     
    11     1.44e-06   4.34e-07     
    12     5.59e-07   9.79e-08     
 ------------------------------------------------------------------------------
                                   Orbital response converged.

 Computing density matrices... Done.
 CCSD calculation:   CPU 382.18 s  wall 72.40 s

 Transferring MO TPDM to AO TPDM
 Transferring g2_o1o1o1o1
 Transferring g2_o1o1o1v1
 Transferring g2_o1o1v1v1
 Transferring g2_o1v1o1v1
 Transferring g2_o1v1v1v1
 Transferring g2_v1v1v1v1
 Adding separable TPDM
 Computing TPDM gradient
 --------------------------------------------------------
 2e gradient
  Atom          X               Y               Z
 --------------------------------------------------------
    1        -18.735476        2.746208        0.000000  
    2         -1.129060      -15.393968        0.000000  
    3          6.066138       15.105063       -0.000000  
    4         13.798398       -2.457303        0.000000  
 --------------------------------------------------------
 --------------------------------------------------------
 Final gradient
  Atom          X               Y               Z
 --------------------------------------------------------
    1        -18.735476        2.746208        0.000000  
    2         -1.129060      -15.393968        0.000000  
    3          6.066138       15.105063       -0.000000  
    4         13.798398       -2.457303        0.000000  
 --------------------------------------------------------
 Analytic gradient from two-electron contribution:   CPU 104.78 s  wall 31.69 s

 Total ccman2 time:   CPU 508.74 s  wall 110.68 s


 --------------------------------------------------------------

                    Orbital Energies (a.u.)
 --------------------------------------------------------------

 Alpha MOs
 -- Occupied --
******* -26.361 -15.785 -15.746 -10.634  -8.103  -8.099  -8.099
 -1.685  -1.439  -1.159  -0.912  -0.766  -0.756  -0.747  -0.632
 -0.611  -0.533  -0.490  -0.486
 -- Virtual --
  0.059   0.064   0.089   0.115   0.117   0.147   0.155   0.177
  0.192   0.210   0.234   0.257   0.289   0.309   0.338   0.369
  0.369   0.454   0.507   0.561   0.569   0.578   0.601   0.802
  0.895   0.912   0.963   0.986   1.035   1.094   1.098   1.154
  1.165   1.236   1.338   1.376   1.460   1.537   1.612   1.628
  1.864   2.007   2.047   2.160   2.349   2.397   2.569   2.593
  2.606   2.666   2.889   2.996   3.046   3.309   4.018   4.038
  4.162   4.174   4.214   4.254   4.393   4.404   4.481   5.056
  5.507   6.885   6.946   7.164  10.315  26.596  26.645  27.054
 36.543  37.007  68.712 219.155
 --------------------------------------------------------------

          Ground-State Mulliken Net Atomic Charges

     Atom                 Charge (a.u.)
  ----------------------------------------
      1 Cl                    0.001723
      2 N                     0.160456
      3 N                    -0.137435
      4 F                    -0.024744
  ----------------------------------------
  Sum of atomic charges =    -0.000000

 -----------------------------------------------------------------
                    Cartesian Multipole Moments
 -----------------------------------------------------------------
    Charge (ESU x 10^10)
                -0.0000
    Dipole Moment (Debye)
         X       1.3221      Y      -0.2374      Z      -0.0000
       Tot       1.3433
    Quadrupole Moments (Debye-Ang)
        XX     -29.0927     XY      -0.2890     YY     -30.2844
        XZ       0.0000     YZ      -0.0000     ZZ     -27.8912
    Octopole Moments (Debye-Ang^2)
       XXX       2.3429    XXY      -1.5163    XYY      -2.6644
       YYY       0.2199    XXZ      -0.0000    XYZ       0.0000
       YYZ      -0.0000    XZZ      -4.1010    YZZ       0.1512
       ZZZ      -0.0000
    Hexadecapole Moments (Debye-Ang^3)
      XXXX    -353.3184   XXXY      -6.0718   XXYY     -68.6375
      XYYY      -1.0180   YYYY     -48.2921   XXXZ       0.0000
      XXYZ      -0.0000   XYYZ      -0.0000   YYYZ      -0.0000
      XXZZ     -65.8924   XYZZ      -0.1181   YYZZ     -12.0847
      XZZZ      -0.0000   YZZZ      -0.0000   ZZZZ     -26.7375
 -----------------------------------------------------------------
 DrvMan completing analytic gradient of the correlated energy
 Correlated dipole moment
            1
    1   0.5201555
    2  -0.0934120
    3  -0.0000000
 Energy read as -668.450682206
 Full Analytical Gradient: (in a.u., or Hartree/Bohr)
             1             2             3             4
    1   -0.00000333    0.00038095   -0.00010230   -0.00027531
    2   -0.00007309    0.00099981   -0.00119670    0.00026998
    3    0.00000000   -0.00000000    0.00000000    0.00000000
 Gradient time:  CPU 1.45 s  wall 1.46 s
 ----------------------------------------------------------------
             Standard Nuclear Orientation (Angstroms)
    I     Atom           X                Y                Z
 ----------------------------------------------------------------
    1      Cl      1.5349201028    -0.0501374546    -0.0000000000
    2      N      -0.1079084541     0.5092350188     0.0000000000
    3      N      -0.8575478693    -0.4575280666     0.0010000000
    4      F      -2.1483830538     0.0544875626     0.0000000000
 ----------------------------------------------------------------
 Nuclear Repulsion Energy =   145.3557504195 hartrees
 There are       20 alpha and       20 beta electrons

                       Distance Matrix (Angstroms)
             Cl(  1)   N (  2)   N (  3)
   N (  2)  1.735449
   N (  3)  2.426906  1.223352
   F (  4)  3.684789  2.090534  1.388674

 Requested basis set is 6-311++G(d,p)
 There are 31 shells and 96 basis functions
 A cutoff of  1.0D-14 yielded    464 shell pairs
 There are      4620 function pairs (      5024 Cartesian)
 Smallest overlap matrix eigenvalue = 2.58E-04
 Guess MOs from SCF MO coefficient file

 -----------------------------------------------------------------------
  General SCF calculation program by
  Eric Jon Sundstrom, Paul Horn, Yuezhi Mao, Dmitri Zuev, Alec White,
  David Stuck, Shaama M.S., Shane Yost, Joonho Lee, David Small,
  Daniel Levine, Susi Lehtola, Hugh Burton, Evgeny Epifanovsky
 -----------------------------------------------------------------------
 Hartree-Fock
 using 6 threads for integral computing
 -------------------------------------------------------
 OpenMP Integral computing Module                
 Release: version 2.0, May 2017, Q-Chem Inc. Pleasanton 
 -------------------------------------------------------
 A restricted SCF calculation will be
 performed using DIIS
 SCF converges when DIIS error is below 1.0e-08
 ---------------------------------------
  Cycle       Energy         DIIS error
 ---------------------------------------
    1    -667.7378941655      3.57e-05  
    2    -667.7378958648      1.02e-05  
    3    -667.7378960931      5.15e-06  
    4    -667.7378961435      2.13e-06  
    5    -667.7378961597      1.06e-06  
    6    -667.7378961651      5.42e-07  
    7    -667.7378961669      2.24e-07  
    8    -667.7378961671      9.92e-08  
    9    -667.7378961671      3.98e-08  
   10    -667.7378961671      1.08e-08  
   11    -667.7378961671      3.10e-09  Convergence criterion met
 ---------------------------------------
 SCF time:   CPU 3.65s  wall 1.00s 
 SCF   energy in the final basis set =     -667.7378961671
 Total energy in the final basis set =     -667.7378961671


 ------------------------------------------------------------------------------

   CCMAN2: suite of methods based on coupled cluster
           and equation of motion theories.

   Components:
   * libvmm-1.3-trunk
     by Evgeny Epifanovsky, Ilya Kaliman.
   * libtensor-2.5-trunk
     by Evgeny Epifanovsky, Michael Wormit, Dmitry Zuev, Sam Manzer, 
        Ilya Kaliman.
   * libcc-2.5-trunk
     by Evgeny Epifanovsky, Arik Landau, Tomasz Kus, Kirill Khistyaev, 
        Dmitry Zuev, Prashant Manohar, Xintian Feng, Anna Krylov, 
        Matthew Goldey, Alec White, Thomas Jagau, Kaushik Nanda, 
        Anastasia Gunina, Alexander Kunitsa, Joonho Lee.

   CCMAN original authors:
   Anna I. Krylov, C. David Sherrill, Steven R. Gwaltney,
   Edward F. C. Byrd (2000)
   Sergey V. Levchenko, Lyudmila V. Slipchenko, Tao Wang,
   Ana-Maria C. Cristian (2003)
   Piotr A. Pieniazek, C. Melania Oana, Evgeny Epifanovsky (2007)
   Prashant Manohar (2009)

 ------------------------------------------------------------------------------


 Allocating and initializing 63808MB of RAM...
 Calculation will run on 6 cores.


 Alpha MOs, Restricted
 -- Occupied --                  
-104.91  -26.36  -15.78  -15.75  -10.63   -8.10   -8.10   -8.10
  1 A     2 A     3 A     4 A     5 A     6 A     7 A     8 A                  
 -1.685  -1.440  -1.159  -0.912  -0.766  -0.757  -0.747  -0.632
  9 A    10 A    11 A    12 A    13 A    14 A    15 A    16 A                  
 -0.611  -0.532  -0.490  -0.486
 17 A    18 A    19 A    20 A                                                  
 -- Virtual --                   
  0.059   0.064   0.089   0.115   0.117   0.147   0.155   0.177
 21 A    22 A    23 A    24 A    25 A    26 A    27 A    28 A                  
  0.192   0.210   0.234   0.257   0.290   0.309   0.338   0.369
 29 A    30 A    31 A    32 A    33 A    34 A    35 A    36 A                  
  0.369   0.454   0.507   0.561   0.569   0.578   0.602   0.802
 37 A    38 A    39 A    40 A    41 A    42 A    43 A    44 A                  
  0.894   0.912   0.963   0.986   1.035   1.095   1.098   1.154
 45 A    46 A    47 A    48 A    49 A    50 A    51 A    52 A                  
  1.165   1.236   1.338   1.376   1.460   1.537   1.612   1.628
 53 A    54 A    55 A    56 A    57 A    58 A    59 A    60 A                  
  1.864   2.008   2.046   2.160   2.349   2.397   2.569   2.593
 61 A    62 A    63 A    64 A    65 A    66 A    67 A    68 A                  
  2.606   2.667   2.889   2.997   3.047   3.310   4.019   4.038
 69 A    70 A    71 A    72 A    73 A    74 A    75 A    76 A                  
  4.162   4.174   4.214   4.255   4.394   4.405   4.482   5.055
 77 A    78 A    79 A    80 A    81 A    82 A    83 A    84 A                  
  5.508   6.885   6.946   7.165  10.315  26.596  26.645  27.054
 85 A    86 A    87 A    88 A    89 A    90 A    91 A    92 A                  
 36.542  37.010  68.712 219.155
 93 A    94 A    95 A    96 A                                                  

 Beta MOs, Restricted
 -- Occupied --                  
-104.91  -26.36  -15.78  -15.75  -10.63   -8.10   -8.10   -8.10
  1 A     2 A     3 A     4 A     5 A     6 A     7 A     8 A                  
 -1.685  -1.440  -1.159  -0.912  -0.766  -0.757  -0.747  -0.632
  9 A    10 A    11 A    12 A    13 A    14 A    15 A    16 A                  
 -0.611  -0.532  -0.490  -0.486
 17 A    18 A    19 A    20 A                                                  
 -- Virtual --                   
  0.059   0.064   0.089   0.115   0.117   0.147   0.155   0.177
 21 A    22 A    23 A    24 A    25 A    26 A    27 A    28 A                  
  0.192   0.210   0.234   0.257   0.290   0.309   0.338   0.369
 29 A    30 A    31 A    32 A    33 A    34 A    35 A    36 A                  
  0.369   0.454   0.507   0.561   0.569   0.578   0.602   0.802
 37 A    38 A    39 A    40 A    41 A    42 A    43 A    44 A                  
  0.894   0.912   0.963   0.986   1.035   1.095   1.098   1.154
 45 A    46 A    47 A    48 A    49 A    50 A    51 A    52 A                  
  1.165   1.236   1.338   1.376   1.460   1.537   1.612   1.628
 53 A    54 A    55 A    56 A    57 A    58 A    59 A    60 A                  
  1.864   2.008   2.046   2.160   2.349   2.397   2.569   2.593
 61 A    62 A    63 A    64 A    65 A    66 A    67 A    68 A                  
  2.606   2.667   2.889   2.997   3.047   3.310   4.019   4.038
 69 A    70 A    71 A    72 A    73 A    74 A    75 A    76 A                  
  4.162   4.174   4.214   4.255   4.394   4.405   4.482   5.055
 77 A    78 A    79 A    80 A    81 A    82 A    83 A    84 A                  
  5.508   6.885   6.946   7.165  10.315  26.596  26.645  27.054
 85 A    86 A    87 A    88 A    89 A    90 A    91 A    92 A                  
 36.542  37.010  68.712 219.155
 93 A    94 A    95 A    96 A                                                  

 Occupation and symmetry of molecular orbitals

 Point group: C1 (1 irreducible representation).

                           A     All 
 -------------------------------------
 All molecular orbitals:
  - Alpha                  96    96  
  - Beta                   96    96  
 -------------------------------------
 Alpha orbitals:
  - Frozen occupied        8     8   
  - Active occupied        12    12  
  - Active virtual         76    76  
  - Frozen virtual         0     0   
 -------------------------------------
 Beta orbitals:
  - Frozen occupied        8     8   
  - Active occupied        12    12  
  - Active virtual         76    76  
  - Frozen virtual         0     0   
 -------------------------------------

 Import integrals:   CPU 0.00 s  wall 0.00 s

 Import integrals:   CPU 14.06 s  wall 3.78 s

 MP2 amplitudes:   CPU 0.07 s  wall 0.05 s

Running a double precision version
           CCSD T amplitudes will be solved using DIIS.

           Start     Size      MaxIter   EConv     TConv     
           3         7         100       1.00e-07  1.00e-05  
 ------------------------------------------------------------------------------
           Energy (a.u.)   Ediff      Tdiff       Comment
 ------------------------------------------------------------------------------
          -668.43541377                           
     1    -668.42282717   1.26e-02   7.43e-01     
     2    -668.44842139   2.56e-02   9.85e-02     
     3    -668.44685534   1.57e-03   4.31e-02     
     4    -668.44960001   2.74e-03   1.66e-02     Switched to DIIS steps.
     5    -668.45058711   9.87e-04   1.16e-02     
     6    -668.45067394   8.68e-05   2.82e-03     
     7    -668.45067921   5.27e-06   1.07e-03     
     8    -668.45068037   1.17e-06   3.37e-04     
     9    -668.45068265   2.27e-06   1.89e-04     
    10    -668.45068300   3.50e-07   6.45e-05     
    11    -668.45068337   3.71e-07   2.63e-05     
    12    -668.45068332   4.73e-08   1.24e-05     
    13    -668.45068334   2.42e-08   3.66e-06     
 ------------------------------------------------------------------------------
          -668.45068334                           CCSD T converged.

End of double precision
 SCF energy                 = -667.73789617
 MP2 energy                 = -668.43541377
 CCSD correlation energy     =   -0.71278718
 CCSD total energy           = -668.45068334

 CCSD  T1^2 = 0.0118  T2^2 = 0.2348  Leading amplitudes:

 Amplitude    Orbitals with energies
  0.0275       17 (A) A                  ->    21 (A) A                   
              -0.6115                          0.0594                     
  0.0275       17 (A) B                  ->    21 (A) B                   
              -0.6115                          0.0594                     
 -0.0231       15 (A) A                  ->    21 (A) A                   
              -0.7472                          0.0594                     
 -0.0231       15 (A) B                  ->    21 (A) B                   
              -0.7472                          0.0594                     

 Amplitude    Orbitals with energies
 -0.0621       17 (A) A      17 (A) B    ->    21 (A) A      21 (A) B     
              -0.6115       -0.6115            0.0594        0.0594       
  0.0621       17 (A) A      17 (A) B    ->    21 (A) B      21 (A) A     
              -0.6115       -0.6115            0.0594        0.0594       
  0.0621       17 (A) B      17 (A) A    ->    21 (A) A      21 (A) B     
              -0.6115       -0.6115            0.0594        0.0594       
 -0.0621       17 (A) B      17 (A) A    ->    21 (A) B      21 (A) A     
              -0.6115       -0.6115            0.0594        0.0594       

 Computing CCSD intemediates for later calculations in double precision
 Finished.

Running a double precision version
           CCSD Lambda amplitudes will be solved using DIIS.
           Start     Size      MaxIter   EConv     LConv     
           3         7         100       1.00e-07  1.00e-05  
 ------------------------------------------------------------------------------
            Enorm      Ldiff       Comment
 ------------------------------------------------------------------------------
     1     5.26e-02   3.55e-02     
     2     1.62e-02   5.88e-03     
     3     6.97e-03   1.06e-03     
     4     3.63e-03   1.08e-03     Switched to DIIS steps.
     5     1.19e-03   6.24e-04     
     6     5.89e-04   1.70e-04     
     7     2.02e-04   4.25e-05     
     8     8.43e-05   3.43e-06     
     9     2.90e-05   7.63e-06     
    10     1.00e-05   2.23e-06     
    11     4.75e-06   5.73e-07     
    12     1.90e-06   1.88e-07     
    13     1.06e-06   2.09e-09     
    14     4.81e-07   4.21e-08     
    15     2.16e-07   9.28e-09     
    16     1.10e-07   8.55e-09     
    17     4.69e-08   4.97e-09     
 ------------------------------------------------------------------------------
                                   CCSD Lambda converged.

 Computing density matrices in double precision...
           Orbital response amplitudes will be solved using DIIS.
           Start     Size      MaxIter   EConv     LConv     
           3         7         100       1.00e-06  1.00e-06  
 ------------------------------------------------------------------------------
            Enorm      Ldiff       Comment
 ------------------------------------------------------------------------------
     1     8.74e-02   1.04e-03     
     2     6.91e-02   2.09e-02     
     3     7.33e-02   2.55e-02     
     4     5.59e-03   3.25e-02     Switched to DIIS steps.
     5     1.12e-03   1.01e-03     
     6     6.20e-04   8.14e-05     
     7     2.94e-04   9.25e-05     
     8     9.15e-05   1.79e-05     
     9     2.10e-05   2.31e-06     
    10     5.41e-06   1.48e-06     
    11     1.42e-06   4.31e-07     
    12     5.50e-07   9.61e-08     
 ------------------------------------------------------------------------------
                                   Orbital response converged.

 Computing density matrices... Done.
 CCSD calculation:   CPU 379.64 s  wall 72.17 s

 Transferring MO TPDM to AO TPDM
 Transferring g2_o1o1o1o1
 Transferring g2_o1o1o1v1
 Transferring g2_o1o1v1v1
 Transferring g2_o1v1o1v1
 Transferring g2_o1v1v1v1
 Transferring g2_v1v1v1v1
 Adding separable TPDM
 Computing TPDM gradient
 --------------------------------------------------------
 2e gradient
  Atom          X               Y               Z
 --------------------------------------------------------
    1        -18.736600        2.747982        0.002621  
    2         -1.145843      -15.397639        0.011645  
    3          6.077757       15.100840       -0.020904  
    4         13.804686       -2.451183        0.006639  
 --------------------------------------------------------
 --------------------------------------------------------
 Final gradient
  Atom          X               Y               Z
 --------------------------------------------------------
    1        -18.736600        2.747982        0.002621  
    2         -1.145843      -15.397639        0.011645  
    3          6.077757       15.100840       -0.020904  
    4         13.804686       -2.451183        0.006639  
 --------------------------------------------------------
 Analytic gradient from two-electron contribution:   CPU 108.96 s  wall 31.96 s

 Total ccman2 time:   CPU 508.45 s  wall 109.99 s


 --------------------------------------------------------------

                    Orbital Energies (a.u.)
 --------------------------------------------------------------

 Alpha MOs
 -- Occupied --
******* -26.361 -15.785 -15.746 -10.634  -8.103  -8.099  -8.099
 -1.685  -1.440  -1.159  -0.912  -0.766  -0.757  -0.747  -0.632
 -0.611  -0.532  -0.490  -0.486
 -- Virtual --
  0.059   0.064   0.089   0.115   0.117   0.147   0.155   0.177
  0.192   0.210   0.234   0.257   0.290   0.309   0.338   0.369
  0.369   0.454   0.507   0.561   0.569   0.578   0.602   0.802
  0.894   0.912   0.963   0.986   1.035   1.095   1.098   1.154
  1.165   1.236   1.338   1.376   1.460   1.537   1.612   1.628
  1.864   2.008   2.046   2.160   2.349   2.397   2.569   2.593
  2.606   2.667   2.889   2.997   3.047   3.310   4.019   4.038
  4.162   4.174   4.214   4.255   4.394   4.405   4.482   5.055
  5.508   6.885   6.946   7.165  10.315  26.596  26.645  27.054
 36.542  37.010  68.712 219.155
 --------------------------------------------------------------

          Ground-State Mulliken Net Atomic Charges

     Atom                 Charge (a.u.)
  ----------------------------------------
      1 Cl                    0.001891
      2 N                     0.160734
      3 N                    -0.138113
      4 F                    -0.024512
  ----------------------------------------
  Sum of atomic charges =    -0.000000

 -----------------------------------------------------------------
                    Cartesian Multipole Moments
 -----------------------------------------------------------------
    Charge (ESU x 10^10)
                 0.0000
    Dipole Moment (Debye)
         X       1.3213      Y      -0.2365      Z       0.0004
       Tot       1.3423
    Quadrupole Moments (Debye-Ang)
        XX     -29.0877     XY      -0.2904     YY     -30.2854
        XZ      -0.0006     YZ       0.0026     ZZ     -27.8896
    Octopole Moments (Debye-Ang^2)
       XXX       2.3368    XXY      -1.5214    XYY      -2.6644
       YYY       0.2020    XXZ      -0.0064    XYZ      -0.0011
       YYZ      -0.0063    XZZ      -4.1027    YZZ       0.1462
       ZZZ      -0.0155
    Hexadecapole Moments (Debye-Ang^3)
      XXXX    -353.2844   XXXY      -6.0553   XXYY     -68.6336
      XYYY      -1.0039   YYYY     -48.2649   XXXZ       0.0126
      XXYZ       0.0034   XYYZ       0.0055   YYYZ       0.0120
      XXZZ     -65.8895   XYZZ      -0.1138   YYZZ     -12.0801
      XZZZ       0.0124   YZZZ       0.0094   ZZZZ     -26.7360
 -----------------------------------------------------------------
 DrvMan completing analytic gradient of the correlated energy
 Correlated dipole moment
            1
    1   0.5198257
    2  -0.0930519
    3   0.0001624
 Energy read as -668.450683343
 Full Analytical Gradient: (in a.u., or Hartree/Bohr)
             1             2             3             4
    1    0.00000832   -0.00009825    0.00023453   -0.00014460
    2   -0.00004866    0.00003083   -0.00003815    0.00005598
    3   -0.00002646    0.00002844    0.00003074   -0.00003271
 Gradient time:  CPU 1.46 s  wall 1.46 s
 ----------------------------------------------------------------
             Standard Nuclear Orientation (Angstroms)
    I     Atom           X                Y                Z
 ----------------------------------------------------------------
    1      Cl      1.5349201028    -0.0501374546    -0.0000000000
    2      N      -0.1079084541     0.5092350188     0.0000000000
    3      N      -0.8575478693    -0.4575280666    -0.0000000000
    4      F      -2.1473830538     0.0544875626     0.0000000000
 ----------------------------------------------------------------
 Nuclear Repulsion Energy =   145.3852569503 hartrees
 There are       20 alpha and       20 beta electrons

                       Distance Matrix (Angstroms)
             Cl(  1)   N (  2)   N (  3)
   N (  2)  1.735449
   N (  3)  2.426905  1.223352
   F (  4)  3.683789  2.089558  1.387745

 Requested basis set is 6-311++G(d,p)
 There are 31 shells and 96 basis functions
 A cutoff of  1.0D-14 yielded    464 shell pairs
 There are      4620 function pairs (      5024 Cartesian)
 Smallest overlap matrix eigenvalue = 2.58E-04
 Guess MOs from SCF MO coefficient file

 -----------------------------------------------------------------------
  General SCF calculation program by
  Eric Jon Sundstrom, Paul Horn, Yuezhi Mao, Dmitri Zuev, Alec White,
  David Stuck, Shaama M.S., Shane Yost, Joonho Lee, David Small,
  Daniel Levine, Susi Lehtola, Hugh Burton, Evgeny Epifanovsky
 -----------------------------------------------------------------------
 Hartree-Fock
 using 6 threads for integral computing
 -------------------------------------------------------
 OpenMP Integral computing Module                
 Release: version 2.0, May 2017, Q-Chem Inc. Pleasanton 
 -------------------------------------------------------
 A restricted SCF calculation will be
 performed using DIIS
 SCF converges when DIIS error is below 1.0e-08
 ---------------------------------------
  Cycle       Energy         DIIS error
 ---------------------------------------
    1    -667.7379544803      3.18e-05  
    2    -667.7379558533      8.41e-06  
    3    -667.7379560432      4.02e-06  
    4    -667.7379560759      1.98e-06  
    5    -667.7379560915      9.68e-07  
    6    -667.7379560966      4.40e-07  
    7    -667.7379560977      1.63e-07  
    8    -667.7379560979      6.28e-08  
    9    -667.7379560979      2.90e-08  
   10    -667.7379560979      1.01e-08  
   11    -667.7379560979      2.71e-09  Convergence criterion met
 ---------------------------------------
 SCF time:   CPU 3.59s  wall 1.00s 
 SCF   energy in the final basis set =     -667.7379560979
 Total energy in the final basis set =     -667.7379560979


 ------------------------------------------------------------------------------

   CCMAN2: suite of methods based on coupled cluster
           and equation of motion theories.

   Components:
   * libvmm-1.3-trunk
     by Evgeny Epifanovsky, Ilya Kaliman.
   * libtensor-2.5-trunk
     by Evgeny Epifanovsky, Michael Wormit, Dmitry Zuev, Sam Manzer, 
        Ilya Kaliman.
   * libcc-2.5-trunk
     by Evgeny Epifanovsky, Arik Landau, Tomasz Kus, Kirill Khistyaev, 
        Dmitry Zuev, Prashant Manohar, Xintian Feng, Anna Krylov, 
        Matthew Goldey, Alec White, Thomas Jagau, Kaushik Nanda, 
        Anastasia Gunina, Alexander Kunitsa, Joonho Lee.

   CCMAN original authors:
   Anna I. Krylov, C. David Sherrill, Steven R. Gwaltney,
   Edward F. C. Byrd (2000)
   Sergey V. Levchenko, Lyudmila V. Slipchenko, Tao Wang,
   Ana-Maria C. Cristian (2003)
   Piotr A. Pieniazek, C. Melania Oana, Evgeny Epifanovsky (2007)
   Prashant Manohar (2009)

 ------------------------------------------------------------------------------


 Allocating and initializing 63808MB of RAM...
 Calculation will run on 6 cores.


 Alpha MOs, Restricted
 -- Occupied --                  
-104.91  -26.36  -15.78  -15.75  -10.63   -8.10   -8.10   -8.10
  1 A     2 A     3 A     4 A     5 A     6 A     7 A     8 A                  
 -1.685  -1.439  -1.159  -0.912  -0.766  -0.757  -0.748  -0.632
  9 A    10 A    11 A    12 A    13 A    14 A    15 A    16 A                  
 -0.611  -0.532  -0.490  -0.486
 17 A    18 A    19 A    20 A                                                  
 -- Virtual --                   
  0.059   0.064   0.089   0.115   0.117   0.147   0.155   0.177
 21 A    22 A    23 A    24 A    25 A    26 A    27 A    28 A                  
  0.192   0.210   0.234   0.257   0.290   0.309   0.339   0.369
 29 A    30 A    31 A    32 A    33 A    34 A    35 A    36 A                  
  0.369   0.454   0.507   0.561   0.569   0.578   0.602   0.802
 37 A    38 A    39 A    40 A    41 A    42 A    43 A    44 A                  
  0.894   0.912   0.963   0.986   1.035   1.095   1.098   1.154
 45 A    46 A    47 A    48 A    49 A    50 A    51 A    52 A                  
  1.165   1.236   1.338   1.376   1.460   1.537   1.612   1.628
 53 A    54 A    55 A    56 A    57 A    58 A    59 A    60 A                  
  1.864   2.008   2.046   2.161   2.349   2.397   2.569   2.594
 61 A    62 A    63 A    64 A    65 A    66 A    67 A    68 A                  
  2.606   2.667   2.889   2.997   3.047   3.310   4.019   4.038
 69 A    70 A    71 A    72 A    73 A    74 A    75 A    76 A                  
  4.161   4.174   4.214   4.255   4.394   4.406   4.483   5.056
 77 A    78 A    79 A    80 A    81 A    82 A    83 A    84 A                  
  5.509   6.884   6.946   7.166  10.315  26.596  26.645  27.055
 85 A    86 A    87 A    88 A    89 A    90 A    91 A    92 A                  
 36.543  37.010  68.712 219.155
 93 A    94 A    95 A    96 A                                                  

 Beta MOs, Restricted
 -- Occupied --                  
-104.91  -26.36  -15.78  -15.75  -10.63   -8.10   -8.10   -8.10
  1 A     2 A     3 A     4 A     5 A     6 A     7 A     8 A                  
 -1.685  -1.439  -1.159  -0.912  -0.766  -0.757  -0.748  -0.632
  9 A    10 A    11 A    12 A    13 A    14 A    15 A    16 A                  
 -0.611  -0.532  -0.490  -0.486
 17 A    18 A    19 A    20 A                                                  
 -- Virtual --                   
  0.059   0.064   0.089   0.115   0.117   0.147   0.155   0.177
 21 A    22 A    23 A    24 A    25 A    26 A    27 A    28 A                  
  0.192   0.210   0.234   0.257   0.290   0.309   0.339   0.369
 29 A    30 A    31 A    32 A    33 A    34 A    35 A    36 A                  
  0.369   0.454   0.507   0.561   0.569   0.578   0.602   0.802
 37 A    38 A    39 A    40 A    41 A    42 A    43 A    44 A                  
  0.894   0.912   0.963   0.986   1.035   1.095   1.098   1.154
 45 A    46 A    47 A    48 A    49 A    50 A    51 A    52 A                  
  1.165   1.236   1.338   1.376   1.460   1.537   1.612   1.628
 53 A    54 A    55 A    56 A    57 A    58 A    59 A    60 A                  
  1.864   2.008   2.046   2.161   2.349   2.397   2.569   2.594
 61 A    62 A    63 A    64 A    65 A    66 A    67 A    68 A                  
  2.606   2.667   2.889   2.997   3.047   3.310   4.019   4.038
 69 A    70 A    71 A    72 A    73 A    74 A    75 A    76 A                  
  4.161   4.174   4.214   4.255   4.394   4.406   4.483   5.056
 77 A    78 A    79 A    80 A    81 A    82 A    83 A    84 A                  
  5.509   6.884   6.946   7.166  10.315  26.596  26.645  27.055
 85 A    86 A    87 A    88 A    89 A    90 A    91 A    92 A                  
 36.543  37.010  68.712 219.155
 93 A    94 A    95 A    96 A                                                  

 Occupation and symmetry of molecular orbitals

 Point group: C1 (1 irreducible representation).

                           A     All 
 -------------------------------------
 All molecular orbitals:
  - Alpha                  96    96  
  - Beta                   96    96  
 -------------------------------------
 Alpha orbitals:
  - Frozen occupied        8     8   
  - Active occupied        12    12  
  - Active virtual         76    76  
  - Frozen virtual         0     0   
 -------------------------------------
 Beta orbitals:
  - Frozen occupied        8     8   
  - Active occupied        12    12  
  - Active virtual         76    76  
  - Frozen virtual         0     0   
 -------------------------------------

 Import integrals:   CPU 0.00 s  wall 0.00 s

 Import integrals:   CPU 14.44 s  wall 3.93 s

 MP2 amplitudes:   CPU 0.07 s  wall 0.05 s

Running a double precision version
           CCSD T amplitudes will be solved using DIIS.

           Start     Size      MaxIter   EConv     TConv     
           3         7         100       1.00e-07  1.00e-05  
 ------------------------------------------------------------------------------
           Energy (a.u.)   Ediff      Tdiff       Comment
 ------------------------------------------------------------------------------
          -668.43540385                           
     1    -668.42284728   1.26e-02   7.43e-01     
     2    -668.44841972   2.56e-02   9.85e-02     
     3    -668.44686003   1.56e-03   4.30e-02     
     4    -668.44960141   2.74e-03   1.66e-02     Switched to DIIS steps.
     5    -668.45058724   9.86e-04   1.16e-02     
     6    -668.45067382   8.66e-05   2.81e-03     
     7    -668.45067904   5.22e-06   1.07e-03     
     8    -668.45068020   1.16e-06   3.36e-04     
     9    -668.45068246   2.26e-06   1.89e-04     
    10    -668.45068280   3.48e-07   6.43e-05     
    11    -668.45068317   3.68e-07   2.62e-05     
    12    -668.45068312   4.73e-08   1.23e-05     
    13    -668.45068315   2.39e-08   3.62e-06     
 ------------------------------------------------------------------------------
          -668.45068315                           CCSD T converged.

End of double precision
 SCF energy                 = -667.73795610
 MP2 energy                 = -668.43540385
 CCSD correlation energy     =   -0.71272705
 CCSD total energy           = -668.45068315

 CCSD  T1^2 = 0.0118  T2^2 = 0.2347  Leading amplitudes:

 Amplitude    Orbitals with energies
  0.0275       17 (A) A                  ->    21 (A) A                   
              -0.6114                          0.0594                     
  0.0275       17 (A) B                  ->    21 (A) B                   
              -0.6114                          0.0594                     
  0.0231       15 (A) A                  ->    21 (A) A                   
              -0.7476                          0.0594                     
  0.0231       15 (A) B                  ->    21 (A) B                   
              -0.7476                          0.0594                     

 Amplitude    Orbitals with energies
 -0.0621       17 (A) A      17 (A) B    ->    21 (A) A      21 (A) B     
              -0.6114       -0.6114            0.0594        0.0594       
  0.0621       17 (A) A      17 (A) B    ->    21 (A) B      21 (A) A     
              -0.6114       -0.6114            0.0594        0.0594       
  0.0621       17 (A) B      17 (A) A    ->    21 (A) A      21 (A) B     
              -0.6114       -0.6114            0.0594        0.0594       
 -0.0621       17 (A) B      17 (A) A    ->    21 (A) B      21 (A) A     
              -0.6114       -0.6114            0.0594        0.0594       

 Computing CCSD intemediates for later calculations in double precision
 Finished.

Running a double precision version
           CCSD Lambda amplitudes will be solved using DIIS.
           Start     Size      MaxIter   EConv     LConv     
           3         7         100       1.00e-07  1.00e-05  
 ------------------------------------------------------------------------------
            Enorm      Ldiff       Comment
 ------------------------------------------------------------------------------
     1     5.26e-02   3.55e-02     
     2     1.62e-02   5.87e-03     
     3     6.95e-03   1.06e-03     
     4     3.62e-03   1.08e-03     Switched to DIIS steps.
     5     1.19e-03   6.23e-04     
     6     5.88e-04   1.69e-04     
     7     2.02e-04   4.24e-05     
     8     8.41e-05   3.44e-06     
     9     2.89e-05   7.62e-06     
    10     9.97e-06   2.22e-06     
    11     4.72e-06   5.72e-07     
    12     1.88e-06   1.88e-07     
    13     1.05e-06   1.56e-09     
    14     4.76e-07   4.21e-08     
    15     2.14e-07   9.34e-09     
    16     1.09e-07   8.51e-09     
    17     4.64e-08   4.93e-09     
 ------------------------------------------------------------------------------
                                   CCSD Lambda converged.

 Computing density matrices in double precision...
           Orbital response amplitudes will be solved using DIIS.
           Start     Size      MaxIter   EConv     LConv     
           3         7         100       1.00e-06  1.00e-06  
 ------------------------------------------------------------------------------
            Enorm      Ldiff       Comment
 ------------------------------------------------------------------------------
     1     8.73e-02   1.01e-03     
     2     6.91e-02   2.09e-02     
     3     7.32e-02   2.54e-02     
     4     5.59e-03   3.25e-02     Switched to DIIS steps.
     5     1.13e-03   1.01e-03     
     6     6.24e-04   8.21e-05     
     7     2.97e-04   9.09e-05     
     8     9.05e-05   1.87e-05     
     9     2.09e-05   2.15e-06     
    10     5.42e-06   1.49e-06     
    11     1.43e-06   4.26e-07     
    12     5.51e-07   9.56e-08     
 ------------------------------------------------------------------------------
                                   Orbital response converged.

 Computing density matrices... Done.
 CCSD calculation:   CPU 381.24 s  wall 72.47 s

 Transferring MO TPDM to AO TPDM
 Transferring g2_o1o1o1o1
 Transferring g2_o1o1o1v1
 Transferring g2_o1o1v1v1
 Transferring g2_o1v1o1v1
 Transferring g2_o1v1v1v1
 Transferring g2_v1v1v1v1
 Adding separable TPDM
 Computing TPDM gradient
 --------------------------------------------------------
 2e gradient
  Atom          X               Y               Z
 --------------------------------------------------------
    1        -18.737793        2.748008       -0.000000  
    2         -1.145383      -15.397560        0.000000  
    3          6.069311       15.107488       -0.000000  
    4         13.813865       -2.457936       -0.000000  
 --------------------------------------------------------
 --------------------------------------------------------
 Final gradient
  Atom          X               Y               Z
 --------------------------------------------------------
    1        -18.737793        2.748008       -0.000000  
    2         -1.145383      -15.397560        0.000000  
    3          6.069311       15.107488       -0.000000  
    4         13.813865       -2.457936       -0.000000  
 --------------------------------------------------------
 Analytic gradient from two-electron contribution:   CPU 102.12 s  wall 30.34 s

 Total ccman2 time:   CPU 503.29 s  wall 108.81 s


 --------------------------------------------------------------

                    Orbital Energies (a.u.)
 --------------------------------------------------------------

 Alpha MOs
 -- Occupied --
******* -26.361 -15.785 -15.746 -10.634  -8.103  -8.099  -8.098
 -1.685  -1.439  -1.159  -0.912  -0.766  -0.757  -0.748  -0.632
 -0.611  -0.532  -0.490  -0.486
 -- Virtual --
  0.059   0.064   0.089   0.115   0.117   0.147   0.155   0.177
  0.192   0.210   0.234   0.257   0.290   0.309   0.339   0.369
  0.369   0.454   0.507   0.561   0.569   0.578   0.602   0.802
  0.894   0.912   0.963   0.986   1.035   1.095   1.098   1.154
  1.165   1.236   1.338   1.376   1.460   1.537   1.612   1.628
  1.864   2.008   2.046   2.161   2.349   2.397   2.569   2.594
  2.606   2.667   2.889   2.997   3.047   3.310   4.019   4.038
  4.161   4.174   4.214   4.255   4.394   4.406   4.483   5.056
  5.509   6.884   6.946   7.166  10.315  26.596  26.645  27.055
 36.543  37.010  68.712 219.155
 --------------------------------------------------------------

          Ground-State Mulliken Net Atomic Charges

     Atom                 Charge (a.u.)
  ----------------------------------------
      1 Cl                    0.001754
      2 N                     0.160540
      3 N                    -0.138277
      4 F                    -0.024018
  ----------------------------------------
  Sum of atomic charges =    -0.000000

 -----------------------------------------------------------------
                    Cartesian Multipole Moments
 -----------------------------------------------------------------
    Charge (ESU x 10^10)
                -0.0000
    Dipole Moment (Debye)
         X       1.3154      Y      -0.2366      Z       0.0000
       Tot       1.3365
    Quadrupole Moments (Debye-Ang)
        XX     -29.0793     XY      -0.2899     YY     -30.2860
        XZ      -0.0000     YZ       0.0000     ZZ     -27.8891
    Octopole Moments (Debye-Ang^2)
       XXX       2.2839    XXY      -1.5223    XYY      -2.6727
       YYY       0.2022    XXZ      -0.0000    XYZ       0.0000
       YYZ       0.0000    XZZ      -4.1120    YZZ       0.1461
       ZZZ       0.0000
    Hexadecapole Moments (Debye-Ang^3)
      XXXX    -353.1017   XXXY      -6.0536   XXYY     -68.6080
      XYYY      -1.0046   YYYY     -48.2688   XXXZ      -0.0000
      XXYZ       0.0000   XYYZ      -0.0000   YYYZ       0.0000
      XXZZ     -65.8633   XYZZ      -0.1139   YYZZ     -12.0808
      XZZZ      -0.0000   YZZZ       0.0000   ZZZZ     -26.7363
 -----------------------------------------------------------------
 DrvMan completing analytic gradient of the correlated energy
 Correlated dipole moment
            1
    1   0.5175106
    2  -0.0930917
    3   0.0000000
 Energy read as -668.450683149
 Full Analytical Gradient: (in a.u., or Hartree/Bohr)
             1             2             3             4
    1    0.00000444   -0.00030427   -0.00007870    0.00037854
    2   -0.00005696   -0.00000487    0.00009396   -0.00003213
    3    0.00000000   -0.00000001   -0.00000000    0.00000001
 Gradient time:  CPU 1.44 s  wall 1.44 s
 ----------------------------------------------------------------
             Standard Nuclear Orientation (Angstroms)
    I     Atom           X                Y                Z
 ----------------------------------------------------------------
    1      Cl      1.5349201028    -0.0501374546    -0.0000000000
    2      N      -0.1079084541     0.5092350188     0.0000000000
    3      N      -0.8575478693    -0.4575280666    -0.0000000000
    4      F      -2.1493830538     0.0544875626     0.0000000000
 ----------------------------------------------------------------
 Nuclear Repulsion Energy =   145.3263047397 hartrees
 There are       20 alpha and       20 beta electrons

                       Distance Matrix (Angstroms)
             Cl(  1)   N (  2)   N (  3)
   N (  2)  1.735449
   N (  3)  2.426905  1.223352
   F (  4)  3.685788  2.091510  1.389604

 Requested basis set is 6-311++G(d,p)
 There are 31 shells and 96 basis functions
 A cutoff of  1.0D-14 yielded    464 shell pairs
 There are      4620 function pairs (      5024 Cartesian)
 Smallest overlap matrix eigenvalue = 2.58E-04
 Guess MOs from SCF MO coefficient file

 -----------------------------------------------------------------------
  General SCF calculation program by
  Eric Jon Sundstrom, Paul Horn, Yuezhi Mao, Dmitri Zuev, Alec White,
  David Stuck, Shaama M.S., Shane Yost, Joonho Lee, David Small,
  Daniel Levine, Susi Lehtola, Hugh Burton, Evgeny Epifanovsky
 -----------------------------------------------------------------------
 Hartree-Fock
 using 6 threads for integral computing
 -------------------------------------------------------
 OpenMP Integral computing Module                
 Release: version 2.0, May 2017, Q-Chem Inc. Pleasanton 
 -------------------------------------------------------
 A restricted SCF calculation will be
 performed using DIIS
 SCF converges when DIIS error is below 1.0e-08
 ---------------------------------------
  Cycle       Energy         DIIS error
 ---------------------------------------
    1    -667.7378330237      4.56e-05  
    2    -667.7378352029      1.03e-05  
    3    -667.7378353854      5.76e-06  
    4    -667.7378354205      1.74e-06  
    5    -667.7378354282      8.13e-07  
    6    -667.7378354298      3.03e-07  
    7    -667.7378354301      1.01e-07  
    8    -667.7378354301      3.66e-08  
    9    -667.7378354301      1.42e-08  
   10    -667.7378354302      4.56e-09  Convergence criterion met
 ---------------------------------------
 SCF time:   CPU 3.31s  wall 1.00s 
 SCF   energy in the final basis set =     -667.7378354302
 Total energy in the final basis set =     -667.7378354302


 ------------------------------------------------------------------------------

   CCMAN2: suite of methods based on coupled cluster
           and equation of motion theories.

   Components:
   * libvmm-1.3-trunk
     by Evgeny Epifanovsky, Ilya Kaliman.
   * libtensor-2.5-trunk
     by Evgeny Epifanovsky, Michael Wormit, Dmitry Zuev, Sam Manzer, 
        Ilya Kaliman.
   * libcc-2.5-trunk
     by Evgeny Epifanovsky, Arik Landau, Tomasz Kus, Kirill Khistyaev, 
        Dmitry Zuev, Prashant Manohar, Xintian Feng, Anna Krylov, 
        Matthew Goldey, Alec White, Thomas Jagau, Kaushik Nanda, 
        Anastasia Gunina, Alexander Kunitsa, Joonho Lee.

   CCMAN original authors:
   Anna I. Krylov, C. David Sherrill, Steven R. Gwaltney,
   Edward F. C. Byrd (2000)
   Sergey V. Levchenko, Lyudmila V. Slipchenko, Tao Wang,
   Ana-Maria C. Cristian (2003)
   Piotr A. Pieniazek, C. Melania Oana, Evgeny Epifanovsky (2007)
   Prashant Manohar (2009)

 ------------------------------------------------------------------------------


 Allocating and initializing 63808MB of RAM...
 Calculation will run on 6 cores.


 Alpha MOs, Restricted
 -- Occupied --                  
-104.91  -26.36  -15.78  -15.75  -10.63   -8.10   -8.10   -8.10
  1 A     2 A     3 A     4 A     5 A     6 A     7 A     8 A                  
 -1.684  -1.440  -1.159  -0.912  -0.766  -0.756  -0.747  -0.632
  9 A    10 A    11 A    12 A    13 A    14 A    15 A    16 A                  
 -0.612  -0.532  -0.490  -0.486
 17 A    18 A    19 A    20 A                                                  
 -- Virtual --                   
  0.059   0.064   0.089   0.115   0.117   0.147   0.155   0.177
 21 A    22 A    23 A    24 A    25 A    26 A    27 A    28 A                  
  0.192   0.210   0.234   0.256   0.289   0.309   0.338   0.369
 29 A    30 A    31 A    32 A    33 A    34 A    35 A    36 A                  
  0.369   0.453   0.507   0.561   0.569   0.578   0.602   0.801
 37 A    38 A    39 A    40 A    41 A    42 A    43 A    44 A                  
  0.894   0.912   0.963   0.986   1.035   1.094   1.097   1.154
 45 A    46 A    47 A    48 A    49 A    50 A    51 A    52 A                  
  1.165   1.236   1.338   1.376   1.460   1.537   1.612   1.628
 53 A    54 A    55 A    56 A    57 A    58 A    59 A    60 A                  
  1.864   2.008   2.046   2.160   2.349   2.397   2.569   2.593
 61 A    62 A    63 A    64 A    65 A    66 A    67 A    68 A                  
  2.606   2.667   2.889   2.997   3.047   3.310   4.018   4.038
 69 A    70 A    71 A    72 A    73 A    74 A    75 A    76 A                  
  4.162   4.174   4.214   4.255   4.394   4.404   4.482   5.055
 77 A    78 A    79 A    80 A    81 A    82 A    83 A    84 A                  
  5.506   6.885   6.946   7.163  10.315  26.595  26.645  27.054
 85 A    86 A    87 A    88 A    89 A    90 A    91 A    92 A                  
 36.542  37.010  68.712 219.155
 93 A    94 A    95 A    96 A                                                  

 Beta MOs, Restricted
 -- Occupied --                  
-104.91  -26.36  -15.78  -15.75  -10.63   -8.10   -8.10   -8.10
  1 A     2 A     3 A     4 A     5 A     6 A     7 A     8 A                  
 -1.684  -1.440  -1.159  -0.912  -0.766  -0.756  -0.747  -0.632
  9 A    10 A    11 A    12 A    13 A    14 A    15 A    16 A                  
 -0.612  -0.532  -0.490  -0.486
 17 A    18 A    19 A    20 A                                                  
 -- Virtual --                   
  0.059   0.064   0.089   0.115   0.117   0.147   0.155   0.177
 21 A    22 A    23 A    24 A    25 A    26 A    27 A    28 A                  
  0.192   0.210   0.234   0.256   0.289   0.309   0.338   0.369
 29 A    30 A    31 A    32 A    33 A    34 A    35 A    36 A                  
  0.369   0.453   0.507   0.561   0.569   0.578   0.602   0.801
 37 A    38 A    39 A    40 A    41 A    42 A    43 A    44 A                  
  0.894   0.912   0.963   0.986   1.035   1.094   1.097   1.154
 45 A    46 A    47 A    48 A    49 A    50 A    51 A    52 A                  
  1.165   1.236   1.338   1.376   1.460   1.537   1.612   1.628
 53 A    54 A    55 A    56 A    57 A    58 A    59 A    60 A                  
  1.864   2.008   2.046   2.160   2.349   2.397   2.569   2.593
 61 A    62 A    63 A    64 A    65 A    66 A    67 A    68 A                  
  2.606   2.667   2.889   2.997   3.047   3.310   4.018   4.038
 69 A    70 A    71 A    72 A    73 A    74 A    75 A    76 A                  
  4.162   4.174   4.214   4.255   4.394   4.404   4.482   5.055
 77 A    78 A    79 A    80 A    81 A    82 A    83 A    84 A                  
  5.506   6.885   6.946   7.163  10.315  26.595  26.645  27.054
 85 A    86 A    87 A    88 A    89 A    90 A    91 A    92 A                  
 36.542  37.010  68.712 219.155
 93 A    94 A    95 A    96 A                                                  

 Occupation and symmetry of molecular orbitals

 Point group: C1 (1 irreducible representation).

                           A     All 
 -------------------------------------
 All molecular orbitals:
  - Alpha                  96    96  
  - Beta                   96    96  
 -------------------------------------
 Alpha orbitals:
  - Frozen occupied        8     8   
  - Active occupied        12    12  
  - Active virtual         76    76  
  - Frozen virtual         0     0   
 -------------------------------------
 Beta orbitals:
  - Frozen occupied        8     8   
  - Active occupied        12    12  
  - Active virtual         76    76  
  - Frozen virtual         0     0   
 -------------------------------------

 Import integrals:   CPU 0.00 s  wall 0.00 s

 Import integrals:   CPU 14.89 s  wall 4.13 s

 MP2 amplitudes:   CPU 0.08 s  wall 0.05 s

Running a double precision version
           CCSD T amplitudes will be solved using DIIS.

           Start     Size      MaxIter   EConv     TConv     
           3         7         100       1.00e-07  1.00e-05  
 ------------------------------------------------------------------------------
           Energy (a.u.)   Ediff      Tdiff       Comment
 ------------------------------------------------------------------------------
          -668.43542277                           
     1    -668.42280612   1.26e-02   7.43e-01     
     2    -668.44842215   2.56e-02   9.85e-02     
     3    -668.44684971   1.57e-03   4.31e-02     
     4    -668.44959768   2.75e-03   1.66e-02     Switched to DIIS steps.
     5    -668.45058605   9.88e-04   1.16e-02     
     6    -668.45067313   8.71e-05   2.82e-03     
     7    -668.45067845   5.31e-06   1.07e-03     
     8    -668.45067962   1.18e-06   3.38e-04     
     9    -668.45068191   2.28e-06   1.89e-04     
    10    -668.45068226   3.51e-07   6.47e-05     
    11    -668.45068263   3.74e-07   2.64e-05     
    12    -668.45068258   4.73e-08   1.24e-05     
    13    -668.45068261   2.45e-08   3.69e-06     
 ------------------------------------------------------------------------------
          -668.45068261                           CCSD T converged.

End of double precision
 SCF energy                 = -667.73783543
 MP2 energy                 = -668.43542277
 CCSD correlation energy     =   -0.71284718
 CCSD total energy           = -668.45068261

 CCSD  T1^2 = 0.0118  T2^2 = 0.2348  Leading amplitudes:

 Amplitude    Orbitals with energies
 -0.0276       17 (A) A                  ->    21 (A) A                   
              -0.6116                          0.0593                     
 -0.0276       17 (A) B                  ->    21 (A) B                   
              -0.6116                          0.0593                     
  0.0230       15 (A) A                  ->    21 (A) A                   
              -0.7469                          0.0593                     
  0.0230       15 (A) B                  ->    21 (A) B                   
              -0.7469                          0.0593                     

 Amplitude    Orbitals with energies
 -0.0621       17 (A) A      17 (A) B    ->    21 (A) A      21 (A) B     
              -0.6116       -0.6116            0.0593        0.0593       
  0.0621       17 (A) A      17 (A) B    ->    21 (A) B      21 (A) A     
              -0.6116       -0.6116            0.0593        0.0593       
  0.0621       17 (A) B      17 (A) A    ->    21 (A) A      21 (A) B     
              -0.6116       -0.6116            0.0593        0.0593       
 -0.0621       17 (A) B      17 (A) A    ->    21 (A) B      21 (A) A     
              -0.6116       -0.6116            0.0593        0.0593       

 Computing CCSD intemediates for later calculations in double precision
 Finished.

Running a double precision version
           CCSD Lambda amplitudes will be solved using DIIS.
           Start     Size      MaxIter   EConv     LConv     
           3         7         100       1.00e-07  1.00e-05  
 ------------------------------------------------------------------------------
            Enorm      Ldiff       Comment
 ------------------------------------------------------------------------------
     1     5.27e-02   3.55e-02     
     2     1.62e-02   5.89e-03     
     3     6.98e-03   1.06e-03     
     4     3.63e-03   1.08e-03     Switched to DIIS steps.
     5     1.20e-03   6.25e-04     
     6     5.91e-04   1.70e-04     
     7     2.03e-04   4.27e-05     
     8     8.46e-05   3.41e-06     
     9     2.91e-05   7.65e-06     
    10     1.01e-05   2.23e-06     
    11     4.79e-06   5.75e-07     
    12     1.92e-06   1.88e-07     
    13     1.07e-06   2.63e-09     
    14     4.85e-07   4.22e-08     
    15     2.18e-07   9.22e-09     
    16     1.11e-07   8.60e-09     
    17     4.74e-08   5.00e-09     
 ------------------------------------------------------------------------------
                                   CCSD Lambda converged.

 Computing density matrices in double precision...
           Orbital response amplitudes will be solved using DIIS.
           Start     Size      MaxIter   EConv     LConv     
           3         7         100       1.00e-06  1.00e-06  
 ------------------------------------------------------------------------------
            Enorm      Ldiff       Comment
 ------------------------------------------------------------------------------
     1     8.75e-02   1.07e-03     
     2     6.92e-02   2.09e-02     
     3     7.34e-02   2.55e-02     
     4     5.60e-03   3.26e-02     Switched to DIIS steps.
     5     1.11e-03   1.01e-03     
     6     6.14e-04   8.07e-05     
     7     2.91e-04   9.41e-05     
     8     9.26e-05   1.70e-05     
     9     2.12e-05   2.49e-06     
    10     5.39e-06   1.48e-06     
    11     1.42e-06   4.35e-07     
    12     5.50e-07   9.67e-08     
 ------------------------------------------------------------------------------
                                   Orbital response converged.

 Computing density matrices... Done.
 CCSD calculation:   CPU 384.53 s  wall 73.05 s

 Transferring MO TPDM to AO TPDM
 Transferring g2_o1o1o1o1
 Transferring g2_o1o1o1v1
 Transferring g2_o1o1v1v1
 Transferring g2_o1v1o1v1
 Transferring g2_o1v1v1v1
 Transferring g2_v1v1v1v1
 Adding separable TPDM
 Computing TPDM gradient
 --------------------------------------------------------
 2e gradient
  Atom          X               Y               Z
 --------------------------------------------------------
    1        -18.735408        2.747956       -0.000000  
    2         -1.146316      -15.397736        0.000000  
    3          6.086207       15.094232       -0.000000  
    4         13.795516       -2.444451       -0.000000  
 --------------------------------------------------------
 --------------------------------------------------------
 Final gradient
  Atom          X               Y               Z
 --------------------------------------------------------
    1        -18.735408        2.747956       -0.000000  
    2         -1.146316      -15.397736        0.000000  
    3          6.086207       15.094232       -0.000000  
    4         13.795516       -2.444451       -0.000000  
 --------------------------------------------------------
 Analytic gradient from two-electron contribution:   CPU 104.31 s  wall 31.47 s

 Total ccman2 time:   CPU 509.21 s  wall 110.58 s


 --------------------------------------------------------------

                    Orbital Energies (a.u.)
 --------------------------------------------------------------

 Alpha MOs
 -- Occupied --
******* -26.361 -15.785 -15.746 -10.635  -8.103  -8.099  -8.099
 -1.684  -1.440  -1.159  -0.912  -0.766  -0.756  -0.747  -0.632
 -0.612  -0.532  -0.490  -0.486
 -- Virtual --
  0.059   0.064   0.089   0.115   0.117   0.147   0.155   0.177
  0.192   0.210   0.234   0.256   0.289   0.309   0.338   0.369
  0.369   0.453   0.507   0.561   0.569   0.578   0.602   0.801
  0.894   0.912   0.963   0.986   1.035   1.094   1.097   1.154
  1.165   1.236   1.338   1.376   1.460   1.537   1.612   1.628
  1.864   2.008   2.046   2.160   2.349   2.397   2.569   2.593
  2.606   2.667   2.889   2.997   3.047   3.310   4.018   4.038
  4.162   4.174   4.214   4.255   4.394   4.404   4.482   5.055
  5.506   6.885   6.946   7.163  10.315  26.595  26.645  27.054
 36.542  37.010  68.712 219.155
 --------------------------------------------------------------

          Ground-State Mulliken Net Atomic Charges

     Atom                 Charge (a.u.)
  ----------------------------------------
      1 Cl                    0.002028
      2 N                     0.160928
      3 N                    -0.137951
      4 F                    -0.025004
  ----------------------------------------
  Sum of atomic charges =    -0.000000

 -----------------------------------------------------------------
                    Cartesian Multipole Moments
 -----------------------------------------------------------------
    Charge (ESU x 10^10)
                -0.0000
    Dipole Moment (Debye)
         X       1.3271      Y      -0.2364      Z      -0.0000
       Tot       1.3480
    Quadrupole Moments (Debye-Ang)
        XX     -29.0960     XY      -0.2908     YY     -30.2847
        XZ      -0.0000     YZ       0.0000     ZZ     -27.8901
    Octopole Moments (Debye-Ang^2)
       XXX       2.3897    XXY      -1.5204    XYY      -2.6561
       YYY       0.2018    XXZ      -0.0000    XYZ      -0.0000
       YYZ       0.0000    XZZ      -4.0934    YZZ       0.1463
       ZZZ      -0.0000
    Hexadecapole Moments (Debye-Ang^3)
      XXXX    -353.4671   XXXY      -6.0570   XXYY     -68.6592
      XYYY      -1.0032   YYYY     -48.2609   XXXZ      -0.0000
      XXYZ       0.0000   XYYZ       0.0000   YYYZ       0.0000
      XXZZ     -65.9157   XYZZ      -0.1136   YYZZ     -12.0795
      XZZZ      -0.0000   YZZZ       0.0000   ZZZZ     -26.7358
 -----------------------------------------------------------------
 DrvMan completing analytic gradient of the correlated energy
 Correlated dipole moment
            1
    1   0.5221381
    2  -0.0930121
    3  -0.0000000
 Energy read as -668.450682608
 Full Analytical Gradient: (in a.u., or Hartree/Bohr)
             1             2             3             4
    1    0.00001210    0.00010667    0.00054531   -0.00066409
    2   -0.00004034    0.00006570   -0.00016831    0.00014295
    3   -0.00000000    0.00000000   -0.00000000    0.00000000
 Gradient time:  CPU 1.45 s  wall 1.47 s
 ----------------------------------------------------------------
             Standard Nuclear Orientation (Angstroms)
    I     Atom           X                Y                Z
 ----------------------------------------------------------------
    1      Cl      1.5349201028    -0.0501374546    -0.0000000000
    2      N      -0.1079084541     0.5092350188     0.0000000000
    3      N      -0.8575478693    -0.4575280666    -0.0000000000
    4      F      -2.1483830538     0.0554875626     0.0000000000
 ----------------------------------------------------------------
 Nuclear Repulsion Energy =   145.3508757437 hartrees
 There are       20 alpha and       20 beta electrons

                       Distance Matrix (Angstroms)
             Cl(  1)   N (  2)   N (  3)
   N (  2)  1.735449
   N (  3)  2.426905  1.223352
   F (  4)  3.684817  2.090317  1.389043

 Requested basis set is 6-311++G(d,p)
 There are 31 shells and 96 basis functions
 A cutoff of  1.0D-14 yielded    464 shell pairs
 There are      4620 function pairs (      5024 Cartesian)
 Smallest overlap matrix eigenvalue = 2.58E-04
 Guess MOs from SCF MO coefficient file

 -----------------------------------------------------------------------
  General SCF calculation program by
  Eric Jon Sundstrom, Paul Horn, Yuezhi Mao, Dmitri Zuev, Alec White,
  David Stuck, Shaama M.S., Shane Yost, Joonho Lee, David Small,
  Daniel Levine, Susi Lehtola, Hugh Burton, Evgeny Epifanovsky
 -----------------------------------------------------------------------
 Hartree-Fock
 using 6 threads for integral computing
 -------------------------------------------------------
 OpenMP Integral computing Module                
 Release: version 2.0, May 2017, Q-Chem Inc. Pleasanton 
 -------------------------------------------------------
 A restricted SCF calculation will be
 performed using DIIS
 SCF converges when DIIS error is below 1.0e-08
 ---------------------------------------
  Cycle       Energy         DIIS error
 ---------------------------------------
    1    -667.7378707749      2.08e-05  
    2    -667.7378713107      5.63e-06  
    3    -667.7378713747      3.08e-06  
    4    -667.7378713878      1.24e-06  
    5    -667.7378713920      4.36e-07  
    6    -667.7378713925      1.50e-07  
    7    -667.7378713925      4.98e-08  
    8    -667.7378713926      1.91e-08  
    9    -667.7378713926      7.22e-09  Convergence criterion met
 ---------------------------------------
 SCF time:   CPU 3.05s  wall 0.00s 
 SCF   energy in the final basis set =     -667.7378713926
 Total energy in the final basis set =     -667.7378713926


 ------------------------------------------------------------------------------

   CCMAN2: suite of methods based on coupled cluster
           and equation of motion theories.

   Components:
   * libvmm-1.3-trunk
     by Evgeny Epifanovsky, Ilya Kaliman.
   * libtensor-2.5-trunk
     by Evgeny Epifanovsky, Michael Wormit, Dmitry Zuev, Sam Manzer, 
        Ilya Kaliman.
   * libcc-2.5-trunk
     by Evgeny Epifanovsky, Arik Landau, Tomasz Kus, Kirill Khistyaev, 
        Dmitry Zuev, Prashant Manohar, Xintian Feng, Anna Krylov, 
        Matthew Goldey, Alec White, Thomas Jagau, Kaushik Nanda, 
        Anastasia Gunina, Alexander Kunitsa, Joonho Lee.

   CCMAN original authors:
   Anna I. Krylov, C. David Sherrill, Steven R. Gwaltney,
   Edward F. C. Byrd (2000)
   Sergey V. Levchenko, Lyudmila V. Slipchenko, Tao Wang,
   Ana-Maria C. Cristian (2003)
   Piotr A. Pieniazek, C. Melania Oana, Evgeny Epifanovsky (2007)
   Prashant Manohar (2009)

 ------------------------------------------------------------------------------


 Allocating and initializing 63808MB of RAM...
 Calculation will run on 6 cores.


 Alpha MOs, Restricted
 -- Occupied --                  
-104.91  -26.36  -15.78  -15.75  -10.63   -8.10   -8.10   -8.10
  1 A     2 A     3 A     4 A     5 A     6 A     7 A     8 A                  
 -1.685  -1.440  -1.159  -0.912  -0.766  -0.757  -0.747  -0.632
  9 A    10 A    11 A    12 A    13 A    14 A    15 A    16 A                  
 -0.612  -0.532  -0.490  -0.486
 17 A    18 A    19 A    20 A                                                  
 -- Virtual --                   
  0.059   0.064   0.089   0.115   0.117   0.147   0.155   0.177
 21 A    22 A    23 A    24 A    25 A    26 A    27 A    28 A                  
  0.192   0.210   0.234   0.257   0.289   0.309   0.338   0.369
 29 A    30 A    31 A    32 A    33 A    34 A    35 A    36 A                  
  0.369   0.454   0.507   0.561   0.569   0.578   0.602   0.802
 37 A    38 A    39 A    40 A    41 A    42 A    43 A    44 A                  
  0.894   0.912   0.963   0.986   1.035   1.095   1.097   1.154
 45 A    46 A    47 A    48 A    49 A    50 A    51 A    52 A                  
  1.165   1.236   1.338   1.376   1.460   1.537   1.612   1.628
 53 A    54 A    55 A    56 A    57 A    58 A    59 A    60 A                  
  1.864   2.008   2.046   2.160   2.349   2.397   2.569   2.593
 61 A    62 A    63 A    64 A    65 A    66 A    67 A    68 A                  
  2.606   2.667   2.889   2.997   3.047   3.310   4.018   4.038
 69 A    70 A    71 A    72 A    73 A    74 A    75 A    76 A                  
  4.162   4.174   4.214   4.255   4.394   4.405   4.482   5.055
 77 A    78 A    79 A    80 A    81 A    82 A    83 A    84 A                  
  5.507   6.885   6.946   7.164  10.315  26.596  26.645  27.054
 85 A    86 A    87 A    88 A    89 A    90 A    91 A    92 A                  
 36.542  37.010  68.712 219.155
 93 A    94 A    95 A    96 A                                                  

 Beta MOs, Restricted
 -- Occupied --                  
-104.91  -26.36  -15.78  -15.75  -10.63   -8.10   -8.10   -8.10
  1 A     2 A     3 A     4 A     5 A     6 A     7 A     8 A                  
 -1.685  -1.440  -1.159  -0.912  -0.766  -0.757  -0.747  -0.632
  9 A    10 A    11 A    12 A    13 A    14 A    15 A    16 A                  
 -0.612  -0.532  -0.490  -0.486
 17 A    18 A    19 A    20 A                                                  
 -- Virtual --                   
  0.059   0.064   0.089   0.115   0.117   0.147   0.155   0.177
 21 A    22 A    23 A    24 A    25 A    26 A    27 A    28 A                  
  0.192   0.210   0.234   0.257   0.289   0.309   0.338   0.369
 29 A    30 A    31 A    32 A    33 A    34 A    35 A    36 A                  
  0.369   0.454   0.507   0.561   0.569   0.578   0.602   0.802
 37 A    38 A    39 A    40 A    41 A    42 A    43 A    44 A                  
  0.894   0.912   0.963   0.986   1.035   1.095   1.097   1.154
 45 A    46 A    47 A    48 A    49 A    50 A    51 A    52 A                  
  1.165   1.236   1.338   1.376   1.460   1.537   1.612   1.628
 53 A    54 A    55 A    56 A    57 A    58 A    59 A    60 A                  
  1.864   2.008   2.046   2.160   2.349   2.397   2.569   2.593
 61 A    62 A    63 A    64 A    65 A    66 A    67 A    68 A                  
  2.606   2.667   2.889   2.997   3.047   3.310   4.018   4.038
 69 A    70 A    71 A    72 A    73 A    74 A    75 A    76 A                  
  4.162   4.174   4.214   4.255   4.394   4.405   4.482   5.055
 77 A    78 A    79 A    80 A    81 A    82 A    83 A    84 A                  
  5.507   6.885   6.946   7.164  10.315  26.596  26.645  27.054
 85 A    86 A    87 A    88 A    89 A    90 A    91 A    92 A                  
 36.542  37.010  68.712 219.155
 93 A    94 A    95 A    96 A                                                  

 Occupation and symmetry of molecular orbitals

 Point group: C1 (1 irreducible representation).

                           A     All 
 -------------------------------------
 All molecular orbitals:
  - Alpha                  96    96  
  - Beta                   96    96  
 -------------------------------------
 Alpha orbitals:
  - Frozen occupied        8     8   
  - Active occupied        12    12  
  - Active virtual         76    76  
  - Frozen virtual         0     0   
 -------------------------------------
 Beta orbitals:
  - Frozen occupied        8     8   
  - Active occupied        12    12  
  - Active virtual         76    76  
  - Frozen virtual         0     0   
 -------------------------------------

 Import integrals:   CPU 0.00 s  wall 0.00 s

 Import integrals:   CPU 13.85 s  wall 3.67 s

 MP2 amplitudes:   CPU 0.03 s  wall 0.03 s

Running a double precision version
           CCSD T amplitudes will be solved using DIIS.

           Start     Size      MaxIter   EConv     TConv     
           3         7         100       1.00e-07  1.00e-05  
 ------------------------------------------------------------------------------
           Energy (a.u.)   Ediff      Tdiff       Comment
 ------------------------------------------------------------------------------
          -668.43541735                           
     1    -668.42281937   1.26e-02   7.43e-01     
     2    -668.44842165   2.56e-02   9.85e-02     
     3    -668.44685335   1.57e-03   4.31e-02     
     4    -668.44959922   2.75e-03   1.66e-02     Switched to DIIS steps.
     5    -668.45058677   9.88e-04   1.16e-02     
     6    -668.45067370   8.69e-05   2.82e-03     
     7    -668.45067899   5.28e-06   1.07e-03     
     8    -668.45068016   1.17e-06   3.38e-04     
     9    -668.45068243   2.27e-06   1.89e-04     
    10    -668.45068279   3.50e-07   6.46e-05     
    11    -668.45068316   3.72e-07   2.63e-05     
    12    -668.45068311   4.73e-08   1.24e-05     
    13    -668.45068313   2.43e-08   3.67e-06     
 ------------------------------------------------------------------------------
          -668.45068313                           CCSD T converged.

End of double precision
 SCF energy                 = -667.73787139
 MP2 energy                 = -668.43541735
 CCSD correlation energy     =   -0.71281174
 CCSD total energy           = -668.45068313

 CCSD  T1^2 = 0.0118  T2^2 = 0.2348  Leading amplitudes:

 Amplitude    Orbitals with energies
  0.0275       17 (A) A                  ->    21 (A) A                   
              -0.6115                          0.0593                     
  0.0275       17 (A) B                  ->    21 (A) B                   
              -0.6115                          0.0593                     
 -0.0230       15 (A) A                  ->    21 (A) A                   
              -0.7471                          0.0593                     
 -0.0230       15 (A) B                  ->    21 (A) B                   
              -0.7471                          0.0593                     

 Amplitude    Orbitals with energies
 -0.0621       17 (A) A      17 (A) B    ->    21 (A) A      21 (A) B     
              -0.6115       -0.6115            0.0593        0.0593       
  0.0621       17 (A) A      17 (A) B    ->    21 (A) B      21 (A) A     
              -0.6115       -0.6115            0.0593        0.0593       
  0.0621       17 (A) B      17 (A) A    ->    21 (A) A      21 (A) B     
              -0.6115       -0.6115            0.0593        0.0593       
 -0.0621       17 (A) B      17 (A) A    ->    21 (A) B      21 (A) A     
              -0.6115       -0.6115            0.0593        0.0593       

 Computing CCSD intemediates for later calculations in double precision
 Finished.

Running a double precision version
           CCSD Lambda amplitudes will be solved using DIIS.
           Start     Size      MaxIter   EConv     LConv     
           3         7         100       1.00e-07  1.00e-05  
 ------------------------------------------------------------------------------
            Enorm      Ldiff       Comment
 ------------------------------------------------------------------------------
     1     5.26e-02   3.55e-02     
     2     1.62e-02   5.89e-03     
     3     6.97e-03   1.06e-03     
     4     3.63e-03   1.08e-03     Switched to DIIS steps.
     5     1.19e-03   6.24e-04     
     6     5.90e-04   1.70e-04     
     7     2.03e-04   4.26e-05     
     8     8.45e-05   3.42e-06     
     9     2.91e-05   7.64e-06     
    10     1.01e-05   2.23e-06     
    11     4.77e-06   5.74e-07     
    12     1.91e-06   1.88e-07     
    13     1.07e-06   2.32e-09     
    14     4.82e-07   4.21e-08     
    15     2.17e-07   9.26e-09     
    16     1.11e-07   8.57e-09     
    17     4.71e-08   4.99e-09     
 ------------------------------------------------------------------------------
                                   CCSD Lambda converged.

 Computing density matrices in double precision...
           Orbital response amplitudes will be solved using DIIS.
           Start     Size      MaxIter   EConv     LConv     
           3         7         100       1.00e-06  1.00e-06  
 ------------------------------------------------------------------------------
            Enorm      Ldiff       Comment
 ------------------------------------------------------------------------------
     1     8.74e-02   1.06e-03     
     2     6.92e-02   2.09e-02     
     3     7.33e-02   2.55e-02     
     4     5.59e-03   3.25e-02     Switched to DIIS steps.
     5     1.11e-03   1.01e-03     
     6     6.16e-04   8.10e-05     
     7     2.93e-04   9.33e-05     
     8     9.20e-05   1.74e-05     
     9     2.11e-05   2.40e-06     
    10     5.40e-06   1.48e-06     
    11     1.42e-06   4.33e-07     
    12     5.51e-07   9.72e-08     
 ------------------------------------------------------------------------------
                                   Orbital response converged.

 Computing density matrices... Done.
 CCSD calculation:   CPU 381.60 s  wall 72.27 s

 Transferring MO TPDM to AO TPDM
 Transferring g2_o1o1o1o1
 Transferring g2_o1o1o1v1
 Transferring g2_o1o1v1v1
 Transferring g2_o1v1o1v1
 Transferring g2_o1v1v1v1
 Transferring g2_v1v1v1v1
 Adding separable TPDM
 Computing TPDM gradient
 --------------------------------------------------------
 2e gradient
  Atom          X               Y               Z
 --------------------------------------------------------
    1        -18.736380        2.748562       -0.000000  
    2         -1.144715      -15.397796        0.000000  
    3          6.081953       15.107722       -0.000000  
    4         13.799141       -2.458489       -0.000000  
 --------------------------------------------------------
 --------------------------------------------------------
 Final gradient
  Atom          X               Y               Z
 --------------------------------------------------------
    1        -18.736380        2.748562       -0.000000  
    2         -1.144715      -15.397796        0.000000  
    3          6.081953       15.107722       -0.000000  
    4         13.799141       -2.458489       -0.000000  
 --------------------------------------------------------
 Analytic gradient from two-electron contribution:   CPU 112.05 s  wall 32.52 s

 Total ccman2 time:   CPU 511.46 s  wall 109.79 s


 --------------------------------------------------------------

                    Orbital Energies (a.u.)
 --------------------------------------------------------------

 Alpha MOs
 -- Occupied --
******* -26.361 -15.785 -15.746 -10.634  -8.103  -8.099  -8.099
 -1.685  -1.440  -1.159  -0.912  -0.766  -0.757  -0.747  -0.632
 -0.612  -0.532  -0.490  -0.486
 -- Virtual --
  0.059   0.064   0.089   0.115   0.117   0.147   0.155   0.177
  0.192   0.210   0.234   0.257   0.289   0.309   0.338   0.369
  0.369   0.454   0.507   0.561   0.569   0.578   0.602   0.802
  0.894   0.912   0.963   0.986   1.035   1.095   1.097   1.154
  1.165   1.236   1.338   1.376   1.460   1.537   1.612   1.628
  1.864   2.008   2.046   2.160   2.349   2.397   2.569   2.593
  2.606   2.667   2.889   2.997   3.047   3.310   4.018   4.038
  4.162   4.174   4.214   4.255   4.394   4.405   4.482   5.055
  5.507   6.885   6.946   7.164  10.315  26.596  26.645  27.054
 36.542  37.010  68.712 219.155
 --------------------------------------------------------------

          Ground-State Mulliken Net Atomic Charges

     Atom                 Charge (a.u.)
  ----------------------------------------
      1 Cl                    0.001823
      2 N                     0.160764
      3 N                    -0.137849
      4 F                    -0.024739
  ----------------------------------------
  Sum of atomic charges =     0.000000

 -----------------------------------------------------------------
                    Cartesian Multipole Moments
 -----------------------------------------------------------------
    Charge (ESU x 10^10)
                -0.0000
    Dipole Moment (Debye)
         X       1.3233      Y      -0.2373      Z      -0.0000
       Tot       1.3444
    Quadrupole Moments (Debye-Ang)
        XX     -29.0924     XY      -0.2891     YY     -30.2842
        XZ       0.0000     YZ       0.0000     ZZ     -27.8897
    Octopole Moments (Debye-Ang^2)
       XXX       2.3494    XXY      -1.5281    XYY      -2.6638
       YYY       0.1869    XXZ      -0.0000    XYZ      -0.0000
       YYZ       0.0000    XZZ      -4.1012    YZZ       0.1413
       ZZZ      -0.0000
    Hexadecapole Moments (Debye-Ang^3)
      XXXX    -353.3165   XXXY      -6.0205   XXYY     -68.6347
      XYYY      -0.9724   YYYY     -48.2640   XXXZ      -0.0000
      XXYZ       0.0000   XYYZ       0.0000   YYYZ       0.0000
      XXZZ     -65.8921   XYZZ      -0.1031   YYZZ     -12.0800
      XZZZ      -0.0000   YZZZ       0.0000   ZZZZ     -26.7354
 -----------------------------------------------------------------
 DrvMan completing analytic gradient of the correlated energy
 Correlated dipole moment
            1
    1   0.5206405
    2  -0.0933729
    3  -0.0000000
 Energy read as -668.450683134
 Full Analytical Gradient: (in a.u., or Hartree/Bohr)
             1             2             3             4
    1   -0.00000704   -0.00017785    0.00041676   -0.00023187
    2   -0.00004597    0.00009827   -0.00025169    0.00019938
    3   -0.00000000    0.00000000   -0.00000000    0.00000000
 Gradient time:  CPU 1.40 s  wall 1.42 s
 ----------------------------------------------------------------
             Standard Nuclear Orientation (Angstroms)
    I     Atom           X                Y                Z
 ----------------------------------------------------------------
    1      Cl      1.5349201028    -0.0501374546    -0.0000000000
    2      N      -0.1079084541     0.5092350188     0.0000000000
    3      N      -0.8575478693    -0.4575280666    -0.0000000000
    4      F      -2.1483830538     0.0534875626     0.0000000000
 ----------------------------------------------------------------
 Nuclear Repulsion Energy =   145.3606439953 hartrees
 There are       20 alpha and       20 beta electrons

                       Distance Matrix (Angstroms)
             Cl(  1)   N (  2)   N (  3)
   N (  2)  1.735449
   N (  3)  2.426905  1.223352
   F (  4)  3.684761  2.090752  1.388306

 Requested basis set is 6-311++G(d,p)
 There are 31 shells and 96 basis functions
 A cutoff of  1.0D-14 yielded    464 shell pairs
 There are      4620 function pairs (      5024 Cartesian)
 Smallest overlap matrix eigenvalue = 2.58E-04
 Guess MOs from SCF MO coefficient file

 -----------------------------------------------------------------------
  General SCF calculation program by
  Eric Jon Sundstrom, Paul Horn, Yuezhi Mao, Dmitri Zuev, Alec White,
  David Stuck, Shaama M.S., Shane Yost, Joonho Lee, David Small,
  Daniel Levine, Susi Lehtola, Hugh Burton, Evgeny Epifanovsky
 -----------------------------------------------------------------------
 Hartree-Fock
 using 6 threads for integral computing
 -------------------------------------------------------
 OpenMP Integral computing Module                
 Release: version 2.0, May 2017, Q-Chem Inc. Pleasanton 
 -------------------------------------------------------
 A restricted SCF calculation will be
 performed using DIIS
 SCF converges when DIIS error is below 1.0e-08
 ---------------------------------------
  Cycle       Energy         DIIS error
 ---------------------------------------
    1    -667.7379194663      2.92e-05  
    2    -667.7379206459      7.96e-06  
    3    -667.7379208178      2.60e-06  
    4    -667.7379208383      9.20e-07  
    5    -667.7379208404      2.98e-07  
    6    -667.7379208406      9.97e-08  
    7    -667.7379208406      5.15e-08  
    8    -667.7379208406      1.76e-08  
    9    -667.7379208406      5.14e-09  Convergence criterion met
 ---------------------------------------
 SCF time:   CPU 3.00s  wall 1.00s 
 SCF   energy in the final basis set =     -667.7379208406
 Total energy in the final basis set =     -667.7379208406


 ------------------------------------------------------------------------------

   CCMAN2: suite of methods based on coupled cluster
           and equation of motion theories.

   Components:
   * libvmm-1.3-trunk
     by Evgeny Epifanovsky, Ilya Kaliman.
   * libtensor-2.5-trunk
     by Evgeny Epifanovsky, Michael Wormit, Dmitry Zuev, Sam Manzer, 
        Ilya Kaliman.
   * libcc-2.5-trunk
     by Evgeny Epifanovsky, Arik Landau, Tomasz Kus, Kirill Khistyaev, 
        Dmitry Zuev, Prashant Manohar, Xintian Feng, Anna Krylov, 
        Matthew Goldey, Alec White, Thomas Jagau, Kaushik Nanda, 
        Anastasia Gunina, Alexander Kunitsa, Joonho Lee.

   CCMAN original authors:
   Anna I. Krylov, C. David Sherrill, Steven R. Gwaltney,
   Edward F. C. Byrd (2000)
   Sergey V. Levchenko, Lyudmila V. Slipchenko, Tao Wang,
   Ana-Maria C. Cristian (2003)
   Piotr A. Pieniazek, C. Melania Oana, Evgeny Epifanovsky (2007)
   Prashant Manohar (2009)

 ------------------------------------------------------------------------------


 Allocating and initializing 63808MB of RAM...
 Calculation will run on 6 cores.


 Alpha MOs, Restricted
 -- Occupied --                  
-104.91  -26.36  -15.78  -15.75  -10.63   -8.10   -8.10   -8.10
  1 A     2 A     3 A     4 A     5 A     6 A     7 A     8 A                  
 -1.685  -1.439  -1.159  -0.912  -0.766  -0.757  -0.747  -0.632
  9 A    10 A    11 A    12 A    13 A    14 A    15 A    16 A                  
 -0.611  -0.532  -0.490  -0.486
 17 A    18 A    19 A    20 A                                                  
 -- Virtual --                   
  0.059   0.064   0.089   0.115   0.117   0.147   0.155   0.177
 21 A    22 A    23 A    24 A    25 A    26 A    27 A    28 A                  
  0.192   0.210   0.234   0.257   0.290   0.309   0.338   0.369
 29 A    30 A    31 A    32 A    33 A    34 A    35 A    36 A                  
  0.369   0.453   0.507   0.561   0.569   0.578   0.602   0.802
 37 A    38 A    39 A    40 A    41 A    42 A    43 A    44 A                  
  0.894   0.912   0.963   0.986   1.035   1.095   1.098   1.154
 45 A    46 A    47 A    48 A    49 A    50 A    51 A    52 A                  
  1.165   1.236   1.338   1.376   1.460   1.537   1.612   1.628
 53 A    54 A    55 A    56 A    57 A    58 A    59 A    60 A                  
  1.864   2.008   2.046   2.161   2.349   2.397   2.569   2.593
 61 A    62 A    63 A    64 A    65 A    66 A    67 A    68 A                  
  2.606   2.667   2.889   2.996   3.047   3.310   4.019   4.038
 69 A    70 A    71 A    72 A    73 A    74 A    75 A    76 A                  
  4.162   4.174   4.214   4.255   4.394   4.405   4.483   5.055
 77 A    78 A    79 A    80 A    81 A    82 A    83 A    84 A                  
  5.508   6.884   6.946   7.165  10.315  26.596  26.645  27.054
 85 A    86 A    87 A    88 A    89 A    90 A    91 A    92 A                  
 36.543  37.010  68.712 219.155
 93 A    94 A    95 A    96 A                                                  

 Beta MOs, Restricted
 -- Occupied --                  
-104.91  -26.36  -15.78  -15.75  -10.63   -8.10   -8.10   -8.10
  1 A     2 A     3 A     4 A     5 A     6 A     7 A     8 A                  
 -1.685  -1.439  -1.159  -0.912  -0.766  -0.757  -0.747  -0.632
  9 A    10 A    11 A    12 A    13 A    14 A    15 A    16 A                  
 -0.611  -0.532  -0.490  -0.486
 17 A    18 A    19 A    20 A                                                  
 -- Virtual --                   
  0.059   0.064   0.089   0.115   0.117   0.147   0.155   0.177
 21 A    22 A    23 A    24 A    25 A    26 A    27 A    28 A                  
  0.192   0.210   0.234   0.257   0.290   0.309   0.338   0.369
 29 A    30 A    31 A    32 A    33 A    34 A    35 A    36 A                  
  0.369   0.453   0.507   0.561   0.569   0.578   0.602   0.802
 37 A    38 A    39 A    40 A    41 A    42 A    43 A    44 A                  
  0.894   0.912   0.963   0.986   1.035   1.095   1.098   1.154
 45 A    46 A    47 A    48 A    49 A    50 A    51 A    52 A                  
  1.165   1.236   1.338   1.376   1.460   1.537   1.612   1.628
 53 A    54 A    55 A    56 A    57 A    58 A    59 A    60 A                  
  1.864   2.008   2.046   2.161   2.349   2.397   2.569   2.593
 61 A    62 A    63 A    64 A    65 A    66 A    67 A    68 A                  
  2.606   2.667   2.889   2.996   3.047   3.310   4.019   4.038
 69 A    70 A    71 A    72 A    73 A    74 A    75 A    76 A                  
  4.162   4.174   4.214   4.255   4.394   4.405   4.483   5.055
 77 A    78 A    79 A    80 A    81 A    82 A    83 A    84 A                  
  5.508   6.884   6.946   7.165  10.315  26.596  26.645  27.054
 85 A    86 A    87 A    88 A    89 A    90 A    91 A    92 A                  
 36.543  37.010  68.712 219.155
 93 A    94 A    95 A    96 A                                                  

 Occupation and symmetry of molecular orbitals

 Point group: C1 (1 irreducible representation).

                           A     All 
 -------------------------------------
 All molecular orbitals:
  - Alpha                  96    96  
  - Beta                   96    96  
 -------------------------------------
 Alpha orbitals:
  - Frozen occupied        8     8   
  - Active occupied        12    12  
  - Active virtual         76    76  
  - Frozen virtual         0     0   
 -------------------------------------
 Beta orbitals:
  - Frozen occupied        8     8   
  - Active occupied        12    12  
  - Active virtual         76    76  
  - Frozen virtual         0     0   
 -------------------------------------

 Import integrals:   CPU 0.00 s  wall 0.00 s

 Import integrals:   CPU 14.01 s  wall 3.63 s

 MP2 amplitudes:   CPU 0.08 s  wall 0.05 s

Running a double precision version
           CCSD T amplitudes will be solved using DIIS.

           Start     Size      MaxIter   EConv     TConv     
           3         7         100       1.00e-07  1.00e-05  
 ------------------------------------------------------------------------------
           Energy (a.u.)   Ediff      Tdiff       Comment
 ------------------------------------------------------------------------------
          -668.43540996                           
     1    -668.42283477   1.26e-02   7.43e-01     
     2    -668.44842092   2.56e-02   9.85e-02     
     3    -668.44685711   1.56e-03   4.30e-02     
     4    -668.44960059   2.74e-03   1.66e-02     Switched to DIIS steps.
     5    -668.45058723   9.87e-04   1.16e-02     
     6    -668.45067396   8.67e-05   2.81e-03     
     7    -668.45067920   5.25e-06   1.07e-03     
     8    -668.45068037   1.17e-06   3.37e-04     
     9    -668.45068264   2.27e-06   1.89e-04     
    10    -668.45068299   3.49e-07   6.44e-05     
    11    -668.45068336   3.70e-07   2.62e-05     
    12    -668.45068331   4.74e-08   1.23e-05     
    13    -668.45068333   2.41e-08   3.65e-06     
 ------------------------------------------------------------------------------
          -668.45068333                           CCSD T converged.

End of double precision
 SCF energy                 = -667.73792084
 MP2 energy                 = -668.43540996
 CCSD correlation energy     =   -0.71276249
 CCSD total energy           = -668.45068333

 CCSD  T1^2 = 0.0118  T2^2 = 0.2347  Leading amplitudes:

 Amplitude    Orbitals with energies
  0.0275       17 (A) A                  ->    21 (A) A                   
              -0.6115                          0.0594                     
  0.0275       17 (A) B                  ->    21 (A) B                   
              -0.6115                          0.0594                     
 -0.0231       15 (A) A                  ->    21 (A) A                   
              -0.7474                          0.0594                     
 -0.0231       15 (A) B                  ->    21 (A) B                   
              -0.7474                          0.0594                     

 Amplitude    Orbitals with energies
 -0.0621       17 (A) A      17 (A) B    ->    21 (A) A      21 (A) B     
              -0.6115       -0.6115            0.0594        0.0594       
  0.0621       17 (A) A      17 (A) B    ->    21 (A) B      21 (A) A     
              -0.6115       -0.6115            0.0594        0.0594       
  0.0621       17 (A) B      17 (A) A    ->    21 (A) A      21 (A) B     
              -0.6115       -0.6115            0.0594        0.0594       
 -0.0621       17 (A) B      17 (A) A    ->    21 (A) B      21 (A) A     
              -0.6115       -0.6115            0.0594        0.0594       

 Computing CCSD intemediates for later calculations in double precision
 Finished.

Running a double precision version
           CCSD Lambda amplitudes will be solved using DIIS.
           Start     Size      MaxIter   EConv     LConv     
           3         7         100       1.00e-07  1.00e-05  
 ------------------------------------------------------------------------------
            Enorm      Ldiff       Comment
 ------------------------------------------------------------------------------
     1     5.26e-02   3.55e-02     
     2     1.62e-02   5.88e-03     
     3     6.96e-03   1.06e-03     
     4     3.62e-03   1.08e-03     Switched to DIIS steps.
     5     1.19e-03   6.23e-04     
     6     5.89e-04   1.70e-04     
     7     2.02e-04   4.25e-05     
     8     8.42e-05   3.44e-06     
     9     2.90e-05   7.63e-06     
    10     1.00e-05   2.23e-06     
    11     4.74e-06   5.73e-07     
    12     1.89e-06   1.88e-07     
    13     1.06e-06   1.85e-09     
    14     4.79e-07   4.21e-08     
    15     2.16e-07   9.30e-09     
    16     1.10e-07   8.53e-09     
    17     4.67e-08   4.95e-09     
 ------------------------------------------------------------------------------
                                   CCSD Lambda converged.

 Computing density matrices in double precision...
           Orbital response amplitudes will be solved using DIIS.
           Start     Size      MaxIter   EConv     LConv     
           3         7         100       1.00e-06  1.00e-06  
 ------------------------------------------------------------------------------
            Enorm      Ldiff       Comment
 ------------------------------------------------------------------------------
     1     8.74e-02   1.03e-03     
     2     6.91e-02   2.09e-02     
     3     7.33e-02   2.55e-02     
     4     5.59e-03   3.25e-02     Switched to DIIS steps.
     5     1.12e-03   1.01e-03     
     6     6.23e-04   8.18e-05     
     7     2.96e-04   9.18e-05     
     8     9.10e-05   1.83e-05     
     9     2.09e-05   2.23e-06     
    10     5.41e-06   1.48e-06     
    11     1.42e-06   4.29e-07     
    12     5.49e-07   9.51e-08     
 ------------------------------------------------------------------------------
                                   Orbital response converged.

 Computing density matrices... Done.
 CCSD calculation:   CPU 380.20 s  wall 72.28 s

 Transferring MO TPDM to AO TPDM
 Transferring g2_o1o1o1o1
 Transferring g2_o1o1o1v1
 Transferring g2_o1o1v1v1
 Transferring g2_o1v1o1v1
 Transferring g2_o1v1v1v1
 Transferring g2_v1v1v1v1
 Adding separable TPDM
 Computing TPDM gradient
 --------------------------------------------------------
 2e gradient
  Atom          X               Y               Z
 --------------------------------------------------------
    1        -18.736822        2.747401        0.000000  
    2         -1.146990      -15.397497       -0.000000  
    3          6.073576       15.093963        0.000000  
    4         13.810235       -2.443867       -0.000000  
 --------------------------------------------------------
 --------------------------------------------------------
 Final gradient
  Atom          X               Y               Z
 --------------------------------------------------------
    1        -18.736822        2.747401        0.000000  
    2         -1.146990      -15.397497       -0.000000  
    3          6.073576       15.093963        0.000000  
    4         13.810235       -2.443867       -0.000000  
 --------------------------------------------------------
 Analytic gradient from two-electron contribution:   CPU 97.89 s  wall 29.67 s

 Total ccman2 time:   CPU 498.30 s  wall 107.93 s


 --------------------------------------------------------------

                    Orbital Energies (a.u.)
 --------------------------------------------------------------

 Alpha MOs
 -- Occupied --
******* -26.361 -15.785 -15.746 -10.634  -8.103  -8.099  -8.099
 -1.685  -1.439  -1.159  -0.912  -0.766  -0.757  -0.747  -0.632
 -0.611  -0.532  -0.490  -0.486
 -- Virtual --
  0.059   0.064   0.089   0.115   0.117   0.147   0.155   0.177
  0.192   0.210   0.234   0.257   0.290   0.309   0.338   0.369
  0.369   0.453   0.507   0.561   0.569   0.578   0.602   0.802
  0.894   0.912   0.963   0.986   1.035   1.095   1.098   1.154
  1.165   1.236   1.338   1.376   1.460   1.537   1.612   1.628
  1.864   2.008   2.046   2.161   2.349   2.397   2.569   2.593
  2.606   2.667   2.889   2.996   3.047   3.310   4.019   4.038
  4.162   4.174   4.214   4.255   4.394   4.405   4.483   5.055
  5.508   6.884   6.946   7.165  10.315  26.596  26.645  27.054
 36.543  37.010  68.712 219.155
 --------------------------------------------------------------

          Ground-State Mulliken Net Atomic Charges

     Atom                 Charge (a.u.)
  ----------------------------------------
      1 Cl                    0.001960
      2 N                     0.160704
      3 N                    -0.138379
      4 F                    -0.024285
  ----------------------------------------
  Sum of atomic charges =    -0.000000

 -----------------------------------------------------------------
                    Cartesian Multipole Moments
 -----------------------------------------------------------------
    Charge (ESU x 10^10)
                -0.0000
    Dipole Moment (Debye)
         X       1.3192      Y      -0.2357      Z      -0.0000
       Tot       1.3401
    Quadrupole Moments (Debye-Ang)
        XX     -29.0829     XY      -0.2916     YY     -30.2865
        XZ       0.0000     YZ      -0.0000     ZZ     -27.8895
    Octopole Moments (Debye-Ang^2)
       XXX       2.3242    XXY      -1.5146    XYY      -2.6651
       YYY       0.2170    XXZ      -0.0000    XYZ      -0.0000
       YYZ      -0.0000    XZZ      -4.1042    YZZ       0.1511
       ZZZ       0.0000
    Hexadecapole Moments (Debye-Ang^3)
      XXXX    -353.2522   XXXY      -6.0900   XXYY     -68.6324
      XYYY      -1.0354   YYYY     -48.2658   XXXZ       0.0000
      XXYZ      -0.0000   XYYZ       0.0000   YYYZ      -0.0000
      XXZZ     -65.8869   XYZZ      -0.1244   YYZZ     -12.0803
      XZZZ       0.0000   YZZZ       0.0000   ZZZZ     -26.7366
 -----------------------------------------------------------------
 DrvMan completing analytic gradient of the correlated energy
 Correlated dipole moment
            1
    1   0.5190101
    2  -0.0927311
    3  -0.0000000
 Energy read as -668.450683334
 Full Analytical Gradient: (in a.u., or Hartree/Bohr)
             1             2             3             4
    1    0.00002365   -0.00001898    0.00005215   -0.00005682
    2   -0.00005128   -0.00003768    0.00017667   -0.00008771
    3   -0.00000000    0.00000000    0.00000000   -0.00000000
 Gradient time:  CPU 1.45 s  wall 1.47 s
 ----------------------------------------------------------------
             Standard Nuclear Orientation (Angstroms)
    I     Atom           X                Y                Z
 ----------------------------------------------------------------
    1      Cl      1.5349201028    -0.0501374546    -0.0000000000
    2      N      -0.1079084541     0.5092350188     0.0000000000
    3      N      -0.8575478693    -0.4575280666    -0.0000000000
    4      F      -2.1483830538     0.0544875626     0.0010000000
 ----------------------------------------------------------------
 Nuclear Repulsion Energy =   145.3557570699 hartrees
 There are       20 alpha and       20 beta electrons

                       Distance Matrix (Angstroms)
             Cl(  1)   N (  2)   N (  3)
   N (  2)  1.735449
   N (  3)  2.426905  1.223352
   F (  4)  3.684789  2.090534  1.388674

 Requested basis set is 6-311++G(d,p)
 There are 31 shells and 96 basis functions
 A cutoff of  1.0D-14 yielded    464 shell pairs
 There are      4620 function pairs (      5024 Cartesian)
 Smallest overlap matrix eigenvalue = 2.58E-04
 Guess MOs from SCF MO coefficient file

 -----------------------------------------------------------------------
  General SCF calculation program by
  Eric Jon Sundstrom, Paul Horn, Yuezhi Mao, Dmitri Zuev, Alec White,
  David Stuck, Shaama M.S., Shane Yost, Joonho Lee, David Small,
  Daniel Levine, Susi Lehtola, Hugh Burton, Evgeny Epifanovsky
 -----------------------------------------------------------------------
 Hartree-Fock
 using 6 threads for integral computing
 -------------------------------------------------------
 OpenMP Integral computing Module                
 Release: version 2.0, May 2017, Q-Chem Inc. Pleasanton 
 -------------------------------------------------------
 A restricted SCF calculation will be
 performed using DIIS
 SCF converges when DIIS error is below 1.0e-08
 ---------------------------------------
  Cycle       Energy         DIIS error
 ---------------------------------------
    1    -667.7378955683      1.92e-05  
    2    -667.7378961172      5.43e-06  
    3    -667.7378962042      1.75e-06  
    4    -667.7378962149      5.81e-07  
    5    -667.7378962160      2.36e-07  
    6    -667.7378962162      1.02e-07  
    7    -667.7378962162      5.56e-08  
    8    -667.7378962162      2.63e-08  
    9    -667.7378962162      9.75e-09  Convergence criterion met
 ---------------------------------------
 SCF time:   CPU 2.95s  wall 0.00s 
 SCF   energy in the final basis set =     -667.7378962162
 Total energy in the final basis set =     -667.7378962162


 ------------------------------------------------------------------------------

   CCMAN2: suite of methods based on coupled cluster
           and equation of motion theories.

   Components:
   * libvmm-1.3-trunk
     by Evgeny Epifanovsky, Ilya Kaliman.
   * libtensor-2.5-trunk
     by Evgeny Epifanovsky, Michael Wormit, Dmitry Zuev, Sam Manzer, 
        Ilya Kaliman.
   * libcc-2.5-trunk
     by Evgeny Epifanovsky, Arik Landau, Tomasz Kus, Kirill Khistyaev, 
        Dmitry Zuev, Prashant Manohar, Xintian Feng, Anna Krylov, 
        Matthew Goldey, Alec White, Thomas Jagau, Kaushik Nanda, 
        Anastasia Gunina, Alexander Kunitsa, Joonho Lee.

   CCMAN original authors:
   Anna I. Krylov, C. David Sherrill, Steven R. Gwaltney,
   Edward F. C. Byrd (2000)
   Sergey V. Levchenko, Lyudmila V. Slipchenko, Tao Wang,
   Ana-Maria C. Cristian (2003)
   Piotr A. Pieniazek, C. Melania Oana, Evgeny Epifanovsky (2007)
   Prashant Manohar (2009)

 ------------------------------------------------------------------------------


 Allocating and initializing 63808MB of RAM...
 Calculation will run on 6 cores.


 Alpha MOs, Restricted
 -- Occupied --                  
-104.91  -26.36  -15.78  -15.75  -10.63   -8.10   -8.10   -8.10
  1 A     2 A     3 A     4 A     5 A     6 A     7 A     8 A                  
 -1.685  -1.440  -1.159  -0.912  -0.766  -0.757  -0.747  -0.632
  9 A    10 A    11 A    12 A    13 A    14 A    15 A    16 A                  
 -0.611  -0.532  -0.490  -0.486
 17 A    18 A    19 A    20 A                                                  
 -- Virtual --                   
  0.059   0.064   0.089   0.115   0.117   0.147   0.155   0.177
 21 A    22 A    23 A    24 A    25 A    26 A    27 A    28 A                  
  0.192   0.210   0.234   0.257   0.290   0.309   0.338   0.369
 29 A    30 A    31 A    32 A    33 A    34 A    35 A    36 A                  
  0.369   0.454   0.507   0.561   0.569   0.578   0.602   0.802
 37 A    38 A    39 A    40 A    41 A    42 A    43 A    44 A                  
  0.894   0.912   0.963   0.986   1.035   1.095   1.098   1.154
 45 A    46 A    47 A    48 A    49 A    50 A    51 A    52 A                  
  1.165   1.236   1.338   1.376   1.460   1.537   1.612   1.628
 53 A    54 A    55 A    56 A    57 A    58 A    59 A    60 A                  
  1.864   2.008   2.046   2.160   2.349   2.397   2.569   2.593
 61 A    62 A    63 A    64 A    65 A    66 A    67 A    68 A                  
  2.606   2.667   2.889   2.997   3.047   3.310   4.019   4.038
 69 A    70 A    71 A    72 A    73 A    74 A    75 A    76 A                  
  4.162   4.174   4.214   4.255   4.394   4.405   4.482   5.055
 77 A    78 A    79 A    80 A    81 A    82 A    83 A    84 A                  
  5.508   6.885   6.946   7.165  10.315  26.596  26.645  27.054
 85 A    86 A    87 A    88 A    89 A    90 A    91 A    92 A                  
 36.542  37.010  68.712 219.155
 93 A    94 A    95 A    96 A                                                  

 Beta MOs, Restricted
 -- Occupied --                  
-104.91  -26.36  -15.78  -15.75  -10.63   -8.10   -8.10   -8.10
  1 A     2 A     3 A     4 A     5 A     6 A     7 A     8 A                  
 -1.685  -1.440  -1.159  -0.912  -0.766  -0.757  -0.747  -0.632
  9 A    10 A    11 A    12 A    13 A    14 A    15 A    16 A                  
 -0.611  -0.532  -0.490  -0.486
 17 A    18 A    19 A    20 A                                                  
 -- Virtual --                   
  0.059   0.064   0.089   0.115   0.117   0.147   0.155   0.177
 21 A    22 A    23 A    24 A    25 A    26 A    27 A    28 A                  
  0.192   0.210   0.234   0.257   0.290   0.309   0.338   0.369
 29 A    30 A    31 A    32 A    33 A    34 A    35 A    36 A                  
  0.369   0.454   0.507   0.561   0.569   0.578   0.602   0.802
 37 A    38 A    39 A    40 A    41 A    42 A    43 A    44 A                  
  0.894   0.912   0.963   0.986   1.035   1.095   1.098   1.154
 45 A    46 A    47 A    48 A    49 A    50 A    51 A    52 A                  
  1.165   1.236   1.338   1.376   1.460   1.537   1.612   1.628
 53 A    54 A    55 A    56 A    57 A    58 A    59 A    60 A                  
  1.864   2.008   2.046   2.160   2.349   2.397   2.569   2.593
 61 A    62 A    63 A    64 A    65 A    66 A    67 A    68 A                  
  2.606   2.667   2.889   2.997   3.047   3.310   4.019   4.038
 69 A    70 A    71 A    72 A    73 A    74 A    75 A    76 A                  
  4.162   4.174   4.214   4.255   4.394   4.405   4.482   5.055
 77 A    78 A    79 A    80 A    81 A    82 A    83 A    84 A                  
  5.508   6.885   6.946   7.165  10.315  26.596  26.645  27.054
 85 A    86 A    87 A    88 A    89 A    90 A    91 A    92 A                  
 36.542  37.010  68.712 219.155
 93 A    94 A    95 A    96 A                                                  

 Occupation and symmetry of molecular orbitals

 Point group: C1 (1 irreducible representation).

                           A     All 
 -------------------------------------
 All molecular orbitals:
  - Alpha                  96    96  
  - Beta                   96    96  
 -------------------------------------
 Alpha orbitals:
  - Frozen occupied        8     8   
  - Active occupied        12    12  
  - Active virtual         76    76  
  - Frozen virtual         0     0   
 -------------------------------------
 Beta orbitals:
  - Frozen occupied        8     8   
  - Active occupied        12    12  
  - Active virtual         76    76  
  - Frozen virtual         0     0   
 -------------------------------------

 Import integrals:   CPU 0.00 s  wall 0.00 s

 Import integrals:   CPU 14.56 s  wall 4.90 s

 MP2 amplitudes:   CPU 0.04 s  wall 0.03 s

Running a double precision version
           CCSD T amplitudes will be solved using DIIS.

           Start     Size      MaxIter   EConv     TConv     
           3         7         100       1.00e-07  1.00e-05  
 ------------------------------------------------------------------------------
           Energy (a.u.)   Ediff      Tdiff       Comment
 ------------------------------------------------------------------------------
          -668.43541375                           
     1    -668.42282718   1.26e-02   7.43e-01     
     2    -668.44842139   2.56e-02   9.85e-02     
     3    -668.44685533   1.57e-03   4.31e-02     
     4    -668.44960001   2.74e-03   1.66e-02     Switched to DIIS steps.
     5    -668.45058710   9.87e-04   1.16e-02     
     6    -668.45067394   8.68e-05   2.82e-03     
     7    -668.45067920   5.27e-06   1.07e-03     
     8    -668.45068037   1.17e-06   3.37e-04     
     9    -668.45068264   2.27e-06   1.89e-04     
    10    -668.45068299   3.50e-07   6.45e-05     
    11    -668.45068336   3.71e-07   2.63e-05     
    12    -668.45068331   4.73e-08   1.24e-05     
    13    -668.45068334   2.42e-08   3.66e-06     
 ------------------------------------------------------------------------------
          -668.45068334                           CCSD T converged.

End of double precision
 SCF energy                 = -667.73789622
 MP2 energy                 = -668.43541375
 CCSD correlation energy     =   -0.71278712
 CCSD total energy           = -668.45068334

 CCSD  T1^2 = 0.0118  T2^2 = 0.2348  Leading amplitudes:

 Amplitude    Orbitals with energies
  0.0275       17 (A) A                  ->    21 (A) A                   
              -0.6115                          0.0594                     
  0.0275       17 (A) B                  ->    21 (A) B                   
              -0.6115                          0.0594                     
  0.0231       15 (A) A                  ->    21 (A) A                   
              -0.7472                          0.0594                     
  0.0231       15 (A) B                  ->    21 (A) B                   
              -0.7472                          0.0594                     

 Amplitude    Orbitals with energies
 -0.0621       17 (A) A      17 (A) B    ->    21 (A) A      21 (A) B     
              -0.6115       -0.6115            0.0594        0.0594       
  0.0621       17 (A) A      17 (A) B    ->    21 (A) B      21 (A) A     
              -0.6115       -0.6115            0.0594        0.0594       
  0.0621       17 (A) B      17 (A) A    ->    21 (A) A      21 (A) B     
              -0.6115       -0.6115            0.0594        0.0594       
 -0.0621       17 (A) B      17 (A) A    ->    21 (A) B      21 (A) A     
              -0.6115       -0.6115            0.0594        0.0594       

 Computing CCSD intemediates for later calculations in double precision
 Finished.

Running a double precision version
           CCSD Lambda amplitudes will be solved using DIIS.
           Start     Size      MaxIter   EConv     LConv     
           3         7         100       1.00e-07  1.00e-05  
 ------------------------------------------------------------------------------
            Enorm      Ldiff       Comment
 ------------------------------------------------------------------------------
     1     5.26e-02   3.55e-02     
     2     1.62e-02   5.88e-03     
     3     6.97e-03   1.06e-03     
     4     3.63e-03   1.08e-03     Switched to DIIS steps.
     5     1.19e-03   6.24e-04     
     6     5.89e-04   1.70e-04     
     7     2.02e-04   4.25e-05     
     8     8.43e-05   3.43e-06     
     9     2.90e-05   7.63e-06     
    10     1.00e-05   2.23e-06     
    11     4.75e-06   5.73e-07     
    12     1.90e-06   1.88e-07     
    13     1.06e-06   2.09e-09     
    14     4.81e-07   4.21e-08     
    15     2.16e-07   9.28e-09     
    16     1.10e-07   8.55e-09     
    17     4.69e-08   4.97e-09     
 ------------------------------------------------------------------------------
                                   CCSD Lambda converged.

 Computing density matrices in double precision...
           Orbital response amplitudes will be solved using DIIS.
           Start     Size      MaxIter   EConv     LConv     
           3         7         100       1.00e-06  1.00e-06  
 ------------------------------------------------------------------------------
            Enorm      Ldiff       Comment
 ------------------------------------------------------------------------------
     1     8.74e-02   1.04e-03     
     2     6.91e-02   2.09e-02     
     3     7.33e-02   2.55e-02     
     4     5.59e-03   3.25e-02     Switched to DIIS steps.
     5     1.12e-03   1.01e-03     
     6     6.20e-04   8.14e-05     
     7     2.94e-04   9.25e-05     
     8     9.15e-05   1.79e-05     
     9     2.10e-05   2.31e-06     
    10     5.40e-06   1.48e-06     
    11     1.42e-06   4.31e-07     
    12     5.50e-07   9.61e-08     
 ------------------------------------------------------------------------------
                                   Orbital response converged.

 Computing density matrices... Done.
 CCSD calculation:   CPU 383.06 s  wall 72.86 s

 Transferring MO TPDM to AO TPDM
 Transferring g2_o1o1o1o1
 Transferring g2_o1o1o1v1
 Transferring g2_o1o1v1v1
 Transferring g2_o1v1o1v1
 Transferring g2_o1v1v1v1
 Transferring g2_v1v1v1v1
 Adding separable TPDM
 Computing TPDM gradient
 --------------------------------------------------------
 2e gradient
  Atom          X               Y               Z
 --------------------------------------------------------
    1        -18.736601        2.747982        0.000375  
    2         -1.145851      -15.397647        0.001354  
    3          6.077767       15.100847        0.007286  
    4         13.804686       -2.451182       -0.009014  
 --------------------------------------------------------
 --------------------------------------------------------
 Final gradient
  Atom          X               Y               Z
 --------------------------------------------------------
    1        -18.736601        2.747982        0.000375  
    2         -1.145851      -15.397647        0.001354  
    3          6.077767       15.100847        0.007286  
    4         13.804686       -2.451182       -0.009014  
 --------------------------------------------------------
 Analytic gradient from two-electron contribution:   CPU 108.11 s  wall 32.66 s

 Total ccman2 time:   CPU 510.01 s  wall 112.05 s


 --------------------------------------------------------------

                    Orbital Energies (a.u.)
 --------------------------------------------------------------

 Alpha MOs
 -- Occupied --
******* -26.361 -15.785 -15.746 -10.634  -8.103  -8.099  -8.099
 -1.685  -1.440  -1.159  -0.912  -0.766  -0.757  -0.747  -0.632
 -0.611  -0.532  -0.490  -0.486
 -- Virtual --
  0.059   0.064   0.089   0.115   0.117   0.147   0.155   0.177
  0.192   0.210   0.234   0.257   0.290   0.309   0.338   0.369
  0.369   0.454   0.507   0.561   0.569   0.578   0.602   0.802
  0.894   0.912   0.963   0.986   1.035   1.095   1.098   1.154
  1.165   1.236   1.338   1.376   1.460   1.537   1.612   1.628
  1.864   2.008   2.046   2.160   2.349   2.397   2.569   2.593
  2.606   2.667   2.889   2.997   3.047   3.310   4.019   4.038
  4.162   4.174   4.214   4.255   4.394   4.405   4.482   5.055
  5.508   6.885   6.946   7.165  10.315  26.596  26.645  27.054
 36.542  37.010  68.712 219.155
 --------------------------------------------------------------

          Ground-State Mulliken Net Atomic Charges

     Atom                 Charge (a.u.)
  ----------------------------------------
      1 Cl                    0.001892
      2 N                     0.160734
      3 N                    -0.138114
      4 F                    -0.024512
  ----------------------------------------
  Sum of atomic charges =    -0.000000

 -----------------------------------------------------------------
                    Cartesian Multipole Moments
 -----------------------------------------------------------------
    Charge (ESU x 10^10)
                -0.0000
    Dipole Moment (Debye)
         X       1.3213      Y      -0.2365      Z      -0.0006
       Tot       1.3423
    Quadrupole Moments (Debye-Ang)
        XX     -29.0877     XY      -0.2904     YY     -30.2854
        XZ       0.0018     YZ      -0.0007     ZZ     -27.8896
    Octopole Moments (Debye-Ang^2)
       XXX       2.3368    XXY      -1.5214    XYY      -2.6644
       YYY       0.2020    XXZ      -0.0070    XYZ       0.0003
       YYZ      -0.0049    XZZ      -4.1027    YZZ       0.1462
       ZZZ      -0.0147
    Hexadecapole Moments (Debye-Ang^3)
      XXXX    -353.2843   XXXY      -6.0553   XXYY     -68.6336
      XYYY      -1.0039   YYYY     -48.2649   XXXZ       0.0389
      XXYZ      -0.0002   XYYZ       0.0105   YYYZ      -0.0019
      XXZZ     -65.8895   XYZZ      -0.1138   YYZZ     -12.0801
      XZZZ       0.0327   YZZZ      -0.0015   ZZZZ     -26.7360
 -----------------------------------------------------------------
 DrvMan completing analytic gradient of the correlated energy
 Correlated dipole moment
            1
    1   0.5198260
    2  -0.0930517
    3  -0.0002457
 Energy read as -668.450683338
 Full Analytical Gradient: (in a.u., or Hartree/Bohr)
             1             2             3             4
    1    0.00000833   -0.00009846    0.00023478   -0.00014465
    2   -0.00004863    0.00003032   -0.00003760    0.00005591
    3    0.00002814   -0.00003014   -0.00003277    0.00003478
 Gradient time:  CPU 1.47 s  wall 1.48 s
Dipole drv :
gprntSymmMtrx error report: 
 Final Hessian.
            1           2           3           4           5           6
    1   0.2016418  -0.0335546   0.0000000  -0.1285553   0.0355550   0.0000000
    2  -0.0335546   0.0362706   0.0000000   0.0651097  -0.0506137   0.0000000
    3   0.0000000   0.0000000   0.0121313  -0.0000007   0.0000000  -0.0130526
    4  -0.1285553   0.0651097  -0.0000007   0.5086453   0.2316489   0.0000000
    5   0.0355550  -0.0506137   0.0000000   0.2316489   0.5287356   0.0000000
    6   0.0000000   0.0000000  -0.0130526   0.0000000   0.0000000   0.0139782
    7  -0.0710589  -0.0271573   0.0000008  -0.2713605  -0.2485368  -0.0000032
    8   0.0061218   0.0129371   0.0000000  -0.2547373  -0.5140974   0.0000000
    9   0.0000000   0.0000000  -0.0139723   0.0000000   0.0000000   0.0150476
   10  -0.0020277  -0.0043955   0.0000000  -0.1087325  -0.0186711  -0.0000007
   11  -0.0081209   0.0014056   0.0000000  -0.0420278   0.0359737   0.0000000
   12   0.0000000   0.0000000   0.0148873   0.0000000   0.0000000  -0.0159722
            7           8           9          10          11          12
    1  -0.0710589   0.0061218   0.0000000  -0.0020277  -0.0081209   0.0000000
    2  -0.0271573   0.0129371   0.0000000  -0.0043955   0.0014056   0.0000000
    3   0.0000008   0.0000000  -0.0139723   0.0000000   0.0000000   0.0148873
    4  -0.2713605  -0.2547373   0.0000000  -0.1087325  -0.0420278   0.0000000
    5  -0.2485368  -0.5140974   0.0000000  -0.0186711   0.0359737   0.0000000
    6  -0.0000032   0.0000000   0.0150476  -0.0000007   0.0000000  -0.0159722
    7   0.5075274   0.1792228   0.0000000  -0.1651064   0.0964728   0.0000000
    8   0.1792228   0.6144985   0.0000000   0.0693915  -0.1133389   0.0000000
    9   0.0000000   0.0000000   0.0162643  -0.0000002   0.0000000  -0.0173275
   10  -0.1651064   0.0693915  -0.0000002   0.2758682  -0.0463214   0.0000000
   11   0.0964728  -0.1133389   0.0000000  -0.0463214   0.0759623   0.0000000
   12   0.0000000   0.0000000  -0.0173275   0.0000000   0.0000000   0.0184055
 ----------------------------------------------------------------
             Standard Nuclear Orientation (Angstroms)
    I     Atom           X                Y                Z
 ----------------------------------------------------------------
    1      Cl      1.5349201028    -0.0501374546    -0.0000000000
    2      N      -0.1079084541     0.5092350188     0.0000000000
    3      N      -0.8575478693    -0.4575280666    -0.0000000000
    4      F      -2.1483830538     0.0544875626     0.0000000000
 ----------------------------------------------------------------
 Nuclear Repulsion Energy =   145.3557659281 hartrees
 There are       20 alpha and       20 beta electrons
 old dipole drv.
            1           2           3           4           5           6
    1  -0.4418925   0.2886352   0.0000000   0.4992939  -0.5450061   0.0000000
    2   0.0029094   0.0323021   0.0000000  -0.0091357  -0.0531889   0.0000000
    3  -0.0000000   0.0000000   0.0452249  -0.0000001  -0.0000000  -0.0011430
            7           8           9          10          11          12
    1   1.1670863  -0.1749125   0.0000000  -1.2243934   0.4313838   0.0000000
    2   0.0273006   0.1907235   0.0000000  -0.0210635  -0.1698230   0.0000000
    3  -0.0000108   0.0000000   0.0859170   0.0000000  -0.0000000  -0.1300050
 New transposed dipole drv.
            1           2           3
    1  -0.4418925   0.0029094  -0.0000000
    2   0.2886352   0.0323021   0.0000000
    3   0.0000000   0.0000000   0.0452249
    4   0.4992939  -0.0091357  -0.0000001
    5  -0.5450061  -0.0531889  -0.0000000
    6   0.0000000   0.0000000  -0.0011430
    7   1.1670863   0.0273006  -0.0000108
    8  -0.1749125   0.1907235   0.0000000
    9   0.0000000   0.0000000   0.0859170
   10  -1.2243934  -0.0210635   0.0000000
   11   0.4313838  -0.1698230  -0.0000000
   12   0.0000000   0.0000000  -0.1300050
FINAL TENSOR RESULT:
Order 2, Length 12
    Atom      X          Y          Z
     1 Order 1, Length 12
    Atom      X          Y          Z
     1    2.016418021687015e-01  -3.355458461779034e-02   0.000000000000000e+00
     2   -1.285553484480652e-01   3.555499589786272e-02   0.000000000000000e+00
     3   -7.105889359812852e-02   6.121804688455346e-03   0.000000000000000e+00
     4   -2.027651401119168e-03  -8.120940704865865e-03   0.000000000000000e+00

Order 1, Length 12
    Atom      X          Y          Z
     1   -3.355458461779034e-02   3.627064991766995e-02   0.000000000000000e+00
     2    6.510971847670399e-02  -5.061369434740151e-02   0.000000000000000e+00
     3   -2.715727111010575e-02   1.293714011333925e-02   0.000000000000000e+00
     4   -4.395498705970384e-03   1.405627445332514e-03   0.000000000000000e+00

Order 1, Length 12
    Atom      X          Y          Z
     1    0.000000000000000e+00   0.000000000000000e+00   1.213133470796186e-02
     2   -6.570935686411335e-07   0.000000000000000e+00  -1.305257802575688e-02
     3    7.969045739989410e-07   0.000000000000000e+00  -1.397232233201333e-02
     4    4.322141107429585e-08   0.000000000000000e+00   1.488730086400029e-02


     2 Order 1, Length 12
    Atom      X          Y          Z
     1   -1.285553484480652e-01   6.510971847670399e-02  -6.570935686411335e-07
     2    5.086452822915304e-01   2.316489240866584e-01   0.000000000000000e+00
     3   -2.713605458565343e-01  -2.547372540553792e-01   0.000000000000000e+00
     4   -1.087325049882478e-01  -4.202778401842683e-02   0.000000000000000e+00

Order 1, Length 12
    Atom      X          Y          Z
     1    3.555499589786272e-02  -5.061369434740151e-02   0.000000000000000e+00
     2    2.316489240866584e-01   5.287356121678444e-01   0.000000000000000e+00
     3   -2.485368171296252e-01  -5.140973985031290e-01   0.000000000000000e+00
     4   -1.867108417782828e-02   3.597370689165598e-02   0.000000000000000e+00

Order 1, Length 12
    Atom      X          Y          Z
     1    0.000000000000000e+00   0.000000000000000e+00  -1.305257802575688e-02
     2    0.000000000000000e+00   0.000000000000000e+00   1.397816798929702e-02
     3   -3.159111476026712e-06   0.000000000000000e+00   1.504761222669543e-02
     4   -7.011406930781014e-07   0.000000000000000e+00  -1.597220684769197e-02


     3 Order 1, Length 12
    Atom      X          Y          Z
     1   -7.105889359812852e-02  -2.715727111010575e-02   7.969045739989410e-07
     2   -2.713605458565343e-01  -2.485368171296252e-01  -3.159111476026712e-06
     3    5.075274493064674e-01   1.792228473611266e-01   0.000000000000000e+00
     4   -1.651064236392240e-01   9.647280968812008e-02   0.000000000000000e+00

Order 1, Length 12
    Atom      X          Y          Z
     1    6.121804688455346e-03   1.293714011333925e-02   0.000000000000000e+00
     2   -2.547372540553792e-01  -5.140973985031290e-01   0.000000000000000e+00
     3    1.792228473611266e-01   6.144984818603958e-01   0.000000000000000e+00
     4    6.939153124921027e-02  -1.133388914955545e-01   0.000000000000000e+00

Order 1, Length 12
    Atom      X          Y          Z
     1    0.000000000000000e+00   0.000000000000000e+00  -1.397232233201333e-02
     2    0.000000000000000e+00   0.000000000000000e+00   1.504761222669543e-02
     3    0.000000000000000e+00   0.000000000000000e+00   1.626427881828694e-02
     4   -1.654844389312448e-07   0.000000000000000e+00  -1.732746475356626e-02


     4 Order 1, Length 12
    Atom      X          Y          Z
     1   -2.027651401119168e-03  -4.395498705970384e-03   4.322141107429585e-08
     2   -1.087325049882478e-01  -1.867108417782828e-02  -7.011406930781014e-07
[truncated: 5,769 more chars]
