# Supplementary material for: Geometric and energetic data from ab initio calculations of haloethene, haloimine, halomethylenephosphine, haloiminophosphine, halodiazene, halodiphosphene and halocyclopropane
Source: Data Brief. 2019 Nov 2;27:104738. doi: 10.1016/j.dib.2019.104738 (PMC6861602; doi:10.1016/j.dib.2019.104738)
Supplement: Multimedia component 6 [file mmc6.zip › NN/CCSD/freq/FENNEF.out]

Q-Chem Developer Version!
                  Welcome to Q-Chem
     A Quantum Leap Into The Future Of Chemistry


 Q-Chem 5.1, Q-Chem, Inc., Pleasanton, CA (2018)

 Yihan Shao,  Zhengting Gan,  E. Epifanovsky,  A. T. B. Gilbert,  M. Wormit,  
 J. Kussmann,  A. W. Lange,  A. Behn,  Jia Deng,  Xintian Feng,  D. Ghosh,  
 M. Goldey,  P. R. Horn,  L. D. Jacobson,  I. Kaliman,  T. Kus,  A. Landau,  
 Jie Liu,  E. I. Proynov,  R. M. Richard,  R. P. Steele,  E. J. Sundstrom,  
 H. L. Woodcock III,  P. M. Zimmerman,  D. Zuev,  B. Albrecht,  E. Alguire,  
 S. A. Baeppler,  D. Barton,  Z. Benda,  Y. A. Bernard,  E. J. Berquist,  
 K. B. Bravaya,  H. Burton,  D. Casanova,  Chun-Min Chang,  Yunqing Chen,  
 A. Chien,  K. D. Closser,  M. P. Coons,  S. Coriani,  S. Dasgupta,  
 A. L. Dempwolff,  M. Diedenhofen,  Hainam Do,  R. G. Edgar,  Po-Tung Fang,  
 S. Faraji,  S. Fatehi,  Qingguo Feng,  K. D. Fenk,  J. Fosso-Tande,  
 Qinghui Ge,  A. Ghysels,  G. Gidofalvi,  J. Gomes,  J. Gonthier,  A. Gunina,  
 D. Hait,  M. W. D. Hanson-Heine,  P. H. P. Harbach,  A. W. Hauser,  
 J. E. Herr,  E. G. Hohenstein,  Z. C. Holden,  Kerwin Hui,  B. C. Huynh,  
 T.-C. Jagau,  Hyunjun Ji,  B. Kaduk,  K. Khistyaev,  Jaehoon Kim,  
 P. Klunzinger,  K. Koh,  D. Kosenkov,  L. Koulias,  T. Kowalczyk,  
 C. M. Krauter,  A. Kunitsa,  Ka Un Lao,  A. Laurent,  K. V. Lawler,  
 Joonho Lee,  D. Lefrancois,  S. Lehtola,  D. S. Levine,  Yi-Pei Li,  
 You-Sheng Lin,  Fenglai Liu,  E. Livshits,  A. Luenser,  P. Manohar,  
 E. Mansoor,  S. F. Manzer,  Shan-Ping Mao,  Yuezhi Mao,  N. Mardirossian,  
 A. V. Marenich,  T. Markovich,  L. A. Martinez-Martinez,  S. A. Maurer,  
 N. J. Mayhall,  S. C. McKenzie,  J.-M. Mewes,  A. F. Morrison,  
 J. W. Mullinax,  K. Nanda,  T. S. Nguyen-Beck,  R. Olivares-Amaya,  
 J. A. Parkhill,  T. M. Perrine,  F. Plasser,  P. Pokhilko,  S. Prager,  
 A. Prociuk,  E. Ramos,  D. R. Rehn,  F. Rob,  M. Schneider,  N. Sergueev,  
 S. M. Sharada,  S. Sharma,  D. W. Small,  T. Stauch,  T. Stein,  
 Yu-Chuan Su,  A. J. W. Thom,  A. Tkatchenko,  T. Tsuchimochi,  N. M. Tubman,  
 L. Vogt,  M. L. Vidal,  O. Vydrov,  M. A. Watson,  J. Wenzel,  
 M. de Wergifosse,  T. A. Wesolowski,  A. White,  J. Witte,  A. Yamada,  
 Jun Yang,  K. Yao,  S. Yeganeh,  S. R. Yost,  Zhi-Qiang You,  A. Zech,  
 Igor Ying Zhang,  Xing Zhang,  Yan Zhao,  Ying Zhu,  B. R. Brooks,  
 G. K. L. Chan,  C. J. Cramer,  M. S. Gordon,  W. J. Hehre,  A. Klamt,  
 M. W. Schmidt,  C. D. Sherrill,  D. G. Truhlar,  A. Aspuru-Guzik,  R. Baer,  
 A. T. Bell,  N. A. Besley,  Jeng-Da Chai,  A. E. DePrince, III,  
 R. A. DiStasio Jr.,  A. Dreuw,  B. D. Dunietz,  T. R. Furlani,  
 Chao-Ping Hsu,  Yousung Jung,  Jing Kong,  D. S. Lambrecht,  WanZhen Liang,  
 C. Ochsenfeld,  V. A. Rassolov,  L. V. Slipchenko,  J. E. Subotnik,  
 T. Van Voorhis,  J. M. Herbert,  A. I. Krylov,  P. M. W. Gill,  M. Head-Gordon

 Contributors to earlier versions of Q-Chem not listed above: 
 R. D. Adamson,  B. Austin,  J. Baker,  G. J. O. Beran,  K. Brandhorst,  
 S. T. Brown,  E. F. C. Byrd,  A. K. Chakraborty,  C.-L. Cheng,  
 Siu Hung Chien,  D. M. Chipman,  D. L. Crittenden,  H. Dachsel,  
 R. J. Doerksen,  A. D. Dutoi,  L. Fusti-Molnar,  W. A. Goddard III,  
 A. Golubeva-Zadorozhnaya,  S. R. Gwaltney,  G. Hawkins,  A. Heyden,  
 S. Hirata,  G. Kedziora,  F. J. Keil,  C. Kelley,  Jihan Kim,  R. A. King,  
 R. Z. Khaliullin,  P. P. Korambath,  W. Kurlancheek,  A. M. Lee,  M. S. Lee,  
 S. V. Levchenko,  Ching Yeh Lin,  D. Liotard,  R. C. Lochan,  I. Lotan,  
 P. E. Maslen,  N. Nair,  D. P. O'Neill,  D. Neuhauser,  E. Neuscamman,  
 C. M. Oana,  R. Olson,  B. Peters,  R. Peverati,  P. A. Pieniazek,  
 Y. M. Rhee,  J. Ritchie,  M. A. Rohrdanz,  E. Rosta,  N. J. Russ,  
 H. F. Schaefer III,  N. E. Schultz,  N. Shenvi,  A. C. Simmonett,  A. Sodt,  
 D. Stuck,  K. S. Thanthiriwatte,  V. Vanovschi,  Tao Wang,  A. Warshel,  
 C. F. Williams,  Q. Wu,  X. Xu,  W. Zhang

 Please cite Q-Chem as follows:
 Y. Shao et al., Mol. Phys. 113, 184-215 (2015)
 DOI: 10.1080/00268976.2014.952696

 Q-Chem 5.1.2 for Intel X86 EM64T Linux

 Parts of Q-Chem use Armadillo 8.300.2 (Tropical Shenanigans).
 http://arma.sourceforge.net/

 Q-Chem begins on Mon May  6 05:08:08 2019  

Host: 
0

     Scratch files written to /scratch/taweetham/qchem30084//
Input Ideriv = 1
Curr. Ideriv = -1
Max.  Ideriv = 1


!!********************************************.
!!******************Warning*******************.
!!Desired Analytical derivatives not available.
!!Finite difference job might take a long time.
!!********************************************.
!!********************************************.


 2-order derivative to be evaluated numerically with 1-order analytical derivatives

Checking the input file for inconsistencies... 	...done.

--------------------------------------------------------------
User input:
--------------------------------------------------------------
F=F_t.out
$molecule
0 1
N 
N  1 1.227515
F  2 1.370820 1 105.614454
F  1 1.370820 2 105.614454 3 -180.000000 0
$end

$rem
   JOB_TYPE 	FREQUENCY
   BASIS 		6-311++G**
   METHOD	ccsd
   MEM_TOTAL	64000
   N_FROZEN_CORE      FC
$end


--------------------------------------------------------------
 ----------------------------------------------------------------
             Standard Nuclear Orientation (Angstroms)
    I     Atom           X                Y                Z
 ----------------------------------------------------------------
    1      N       0.3921678790    -0.4721256437     0.0000000000
    2      N      -0.3921678790     0.4721256437    -0.0000000000
    3      F      -1.6434989595    -0.0876225134     0.0000000000
    4      F       1.6434989595     0.0876225134    -0.0000000000
 ----------------------------------------------------------------
 Molecular Point Group                 C2h   NOp =  4
 Largest Abelian Subgroup              C2h   NOp =  4
 Nuclear Repulsion Energy =   114.9701911084 hartrees
 There are       16 alpha and       16 beta electrons
 Requested basis set is 6-311++G(d,p)
 There are 24 shells and 88 basis functions
 Total memory of 64000MB is distributed as follows: 
   QALLOC including MEM_STATIC uses 192MB
   MEM_STATIC is set to 192MB
   CCMAN JOB total memory use is  63808MB
 Warning: actual memory use might exceed 64000MB

 Total QAlloc Memory Limit    192 MB
 Mega-Array Size       188 MB
 MEM_STATIC part       192 MB

                       Distance Matrix (Angstroms)
             N (  1)   N (  2)   F (  3)
   N (  2)  1.227515
   F (  3)  2.071662  1.370820
   F (  4)  1.370820  2.071662  3.291666

 A cutoff of  1.0D-14 yielded    290 shell pairs
 There are      3969 function pairs (      4341 Cartesian)

 -------------------------------------------------------
 OpenMP Integral Computing Module                       
 Release: version 1.0, May 2013, Q-Chem Inc. Pittsburgh 
 -------------------------------------------------------
 Integral Job Info:
 Integral job number is                      11
 Integral operator is                         1
 short-range coefficients                     0
 long-range coefficients              100000000
 Omega coefficients                           0
 if combine SR and LR in K                    0
 Integral screening is                        0
 Integral computing path is                   2
 max size of driver memory is            800000
 size of driver memory is                593474
 size of scratch memory is              2361544
 max col of scratch BK array               1296
 max len of scratch array in speh3          155
 max len of scratch index in speh4           18
 max int batch size is                      520
 min int batch size is                       52
 fixed nKL is                                52
 max L of basis functions is                  2
 order of int derivative is                   0
 number of shells is                         24
 number of basis is                          92
 number of cartesian basis is                92
 number of contracted shell pairs           290
 number of primitive shell pairs           1053
 maxK2 (contraction) of shell pair           36
 max number of K2 of shell pair               1
 max number of CS2 of shell pair             80
 max number of PS2 of shell pair            288
 mem total for path MDJ                  514766
 -------------------------------------------------------
 Smallest overlap matrix eigenvalue = 2.54E-04
 Guess from superposition of atomic densities
 Warning:  Energy on first SCF cycle will be non-variational
 SAD guess density has 32.000000 electrons

 -----------------------------------------------------------------------
  General SCF calculation program by
  Eric Jon Sundstrom, Paul Horn, Yuezhi Mao, Dmitri Zuev, Alec White,
  David Stuck, Shaama M.S., Shane Yost, Joonho Lee, David Small,
  Daniel Levine, Susi Lehtola, Hugh Burton, Evgeny Epifanovsky
 -----------------------------------------------------------------------
 Hartree-Fock
 using 6 threads for integral computing
 -------------------------------------------------------
 OpenMP Integral computing Module                
 Release: version 2.0, May 2017, Q-Chem Inc. Pleasanton 
 -------------------------------------------------------
 A restricted SCF calculation will be
 performed using DIIS
 SCF converges when DIIS error is below 1.0e-08
 ---------------------------------------
  Cycle       Energy         DIIS error
 ---------------------------------------
    1    -308.1166701342      6.30e-02  
    2    -307.5556038134      1.19e-02  
    3    -307.6383511604      6.72e-03  
    4    -307.6658689324      1.32e-03  
    5    -307.6673055987      4.11e-04  
    6    -307.6676142581      1.15e-04  
    7    -307.6676548441      3.07e-05  
    8    -307.6676578066      6.71e-06  
    9    -307.6676579254      1.83e-06  
   10    -307.6676579356      5.26e-07  
   11    -307.6676579365      7.64e-08  
   12    -307.6676579365      1.57e-08  
   13    -307.6676579365      3.22e-09  Convergence criterion met
 ---------------------------------------
 SCF time:   CPU 2.36s  wall 1.00s 
 SCF   energy in the final basis set =     -307.6676579365
 Total energy in the final basis set =     -307.6676579365


 ------------------------------------------------------------------------------

   CCMAN2: suite of methods based on coupled cluster
           and equation of motion theories.

   Components:
   * libvmm-1.3-trunk
     by Evgeny Epifanovsky, Ilya Kaliman.
   * libtensor-2.5-trunk
     by Evgeny Epifanovsky, Michael Wormit, Dmitry Zuev, Sam Manzer, 
        Ilya Kaliman.
   * libcc-2.5-trunk
     by Evgeny Epifanovsky, Arik Landau, Tomasz Kus, Kirill Khistyaev, 
        Dmitry Zuev, Prashant Manohar, Xintian Feng, Anna Krylov, 
        Matthew Goldey, Alec White, Thomas Jagau, Kaushik Nanda, 
        Anastasia Gunina, Alexander Kunitsa, Joonho Lee.

   CCMAN original authors:
   Anna I. Krylov, C. David Sherrill, Steven R. Gwaltney,
   Edward F. C. Byrd (2000)
   Sergey V. Levchenko, Lyudmila V. Slipchenko, Tao Wang,
   Ana-Maria C. Cristian (2003)
   Piotr A. Pieniazek, C. Melania Oana, Evgeny Epifanovsky (2007)
   Prashant Manohar (2009)

 ------------------------------------------------------------------------------


 Allocating and initializing 63808MB of RAM...
 Calculation will run on 6 cores.


 Alpha MOs, Restricted
 -- Occupied --                  
-26.385 -26.385 -15.793 -15.791  -1.731  -1.691  -1.394  -0.965
  1 Ag    1 Bu    2 Ag    2 Bu    3 Ag    3 Bu    4 Ag    4 Bu                 
 -0.825  -0.811  -0.789  -0.739  -0.701  -0.655  -0.555  -0.554
  5 Ag    5 Bu    1 Au    1 Bg    6 Ag    6 Bu    7 Ag    2 Au                 
 -- Virtual --                   
  0.058   0.113   0.126   0.140   0.158   0.194   0.217   0.224
  2 Bg    7 Bu    8 Ag    8 Bu    3 Au    9 Ag   10 Ag    3 Bg                 
  0.224   0.288   0.309   0.321   0.356   0.378   0.399   0.400
  9 Bu   11 Ag   10 Bu    4 Bg   11 Bu   12 Ag    4 Au   12 Bu                 
  0.484   0.524   0.529   0.592   0.872   0.895   0.922   0.972
 13 Ag   13 Bu   14 Ag   14 Bu   15 Ag    5 Au   16 Ag   15 Bu                 
  0.981   1.132   1.227   1.393   1.485   1.514   1.537   1.551
  5 Bg   16 Bu   17 Ag   17 Bu    6 Bg   18 Bu   18 Ag    6 Au                 
  1.625   1.680   1.842   1.996   2.037   2.110   2.246   2.344
 19 Bu   19 Ag    7 Au   20 Bu    7 Bg   20 Ag   21 Bu    8 Au                 
  2.437   2.641   2.673   2.875   2.972   3.248   3.945   3.981
 21 Ag   22 Ag   22 Bu   23 Ag    8 Bg   23 Bu   24 Bu    9 Au                 
  3.983   4.102   4.158   4.170   4.184   4.186   4.277   4.289
 24 Ag    9 Bg   10 Au   25 Ag   25 Bu   10 Bg   26 Ag   26 Bu                 
  4.354   4.429   4.553   4.917   5.330   5.623   6.845   6.878
 11 Au   11 Bg   27 Ag   27 Bu   28 Ag   28 Bu   12 Bg   12 Au                 
  6.890   6.962   7.115   7.272  36.507  36.965  68.679  68.693
 29 Bu   29 Ag   30 Ag   30 Bu   31 Ag   31 Bu   32 Ag   32 Bu                 

 Beta MOs, Restricted
 -- Occupied --                  
-26.385 -26.385 -15.793 -15.791  -1.731  -1.691  -1.394  -0.965
  1 Ag    1 Bu    2 Ag    2 Bu    3 Ag    3 Bu    4 Ag    4 Bu                 
 -0.825  -0.811  -0.789  -0.739  -0.701  -0.655  -0.555  -0.554
  5 Ag    5 Bu    1 Au    1 Bg    6 Ag    6 Bu    7 Ag    2 Au                 
 -- Virtual --                   
  0.058   0.113   0.126   0.140   0.158   0.194   0.217   0.224
  2 Bg    7 Bu    8 Ag    8 Bu    3 Au    9 Ag   10 Ag    3 Bg                 
  0.224   0.288   0.309   0.321   0.356   0.378   0.399   0.400
  9 Bu   11 Ag   10 Bu    4 Bg   11 Bu   12 Ag    4 Au   12 Bu                 
  0.484   0.524   0.529   0.592   0.872   0.895   0.922   0.972
 13 Ag   13 Bu   14 Ag   14 Bu   15 Ag    5 Au   16 Ag   15 Bu                 
  0.981   1.132   1.227   1.393   1.485   1.514   1.537   1.551
  5 Bg   16 Bu   17 Ag   17 Bu    6 Bg   18 Bu   18 Ag    6 Au                 
  1.625   1.680   1.842   1.996   2.037   2.110   2.246   2.344
 19 Bu   19 Ag    7 Au   20 Bu    7 Bg   20 Ag   21 Bu    8 Au                 
  2.437   2.641   2.673   2.875   2.972   3.248   3.945   3.981
 21 Ag   22 Ag   22 Bu   23 Ag    8 Bg   23 Bu   24 Bu    9 Au                 
  3.983   4.102   4.158   4.170   4.184   4.186   4.277   4.289
 24 Ag    9 Bg   10 Au   25 Ag   25 Bu   10 Bg   26 Ag   26 Bu                 
  4.354   4.429   4.553   4.917   5.330   5.623   6.845   6.878
 11 Au   11 Bg   27 Ag   27 Bu   28 Ag   28 Bu   12 Bg   12 Au                 
  6.890   6.962   7.115   7.272  36.507  36.965  68.679  68.693
 29 Bu   29 Ag   30 Ag   30 Bu   31 Ag   31 Bu   32 Ag   32 Bu                 

 Occupation and symmetry of molecular orbitals

 Point group: C2h (4 irreducible representations).

                           Ag   Bg   Au   Bu    All 
 ----------------------------------------------------
 All molecular orbitals:
  - Alpha                  32   12   12   32    88  
  - Beta                   32   12   12   32    88  
 ----------------------------------------------------
 Alpha orbitals:
  - Frozen occupied        2    0    0    2     4   
  - Active occupied        5    1    2    4     12  
  - Active virtual         25   11   10   26    72  
  - Frozen virtual         0    0    0    0     0   
 ----------------------------------------------------
 Beta orbitals:
  - Frozen occupied        2    0    0    2     4   
  - Active occupied        5    1    2    4     12  
  - Active virtual         25   11   10   26    72  
  - Frozen virtual         0    0    0    0     0   
 ----------------------------------------------------

 Import integrals:   CPU 0.00 s  wall 0.00 s

 Import integrals:   CPU 8.96 s  wall 2.44 s

 MP2 amplitudes:   CPU 0.40 s  wall 0.37 s

Running a double precision version
           CCSD T amplitudes will be solved using DIIS.

           Start     Size      MaxIter   EConv     TConv     
           3         7         100       1.00e-07  1.00e-05  
 ------------------------------------------------------------------------------
           Energy (a.u.)   Ediff      Tdiff       Comment
 ------------------------------------------------------------------------------
          -308.43116532                           
     1    -308.40783429   2.33e-02   7.17e-01     
     2    -308.43536170   2.75e-02   9.45e-02     
     3    -308.43301376   2.35e-03   4.36e-02     
     4    -308.43599248   2.98e-03   1.80e-02     Switched to DIIS steps.
     5    -308.43703973   1.05e-03   1.18e-02     
     6    -308.43711551   7.58e-05   2.54e-03     
     7    -308.43711624   7.36e-07   9.34e-04     
     8    -308.43711556   6.77e-07   2.34e-04     
     9    -308.43711689   1.33e-06   1.31e-04     
    10    -308.43711715   2.54e-07   4.65e-05     
    11    -308.43711729   1.48e-07   1.71e-05     
    12    -308.43711734   4.66e-08   8.31e-06     
 ------------------------------------------------------------------------------
          -308.43711734                           CCSD T converged.

End of double precision
 SCF energy                 = -307.66765794
 MP2 energy                 = -308.43116532
 CCSD correlation energy     =   -0.76945940
 CCSD total energy           = -308.43711734

 CCSD  T1^2 = 0.0125  T2^2 = 0.2147  Leading amplitudes:

 Amplitude    Orbitals with energies
  0.0398       1 (Bg) A                  ->    2 (Bg) A                   
              -0.7388                          0.0580                     
  0.0398       1 (Bg) B                  ->    2 (Bg) B                   
              -0.7388                          0.0580                     
 -0.0210       2 (Au) A                  ->    5 (Au) A                   
              -0.5538                          0.8949                     
 -0.0210       2 (Au) B                  ->    5 (Au) B                   
              -0.5538                          0.8949                     

 Amplitude    Orbitals with energies
 -0.1116       2 (Au) A      2 (Au) B    ->    2 (Bg) A      2 (Bg) B     
              -0.5538       -0.5538            0.0580        0.0580       
  0.1116       2 (Au) A      2 (Au) B    ->    2 (Bg) B      2 (Bg) A     
              -0.5538       -0.5538            0.0580        0.0580       
  0.1116       2 (Au) B      2 (Au) A    ->    2 (Bg) A      2 (Bg) B     
              -0.5538       -0.5538            0.0580        0.0580       
 -0.1116       2 (Au) B      2 (Au) A    ->    2 (Bg) B      2 (Bg) A     
              -0.5538       -0.5538            0.0580        0.0580       

 Computing CCSD intemediates for later calculations in double precision
 Finished.

Running a double precision version
           CCSD Lambda amplitudes will be solved using DIIS.
           Start     Size      MaxIter   EConv     LConv     
           3         7         100       1.00e-07  1.00e-05  
 ------------------------------------------------------------------------------
            Enorm      Ldiff       Comment
 ------------------------------------------------------------------------------
     1     5.40e-02   3.25e-02     
     2     1.76e-02   7.48e-03     
     3     7.24e-03   6.44e-04     
     4     3.76e-03   1.32e-03     Switched to DIIS steps.
     5     1.13e-03   6.48e-04     
     6     5.46e-04   1.52e-04     
     7     1.64e-04   3.12e-05     
     8     6.70e-05   6.73e-06     
     9     2.13e-05   7.82e-06     
    10     6.74e-06   1.83e-06     
    11     2.68e-06   4.29e-07     
    12     7.83e-07   1.96e-07     
    13     3.36e-07   3.06e-09     
    14     1.44e-07   3.62e-08     
    15     5.76e-08   7.92e-09     
 ------------------------------------------------------------------------------
                                   CCSD Lambda converged.

 Computing density matrices in double precision...
           Orbital response amplitudes will be solved using DIIS.
           Start     Size      MaxIter   EConv     LConv     
           3         7         100       1.00e-06  1.00e-06  
 ------------------------------------------------------------------------------
            Enorm      Ldiff       Comment
 ------------------------------------------------------------------------------
     1     9.51e-02   5.35e-03     
     2     7.89e-02   2.43e-02     
     3     8.56e-02   3.14e-02     
     4     5.58e-03   4.00e-02     Switched to DIIS steps.
     5     5.49e-04   1.03e-03     
     6     1.44e-04   6.26e-05     
     7     2.52e-05   3.00e-05     
     8     4.94e-06   7.70e-07     
     9     1.01e-06   9.24e-07     
    10     2.48e-07   2.39e-08     
 ------------------------------------------------------------------------------
                                   Orbital response converged.

 Computing density matrices... Done.
 CCSD calculation:   CPU 46.41 s  wall 11.17 s

 Transferring MO TPDM to AO TPDM
 Transferring g2_o1o1o1o1
 Transferring g2_o1o1o1v1
 Transferring g2_o1o1v1v1
 Transferring g2_o1v1o1v1
 Transferring g2_o1v1v1v1
 Transferring g2_v1v1v1v1
 Adding separable TPDM
 Computing TPDM gradient
 --------------------------------------------------------
 2e gradient
  Atom          X               Y               Z
 --------------------------------------------------------
    1         -3.994029       14.302491       -0.000000  
    2          3.994029      -14.302491        0.000000  
    3         13.276487        2.977363       -0.000000  
    4        -13.276487       -2.977363        0.000000  
 --------------------------------------------------------
 --------------------------------------------------------
 Final gradient
  Atom          X               Y               Z
 --------------------------------------------------------
    1         -3.994029       14.302491       -0.000000  
    2          3.994029      -14.302491        0.000000  
    3         13.276487        2.977363       -0.000000  
    4        -13.276487       -2.977363        0.000000  
 --------------------------------------------------------
 Analytic gradient from two-electron contribution:   CPU 95.90 s  wall 25.45 s

 Total ccman2 time:   CPU 158.78 s  wall 41.80 s


 --------------------------------------------------------------
             Orbital Energies (a.u.) and Symmetries
 --------------------------------------------------------------

 Alpha MOs, Restricted
 -- Occupied --                  
-26.385 -15.793 -26.385 -15.791  -1.731  -1.394  -0.825  -0.701
  1 Ag    2 Ag    1 Bu    2 Bu    3 Ag    4 Ag    5 Ag    6 Ag                 
 -0.555  -0.739  -0.789  -0.554  -1.691  -0.965  -0.811  -0.655
  7 Ag    1 Bg    1 Au    2 Au    3 Bu    4 Bu    5 Bu    6 Bu                 
 -- Virtual --                   
  0.126   0.194   0.217   0.288   0.378   0.484   0.529   0.872
  8 Ag    9 Ag   10 Ag   11 Ag   12 Ag   13 Ag   14 Ag   15 Ag                 
  0.922   1.227   1.537   1.680   2.110   2.437   2.641   2.875
 16 Ag   17 Ag   18 Ag   19 Ag   20 Ag   21 Ag   22 Ag   23 Ag                 
  3.983   4.170   4.277   4.553   5.330   6.962   7.115  36.507
 24 Ag   25 Ag   26 Ag   27 Ag   28 Ag   29 Ag   30 Ag   31 Ag                 
 68.679   0.058   0.224   0.321   0.981   1.485   2.037   2.972
 32 Ag    2 Bg    3 Bg    4 Bg    5 Bg    6 Bg    7 Bg    8 Bg                 
  4.102   4.186   4.429   6.845   0.158   0.399   0.895   1.551
  9 Bg   10 Bg   11 Bg   12 Bg    3 Au    4 Au    5 Au    6 Au                 
  1.842   2.344   3.981   4.158   4.354   6.878   0.113   0.140
  7 Au    8 Au    9 Au   10 Au   11 Au   12 Au    7 Bu    8 Bu                 
  0.224   0.309   0.356   0.400   0.524   0.592   0.972   1.132
  9 Bu   10 Bu   11 Bu   12 Bu   13 Bu   14 Bu   15 Bu   16 Bu                 
  1.393   1.514   1.625   1.996   2.246   2.673   3.248   3.945
 17 Bu   18 Bu   19 Bu   20 Bu   21 Bu   22 Bu   23 Bu   24 Bu                 
  4.184   4.289   4.917   5.623   6.890   7.272  36.965  68.693
 25 Bu   26 Bu   27 Bu   28 Bu   29 Bu   30 Bu   31 Bu   32 Bu                 

 Beta MOs, Restricted
 -- Occupied --                  
-26.385 -15.793 -26.385 -15.791  -1.731  -1.394  -0.825  -0.701
  1 Ag    2 Ag    1 Bu    2 Bu    3 Ag    4 Ag    5 Ag    6 Ag                 
 -0.555  -0.739  -0.789  -0.554  -1.691  -0.965  -0.811  -0.655
  7 Ag    1 Bg    1 Au    2 Au    3 Bu    4 Bu    5 Bu    6 Bu                 
 -- Virtual --                   
  0.126   0.194   0.217   0.288   0.378   0.484   0.529   0.872
  8 Ag    9 Ag   10 Ag   11 Ag   12 Ag   13 Ag   14 Ag   15 Ag                 
  0.922   1.227   1.537   1.680   2.110   2.437   2.641   2.875
 16 Ag   17 Ag   18 Ag   19 Ag   20 Ag   21 Ag   22 Ag   23 Ag                 
  3.983   4.170   4.277   4.553   5.330   6.962   7.115  36.507
 24 Ag   25 Ag   26 Ag   27 Ag   28 Ag   29 Ag   30 Ag   31 Ag                 
 68.679   0.058   0.224   0.321   0.981   1.485   2.037   2.972
 32 Ag    2 Bg    3 Bg    4 Bg    5 Bg    6 Bg    7 Bg    8 Bg                 
  4.102   4.186   4.429   6.845   0.158   0.399   0.895   1.551
  9 Bg   10 Bg   11 Bg   12 Bg    3 Au    4 Au    5 Au    6 Au                 
  1.842   2.344   3.981   4.158   4.354   6.878   0.113   0.140
  7 Au    8 Au    9 Au   10 Au   11 Au   12 Au    7 Bu    8 Bu                 
  0.224   0.309   0.356   0.400   0.524   0.592   0.972   1.132
  9 Bu   10 Bu   11 Bu   12 Bu   13 Bu   14 Bu   15 Bu   16 Bu                 
  1.393   1.514   1.625   1.996   2.246   2.673   3.248   3.945
 17 Bu   18 Bu   19 Bu   20 Bu   21 Bu   22 Bu   23 Bu   24 Bu                 
  4.184   4.289   4.917   5.623   6.890   7.272  36.965  68.693
 25 Bu   26 Bu   27 Bu   28 Bu   29 Bu   30 Bu   31 Bu   32 Bu                 
 --------------------------------------------------------------

          Ground-State Mulliken Net Atomic Charges

     Atom                 Charge (a.u.)
  ----------------------------------------
      1 N                     0.016008
      2 N                     0.016008
      3 F                    -0.016008
      4 F                    -0.016008
  ----------------------------------------
  Sum of atomic charges =    -0.000000

 -----------------------------------------------------------------
                    Cartesian Multipole Moments
 -----------------------------------------------------------------
    Charge (ESU x 10^10)
                 0.0000
    Dipole Moment (Debye)
         X       0.0000      Y      -0.0000      Z      -0.0000
       Tot       0.0000
    Quadrupole Moments (Debye-Ang)
        XX     -22.8588     XY      -0.1216     YY     -22.1175
        XZ      -0.0000     YZ      -0.0000     ZZ     -19.8660
    Octopole Moments (Debye-Ang^2)
       XXX       0.0000    XXY      -0.0000    XYY       0.0000
       YYY      -0.0000    XXZ      -0.0000    XYZ       0.0000
       YYZ      -0.0000    XZZ       0.0000    YZZ      -0.0000
       ZZZ      -0.0000
    Hexadecapole Moments (Debye-Ang^3)
      XXXX    -187.4024   XXXY       2.6165   XXYY     -35.4135
      XYYY       2.1528   YYYY     -35.1915   XXXZ      -0.0000
      XXYZ      -0.0000   XYYZ       0.0000   YYYZ      -0.0000
      XXZZ     -33.1269   XYZZ       0.4004   YYZZ      -7.9684
      XZZZ      -0.0000   YZZZ      -0.0000   ZZZZ     -14.7571
 -----------------------------------------------------------------
 DrvMan completing analytic gradient of the correlated energy
 Correlated dipole moment
            1
    1   0.0000000
    2  -0.0000000
    3  -0.0000000
 Energy read as -308.437117339
 Full Analytical Gradient: (in a.u., or Hartree/Bohr)
             1             2             3             4
    1    0.00000167   -0.00000167   -0.00001700    0.00001700
    2   -0.00006975    0.00006975   -0.00001704    0.00001704
    3    0.00000000    0.00000000   -0.00000000   -0.00000000
 Gradient time:  CPU 1.43 s  wall 1.43 s
 ######################################################
 ######################################################
 # Starting finite difference calculation for IDERIV  #
 Finite diff step size:  1.88973e-03 a.u.
 ----------------------------------------------------------------
             Standard Nuclear Orientation (Angstroms)
    I     Atom           X                Y                Z
 ----------------------------------------------------------------
    1      N       0.3931678790    -0.4721256437     0.0000000000
    2      N      -0.3921678790     0.4721256437    -0.0000000000
    3      F      -1.6434989595    -0.0876225134     0.0000000000
    4      F       1.6434989595     0.0876225134    -0.0000000000
 ----------------------------------------------------------------
 Nuclear Repulsion Energy =   114.9677721041 hartrees
 There are       16 alpha and       16 beta electrons

                       Distance Matrix (Angstroms)
             N (  1)   N (  2)   F (  3)
   N (  2)  1.228154
   F (  3)  2.072644  1.370820
   F (  4)  1.369907  2.071662  3.291666

 Requested basis set is 6-311++G(d,p)
 There are 24 shells and 88 basis functions
 A cutoff of  1.0D-14 yielded    290 shell pairs
 There are      3969 function pairs (      4341 Cartesian)
 Smallest overlap matrix eigenvalue = 2.55E-04
 Guess MOs from SCF MO coefficient file

 -----------------------------------------------------------------------
  General SCF calculation program by
  Eric Jon Sundstrom, Paul Horn, Yuezhi Mao, Dmitri Zuev, Alec White,
  David Stuck, Shaama M.S., Shane Yost, Joonho Lee, David Small,
  Daniel Levine, Susi Lehtola, Hugh Burton, Evgeny Epifanovsky
 -----------------------------------------------------------------------
 Hartree-Fock
 using 6 threads for integral computing
 -------------------------------------------------------
 OpenMP Integral computing Module                
 Release: version 2.0, May 2017, Q-Chem Inc. Pleasanton 
 -------------------------------------------------------
 A restricted SCF calculation will be
 performed using DIIS
 SCF converges when DIIS error is below 1.0e-08
 ---------------------------------------
  Cycle       Energy         DIIS error
 ---------------------------------------
    1    -307.6676273307      3.46e-05  
    2    -307.6676283715      8.81e-06  
    3    -307.6676284467      5.20e-06  
    4    -307.6676284654      8.37e-07  
    5    -307.6676284669      3.65e-07  
    6    -307.6676284671      1.74e-07  
    7    -307.6676284672      8.69e-08  
    8    -307.6676284672      1.84e-08  
    9    -307.6676284672      5.11e-09  Convergence criterion met
 ---------------------------------------
 SCF time:   CPU 2.01s  wall 1.00s 
 SCF   energy in the final basis set =     -307.6676284672
 Total energy in the final basis set =     -307.6676284672


 ------------------------------------------------------------------------------

   CCMAN2: suite of methods based on coupled cluster
           and equation of motion theories.

   Components:
   * libvmm-1.3-trunk
     by Evgeny Epifanovsky, Ilya Kaliman.
   * libtensor-2.5-trunk
     by Evgeny Epifanovsky, Michael Wormit, Dmitry Zuev, Sam Manzer, 
        Ilya Kaliman.
   * libcc-2.5-trunk
     by Evgeny Epifanovsky, Arik Landau, Tomasz Kus, Kirill Khistyaev, 
        Dmitry Zuev, Prashant Manohar, Xintian Feng, Anna Krylov, 
        Matthew Goldey, Alec White, Thomas Jagau, Kaushik Nanda, 
        Anastasia Gunina, Alexander Kunitsa, Joonho Lee.

   CCMAN original authors:
   Anna I. Krylov, C. David Sherrill, Steven R. Gwaltney,
   Edward F. C. Byrd (2000)
   Sergey V. Levchenko, Lyudmila V. Slipchenko, Tao Wang,
   Ana-Maria C. Cristian (2003)
   Piotr A. Pieniazek, C. Melania Oana, Evgeny Epifanovsky (2007)
   Prashant Manohar (2009)

 ------------------------------------------------------------------------------


 Allocating and initializing 63808MB of RAM...
 Calculation will run on 6 cores.


 Alpha MOs, Restricted
 -- Occupied --                  
-26.385 -26.385 -15.793 -15.791  -1.731  -1.691  -1.394  -0.965
  1 A     2 A     3 A     4 A     5 A     6 A     7 A     8 A                  
 -0.825  -0.811  -0.789  -0.739  -0.701  -0.655  -0.555  -0.553
  9 A    10 A    11 A    12 A    13 A    14 A    15 A    16 A                  
 -- Virtual --                   
  0.058   0.113   0.126   0.140   0.158   0.194   0.217   0.224
 17 A    18 A    19 A    20 A    21 A    22 A    23 A    24 A                  
  0.225   0.288   0.309   0.321   0.356   0.378   0.399   0.400
 25 A    26 A    27 A    28 A    29 A    30 A    31 A    32 A                  
  0.484   0.524   0.529   0.592   0.872   0.895   0.922   0.972
 33 A    34 A    35 A    36 A    37 A    38 A    39 A    40 A                  
  0.981   1.131   1.227   1.393   1.485   1.514   1.537   1.551
 41 A    42 A    43 A    44 A    45 A    46 A    47 A    48 A                  
  1.625   1.680   1.842   1.996   2.037   2.110   2.246   2.344
 49 A    50 A    51 A    52 A    53 A    54 A    55 A    56 A                  
  2.437   2.640   2.674   2.874   2.971   3.247   3.946   3.981
 57 A    58 A    59 A    60 A    61 A    62 A    63 A    64 A                  
  3.983   4.102   4.158   4.170   4.184   4.186   4.276   4.289
 65 A    66 A    67 A    68 A    69 A    70 A    71 A    72 A                  
  4.355   4.429   4.553   4.918   5.331   5.624   6.844   6.878
 73 A    74 A    75 A    76 A    77 A    78 A    79 A    80 A                  
  6.890   6.962   7.116   7.273  36.507  36.963  68.679  68.693
 81 A    82 A    83 A    84 A    85 A    86 A    87 A    88 A                  

 Beta MOs, Restricted
 -- Occupied --                  
-26.385 -26.385 -15.793 -15.791  -1.731  -1.691  -1.394  -0.965
  1 A     2 A     3 A     4 A     5 A     6 A     7 A     8 A                  
 -0.825  -0.811  -0.789  -0.739  -0.701  -0.655  -0.555  -0.553
  9 A    10 A    11 A    12 A    13 A    14 A    15 A    16 A                  
 -- Virtual --                   
  0.058   0.113   0.126   0.140   0.158   0.194   0.217   0.224
 17 A    18 A    19 A    20 A    21 A    22 A    23 A    24 A                  
  0.225   0.288   0.309   0.321   0.356   0.378   0.399   0.400
 25 A    26 A    27 A    28 A    29 A    30 A    31 A    32 A                  
  0.484   0.524   0.529   0.592   0.872   0.895   0.922   0.972
 33 A    34 A    35 A    36 A    37 A    38 A    39 A    40 A                  
  0.981   1.131   1.227   1.393   1.485   1.514   1.537   1.551
 41 A    42 A    43 A    44 A    45 A    46 A    47 A    48 A                  
  1.625   1.680   1.842   1.996   2.037   2.110   2.246   2.344
 49 A    50 A    51 A    52 A    53 A    54 A    55 A    56 A                  
  2.437   2.640   2.674   2.874   2.971   3.247   3.946   3.981
 57 A    58 A    59 A    60 A    61 A    62 A    63 A    64 A                  
  3.983   4.102   4.158   4.170   4.184   4.186   4.276   4.289
 65 A    66 A    67 A    68 A    69 A    70 A    71 A    72 A                  
  4.355   4.429   4.553   4.918   5.331   5.624   6.844   6.878
 73 A    74 A    75 A    76 A    77 A    78 A    79 A    80 A                  
  6.890   6.962   7.116   7.273  36.507  36.963  68.679  68.693
 81 A    82 A    83 A    84 A    85 A    86 A    87 A    88 A                  

 Occupation and symmetry of molecular orbitals

 Point group: C1 (1 irreducible representation).

                           A     All 
 -------------------------------------
 All molecular orbitals:
  - Alpha                  88    88  
  - Beta                   88    88  
 -------------------------------------
 Alpha orbitals:
  - Frozen occupied        4     4   
  - Active occupied        12    12  
  - Active virtual         72    72  
  - Frozen virtual         0     0   
 -------------------------------------
 Beta orbitals:
  - Frozen occupied        4     4   
  - Active occupied        12    12  
  - Active virtual         72    72  
  - Frozen virtual         0     0   
 -------------------------------------

 Import integrals:   CPU 0.00 s  wall 0.00 s

 Import integrals:   CPU 10.41 s  wall 3.44 s

 MP2 amplitudes:   CPU 0.09 s  wall 0.05 s

Running a double precision version
           CCSD T amplitudes will be solved using DIIS.

           Start     Size      MaxIter   EConv     TConv     
           3         7         100       1.00e-07  1.00e-05  
 ------------------------------------------------------------------------------
           Energy (a.u.)   Ediff      Tdiff       Comment
 ------------------------------------------------------------------------------
          -308.43117722                           
     1    -308.40783008   2.33e-02   7.17e-01     
     2    -308.43536178   2.75e-02   9.45e-02     
     3    -308.43301190   2.35e-03   4.36e-02     
     4    -308.43599127   2.98e-03   1.80e-02     Switched to DIIS steps.
     5    -308.43703871   1.05e-03   1.18e-02     
     6    -308.43711450   7.58e-05   2.54e-03     
     7    -308.43711519   6.93e-07   9.34e-04     
     8    -308.43711450   6.86e-07   2.34e-04     
     9    -308.43711583   1.32e-06   1.31e-04     
    10    -308.43711608   2.53e-07   4.64e-05     
    11    -308.43711623   1.47e-07   1.71e-05     
    12    -308.43711627   4.70e-08   8.31e-06     
 ------------------------------------------------------------------------------
          -308.43711627                           CCSD T converged.

End of double precision
 SCF energy                 = -307.66762847
 MP2 energy                 = -308.43117722
 CCSD correlation energy     =   -0.76948781
 CCSD total energy           = -308.43711627

 CCSD  T1^2 = 0.0125  T2^2 = 0.2147  Leading amplitudes:

 Amplitude    Orbitals with energies
  0.0398       12 (A) A                  ->    17 (A) A                   
              -0.7389                          0.0579                     
  0.0398       12 (A) B                  ->    17 (A) B                   
              -0.7389                          0.0579                     
  0.0210       16 (A) A                  ->    38 (A) A                   
              -0.5535                          0.8950                     
  0.0210       16 (A) B                  ->    38 (A) B                   
              -0.5535                          0.8950                     

 Amplitude    Orbitals with energies
 -0.1118       16 (A) A      16 (A) B    ->    17 (A) A      17 (A) B     
              -0.5535       -0.5535            0.0579        0.0579       
  0.1118       16 (A) A      16 (A) B    ->    17 (A) B      17 (A) A     
              -0.5535       -0.5535            0.0579        0.0579       
  0.1118       16 (A) B      16 (A) A    ->    17 (A) A      17 (A) B     
              -0.5535       -0.5535            0.0579        0.0579       
 -0.1118       16 (A) B      16 (A) A    ->    17 (A) B      17 (A) A     
              -0.5535       -0.5535            0.0579        0.0579       

 Computing CCSD intemediates for later calculations in double precision
 Finished.

Running a double precision version
           CCSD Lambda amplitudes will be solved using DIIS.
           Start     Size      MaxIter   EConv     LConv     
           3         7         100       1.00e-07  1.00e-05  
 ------------------------------------------------------------------------------
            Enorm      Ldiff       Comment
 ------------------------------------------------------------------------------
     1     5.40e-02   3.25e-02     
     2     1.76e-02   7.48e-03     
     3     7.24e-03   6.46e-04     
     4     3.76e-03   1.32e-03     Switched to DIIS steps.
     5     1.13e-03   6.48e-04     
     6     5.45e-04   1.52e-04     
     7     1.63e-04   3.12e-05     
     8     6.69e-05   6.74e-06     
     9     2.13e-05   7.83e-06     
    10     6.74e-06   1.83e-06     
    11     2.67e-06   4.30e-07     
    12     7.80e-07   1.97e-07     
    13     3.34e-07   2.80e-09     
    14     1.43e-07   3.62e-08     
    15     5.69e-08   7.93e-09     
 ------------------------------------------------------------------------------
                                   CCSD Lambda converged.

 Computing density matrices in double precision...
           Orbital response amplitudes will be solved using DIIS.
           Start     Size      MaxIter   EConv     LConv     
           3         7         100       1.00e-06  1.00e-06  
 ------------------------------------------------------------------------------
            Enorm      Ldiff       Comment
 ------------------------------------------------------------------------------
     1     9.51e-02   5.36e-03     
     2     7.89e-02   2.43e-02     
     3     8.57e-02   3.14e-02     
     4     5.58e-03   4.00e-02     Switched to DIIS steps.
     5     5.50e-04   1.03e-03     
     6     1.68e-04   6.23e-05     
     7     1.36e-04   2.86e-05     
     8     2.70e-05   1.84e-06     
     9     4.36e-06   5.24e-07     
    10     3.48e-06   5.62e-07     
    11     4.90e-07   1.97e-08     
 ------------------------------------------------------------------------------
                                   Orbital response converged.

 Computing density matrices... Done.
 CCSD calculation:   CPU 293.42 s  wall 56.61 s

 Transferring MO TPDM to AO TPDM
 Transferring g2_o1o1o1o1
 Transferring g2_o1o1o1v1
 Transferring g2_o1o1v1v1
 Transferring g2_o1v1o1v1
 Transferring g2_o1v1v1v1
 Transferring g2_v1v1v1v1
 Adding separable TPDM
 Computing TPDM gradient
 --------------------------------------------------------
 2e gradient
  Atom          X               Y               Z
 --------------------------------------------------------
    1         -3.987989       14.292720       -0.000000  
    2          3.995133      -14.285851        0.000000  
    3         13.275800        2.976714       -0.000000  
    4        -13.282943       -2.983583        0.000000  
 --------------------------------------------------------
 --------------------------------------------------------
 Final gradient
  Atom          X               Y               Z
 --------------------------------------------------------
    1         -3.987989       14.292720       -0.000000  
    2          3.995133      -14.285851        0.000000  
    3         13.275800        2.976714       -0.000000  
    4        -13.282943       -2.983583        0.000000  
 --------------------------------------------------------
 Analytic gradient from two-electron contribution:   CPU 84.49 s  wall 24.19 s

 Total ccman2 time:   CPU 393.81 s  wall 85.93 s


 --------------------------------------------------------------

                    Orbital Energies (a.u.)
 --------------------------------------------------------------

 Alpha MOs
 -- Occupied --
-26.385 -26.385 -15.793 -15.791  -1.731  -1.691  -1.394  -0.965
 -0.825  -0.811  -0.789  -0.739  -0.701  -0.655  -0.555  -0.553
 -- Virtual --
  0.058   0.113   0.126   0.140   0.158   0.194   0.217   0.224
  0.225   0.288   0.309   0.321   0.356   0.378   0.399   0.400
  0.484   0.524   0.529   0.592   0.872   0.895   0.922   0.972
  0.981   1.131   1.227   1.393   1.485   1.514   1.537   1.551
  1.625   1.680   1.842   1.996   2.037   2.110   2.246   2.344
  2.437   2.640   2.674   2.874   2.971   3.247   3.946   3.981
  3.983   4.102   4.158   4.170   4.184   4.186   4.276   4.289
  4.355   4.429   4.553   4.918   5.331   5.624   6.844   6.878
  6.890   6.962   7.116   7.273  36.507  36.963  68.679  68.693
 --------------------------------------------------------------

          Ground-State Mulliken Net Atomic Charges

     Atom                 Charge (a.u.)
  ----------------------------------------
      1 N                     0.015699
      2 N                     0.015805
      3 F                    -0.016026
      4 F                    -0.015478
  ----------------------------------------
  Sum of atomic charges =     0.000000

 -----------------------------------------------------------------
                    Cartesian Multipole Moments
 -----------------------------------------------------------------
    Charge (ESU x 10^10)
                 0.0000
    Dipole Moment (Debye)
         X       0.0041      Y      -0.0000      Z       0.0000
       Tot       0.0041
    Quadrupole Moments (Debye-Ang)
        XX     -22.8531     XY      -0.1211     YY     -22.1200
        XZ      -0.0000     YZ       0.0000     ZZ     -19.8669
    Octopole Moments (Debye-Ang^2)
       XXX      -0.0039    XXY      -0.0008    XYY      -0.0037
       YYY       0.0003    XXZ      -0.0000    XYZ      -0.0000
       YYZ       0.0000    XZZ      -0.0022    YZZ      -0.0001
       ZZZ       0.0000
    Hexadecapole Moments (Debye-Ang^3)
      XXXX    -187.4038   XXXY       2.6208   XXYY     -35.4161
      XYYY       2.1630   YYYY     -35.1999   XXXZ      -0.0000
      XXYZ       0.0000   XYYZ      -0.0000   YYYZ       0.0000
      XXZZ     -33.1271   XYZZ       0.4033   YYZZ      -7.9702
      XZZZ      -0.0000   YZZZ      -0.0000   ZZZZ     -14.7596
 -----------------------------------------------------------------
 DrvMan completing analytic gradient of the correlated energy
 Correlated dipole moment
            1
    1   0.0016062
    2  -0.0000168
    3   0.0000000
 Energy read as -308.437116275
 Full Analytical Gradient: (in a.u., or Hartree/Bohr)
             1             2             3             4
    1    0.00112863   -0.00053422   -0.00020580   -0.00038861
    2   -0.00039051    0.00053986    0.00005794   -0.00020729
    3    0.00000000    0.00000000   -0.00000000   -0.00000000
 Gradient time:  CPU 1.43 s  wall 1.47 s
 ----------------------------------------------------------------
             Standard Nuclear Orientation (Angstroms)
    I     Atom           X                Y                Z
 ----------------------------------------------------------------
    1      N       0.3911678790    -0.4721256437     0.0000000000
    2      N      -0.3921678790     0.4721256437    -0.0000000000
    3      F      -1.6434989595    -0.0876225134     0.0000000000
    4      F       1.6434989595     0.0876225134    -0.0000000000
 ----------------------------------------------------------------
 Nuclear Repulsion Energy =   114.9726397866 hartrees
 There are       16 alpha and       16 beta electrons

                       Distance Matrix (Angstroms)
             N (  1)   N (  2)   F (  3)
   N (  2)  1.226876
   F (  3)  2.070679  1.370820
   F (  4)  1.371733  2.071662  3.291666

 Requested basis set is 6-311++G(d,p)
 There are 24 shells and 88 basis functions
 A cutoff of  1.0D-14 yielded    290 shell pairs
 There are      3969 function pairs (      4341 Cartesian)
 Smallest overlap matrix eigenvalue = 2.54E-04
 Guess MOs from SCF MO coefficient file

 -----------------------------------------------------------------------
  General SCF calculation program by
  Eric Jon Sundstrom, Paul Horn, Yuezhi Mao, Dmitri Zuev, Alec White,
  David Stuck, Shaama M.S., Shane Yost, Joonho Lee, David Small,
  Daniel Levine, Susi Lehtola, Hugh Burton, Evgeny Epifanovsky
 -----------------------------------------------------------------------
 Hartree-Fock
 using 6 threads for integral computing
 -------------------------------------------------------
 OpenMP Integral computing Module                
 Release: version 2.0, May 2017, Q-Chem Inc. Pleasanton 
 -------------------------------------------------------
 A restricted SCF calculation will be
 performed using DIIS
 SCF converges when DIIS error is below 1.0e-08
 ---------------------------------------
  Cycle       Energy         DIIS error
 ---------------------------------------
    1    -307.6676805564      6.93e-05  
    2    -307.6676847184      1.76e-05  
    3    -307.6676850193      1.04e-05  
    4    -307.6676850942      1.67e-06  
    5    -307.6676850999      7.23e-07  
    6    -307.6676851008      3.46e-07  
    7    -307.6676851011      1.73e-07  
    8    -307.6676851012      3.65e-08  
    9    -307.6676851012      1.00e-08  
   10    -307.6676851012      3.61e-09  Convergence criterion met
 ---------------------------------------
 SCF time:   CPU 2.30s  wall 1.00s 
 SCF   energy in the final basis set =     -307.6676851012
 Total energy in the final basis set =     -307.6676851012


 ------------------------------------------------------------------------------

   CCMAN2: suite of methods based on coupled cluster
           and equation of motion theories.

   Components:
   * libvmm-1.3-trunk
     by Evgeny Epifanovsky, Ilya Kaliman.
   * libtensor-2.5-trunk
     by Evgeny Epifanovsky, Michael Wormit, Dmitry Zuev, Sam Manzer, 
        Ilya Kaliman.
   * libcc-2.5-trunk
     by Evgeny Epifanovsky, Arik Landau, Tomasz Kus, Kirill Khistyaev, 
        Dmitry Zuev, Prashant Manohar, Xintian Feng, Anna Krylov, 
        Matthew Goldey, Alec White, Thomas Jagau, Kaushik Nanda, 
        Anastasia Gunina, Alexander Kunitsa, Joonho Lee.

   CCMAN original authors:
   Anna I. Krylov, C. David Sherrill, Steven R. Gwaltney,
   Edward F. C. Byrd (2000)
   Sergey V. Levchenko, Lyudmila V. Slipchenko, Tao Wang,
   Ana-Maria C. Cristian (2003)
   Piotr A. Pieniazek, C. Melania Oana, Evgeny Epifanovsky (2007)
   Prashant Manohar (2009)

 ------------------------------------------------------------------------------


 Allocating and initializing 63808MB of RAM...
 Calculation will run on 6 cores.


 Alpha MOs, Restricted
 -- Occupied --                  
-26.385 -26.385 -15.793 -15.791  -1.731  -1.691  -1.395  -0.965
  1 A     2 A     3 A     4 A     5 A     6 A     7 A     8 A                  
 -0.825  -0.811  -0.788  -0.739  -0.700  -0.655  -0.555  -0.554
  9 A    10 A    11 A    12 A    13 A    14 A    15 A    16 A                  
 -- Virtual --                   
  0.058   0.113   0.126   0.139   0.158   0.194   0.217   0.224
 17 A    18 A    19 A    20 A    21 A    22 A    23 A    24 A                  
  0.224   0.288   0.309   0.321   0.356   0.378   0.399   0.400
 25 A    26 A    27 A    28 A    29 A    30 A    31 A    32 A                  
  0.484   0.524   0.529   0.593   0.872   0.895   0.922   0.972
 33 A    34 A    35 A    36 A    37 A    38 A    39 A    40 A                  
  0.981   1.132   1.227   1.393   1.484   1.514   1.537   1.551
 41 A    42 A    43 A    44 A    45 A    46 A    47 A    48 A                  
  1.626   1.680   1.842   1.996   2.036   2.109   2.246   2.345
 49 A    50 A    51 A    52 A    53 A    54 A    55 A    56 A                  
  2.437   2.641   2.673   2.875   2.973   3.248   3.945   3.981
 57 A    58 A    59 A    60 A    61 A    62 A    63 A    64 A                  
  3.983   4.102   4.159   4.170   4.184   4.186   4.277   4.289
 65 A    66 A    67 A    68 A    69 A    70 A    71 A    72 A                  
  4.354   4.429   4.553   4.917   5.330   5.622   6.845   6.878
 73 A    74 A    75 A    76 A    77 A    78 A    79 A    80 A                  
  6.891   6.962   7.115   7.271  36.506  36.967  68.679  68.693
 81 A    82 A    83 A    84 A    85 A    86 A    87 A    88 A                  

 Beta MOs, Restricted
 -- Occupied --                  
-26.385 -26.385 -15.793 -15.791  -1.731  -1.691  -1.395  -0.965
  1 A     2 A     3 A     4 A     5 A     6 A     7 A     8 A                  
 -0.825  -0.811  -0.788  -0.739  -0.700  -0.655  -0.555  -0.554
  9 A    10 A    11 A    12 A    13 A    14 A    15 A    16 A                  
 -- Virtual --                   
  0.058   0.113   0.126   0.139   0.158   0.194   0.217   0.224
 17 A    18 A    19 A    20 A    21 A    22 A    23 A    24 A                  
  0.224   0.288   0.309   0.321   0.356   0.378   0.399   0.400
 25 A    26 A    27 A    28 A    29 A    30 A    31 A    32 A                  
  0.484   0.524   0.529   0.593   0.872   0.895   0.922   0.972
 33 A    34 A    35 A    36 A    37 A    38 A    39 A    40 A                  
  0.981   1.132   1.227   1.393   1.484   1.514   1.537   1.551
 41 A    42 A    43 A    44 A    45 A    46 A    47 A    48 A                  
  1.626   1.680   1.842   1.996   2.036   2.109   2.246   2.345
 49 A    50 A    51 A    52 A    53 A    54 A    55 A    56 A                  
  2.437   2.641   2.673   2.875   2.973   3.248   3.945   3.981
 57 A    58 A    59 A    60 A    61 A    62 A    63 A    64 A                  
  3.983   4.102   4.159   4.170   4.184   4.186   4.277   4.289
 65 A    66 A    67 A    68 A    69 A    70 A    71 A    72 A                  
  4.354   4.429   4.553   4.917   5.330   5.622   6.845   6.878
 73 A    74 A    75 A    76 A    77 A    78 A    79 A    80 A                  
  6.891   6.962   7.115   7.271  36.506  36.967  68.679  68.693
 81 A    82 A    83 A    84 A    85 A    86 A    87 A    88 A                  

 Occupation and symmetry of molecular orbitals

 Point group: C1 (1 irreducible representation).

                           A     All 
 -------------------------------------
 All molecular orbitals:
  - Alpha                  88    88  
  - Beta                   88    88  
 -------------------------------------
 Alpha orbitals:
  - Frozen occupied        4     4   
  - Active occupied        12    12  
  - Active virtual         72    72  
  - Frozen virtual         0     0   
 -------------------------------------
 Beta orbitals:
  - Frozen occupied        4     4   
  - Active occupied        12    12  
  - Active virtual         72    72  
  - Frozen virtual         0     0   
 -------------------------------------

 Import integrals:   CPU 0.00 s  wall 0.00 s

 Import integrals:   CPU 11.45 s  wall 3.44 s

 MP2 amplitudes:   CPU 0.07 s  wall 0.05 s

Running a double precision version
           CCSD T amplitudes will be solved using DIIS.

           Start     Size      MaxIter   EConv     TConv     
           3         7         100       1.00e-07  1.00e-05  
 ------------------------------------------------------------------------------
           Energy (a.u.)   Ediff      Tdiff       Comment
 ------------------------------------------------------------------------------
          -308.43115143                           
     1    -308.40783626   2.33e-02   7.17e-01     
     2    -308.43535952   2.75e-02   9.45e-02     
     3    -308.43301347   2.35e-03   4.36e-02     
     4    -308.43599155   2.98e-03   1.80e-02     Switched to DIIS steps.
     5    -308.43703863   1.05e-03   1.18e-02     
     6    -308.43711439   7.58e-05   2.54e-03     
     7    -308.43711517   7.78e-07   9.34e-04     
     8    -308.43711450   6.68e-07   2.35e-04     
     9    -308.43711583   1.33e-06   1.31e-04     
    10    -308.43711608   2.55e-07   4.66e-05     
    11    -308.43711623   1.48e-07   1.71e-05     
    12    -308.43711628   4.62e-08   8.31e-06     
 ------------------------------------------------------------------------------
          -308.43711628                           CCSD T converged.

End of double precision
 SCF energy                 = -307.66768510
 MP2 energy                 = -308.43115143
 CCSD correlation energy     =   -0.76943118
 CCSD total energy           = -308.43711628

 CCSD  T1^2 = 0.0125  T2^2 = 0.2146  Leading amplitudes:

 Amplitude    Orbitals with energies
  0.0397       12 (A) A                  ->    17 (A) A                   
              -0.7387                          0.0581                     
  0.0397       12 (A) B                  ->    17 (A) B                   
              -0.7387                          0.0581                     
 -0.0209       16 (A) A                  ->    38 (A) A                   
              -0.5541                          0.8947                     
 -0.0209       16 (A) B                  ->    38 (A) B                   
              -0.5541                          0.8947                     

 Amplitude    Orbitals with energies
 -0.1113       16 (A) A      16 (A) B    ->    17 (A) A      17 (A) B     
              -0.5541       -0.5541            0.0581        0.0581       
  0.1113       16 (A) A      16 (A) B    ->    17 (A) B      17 (A) A     
              -0.5541       -0.5541            0.0581        0.0581       
  0.1113       16 (A) B      16 (A) A    ->    17 (A) A      17 (A) B     
              -0.5541       -0.5541            0.0581        0.0581       
 -0.1113       16 (A) B      16 (A) A    ->    17 (A) B      17 (A) A     
              -0.5541       -0.5541            0.0581        0.0581       

 Computing CCSD intemediates for later calculations in double precision
 Finished.

Running a double precision version
           CCSD Lambda amplitudes will be solved using DIIS.
           Start     Size      MaxIter   EConv     LConv     
           3         7         100       1.00e-07  1.00e-05  
 ------------------------------------------------------------------------------
            Enorm      Ldiff       Comment
 ------------------------------------------------------------------------------
     1     5.40e-02   3.24e-02     
     2     1.76e-02   7.48e-03     
     3     7.24e-03   6.43e-04     
     4     3.76e-03   1.33e-03     Switched to DIIS steps.
     5     1.13e-03   6.48e-04     
     6     5.46e-04   1.52e-04     
     7     1.64e-04   3.12e-05     
     8     6.70e-05   6.71e-06     
     9     2.13e-05   7.82e-06     
    10     6.75e-06   1.83e-06     
    11     2.68e-06   4.28e-07     
    12     7.87e-07   1.96e-07     
    13     3.38e-07   3.33e-09     
    14     1.46e-07   3.61e-08     
    15     5.85e-08   7.92e-09     
 ------------------------------------------------------------------------------
                                   CCSD Lambda converged.

 Computing density matrices in double precision...
           Orbital response amplitudes will be solved using DIIS.
           Start     Size      MaxIter   EConv     LConv     
           3         7         100       1.00e-06  1.00e-06  
 ------------------------------------------------------------------------------
            Enorm      Ldiff       Comment
 ------------------------------------------------------------------------------
     1     9.50e-02   5.33e-03     
     2     7.89e-02   2.42e-02     
     3     8.56e-02   3.14e-02     
     4     5.58e-03   3.99e-02     Switched to DIIS steps.
     5     5.52e-04   1.03e-03     
     6     1.68e-04   6.30e-05     
     7     1.34e-04   2.87e-05     
     8     2.73e-05   1.81e-06     
     9     4.35e-06   5.36e-07     
    10     3.46e-06   5.67e-07     
    11     4.95e-07   1.84e-08     
 ------------------------------------------------------------------------------
                                   Orbital response converged.

 Computing density matrices... Done.
 CCSD calculation:   CPU 293.72 s  wall 56.80 s

 Transferring MO TPDM to AO TPDM
 Transferring g2_o1o1o1o1
 Transferring g2_o1o1o1v1
 Transferring g2_o1o1v1v1
 Transferring g2_o1v1o1v1
 Transferring g2_o1v1v1v1
 Transferring g2_v1v1v1v1
 Adding separable TPDM
 Computing TPDM gradient
 --------------------------------------------------------
 2e gradient
  Atom          X               Y               Z
 --------------------------------------------------------
    1         -4.000028       14.312271       -0.000000  
    2          3.992890      -14.319125        0.000000  
    3         13.277167        2.978013       -0.000000  
    4        -13.270029       -2.971159        0.000000  
 --------------------------------------------------------
 --------------------------------------------------------
 Final gradient
  Atom          X               Y               Z
 --------------------------------------------------------
    1         -4.000028       14.312271       -0.000000  
    2          3.992890      -14.319125        0.000000  
    3         13.277167        2.978013       -0.000000  
    4        -13.270029       -2.971159        0.000000  
 --------------------------------------------------------
 Analytic gradient from two-electron contribution:   CPU 82.74 s  wall 22.14 s

 Total ccman2 time:   CPU 393.89 s  wall 84.42 s


 --------------------------------------------------------------

                    Orbital Energies (a.u.)
 --------------------------------------------------------------

 Alpha MOs
 -- Occupied --
-26.385 -26.385 -15.793 -15.791  -1.731  -1.691  -1.395  -0.965
 -0.825  -0.811  -0.788  -0.739  -0.700  -0.655  -0.555  -0.554
 -- Virtual --
  0.058   0.113   0.126   0.139   0.158   0.194   0.217   0.224
  0.224   0.288   0.309   0.321   0.356   0.378   0.399   0.400
  0.484   0.524   0.529   0.593   0.872   0.895   0.922   0.972
  0.981   1.132   1.227   1.393   1.484   1.514   1.537   1.551
  1.626   1.680   1.842   1.996   2.036   2.109   2.246   2.345
  2.437   2.641   2.673   2.875   2.973   3.248   3.945   3.981
  3.983   4.102   4.159   4.170   4.184   4.186   4.277   4.289
  4.354   4.429   4.553   4.917   5.330   5.622   6.845   6.878
  6.891   6.962   7.115   7.271  36.506  36.967  68.679  68.693
 --------------------------------------------------------------

          Ground-State Mulliken Net Atomic Charges

     Atom                 Charge (a.u.)
  ----------------------------------------
      1 N                     0.016316
      2 N                     0.016211
      3 F                    -0.015990
      4 F                    -0.016537
  ----------------------------------------
  Sum of atomic charges =     0.000000

 -----------------------------------------------------------------
                    Cartesian Multipole Moments
 -----------------------------------------------------------------
    Charge (ESU x 10^10)
                -0.0000
    Dipole Moment (Debye)
         X      -0.0041      Y       0.0000      Z      -0.0000
       Tot       0.0041
    Quadrupole Moments (Debye-Ang)
        XX     -22.8644     XY      -0.1220     YY     -22.1149
        XZ      -0.0000     YZ       0.0000     ZZ     -19.8652
    Octopole Moments (Debye-Ang^2)
       XXX       0.0039    XXY       0.0008    XYY       0.0037
       YYY      -0.0003    XXZ       0.0000    XYZ       0.0000
       YYZ      -0.0000    XZZ       0.0022    YZZ       0.0001
       ZZZ      -0.0000
    Hexadecapole Moments (Debye-Ang^3)
      XXXX    -187.4011   XXXY       2.6122   XXYY     -35.4110
      XYYY       2.1426   YYYY     -35.1831   XXXZ      -0.0000
      XXYZ       0.0000   XYYZ       0.0000   YYYZ       0.0000
      XXZZ     -33.1267   XYZZ       0.3975   YYZZ      -7.9666
      XZZZ      -0.0000   YZZZ       0.0000   ZZZZ     -14.7547
 -----------------------------------------------------------------
 DrvMan completing analytic gradient of the correlated energy
 Correlated dipole moment
            1
    1  -0.0016051
    2   0.0000169
    3  -0.0000000
 Energy read as -308.437116278
 Full Analytical Gradient: (in a.u., or Hartree/Bohr)
             1             2             3             4
    1   -0.00112467    0.00053227    0.00017264    0.00041976
    2    0.00025568   -0.00040348   -0.00009210    0.00023990
    3   -0.00000000   -0.00000000    0.00000000    0.00000000
 Gradient time:  CPU 1.44 s  wall 1.47 s
 ----------------------------------------------------------------
             Standard Nuclear Orientation (Angstroms)
    I     Atom           X                Y                Z
 ----------------------------------------------------------------
    1      N       0.3921678790    -0.4711256437     0.0000000000
    2      N      -0.3921678790     0.4721256437    -0.0000000000
    3      F      -1.6434989595    -0.0876225134     0.0000000000
    4      F       1.6434989595     0.0876225134    -0.0000000000
 ----------------------------------------------------------------
 Nuclear Repulsion Energy =   114.9921150508 hartrees
 There are       16 alpha and       16 beta electrons

                       Distance Matrix (Angstroms)
             N (  1)   N (  2)   F (  3)
   N (  2)  1.226746
   F (  3)  2.071476  1.370820
   F (  4)  1.370412  2.071662  3.291666

 Requested basis set is 6-311++G(d,p)
 There are 24 shells and 88 basis functions
 A cutoff of  1.0D-14 yielded    290 shell pairs
 There are      3969 function pairs (      4341 Cartesian)
 Smallest overlap matrix eigenvalue = 2.53E-04
 Guess MOs from SCF MO coefficient file

 -----------------------------------------------------------------------
  General SCF calculation program by
  Eric Jon Sundstrom, Paul Horn, Yuezhi Mao, Dmitri Zuev, Alec White,
  David Stuck, Shaama M.S., Shane Yost, Joonho Lee, David Small,
  Daniel Levine, Susi Lehtola, Hugh Burton, Evgeny Epifanovsky
 -----------------------------------------------------------------------
 Hartree-Fock
 using 6 threads for integral computing
 -------------------------------------------------------
 OpenMP Integral computing Module                
 Release: version 2.0, May 2017, Q-Chem Inc. Pleasanton 
 -------------------------------------------------------
 A restricted SCF calculation will be
 performed using DIIS
 SCF converges when DIIS error is below 1.0e-08
 ---------------------------------------
  Cycle       Energy         DIIS error
 ---------------------------------------
    1    -307.6677861200      4.32e-05  
    2    -307.6677879115      1.00e-05  
    3    -307.6677880650      4.55e-06  
    4    -307.6677880835      1.43e-06  
    5    -307.6677880872      6.41e-07  
    6    -307.6677880878      2.17e-07  
    7    -307.6677880879      1.03e-07  
    8    -307.6677880879      3.28e-08  
    9    -307.6677880880      9.35e-09  Convergence criterion met
 ---------------------------------------
 SCF time:   CPU 2.20s  wall 1.00s 
 SCF   energy in the final basis set =     -307.6677880880
 Total energy in the final basis set =     -307.6677880880


 ------------------------------------------------------------------------------

   CCMAN2: suite of methods based on coupled cluster
           and equation of motion theories.

   Components:
   * libvmm-1.3-trunk
     by Evgeny Epifanovsky, Ilya Kaliman.
   * libtensor-2.5-trunk
     by Evgeny Epifanovsky, Michael Wormit, Dmitry Zuev, Sam Manzer, 
        Ilya Kaliman.
   * libcc-2.5-trunk
     by Evgeny Epifanovsky, Arik Landau, Tomasz Kus, Kirill Khistyaev, 
        Dmitry Zuev, Prashant Manohar, Xintian Feng, Anna Krylov, 
        Matthew Goldey, Alec White, Thomas Jagau, Kaushik Nanda, 
        Anastasia Gunina, Alexander Kunitsa, Joonho Lee.

   CCMAN original authors:
   Anna I. Krylov, C. David Sherrill, Steven R. Gwaltney,
   Edward F. C. Byrd (2000)
   Sergey V. Levchenko, Lyudmila V. Slipchenko, Tao Wang,
   Ana-Maria C. Cristian (2003)
   Piotr A. Pieniazek, C. Melania Oana, Evgeny Epifanovsky (2007)
   Prashant Manohar (2009)

 ------------------------------------------------------------------------------


 Allocating and initializing 63808MB of RAM...
 Calculation will run on 6 cores.


 Alpha MOs, Restricted
 -- Occupied --                  
-26.385 -26.385 -15.793 -15.791  -1.731  -1.691  -1.395  -0.965
  1 A     2 A     3 A     4 A     5 A     6 A     7 A     8 A                  
 -0.825  -0.811  -0.789  -0.739  -0.701  -0.655  -0.555  -0.554
  9 A    10 A    11 A    12 A    13 A    14 A    15 A    16 A                  
 -- Virtual --                   
  0.058   0.113   0.126   0.140   0.158   0.194   0.217   0.224
 17 A    18 A    19 A    20 A    21 A    22 A    23 A    24 A                  
  0.224   0.288   0.309   0.321   0.356   0.379   0.399   0.400
 25 A    26 A    27 A    28 A    29 A    30 A    31 A    32 A                  
  0.484   0.524   0.529   0.593   0.872   0.895   0.922   0.973
 33 A    34 A    35 A    36 A    37 A    38 A    39 A    40 A                  
  0.981   1.132   1.227   1.393   1.485   1.514   1.537   1.551
 41 A    42 A    43 A    44 A    45 A    46 A    47 A    48 A                  
  1.625   1.680   1.842   1.997   2.036   2.110   2.246   2.345
 49 A    50 A    51 A    52 A    53 A    54 A    55 A    56 A                  
  2.437   2.641   2.674   2.876   2.973   3.248   3.946   3.981
 57 A    58 A    59 A    60 A    61 A    62 A    63 A    64 A                  
  3.983   4.102   4.158   4.170   4.184   4.186   4.278   4.289
 65 A    66 A    67 A    68 A    69 A    70 A    71 A    72 A                  
  4.354   4.429   4.554   4.917   5.331   5.623   6.845   6.878
 73 A    74 A    75 A    76 A    77 A    78 A    79 A    80 A                  
  6.890   6.962   7.116   7.273  36.507  36.968  68.679  68.693
 81 A    82 A    83 A    84 A    85 A    86 A    87 A    88 A                  

 Beta MOs, Restricted
 -- Occupied --                  
-26.385 -26.385 -15.793 -15.791  -1.731  -1.691  -1.395  -0.965
  1 A     2 A     3 A     4 A     5 A     6 A     7 A     8 A                  
 -0.825  -0.811  -0.789  -0.739  -0.701  -0.655  -0.555  -0.554
  9 A    10 A    11 A    12 A    13 A    14 A    15 A    16 A                  
 -- Virtual --                   
  0.058   0.113   0.126   0.140   0.158   0.194   0.217   0.224
 17 A    18 A    19 A    20 A    21 A    22 A    23 A    24 A                  
  0.224   0.288   0.309   0.321   0.356   0.379   0.399   0.400
 25 A    26 A    27 A    28 A    29 A    30 A    31 A    32 A                  
  0.484   0.524   0.529   0.593   0.872   0.895   0.922   0.973
 33 A    34 A    35 A    36 A    37 A    38 A    39 A    40 A                  
  0.981   1.132   1.227   1.393   1.485   1.514   1.537   1.551
 41 A    42 A    43 A    44 A    45 A    46 A    47 A    48 A                  
  1.625   1.680   1.842   1.997   2.036   2.110   2.246   2.345
 49 A    50 A    51 A    52 A    53 A    54 A    55 A    56 A                  
  2.437   2.641   2.674   2.876   2.973   3.248   3.946   3.981
 57 A    58 A    59 A    60 A    61 A    62 A    63 A    64 A                  
  3.983   4.102   4.158   4.170   4.184   4.186   4.278   4.289
 65 A    66 A    67 A    68 A    69 A    70 A    71 A    72 A                  
  4.354   4.429   4.554   4.917   5.331   5.623   6.845   6.878
 73 A    74 A    75 A    76 A    77 A    78 A    79 A    80 A                  
  6.890   6.962   7.116   7.273  36.507  36.968  68.679  68.693
 81 A    82 A    83 A    84 A    85 A    86 A    87 A    88 A                  

 Occupation and symmetry of molecular orbitals

 Point group: C1 (1 irreducible representation).

                           A     All 
 -------------------------------------
 All molecular orbitals:
  - Alpha                  88    88  
  - Beta                   88    88  
 -------------------------------------
 Alpha orbitals:
  - Frozen occupied        4     4   
  - Active occupied        12    12  
  - Active virtual         72    72  
  - Frozen virtual         0     0   
 -------------------------------------
 Beta orbitals:
  - Frozen occupied        4     4   
  - Active occupied        12    12  
  - Active virtual         72    72  
  - Frozen virtual         0     0   
 -------------------------------------

 Import integrals:   CPU 0.00 s  wall 0.00 s

 Import integrals:   CPU 10.13 s  wall 3.30 s

 MP2 amplitudes:   CPU 0.08 s  wall 0.05 s

Running a double precision version
           CCSD T amplitudes will be solved using DIIS.

           Start     Size      MaxIter   EConv     TConv     
           3         7         100       1.00e-07  1.00e-05  
 ------------------------------------------------------------------------------
           Energy (a.u.)   Ediff      Tdiff       Comment
 ------------------------------------------------------------------------------
          -308.43113789                           
     1    -308.40786570   2.33e-02   7.17e-01     
     2    -308.43535808   2.75e-02   9.44e-02     
     3    -308.43301995   2.34e-03   4.36e-02     
     4    -308.43599338   2.97e-03   1.80e-02     Switched to DIIS steps.
     5    -308.43703902   1.05e-03   1.18e-02     
     6    -308.43711454   7.55e-05   2.53e-03     
     7    -308.43711530   7.54e-07   9.33e-04     
     8    -308.43711464   6.62e-07   2.34e-04     
     9    -308.43711597   1.33e-06   1.31e-04     
    10    -308.43711622   2.54e-07   4.64e-05     
    11    -308.43711637   1.47e-07   1.71e-05     
    12    -308.43711641   4.61e-08   8.27e-06     
 ------------------------------------------------------------------------------
          -308.43711641                           CCSD T converged.

End of double precision
 SCF energy                 = -307.66778809
 MP2 energy                 = -308.43113789
 CCSD correlation energy     =   -0.76932832
 CCSD total energy           = -308.43711641

 CCSD  T1^2 = 0.0125  T2^2 = 0.2145  Leading amplitudes:

 Amplitude    Orbitals with energies
 -0.0397       12 (A) A                  ->    17 (A) A                   
              -0.7388                          0.0583                     
 -0.0397       12 (A) B                  ->    17 (A) B                   
              -0.7388                          0.0583                     
  0.0209       16 (A) A                  ->    38 (A) A                   
              -0.5540                          0.8948                     
  0.0209       16 (A) B                  ->    38 (A) B                   
              -0.5540                          0.8948                     

 Amplitude    Orbitals with energies
 -0.1113       16 (A) A      16 (A) B    ->    17 (A) A      17 (A) B     
              -0.5540       -0.5540            0.0583        0.0583       
  0.1113       16 (A) A      16 (A) B    ->    17 (A) B      17 (A) A     
              -0.5540       -0.5540            0.0583        0.0583       
  0.1113       16 (A) B      16 (A) A    ->    17 (A) A      17 (A) B     
              -0.5540       -0.5540            0.0583        0.0583       
 -0.1113       16 (A) B      16 (A) A    ->    17 (A) B      17 (A) A     
              -0.5540       -0.5540            0.0583        0.0583       

 Computing CCSD intemediates for later calculations in double precision
 Finished.

Running a double precision version
           CCSD Lambda amplitudes will be solved using DIIS.
           Start     Size      MaxIter   EConv     LConv     
           3         7         100       1.00e-07  1.00e-05  
 ------------------------------------------------------------------------------
            Enorm      Ldiff       Comment
 ------------------------------------------------------------------------------
     1     5.39e-02   3.24e-02     
     2     1.76e-02   7.47e-03     
     3     7.22e-03   6.44e-04     
     4     3.76e-03   1.32e-03     Switched to DIIS steps.
     5     1.12e-03   6.47e-04     
     6     5.44e-04   1.51e-04     
     7     1.63e-04   3.11e-05     
     8     6.67e-05   6.69e-06     
     9     2.12e-05   7.78e-06     
    10     6.71e-06   1.82e-06     
    11     2.67e-06   4.25e-07     
    12     7.81e-07   1.94e-07     
    13     3.36e-07   3.22e-09     
    14     1.45e-07   3.59e-08     
    15     5.81e-08   7.87e-09     
 ------------------------------------------------------------------------------
                                   CCSD Lambda converged.

 Computing density matrices in double precision...
           Orbital response amplitudes will be solved using DIIS.
           Start     Size      MaxIter   EConv     LConv     
           3         7         100       1.00e-06  1.00e-06  
 ------------------------------------------------------------------------------
            Enorm      Ldiff       Comment
 ------------------------------------------------------------------------------
     1     9.49e-02   5.29e-03     
     2     7.88e-02   2.42e-02     
     3     8.54e-02   3.14e-02     
     4     5.57e-03   3.99e-02     Switched to DIIS steps.
     5     5.49e-04   1.03e-03     
     6     1.50e-04   6.23e-05     
     7     7.48e-05   2.96e-05     
     8     3.70e-05   9.45e-07     
     9     3.54e-06   4.77e-07     
    10     1.04e-06   6.17e-07     
    11     6.24e-07   6.18e-08     
 ------------------------------------------------------------------------------
                                   Orbital response converged.

 Computing density matrices... Done.
 CCSD calculation:   CPU 295.72 s  wall 57.27 s

 Transferring MO TPDM to AO TPDM
 Transferring g2_o1o1o1o1
 Transferring g2_o1o1o1v1
 Transferring g2_o1o1v1v1
 Transferring g2_o1v1o1v1
 Transferring g2_o1v1v1v1
 Transferring g2_v1v1v1v1
 Adding separable TPDM
 Computing TPDM gradient
 --------------------------------------------------------
 2e gradient
  Atom          X               Y               Z
 --------------------------------------------------------
    1         -4.003538       14.298945        0.000000  
    2          4.009248      -14.305208       -0.000000  
    3         13.278632        2.978636        0.000000  
    4        -13.284342       -2.972374       -0.000000  
 --------------------------------------------------------
 --------------------------------------------------------
 Final gradient
  Atom          X               Y               Z
 --------------------------------------------------------
    1         -4.003538       14.298945        0.000000  
    2          4.009248      -14.305208       -0.000000  
    3         13.278632        2.978636        0.000000  
    4        -13.284342       -2.972374       -0.000000  
 --------------------------------------------------------
 Analytic gradient from two-electron contribution:   CPU 86.14 s  wall 24.54 s

 Total ccman2 time:   CPU 396.86 s  wall 86.87 s


 --------------------------------------------------------------

                    Orbital Energies (a.u.)
 --------------------------------------------------------------

 Alpha MOs
 -- Occupied --
-26.385 -26.385 -15.793 -15.791  -1.731  -1.691  -1.395  -0.965
 -0.825  -0.811  -0.789  -0.739  -0.701  -0.655  -0.555  -0.554
 -- Virtual --
  0.058   0.113   0.126   0.140   0.158   0.194   0.217   0.224
  0.224   0.288   0.309   0.321   0.356   0.379   0.399   0.400
  0.484   0.524   0.529   0.593   0.872   0.895   0.922   0.973
  0.981   1.132   1.227   1.393   1.485   1.514   1.537   1.551
  1.625   1.680   1.842   1.997   2.036   2.110   2.246   2.345
  2.437   2.641   2.674   2.876   2.973   3.248   3.946   3.981
  3.983   4.102   4.158   4.170   4.184   4.186   4.278   4.289
  4.354   4.429   4.554   4.917   5.331   5.623   6.845   6.878
  6.890   6.962   7.116   7.273  36.507  36.968  68.679  68.693
 --------------------------------------------------------------

          Ground-State Mulliken Net Atomic Charges

     Atom                 Charge (a.u.)
  ----------------------------------------
      1 N                     0.015753
      2 N                     0.015921
      3 F                    -0.015939
      4 F                    -0.015735
  ----------------------------------------
  Sum of atomic charges =     0.000000

 -----------------------------------------------------------------
                    Cartesian Multipole Moments
 -----------------------------------------------------------------
    Charge (ESU x 10^10)
                -0.0000
    Dipole Moment (Debye)
         X       0.0021      Y       0.0008      Z      -0.0000
       Tot       0.0022
    Quadrupole Moments (Debye-Ang)
        XX     -22.8548     XY      -0.1205     YY     -22.1186
        XZ      -0.0000     YZ      -0.0000     ZZ     -19.8644
    Octopole Moments (Debye-Ang^2)
       XXX       0.0061    XXY      -0.0060    XYY       0.0012
       YYY      -0.0181    XXZ       0.0000    XYZ       0.0000
       YYZ      -0.0000    XZZ       0.0014    YZZ      -0.0051
       ZZZ      -0.0000
    Hexadecapole Moments (Debye-Ang^3)
      XXXX    -187.3809   XXXY       2.6086   XXYY     -35.4099
      XYYY       2.1472   YYYY     -35.1632   XXXZ      -0.0000
      XXYZ      -0.0000   XYYZ       0.0000   YYYZ      -0.0000
      XXZZ     -33.1249   XYZZ       0.3985   YYZZ      -7.9637
      XZZZ      -0.0000   YZZZ      -0.0000   ZZZZ     -14.7555
 -----------------------------------------------------------------
 DrvMan completing analytic gradient of the correlated energy
 Correlated dipole moment
            1
    1   0.0008093
    2   0.0003189
    3  -0.0000000
 Energy read as -308.437116413
 Full Analytical Gradient: (in a.u., or Hartree/Bohr)
             1             2             3             4
    1   -0.00032301    0.00047180   -0.00004466   -0.00010413
    2    0.00105148   -0.00089248    0.00003996   -0.00019897
    3   -0.00000000   -0.00000000    0.00000000    0.00000000
 Gradient time:  CPU 1.44 s  wall 1.48 s
 ----------------------------------------------------------------
             Standard Nuclear Orientation (Angstroms)
    I     Atom           X                Y                Z
 ----------------------------------------------------------------
    1      N       0.3921678790    -0.4731256437     0.0000000000
    2      N      -0.3921678790     0.4721256437    -0.0000000000
    3      F      -1.6434989595    -0.0876225134     0.0000000000
    4      F       1.6434989595     0.0876225134    -0.0000000000
 ----------------------------------------------------------------
 Nuclear Repulsion Energy =   114.9482682028 hartrees
 There are       16 alpha and       16 beta electrons

                       Distance Matrix (Angstroms)
             N (  1)   N (  2)   F (  3)
   N (  2)  1.228284
   F (  3)  2.071848  1.370820
   F (  4)  1.371229  2.071662  3.291666

 Requested basis set is 6-311++G(d,p)
 There are 24 shells and 88 basis functions
 A cutoff of  1.0D-14 yielded    290 shell pairs
 There are      3969 function pairs (      4341 Cartesian)
 Smallest overlap matrix eigenvalue = 2.55E-04
 Guess MOs from SCF MO coefficient file

 -----------------------------------------------------------------------
  General SCF calculation program by
  Eric Jon Sundstrom, Paul Horn, Yuezhi Mao, Dmitri Zuev, Alec White,
  David Stuck, Shaama M.S., Shane Yost, Joonho Lee, David Small,
  Daniel Levine, Susi Lehtola, Hugh Burton, Evgeny Epifanovsky
 -----------------------------------------------------------------------
 Hartree-Fock
 using 6 threads for integral computing
 -------------------------------------------------------
 OpenMP Integral computing Module                
 Release: version 2.0, May 2017, Q-Chem Inc. Pleasanton 
 -------------------------------------------------------
 A restricted SCF calculation will be
 performed using DIIS
 SCF converges when DIIS error is below 1.0e-08
 ---------------------------------------
  Cycle       Energy         DIIS error
 ---------------------------------------
    1    -307.6675215090      6.10e-05  
    2    -307.6675249720      1.62e-05  
    3    -307.6675253193      8.10e-06  
    4    -307.6675253857      2.76e-06  
    5    -307.6675253963      8.74e-07  
    6    -307.6675253981      2.54e-07  
    7    -307.6675253983      9.22e-08  
    8    -307.6675253983      4.06e-08  
    9    -307.6675253983      1.16e-08  
   10    -307.6675253983      3.02e-09  Convergence criterion met
 ---------------------------------------
 SCF time:   CPU 2.38s  wall 0.00s 
 SCF   energy in the final basis set =     -307.6675253983
 Total energy in the final basis set =     -307.6675253983


 ------------------------------------------------------------------------------

   CCMAN2: suite of methods based on coupled cluster
           and equation of motion theories.

   Components:
   * libvmm-1.3-trunk
     by Evgeny Epifanovsky, Ilya Kaliman.
   * libtensor-2.5-trunk
     by Evgeny Epifanovsky, Michael Wormit, Dmitry Zuev, Sam Manzer, 
        Ilya Kaliman.
   * libcc-2.5-trunk
     by Evgeny Epifanovsky, Arik Landau, Tomasz Kus, Kirill Khistyaev, 
        Dmitry Zuev, Prashant Manohar, Xintian Feng, Anna Krylov, 
        Matthew Goldey, Alec White, Thomas Jagau, Kaushik Nanda, 
        Anastasia Gunina, Alexander Kunitsa, Joonho Lee.

   CCMAN original authors:
   Anna I. Krylov, C. David Sherrill, Steven R. Gwaltney,
   Edward F. C. Byrd (2000)
   Sergey V. Levchenko, Lyudmila V. Slipchenko, Tao Wang,
   Ana-Maria C. Cristian (2003)
   Piotr A. Pieniazek, C. Melania Oana, Evgeny Epifanovsky (2007)
   Prashant Manohar (2009)

 ------------------------------------------------------------------------------


 Allocating and initializing 63808MB of RAM...
 Calculation will run on 6 cores.


 Alpha MOs, Restricted
 -- Occupied --                  
-26.385 -26.385 -15.793 -15.791  -1.731  -1.691  -1.394  -0.965
  1 A     2 A     3 A     4 A     5 A     6 A     7 A     8 A                  
 -0.825  -0.811  -0.788  -0.739  -0.700  -0.655  -0.556  -0.554
  9 A    10 A    11 A    12 A    13 A    14 A    15 A    16 A                  
 -- Virtual --                   
  0.058   0.113   0.126   0.139   0.158   0.194   0.217   0.224
 17 A    18 A    19 A    20 A    21 A    22 A    23 A    24 A                  
  0.224   0.288   0.309   0.321   0.356   0.378   0.399   0.400
 25 A    26 A    27 A    28 A    29 A    30 A    31 A    32 A                  
  0.484   0.524   0.529   0.592   0.872   0.895   0.922   0.972
 33 A    34 A    35 A    36 A    37 A    38 A    39 A    40 A                  
  0.981   1.131   1.227   1.393   1.485   1.514   1.537   1.551
 41 A    42 A    43 A    44 A    45 A    46 A    47 A    48 A                  
  1.626   1.680   1.842   1.996   2.037   2.110   2.246   2.344
 49 A    50 A    51 A    52 A    53 A    54 A    55 A    56 A                  
  2.438   2.640   2.673   2.874   2.971   3.247   3.945   3.981
 57 A    58 A    59 A    60 A    61 A    62 A    63 A    64 A                  
  3.983   4.102   4.158   4.170   4.184   4.186   4.276   4.289
 65 A    66 A    67 A    68 A    69 A    70 A    71 A    72 A                  
  4.354   4.428   4.552   4.918   5.330   5.622   6.845   6.878
 73 A    74 A    75 A    76 A    77 A    78 A    79 A    80 A                  
  6.891   6.962   7.115   7.271  36.507  36.962  68.679  68.693
 81 A    82 A    83 A    84 A    85 A    86 A    87 A    88 A                  

 Beta MOs, Restricted
 -- Occupied --                  
-26.385 -26.385 -15.793 -15.791  -1.731  -1.691  -1.394  -0.965
  1 A     2 A     3 A     4 A     5 A     6 A     7 A     8 A                  
 -0.825  -0.811  -0.788  -0.739  -0.700  -0.655  -0.556  -0.554
  9 A    10 A    11 A    12 A    13 A    14 A    15 A    16 A                  
 -- Virtual --                   
  0.058   0.113   0.126   0.139   0.158   0.194   0.217   0.224
 17 A    18 A    19 A    20 A    21 A    22 A    23 A    24 A                  
  0.224   0.288   0.309   0.321   0.356   0.378   0.399   0.400
 25 A    26 A    27 A    28 A    29 A    30 A    31 A    32 A                  
  0.484   0.524   0.529   0.592   0.872   0.895   0.922   0.972
 33 A    34 A    35 A    36 A    37 A    38 A    39 A    40 A                  
  0.981   1.131   1.227   1.393   1.485   1.514   1.537   1.551
 41 A    42 A    43 A    44 A    45 A    46 A    47 A    48 A                  
  1.626   1.680   1.842   1.996   2.037   2.110   2.246   2.344
 49 A    50 A    51 A    52 A    53 A    54 A    55 A    56 A                  
  2.438   2.640   2.673   2.874   2.971   3.247   3.945   3.981
 57 A    58 A    59 A    60 A    61 A    62 A    63 A    64 A                  
  3.983   4.102   4.158   4.170   4.184   4.186   4.276   4.289
 65 A    66 A    67 A    68 A    69 A    70 A    71 A    72 A                  
  4.354   4.428   4.552   4.918   5.330   5.622   6.845   6.878
 73 A    74 A    75 A    76 A    77 A    78 A    79 A    80 A                  
  6.891   6.962   7.115   7.271  36.507  36.962  68.679  68.693
 81 A    82 A    83 A    84 A    85 A    86 A    87 A    88 A                  

 Occupation and symmetry of molecular orbitals

 Point group: C1 (1 irreducible representation).

                           A     All 
 -------------------------------------
 All molecular orbitals:
  - Alpha                  88    88  
  - Beta                   88    88  
 -------------------------------------
 Alpha orbitals:
  - Frozen occupied        4     4   
  - Active occupied        12    12  
  - Active virtual         72    72  
  - Frozen virtual         0     0   
 -------------------------------------
 Beta orbitals:
  - Frozen occupied        4     4   
  - Active occupied        12    12  
  - Active virtual         72    72  
  - Frozen virtual         0     0   
 -------------------------------------

 Import integrals:   CPU 0.00 s  wall 0.00 s

 Import integrals:   CPU 10.20 s  wall 2.85 s

 MP2 amplitudes:   CPU 0.03 s  wall 0.03 s

Running a double precision version
           CCSD T amplitudes will be solved using DIIS.

           Start     Size      MaxIter   EConv     TConv     
           3         7         100       1.00e-07  1.00e-05  
 ------------------------------------------------------------------------------
           Energy (a.u.)   Ediff      Tdiff       Comment
 ------------------------------------------------------------------------------
          -308.43119080                           
     1    -308.40780064   2.34e-02   7.18e-01     
     2    -308.43536323   2.76e-02   9.45e-02     
     3    -308.43300542   2.36e-03   4.36e-02     
     4    -308.43598946   2.98e-03   1.81e-02     Switched to DIIS steps.
     5    -308.43703833   1.05e-03   1.18e-02     
     6    -308.43711435   7.60e-05   2.55e-03     
     7    -308.43711507   7.17e-07   9.36e-04     
     8    -308.43711438   6.92e-07   2.35e-04     
     9    -308.43711570   1.33e-06   1.31e-04     
    10    -308.43711596   2.53e-07   4.66e-05     
    11    -308.43711610   1.48e-07   1.72e-05     
    12    -308.43711615   4.71e-08   8.34e-06     
 ------------------------------------------------------------------------------
          -308.43711615                           CCSD T converged.

End of double precision
 SCF energy                 = -307.66752540
 MP2 energy                 = -308.43119080
 CCSD correlation energy     =   -0.76959075
 CCSD total energy           = -308.43711615

 CCSD  T1^2 = 0.0125  T2^2 = 0.2148  Leading amplitudes:

 Amplitude    Orbitals with energies
 -0.0398       12 (A) A                  ->    17 (A) A                   
              -0.7387                          0.0576                     
 -0.0398       12 (A) B                  ->    17 (A) B                   
              -0.7387                          0.0576                     
 -0.0210       16 (A) A                  ->    38 (A) A                   
              -0.5536                          0.8950                     
 -0.0210       16 (A) B                  ->    38 (A) B                   
              -0.5536                          0.8950                     

 Amplitude    Orbitals with energies
 -0.1119       16 (A) A      16 (A) B    ->    17 (A) A      17 (A) B     
              -0.5536       -0.5536            0.0576        0.0576       
  0.1119       16 (A) A      16 (A) B    ->    17 (A) B      17 (A) A     
              -0.5536       -0.5536            0.0576        0.0576       
  0.1119       16 (A) B      16 (A) A    ->    17 (A) A      17 (A) B     
              -0.5536       -0.5536            0.0576        0.0576       
 -0.1119       16 (A) B      16 (A) A    ->    17 (A) B      17 (A) A     
              -0.5536       -0.5536            0.0576        0.0576       

 Computing CCSD intemediates for later calculations in double precision
 Finished.

Running a double precision version
           CCSD Lambda amplitudes will be solved using DIIS.
           Start     Size      MaxIter   EConv     LConv     
           3         7         100       1.00e-07  1.00e-05  
 ------------------------------------------------------------------------------
            Enorm      Ldiff       Comment
 ------------------------------------------------------------------------------
     1     5.41e-02   3.25e-02     
     2     1.76e-02   7.49e-03     
     3     7.25e-03   6.45e-04     
     4     3.77e-03   1.33e-03     Switched to DIIS steps.
     5     1.13e-03   6.49e-04     
     6     5.47e-04   1.52e-04     
     7     1.64e-04   3.13e-05     
     8     6.72e-05   6.77e-06     
     9     2.14e-05   7.86e-06     
    10     6.77e-06   1.84e-06     
    11     2.69e-06   4.33e-07     
    12     7.85e-07   1.98e-07     
    13     3.36e-07   2.91e-09     
    14     1.44e-07   3.64e-08     
    15     5.72e-08   7.98e-09     
 ------------------------------------------------------------------------------
                                   CCSD Lambda converged.

 Computing density matrices in double precision...
           Orbital response amplitudes will be solved using DIIS.
           Start     Size      MaxIter   EConv     LConv     
           3         7         100       1.00e-06  1.00e-06  
 ------------------------------------------------------------------------------
            Enorm      Ldiff       Comment
 ------------------------------------------------------------------------------
     1     9.52e-02   5.40e-03     
     2     7.90e-02   2.43e-02     
     3     8.58e-02   3.15e-02     
     4     5.59e-03   4.01e-02     Switched to DIIS steps.
     5     5.51e-04   1.03e-03     
     6     1.51e-04   6.29e-05     
     7     7.67e-05   2.97e-05     
     8     3.69e-05   9.67e-07     
     9     3.55e-06   4.88e-07     
    10     1.05e-06   6.19e-07     
    11     6.28e-07   6.21e-08     
 ------------------------------------------------------------------------------
                                   Orbital response converged.

 Computing density matrices... Done.
 CCSD calculation:   CPU 295.57 s  wall 57.03 s

 Transferring MO TPDM to AO TPDM
 Transferring g2_o1o1o1o1
 Transferring g2_o1o1o1v1
 Transferring g2_o1o1v1v1
 Transferring g2_o1v1o1v1
 Transferring g2_o1v1v1v1
 Transferring g2_v1v1v1v1
 Adding separable TPDM
 Computing TPDM gradient
 --------------------------------------------------------
 2e gradient
  Atom          X               Y               Z
 --------------------------------------------------------
    1         -3.984537       14.305995        0.000000  
    2          3.978830      -14.299749       -0.000000  
    3         13.274333        2.976090        0.000000  
    4        -13.268626       -2.982336       -0.000000  
 --------------------------------------------------------
 --------------------------------------------------------
 Final gradient
  Atom          X               Y               Z
 --------------------------------------------------------
    1         -3.984537       14.305995        0.000000  
    2          3.978830      -14.299749       -0.000000  
    3         13.274333        2.976090        0.000000  
    4        -13.268626       -2.982336       -0.000000  
 --------------------------------------------------------
 Analytic gradient from two-electron contribution:   CPU 77.44 s  wall 20.97 s

 Total ccman2 time:   CPU 386.17 s  wall 81.96 s


 --------------------------------------------------------------

                    Orbital Energies (a.u.)
 --------------------------------------------------------------

 Alpha MOs
 -- Occupied --
-26.385 -26.385 -15.793 -15.791  -1.731  -1.691  -1.394  -0.965
 -0.825  -0.811  -0.788  -0.739  -0.700  -0.655  -0.556  -0.554
 -- Virtual --
  0.058   0.113   0.126   0.139   0.158   0.194   0.217   0.224
  0.224   0.288   0.309   0.321   0.356   0.378   0.399   0.400
  0.484   0.524   0.529   0.592   0.872   0.895   0.922   0.972
  0.981   1.131   1.227   1.393   1.485   1.514   1.537   1.551
  1.626   1.680   1.842   1.996   2.037   2.110   2.246   2.344
  2.438   2.640   2.673   2.874   2.971   3.247   3.945   3.981
  3.983   4.102   4.158   4.170   4.184   4.186   4.276   4.289
  4.354   4.428   4.552   4.918   5.330   5.622   6.845   6.878
  6.891   6.962   7.115   7.271  36.507  36.962  68.679  68.693
 --------------------------------------------------------------

          Ground-State Mulliken Net Atomic Charges

     Atom                 Charge (a.u.)
  ----------------------------------------
      1 N                     0.016263
      2 N                     0.016096
      3 F                    -0.016077
      4 F                    -0.016281
  ----------------------------------------
  Sum of atomic charges =    -0.000000

 -----------------------------------------------------------------
                    Cartesian Multipole Moments
 -----------------------------------------------------------------
    Charge (ESU x 10^10)
                -0.0000
    Dipole Moment (Debye)
         X      -0.0021      Y      -0.0008      Z       0.0000
       Tot       0.0022
    Quadrupole Moments (Debye-Ang)
        XX     -22.8628     XY      -0.1227     YY     -22.1164
        XZ      -0.0000     YZ       0.0000     ZZ     -19.8677
    Octopole Moments (Debye-Ang^2)
       XXX      -0.0060    XXY       0.0060    XYY      -0.0012
       YYY       0.0181    XXZ       0.0000    XYZ       0.0000
       YYZ      -0.0000    XZZ      -0.0014    YZZ       0.0051
       ZZZ       0.0000
    Hexadecapole Moments (Debye-Ang^3)
      XXXX    -187.4241   XXXY       2.6244   XXYY     -35.4172
      XYYY       2.1584   YYYY     -35.2198   XXXZ      -0.0000
      XXYZ       0.0000   XYYZ      -0.0000   YYYZ       0.0000
      XXZZ     -33.1288   XYZZ       0.4023   YYZZ      -7.9731
      XZZZ      -0.0000   YZZZ       0.0000   ZZZZ     -14.7588
 -----------------------------------------------------------------
 DrvMan completing analytic gradient of the correlated energy
 Correlated dipole moment
            1
    1  -0.0008087
    2  -0.0003192
    3   0.0000000
 Energy read as -308.437116151
 Full Analytical Gradient: (in a.u., or Hartree/Bohr)
             1             2             3             4
    1    0.00032319   -0.00047156    0.00001087    0.00013750
    2   -0.00118742    0.00102847   -0.00007400    0.00023296
    3    0.00000000   -0.00000000    0.00000000   -0.00000000
 Gradient time:  CPU 1.43 s  wall 1.44 s
 ----------------------------------------------------------------
             Standard Nuclear Orientation (Angstroms)
    I     Atom           X                Y                Z
 ----------------------------------------------------------------
    1      N       0.3921678790    -0.4721256437     0.0010000000
    2      N      -0.3921678790     0.4721256437    -0.0000000000
    3      F      -1.6434989595    -0.0876225134     0.0000000000
    4      F       1.6434989595     0.0876225134    -0.0000000000
 ----------------------------------------------------------------
 Nuclear Repulsion Energy =   114.9701757532 hartrees
 There are       16 alpha and       16 beta electrons

                       Distance Matrix (Angstroms)
             N (  1)   N (  2)   F (  3)
   N (  2)  1.227515
   F (  3)  2.071662  1.370820
   F (  4)  1.370820  2.071662  3.291666

 Requested basis set is 6-311++G(d,p)
 There are 24 shells and 88 basis functions
 A cutoff of  1.0D-14 yielded    290 shell pairs
 There are      3969 function pairs (      4341 Cartesian)
 Smallest overlap matrix eigenvalue = 2.54E-04
 Guess MOs from SCF MO coefficient file

 -----------------------------------------------------------------------
  General SCF calculation program by
  Eric Jon Sundstrom, Paul Horn, Yuezhi Mao, Dmitri Zuev, Alec White,
  David Stuck, Shaama M.S., Shane Yost, Joonho Lee, David Small,
  Daniel Levine, Susi Lehtola, Hugh Burton, Evgeny Epifanovsky
 -----------------------------------------------------------------------
 Hartree-Fock
 using 6 threads for integral computing
 -------------------------------------------------------
 OpenMP Integral computing Module                
 Release: version 2.0, May 2017, Q-Chem Inc. Pleasanton 
 -------------------------------------------------------
 A restricted SCF calculation will be
 performed using DIIS
 SCF converges when DIIS error is below 1.0e-08
 ---------------------------------------
  Cycle       Energy         DIIS error
 ---------------------------------------
    1    -307.6676558276      3.90e-05  
    2    -307.6676575251      1.09e-05  
    3    -307.6676577496      5.30e-06  
    4    -307.6676577925      2.29e-06  
    5    -307.6676578062      1.06e-06  
    6    -307.6676578113      4.64e-07  
    7    -307.6676578125      1.45e-07  
    8    -307.6676578126      7.96e-08  
    9    -307.6676578126      2.47e-08  
   10    -307.6676578126      5.88e-09  Convergence criterion met
 ---------------------------------------
 SCF time:   CPU 2.34s  wall 1.00s 
 SCF   energy in the final basis set =     -307.6676578126
 Total energy in the final basis set =     -307.6676578126


 ------------------------------------------------------------------------------

   CCMAN2: suite of methods based on coupled cluster
           and equation of motion theories.

   Components:
   * libvmm-1.3-trunk
     by Evgeny Epifanovsky, Ilya Kaliman.
   * libtensor-2.5-trunk
     by Evgeny Epifanovsky, Michael Wormit, Dmitry Zuev, Sam Manzer, 
        Ilya Kaliman.
   * libcc-2.5-trunk
     by Evgeny Epifanovsky, Arik Landau, Tomasz Kus, Kirill Khistyaev, 
        Dmitry Zuev, Prashant Manohar, Xintian Feng, Anna Krylov, 
        Matthew Goldey, Alec White, Thomas Jagau, Kaushik Nanda, 
        Anastasia Gunina, Alexander Kunitsa, Joonho Lee.

   CCMAN original authors:
   Anna I. Krylov, C. David Sherrill, Steven R. Gwaltney,
   Edward F. C. Byrd (2000)
   Sergey V. Levchenko, Lyudmila V. Slipchenko, Tao Wang,
   Ana-Maria C. Cristian (2003)
   Piotr A. Pieniazek, C. Melania Oana, Evgeny Epifanovsky (2007)
   Prashant Manohar (2009)

 ------------------------------------------------------------------------------


 Allocating and initializing 63808MB of RAM...
 Calculation will run on 6 cores.


 Alpha MOs, Restricted
 -- Occupied --                  
-26.385 -26.385 -15.793 -15.791  -1.731  -1.691  -1.394  -0.965
  1 A     2 A     3 A     4 A     5 A     6 A     7 A     8 A                  
 -0.825  -0.811  -0.789  -0.739  -0.701  -0.655  -0.555  -0.554
  9 A    10 A    11 A    12 A    13 A    14 A    15 A    16 A                  
 -- Virtual --                   
  0.058   0.113   0.126   0.140   0.158   0.194   0.217   0.224
 17 A    18 A    19 A    20 A    21 A    22 A    23 A    24 A                  
  0.224   0.288   0.309   0.321   0.356   0.378   0.399   0.400
 25 A    26 A    27 A    28 A    29 A    30 A    31 A    32 A                  
  0.484   0.524   0.529   0.592   0.872   0.895   0.922   0.972
 33 A    34 A    35 A    36 A    37 A    38 A    39 A    40 A                  
  0.981   1.132   1.227   1.393   1.485   1.514   1.537   1.551
 41 A    42 A    43 A    44 A    45 A    46 A    47 A    48 A                  
  1.625   1.680   1.842   1.996   2.037   2.110   2.246   2.344
 49 A    50 A    51 A    52 A    53 A    54 A    55 A    56 A                  
  2.437   2.641   2.673   2.875   2.972   3.248   3.945   3.981
 57 A    58 A    59 A    60 A    61 A    62 A    63 A    64 A                  
  3.983   4.102   4.158   4.170   4.184   4.186   4.277   4.289
 65 A    66 A    67 A    68 A    69 A    70 A    71 A    72 A                  
  4.354   4.429   4.553   4.917   5.330   5.623   6.845   6.878
 73 A    74 A    75 A    76 A    77 A    78 A    79 A    80 A                  
  6.890   6.962   7.115   7.272  36.507  36.965  68.679  68.693
 81 A    82 A    83 A    84 A    85 A    86 A    87 A    88 A                  

 Beta MOs, Restricted
 -- Occupied --                  
-26.385 -26.385 -15.793 -15.791  -1.731  -1.691  -1.394  -0.965
  1 A     2 A     3 A     4 A     5 A     6 A     7 A     8 A                  
 -0.825  -0.811  -0.789  -0.739  -0.701  -0.655  -0.555  -0.554
  9 A    10 A    11 A    12 A    13 A    14 A    15 A    16 A                  
 -- Virtual --                   
  0.058   0.113   0.126   0.140   0.158   0.194   0.217   0.224
 17 A    18 A    19 A    20 A    21 A    22 A    23 A    24 A                  
  0.224   0.288   0.309   0.321   0.356   0.378   0.399   0.400
 25 A    26 A    27 A    28 A    29 A    30 A    31 A    32 A                  
  0.484   0.524   0.529   0.592   0.872   0.895   0.922   0.972
 33 A    34 A    35 A    36 A    37 A    38 A    39 A    40 A                  
  0.981   1.132   1.227   1.393   1.485   1.514   1.537   1.551
 41 A    42 A    43 A    44 A    45 A    46 A    47 A    48 A                  
  1.625   1.680   1.842   1.996   2.037   2.110   2.246   2.344
 49 A    50 A    51 A    52 A    53 A    54 A    55 A    56 A                  
  2.437   2.641   2.673   2.875   2.972   3.248   3.945   3.981
 57 A    58 A    59 A    60 A    61 A    62 A    63 A    64 A                  
  3.983   4.102   4.158   4.170   4.184   4.186   4.277   4.289
 65 A    66 A    67 A    68 A    69 A    70 A    71 A    72 A                  
  4.354   4.429   4.553   4.917   5.330   5.623   6.845   6.878
 73 A    74 A    75 A    76 A    77 A    78 A    79 A    80 A                  
  6.890   6.962   7.115   7.272  36.507  36.965  68.679  68.693
 81 A    82 A    83 A    84 A    85 A    86 A    87 A    88 A                  

 Occupation and symmetry of molecular orbitals

 Point group: C1 (1 irreducible representation).

                           A     All 
 -------------------------------------
 All molecular orbitals:
  - Alpha                  88    88  
  - Beta                   88    88  
 -------------------------------------
 Alpha orbitals:
  - Frozen occupied        4     4   
  - Active occupied        12    12  
  - Active virtual         72    72  
  - Frozen virtual         0     0   
 -------------------------------------
 Beta orbitals:
  - Frozen occupied        4     4   
  - Active occupied        12    12  
  - Active virtual         72    72  
  - Frozen virtual         0     0   
 -------------------------------------

 Import integrals:   CPU 0.00 s  wall 0.00 s

 Import integrals:   CPU 9.68 s  wall 3.08 s

 MP2 amplitudes:   CPU 0.07 s  wall 0.05 s

Running a double precision version
           CCSD T amplitudes will be solved using DIIS.

           Start     Size      MaxIter   EConv     TConv     
           3         7         100       1.00e-07  1.00e-05  
 ------------------------------------------------------------------------------
           Energy (a.u.)   Ediff      Tdiff       Comment
 ------------------------------------------------------------------------------
          -308.43116530                           
     1    -308.40783423   2.33e-02   7.17e-01     
     2    -308.43536166   2.75e-02   9.45e-02     
     3    -308.43301372   2.35e-03   4.36e-02     
     4    -308.43599244   2.98e-03   1.80e-02     Switched to DIIS steps.
     5    -308.43703970   1.05e-03   1.18e-02     
     6    -308.43711547   7.58e-05   2.54e-03     
     7    -308.43711620   7.36e-07   9.34e-04     
     8    -308.43711553   6.77e-07   2.34e-04     
     9    -308.43711685   1.33e-06   1.31e-04     
    10    -308.43711711   2.54e-07   4.65e-05     
    11    -308.43711726   1.48e-07   1.71e-05     
    12    -308.43711730   4.66e-08   8.31e-06     
 ------------------------------------------------------------------------------
          -308.43711730                           CCSD T converged.

End of double precision
 SCF energy                 = -307.66765781
 MP2 energy                 = -308.43116530
 CCSD correlation energy     =   -0.76945949
 CCSD total energy           = -308.43711730

 CCSD  T1^2 = 0.0125  T2^2 = 0.2147  Leading amplitudes:

 Amplitude    Orbitals with energies
  0.0398       12 (A) A                  ->    17 (A) A                   
              -0.7388                          0.0580                     
  0.0398       12 (A) B                  ->    17 (A) B                   
              -0.7388                          0.0580                     
 -0.0209       16 (A) A                  ->    38 (A) A                   
              -0.5538                          0.8949                     
 -0.0209       16 (A) B                  ->    38 (A) B                   
              -0.5538                          0.8949                     

 Amplitude    Orbitals with energies
 -0.1115       16 (A) A      16 (A) B    ->    17 (A) A      17 (A) B     
              -0.5538       -0.5538            0.0580        0.0580       
  0.1115       16 (A) A      16 (A) B    ->    17 (A) B      17 (A) A     
              -0.5538       -0.5538            0.0580        0.0580       
  0.1115       16 (A) B      16 (A) A    ->    17 (A) A      17 (A) B     
              -0.5538       -0.5538            0.0580        0.0580       
 -0.1115       16 (A) B      16 (A) A    ->    17 (A) B      17 (A) A     
              -0.5538       -0.5538            0.0580        0.0580       

 Computing CCSD intemediates for later calculations in double precision
 Finished.

Running a double precision version
           CCSD Lambda amplitudes will be solved using DIIS.
           Start     Size      MaxIter   EConv     LConv     
           3         7         100       1.00e-07  1.00e-05  
 ------------------------------------------------------------------------------
            Enorm      Ldiff       Comment
 ------------------------------------------------------------------------------
     1     5.40e-02   3.25e-02     
     2     1.76e-02   7.48e-03     
     3     7.24e-03   6.44e-04     
     4     3.76e-03   1.32e-03     Switched to DIIS steps.
     5     1.13e-03   6.48e-04     
     6     5.46e-04   1.52e-04     
     7     1.64e-04   3.12e-05     
     8     6.70e-05   6.73e-06     
     9     2.13e-05   7.82e-06     
    10     6.74e-06   1.83e-06     
    11     2.68e-06   4.29e-07     
    12     7.83e-07   1.96e-07     
    13     3.36e-07   3.06e-09     
    14     1.44e-07   3.62e-08     
    15     5.76e-08   7.92e-09     
 ------------------------------------------------------------------------------
                                   CCSD Lambda converged.

 Computing density matrices in double precision...
           Orbital response amplitudes will be solved using DIIS.
           Start     Size      MaxIter   EConv     LConv     
           3         7         100       1.00e-06  1.00e-06  
 ------------------------------------------------------------------------------
            Enorm      Ldiff       Comment
 ------------------------------------------------------------------------------
     1     9.50e-02   5.34e-03     
     2     7.89e-02   2.43e-02     
     3     8.56e-02   3.14e-02     
     4     5.58e-03   3.99e-02     Switched to DIIS steps.
     5     5.49e-04   1.03e-03     
     6     1.44e-04   6.25e-05     
     7     2.52e-05   2.99e-05     
     8     4.95e-06   7.73e-07     
     9     1.04e-06   9.25e-07     
    10     4.83e-07   2.28e-08     
 ------------------------------------------------------------------------------
                                   Orbital response converged.

 Computing density matrices... Done.
 CCSD calculation:   CPU 292.34 s  wall 56.42 s

 Transferring MO TPDM to AO TPDM
 Transferring g2_o1o1o1o1
 Transferring g2_o1o1o1v1
 Transferring g2_o1o1v1v1
 Transferring g2_o1v1o1v1
 Transferring g2_o1v1v1v1
 Transferring g2_v1v1v1v1
 Adding separable TPDM
 Computing TPDM gradient
 --------------------------------------------------------
 2e gradient
  Atom          X               Y               Z
 --------------------------------------------------------
    1         -3.994026       14.302481       -0.019163  
    2          3.994021      -14.302483        0.010278  
    3         13.276485        2.977364        0.002140  
    4        -13.276480       -2.977361        0.006744  
 --------------------------------------------------------
 --------------------------------------------------------
 Final gradient
  Atom          X               Y               Z
 --------------------------------------------------------
    1         -3.994026       14.302481       -0.019163  
    2          3.994021      -14.302483        0.010278  
    3         13.276485        2.977364        0.002140  
    4        -13.276480       -2.977361        0.006744  
 --------------------------------------------------------
 Analytic gradient from two-electron contribution:   CPU 89.96 s  wall 25.56 s

 Total ccman2 time:   CPU 397.95 s  wall 87.14 s


 --------------------------------------------------------------

                    Orbital Energies (a.u.)
 --------------------------------------------------------------

 Alpha MOs
 -- Occupied --
-26.385 -26.385 -15.793 -15.791  -1.731  -1.691  -1.394  -0.965
 -0.825  -0.811  -0.789  -0.739  -0.701  -0.655  -0.555  -0.554
 -- Virtual --
  0.058   0.113   0.126   0.140   0.158   0.194   0.217   0.224
  0.224   0.288   0.309   0.321   0.356   0.378   0.399   0.400
  0.484   0.524   0.529   0.592   0.872   0.895   0.922   0.972
  0.981   1.132   1.227   1.393   1.485   1.514   1.537   1.551
  1.625   1.680   1.842   1.996   2.037   2.110   2.246   2.344
  2.437   2.641   2.673   2.875   2.972   3.248   3.945   3.981
  3.983   4.102   4.158   4.170   4.184   4.186   4.277   4.289
  4.354   4.429   4.553   4.917   5.330   5.623   6.845   6.878
  6.890   6.962   7.115   7.272  36.507  36.965  68.679  68.693
 --------------------------------------------------------------

          Ground-State Mulliken Net Atomic Charges

     Atom                 Charge (a.u.)
  ----------------------------------------
      1 N                     0.016008
      2 N                     0.016008
      3 F                    -0.016008
      4 F                    -0.016008
  ----------------------------------------
  Sum of atomic charges =    -0.000000

 -----------------------------------------------------------------
                    Cartesian Multipole Moments
 -----------------------------------------------------------------
    Charge (ESU x 10^10)
                -0.0000
    Dipole Moment (Debye)
         X      -0.0000      Y       0.0000      Z       0.0006
       Tot       0.0006
    Quadrupole Moments (Debye-Ang)
        XX     -22.8588     XY      -0.1216     YY     -22.1175
        XZ      -0.0000     YZ       0.0023     ZZ     -19.8660
    Octopole Moments (Debye-Ang^2)
       XXX      -0.0000    XXY       0.0000    XYY      -0.0000
       YYY      -0.0000    XXZ      -0.0055    XYZ      -0.0001
       YYZ      -0.0063    XZZ      -0.0000    YZZ       0.0000
       ZZZ      -0.0152
    Hexadecapole Moments (Debye-Ang^3)
      XXXX    -187.4025   XXXY       2.6165   XXYY     -35.4135
      XYYY       2.1528   YYYY     -35.1915   XXXZ      -0.0074
      XXYZ       0.0024   XYYZ      -0.0029   YYYZ       0.0116
      XXZZ     -33.1269   XYZZ       0.4004   YYZZ      -7.9684
      XZZZ      -0.0058   YZZZ       0.0093   ZZZZ     -14.7572
 -----------------------------------------------------------------
 DrvMan completing analytic gradient of the correlated energy
 Correlated dipole moment
            1
    1  -0.0000010
    2   0.0000003
    3   0.0002320
 Energy read as -308.437117302
 Full Analytical Gradient: (in a.u., or Hartree/Bohr)
             1             2             3             4
    1    0.00000179   -0.00000194   -0.00001698    0.00001712
    2   -0.00007031    0.00007025   -0.00001709    0.00001715
    3    0.00004071    0.00004055   -0.00004061   -0.00004065
 Gradient time:  CPU 1.43 s  wall 1.44 s
 ----------------------------------------------------------------
             Standard Nuclear Orientation (Angstroms)
    I     Atom           X                Y                Z
 ----------------------------------------------------------------
    1      N       0.3921678790    -0.4721256437     0.0000000000
    2      N      -0.3921678790     0.4721256437    -0.0000000000
    3      F      -1.6424989595    -0.0876225134     0.0000000000
    4      F       1.6434989595     0.0876225134    -0.0000000000
 ----------------------------------------------------------------
 Nuclear Repulsion Energy =   114.9979835772 hartrees
 There are       16 alpha and       16 beta electrons

                       Distance Matrix (Angstroms)
             N (  1)   N (  2)   F (  3)
   N (  2)  1.227515
   F (  3)  2.070679  1.369907
   F (  4)  1.370820  2.071662  3.290668

 Requested basis set is 6-311++G(d,p)
 There are 24 shells and 88 basis functions
 A cutoff of  1.0D-14 yielded    290 shell pairs
 There are      3969 function pairs (      4341 Cartesian)
 Smallest overlap matrix eigenvalue = 2.54E-04
 Guess MOs from SCF MO coefficient file

 -----------------------------------------------------------------------
  General SCF calculation program by
  Eric Jon Sundstrom, Paul Horn, Yuezhi Mao, Dmitri Zuev, Alec White,
  David Stuck, Shaama M.S., Shane Yost, Joonho Lee, David Small,
  Daniel Levine, Susi Lehtola, Hugh Burton, Evgeny Epifanovsky
 -----------------------------------------------------------------------
 Hartree-Fock
 using 6 threads for integral computing
 -------------------------------------------------------
 OpenMP Integral computing Module                
 Release: version 2.0, May 2017, Q-Chem Inc. Pleasanton 
 -------------------------------------------------------
 A restricted SCF calculation will be
 performed using DIIS
 SCF converges when DIIS error is below 1.0e-08
 ---------------------------------------
  Cycle       Energy         DIIS error
 ---------------------------------------
    1    -307.6677147524      3.49e-05  
    2    -307.6677161186      9.30e-06  
    3    -307.6677163042      4.40e-06  
    4    -307.6677163355      2.04e-06  
    5    -307.6677163492      1.02e-06  
    6    -307.6677163536      4.50e-07  
    7    -307.6677163545      1.91e-07  
    8    -307.6677163546      6.85e-08  
    9    -307.6677163546      2.33e-08  
   10    -307.6677163546      5.43e-09  Convergence criterion met
 ---------------------------------------
 SCF time:   CPU 2.39s  wall 1.00s 
 SCF   energy in the final basis set =     -307.6677163546
 Total energy in the final basis set =     -307.6677163546


 ------------------------------------------------------------------------------

   CCMAN2: suite of methods based on coupled cluster
           and equation of motion theories.

   Components:
   * libvmm-1.3-trunk
     by Evgeny Epifanovsky, Ilya Kaliman.
   * libtensor-2.5-trunk
     by Evgeny Epifanovsky, Michael Wormit, Dmitry Zuev, Sam Manzer, 
        Ilya Kaliman.
   * libcc-2.5-trunk
     by Evgeny Epifanovsky, Arik Landau, Tomasz Kus, Kirill Khistyaev, 
        Dmitry Zuev, Prashant Manohar, Xintian Feng, Anna Krylov, 
        Matthew Goldey, Alec White, Thomas Jagau, Kaushik Nanda, 
        Anastasia Gunina, Alexander Kunitsa, Joonho Lee.

   CCMAN original authors:
   Anna I. Krylov, C. David Sherrill, Steven R. Gwaltney,
   Edward F. C. Byrd (2000)
   Sergey V. Levchenko, Lyudmila V. Slipchenko, Tao Wang,
   Ana-Maria C. Cristian (2003)
   Piotr A. Pieniazek, C. Melania Oana, Evgeny Epifanovsky (2007)
   Prashant Manohar (2009)

 ------------------------------------------------------------------------------


 Allocating and initializing 63808MB of RAM...
 Calculation will run on 6 cores.


 Alpha MOs, Restricted
 -- Occupied --                  
-26.385 -26.385 -15.793 -15.791  -1.731  -1.691  -1.394  -0.965
  1 A     2 A     3 A     4 A     5 A     6 A     7 A     8 A                  
 -0.825  -0.811  -0.789  -0.739  -0.701  -0.655  -0.555  -0.554
  9 A    10 A    11 A    12 A    13 A    14 A    15 A    16 A                  
 -- Virtual --                   
  0.058   0.113   0.126   0.140   0.158   0.194   0.217   0.224
 17 A    18 A    19 A    20 A    21 A    22 A    23 A    24 A                  
  0.225   0.288   0.309   0.321   0.356   0.379   0.399   0.400
 25 A    26 A    27 A    28 A    29 A    30 A    31 A    32 A                  
  0.484   0.524   0.529   0.592   0.872   0.895   0.922   0.972
 33 A    34 A    35 A    36 A    37 A    38 A    39 A    40 A                  
  0.981   1.132   1.227   1.393   1.485   1.514   1.537   1.551
 41 A    42 A    43 A    44 A    45 A    46 A    47 A    48 A                  
  1.625   1.680   1.842   1.996   2.037   2.110   2.246   2.344
 49 A    50 A    51 A    52 A    53 A    54 A    55 A    56 A                  
  2.437   2.641   2.674   2.875   2.972   3.248   3.946   3.981
 57 A    58 A    59 A    60 A    61 A    62 A    63 A    64 A                  
  3.984   4.101   4.158   4.170   4.184   4.186   4.277   4.289
 65 A    66 A    67 A    68 A    69 A    70 A    71 A    72 A                  
  4.355   4.429   4.554   4.918   5.331   5.623   6.845   6.878
 73 A    74 A    75 A    76 A    77 A    78 A    79 A    80 A                  
  6.891   6.962   7.116   7.273  36.507  36.965  68.679  68.693
 81 A    82 A    83 A    84 A    85 A    86 A    87 A    88 A                  

 Beta MOs, Restricted
 -- Occupied --                  
-26.385 -26.385 -15.793 -15.791  -1.731  -1.691  -1.394  -0.965
  1 A     2 A     3 A     4 A     5 A     6 A     7 A     8 A                  
 -0.825  -0.811  -0.789  -0.739  -0.701  -0.655  -0.555  -0.554
  9 A    10 A    11 A    12 A    13 A    14 A    15 A    16 A                  
 -- Virtual --                   
  0.058   0.113   0.126   0.140   0.158   0.194   0.217   0.224
 17 A    18 A    19 A    20 A    21 A    22 A    23 A    24 A                  
  0.225   0.288   0.309   0.321   0.356   0.379   0.399   0.400
 25 A    26 A    27 A    28 A    29 A    30 A    31 A    32 A                  
  0.484   0.524   0.529   0.592   0.872   0.895   0.922   0.972
 33 A    34 A    35 A    36 A    37 A    38 A    39 A    40 A                  
  0.981   1.132   1.227   1.393   1.485   1.514   1.537   1.551
 41 A    42 A    43 A    44 A    45 A    46 A    47 A    48 A                  
  1.625   1.680   1.842   1.996   2.037   2.110   2.246   2.344
 49 A    50 A    51 A    52 A    53 A    54 A    55 A    56 A                  
  2.437   2.641   2.674   2.875   2.972   3.248   3.946   3.981
 57 A    58 A    59 A    60 A    61 A    62 A    63 A    64 A                  
  3.984   4.101   4.158   4.170   4.184   4.186   4.277   4.289
 65 A    66 A    67 A    68 A    69 A    70 A    71 A    72 A                  
  4.355   4.429   4.554   4.918   5.331   5.623   6.845   6.878
 73 A    74 A    75 A    76 A    77 A    78 A    79 A    80 A                  
  6.891   6.962   7.116   7.273  36.507  36.965  68.679  68.693
 81 A    82 A    83 A    84 A    85 A    86 A    87 A    88 A                  

 Occupation and symmetry of molecular orbitals

 Point group: C1 (1 irreducible representation).

                           A     All 
 -------------------------------------
 All molecular orbitals:
  - Alpha                  88    88  
  - Beta                   88    88  
 -------------------------------------
 Alpha orbitals:
  - Frozen occupied        4     4   
  - Active occupied        12    12  
  - Active virtual         72    72  
  - Frozen virtual         0     0   
 -------------------------------------
 Beta orbitals:
  - Frozen occupied        4     4   
  - Active occupied        12    12  
  - Active virtual         72    72  
  - Frozen virtual         0     0   
 -------------------------------------

 Import integrals:   CPU 0.00 s  wall 0.00 s

 Import integrals:   CPU 10.73 s  wall 2.87 s

 MP2 amplitudes:   CPU 0.08 s  wall 0.06 s

Running a double precision version
           CCSD T amplitudes will be solved using DIIS.

           Start     Size      MaxIter   EConv     TConv     
           3         7         100       1.00e-07  1.00e-05  
 ------------------------------------------------------------------------------
           Energy (a.u.)   Ediff      Tdiff       Comment
 ------------------------------------------------------------------------------
          -308.43115858                           
     1    -308.40785236   2.33e-02   7.17e-01     
     2    -308.43536033   2.75e-02   9.45e-02     
     3    -308.43301753   2.34e-03   4.36e-02     
     4    -308.43599319   2.98e-03   1.80e-02     Switched to DIIS steps.
     5    -308.43703939   1.05e-03   1.18e-02     
     6    -308.43711500   7.56e-05   2.53e-03     
     7    -308.43711570   7.05e-07   9.33e-04     
     8    -308.43711502   6.79e-07   2.34e-04     
     9    -308.43711635   1.32e-06   1.30e-04     
    10    -308.43711660   2.53e-07   4.64e-05     
    11    -308.43711675   1.47e-07   1.71e-05     
    12    -308.43711679   4.67e-08   8.29e-06     
 ------------------------------------------------------------------------------
          -308.43711679                           CCSD T converged.

End of double precision
 SCF energy                 = -307.66771635
 MP2 energy                 = -308.43115858
 CCSD correlation energy     =   -0.76940044
 CCSD total energy           = -308.43711679

 CCSD  T1^2 = 0.0125  T2^2 = 0.2146  Leading amplitudes:

 Amplitude    Orbitals with energies
  0.0397       12 (A) A                  ->    17 (A) A                   
              -0.7389                          0.0581                     
  0.0397       12 (A) B                  ->    17 (A) B                   
              -0.7389                          0.0581                     
 -0.0210       16 (A) A                  ->    38 (A) A                   
              -0.5536                          0.8949                     
 -0.0210       16 (A) B                  ->    38 (A) B                   
              -0.5536                          0.8949                     

 Amplitude    Orbitals with energies
 -0.1116       16 (A) A      16 (A) B    ->    17 (A) A      17 (A) B     
              -0.5536       -0.5536            0.0581        0.0581       
  0.1116       16 (A) A      16 (A) B    ->    17 (A) B      17 (A) A     
              -0.5536       -0.5536            0.0581        0.0581       
  0.1116       16 (A) B      16 (A) A    ->    17 (A) A      17 (A) B     
              -0.5536       -0.5536            0.0581        0.0581       
 -0.1116       16 (A) B      16 (A) A    ->    17 (A) B      17 (A) A     
              -0.5536       -0.5536            0.0581        0.0581       

 Computing CCSD intemediates for later calculations in double precision
 Finished.

Running a double precision version
           CCSD Lambda amplitudes will be solved using DIIS.
           Start     Size      MaxIter   EConv     LConv     
           3         7         100       1.00e-07  1.00e-05  
 ------------------------------------------------------------------------------
            Enorm      Ldiff       Comment
 ------------------------------------------------------------------------------
     1     5.40e-02   3.24e-02     
     2     1.76e-02   7.47e-03     
     3     7.23e-03   6.45e-04     
     4     3.76e-03   1.32e-03     Switched to DIIS steps.
     5     1.12e-03   6.47e-04     
     6     5.45e-04   1.52e-04     
     7     1.63e-04   3.12e-05     
     8     6.68e-05   6.72e-06     
     9     2.12e-05   7.80e-06     
    10     6.72e-06   1.82e-06     
    11     2.67e-06   4.28e-07     
    12     7.79e-07   1.96e-07     
    13     3.34e-07   2.94e-09     
    14     1.43e-07   3.61e-08     
    15     5.72e-08   7.90e-09     
 ------------------------------------------------------------------------------
                                   CCSD Lambda converged.

 Computing density matrices in double precision...
           Orbital response amplitudes will be solved using DIIS.
           Start     Size      MaxIter   EConv     LConv     
           3         7         100       1.00e-06  1.00e-06  
 ------------------------------------------------------------------------------
            Enorm      Ldiff       Comment
 ------------------------------------------------------------------------------
     1     9.50e-02   5.33e-03     
     2     7.88e-02   2.43e-02     
     3     8.55e-02   3.14e-02     
     4     5.57e-03   3.99e-02     Switched to DIIS steps.
     5     5.50e-04   1.03e-03     
     6     1.68e-04   6.22e-05     
     7     1.35e-04   2.86e-05     
     8     2.71e-05   1.82e-06     
     9     4.36e-06   5.23e-07     
    10     3.47e-06   5.63e-07     
    11     4.90e-07   2.00e-08     
 ------------------------------------------------------------------------------
                                   Orbital response converged.

 Computing density matrices... Done.
 CCSD calculation:   CPU 293.79 s  wall 56.42 s

 Transferring MO TPDM to AO TPDM
 Transferring g2_o1o1o1o1
 Transferring g2_o1o1o1v1
 Transferring g2_o1o1v1v1
 Transferring g2_o1v1o1v1
 Transferring g2_o1v1v1v1
 Transferring g2_v1v1v1v1
 Adding separable TPDM
 Computing TPDM gradient
 --------------------------------------------------------
 2e gradient
  Atom          X               Y               Z
 --------------------------------------------------------
    1         -3.994805       14.303284       -0.000000  
    2          3.987668      -14.310153        0.000000  
    3         13.284505        2.984370        0.000000  
    4        -13.277368       -2.977501       -0.000000  
 --------------------------------------------------------
 --------------------------------------------------------
 Final gradient
  Atom          X               Y               Z
 --------------------------------------------------------
    1         -3.994805       14.303284       -0.000000  
    2          3.987668      -14.310153        0.000000  
    3         13.284505        2.984370        0.000000  
    4        -13.277368       -2.977501       -0.000000  
 --------------------------------------------------------
 Analytic gradient from two-electron contribution:   CPU 89.20 s  wall 24.69 s

 Total ccman2 time:   CPU 399.68 s  wall 85.98 s


 --------------------------------------------------------------

                    Orbital Energies (a.u.)
 --------------------------------------------------------------

 Alpha MOs
 -- Occupied --
-26.385 -26.385 -15.793 -15.791  -1.731  -1.691  -1.394  -0.965
 -0.825  -0.811  -0.789  -0.739  -0.701  -0.655  -0.555  -0.554
 -- Virtual --
  0.058   0.113   0.126   0.140   0.158   0.194   0.217   0.224
  0.225   0.288   0.309   0.321   0.356   0.379   0.399   0.400
  0.484   0.524   0.529   0.592   0.872   0.895   0.922   0.972
  0.981   1.132   1.227   1.393   1.485   1.514   1.537   1.551
  1.625   1.680   1.842   1.996   2.037   2.110   2.246   2.344
  2.437   2.641   2.674   2.875   2.972   3.248   3.946   3.981
  3.984   4.101   4.158   4.170   4.184   4.186   4.277   4.289
  4.355   4.429   4.554   4.918   5.331   5.623   6.845   6.878
  6.891   6.962   7.116   7.273  36.507  36.965  68.679  68.693
 --------------------------------------------------------------

          Ground-State Mulliken Net Atomic Charges

     Atom                 Charge (a.u.)
  ----------------------------------------
      1 N                     0.015930
      2 N                     0.015825
      3 F                    -0.015603
      4 F                    -0.016152
  ----------------------------------------
  Sum of atomic charges =    -0.000000

 -----------------------------------------------------------------
                    Cartesian Multipole Moments
 -----------------------------------------------------------------
    Charge (ESU x 10^10)
                -0.0000
    Dipole Moment (Debye)
         X      -0.0041      Y       0.0000      Z      -0.0000
       Tot       0.0041
    Quadrupole Moments (Debye-Ang)
        XX     -22.8550     XY      -0.1220     YY     -22.1175
        XZ      -0.0000     YZ       0.0000     ZZ     -19.8652
    Octopole Moments (Debye-Ang^2)
       XXX      -0.0304    XXY       0.0007    XYY      -0.0074
       YYY      -0.0003    XXZ       0.0000    XYZ       0.0000
       YYZ      -0.0000    XZZ      -0.0077    YZZ       0.0001
       ZZZ       0.0000
    Hexadecapole Moments (Debye-Ang^3)
      XXXX    -187.2948   XXXY       2.6157   XXYY     -35.3947
      XYYY       2.1541   YYYY     -35.1936   XXXZ       0.0000
      XXYZ       0.0000   XYYZ      -0.0000   YYYZ       0.0000
      XXZZ     -33.1078   XYZZ       0.4008   YYZZ      -7.9685
      XZZZ       0.0000   YZZZ       0.0000   ZZZZ     -14.7562
 -----------------------------------------------------------------
 DrvMan completing analytic gradient of the correlated energy
 Correlated dipole moment
            1
    1  -0.0016066
    2   0.0000170
    3  -0.0000000
 Energy read as -308.437116793
 Full Analytical Gradient: (in a.u., or Hartree/Bohr)
             1             2             3             4
    1   -0.00018787   -0.00040732    0.00059261    0.00000258
    2   -0.00009762   -0.00005161    0.00011643    0.00003280
    3   -0.00000001    0.00000001   -0.00000001    0.00000001
 Gradient time:  CPU 1.46 s  wall 1.59 s
 ----------------------------------------------------------------
             Standard Nuclear Orientation (Angstroms)
    I     Atom           X                Y                Z
 ----------------------------------------------------------------
    1      N       0.3921678790    -0.4721256437     0.0000000000
    2      N      -0.3921678790     0.4721256437    -0.0000000000
    3      F      -1.6444989595    -0.0876225134     0.0000000000
    4      F       1.6434989595     0.0876225134    -0.0000000000
 ----------------------------------------------------------------
 Nuclear Repulsion Energy =   114.9424275552 hartrees
 There are       16 alpha and       16 beta electrons

                       Distance Matrix (Angstroms)
             N (  1)   N (  2)   F (  3)
   N (  2)  1.227515
   F (  3)  2.072644  1.371733
   F (  4)  1.370820  2.071662  3.292665

 Requested basis set is 6-311++G(d,p)
 There are 24 shells and 88 basis functions
 A cutoff of  1.0D-14 yielded    290 shell pairs
 There are      3969 function pairs (      4341 Cartesian)
 Smallest overlap matrix eigenvalue = 2.54E-04
 Guess MOs from SCF MO coefficient file

 -----------------------------------------------------------------------
  General SCF calculation program by
  Eric Jon Sundstrom, Paul Horn, Yuezhi Mao, Dmitri Zuev, Alec White,
  David Stuck, Shaama M.S., Shane Yost, Joonho Lee, David Small,
  Daniel Levine, Susi Lehtola, Hugh Burton, Evgeny Epifanovsky
 -----------------------------------------------------------------------
 Hartree-Fock
 using 6 threads for integral computing
 -------------------------------------------------------
 OpenMP Integral computing Module                
 Release: version 2.0, May 2017, Q-Chem Inc. Pleasanton 
 -------------------------------------------------------
 A restricted SCF calculation will be
 performed using DIIS
 SCF converges when DIIS error is below 1.0e-08
 ---------------------------------------
  Cycle       Energy         DIIS error
 ---------------------------------------
    1    -307.6675959690      5.01e-05  
    2    -307.6675980965      1.14e-05  
    3    -307.6675982726      6.31e-06  
    4    -307.6675983072      1.80e-06  
    5    -307.6675983144      9.07e-07  
    6    -307.6675983161      3.42e-07  
    7    -307.6675983164      1.44e-07  
    8    -307.6675983164      3.82e-08  
    9    -307.6675983164      1.04e-08  
   10    -307.6675983164      3.13e-09  Convergence criterion met
 ---------------------------------------
 SCF time:   CPU 2.43s  wall 1.00s 
 SCF   energy in the final basis set =     -307.6675983164
 Total energy in the final basis set =     -307.6675983164


 ------------------------------------------------------------------------------

   CCMAN2: suite of methods based on coupled cluster
           and equation of motion theories.

   Components:
   * libvmm-1.3-trunk
     by Evgeny Epifanovsky, Ilya Kaliman.
   * libtensor-2.5-trunk
     by Evgeny Epifanovsky, Michael Wormit, Dmitry Zuev, Sam Manzer, 
        Ilya Kaliman.
   * libcc-2.5-trunk
     by Evgeny Epifanovsky, Arik Landau, Tomasz Kus, Kirill Khistyaev, 
        Dmitry Zuev, Prashant Manohar, Xintian Feng, Anna Krylov, 
        Matthew Goldey, Alec White, Thomas Jagau, Kaushik Nanda, 
        Anastasia Gunina, Alexander Kunitsa, Joonho Lee.

   CCMAN original authors:
   Anna I. Krylov, C. David Sherrill, Steven R. Gwaltney,
   Edward F. C. Byrd (2000)
   Sergey V. Levchenko, Lyudmila V. Slipchenko, Tao Wang,
   Ana-Maria C. Cristian (2003)
   Piotr A. Pieniazek, C. Melania Oana, Evgeny Epifanovsky (2007)
   Prashant Manohar (2009)

 ------------------------------------------------------------------------------


 Allocating and initializing 63808MB of RAM...
 Calculation will run on 6 cores.


 Alpha MOs, Restricted
 -- Occupied --                  
-26.385 -26.385 -15.793 -15.791  -1.731  -1.691  -1.394  -0.965
  1 A     2 A     3 A     4 A     5 A     6 A     7 A     8 A                  
 -0.825  -0.811  -0.788  -0.739  -0.701  -0.655  -0.555  -0.554
  9 A    10 A    11 A    12 A    13 A    14 A    15 A    16 A                  
 -- Virtual --                   
  0.058   0.113   0.126   0.140   0.158   0.194   0.217   0.224
 17 A    18 A    19 A    20 A    21 A    22 A    23 A    24 A                  
  0.224   0.288   0.309   0.321   0.356   0.378   0.399   0.400
 25 A    26 A    27 A    28 A    29 A    30 A    31 A    32 A                  
  0.484   0.524   0.529   0.592   0.872   0.895   0.922   0.972
 33 A    34 A    35 A    36 A    37 A    38 A    39 A    40 A                  
  0.981   1.131   1.227   1.393   1.485   1.514   1.537   1.551
 41 A    42 A    43 A    44 A    45 A    46 A    47 A    48 A                  
  1.626   1.680   1.842   1.996   2.037   2.110   2.246   2.344
 49 A    50 A    51 A    52 A    53 A    54 A    55 A    56 A                  
  2.437   2.641   2.673   2.875   2.972   3.247   3.945   3.981
 57 A    58 A    59 A    60 A    61 A    62 A    63 A    64 A                  
  3.983   4.102   4.158   4.170   4.184   4.186   4.277   4.289
 65 A    66 A    67 A    68 A    69 A    70 A    71 A    72 A                  
  4.354   4.428   4.552   4.917   5.330   5.622   6.845   6.878
 73 A    74 A    75 A    76 A    77 A    78 A    79 A    80 A                  
  6.890   6.962   7.115   7.271  36.507  36.965  68.679  68.693
 81 A    82 A    83 A    84 A    85 A    86 A    87 A    88 A                  

 Beta MOs, Restricted
 -- Occupied --                  
-26.385 -26.385 -15.793 -15.791  -1.731  -1.691  -1.394  -0.965
  1 A     2 A     3 A     4 A     5 A     6 A     7 A     8 A                  
 -0.825  -0.811  -0.788  -0.739  -0.701  -0.655  -0.555  -0.554
  9 A    10 A    11 A    12 A    13 A    14 A    15 A    16 A                  
 -- Virtual --                   
  0.058   0.113   0.126   0.140   0.158   0.194   0.217   0.224
 17 A    18 A    19 A    20 A    21 A    22 A    23 A    24 A                  
  0.224   0.288   0.309   0.321   0.356   0.378   0.399   0.400
 25 A    26 A    27 A    28 A    29 A    30 A    31 A    32 A                  
  0.484   0.524   0.529   0.592   0.872   0.895   0.922   0.972
 33 A    34 A    35 A    36 A    37 A    38 A    39 A    40 A                  
  0.981   1.131   1.227   1.393   1.485   1.514   1.537   1.551
 41 A    42 A    43 A    44 A    45 A    46 A    47 A    48 A                  
  1.626   1.680   1.842   1.996   2.037   2.110   2.246   2.344
 49 A    50 A    51 A    52 A    53 A    54 A    55 A    56 A                  
  2.437   2.641   2.673   2.875   2.972   3.247   3.945   3.981
 57 A    58 A    59 A    60 A    61 A    62 A    63 A    64 A                  
  3.983   4.102   4.158   4.170   4.184   4.186   4.277   4.289
 65 A    66 A    67 A    68 A    69 A    70 A    71 A    72 A                  
  4.354   4.428   4.552   4.917   5.330   5.622   6.845   6.878
 73 A    74 A    75 A    76 A    77 A    78 A    79 A    80 A                  
  6.890   6.962   7.115   7.271  36.507  36.965  68.679  68.693
 81 A    82 A    83 A    84 A    85 A    86 A    87 A    88 A                  

 Occupation and symmetry of molecular orbitals

 Point group: C1 (1 irreducible representation).

                           A     All 
 -------------------------------------
 All molecular orbitals:
  - Alpha                  88    88  
  - Beta                   88    88  
 -------------------------------------
 Alpha orbitals:
  - Frozen occupied        4     4   
  - Active occupied        12    12  
  - Active virtual         72    72  
  - Frozen virtual         0     0   
 -------------------------------------
 Beta orbitals:
  - Frozen occupied        4     4   
  - Active occupied        12    12  
  - Active virtual         72    72  
  - Frozen virtual         0     0   
 -------------------------------------

 Import integrals:   CPU 0.00 s  wall 0.00 s

 Import integrals:   CPU 9.40 s  wall 2.60 s

 MP2 amplitudes:   CPU 0.08 s  wall 0.06 s

Running a double precision version
           CCSD T amplitudes will be solved using DIIS.

           Start     Size      MaxIter   EConv     TConv     
           3         7         100       1.00e-07  1.00e-05  
 ------------------------------------------------------------------------------
           Energy (a.u.)   Ediff      Tdiff       Comment
 ------------------------------------------------------------------------------
          -308.43117093                           
     1    -308.40781502   2.34e-02   7.17e-01     
     2    -308.43536193   2.75e-02   9.45e-02     
     3    -308.43300882   2.35e-03   4.36e-02     
     4    -308.43599061   2.98e-03   1.81e-02     Switched to DIIS steps.
     5    -308.43703892   1.05e-03   1.18e-02     
     6    -308.43711486   7.59e-05   2.54e-03     
     7    -308.43711563   7.66e-07   9.35e-04     
     8    -308.43711496   6.75e-07   2.35e-04     
     9    -308.43711629   1.33e-06   1.31e-04     
    10    -308.43711654   2.54e-07   4.66e-05     
    11    -308.43711669   1.49e-07   1.72e-05     
    12    -308.43711674   4.65e-08   8.33e-06     
 ------------------------------------------------------------------------------
          -308.43711674                           CCSD T converged.

End of double precision
 SCF energy                 = -307.66759832
 MP2 energy                 = -308.43117093
 CCSD correlation energy     =   -0.76951842
 CCSD total energy           = -308.43711674

 CCSD  T1^2 = 0.0125  T2^2 = 0.2147  Leading amplitudes:

 Amplitude    Orbitals with energies
 -0.0398       12 (A) A                  ->    17 (A) A                   
              -0.7387                          0.0579                     
 -0.0398       12 (A) B                  ->    17 (A) B                   
              -0.7387                          0.0579                     
 -0.0209       16 (A) A                  ->    38 (A) A                   
              -0.5539                          0.8948                     
 -0.0209       16 (A) B                  ->    38 (A) B                   
              -0.5539                          0.8948                     

 Amplitude    Orbitals with energies
 -0.1116       16 (A) A      16 (A) B    ->    17 (A) A      17 (A) B     
              -0.5539       -0.5539            0.0579        0.0579       
  0.1116       16 (A) A      16 (A) B    ->    17 (A) B      17 (A) A     
              -0.5539       -0.5539            0.0579        0.0579       
  0.1116       16 (A) B      16 (A) A    ->    17 (A) A      17 (A) B     
              -0.5539       -0.5539            0.0579        0.0579       
 -0.1116       16 (A) B      16 (A) A    ->    17 (A) B      17 (A) A     
              -0.5539       -0.5539            0.0579        0.0579       

 Computing CCSD intemediates for later calculations in double precision
 Finished.

Running a double precision version
           CCSD Lambda amplitudes will be solved using DIIS.
           Start     Size      MaxIter   EConv     LConv     
           3         7         100       1.00e-07  1.00e-05  
 ------------------------------------------------------------------------------
            Enorm      Ldiff       Comment
 ------------------------------------------------------------------------------
     1     5.41e-02   3.25e-02     
     2     1.76e-02   7.49e-03     
     3     7.25e-03   6.44e-04     
     4     3.77e-03   1.33e-03     Switched to DIIS steps.
     5     1.13e-03   6.48e-04     
     6     5.47e-04   1.52e-04     
     7     1.64e-04   3.13e-05     
     8     6.71e-05   6.73e-06     
     9     2.14e-05   7.84e-06     
    10     6.76e-06   1.83e-06     
    11     2.69e-06   4.30e-07     
    12     7.87e-07   1.97e-07     
    13     3.38e-07   3.20e-09     
    14     1.45e-07   3.62e-08     
    15     5.82e-08   7.95e-09     
 ------------------------------------------------------------------------------
                                   CCSD Lambda converged.

 Computing density matrices in double precision...
           Orbital response amplitudes will be solved using DIIS.
           Start     Size      MaxIter   EConv     LConv     
           3         7         100       1.00e-06  1.00e-06  
 ------------------------------------------------------------------------------
            Enorm      Ldiff       Comment
 ------------------------------------------------------------------------------
     1     9.51e-02   5.36e-03     
     2     7.90e-02   2.43e-02     
     3     8.57e-02   3.15e-02     
     4     5.59e-03   4.00e-02     Switched to DIIS steps.
     5     5.52e-04   1.03e-03     
     6     1.68e-04   6.31e-05     
     7     1.35e-04   2.88e-05     
     8     2.72e-05   1.83e-06     
     9     4.36e-06   5.37e-07     
    10     3.46e-06   5.66e-07     
    11     4.96e-07   1.81e-08     
 ------------------------------------------------------------------------------
                                   Orbital response converged.

 Computing density matrices... Done.
 CCSD calculation:   CPU 293.35 s  wall 56.66 s

 Transferring MO TPDM to AO TPDM
 Transferring g2_o1o1o1o1
 Transferring g2_o1o1o1v1
 Transferring g2_o1o1v1v1
 Transferring g2_o1v1o1v1
 Transferring g2_o1v1v1v1
 Transferring g2_v1v1v1v1
 Adding separable TPDM
 Computing TPDM gradient
 --------------------------------------------------------
 2e gradient
  Atom          X               Y               Z
 --------------------------------------------------------
    1         -3.993242       14.301698       -0.000000  
    2          4.000386      -14.294845        0.000000  
    3         13.268461        2.970372        0.000000  
    4        -13.275605       -2.977226       -0.000000  
 --------------------------------------------------------
 --------------------------------------------------------
 Final gradient
  Atom          X               Y               Z
 --------------------------------------------------------
    1         -3.993242       14.301698       -0.000000  
    2          4.000386      -14.294845        0.000000  
    3         13.268461        2.970372        0.000000  
    4        -13.275605       -2.977226       -0.000000  
 --------------------------------------------------------
 Analytic gradient from two-electron contribution:   CPU 88.58 s  wall 22.26 s

 Total ccman2 time:   CPU 397.32 s  wall 83.63 s


 --------------------------------------------------------------

                    Orbital Energies (a.u.)
 --------------------------------------------------------------

 Alpha MOs
 -- Occupied --
-26.385 -26.385 -15.793 -15.791  -1.731  -1.691  -1.394  -0.965
 -0.825  -0.811  -0.788  -0.739  -0.701  -0.655  -0.555  -0.554
 -- Virtual --
  0.058   0.113   0.126   0.140   0.158   0.194   0.217   0.224
  0.224   0.288   0.309   0.321   0.356   0.378   0.399   0.400
  0.484   0.524   0.529   0.592   0.872   0.895   0.922   0.972
  0.981   1.131   1.227   1.393   1.485   1.514   1.537   1.551
  1.626   1.680   1.842   1.996   2.037   2.110   2.246   2.344
  2.437   2.641   2.673   2.875   2.972   3.247   3.945   3.981
  3.983   4.102   4.158   4.170   4.184   4.186   4.277   4.289
  4.354   4.428   4.552   4.917   5.330   5.622   6.845   6.878
  6.890   6.962   7.115   7.271  36.507  36.965  68.679  68.693
 --------------------------------------------------------------

          Ground-State Mulliken Net Atomic Charges

     Atom                 Charge (a.u.)
  ----------------------------------------
      1 N                     0.016086
      2 N                     0.016191
      3 F                    -0.016412
      4 F                    -0.015865
  ----------------------------------------
  Sum of atomic charges =     0.000000

 -----------------------------------------------------------------
                    Cartesian Multipole Moments
 -----------------------------------------------------------------
    Charge (ESU x 10^10)
                 0.0000
    Dipole Moment (Debye)
         X       0.0041      Y      -0.0000      Z       0.0000
       Tot       0.0041
    Quadrupole Moments (Debye-Ang)
        XX     -22.8625     XY      -0.1211     YY     -22.1174
        XZ      -0.0000     YZ       0.0000     ZZ     -19.8669
    Octopole Moments (Debye-Ang^2)
       XXX       0.0304    XXY      -0.0007    XYY       0.0074
       YYY       0.0003    XXZ      -0.0000    XYZ      -0.0000
       YYZ       0.0000    XZZ       0.0077    YZZ      -0.0001
       ZZZ      -0.0000
    Hexadecapole Moments (Debye-Ang^3)
      XXXX    -187.5101   XXXY       2.6172   XXYY     -35.4324
      XYYY       2.1515   YYYY     -35.1893   XXXZ       0.0000
      XXYZ       0.0000   XYYZ      -0.0000   YYYZ       0.0000
      XXZZ     -33.1460   XYZZ       0.3999   YYZZ      -7.9682
      XZZZ      -0.0000   YZZZ       0.0000   ZZZZ     -14.7580
 -----------------------------------------------------------------
 DrvMan completing analytic gradient of the correlated energy
 Correlated dipole moment
            1
    1   0.0016049
    2  -0.0000167
    3   0.0000000
 Energy read as -308.437116736
 Full Analytical Gradient: (in a.u., or Hartree/Bohr)
             1             2             3             4
    1    0.00019056    0.00040108   -0.00062289    0.00003126
    2   -0.00004207    0.00019002   -0.00014928    0.00000133
    3   -0.00000000    0.00000000   -0.00000000    0.00000000
 Gradient time:  CPU 1.44 s  wall 1.47 s
 ----------------------------------------------------------------
             Standard Nuclear Orientation (Angstroms)
    I     Atom           X                Y                Z
 ----------------------------------------------------------------
    1      N       0.3921678790    -0.4721256437     0.0000000000
    2      N      -0.3921678790     0.4721256437    -0.0000000000
    3      F      -1.6434989595    -0.0866225134     0.0000000000
    4      F       1.6434989595     0.0876225134    -0.0000000000
 ----------------------------------------------------------------
 Nuclear Repulsion Energy =   114.9761987164 hartrees
 There are       16 alpha and       16 beta electrons

                       Distance Matrix (Angstroms)
             N (  1)   N (  2)   F (  3)
   N (  2)  1.227515
   F (  3)  2.071848  1.370412
   F (  4)  1.370820  2.071662  3.291613

 Requested basis set is 6-311++G(d,p)
 There are 24 shells and 88 basis functions
 A cutoff of  1.0D-14 yielded    290 shell pairs
 There are      3969 function pairs (      4341 Cartesian)
 Smallest overlap matrix eigenvalue = 2.54E-04
 Guess MOs from SCF MO coefficient file

 -----------------------------------------------------------------------
  General SCF calculation program by
  Eric Jon Sundstrom, Paul Horn, Yuezhi Mao, Dmitri Zuev, Alec White,
  David Stuck, Shaama M.S., Shane Yost, Joonho Lee, David Small,
  Daniel Levine, Susi Lehtola, Hugh Burton, Evgeny Epifanovsky
 -----------------------------------------------------------------------
 Hartree-Fock
 using 6 threads for integral computing
 -------------------------------------------------------
 OpenMP Integral computing Module                
 Release: version 2.0, May 2017, Q-Chem Inc. Pleasanton 
 -------------------------------------------------------
 A restricted SCF calculation will be
 performed using DIIS
 SCF converges when DIIS error is below 1.0e-08
 ---------------------------------------
  Cycle       Energy         DIIS error
 ---------------------------------------
    1    -307.6676828199      3.62e-05  
    2    -307.6676839888      8.21e-06  
    3    -307.6676840952      4.17e-06  
    4    -307.6676841111      1.26e-06  
    5    -307.6676841143      5.73e-07  
    6    -307.6676841148      1.91e-07  
    7    -307.6676841149      9.04e-08  
    8    -307.6676841149      3.50e-08  
    9    -307.6676841149      8.44e-09  Convergence criterion met
 ---------------------------------------
 SCF time:   CPU 2.16s  wall 0.00s 
 SCF   energy in the final basis set =     -307.6676841149
 Total energy in the final basis set =     -307.6676841149


 ------------------------------------------------------------------------------

   CCMAN2: suite of methods based on coupled cluster
           and equation of motion theories.

   Components:
   * libvmm-1.3-trunk
     by Evgeny Epifanovsky, Ilya Kaliman.
   * libtensor-2.5-trunk
     by Evgeny Epifanovsky, Michael Wormit, Dmitry Zuev, Sam Manzer, 
        Ilya Kaliman.
   * libcc-2.5-trunk
     by Evgeny Epifanovsky, Arik Landau, Tomasz Kus, Kirill Khistyaev, 
        Dmitry Zuev, Prashant Manohar, Xintian Feng, Anna Krylov, 
        Matthew Goldey, Alec White, Thomas Jagau, Kaushik Nanda, 
        Anastasia Gunina, Alexander Kunitsa, Joonho Lee.

   CCMAN original authors:
   Anna I. Krylov, C. David Sherrill, Steven R. Gwaltney,
   Edward F. C. Byrd (2000)
   Sergey V. Levchenko, Lyudmila V. Slipchenko, Tao Wang,
   Ana-Maria C. Cristian (2003)
   Piotr A. Pieniazek, C. Melania Oana, Evgeny Epifanovsky (2007)
   Prashant Manohar (2009)

 ------------------------------------------------------------------------------


 Allocating and initializing 63808MB of RAM...
 Calculation will run on 6 cores.


 Alpha MOs, Restricted
 -- Occupied --                  
-26.385 -26.385 -15.793 -15.791  -1.731  -1.691  -1.394  -0.965
  1 A     2 A     3 A     4 A     5 A     6 A     7 A     8 A                  
 -0.825  -0.811  -0.789  -0.739  -0.701  -0.655  -0.555  -0.554
  9 A    10 A    11 A    12 A    13 A    14 A    15 A    16 A                  
 -- Virtual --                   
  0.058   0.113   0.126   0.140   0.158   0.194   0.217   0.224
 17 A    18 A    19 A    20 A    21 A    22 A    23 A    24 A                  
  0.224   0.288   0.309   0.321   0.356   0.378   0.399   0.400
 25 A    26 A    27 A    28 A    29 A    30 A    31 A    32 A                  
  0.484   0.524   0.529   0.592   0.872   0.895   0.922   0.972
 33 A    34 A    35 A    36 A    37 A    38 A    39 A    40 A                  
  0.981   1.131   1.227   1.393   1.485   1.514   1.537   1.551
 41 A    42 A    43 A    44 A    45 A    46 A    47 A    48 A                  
  1.625   1.680   1.842   1.996   2.037   2.110   2.246   2.344
 49 A    50 A    51 A    52 A    53 A    54 A    55 A    56 A                  
  2.437   2.640   2.673   2.875   2.972   3.248   3.945   3.981
 57 A    58 A    59 A    60 A    61 A    62 A    63 A    64 A                  
  3.983   4.102   4.158   4.170   4.184   4.186   4.277   4.289
 65 A    66 A    67 A    68 A    69 A    70 A    71 A    72 A                  
  4.354   4.429   4.553   4.917   5.331   5.623   6.845   6.878
 73 A    74 A    75 A    76 A    77 A    78 A    79 A    80 A                  
  6.890   6.962   7.116   7.273  36.507  36.965  68.679  68.693
 81 A    82 A    83 A    84 A    85 A    86 A    87 A    88 A                  

 Beta MOs, Restricted
 -- Occupied --                  
-26.385 -26.385 -15.793 -15.791  -1.731  -1.691  -1.394  -0.965
  1 A     2 A     3 A     4 A     5 A     6 A     7 A     8 A                  
 -0.825  -0.811  -0.789  -0.739  -0.701  -0.655  -0.555  -0.554
  9 A    10 A    11 A    12 A    13 A    14 A    15 A    16 A                  
 -- Virtual --                   
  0.058   0.113   0.126   0.140   0.158   0.194   0.217   0.224
 17 A    18 A    19 A    20 A    21 A    22 A    23 A    24 A                  
  0.224   0.288   0.309   0.321   0.356   0.378   0.399   0.400
 25 A    26 A    27 A    28 A    29 A    30 A    31 A    32 A                  
  0.484   0.524   0.529   0.592   0.872   0.895   0.922   0.972
 33 A    34 A    35 A    36 A    37 A    38 A    39 A    40 A                  
  0.981   1.131   1.227   1.393   1.485   1.514   1.537   1.551
 41 A    42 A    43 A    44 A    45 A    46 A    47 A    48 A                  
  1.625   1.680   1.842   1.996   2.037   2.110   2.246   2.344
 49 A    50 A    51 A    52 A    53 A    54 A    55 A    56 A                  
  2.437   2.640   2.673   2.875   2.972   3.248   3.945   3.981
 57 A    58 A    59 A    60 A    61 A    62 A    63 A    64 A                  
  3.983   4.102   4.158   4.170   4.184   4.186   4.277   4.289
 65 A    66 A    67 A    68 A    69 A    70 A    71 A    72 A                  
  4.354   4.429   4.553   4.917   5.331   5.623   6.845   6.878
 73 A    74 A    75 A    76 A    77 A    78 A    79 A    80 A                  
  6.890   6.962   7.116   7.273  36.507  36.965  68.679  68.693
 81 A    82 A    83 A    84 A    85 A    86 A    87 A    88 A                  

 Occupation and symmetry of molecular orbitals

 Point group: C1 (1 irreducible representation).

                           A     All 
 -------------------------------------
 All molecular orbitals:
  - Alpha                  88    88  
  - Beta                   88    88  
 -------------------------------------
 Alpha orbitals:
  - Frozen occupied        4     4   
  - Active occupied        12    12  
  - Active virtual         72    72  
  - Frozen virtual         0     0   
 -------------------------------------
 Beta orbitals:
  - Frozen occupied        4     4   
  - Active occupied        12    12  
  - Active virtual         72    72  
  - Frozen virtual         0     0   
 -------------------------------------

 Import integrals:   CPU 0.00 s  wall 0.00 s

 Import integrals:   CPU 12.62 s  wall 3.57 s

 MP2 amplitudes:   CPU 0.03 s  wall 0.03 s

Running a double precision version
           CCSD T amplitudes will be solved using DIIS.

           Start     Size      MaxIter   EConv     TConv     
           3         7         100       1.00e-07  1.00e-05  
 ------------------------------------------------------------------------------
           Energy (a.u.)   Ediff      Tdiff       Comment
 ------------------------------------------------------------------------------
          -308.43116224                           
     1    -308.40784199   2.33e-02   7.17e-01     
     2    -308.43536122   2.75e-02   9.45e-02     
     3    -308.43301535   2.35e-03   4.36e-02     
     4    -308.43599282   2.98e-03   1.80e-02     Switched to DIIS steps.
     5    -308.43703969   1.05e-03   1.18e-02     
     6    -308.43711540   7.57e-05   2.54e-03     
     7    -308.43711612   7.26e-07   9.34e-04     
     8    -308.43711545   6.76e-07   2.34e-04     
     9    -308.43711677   1.33e-06   1.31e-04     
    10    -308.43711703   2.54e-07   4.65e-05     
    11    -308.43711717   1.47e-07   1.71e-05     
    12    -308.43711722   4.66e-08   8.30e-06     
 ------------------------------------------------------------------------------
          -308.43711722                           CCSD T converged.

End of double precision
 SCF energy                 = -307.66768411
 MP2 energy                 = -308.43116224
 CCSD correlation energy     =   -0.76943311
 CCSD total energy           = -308.43711722

 CCSD  T1^2 = 0.0125  T2^2 = 0.2146  Leading amplitudes:

 Amplitude    Orbitals with energies
 -0.0398       12 (A) A                  ->    17 (A) A                   
              -0.7388                          0.0580                     
 -0.0398       12 (A) B                  ->    17 (A) B                   
              -0.7388                          0.0580                     
 -0.0210       16 (A) A                  ->    38 (A) A                   
              -0.5537                          0.8949                     
 -0.0210       16 (A) B                  ->    38 (A) B                   
              -0.5537                          0.8949                     

 Amplitude    Orbitals with energies
 -0.1116       16 (A) A      16 (A) B    ->    17 (A) A      17 (A) B     
              -0.5537       -0.5537            0.0580        0.0580       
  0.1116       16 (A) A      16 (A) B    ->    17 (A) B      17 (A) A     
              -0.5537       -0.5537            0.0580        0.0580       
  0.1116       16 (A) B      16 (A) A    ->    17 (A) A      17 (A) B     
              -0.5537       -0.5537            0.0580        0.0580       
 -0.1116       16 (A) B      16 (A) A    ->    17 (A) B      17 (A) A     
              -0.5537       -0.5537            0.0580        0.0580       

 Computing CCSD intemediates for later calculations in double precision
 Finished.

Running a double precision version
           CCSD Lambda amplitudes will be solved using DIIS.
           Start     Size      MaxIter   EConv     LConv     
           3         7         100       1.00e-07  1.00e-05  
 ------------------------------------------------------------------------------
            Enorm      Ldiff       Comment
 ------------------------------------------------------------------------------
     1     5.40e-02   3.24e-02     
     2     1.76e-02   7.48e-03     
     3     7.23e-03   6.45e-04     
     4     3.76e-03   1.32e-03     Switched to DIIS steps.
     5     1.13e-03   6.47e-04     
     6     5.45e-04   1.52e-04     
     7     1.63e-04   3.12e-05     
     8     6.69e-05   6.72e-06     
     9     2.13e-05   7.81e-06     
    10     6.73e-06   1.83e-06     
    11     2.67e-06   4.28e-07     
    12     7.82e-07   1.96e-07     
    13     3.35e-07   3.02e-09     
    14     1.44e-07   3.61e-08     
    15     5.75e-08   7.91e-09     
 ------------------------------------------------------------------------------
                                   CCSD Lambda converged.

 Computing density matrices in double precision...
           Orbital response amplitudes will be solved using DIIS.
           Start     Size      MaxIter   EConv     LConv     
           3         7         100       1.00e-06  1.00e-06  
 ------------------------------------------------------------------------------
            Enorm      Ldiff       Comment
 ------------------------------------------------------------------------------
     1     9.50e-02   5.34e-03     
     2     7.89e-02   2.42e-02     
     3     8.56e-02   3.14e-02     
     4     5.58e-03   4.00e-02     Switched to DIIS steps.
     5     5.49e-04   1.03e-03     
     6     1.51e-04   6.24e-05     
     7     7.57e-05   2.96e-05     
     8     3.70e-05   9.52e-07     
     9     3.54e-06   4.80e-07     
    10     1.04e-06   6.17e-07     
    11     6.26e-07   6.18e-08     
 ------------------------------------------------------------------------------
                                   Orbital response converged.

 Computing density matrices... Done.
 CCSD calculation:   CPU 292.91 s  wall 56.83 s

 Transferring MO TPDM to AO TPDM
 Transferring g2_o1o1o1o1
 Transferring g2_o1o1o1v1
 Transferring g2_o1o1v1v1
 Transferring g2_o1v1o1v1
 Transferring g2_o1v1v1v1
 Transferring g2_v1v1v1v1
 Adding separable TPDM
 Computing TPDM gradient
 --------------------------------------------------------
 2e gradient
  Atom          X               Y               Z
 --------------------------------------------------------
    1         -3.994628       14.303169        0.000000  
    2          3.988922      -14.296909       -0.000000  
    3         13.282505        2.970738        0.000000  
    4        -13.276798       -2.976998       -0.000000  
 --------------------------------------------------------
 --------------------------------------------------------
 Final gradient
  Atom          X               Y               Z
 --------------------------------------------------------
    1         -3.994628       14.303169        0.000000  
    2          3.988922      -14.296909       -0.000000  
    3         13.282505        2.970738        0.000000  
    4        -13.276798       -2.976998       -0.000000  
 --------------------------------------------------------
 Analytic gradient from two-electron contribution:   CPU 89.16 s  wall 25.35 s

 Total ccman2 time:   CPU 398.78 s  wall 87.39 s


 --------------------------------------------------------------

                    Orbital Energies (a.u.)
 --------------------------------------------------------------

 Alpha MOs
 -- Occupied --
-26.385 -26.385 -15.793 -15.791  -1.731  -1.691  -1.394  -0.965
 -0.825  -0.811  -0.789  -0.739  -0.701  -0.655  -0.555  -0.554
 -- Virtual --
  0.058   0.113   0.126   0.140   0.158   0.194   0.217   0.224
  0.224   0.288   0.309   0.321   0.356   0.378   0.399   0.400
  0.484   0.524   0.529   0.592   0.872   0.895   0.922   0.972
  0.981   1.131   1.227   1.393   1.485   1.514   1.537   1.551
  1.625   1.680   1.842   1.996   2.037   2.110   2.246   2.344
  2.437   2.640   2.673   2.875   2.972   3.248   3.945   3.981
  3.983   4.102   4.158   4.170   4.184   4.186   4.277   4.289
  4.354   4.429   4.553   4.917   5.331   5.623   6.845   6.878
  6.890   6.962   7.116   7.273  36.507  36.965  68.679  68.693
 --------------------------------------------------------------

          Ground-State Mulliken Net Atomic Charges

     Atom                 Charge (a.u.)
  ----------------------------------------
      1 N                     0.015970
      2 N                     0.015803
      3 F                    -0.015785
      4 F                    -0.015989
  ----------------------------------------
  Sum of atomic charges =    -0.000000

 -----------------------------------------------------------------
                    Cartesian Multipole Moments
 -----------------------------------------------------------------
    Charge (ESU x 10^10)
                 0.0000
    Dipole Moment (Debye)
         X      -0.0021      Y      -0.0008      Z      -0.0000
       Tot       0.0022
    Quadrupole Moments (Debye-Ang)
        XX     -22.8561     XY      -0.1210     YY     -22.1184
        XZ      -0.0000     YZ       0.0000     ZZ     -19.8658
    Octopole Moments (Debye-Ang^2)
       XXX      -0.0061    XXY      -0.0055    XYY      -0.0013
       YYY      -0.0151    XXZ      -0.0000    XYZ       0.0000
       YYZ      -0.0000    XZZ      -0.0014    YZZ      -0.0048
       ZZZ      -0.0000
    Hexadecapole Moments (Debye-Ang^3)
      XXXX    -187.3888   XXXY       2.6405   XXYY     -35.4127
      XYYY       2.1761   YYYY     -35.1899   XXXZ       0.0000
      XXYZ       0.0000   XYYZ      -0.0000   YYYZ       0.0000
      XXZZ     -33.1252   XYZZ       0.4084   YYZZ      -7.9680
      XZZZ      -0.0000   YZZZ       0.0000   ZZZZ     -14.7574
 -----------------------------------------------------------------
 DrvMan completing analytic gradient of the correlated energy
 Correlated dipole moment
            1
    1  -0.0008092
    2  -0.0003187
    3  -0.0000000
 Energy read as -308.437117221
 Full Analytical Gradient: (in a.u., or Hartree/Bohr)
             1             2             3             4
    1    0.00007678   -0.00022553    0.00011603    0.00003272
    2   -0.00001272   -0.00014625    0.00014105    0.00001793
    3   -0.00000000    0.00000000   -0.00000000    0.00000000
 Gradient time:  CPU 1.40 s  wall 1.41 s
 ----------------------------------------------------------------
             Standard Nuclear Orientation (Angstroms)
    I     Atom           X                Y                Z
 ----------------------------------------------------------------
    1      N       0.3921678790    -0.4721256437     0.0000000000
    2      N      -0.3921678790     0.4721256437    -0.0000000000
    3      F      -1.6434989595    -0.0886225134     0.0000000000
    4      F       1.6434989595     0.0876225134    -0.0000000000
 ----------------------------------------------------------------
 Nuclear Repulsion Energy =   114.9641724784 hartrees
 There are       16 alpha and       16 beta electrons

                       Distance Matrix (Angstroms)
             N (  1)   N (  2)   F (  3)
   N (  2)  1.227515
   F (  3)  2.071476  1.371229
   F (  4)  1.370820  2.071662  3.291720

 Requested basis set is 6-311++G(d,p)
 There are 24 shells and 88 basis functions
 A cutoff of  1.0D-14 yielded    290 shell pairs
 There are      3969 function pairs (      4341 Cartesian)
 Smallest overlap matrix eigenvalue = 2.54E-04
 Guess MOs from SCF MO coefficient file

 -----------------------------------------------------------------------
  General SCF calculation program by
  Eric Jon Sundstrom, Paul Horn, Yuezhi Mao, Dmitri Zuev, Alec White,
  David Stuck, Shaama M.S., Shane Yost, Joonho Lee, David Small,
  Daniel Levine, Susi Lehtola, Hugh Burton, Evgeny Epifanovsky
 -----------------------------------------------------------------------
 Hartree-Fock
 using 6 threads for integral computing
 -------------------------------------------------------
 OpenMP Integral computing Module                
 Release: version 2.0, May 2017, Q-Chem Inc. Pleasanton 
 -------------------------------------------------------
 A restricted SCF calculation will be
 performed using DIIS
 SCF converges when DIIS error is below 1.0e-08
 ---------------------------------------
  Cycle       Energy         DIIS error
 ---------------------------------------
    1    -307.6676299212      3.40e-05  
    2    -307.6676312069      9.02e-06  
    3    -307.6676313848      3.12e-06  
    4    -307.6676314042      1.42e-06  
    5    -307.6676314073      4.91e-07  
    6    -307.6676314077      1.46e-07  
    7    -307.6676314077      6.53e-08  
    8    -307.6676314077      2.65e-08  
    9    -307.6676314077      7.06e-09  Convergence criterion met
 ---------------------------------------
 SCF time:   CPU 2.15s  wall 1.00s 
 SCF   energy in the final basis set =     -307.6676314077
 Total energy in the final basis set =     -307.6676314077


 ------------------------------------------------------------------------------

   CCMAN2: suite of methods based on coupled cluster
           and equation of motion theories.

   Components:
   * libvmm-1.3-trunk
     by Evgeny Epifanovsky, Ilya Kaliman.
   * libtensor-2.5-trunk
     by Evgeny Epifanovsky, Michael Wormit, Dmitry Zuev, Sam Manzer, 
        Ilya Kaliman.
   * libcc-2.5-trunk
     by Evgeny Epifanovsky, Arik Landau, Tomasz Kus, Kirill Khistyaev, 
        Dmitry Zuev, Prashant Manohar, Xintian Feng, Anna Krylov, 
        Matthew Goldey, Alec White, Thomas Jagau, Kaushik Nanda, 
        Anastasia Gunina, Alexander Kunitsa, Joonho Lee.

   CCMAN original authors:
   Anna I. Krylov, C. David Sherrill, Steven R. Gwaltney,
   Edward F. C. Byrd (2000)
   Sergey V. Levchenko, Lyudmila V. Slipchenko, Tao Wang,
   Ana-Maria C. Cristian (2003)
   Piotr A. Pieniazek, C. Melania Oana, Evgeny Epifanovsky (2007)
   Prashant Manohar (2009)

 ------------------------------------------------------------------------------


 Allocating and initializing 63808MB of RAM...
 Calculation will run on 6 cores.


 Alpha MOs, Restricted
 -- Occupied --                  
-26.385 -26.385 -15.793 -15.791  -1.731  -1.691  -1.394  -0.965
  1 A     2 A     3 A     4 A     5 A     6 A     7 A     8 A                  
 -0.825  -0.811  -0.788  -0.739  -0.701  -0.655  -0.555  -0.554
  9 A    10 A    11 A    12 A    13 A    14 A    15 A    16 A                  
 -- Virtual --                   
  0.058   0.113   0.126   0.139   0.158   0.194   0.217   0.224
 17 A    18 A    19 A    20 A    21 A    22 A    23 A    24 A                  
  0.224   0.288   0.309   0.321   0.356   0.378   0.399   0.400
 25 A    26 A    27 A    28 A    29 A    30 A    31 A    32 A                  
  0.484   0.524   0.529   0.592   0.872   0.895   0.922   0.972
 33 A    34 A    35 A    36 A    37 A    38 A    39 A    40 A                  
  0.981   1.132   1.227   1.393   1.485   1.514   1.537   1.551
 41 A    42 A    43 A    44 A    45 A    46 A    47 A    48 A                  
  1.626   1.680   1.842   1.996   2.037   2.110   2.246   2.344
 49 A    50 A    51 A    52 A    53 A    54 A    55 A    56 A                  
  2.437   2.641   2.673   2.875   2.972   3.248   3.945   3.981
 57 A    58 A    59 A    60 A    61 A    62 A    63 A    64 A                  
  3.983   4.102   4.158   4.170   4.184   4.186   4.277   4.289
 65 A    66 A    67 A    68 A    69 A    70 A    71 A    72 A                  
  4.354   4.429   4.553   4.917   5.330   5.622   6.845   6.878
 73 A    74 A    75 A    76 A    77 A    78 A    79 A    80 A                  
  6.891   6.962   7.115   7.272  36.507  36.965  68.679  68.693
 81 A    82 A    83 A    84 A    85 A    86 A    87 A    88 A                  

 Beta MOs, Restricted
 -- Occupied --                  
-26.385 -26.385 -15.793 -15.791  -1.731  -1.691  -1.394  -0.965
  1 A     2 A     3 A     4 A     5 A     6 A     7 A     8 A                  
 -0.825  -0.811  -0.788  -0.739  -0.701  -0.655  -0.555  -0.554
  9 A    10 A    11 A    12 A    13 A    14 A    15 A    16 A                  
 -- Virtual --                   
  0.058   0.113   0.126   0.139   0.158   0.194   0.217   0.224
 17 A    18 A    19 A    20 A    21 A    22 A    23 A    24 A                  
  0.224   0.288   0.309   0.321   0.356   0.378   0.399   0.400
 25 A    26 A    27 A    28 A    29 A    30 A    31 A    32 A                  
  0.484   0.524   0.529   0.592   0.872   0.895   0.922   0.972
 33 A    34 A    35 A    36 A    37 A    38 A    39 A    40 A                  
  0.981   1.132   1.227   1.393   1.485   1.514   1.537   1.551
 41 A    42 A    43 A    44 A    45 A    46 A    47 A    48 A                  
  1.626   1.680   1.842   1.996   2.037   2.110   2.246   2.344
 49 A    50 A    51 A    52 A    53 A    54 A    55 A    56 A                  
  2.437   2.641   2.673   2.875   2.972   3.248   3.945   3.981
 57 A    58 A    59 A    60 A    61 A    62 A    63 A    64 A                  
  3.983   4.102   4.158   4.170   4.184   4.186   4.277   4.289
 65 A    66 A    67 A    68 A    69 A    70 A    71 A    72 A                  
  4.354   4.429   4.553   4.917   5.330   5.622   6.845   6.878
 73 A    74 A    75 A    76 A    77 A    78 A    79 A    80 A                  
  6.891   6.962   7.115   7.272  36.507  36.965  68.679  68.693
 81 A    82 A    83 A    84 A    85 A    86 A    87 A    88 A                  

 Occupation and symmetry of molecular orbitals

 Point group: C1 (1 irreducible representation).

                           A     All 
 -------------------------------------
 All molecular orbitals:
  - Alpha                  88    88  
  - Beta                   88    88  
 -------------------------------------
 Alpha orbitals:
  - Frozen occupied        4     4   
  - Active occupied        12    12  
  - Active virtual         72    72  
  - Frozen virtual         0     0   
 -------------------------------------
 Beta orbitals:
  - Frozen occupied        4     4   
  - Active occupied        12    12  
  - Active virtual         72    72  
  - Frozen virtual         0     0   
 -------------------------------------

 Import integrals:   CPU 0.00 s  wall 0.00 s

 Import integrals:   CPU 11.72 s  wall 3.80 s

 MP2 amplitudes:   CPU 0.13 s  wall 0.10 s

Running a double precision version
           CCSD T amplitudes will be solved using DIIS.

           Start     Size      MaxIter   EConv     TConv     
           3         7         100       1.00e-07  1.00e-05  
 ------------------------------------------------------------------------------
           Energy (a.u.)   Ediff      Tdiff       Comment
 ------------------------------------------------------------------------------
          -308.43116812                           
     1    -308.40782626   2.33e-02   7.17e-01     
     2    -308.43536188   2.75e-02   9.45e-02     
     3    -308.43301187   2.35e-03   4.36e-02     
     4    -308.43599183   2.98e-03   1.81e-02     Switched to DIIS steps.
     5    -308.43703948   1.05e-03   1.18e-02     
     6    -308.43711532   7.58e-05   2.54e-03     
     7    -308.43711606   7.45e-07   9.35e-04     
     8    -308.43711538   6.78e-07   2.35e-04     
     9    -308.43711671   1.33e-06   1.31e-04     
    10    -308.43711697   2.54e-07   4.66e-05     
    11    -308.43711711   1.48e-07   1.71e-05     
    12    -308.43711716   4.66e-08   8.32e-06     
 ------------------------------------------------------------------------------
          -308.43711716                           CCSD T converged.

End of double precision
 SCF energy                 = -307.66763141
 MP2 energy                 = -308.43116812
 CCSD correlation energy     =   -0.76948575
 CCSD total energy           = -308.43711716

 CCSD  T1^2 = 0.0125  T2^2 = 0.2147  Leading amplitudes:

 Amplitude    Orbitals with energies
 -0.0397       12 (A) A                  ->    17 (A) A                   
              -0.7387                          0.0579                     
 -0.0397       12 (A) B                  ->    17 (A) B                   
              -0.7387                          0.0579                     
 -0.0209       16 (A) A                  ->    38 (A) A                   
              -0.5538                          0.8949                     
 -0.0209       16 (A) B                  ->    38 (A) B                   
              -0.5538                          0.8949                     

 Amplitude    Orbitals with energies
 -0.1116       16 (A) A      16 (A) B    ->    17 (A) A      17 (A) B     
              -0.5538       -0.5538            0.0579        0.0579       
  0.1116       16 (A) A      16 (A) B    ->    17 (A) B      17 (A) A     
              -0.5538       -0.5538            0.0579        0.0579       
  0.1116       16 (A) B      16 (A) A    ->    17 (A) A      17 (A) B     
              -0.5538       -0.5538            0.0579        0.0579       
 -0.1116       16 (A) B      16 (A) A    ->    17 (A) B      17 (A) A     
              -0.5538       -0.5538            0.0579        0.0579       

 Computing CCSD intemediates for later calculations in double precision
 Finished.

Running a double precision version
           CCSD Lambda amplitudes will be solved using DIIS.
           Start     Size      MaxIter   EConv     LConv     
           3         7         100       1.00e-07  1.00e-05  
 ------------------------------------------------------------------------------
            Enorm      Ldiff       Comment
 ------------------------------------------------------------------------------
     1     5.40e-02   3.25e-02     
     2     1.76e-02   7.48e-03     
     3     7.24e-03   6.44e-04     
     4     3.77e-03   1.33e-03     Switched to DIIS steps.
     5     1.13e-03   6.48e-04     
     6     5.46e-04   1.52e-04     
     7     1.64e-04   3.13e-05     
     8     6.70e-05   6.73e-06     
     9     2.13e-05   7.83e-06     
    10     6.75e-06   1.83e-06     
    11     2.68e-06   4.30e-07     
    12     7.85e-07   1.96e-07     
    13     3.37e-07   3.11e-09     
    14     1.45e-07   3.62e-08     
    15     5.78e-08   7.94e-09     
 ------------------------------------------------------------------------------
                                   CCSD Lambda converged.

 Computing density matrices in double precision...
           Orbital response amplitudes will be solved using DIIS.
           Start     Size      MaxIter   EConv     LConv     
           3         7         100       1.00e-06  1.00e-06  
 ------------------------------------------------------------------------------
            Enorm      Ldiff       Comment
 ------------------------------------------------------------------------------
     1     9.51e-02   5.35e-03     
     2     7.89e-02   2.43e-02     
     3     8.56e-02   3.14e-02     
     4     5.58e-03   4.00e-02     Switched to DIIS steps.
     5     5.50e-04   1.03e-03     
     6     1.51e-04   6.28e-05     
     7     7.58e-05   2.97e-05     
     8     3.70e-05   9.59e-07     
     9     3.55e-06   4.86e-07     
    10     1.04e-06   6.19e-07     
    11     6.27e-07   6.21e-08     
 ------------------------------------------------------------------------------
                                   Orbital response converged.

 Computing density matrices... Done.
 CCSD calculation:   CPU 294.45 s  wall 56.79 s

 Transferring MO TPDM to AO TPDM
 Transferring g2_o1o1o1o1
 Transferring g2_o1o1o1v1
 Transferring g2_o1o1v1v1
 Transferring g2_o1v1o1v1
 Transferring g2_o1v1v1v1
 Transferring g2_v1v1v1v1
 Adding separable TPDM
 Computing TPDM gradient
 --------------------------------------------------------
 2e gradient
  Atom          X               Y               Z
 --------------------------------------------------------
    1         -3.993430       14.301811        0.000000  
    2          3.999140      -14.308059       -0.000000  
    3         13.270464        2.983977        0.000000  
    4        -13.276174       -2.977728       -0.000000  
 --------------------------------------------------------
 --------------------------------------------------------
 Final gradient
  Atom          X               Y               Z
 --------------------------------------------------------
    1         -3.993430       14.301811        0.000000  
    2          3.999140      -14.308059       -0.000000  
    3         13.270464        2.983977        0.000000  
    4        -13.276174       -2.977728       -0.000000  
 --------------------------------------------------------
 Analytic gradient from two-electron contribution:   CPU 86.64 s  wall 24.03 s

 Total ccman2 time:   CPU 397.27 s  wall 86.41 s


 --------------------------------------------------------------

                    Orbital Energies (a.u.)
 --------------------------------------------------------------

 Alpha MOs
 -- Occupied --
-26.385 -26.385 -15.793 -15.791  -1.731  -1.691  -1.394  -0.965
 -0.825  -0.811  -0.788  -0.739  -0.701  -0.655  -0.555  -0.554
 -- Virtual --
  0.058   0.113   0.126   0.139   0.158   0.194   0.217   0.224
  0.224   0.288   0.309   0.321   0.356   0.378   0.399   0.400
  0.484   0.524   0.529   0.592   0.872   0.895   0.922   0.972
  0.981   1.132   1.227   1.393   1.485   1.514   1.537   1.551
  1.626   1.680   1.842   1.996   2.037   2.110   2.246   2.344
  2.437   2.641   2.673   2.875   2.972   3.248   3.945   3.981
  3.983   4.102   4.158   4.170   4.184   4.186   4.277   4.289
  4.354   4.429   4.553   4.917   5.330   5.622   6.845   6.878
  6.891   6.962   7.115   7.272  36.507  36.965  68.679  68.693
 --------------------------------------------------------------

          Ground-State Mulliken Net Atomic Charges

     Atom                 Charge (a.u.)
  ----------------------------------------
      1 N                     0.016046
      2 N                     0.016213
      3 F                    -0.016231
      4 F                    -0.016027
  ----------------------------------------
  Sum of atomic charges =     0.000000

 -----------------------------------------------------------------
                    Cartesian Multipole Moments
 -----------------------------------------------------------------
    Charge (ESU x 10^10)
                 0.0000
    Dipole Moment (Debye)
         X       0.0021      Y       0.0008      Z       0.0000
       Tot       0.0022
    Quadrupole Moments (Debye-Ang)
        XX     -22.8615     XY      -0.1222     YY     -22.1166
        XZ       0.0000     YZ       0.0000     ZZ     -19.8662
    Octopole Moments (Debye-Ang^2)
       XXX       0.0061    XXY       0.0055    XYY       0.0013
       YYY       0.0151    XXZ       0.0000    XYZ      -0.0000
       YYZ      -0.0000    XZZ       0.0014    YZZ       0.0048
       ZZZ       0.0000
    Hexadecapole Moments (Debye-Ang^3)
      XXXX    -187.4161   XXXY       2.5925   XXYY     -35.4144
      XYYY       2.1296   YYYY     -35.1931   XXXZ       0.0000
      XXYZ      -0.0000   XYYZ       0.0000   YYYZ       0.0000
      XXZZ     -33.1285   XYZZ       0.3923   YYZZ      -7.9688
      XZZZ       0.0000   YZZZ       0.0000   ZZZZ     -14.7569
 -----------------------------------------------------------------
 DrvMan completing analytic gradient of the correlated energy
 Correlated dipole moment
            1
    1   0.0008089
    2   0.0003194
    3   0.0000000
 Energy read as -308.437117160
 Full Analytical Gradient: (in a.u., or Hartree/Bohr)
             1             2             3             4
    1   -0.00007326    0.00022166   -0.00014965    0.00000125
    2   -0.00012671    0.00028569   -0.00017510    0.00001612
    3   -0.00000000   -0.00000000    0.00000000    0.00000000
 Gradient time:  CPU 1.45 s  wall 1.47 s
 ----------------------------------------------------------------
             Standard Nuclear Orientation (Angstroms)
    I     Atom           X                Y                Z
 ----------------------------------------------------------------
    1      N       0.3921678790    -0.4721256437     0.0000000000
    2      N      -0.3921678790     0.4721256437    -0.0000000000
    3      F      -1.6434989595    -0.0876225134     0.0010000000
    4      F       1.6434989595     0.0876225134    -0.0000000000
 ----------------------------------------------------------------
 Nuclear Repulsion Energy =   114.9701821618 hartrees
 There are       16 alpha and       16 beta electrons

                       Distance Matrix (Angstroms)
             N (  1)   N (  2)   F (  3)
   N (  2)  1.227515
   F (  3)  2.071662  1.370820
   F (  4)  1.370820  2.071662  3.291666

 Requested basis set is 6-311++G(d,p)
 There are 24 shells and 88 basis functions
 A cutoff of  1.0D-14 yielded    290 shell pairs
 There are      3969 function pairs (      4341 Cartesian)
 Smallest overlap matrix eigenvalue = 2.54E-04
 Guess MOs from SCF MO coefficient file

 -----------------------------------------------------------------------
  General SCF calculation program by
  Eric Jon Sundstrom, Paul Horn, Yuezhi Mao, Dmitri Zuev, Alec White,
  David Stuck, Shaama M.S., Shane Yost, Joonho Lee, David Small,
  Daniel Levine, Susi Lehtola, Hugh Burton, Evgeny Epifanovsky
 -----------------------------------------------------------------------
 Hartree-Fock
 using 6 threads for integral computing
 -------------------------------------------------------
 OpenMP Integral computing Module                
 Release: version 2.0, May 2017, Q-Chem Inc. Pleasanton 
 -------------------------------------------------------
 A restricted SCF calculation will be
 performed using DIIS
 SCF converges when DIIS error is below 1.0e-08
 ---------------------------------------
  Cycle       Energy         DIIS error
 ---------------------------------------
    1    -307.6676571803      2.20e-05  
    2    -307.6676577673      6.14e-06  
    3    -307.6676578567      2.03e-06  
    4    -307.6676578667      8.83e-07  
    5    -307.6676578679      3.38e-07  
    6    -307.6676578681      1.26e-07  
    7    -307.6676578682      6.21e-08  
    8    -307.6676578682      2.96e-08  
    9    -307.6676578682      1.12e-08  
   10    -307.6676578682      3.52e-09  Convergence criterion met
 ---------------------------------------
 SCF time:   CPU 2.38s  wall 1.00s 
 SCF   energy in the final basis set =     -307.6676578682
 Total energy in the final basis set =     -307.6676578682


 ------------------------------------------------------------------------------

   CCMAN2: suite of methods based on coupled cluster
           and equation of motion theories.

   Components:
   * libvmm-1.3-trunk
     by Evgeny Epifanovsky, Ilya Kaliman.
   * libtensor-2.5-trunk
     by Evgeny Epifanovsky, Michael Wormit, Dmitry Zuev, Sam Manzer, 
        Ilya Kaliman.
   * libcc-2.5-trunk
     by Evgeny Epifanovsky, Arik Landau, Tomasz Kus, Kirill Khistyaev, 
        Dmitry Zuev, Prashant Manohar, Xintian Feng, Anna Krylov, 
        Matthew Goldey, Alec White, Thomas Jagau, Kaushik Nanda, 
        Anastasia Gunina, Alexander Kunitsa, Joonho Lee.

   CCMAN original authors:
   Anna I. Krylov, C. David Sherrill, Steven R. Gwaltney,
   Edward F. C. Byrd (2000)
   Sergey V. Levchenko, Lyudmila V. Slipchenko, Tao Wang,
   Ana-Maria C. Cristian (2003)
   Piotr A. Pieniazek, C. Melania Oana, Evgeny Epifanovsky (2007)
   Prashant Manohar (2009)

 ------------------------------------------------------------------------------


 Allocating and initializing 63808MB of RAM...
 Calculation will run on 6 cores.


 Alpha MOs, Restricted
 -- Occupied --                  
-26.385 -26.385 -15.793 -15.791  -1.731  -1.691  -1.394  -0.965
  1 A     2 A     3 A     4 A     5 A     6 A     7 A     8 A                  
 -0.825  -0.811  -0.789  -0.739  -0.701  -0.655  -0.555  -0.554
  9 A    10 A    11 A    12 A    13 A    14 A    15 A    16 A                  
 -- Virtual --                   
  0.058   0.113   0.126   0.140   0.158   0.194   0.217   0.224
 17 A    18 A    19 A    20 A    21 A    22 A    23 A    24 A                  
  0.224   0.288   0.309   0.321   0.356   0.378   0.399   0.400
 25 A    26 A    27 A    28 A    29 A    30 A    31 A    32 A                  
  0.484   0.524   0.529   0.592   0.872   0.895   0.922   0.972
 33 A    34 A    35 A    36 A    37 A    38 A    39 A    40 A                  
  0.981   1.132   1.227   1.393   1.485   1.514   1.537   1.551
 41 A    42 A    43 A    44 A    45 A    46 A    47 A    48 A                  
  1.625   1.680   1.842   1.996   2.037   2.110   2.246   2.344
 49 A    50 A    51 A    52 A    53 A    54 A    55 A    56 A                  
  2.437   2.641   2.673   2.875   2.972   3.248   3.945   3.981
 57 A    58 A    59 A    60 A    61 A    62 A    63 A    64 A                  
  3.983   4.102   4.158   4.170   4.184   4.186   4.277   4.289
 65 A    66 A    67 A    68 A    69 A    70 A    71 A    72 A                  
  4.354   4.429   4.553   4.917   5.330   5.623   6.845   6.878
 73 A    74 A    75 A    76 A    77 A    78 A    79 A    80 A                  
  6.890   6.962   7.115   7.272  36.507  36.965  68.679  68.693
 81 A    82 A    83 A    84 A    85 A    86 A    87 A    88 A                  

 Beta MOs, Restricted
 -- Occupied --                  
-26.385 -26.385 -15.793 -15.791  -1.731  -1.691  -1.394  -0.965
  1 A     2 A     3 A     4 A     5 A     6 A     7 A     8 A                  
 -0.825  -0.811  -0.789  -0.739  -0.701  -0.655  -0.555  -0.554
  9 A    10 A    11 A    12 A    13 A    14 A    15 A    16 A                  
 -- Virtual --                   
  0.058   0.113   0.126   0.140   0.158   0.194   0.217   0.224
 17 A    18 A    19 A    20 A    21 A    22 A    23 A    24 A                  
  0.224   0.288   0.309   0.321   0.356   0.378   0.399   0.400
 25 A    26 A    27 A    28 A    29 A    30 A    31 A    32 A                  
  0.484   0.524   0.529   0.592   0.872   0.895   0.922   0.972
 33 A    34 A    35 A    36 A    37 A    38 A    39 A    40 A                  
  0.981   1.132   1.227   1.393   1.485   1.514   1.537   1.551
 41 A    42 A    43 A    44 A    45 A    46 A    47 A    48 A                  
  1.625   1.680   1.842   1.996   2.037   2.110   2.246   2.344
 49 A    50 A    51 A    52 A    53 A    54 A    55 A    56 A                  
  2.437   2.641   2.673   2.875   2.972   3.248   3.945   3.981
 57 A    58 A    59 A    60 A    61 A    62 A    63 A    64 A                  
  3.983   4.102   4.158   4.170   4.184   4.186   4.277   4.289
 65 A    66 A    67 A    68 A    69 A    70 A    71 A    72 A                  
  4.354   4.429   4.553   4.917   5.330   5.623   6.845   6.878
 73 A    74 A    75 A    76 A    77 A    78 A    79 A    80 A                  
  6.890   6.962   7.115   7.272  36.507  36.965  68.679  68.693
 81 A    82 A    83 A    84 A    85 A    86 A    87 A    88 A                  

 Occupation and symmetry of molecular orbitals

 Point group: C1 (1 irreducible representation).

                           A     All 
 -------------------------------------
 All molecular orbitals:
  - Alpha                  88    88  
  - Beta                   88    88  
 -------------------------------------
 Alpha orbitals:
  - Frozen occupied        4     4   
  - Active occupied        12    12  
  - Active virtual         72    72  
  - Frozen virtual         0     0   
 -------------------------------------
 Beta orbitals:
  - Frozen occupied        4     4   
  - Active occupied        12    12  
  - Active virtual         72    72  
  - Frozen virtual         0     0   
 -------------------------------------

 Import integrals:   CPU 0.00 s  wall 0.00 s

 Import integrals:   CPU 9.45 s  wall 2.51 s

 MP2 amplitudes:   CPU 0.07 s  wall 0.05 s

Running a double precision version
           CCSD T amplitudes will be solved using DIIS.

           Start     Size      MaxIter   EConv     TConv     
           3         7         100       1.00e-07  1.00e-05  
 ------------------------------------------------------------------------------
           Energy (a.u.)   Ediff      Tdiff       Comment
 ------------------------------------------------------------------------------
          -308.43116529                           
     1    -308.40783424   2.33e-02   7.17e-01     
     2    -308.43536166   2.75e-02   9.45e-02     
     3    -308.43301372   2.35e-03   4.36e-02     
     4    -308.43599244   2.98e-03   1.80e-02     Switched to DIIS steps.
     5    -308.43703970   1.05e-03   1.18e-02     
     6    -308.43711547   7.58e-05   2.54e-03     
     7    -308.43711620   7.36e-07   9.34e-04     
     8    -308.43711553   6.77e-07   2.34e-04     
     9    -308.43711685   1.33e-06   1.31e-04     
    10    -308.43711711   2.54e-07   4.65e-05     
    11    -308.43711726   1.48e-07   1.71e-05     
    12    -308.43711730   4.66e-08   8.31e-06     
 ------------------------------------------------------------------------------
          -308.43711730                           CCSD T converged.

End of double precision
 SCF energy                 = -307.66765787
 MP2 energy                 = -308.43116529
 CCSD correlation energy     =   -0.76945943
 CCSD total energy           = -308.43711730

 CCSD  T1^2 = 0.0125  T2^2 = 0.2147  Leading amplitudes:

 Amplitude    Orbitals with energies
 -0.0398       12 (A) A                  ->    17 (A) A                   
              -0.7388                          0.0580                     
 -0.0398       12 (A) B                  ->    17 (A) B                   
              -0.7388                          0.0580                     
 -0.0209       16 (A) A                  ->    38 (A) A                   
              -0.5538                          0.8949                     
 -0.0209       16 (A) B                  ->    38 (A) B                   
              -0.5538                          0.8949                     

 Amplitude    Orbitals with energies
 -0.1115       16 (A) A      16 (A) B    ->    17 (A) A      17 (A) B     
              -0.5538       -0.5538            0.0580        0.0580       
  0.1115       16 (A) A      16 (A) B    ->    17 (A) B      17 (A) A     
              -0.5538       -0.5538            0.0580        0.0580       
  0.1115       16 (A) B      16 (A) A    ->    17 (A) A      17 (A) B     
              -0.5538       -0.5538            0.0580        0.0580       
 -0.1115       16 (A) B      16 (A) A    ->    17 (A) B      17 (A) A     
              -0.5538       -0.5538            0.0580        0.0580       

 Computing CCSD intemediates for later calculations in double precision
 Finished.

Running a double precision version
           CCSD Lambda amplitudes will be solved using DIIS.
           Start     Size      MaxIter   EConv     LConv     
           3         7         100       1.00e-07  1.00e-05  
 ------------------------------------------------------------------------------
            Enorm      Ldiff       Comment
 ------------------------------------------------------------------------------
     1     5.40e-02   3.25e-02     
     2     1.76e-02   7.48e-03     
     3     7.24e-03   6.44e-04     
     4     3.76e-03   1.32e-03     Switched to DIIS steps.
     5     1.13e-03   6.48e-04     
     6     5.46e-04   1.52e-04     
     7     1.64e-04   3.12e-05     
     8     6.70e-05   6.73e-06     
     9     2.13e-05   7.82e-06     
    10     6.74e-06   1.83e-06     
    11     2.68e-06   4.29e-07     
    12     7.83e-07   1.96e-07     
    13     3.36e-07   3.06e-09     
    14     1.44e-07   3.62e-08     
    15     5.76e-08   7.92e-09     
 ------------------------------------------------------------------------------
                                   CCSD Lambda converged.

 Computing density matrices in double precision...
           Orbital response amplitudes will be solved using DIIS.
           Start     Size      MaxIter   EConv     LConv     
           3         7         100       1.00e-06  1.00e-06  
 ------------------------------------------------------------------------------
            Enorm      Ldiff       Comment
 ------------------------------------------------------------------------------
     1     9.50e-02   5.34e-03     
     2     7.89e-02   2.43e-02     
     3     8.56e-02   3.14e-02     
     4     5.58e-03   3.99e-02     Switched to DIIS steps.
     5     5.49e-04   1.03e-03     
     6     1.44e-04   6.25e-05     
     7     2.52e-05   2.99e-05     
     8     4.94e-06   7.73e-07     
     9     1.04e-06   9.25e-07     
    10     4.55e-07   2.30e-08     
 ------------------------------------------------------------------------------
                                   Orbital response converged.

 Computing density matrices... Done.
 CCSD calculation:   CPU 292.08 s  wall 56.37 s

 Transferring MO TPDM to AO TPDM
 Transferring g2_o1o1o1o1
 Transferring g2_o1o1o1v1
 Transferring g2_o1o1v1v1
 Transferring g2_o1v1o1v1
 Transferring g2_o1v1v1v1
 Transferring g2_v1v1v1v1
 Adding separable TPDM
 Computing TPDM gradient
 --------------------------------------------------------
 2e gradient
  Atom          X               Y               Z
 --------------------------------------------------------
    1         -3.994028       14.302490        0.002145  
    2          3.994034      -14.302488        0.006740  
    3         13.276480        2.977361       -0.009030  
    4        -13.276487       -2.977363        0.000146  
 --------------------------------------------------------
 --------------------------------------------------------
 Final gradient
  Atom          X               Y               Z
 --------------------------------------------------------
    1         -3.994028       14.302490        0.002145  
    2          3.994034      -14.302488        0.006740  
    3         13.276480        2.977361       -0.009030  
    4        -13.276487       -2.977363        0.000146  
 --------------------------------------------------------
 Analytic gradient from two-electron contribution:   CPU 85.58 s  wall 24.31 s

 Total ccman2 time:   CPU 391.45 s  wall 84.99 s


 --------------------------------------------------------------

                    Orbital Energies (a.u.)
 --------------------------------------------------------------

 Alpha MOs
 -- Occupied --
-26.385 -26.385 -15.793 -15.791  -1.731  -1.691  -1.394  -0.965
 -0.825  -0.811  -0.789  -0.739  -0.701  -0.655  -0.555  -0.554
 -- Virtual --
  0.058   0.113   0.126   0.140   0.158   0.194   0.217   0.224
  0.224   0.288   0.309   0.321   0.356   0.378   0.399   0.400
  0.484   0.524   0.529   0.592   0.872   0.895   0.922   0.972
  0.981   1.132   1.227   1.393   1.485   1.514   1.537   1.551
  1.625   1.680   1.842   1.996   2.037   2.110   2.246   2.344
  2.437   2.641   2.673   2.875   2.972   3.248   3.945   3.981
  3.983   4.102   4.158   4.170   4.184   4.186   4.277   4.289
  4.354   4.429   4.553   4.917   5.330   5.623   6.845   6.878
  6.890   6.962   7.115   7.272  36.507  36.965  68.679  68.693
 --------------------------------------------------------------

          Ground-State Mulliken Net Atomic Charges

     Atom                 Charge (a.u.)
  ----------------------------------------
      1 N                     0.016008
      2 N                     0.016008
      3 F                    -0.016008
      4 F                    -0.016008
  ----------------------------------------
  Sum of atomic charges =    -0.000000

 -----------------------------------------------------------------
                    Cartesian Multipole Moments
 -----------------------------------------------------------------
    Charge (ESU x 10^10)
                -0.0000
    Dipole Moment (Debye)
         X       0.0000      Y      -0.0000      Z      -0.0006
       Tot       0.0006
    Quadrupole Moments (Debye-Ang)
        XX     -22.8588     XY      -0.1216     YY     -22.1175
        XZ       0.0009     YZ       0.0006     ZZ     -19.8660
    Octopole Moments (Debye-Ang^2)
       XXX       0.0000    XXY      -0.0000    XYY       0.0000
       YYY      -0.0000    XXZ      -0.0059    XYZ       0.0000
       YYZ      -0.0048    XZZ       0.0000    YZZ      -0.0000
       ZZZ      -0.0146
    Hexadecapole Moments (Debye-Ang^3)
      XXXX    -187.4025   XXXY       2.6165   XXYY     -35.4135
      XYYY       2.1528   YYYY     -35.1915   XXXZ       0.0250
      XXYZ       0.0000   XYYZ       0.0077   YYYZ       0.0021
      XXZZ     -33.1269   XYZZ       0.4004   YYZZ      -7.9684
      XZZZ       0.0244   YZZZ       0.0019   ZZZZ     -14.7572
 -----------------------------------------------------------------
 DrvMan completing analytic gradient of the correlated energy
 Correlated dipole moment
            1
    1   0.0000008
    2  -0.0000003
    3  -0.0002320
 Energy read as -308.437117302
 Full Analytical Gradient: (in a.u., or Hartree/Bohr)
             1             2             3             4
    1    0.00000171   -0.00000151   -0.00001718    0.00001698
    2   -0.00006974    0.00006979   -0.00001710    0.00001705
    3   -0.00004059   -0.00004066    0.00004064    0.00004061
 Gradient time:  CPU 1.44 s  wall 1.46 s
Dipole drv :
gprntSymmMtrx error report: 
 Final Hessian.
            1           2           3           4           5           6
    1   0.5961987  -0.1709759   0.0000000  -0.2821816   0.2495998   0.0000000
    2  -0.1709759   0.5923885   0.0000000   0.2495998  -0.5082611   0.0000000
    3   0.0000000   0.0000000   0.0215419   0.0000000   0.0000000   0.0214598
    4  -0.2821816   0.2495998   0.0000000   0.5961987  -0.1709759   0.0000000
    5   0.2495998  -0.5082611   0.0000000  -0.1709759   0.5923885   0.0000000
    6   0.0000000   0.0000000   0.0214598   0.0000000   0.0000000   0.0215419
    7  -0.1001283  -0.0146940  -0.0000017  -0.2138899  -0.0639315   0.0000010
    8   0.0396978   0.0301570   0.0000000  -0.1183220  -0.1142847   0.0000000
    9   0.0000000   0.0000000  -0.0214849   0.0000000   0.0000000  -0.0215150
   10  -0.2138899  -0.0639315  -0.0000010  -0.1001283  -0.0146940   0.0000017
   11  -0.1183220  -0.1142847   0.0000000   0.0396978   0.0301570   0.0000000
   12   0.0000000   0.0000000  -0.0215150   0.0000000   0.0000000  -0.0214849
            7           8           9          10          11          12
    1  -0.1001283   0.0396978   0.0000000  -0.2138899  -0.1183220   0.0000000
    2  -0.0146940   0.0301570   0.0000000  -0.0639315  -0.1142847   0.0000000
    3  -0.0000017   0.0000000  -0.0214849  -0.0000010   0.0000000  -0.0215150
    4  -0.2138899  -0.1183220   0.0000000  -0.1001283   0.0396978   0.0000000
    5  -0.0639315  -0.1142847   0.0000000  -0.0146940   0.0301570   0.0000000
    6   0.0000010   0.0000000  -0.0215150   0.0000017   0.0000000  -0.0214849
    7   0.3216056   0.0703010   0.0000000  -0.0075862   0.0083248   0.0000000
    8   0.0703010   0.0836501   0.0000000   0.0083248   0.0004778   0.0000000
    9   0.0000000   0.0000000   0.0215067  -0.0000017   0.0000000   0.0214916
   10  -0.0075862   0.0083248  -0.0000017   0.3216056   0.0703010   0.0000000
   11   0.0083248   0.0004778   0.0000000   0.0703010   0.0836501   0.0000000
   12   0.0000000   0.0000000   0.0214916   0.0000000   0.0000000   0.0215067
 ----------------------------------------------------------------
             Standard Nuclear Orientation (Angstroms)
    I     Atom           X                Y                Z
 ----------------------------------------------------------------
    1      N       0.3921678790    -0.4721256437     0.0000000000
    2      N      -0.3921678790     0.4721256437    -0.0000000000
    3      F      -1.6434989595    -0.0876225134     0.0000000000
    4      F       1.6434989595     0.0876225134    -0.0000000000
 ----------------------------------------------------------------
 Nuclear Repulsion Energy =   114.9701911084 hartrees
 There are       16 alpha and       16 beta electrons
 old dipole drv.
            1           2           3           4           5           6
    1   0.8496762   0.4281176   0.0000000   0.8496762   0.4281176   0.0000000
    2  -0.0089247   0.1688270   0.0000000  -0.0089247   0.1688270   0.0000000
    3   0.0000000  -0.0000000   0.1227684  -0.0000000   0.0000000   0.1227684
            7           8           9          10          11          12
    1  -0.8497155  -0.4281244   0.0000000  -0.8497155  -0.4281244   0.0000000
    2   0.0089375  -0.1688332   0.0000000   0.0089375  -0.1688332   0.0000000
    3  -0.0000039  -0.0000000  -0.1227657   0.0000039   0.0000000  -0.1227657
 New transposed dipole drv.
            1           2           3
    1   0.8496762  -0.0089247   0.0000000
    2   0.4281176   0.1688270  -0.0000000
    3   0.0000000   0.0000000   0.1227684
    4   0.8496762  -0.0089247  -0.0000000
    5   0.4281176   0.1688270   0.0000000
    6   0.0000000   0.0000000   0.1227684
    7  -0.8497155   0.0089375  -0.0000039
    8  -0.4281244  -0.1688332  -0.0000000
    9   0.0000000   0.0000000  -0.1227657
   10  -0.8497155   0.0089375   0.0000039
   11  -0.4281244  -0.1688332   0.0000000
   12   0.0000000   0.0000000  -0.1227657
FINAL TENSOR RESULT:
Order 2, Length 12
    Atom      X          Y          Z
     1 Order 1, Length 12
    Atom      X          Y          Z
     1    5.961986630167803e-01  -1.709758577850817e-01   0.000000000000000e+00
     2   -2.821815792839391e-01   2.495997846129646e-01   0.000000000000000e+00
     3   -1.001283493109793e-01   3.969783254544555e-02   0.000000000000000e+00
     4   -2.138899236698384e-01  -1.183219583216392e-01   0.000000000000000e+00

Order 1, Length 12
    Atom      X          Y          Z
     1   -1.709758577850817e-01   5.923885091565390e-01   0.000000000000000e+00
     2    2.495997846129646e-01  -5.082611107892646e-01   0.000000000000000e+00
     3   -1.469399867337189e-02   3.015701761931810e-02   0.000000000000000e+00
     4   -6.393153952539515e-02  -1.142846510655038e-01   0.000000000000000e+00

Order 1, Length 12
    Atom      X          Y          Z
     1    0.000000000000000e+00   0.000000000000000e+00   2.154185689800969e-02
     2    0.000000000000000e+00   0.000000000000000e+00   2.145976448932950e-02
     3   -1.678331646400825e-06   0.000000000000000e+00  -2.148489782952729e-02
     4   -1.002842029168766e-06   0.000000000000000e+00  -2.151504466707439e-02


     2 Order 1, Length 12
    Atom      X          Y          Z
     1   -2.821815792839391e-01   2.495997846129646e-01   0.000000000000000e+00
     2    5.961986630167803e-01  -1.709758577850817e-01   0.000000000000000e+00
     3   -2.138899236698384e-01  -1.183219583216392e-01   0.000000000000000e+00
     4   -1.001283493109793e-01   3.969783254544555e-02   0.000000000000000e+00

Order 1, Length 12
    Atom      X          Y          Z
     1    2.495997846129646e-01  -5.082611107892646e-01   0.000000000000000e+00
     2   -1.709758577850817e-01   5.923885091565390e-01   0.000000000000000e+00
     3   -6.393153952539515e-02  -1.142846510655038e-01   0.000000000000000e+00
     4   -1.469399867337189e-02   3.015701761931810e-02   0.000000000000000e+00

Order 1, Length 12
    Atom      X          Y          Z
     1    0.000000000000000e+00   0.000000000000000e+00   2.145976448932950e-02
     2    0.000000000000000e+00   0.000000000000000e+00   2.154185689800969e-02
     3    1.002842029168766e-06   0.000000000000000e+00  -2.151504466707439e-02
     4    1.678331646400825e-06   0.000000000000000e+00  -2.148489782952729e-02


     3 Order 1, Length 12
    Atom      X          Y          Z
     1   -1.001283493109793e-01  -1.469399867337189e-02  -1.678331646400825e-06
     2   -2.138899236698384e-01  -6.393153952539515e-02   1.002842029168766e-06
     3    3.216056204329272e-01   7.030096001632993e-02   0.000000000000000e+00
     4   -7.586158417162090e-03   8.324777438659146e-03   0.000000000000000e+00

Order 1, Length 12
    Atom      X          Y          Z
     1    3.969783254544555e-02   3.015701761931810e-02   0.000000000000000e+00
     2   -1.183219583216392e-01  -1.142846510655038e-01   0.000000000000000e+00
     3    7.030096001632993e-02   8.365005458549113e-02   0.000000000000000e+00
     4    8.324777438659146e-03   4.778140975271144e-04   0.000000000000000e+00

Order 1, Length 12
    Atom      X          Y          Z
     1    0.000000000000000e+00   0.000000000000000e+00  -2.148489782952729e-02
     2    0.000000000000000e+00   0.000000000000000e+00  -2.151504466707439e-02
     3    0.000000000000000e+00   0.000000000000000e+00   2.150670633468326e-02
     4   -1.744882202178627e-06   0.000000000000000e+00   2.149155727125382e-02


     4 Order 1, Length 12
    Atom      X          Y          Z
     1   -2.138899236698384e-01  -6.393153952539515e-02  -1.002842029168766e-06
     2   -1.001283493109793e-01  -1.469399867337189e-02   1.678331646400825e-06
     3   -7.586158417162090e-03   8.324777438659146e-03  -1.744882202178627e-06
     4    3.216056204329272e-01   7.030096001632993e-02   0.000000000000000e+00

Order 1, Length 12
    Atom      X          Y          Z
     1   -1.183219583216392e-01  -1.142846510655038e-01   0.000000000000000e+00
     2    3.969783254544555e-02   3.015701761931810e-02   0.000000000000000e+00
     3    8.324777438659146e-03   4.778140975271144e-04   0.000000000000000e+00
     4    7.030096001632993e-02   8.365005458549113e-02   0.000000000000000e+00

Order 1, Length 12
    Atom      X          Y          Z
     1    0.000000000000000e+00   0.000000000000000e+00  -2.151504466707439e-02
     2    0.000000000000000e+00   0.000000000000000e+00  -2.148489782952729e-02
     3    0.000000000000000e+00   0.000000000000000e+00   2.149155727125382e-02
     4    0.000000000000000e+00   0.000000000000000e+00   2.150670633468326e-02


 # Finishing finite difference calculation for IDERIV #
 ######################################################
 ######################################################
 Requested basis set is 6-311++G(d,p)
 There are 24 shells and 88 basis functions
 **********************************************************************
 **                                                                  **
 **                       VIBRATIONAL ANALYSIS                       **
 **                       --------------------                       **
 **                                                                  **
 **        VIBRATIONAL FREQUENCIES (CM**-1) AND NORMAL MODES         **
 **     FORCE CONSTANTS (mDYN/ANGSTROM) AND REDUCED MASSES (AMU)     **
 **                  INFRARED INTENSITIES (KM/MOL)                   **
 **                                                                  **
 **********************************************************************


 Mode:                 1                      2                      3
 Frequency:       375.44                 442.78                 631.58
 Force Cnst:      1.3090                 1.8206                 4.3508
 Red. Mass:      15.7615                15.7615                18.5123
 IR Active:          YES                    YES                    YES
 IR Intens:        3.645                 12.533                  0.000
 Raman Active:       YES                    YES                    YES
               X      Y      Z        X      Y      Z        X      Y      Z
 N         -0.000 -0.000  0.569   -0.168  0.544  0.000   -0.185 -0.121 -0.000
 N          0.000 -0.000  0.569   -0.168  0.544  0.000    0.185  0.121 -0.000
 F          0.000  0.000 -0.420    0.124 -0.401 -0.000    0.671 -0.025  0.000
 F         -0.000  0.000 -0.420    0.124 -0.401 -0.000   -0.671  0.025  0.000
 TransDip   0.000 -0.000  0.061    0.079  0.082  0.000   -0.000 -0.000 -0.000

 Mode:                 4                      5                      6
 Frequency:      1053.12                1104.38                1639.99
 Force Cnst:     10.2992                10.5218                22.1932
 Red. Mass:      15.7615                14.6421                14.0052
 IR Active:          YES                    YES                    YES
 IR Intens:      213.333                  0.000                  0.000
 Raman Active:       YES                    YES                    YES
               X      Y      Z        X      Y      Z        X      Y      Z
 N          0.544  0.168 -0.000    0.522  0.405 -0.000    0.432 -0.560 -0.000
 N          0.544  0.168 -0.000   -0.522 -0.405 -0.000   -0.432  0.560 -0.000
 F         -0.401 -0.124  0.000    0.166  0.191  0.000    0.013 -0.006  0.000
 F         -0.401 -0.124  0.000   -0.166 -0.191  0.000   -0.013  0.006  0.000
 TransDip   0.467  0.021 -0.000    0.000  0.000 -0.000    0.000 -0.000 -0.000

 STANDARD THERMODYNAMIC QUANTITIES AT   298.15 K  AND     1.00 ATM

   This Molecule has  0 Imaginary Frequencies
   Zero point vibrational energy:        7.501 kcal/mol

   Atom    1 Element N  Has Mass   14.00307
   Atom    2 Element N  Has Mass   14.00307
   Atom    3 Element F  Has Mass   18.99840
   Atom    4 Element F  Has Mass   18.99840
   Molecular Mass:    66.002940 amu
   Principal axes and moments of inertia in amu*Bohr^2:
                             1           2           3
    Eigenvalues --       23.33174   381.89243   405.22417
          X               1.00000    -0.00285     0.00000
          Y               0.00285     1.00000     0.00000
          Z              -0.00000    -0.00000     1.00000
   Rotational Symmetry Number is   2
   The Molecule is an Asymmetric Top
   Translational Enthalpy:        0.889 kcal/mol
   Rotational Enthalpy:           0.889 kcal/mol
   Vibrational Enthalpy:          8.006 kcal/mol
   gas constant (RT):             0.592 kcal/mol
   Translational Entropy:        38.479  cal/mol.K
   Rotational Entropy:           21.428  cal/mol.K
   Vibrational Entropy:           2.417  cal/mol.K

   Total Enthalpy:               10.376 kcal/mol
   Total Entropy:                62.324  cal/mol.K
Archival summary:
1\1\november\FREQ\ProcedureUnspecified\BasisUnspecified\22\taweetha\MonMay605:26:192019MonMay605:26:192019\0\\#,FREQ,ProcedureUnspecified,BasisUnspecified,\\0,1\N\N,1,1.22752\F,1,1.37082,2,105.614\F,2,1.37082,1,105.614,3,-180,0\\HF=-307.667658\\@

 Total job time:  1090.67s(wall), 4308.58s(cpu) 
 Mon May  6 05:26:19 2019

        *************************************************************
        *                                                           *
        *  Thank you very much for using Q-Chem.  Have a nice day.  *
        *                                                           *
        *************************************************************
