# Supplementary material for: Geometric and energetic data from ab initio calculations of haloethene, haloimine, halomethylenephosphine, haloiminophosphine, halodiazene, halodiphosphene and halocyclopropane
Source: Data Brief. 2019 Nov 2;27:104738. doi: 10.1016/j.dib.2019.104738 (PMC6861602; doi:10.1016/j.dib.2019.104738)
Supplement: Multimedia component 6 [file mmc6.zip › NN/CCSD/freq/FENNEI.out]

Q-Chem Developer Version!
                  Welcome to Q-Chem
     A Quantum Leap Into The Future Of Chemistry


 Q-Chem 5.1, Q-Chem, Inc., Pleasanton, CA (2018)

 Yihan Shao,  Zhengting Gan,  E. Epifanovsky,  A. T. B. Gilbert,  M. Wormit,  
 J. Kussmann,  A. W. Lange,  A. Behn,  Jia Deng,  Xintian Feng,  D. Ghosh,  
 M. Goldey,  P. R. Horn,  L. D. Jacobson,  I. Kaliman,  T. Kus,  A. Landau,  
 Jie Liu,  E. I. Proynov,  R. M. Richard,  R. P. Steele,  E. J. Sundstrom,  
 H. L. Woodcock III,  P. M. Zimmerman,  D. Zuev,  B. Albrecht,  E. Alguire,  
 S. A. Baeppler,  D. Barton,  Z. Benda,  Y. A. Bernard,  E. J. Berquist,  
 K. B. Bravaya,  H. Burton,  D. Casanova,  Chun-Min Chang,  Yunqing Chen,  
 A. Chien,  K. D. Closser,  M. P. Coons,  S. Coriani,  S. Dasgupta,  
 A. L. Dempwolff,  M. Diedenhofen,  Hainam Do,  R. G. Edgar,  Po-Tung Fang,  
 S. Faraji,  S. Fatehi,  Qingguo Feng,  K. D. Fenk,  J. Fosso-Tande,  
 Qinghui Ge,  A. Ghysels,  G. Gidofalvi,  J. Gomes,  J. Gonthier,  A. Gunina,  
 D. Hait,  M. W. D. Hanson-Heine,  P. H. P. Harbach,  A. W. Hauser,  
 J. E. Herr,  E. G. Hohenstein,  Z. C. Holden,  Kerwin Hui,  B. C. Huynh,  
 T.-C. Jagau,  Hyunjun Ji,  B. Kaduk,  K. Khistyaev,  Jaehoon Kim,  
 P. Klunzinger,  K. Koh,  D. Kosenkov,  L. Koulias,  T. Kowalczyk,  
 C. M. Krauter,  A. Kunitsa,  Ka Un Lao,  A. Laurent,  K. V. Lawler,  
 Joonho Lee,  D. Lefrancois,  S. Lehtola,  D. S. Levine,  Yi-Pei Li,  
 You-Sheng Lin,  Fenglai Liu,  E. Livshits,  A. Luenser,  P. Manohar,  
 E. Mansoor,  S. F. Manzer,  Shan-Ping Mao,  Yuezhi Mao,  N. Mardirossian,  
 A. V. Marenich,  T. Markovich,  L. A. Martinez-Martinez,  S. A. Maurer,  
 N. J. Mayhall,  S. C. McKenzie,  J.-M. Mewes,  A. F. Morrison,  
 J. W. Mullinax,  K. Nanda,  T. S. Nguyen-Beck,  R. Olivares-Amaya,  
 J. A. Parkhill,  T. M. Perrine,  F. Plasser,  P. Pokhilko,  S. Prager,  
 A. Prociuk,  E. Ramos,  D. R. Rehn,  F. Rob,  M. Schneider,  N. Sergueev,  
 S. M. Sharada,  S. Sharma,  D. W. Small,  T. Stauch,  T. Stein,  
 Yu-Chuan Su,  A. J. W. Thom,  A. Tkatchenko,  T. Tsuchimochi,  N. M. Tubman,  
 L. Vogt,  M. L. Vidal,  O. Vydrov,  M. A. Watson,  J. Wenzel,  
 M. de Wergifosse,  T. A. Wesolowski,  A. White,  J. Witte,  A. Yamada,  
 Jun Yang,  K. Yao,  S. Yeganeh,  S. R. Yost,  Zhi-Qiang You,  A. Zech,  
 Igor Ying Zhang,  Xing Zhang,  Yan Zhao,  Ying Zhu,  B. R. Brooks,  
 G. K. L. Chan,  C. J. Cramer,  M. S. Gordon,  W. J. Hehre,  A. Klamt,  
 M. W. Schmidt,  C. D. Sherrill,  D. G. Truhlar,  A. Aspuru-Guzik,  R. Baer,  
 A. T. Bell,  N. A. Besley,  Jeng-Da Chai,  A. E. DePrince, III,  
 R. A. DiStasio Jr.,  A. Dreuw,  B. D. Dunietz,  T. R. Furlani,  
 Chao-Ping Hsu,  Yousung Jung,  Jing Kong,  D. S. Lambrecht,  WanZhen Liang,  
 C. Ochsenfeld,  V. A. Rassolov,  L. V. Slipchenko,  J. E. Subotnik,  
 T. Van Voorhis,  J. M. Herbert,  A. I. Krylov,  P. M. W. Gill,  M. Head-Gordon

 Contributors to earlier versions of Q-Chem not listed above: 
 R. D. Adamson,  B. Austin,  J. Baker,  G. J. O. Beran,  K. Brandhorst,  
 S. T. Brown,  E. F. C. Byrd,  A. K. Chakraborty,  C.-L. Cheng,  
 Siu Hung Chien,  D. M. Chipman,  D. L. Crittenden,  H. Dachsel,  
 R. J. Doerksen,  A. D. Dutoi,  L. Fusti-Molnar,  W. A. Goddard III,  
 A. Golubeva-Zadorozhnaya,  S. R. Gwaltney,  G. Hawkins,  A. Heyden,  
 S. Hirata,  G. Kedziora,  F. J. Keil,  C. Kelley,  Jihan Kim,  R. A. King,  
 R. Z. Khaliullin,  P. P. Korambath,  W. Kurlancheek,  A. M. Lee,  M. S. Lee,  
 S. V. Levchenko,  Ching Yeh Lin,  D. Liotard,  R. C. Lochan,  I. Lotan,  
 P. E. Maslen,  N. Nair,  D. P. O'Neill,  D. Neuhauser,  E. Neuscamman,  
 C. M. Oana,  R. Olson,  B. Peters,  R. Peverati,  P. A. Pieniazek,  
 Y. M. Rhee,  J. Ritchie,  M. A. Rohrdanz,  E. Rosta,  N. J. Russ,  
 H. F. Schaefer III,  N. E. Schultz,  N. Shenvi,  A. C. Simmonett,  A. Sodt,  
 D. Stuck,  K. S. Thanthiriwatte,  V. Vanovschi,  Tao Wang,  A. Warshel,  
 C. F. Williams,  Q. Wu,  X. Xu,  W. Zhang

 Please cite Q-Chem as follows:
 Y. Shao et al., Mol. Phys. 113, 184-215 (2015)
 DOI: 10.1080/00268976.2014.952696

 Q-Chem 5.1.2 for Intel X86 EM64T Linux

 Parts of Q-Chem use Armadillo 8.300.2 (Tropical Shenanigans).
 http://arma.sourceforge.net/

 Q-Chem begins on Mon May  6 07:34:43 2019  

Host: 
0

     Scratch files written to /scratch/taweetham/qchem30908//
Input Ideriv = 1
Curr. Ideriv = -1
Max.  Ideriv = 1


!!********************************************.
!!******************Warning*******************.
!!Desired Analytical derivatives not available.
!!Finite difference job might take a long time.
!!********************************************.
!!********************************************.


 2-order derivative to be evaluated numerically with 1-order analytical derivatives

Checking the input file for inconsistencies... 	...done.

--------------------------------------------------------------
User input:
--------------------------------------------------------------
F=I_t.out
$molecule
0 1
I 
N  1 2.130119
N  2 1.213204 1 109.707655
F  3 1.418223 2 106.428408 1 -180.000000 0
$end

$rem
   JOB_TYPE 	FREQUENCY
   BASIS 		6-311++G**
   METHOD	ccsd
   MEM_TOTAL	64000
   N_FROZEN_CORE      FC
$end


--------------------------------------------------------------
 ----------------------------------------------------------------
             Standard Nuclear Orientation (Angstroms)
    I     Atom           X                Y                Z
 ----------------------------------------------------------------
    1      I       0.9274663961    -0.0172117159     0.0000000000
    2      N      -1.1254502726     0.5510664780    -0.0000000000
    3      N      -1.8244435754    -0.4405344035     0.0000000000
    4      F      -3.1673846731     0.0153884912    -0.0000000000
 ----------------------------------------------------------------
 Molecular Point Group                 Cs    NOp =  2
 Largest Abelian Subgroup              Cs    NOp =  2
 Nuclear Repulsion Energy =   284.9909418669 hartrees
 There are       38 alpha and       38 beta electrons
 Requested basis set is 6-311++G(d,p)
 There are 42 shells and 128 basis functions
 Total memory of 64000MB is distributed as follows: 
   QALLOC including MEM_STATIC uses 192MB
   MEM_STATIC is set to 192MB
   CCMAN JOB total memory use is  63808MB
 Warning: actual memory use might exceed 64000MB

 Total QAlloc Memory Limit    192 MB
 Mega-Array Size       188 MB
 MEM_STATIC part       192 MB

                       Distance Matrix (Angstroms)
             I (  1)   N (  2)   N (  3)
   N (  2)  2.130119
   N (  3)  2.784279  1.213204
   F (  4)  4.094981  2.111030  1.418223

 A cutoff of  1.0D-14 yielded    794 shell pairs
 There are      7603 function pairs (      8581 Cartesian)

 -------------------------------------------------------
 OpenMP Integral Computing Module                       
 Release: version 1.0, May 2013, Q-Chem Inc. Pittsburgh 
 -------------------------------------------------------
 Integral Job Info:
 Integral job number is                      11
 Integral operator is                         1
 short-range coefficients                     0
 long-range coefficients              100000000
 Omega coefficients                           0
 if combine SR and LR in K                    0
 Integral screening is                        0
 Integral computing path is                   2
 max size of driver memory is            800000
 size of driver memory is                593474
 size of scratch memory is             11861008
 max col of scratch BK array               1296
 max len of scratch array in speh3          155
 max len of scratch index in speh4           18
 max int batch size is                      520
 min int batch size is                       52
 fixed nKL is                                52
 max L of basis functions is                  2
 order of int derivative is                   0
 number of shells is                         42
 number of basis is                         136
 number of cartesian basis is               136
 number of contracted shell pairs           794
 number of primitive shell pairs           1880
 maxK2 (contraction) of shell pair           36
 max number of K2 of shell pair               1
 max number of CS2 of shell pair             72
 max number of PS2 of shell pair            168
 mem total for path MDJ                  520148
 -------------------------------------------------------
 Smallest overlap matrix eigenvalue = 2.50E-04
 Guess from superposition of atomic densities
 Warning:  Energy on first SCF cycle will be non-variational
 SAD guess density has 76.000000 electrons

 -----------------------------------------------------------------------
  General SCF calculation program by
  Eric Jon Sundstrom, Paul Horn, Yuezhi Mao, Dmitri Zuev, Alec White,
  David Stuck, Shaama M.S., Shane Yost, Joonho Lee, David Small,
  Daniel Levine, Susi Lehtola, Hugh Burton, Evgeny Epifanovsky
 -----------------------------------------------------------------------
 Hartree-Fock
 using 6 threads for integral computing
 -------------------------------------------------------
 OpenMP Integral computing Module                
 Release: version 2.0, May 2017, Q-Chem Inc. Pleasanton 
 -------------------------------------------------------
 A restricted SCF calculation will be
 performed using DIIS
 SCF converges when DIIS error is below 1.0e-08
 ---------------------------------------
  Cycle       Energy         DIIS error
 ---------------------------------------
    1   -7125.3669079411      4.19e-02  
    2   -7124.9510654683      7.39e-03  
    3   -7125.0184058813      5.02e-03  
    4   -7125.0561800159      8.02e-04  
    5   -7125.0580183194      3.85e-04  
    6   -7125.0585806965      1.31e-04  
    7   -7125.0586967839      6.55e-05  
    8   -7125.0587186822      3.26e-05  
    9   -7125.0587238391      9.45e-06  
   10   -7125.0587243642      5.29e-06  
   11   -7125.0587244919      1.90e-06  
   12   -7125.0587245239      5.31e-07  
   13   -7125.0587245270      1.29e-07  
   14   -7125.0587245271      4.41e-08  
   15   -7125.0587245270      1.20e-08  
   16   -7125.0587245271      3.74e-09  Convergence criterion met
 ---------------------------------------
 SCF time:   CPU 9.50s  wall 3.00s 
 SCF   energy in the final basis set =    -7125.0587245271
 Total energy in the final basis set =    -7125.0587245271


 ------------------------------------------------------------------------------

   CCMAN2: suite of methods based on coupled cluster
           and equation of motion theories.

   Components:
   * libvmm-1.3-trunk
     by Evgeny Epifanovsky, Ilya Kaliman.
   * libtensor-2.5-trunk
     by Evgeny Epifanovsky, Michael Wormit, Dmitry Zuev, Sam Manzer, 
        Ilya Kaliman.
   * libcc-2.5-trunk
     by Evgeny Epifanovsky, Arik Landau, Tomasz Kus, Kirill Khistyaev, 
        Dmitry Zuev, Prashant Manohar, Xintian Feng, Anna Krylov, 
        Matthew Goldey, Alec White, Thomas Jagau, Kaushik Nanda, 
        Anastasia Gunina, Alexander Kunitsa, Joonho Lee.

   CCMAN original authors:
   Anna I. Krylov, C. David Sherrill, Steven R. Gwaltney,
   Edward F. C. Byrd (2000)
   Sergey V. Levchenko, Lyudmila V. Slipchenko, Tao Wang,
   Ana-Maria C. Cristian (2003)
   Piotr A. Pieniazek, C. Melania Oana, Evgeny Epifanovsky (2007)
   Prashant Manohar (2009)

 ------------------------------------------------------------------------------


 Allocating and initializing 63808MB of RAM...
 Calculation will run on 6 cores.


 Alpha MOs, Restricted
 -- Occupied --                  
******* -180.92 -169.73 -169.73 -169.73  -37.98  -33.17  -33.16
  1 A'    2 A'    3 A'    1 A"    4 A'    5 A'    6 A'    2 A"                 
-33.160 -26.334 -24.351 -24.349 -24.349 -24.343 -24.343 -15.774
  7 A'    8 A'    9 A'    3 A"   10 A'    4 A"   11 A'   12 A'                 
-15.715  -7.294  -5.530  -5.514  -5.514  -2.454  -2.447  -2.447
 13 A'   14 A'   15 A'    5 A"   16 A'   17 A'    6 A"   18 A'                 
 -2.429  -2.429  -1.650  -1.411  -0.956  -0.846  -0.735  -0.719
  7 A"   19 A'   20 A'   21 A'   22 A'   23 A'   24 A'    8 A"                 
 -0.708  -0.600  -0.573  -0.468  -0.414  -0.413
 25 A'   26 A'    9 A"   27 A'   28 A'   10 A"                                 
 -- Virtual --                   
 -0.001   0.069   0.146   0.148   0.162   0.172   0.199   0.223
 29 A'   11 A"   30 A'   31 A'   32 A'   12 A"   33 A'   34 A'                 
  0.233   0.274   0.299   0.304   0.309   0.341   0.363   0.365
 13 A"   35 A'   36 A'   37 A'   14 A"   38 A'   39 A'   15 A"                 
  0.445   0.524   0.558   0.559   0.585   0.587   0.618   0.662
 40 A'   41 A'   42 A'   16 A"   43 A'   17 A"   44 A'   45 A'                 
  0.801   0.903   0.925   0.998   1.016   1.025   1.141   1.255
 46 A'   47 A'   18 A"   48 A'   19 A"   49 A'   50 A'   51 A'                 
  1.441   1.493   1.515   1.554   1.559   1.631   1.665   1.885
 52 A'   20 A"   53 A'   21 A"   54 A'   55 A'   56 A'   22 A"                 
  2.016   2.048   2.161   2.394   2.399   2.623   2.696   2.981
 57 A'   23 A"   58 A'   59 A'   24 A"   60 A'   61 A'   62 A'                 
  3.028   3.318   4.004   4.051   4.148   4.189   4.225   4.270
 25 A"   63 A'   64 A'   26 A"   65 A'   27 A"   66 A'   28 A"                 
  4.364   4.401   4.447   4.463   4.474   4.479   4.540   4.700
 67 A'   29 A"   30 A"   68 A'   31 A"   69 A'   70 A'   71 A'                 
  4.799   5.044   5.464   6.487   6.501   6.532   6.908   6.966
 72 A'   73 A'   74 A'   32 A"   75 A'   76 A'   33 A"   77 A'                 
  7.147  28.894  29.481  29.491  29.515  29.833  29.841  29.841
 78 A'   79 A'   34 A"   80 A'   81 A'   35 A"   82 A'   36 A"                 
 29.866  29.949  36.522  37.065  68.739 130.540 130.548 130.577
 83 A'   84 A'   85 A'   86 A'   87 A'   37 A"   88 A'   89 A'                 
154.2821912.201
 90 A'   91 A'                                                                 

 Beta MOs, Restricted
 -- Occupied --                  
******* -180.92 -169.73 -169.73 -169.73  -37.98  -33.17  -33.16
  1 A'    2 A'    3 A'    1 A"    4 A'    5 A'    6 A'    2 A"                 
-33.160 -26.334 -24.351 -24.349 -24.349 -24.343 -24.343 -15.774
  7 A'    8 A'    9 A'    3 A"   10 A'    4 A"   11 A'   12 A'                 
-15.715  -7.294  -5.530  -5.514  -5.514  -2.454  -2.447  -2.447
 13 A'   14 A'   15 A'    5 A"   16 A'   17 A'    6 A"   18 A'                 
 -2.429  -2.429  -1.650  -1.411  -0.956  -0.846  -0.735  -0.719
  7 A"   19 A'   20 A'   21 A'   22 A'   23 A'   24 A'    8 A"                 
 -0.708  -0.600  -0.573  -0.468  -0.414  -0.413
 25 A'   26 A'    9 A"   27 A'   28 A'   10 A"                                 
 -- Virtual --                   
 -0.001   0.069   0.146   0.148   0.162   0.172   0.199   0.223
 29 A'   11 A"   30 A'   31 A'   32 A'   12 A"   33 A'   34 A'                 
  0.233   0.274   0.299   0.304   0.309   0.341   0.363   0.365
 13 A"   35 A'   36 A'   37 A'   14 A"   38 A'   39 A'   15 A"                 
  0.445   0.524   0.558   0.559   0.585   0.587   0.618   0.662
 40 A'   41 A'   42 A'   16 A"   43 A'   17 A"   44 A'   45 A'                 
  0.801   0.903   0.925   0.998   1.016   1.025   1.141   1.255
 46 A'   47 A'   18 A"   48 A'   19 A"   49 A'   50 A'   51 A'                 
  1.441   1.493   1.515   1.554   1.559   1.631   1.665   1.885
 52 A'   20 A"   53 A'   21 A"   54 A'   55 A'   56 A'   22 A"                 
  2.016   2.048   2.161   2.394   2.399   2.623   2.696   2.981
 57 A'   23 A"   58 A'   59 A'   24 A"   60 A'   61 A'   62 A'                 
  3.028   3.318   4.004   4.051   4.148   4.189   4.225   4.270
 25 A"   63 A'   64 A'   26 A"   65 A'   27 A"   66 A'   28 A"                 
  4.364   4.401   4.447   4.463   4.474   4.479   4.540   4.700
 67 A'   29 A"   30 A"   68 A'   31 A"   69 A'   70 A'   71 A'                 
  4.799   5.044   5.464   6.487   6.501   6.532   6.908   6.966
 72 A'   73 A'   74 A'   32 A"   75 A'   76 A'   33 A"   77 A'                 
  7.147  28.894  29.481  29.491  29.515  29.833  29.841  29.841
 78 A'   79 A'   34 A"   80 A'   81 A'   35 A"   82 A'   36 A"                 
 29.866  29.949  36.522  37.065  68.739 130.540 130.548 130.577
 83 A'   84 A'   85 A'   86 A'   87 A'   37 A"   88 A'   89 A'                 
154.2821912.201
 90 A'   91 A'                                                                 

 Occupation and symmetry of molecular orbitals

 Point group: Cs (2 irreducible representations).

                           A'   A"    All 
 ------------------------------------------
 All molecular orbitals:
  - Alpha                  91   37    128 
  - Beta                   91   37    128 
 ------------------------------------------
 Alpha orbitals:
  - Frozen occupied        16   5     21  
  - Active occupied        12   5     17  
  - Active virtual         63   27    90  
  - Frozen virtual         0    0     0   
 ------------------------------------------
 Beta orbitals:
  - Frozen occupied        16   5     21  
  - Active occupied        12   5     17  
  - Active virtual         63   27    90  
  - Frozen virtual         0    0     0   
 ------------------------------------------

 Import integrals:   CPU 0.00 s  wall 0.00 s

 Import integrals:   CPU 44.39 s  wall 9.25 s

 MP2 amplitudes:   CPU 0.17 s  wall 0.14 s

Running a double precision version
           CCSD T amplitudes will be solved using DIIS.

           Start     Size      MaxIter   EConv     TConv     
           3         7         100       1.00e-07  1.00e-05  
 ------------------------------------------------------------------------------
           Energy (a.u.)   Ediff      Tdiff       Comment
 ------------------------------------------------------------------------------
         -7125.82794030                           
     1   -7125.80180631   2.61e-02   7.72e-01     
     2   -7125.83032986   2.85e-02   1.05e-01     
     3   -7125.82768547   2.64e-03   4.74e-02     
     4   -7125.83078569   3.10e-03   1.93e-02     Switched to DIIS steps.
     5   -7125.83186738   1.08e-03   1.25e-02     
     6   -7125.83199724   1.30e-04   3.77e-03     
     7   -7125.83201202   1.48e-05   1.33e-03     
     8   -7125.83201514   3.12e-06   5.80e-04     
     9   -7125.83201933   4.19e-06   2.70e-04     
    10   -7125.83201898   3.46e-07   9.51e-05     
    11   -7125.83201983   8.45e-07   4.79e-05     
    12   -7125.83201962   2.04e-07   1.83e-05     
    13   -7125.83201967   4.63e-08   6.90e-06     
 ------------------------------------------------------------------------------
         -7125.83201967                           CCSD T converged.

End of double precision
 SCF energy                 = -7125.05872453
 MP2 energy                 = -7125.82794030
 CCSD correlation energy     =    -0.77329514
 CCSD total energy           = -7125.83201967

 CCSD  T1^2 = 0.0147  T2^2 = 0.2553  Leading amplitudes:

 Amplitude    Orbitals with energies
 -0.0248       9 (A") A                  ->    11 (A") A                  
              -0.5731                          0.0694                     
 -0.0248       9 (A") B                  ->    11 (A") B                  
              -0.5731                          0.0694                     
  0.0238       8 (A") A                  ->    11 (A") A                  
              -0.7189                          0.0694                     
  0.0238       8 (A") B                  ->    11 (A") B                  
              -0.7189                          0.0694                     

 Amplitude    Orbitals with energies
 -0.0851       9 (A") A      9 (A") B    ->    11 (A") A     11 (A") B    
              -0.5731       -0.5731            0.0694        0.0694       
  0.0851       9 (A") A      9 (A") B    ->    11 (A") B     11 (A") A    
              -0.5731       -0.5731            0.0694        0.0694       
  0.0851       9 (A") B      9 (A") A    ->    11 (A") A     11 (A") B    
              -0.5731       -0.5731            0.0694        0.0694       
 -0.0851       9 (A") B      9 (A") A    ->    11 (A") B     11 (A") A    
              -0.5731       -0.5731            0.0694        0.0694       

 Computing CCSD intemediates for later calculations in double precision
 Finished.

Running a double precision version
           CCSD Lambda amplitudes will be solved using DIIS.
           Start     Size      MaxIter   EConv     LConv     
           3         7         100       1.00e-07  1.00e-05  
 ------------------------------------------------------------------------------
            Enorm      Ldiff       Comment
 ------------------------------------------------------------------------------
     1     5.66e-02   3.85e-02     
     2     1.79e-02   6.07e-03     
     3     8.14e-03   1.27e-03     
     4     4.08e-03   1.18e-03     Switched to DIIS steps.
     5     1.44e-03   7.38e-04     
     6     7.34e-04   2.35e-04     
     7     2.80e-04   6.35e-05     
     8     1.14e-04   4.24e-06     
     9     4.16e-05   6.97e-06     
    10     1.45e-05   3.02e-06     
    11     6.23e-06   8.14e-07     
    12     2.54e-06   2.31e-07     
    13     1.16e-06   4.49e-08     
    14     6.06e-07   5.34e-08     
    15     2.87e-07   2.82e-08     
    16     1.68e-07   1.39e-08     
    17     9.07e-08   1.01e-08     
 ------------------------------------------------------------------------------
                                   CCSD Lambda converged.

 Computing density matrices in double precision...
           Orbital response amplitudes will be solved using DIIS.
           Start     Size      MaxIter   EConv     LConv     
           3         7         100       1.00e-06  1.00e-06  
 ------------------------------------------------------------------------------
            Enorm      Ldiff       Comment
 ------------------------------------------------------------------------------
     1     9.69e-02   5.48e-03     
     2     8.51e-02   9.47e-03     
     3     1.06e-01   2.80e-02     
     4     9.87e-03   4.62e-02     Switched to DIIS steps.
     5     4.13e-03   1.30e-05     
     6     8.29e-04   3.32e-05     
     7     4.03e-04   4.75e-05     
     8     8.50e-05   8.79e-05     
     9     3.28e-05   2.95e-06     
    10     1.43e-05   8.63e-06     
    11     2.64e-06   1.19e-06     
    12     1.62e-06   2.24e-07     
    13     6.64e-07   2.90e-07     
 ------------------------------------------------------------------------------
                                   Orbital response converged.

 Computing density matrices... Done.
 CCSD calculation:   CPU 429.37 s  wall 79.68 s

 Transferring MO TPDM to AO TPDM
 Transferring g2_o1o1o1o1
 Transferring g2_o1o1o1v1
 Transferring g2_o1o1v1v1
 Transferring g2_o1v1o1v1
 Transferring g2_o1v1v1v1
 Transferring g2_v1v1v1v1
 Adding separable TPDM
 Computing TPDM gradient
 --------------------------------------------------------
 2e gradient
  Atom          X               Y               Z
 --------------------------------------------------------
    1        -43.411493        4.324925       -0.000000  
    2         11.332553      -21.773299        0.000000  
    3         14.326018       19.398155       -0.000000  
    4         17.752922       -1.949781        0.000000  
 --------------------------------------------------------
 --------------------------------------------------------
 Final gradient
  Atom          X               Y               Z
 --------------------------------------------------------
    1        -43.411493        4.324925       -0.000000  
    2         11.332553      -21.773299        0.000000  
    3         14.326018       19.398155       -0.000000  
    4         17.752922       -1.949781        0.000000  
 --------------------------------------------------------
 Analytic gradient from two-electron contribution:   CPU 261.33 s  wall 80.28 s

 Total ccman2 time:   CPU 744.93 s  wall 172.42 s


 --------------------------------------------------------------
             Orbital Energies (a.u.) and Symmetries
 --------------------------------------------------------------

 Alpha MOs, Restricted
 -- Occupied --                  
******* -180.92 -169.73 -169.73  -37.98  -33.17  -33.16  -26.33
  1 A'    2 A'    3 A'    4 A'    5 A'    6 A'    7 A'    8 A'                 
-24.351 -24.349 -24.343 -15.774 -15.715  -7.294  -5.530  -5.514
  9 A'   10 A'   11 A'   12 A'   13 A'   14 A'   15 A'   16 A'                 
-169.73  -33.16  -24.35  -24.34   -5.51   -2.45   -2.45   -2.43
  1 A"    2 A"    3 A"    4 A"    5 A"   17 A'   18 A'   19 A'                 
 -1.650  -1.411  -0.956  -0.846  -0.735  -0.708  -0.600  -0.468
 20 A'   21 A'   22 A'   23 A'   24 A'   25 A'   26 A'   27 A'                 
 -0.414  -2.447  -2.429  -0.719  -0.573  -0.413
 28 A'    6 A"    7 A"    8 A"    9 A"   10 A"                                 
 -- Virtual --                   
 -0.001   0.146   0.148   0.162   0.199   0.223   0.274   0.299
 29 A'   30 A'   31 A'   32 A'   33 A'   34 A'   35 A'   36 A'                 
  0.304   0.341   0.363   0.445   0.524   0.558   0.585   0.618
 37 A'   38 A'   39 A'   40 A'   41 A'   42 A'   43 A'   44 A'                 
  0.662   0.801   0.903   0.998   1.025   1.141   1.255   1.441
 45 A'   46 A'   47 A'   48 A'   49 A'   50 A'   51 A'   52 A'                 
  1.515   1.559   1.631   1.665   2.016   2.161   2.394   2.623
 53 A'   54 A'   55 A'   56 A'   57 A'   58 A'   59 A'   60 A'                 
  2.696   2.981   3.318   4.004   4.148   4.225   4.364   4.463
 61 A'   62 A'   63 A'   64 A'   65 A'   66 A'   67 A'   68 A'                 
  4.479   4.540   4.700   4.799   5.044   5.464   6.501   6.532
 69 A'   70 A'   71 A'   72 A'   73 A'   74 A'   75 A'   76 A'                 
  6.966   7.147  28.894  29.491  29.515  29.841  29.866  29.949
 77 A'   78 A'   79 A'   80 A'   81 A'   82 A'   83 A'   84 A'                 
 36.522  37.065  68.739 130.548 130.577 154.2821912.201   0.069
 85 A'   86 A'   87 A'   88 A'   89 A'   90 A'   91 A'   11 A"                 
  0.172   0.233   0.309   0.365   0.559   0.587   0.925   1.016
 12 A"   13 A"   14 A"   15 A"   16 A"   17 A"   18 A"   19 A"                 
  1.493   1.554   1.885   2.048   2.399   3.028   4.051   4.189
 20 A"   21 A"   22 A"   23 A"   24 A"   25 A"   26 A"   27 A"                 
  4.270   4.401   4.447   4.474   6.487   6.908  29.481  29.833
 28 A"   29 A"   30 A"   31 A"   32 A"   33 A"   34 A"   35 A"                 
 29.841 130.540
 36 A"   37 A"                                                                 

 Beta MOs, Restricted
 -- Occupied --                  
******* -180.92 -169.73 -169.73  -37.98  -33.17  -33.16  -26.33
  1 A'    2 A'    3 A'    4 A'    5 A'    6 A'    7 A'    8 A'                 
-24.351 -24.349 -24.343 -15.774 -15.715  -7.294  -5.530  -5.514
  9 A'   10 A'   11 A'   12 A'   13 A'   14 A'   15 A'   16 A'                 
-169.73  -33.16  -24.35  -24.34   -5.51   -2.45   -2.45   -2.43
  1 A"    2 A"    3 A"    4 A"    5 A"   17 A'   18 A'   19 A'                 
 -1.650  -1.411  -0.956  -0.846  -0.735  -0.708  -0.600  -0.468
 20 A'   21 A'   22 A'   23 A'   24 A'   25 A'   26 A'   27 A'                 
 -0.414  -2.447  -2.429  -0.719  -0.573  -0.413
 28 A'    6 A"    7 A"    8 A"    9 A"   10 A"                                 
 -- Virtual --                   
 -0.001   0.146   0.148   0.162   0.199   0.223   0.274   0.299
 29 A'   30 A'   31 A'   32 A'   33 A'   34 A'   35 A'   36 A'                 
  0.304   0.341   0.363   0.445   0.524   0.558   0.585   0.618
 37 A'   38 A'   39 A'   40 A'   41 A'   42 A'   43 A'   44 A'                 
  0.662   0.801   0.903   0.998   1.025   1.141   1.255   1.441
 45 A'   46 A'   47 A'   48 A'   49 A'   50 A'   51 A'   52 A'                 
  1.515   1.559   1.631   1.665   2.016   2.161   2.394   2.623
 53 A'   54 A'   55 A'   56 A'   57 A'   58 A'   59 A'   60 A'                 
  2.696   2.981   3.318   4.004   4.148   4.225   4.364   4.463
 61 A'   62 A'   63 A'   64 A'   65 A'   66 A'   67 A'   68 A'                 
  4.479   4.540   4.700   4.799   5.044   5.464   6.501   6.532
 69 A'   70 A'   71 A'   72 A'   73 A'   74 A'   75 A'   76 A'                 
  6.966   7.147  28.894  29.491  29.515  29.841  29.866  29.949
 77 A'   78 A'   79 A'   80 A'   81 A'   82 A'   83 A'   84 A'                 
 36.522  37.065  68.739 130.548 130.577 154.2821912.201   0.069
 85 A'   86 A'   87 A'   88 A'   89 A'   90 A'   91 A'   11 A"                 
  0.172   0.233   0.309   0.365   0.559   0.587   0.925   1.016
 12 A"   13 A"   14 A"   15 A"   16 A"   17 A"   18 A"   19 A"                 
  1.493   1.554   1.885   2.048   2.399   3.028   4.051   4.189
 20 A"   21 A"   22 A"   23 A"   24 A"   25 A"   26 A"   27 A"                 
  4.270   4.401   4.447   4.474   6.487   6.908  29.481  29.833
 28 A"   29 A"   30 A"   31 A"   32 A"   33 A"   34 A"   35 A"                 
 29.841 130.540
 36 A"   37 A"                                                                 
 --------------------------------------------------------------

          Ground-State Mulliken Net Atomic Charges

     Atom                 Charge (a.u.)
  ----------------------------------------
      1 I                     0.187457
      2 N                     0.022662
      3 N                    -0.160861
      4 F                    -0.049258
  ----------------------------------------
  Sum of atomic charges =     0.000000

 -----------------------------------------------------------------
                    Cartesian Multipole Moments
 -----------------------------------------------------------------
    Charge (ESU x 10^10)
                 0.0000
    Dipole Moment (Debye)
         X       2.5867      Y      -0.2924      Z      -0.0000
       Tot       2.6031
    Quadrupole Moments (Debye-Ang)
        XX     -47.5268     XY      -0.3616     YY     -46.5198
        XZ       0.0000     YZ      -0.0000     ZZ     -44.1685
    Octopole Moments (Debye-Ang^2)
       XXX      48.9587    XXY      -2.4930    XYY       8.0621
       YYY      -0.6819    XXZ      -0.0000    XYZ      -0.0000
       YYZ      -0.0000    XZZ       4.1229    YZZ      -0.0965
       ZZZ      -0.0000
    Hexadecapole Moments (Debye-Ang^3)
      XXXX    -695.1403   XXXY      -5.3307   XXYY    -123.9417
      XYYY      -1.2261   YYYY     -75.0517   XXXZ       0.0000
      XXYZ       0.0000   XYYZ       0.0000   YYYZ      -0.0000
      XXZZ    -115.6947   XYZZ      -0.4269   YYZZ     -20.8870
      XZZZ       0.0000   YZZZ      -0.0000   ZZZZ     -53.0309
 -----------------------------------------------------------------
 DrvMan completing analytic gradient of the correlated energy
 Correlated dipole moment
            1
    1   1.0176747
    2  -0.1150352
    3  -0.0000000
 Energy read as -7125.832019669
 Full Analytical Gradient: (in a.u., or Hartree/Bohr)
             1             2             3             4
    1   -0.00000401    0.00002554    0.00003121   -0.00005274
    2   -0.00000870    0.00005980   -0.00006465    0.00001354
    3   -0.00000000   -0.00000000    0.00000000   -0.00000000
 Gradient time:  CPU 1.39 s  wall 1.40 s
 ######################################################
 ######################################################
 # Starting finite difference calculation for IDERIV  #
 Finite diff step size:  1.88973e-03 a.u.
 ----------------------------------------------------------------
             Standard Nuclear Orientation (Angstroms)
    I     Atom           X                Y                Z
 ----------------------------------------------------------------
    1      I       0.9284663961    -0.0172117159     0.0000000000
    2      N      -1.1254502726     0.5510664780    -0.0000000000
    3      N      -1.8244435754    -0.4405344035     0.0000000000
    4      F      -3.1673846731     0.0153884912    -0.0000000000
 ----------------------------------------------------------------
 Nuclear Repulsion Energy =   284.9091897286 hartrees
 There are       38 alpha and       38 beta electrons

                       Distance Matrix (Angstroms)
             I (  1)   N (  2)   N (  3)
   N (  2)  2.131083
   N (  3)  2.785268  1.213204
   F (  4)  4.095981  2.111030  1.418223

 Requested basis set is 6-311++G(d,p)
 There are 42 shells and 128 basis functions
 A cutoff of  1.0D-14 yielded    794 shell pairs
 There are      7603 function pairs (      8581 Cartesian)
 Smallest overlap matrix eigenvalue = 2.50E-04
 Guess MOs from SCF MO coefficient file

 -----------------------------------------------------------------------
  General SCF calculation program by
  Eric Jon Sundstrom, Paul Horn, Yuezhi Mao, Dmitri Zuev, Alec White,
  David Stuck, Shaama M.S., Shane Yost, Joonho Lee, David Small,
  Daniel Levine, Susi Lehtola, Hugh Burton, Evgeny Epifanovsky
 -----------------------------------------------------------------------
 Hartree-Fock
 using 6 threads for integral computing
 -------------------------------------------------------
 OpenMP Integral computing Module                
 Release: version 2.0, May 2017, Q-Chem Inc. Pleasanton 
 -------------------------------------------------------
 A restricted SCF calculation will be
 performed using DIIS
 SCF converges when DIIS error is below 1.0e-08
 ---------------------------------------
  Cycle       Energy         DIIS error
 ---------------------------------------
    1   -7125.0587020159      8.24e-06  
    2   -7125.0587021596      3.22e-06  
    3   -7125.0587021788      1.85e-06  
    4   -7125.0587021873      4.42e-07  
    5   -7125.0587021887      2.07e-07  
    6   -7125.0587021892      8.95e-08  
    7   -7125.0587021893      3.66e-08  
    8   -7125.0587021892      1.32e-08  
    9   -7125.0587021892      5.02e-09  Convergence criterion met
 ---------------------------------------
 SCF time:   CPU 5.21s  wall 1.00s 
 SCF   energy in the final basis set =    -7125.0587021892
 Total energy in the final basis set =    -7125.0587021892


 ------------------------------------------------------------------------------

   CCMAN2: suite of methods based on coupled cluster
           and equation of motion theories.

   Components:
   * libvmm-1.3-trunk
     by Evgeny Epifanovsky, Ilya Kaliman.
   * libtensor-2.5-trunk
     by Evgeny Epifanovsky, Michael Wormit, Dmitry Zuev, Sam Manzer, 
        Ilya Kaliman.
   * libcc-2.5-trunk
     by Evgeny Epifanovsky, Arik Landau, Tomasz Kus, Kirill Khistyaev, 
        Dmitry Zuev, Prashant Manohar, Xintian Feng, Anna Krylov, 
        Matthew Goldey, Alec White, Thomas Jagau, Kaushik Nanda, 
        Anastasia Gunina, Alexander Kunitsa, Joonho Lee.

   CCMAN original authors:
   Anna I. Krylov, C. David Sherrill, Steven R. Gwaltney,
   Edward F. C. Byrd (2000)
   Sergey V. Levchenko, Lyudmila V. Slipchenko, Tao Wang,
   Ana-Maria C. Cristian (2003)
   Piotr A. Pieniazek, C. Melania Oana, Evgeny Epifanovsky (2007)
   Prashant Manohar (2009)

 ------------------------------------------------------------------------------


 Allocating and initializing 63808MB of RAM...
 Calculation will run on 6 cores.


 Alpha MOs, Restricted
 -- Occupied --                  
******* -180.92 -169.73 -169.73 -169.73  -37.98  -33.17  -33.16
  1 A     2 A     3 A     4 A     5 A     6 A     7 A     8 A                  
-33.160 -26.334 -24.351 -24.349 -24.349 -24.343 -24.343 -15.774
  9 A    10 A    11 A    12 A    13 A    14 A    15 A    16 A                  
-15.715  -7.294  -5.530  -5.514  -5.514  -2.454  -2.447  -2.447
 17 A    18 A    19 A    20 A    21 A    22 A    23 A    24 A                  
 -2.429  -2.429  -1.650  -1.411  -0.956  -0.846  -0.735  -0.719
 25 A    26 A    27 A    28 A    29 A    30 A    31 A    32 A                  
 -0.708  -0.600  -0.573  -0.467  -0.414  -0.413
 33 A    34 A    35 A    36 A    37 A    38 A                                  
 -- Virtual --                   
 -0.001   0.069   0.146   0.148   0.162   0.172   0.199   0.223
 39 A    40 A    41 A    42 A    43 A    44 A    45 A    46 A                  
  0.233   0.274   0.299   0.304   0.309   0.341   0.363   0.365
 47 A    48 A    49 A    50 A    51 A    52 A    53 A    54 A                  
  0.445   0.524   0.558   0.559   0.585   0.587   0.618   0.662
 55 A    56 A    57 A    58 A    59 A    60 A    61 A    62 A                  
  0.800   0.903   0.925   0.998   1.016   1.025   1.142   1.255
 63 A    64 A    65 A    66 A    67 A    68 A    69 A    70 A                  
  1.441   1.493   1.515   1.554   1.559   1.631   1.665   1.885
 71 A    72 A    73 A    74 A    75 A    76 A    77 A    78 A                  
  2.016   2.048   2.160   2.394   2.399   2.623   2.696   2.981
 79 A    80 A    81 A    82 A    83 A    84 A    85 A    86 A                  
  3.028   3.318   4.004   4.051   4.148   4.189   4.225   4.270
 87 A    88 A    89 A    90 A    91 A    92 A    93 A    94 A                  
  4.364   4.401   4.447   4.463   4.474   4.479   4.540   4.700
 95 A    96 A    97 A    98 A    99 A   100 A   101 A   102 A                  
  4.799   5.044   5.464   6.487   6.501   6.532   6.908   6.966
103 A   104 A   105 A   106 A   107 A   108 A   109 A   110 A                  
  7.147  28.894  29.481  29.491  29.515  29.833  29.841  29.841
111 A   112 A   113 A   114 A   115 A   116 A   117 A   118 A                  
 29.866  29.949  36.522  37.065  68.739 130.540 130.548 130.577
119 A   120 A   121 A   122 A   123 A   124 A   125 A   126 A                  
154.2821912.201
127 A   128 A                                                                  

 Beta MOs, Restricted
 -- Occupied --                  
******* -180.92 -169.73 -169.73 -169.73  -37.98  -33.17  -33.16
  1 A     2 A     3 A     4 A     5 A     6 A     7 A     8 A                  
-33.160 -26.334 -24.351 -24.349 -24.349 -24.343 -24.343 -15.774
  9 A    10 A    11 A    12 A    13 A    14 A    15 A    16 A                  
-15.715  -7.294  -5.530  -5.514  -5.514  -2.454  -2.447  -2.447
 17 A    18 A    19 A    20 A    21 A    22 A    23 A    24 A                  
 -2.429  -2.429  -1.650  -1.411  -0.956  -0.846  -0.735  -0.719
 25 A    26 A    27 A    28 A    29 A    30 A    31 A    32 A                  
 -0.708  -0.600  -0.573  -0.467  -0.414  -0.413
 33 A    34 A    35 A    36 A    37 A    38 A                                  
 -- Virtual --                   
 -0.001   0.069   0.146   0.148   0.162   0.172   0.199   0.223
 39 A    40 A    41 A    42 A    43 A    44 A    45 A    46 A                  
  0.233   0.274   0.299   0.304   0.309   0.341   0.363   0.365
 47 A    48 A    49 A    50 A    51 A    52 A    53 A    54 A                  
  0.445   0.524   0.558   0.559   0.585   0.587   0.618   0.662
 55 A    56 A    57 A    58 A    59 A    60 A    61 A    62 A                  
  0.800   0.903   0.925   0.998   1.016   1.025   1.142   1.255
 63 A    64 A    65 A    66 A    67 A    68 A    69 A    70 A                  
  1.441   1.493   1.515   1.554   1.559   1.631   1.665   1.885
 71 A    72 A    73 A    74 A    75 A    76 A    77 A    78 A                  
  2.016   2.048   2.160   2.394   2.399   2.623   2.696   2.981
 79 A    80 A    81 A    82 A    83 A    84 A    85 A    86 A                  
  3.028   3.318   4.004   4.051   4.148   4.189   4.225   4.270
 87 A    88 A    89 A    90 A    91 A    92 A    93 A    94 A                  
  4.364   4.401   4.447   4.463   4.474   4.479   4.540   4.700
 95 A    96 A    97 A    98 A    99 A   100 A   101 A   102 A                  
  4.799   5.044   5.464   6.487   6.501   6.532   6.908   6.966
103 A   104 A   105 A   106 A   107 A   108 A   109 A   110 A                  
  7.147  28.894  29.481  29.491  29.515  29.833  29.841  29.841
111 A   112 A   113 A   114 A   115 A   116 A   117 A   118 A                  
 29.866  29.949  36.522  37.065  68.739 130.540 130.548 130.577
119 A   120 A   121 A   122 A   123 A   124 A   125 A   126 A                  
154.2821912.201
127 A   128 A                                                                  

 Occupation and symmetry of molecular orbitals

 Point group: C1 (1 irreducible representation).

                           A     All 
 -------------------------------------
 All molecular orbitals:
  - Alpha                  128   128 
  - Beta                   128   128 
 -------------------------------------
 Alpha orbitals:
  - Frozen occupied        21    21  
  - Active occupied        17    17  
  - Active virtual         90    90  
  - Frozen virtual         0     0   
 -------------------------------------
 Beta orbitals:
  - Frozen occupied        21    21  
  - Active occupied        17    17  
  - Active virtual         90    90  
  - Frozen virtual         0     0   
 -------------------------------------

 Import integrals:   CPU 0.00 s  wall 0.00 s

 Import integrals:   CPU 51.79 s  wall 11.36 s

 MP2 amplitudes:   CPU 0.19 s  wall 0.17 s

Running a double precision version
           CCSD T amplitudes will be solved using DIIS.

           Start     Size      MaxIter   EConv     TConv     
           3         7         100       1.00e-07  1.00e-05  
 ------------------------------------------------------------------------------
           Energy (a.u.)   Ediff      Tdiff       Comment
 ------------------------------------------------------------------------------
         -7125.82793768                           
     1   -7125.80179846   2.61e-02   7.72e-01     
     2   -7125.83032890   2.85e-02   1.05e-01     
     3   -7125.82768326   2.65e-03   4.75e-02     
     4   -7125.83078485   3.10e-03   1.93e-02     Switched to DIIS steps.
     5   -7125.83186707   1.08e-03   1.25e-02     
     6   -7125.83199703   1.30e-04   3.78e-03     
     7   -7125.83201182   1.48e-05   1.33e-03     
     8   -7125.83201494   3.11e-06   5.81e-04     
     9   -7125.83201913   4.19e-06   2.70e-04     
    10   -7125.83201878   3.49e-07   9.51e-05     
    11   -7125.83201962   8.46e-07   4.79e-05     
    12   -7125.83201942   2.04e-07   1.83e-05     
    13   -7125.83201946   4.60e-08   6.94e-06     
 ------------------------------------------------------------------------------
         -7125.83201946                           CCSD T converged.

End of double precision
 SCF energy                 = -7125.05870219
 MP2 energy                 = -7125.82793768
 CCSD correlation energy     =    -0.77331727
 CCSD total energy           = -7125.83201946

 CCSD  T1^2 = 0.0147  T2^2 = 0.2554  Leading amplitudes:

 Amplitude    Orbitals with energies
  0.0247       35 (A) A                  ->    40 (A) A                   
              -0.5730                          0.0694                     
  0.0247       35 (A) B                  ->    40 (A) B                   
              -0.5730                          0.0694                     
  0.0238       32 (A) A                  ->    40 (A) A                   
              -0.7189                          0.0694                     
  0.0238       32 (A) B                  ->    40 (A) B                   
              -0.7189                          0.0694                     

 Amplitude    Orbitals with energies
 -0.0852       35 (A) A      35 (A) B    ->    40 (A) A      40 (A) B     
              -0.5730       -0.5730            0.0694        0.0694       
  0.0852       35 (A) A      35 (A) B    ->    40 (A) B      40 (A) A     
              -0.5730       -0.5730            0.0694        0.0694       
  0.0852       35 (A) B      35 (A) A    ->    40 (A) A      40 (A) B     
              -0.5730       -0.5730            0.0694        0.0694       
 -0.0852       35 (A) B      35 (A) A    ->    40 (A) B      40 (A) A     
              -0.5730       -0.5730            0.0694        0.0694       

 Computing CCSD intemediates for later calculations in double precision
 Finished.

Running a double precision version
           CCSD Lambda amplitudes will be solved using DIIS.
           Start     Size      MaxIter   EConv     LConv     
           3         7         100       1.00e-07  1.00e-05  
 ------------------------------------------------------------------------------
            Enorm      Ldiff       Comment
 ------------------------------------------------------------------------------
     1     5.67e-02   3.85e-02     
     2     1.79e-02   6.07e-03     
     3     8.14e-03   1.27e-03     
     4     4.08e-03   1.18e-03     Switched to DIIS steps.
     5     1.44e-03   7.39e-04     
     6     7.34e-04   2.35e-04     
     7     2.80e-04   6.36e-05     
     8     1.14e-04   4.27e-06     
     9     4.17e-05   6.96e-06     
    10     1.45e-05   3.02e-06     
    11     6.23e-06   8.14e-07     
    12     2.54e-06   2.29e-07     
    13     1.16e-06   4.43e-08     
    14     6.02e-07   5.27e-08     
    15     2.84e-07   2.78e-08     
    16     1.66e-07   1.36e-08     
    17     8.98e-08   9.90e-09     
 ------------------------------------------------------------------------------
                                   CCSD Lambda converged.

 Computing density matrices in double precision...
           Orbital response amplitudes will be solved using DIIS.
           Start     Size      MaxIter   EConv     LConv     
           3         7         100       1.00e-06  1.00e-06  
 ------------------------------------------------------------------------------
            Enorm      Ldiff       Comment
 ------------------------------------------------------------------------------
     1     9.69e-02   5.48e-03     
     2     8.51e-02   9.43e-03     
     3     1.06e-01   2.80e-02     
     4     9.91e-03   4.63e-02     Switched to DIIS steps.
     5     4.14e-03   1.54e-06     
     6     8.28e-04   3.18e-05     
     7     4.03e-04   4.76e-05     
     8     8.47e-05   8.75e-05     
     9     3.23e-05   2.70e-06     
    10     1.44e-05   8.57e-06     
    11     2.64e-06   1.24e-06     
    12     1.62e-06   2.16e-07     
    13     6.64e-07   2.90e-07     
 ------------------------------------------------------------------------------
                                   Orbital response converged.

 Computing density matrices... Done.
 CCSD calculation:   CPU 1387.67 s  wall 241.18 s

 Transferring MO TPDM to AO TPDM
 Transferring g2_o1o1o1o1
 Transferring g2_o1o1o1v1
 Transferring g2_o1o1v1v1
 Transferring g2_o1v1o1v1
 Transferring g2_o1v1v1v1
 Transferring g2_v1v1v1v1
 Adding separable TPDM
 Computing TPDM gradient
 --------------------------------------------------------
 2e gradient
  Atom          X               Y               Z
 --------------------------------------------------------
    1        -43.388076        4.318691       -0.000000  
    2         11.318187      -21.763878       -0.000000  
    3         14.320597       19.394300        0.000000  
    4         17.749293       -1.949113        0.000000  
 --------------------------------------------------------
 --------------------------------------------------------
 Final gradient
  Atom          X               Y               Z
 --------------------------------------------------------
    1        -43.388076        4.318691       -0.000000  
    2         11.318187      -21.763878       -0.000000  
    3         14.320597       19.394300        0.000000  
    4         17.749293       -1.949113        0.000000  
 --------------------------------------------------------
 Analytic gradient from two-electron contribution:   CPU 269.29 s  wall 77.39 s

 Total ccman2 time:   CPU 1719.38 s  wall 333.16 s


 --------------------------------------------------------------

                    Orbital Energies (a.u.)
 --------------------------------------------------------------

 Alpha MOs
 -- Occupied --
*******-180.924-169.731-169.729-169.729 -37.978 -33.167 -33.160
-33.160 -26.334 -24.351 -24.349 -24.349 -24.343 -24.343 -15.774
-15.715  -7.294  -5.530  -5.514  -5.514  -2.454  -2.447  -2.447
 -2.429  -2.429  -1.650  -1.411  -0.956  -0.846  -0.735  -0.719
 -0.708  -0.600  -0.573  -0.467  -0.414  -0.413
 -- Virtual --
 -0.001   0.069   0.146   0.148   0.162   0.172   0.199   0.223
  0.233   0.274   0.299   0.304   0.309   0.341   0.363   0.365
  0.445   0.524   0.558   0.559   0.585   0.587   0.618   0.662
  0.800   0.903   0.925   0.998   1.016   1.025   1.142   1.255
  1.441   1.493   1.515   1.554   1.559   1.631   1.665   1.885
  2.016   2.048   2.160   2.394   2.399   2.623   2.696   2.981
  3.028   3.318   4.004   4.051   4.148   4.189   4.225   4.270
  4.364   4.401   4.447   4.463   4.474   4.479   4.540   4.700
  4.799   5.044   5.464   6.487   6.501   6.532   6.908   6.966
  7.147  28.894  29.481  29.491  29.515  29.833  29.841  29.841
 29.866  29.949  36.522  37.065  68.739 130.540 130.548 130.577
154.2821912.201
 --------------------------------------------------------------

          Ground-State Mulliken Net Atomic Charges

     Atom                 Charge (a.u.)
  ----------------------------------------
      1 I                     0.187244
      2 N                     0.022841
      3 N                    -0.160893
      4 F                    -0.049193
  ----------------------------------------
  Sum of atomic charges =     0.000000

 -----------------------------------------------------------------
                    Cartesian Multipole Moments
 -----------------------------------------------------------------
    Charge (ESU x 10^10)
                -0.0000
    Dipole Moment (Debye)
         X       2.5859      Y      -0.2923      Z       0.0000
       Tot       2.6023
    Quadrupole Moments (Debye-Ang)
        XX     -47.5210     XY      -0.3617     YY     -46.5206
        XZ      -0.0000     YZ       0.0000     ZZ     -44.1698
    Octopole Moments (Debye-Ang^2)
       XXX      48.8718    XXY      -2.4919    XYY       8.0319
       YYY      -0.6825    XXZ       0.0000    XYZ       0.0000
       YYZ       0.0000    XZZ       4.0937    YZZ      -0.0967
       ZZZ       0.0000
    Hexadecapole Moments (Debye-Ang^3)
      XXXX    -695.3745   XXXY      -5.3326   XXYY    -123.9933
      XYYY      -1.2246   YYYY     -75.0542   XXXZ       0.0000
      XXYZ      -0.0000   XYYZ      -0.0000   YYYZ       0.0000
      XXZZ    -115.7483   XYZZ      -0.4261   YYZZ     -20.8882
      XZZZ      -0.0000   YZZZ       0.0000   ZZZZ     -53.0349
 -----------------------------------------------------------------
 DrvMan completing analytic gradient of the correlated energy
 Correlated dipole moment
            1
    1   1.0173613
    2  -0.1149952
    3   0.0000000
 Energy read as -7125.832019464
 Full Analytical Gradient: (in a.u., or Hartree/Bohr)
             1             2             3             4
    1    0.00022582   -0.00011390   -0.00006326   -0.00004867
    2   -0.00004017    0.00010587   -0.00006774    0.00000204
    3    0.00000000   -0.00000000    0.00000000   -0.00000000
 Gradient time:  CPU 1.36 s  wall 1.38 s
 ----------------------------------------------------------------
             Standard Nuclear Orientation (Angstroms)
    I     Atom           X                Y                Z
 ----------------------------------------------------------------
    1      I       0.9264663961    -0.0172117159     0.0000000000
    2      N      -1.1254502726     0.5510664780    -0.0000000000
    3      N      -1.8244435754    -0.4405344035     0.0000000000
    4      F      -3.1673846731     0.0153884912    -0.0000000000
 ----------------------------------------------------------------
 Nuclear Repulsion Energy =   285.0727552050 hartrees
 There are       38 alpha and       38 beta electrons

                       Distance Matrix (Angstroms)
             I (  1)   N (  2)   N (  3)
   N (  2)  2.129155
   N (  3)  2.783291  1.213204
   F (  4)  4.093981  2.111030  1.418223

 Requested basis set is 6-311++G(d,p)
 There are 42 shells and 128 basis functions
 A cutoff of  1.0D-14 yielded    794 shell pairs
 There are      7603 function pairs (      8581 Cartesian)
 Smallest overlap matrix eigenvalue = 2.50E-04
 Guess MOs from SCF MO coefficient file

 -----------------------------------------------------------------------
  General SCF calculation program by
  Eric Jon Sundstrom, Paul Horn, Yuezhi Mao, Dmitri Zuev, Alec White,
  David Stuck, Shaama M.S., Shane Yost, Joonho Lee, David Small,
  Daniel Levine, Susi Lehtola, Hugh Burton, Evgeny Epifanovsky
 -----------------------------------------------------------------------
 Hartree-Fock
 using 6 threads for integral computing
 -------------------------------------------------------
 OpenMP Integral computing Module                
 Release: version 2.0, May 2017, Q-Chem Inc. Pleasanton 
 -------------------------------------------------------
 A restricted SCF calculation will be
 performed using DIIS
 SCF converges when DIIS error is below 1.0e-08
 ---------------------------------------
  Cycle       Energy         DIIS error
 ---------------------------------------
    1   -7125.0587456759      1.65e-05  
    2   -7125.0587462507      6.45e-06  
    3   -7125.0587463284      3.70e-06  
    4   -7125.0587463620      8.84e-07  
    5   -7125.0587463678      4.13e-07  
    6   -7125.0587463693      1.79e-07  
    7   -7125.0587463696      7.31e-08  
    8   -7125.0587463697      2.64e-08  
    9   -7125.0587463698      1.00e-08  
   10   -7125.0587463697      3.87e-09  Convergence criterion met
 ---------------------------------------
 SCF time:   CPU 5.84s  wall 1.00s 
 SCF   energy in the final basis set =    -7125.0587463697
 Total energy in the final basis set =    -7125.0587463697


 ------------------------------------------------------------------------------

   CCMAN2: suite of methods based on coupled cluster
           and equation of motion theories.

   Components:
   * libvmm-1.3-trunk
     by Evgeny Epifanovsky, Ilya Kaliman.
   * libtensor-2.5-trunk
     by Evgeny Epifanovsky, Michael Wormit, Dmitry Zuev, Sam Manzer, 
        Ilya Kaliman.
   * libcc-2.5-trunk
     by Evgeny Epifanovsky, Arik Landau, Tomasz Kus, Kirill Khistyaev, 
        Dmitry Zuev, Prashant Manohar, Xintian Feng, Anna Krylov, 
        Matthew Goldey, Alec White, Thomas Jagau, Kaushik Nanda, 
        Anastasia Gunina, Alexander Kunitsa, Joonho Lee.

   CCMAN original authors:
   Anna I. Krylov, C. David Sherrill, Steven R. Gwaltney,
   Edward F. C. Byrd (2000)
   Sergey V. Levchenko, Lyudmila V. Slipchenko, Tao Wang,
   Ana-Maria C. Cristian (2003)
   Piotr A. Pieniazek, C. Melania Oana, Evgeny Epifanovsky (2007)
   Prashant Manohar (2009)

 ------------------------------------------------------------------------------


 Allocating and initializing 63808MB of RAM...
 Calculation will run on 6 cores.


 Alpha MOs, Restricted
 -- Occupied --                  
******* -180.92 -169.73 -169.73 -169.73  -37.98  -33.17  -33.16
  1 A     2 A     3 A     4 A     5 A     6 A     7 A     8 A                  
-33.160 -26.334 -24.351 -24.349 -24.349 -24.343 -24.343 -15.774
  9 A    10 A    11 A    12 A    13 A    14 A    15 A    16 A                  
-15.715  -7.294  -5.530  -5.514  -5.514  -2.454  -2.447  -2.447
 17 A    18 A    19 A    20 A    21 A    22 A    23 A    24 A                  
 -2.429  -2.429  -1.650  -1.411  -0.957  -0.846  -0.735  -0.719
 25 A    26 A    27 A    28 A    29 A    30 A    31 A    32 A                  
 -0.708  -0.600  -0.573  -0.468  -0.414  -0.413
 33 A    34 A    35 A    36 A    37 A    38 A                                  
 -- Virtual --                   
 -0.001   0.069   0.146   0.148   0.162   0.172   0.199   0.223
 39 A    40 A    41 A    42 A    43 A    44 A    45 A    46 A                  
  0.233   0.274   0.299   0.304   0.309   0.341   0.363   0.365
 47 A    48 A    49 A    50 A    51 A    52 A    53 A    54 A                  
  0.445   0.524   0.558   0.559   0.585   0.587   0.618   0.662
 55 A    56 A    57 A    58 A    59 A    60 A    61 A    62 A                  
  0.801   0.903   0.925   0.998   1.016   1.025   1.141   1.255
 63 A    64 A    65 A    66 A    67 A    68 A    69 A    70 A                  
  1.441   1.493   1.515   1.554   1.559   1.631   1.666   1.885
 71 A    72 A    73 A    74 A    75 A    76 A    77 A    78 A                  
  2.016   2.048   2.161   2.394   2.399   2.623   2.696   2.981
 79 A    80 A    81 A    82 A    83 A    84 A    85 A    86 A                  
  3.028   3.318   4.004   4.051   4.148   4.189   4.225   4.270
 87 A    88 A    89 A    90 A    91 A    92 A    93 A    94 A                  
  4.364   4.401   4.447   4.464   4.474   4.479   4.540   4.700
 95 A    96 A    97 A    98 A    99 A   100 A   101 A   102 A                  
  4.800   5.044   5.464   6.487   6.501   6.532   6.908   6.966
103 A   104 A   105 A   106 A   107 A   108 A   109 A   110 A                  
  7.147  28.894  29.481  29.491  29.515  29.833  29.841  29.841
111 A   112 A   113 A   114 A   115 A   116 A   117 A   118 A                  
 29.867  29.950  36.522  37.065  68.739 130.540 130.548 130.577
119 A   120 A   121 A   122 A   123 A   124 A   125 A   126 A                  
154.2821912.201
127 A   128 A                                                                  

 Beta MOs, Restricted
 -- Occupied --                  
******* -180.92 -169.73 -169.73 -169.73  -37.98  -33.17  -33.16
  1 A     2 A     3 A     4 A     5 A     6 A     7 A     8 A                  
-33.160 -26.334 -24.351 -24.349 -24.349 -24.343 -24.343 -15.774
  9 A    10 A    11 A    12 A    13 A    14 A    15 A    16 A                  
-15.715  -7.294  -5.530  -5.514  -5.514  -2.454  -2.447  -2.447
 17 A    18 A    19 A    20 A    21 A    22 A    23 A    24 A                  
 -2.429  -2.429  -1.650  -1.411  -0.957  -0.846  -0.735  -0.719
 25 A    26 A    27 A    28 A    29 A    30 A    31 A    32 A                  
 -0.708  -0.600  -0.573  -0.468  -0.414  -0.413
 33 A    34 A    35 A    36 A    37 A    38 A                                  
 -- Virtual --                   
 -0.001   0.069   0.146   0.148   0.162   0.172   0.199   0.223
 39 A    40 A    41 A    42 A    43 A    44 A    45 A    46 A                  
  0.233   0.274   0.299   0.304   0.309   0.341   0.363   0.365
 47 A    48 A    49 A    50 A    51 A    52 A    53 A    54 A                  
  0.445   0.524   0.558   0.559   0.585   0.587   0.618   0.662
 55 A    56 A    57 A    58 A    59 A    60 A    61 A    62 A                  
  0.801   0.903   0.925   0.998   1.016   1.025   1.141   1.255
 63 A    64 A    65 A    66 A    67 A    68 A    69 A    70 A                  
  1.441   1.493   1.515   1.554   1.559   1.631   1.666   1.885
 71 A    72 A    73 A    74 A    75 A    76 A    77 A    78 A                  
  2.016   2.048   2.161   2.394   2.399   2.623   2.696   2.981
 79 A    80 A    81 A    82 A    83 A    84 A    85 A    86 A                  
  3.028   3.318   4.004   4.051   4.148   4.189   4.225   4.270
 87 A    88 A    89 A    90 A    91 A    92 A    93 A    94 A                  
  4.364   4.401   4.447   4.464   4.474   4.479   4.540   4.700
 95 A    96 A    97 A    98 A    99 A   100 A   101 A   102 A                  
  4.800   5.044   5.464   6.487   6.501   6.532   6.908   6.966
103 A   104 A   105 A   106 A   107 A   108 A   109 A   110 A                  
  7.147  28.894  29.481  29.491  29.515  29.833  29.841  29.841
111 A   112 A   113 A   114 A   115 A   116 A   117 A   118 A                  
 29.867  29.950  36.522  37.065  68.739 130.540 130.548 130.577
119 A   120 A   121 A   122 A   123 A   124 A   125 A   126 A                  
154.2821912.201
127 A   128 A                                                                  

 Occupation and symmetry of molecular orbitals

 Point group: C1 (1 irreducible representation).

                           A     All 
 -------------------------------------
 All molecular orbitals:
  - Alpha                  128   128 
  - Beta                   128   128 
 -------------------------------------
 Alpha orbitals:
  - Frozen occupied        21    21  
  - Active occupied        17    17  
  - Active virtual         90    90  
  - Frozen virtual         0     0   
 -------------------------------------
 Beta orbitals:
  - Frozen occupied        21    21  
  - Active occupied        17    17  
  - Active virtual         90    90  
  - Frozen virtual         0     0   
 -------------------------------------

 Import integrals:   CPU 0.00 s  wall 0.00 s

 Import integrals:   CPU 52.06 s  wall 11.87 s

 MP2 amplitudes:   CPU 0.13 s  wall 0.10 s

Running a double precision version
           CCSD T amplitudes will be solved using DIIS.

           Start     Size      MaxIter   EConv     TConv     
           3         7         100       1.00e-07  1.00e-05  
 ------------------------------------------------------------------------------
           Energy (a.u.)   Ediff      Tdiff       Comment
 ------------------------------------------------------------------------------
         -7125.82794251                           
     1   -7125.80181371   2.61e-02   7.72e-01     
     2   -7125.83033039   2.85e-02   1.05e-01     
     3   -7125.82768725   2.64e-03   4.74e-02     
     4   -7125.83078611   3.10e-03   1.93e-02     Switched to DIIS steps.
     5   -7125.83186726   1.08e-03   1.25e-02     
     6   -7125.83199701   1.30e-04   3.77e-03     
     7   -7125.83201180   1.48e-05   1.33e-03     
     8   -7125.83201492   3.12e-06   5.79e-04     
     9   -7125.83201910   4.18e-06   2.70e-04     
    10   -7125.83201876   3.44e-07   9.50e-05     
    11   -7125.83201960   8.45e-07   4.78e-05     
    12   -7125.83201940   2.03e-07   1.82e-05     
    13   -7125.83201945   4.65e-08   6.85e-06     
 ------------------------------------------------------------------------------
         -7125.83201945                           CCSD T converged.

End of double precision
 SCF energy                 = -7125.05874637
 MP2 energy                 = -7125.82794251
 CCSD correlation energy     =    -0.77327308
 CCSD total energy           = -7125.83201945

 CCSD  T1^2 = 0.0147  T2^2 = 0.2553  Leading amplitudes:

 Amplitude    Orbitals with energies
  0.0248       35 (A) A                  ->    40 (A) A                   
              -0.5731                          0.0694                     
  0.0248       35 (A) B                  ->    40 (A) B                   
              -0.5731                          0.0694                     
 -0.0238       32 (A) A                  ->    40 (A) A                   
              -0.7189                          0.0694                     
 -0.0238       32 (A) B                  ->    40 (A) B                   
              -0.7189                          0.0694                     

 Amplitude    Orbitals with energies
 -0.0851       35 (A) A      35 (A) B    ->    40 (A) A      40 (A) B     
              -0.5731       -0.5731            0.0694        0.0694       
  0.0851       35 (A) A      35 (A) B    ->    40 (A) B      40 (A) A     
              -0.5731       -0.5731            0.0694        0.0694       
  0.0851       35 (A) B      35 (A) A    ->    40 (A) A      40 (A) B     
              -0.5731       -0.5731            0.0694        0.0694       
 -0.0851       35 (A) B      35 (A) A    ->    40 (A) B      40 (A) A     
              -0.5731       -0.5731            0.0694        0.0694       

 Computing CCSD intemediates for later calculations in double precision
 Finished.

Running a double precision version
           CCSD Lambda amplitudes will be solved using DIIS.
           Start     Size      MaxIter   EConv     LConv     
           3         7         100       1.00e-07  1.00e-05  
 ------------------------------------------------------------------------------
            Enorm      Ldiff       Comment
 ------------------------------------------------------------------------------
     1     5.66e-02   3.85e-02     
     2     1.79e-02   6.07e-03     
     3     8.14e-03   1.27e-03     
     4     4.08e-03   1.18e-03     Switched to DIIS steps.
     5     1.44e-03   7.38e-04     
     6     7.33e-04   2.35e-04     
     7     2.80e-04   6.34e-05     
     8     1.14e-04   4.20e-06     
     9     4.16e-05   6.98e-06     
    10     1.45e-05   3.02e-06     
    11     6.24e-06   8.15e-07     
    12     2.54e-06   2.32e-07     
    13     1.17e-06   4.54e-08     
    14     6.11e-07   5.41e-08     
    15     2.91e-07   2.86e-08     
    16     1.70e-07   1.42e-08     
    17     9.15e-08   1.03e-08     
 ------------------------------------------------------------------------------
                                   CCSD Lambda converged.

 Computing density matrices in double precision...
           Orbital response amplitudes will be solved using DIIS.
           Start     Size      MaxIter   EConv     LConv     
           3         7         100       1.00e-06  1.00e-06  
 ------------------------------------------------------------------------------
            Enorm      Ldiff       Comment
 ------------------------------------------------------------------------------
     1     9.69e-02   5.49e-03     
     2     8.50e-02   9.51e-03     
     3     1.05e-01   2.80e-02     
     4     9.82e-03   4.62e-02     Switched to DIIS steps.
     5     4.12e-03   2.75e-05     
     6     8.30e-04   3.47e-05     
     7     4.04e-04   4.75e-05     
     8     8.52e-05   8.82e-05     
     9     3.33e-05   3.20e-06     
    10     1.43e-05   8.68e-06     
    11     2.64e-06   1.15e-06     
    12     1.61e-06   2.31e-07     
    13     6.65e-07   2.90e-07     
 ------------------------------------------------------------------------------
                                   Orbital response converged.

 Computing density matrices... Done.
 CCSD calculation:   CPU 1384.24 s  wall 240.40 s

 Transferring MO TPDM to AO TPDM
 Transferring g2_o1o1o1o1
 Transferring g2_o1o1o1v1
 Transferring g2_o1o1v1v1
 Transferring g2_o1v1o1v1
 Transferring g2_o1v1v1v1
 Transferring g2_v1v1v1v1
 Adding separable TPDM
 Computing TPDM gradient
 --------------------------------------------------------
 2e gradient
  Atom          X               Y               Z
 --------------------------------------------------------
    1        -43.434914        4.331167        0.000000  
    2         11.346926      -21.782733       -0.000000  
    3         14.331433       19.402015       -0.000000  
    4         17.756555       -1.950450        0.000000  
 --------------------------------------------------------
 --------------------------------------------------------
 Final gradient
  Atom          X               Y               Z
 --------------------------------------------------------
    1        -43.434914        4.331167        0.000000  
    2         11.346926      -21.782733       -0.000000  
    3         14.331433       19.402015       -0.000000  
    4         17.756555       -1.950450        0.000000  
 --------------------------------------------------------
 Analytic gradient from two-electron contribution:   CPU 268.98 s  wall 80.42 s

 Total ccman2 time:   CPU 1711.97 s  wall 334.72 s


 --------------------------------------------------------------

                    Orbital Energies (a.u.)
 --------------------------------------------------------------

 Alpha MOs
 -- Occupied --
*******-180.924-169.731-169.729-169.729 -37.978 -33.167 -33.160
-33.160 -26.334 -24.351 -24.349 -24.349 -24.343 -24.343 -15.774
-15.715  -7.294  -5.530  -5.514  -5.514  -2.454  -2.447  -2.447
 -2.429  -2.429  -1.650  -1.411  -0.957  -0.846  -0.735  -0.719
 -0.708  -0.600  -0.573  -0.468  -0.414  -0.413
 -- Virtual --
 -0.001   0.069   0.146   0.148   0.162   0.172   0.199   0.223
  0.233   0.274   0.299   0.304   0.309   0.341   0.363   0.365
  0.445   0.524   0.558   0.559   0.585   0.587   0.618   0.662
  0.801   0.903   0.925   0.998   1.016   1.025   1.141   1.255
  1.441   1.493   1.515   1.554   1.559   1.631   1.666   1.885
  2.016   2.048   2.161   2.394   2.399   2.623   2.696   2.981
  3.028   3.318   4.004   4.051   4.148   4.189   4.225   4.270
  4.364   4.401   4.447   4.464   4.474   4.479   4.540   4.700
  4.800   5.044   5.464   6.487   6.501   6.532   6.908   6.966
  7.147  28.894  29.481  29.491  29.515  29.833  29.841  29.841
 29.867  29.950  36.522  37.065  68.739 130.540 130.548 130.577
154.2821912.201
 --------------------------------------------------------------

          Ground-State Mulliken Net Atomic Charges

     Atom                 Charge (a.u.)
  ----------------------------------------
      1 I                     0.187669
      2 N                     0.022481
      3 N                    -0.160828
      4 F                    -0.049323
  ----------------------------------------
  Sum of atomic charges =     0.000000

 -----------------------------------------------------------------
                    Cartesian Multipole Moments
 -----------------------------------------------------------------
    Charge (ESU x 10^10)
                -0.0000
    Dipole Moment (Debye)
         X       2.5875      Y      -0.2925      Z      -0.0000
       Tot       2.6039
    Quadrupole Moments (Debye-Ang)
        XX     -47.5327     XY      -0.3615     YY     -46.5191
        XZ       0.0000     YZ      -0.0000     ZZ     -44.1671
    Octopole Moments (Debye-Ang^2)
       XXX      49.0455    XXY      -2.4942    XYY       8.0922
       YYY      -0.6813    XXZ      -0.0000    XYZ      -0.0000
       YYZ       0.0000    XZZ       4.1521    YZZ      -0.0963
       ZZZ      -0.0000
    Hexadecapole Moments (Debye-Ang^3)
      XXXX    -694.9063   XXXY      -5.3289   XXYY    -123.8901
      XYYY      -1.2277   YYYY     -75.0491   XXXZ       0.0000
      XXYZ      -0.0000   XYYZ       0.0000   YYYZ      -0.0000
      XXZZ    -115.6413   XYZZ      -0.4277   YYZZ     -20.8858
      XZZZ       0.0000   YZZZ      -0.0000   ZZZZ     -53.0269
 -----------------------------------------------------------------
 DrvMan completing analytic gradient of the correlated energy
 Correlated dipole moment
            1
    1   1.0179855
    2  -0.1150751
    3  -0.0000000
 Energy read as -7125.832019445
 Full Analytical Gradient: (in a.u., or Hartree/Bohr)
             1             2             3             4
    1   -0.00023494    0.00016583    0.00012589   -0.00005677
    2    0.00002302    0.00001360   -0.00006166    0.00002505
    3    0.00000000   -0.00000000   -0.00000000    0.00000000
 Gradient time:  CPU 1.41 s  wall 1.45 s
 ----------------------------------------------------------------
             Standard Nuclear Orientation (Angstroms)
    I     Atom           X                Y                Z
 ----------------------------------------------------------------
    1      I       0.9274663961    -0.0162117159     0.0000000000
    2      N      -1.1254502726     0.5510664780    -0.0000000000
    3      N      -1.8244435754    -0.4405344035     0.0000000000
    4      F      -3.1673846731     0.0153884912    -0.0000000000
 ----------------------------------------------------------------
 Nuclear Repulsion Energy =   284.9987403730 hartrees
 There are       38 alpha and       38 beta electrons

                       Distance Matrix (Angstroms)
             I (  1)   N (  2)   N (  3)
   N (  2)  2.129852
   N (  3)  2.784431  1.213204
   F (  4)  4.094973  2.111030  1.418223

 Requested basis set is 6-311++G(d,p)
 There are 42 shells and 128 basis functions
 A cutoff of  1.0D-14 yielded    794 shell pairs
 There are      7603 function pairs (      8581 Cartesian)
 Smallest overlap matrix eigenvalue = 2.50E-04
 Guess MOs from SCF MO coefficient file

 -----------------------------------------------------------------------
  General SCF calculation program by
  Eric Jon Sundstrom, Paul Horn, Yuezhi Mao, Dmitri Zuev, Alec White,
  David Stuck, Shaama M.S., Shane Yost, Joonho Lee, David Small,
  Daniel Levine, Susi Lehtola, Hugh Burton, Evgeny Epifanovsky
 -----------------------------------------------------------------------
 Hartree-Fock
 using 6 threads for integral computing
 -------------------------------------------------------
 OpenMP Integral computing Module                
 Release: version 2.0, May 2017, Q-Chem Inc. Pleasanton 
 -------------------------------------------------------
 A restricted SCF calculation will be
 performed using DIIS
 SCF converges when DIIS error is below 1.0e-08
 ---------------------------------------
  Cycle       Energy         DIIS error
 ---------------------------------------
    1   -7125.0587317243      7.60e-06  
    2   -7125.0587318770      2.70e-06  
    3   -7125.0587319019      1.66e-06  
    4   -7125.0587319127      6.21e-07  
    5   -7125.0587319172      2.93e-07  
    6   -7125.0587319185      1.11e-07  
    7   -7125.0587319187      3.91e-08  
    8   -7125.0587319186      1.13e-08  
    9   -7125.0587319186      4.34e-09  Convergence criterion met
 ---------------------------------------
 SCF time:   CPU 5.34s  wall 1.00s 
 SCF   energy in the final basis set =    -7125.0587319186
 Total energy in the final basis set =    -7125.0587319186


 ------------------------------------------------------------------------------

   CCMAN2: suite of methods based on coupled cluster
           and equation of motion theories.

   Components:
   * libvmm-1.3-trunk
     by Evgeny Epifanovsky, Ilya Kaliman.
   * libtensor-2.5-trunk
     by Evgeny Epifanovsky, Michael Wormit, Dmitry Zuev, Sam Manzer, 
        Ilya Kaliman.
   * libcc-2.5-trunk
     by Evgeny Epifanovsky, Arik Landau, Tomasz Kus, Kirill Khistyaev, 
        Dmitry Zuev, Prashant Manohar, Xintian Feng, Anna Krylov, 
        Matthew Goldey, Alec White, Thomas Jagau, Kaushik Nanda, 
        Anastasia Gunina, Alexander Kunitsa, Joonho Lee.

   CCMAN original authors:
   Anna I. Krylov, C. David Sherrill, Steven R. Gwaltney,
   Edward F. C. Byrd (2000)
   Sergey V. Levchenko, Lyudmila V. Slipchenko, Tao Wang,
   Ana-Maria C. Cristian (2003)
   Piotr A. Pieniazek, C. Melania Oana, Evgeny Epifanovsky (2007)
   Prashant Manohar (2009)

 ------------------------------------------------------------------------------


 Allocating and initializing 63808MB of RAM...
 Calculation will run on 6 cores.


 Alpha MOs, Restricted
 -- Occupied --                  
******* -180.92 -169.73 -169.73 -169.73  -37.98  -33.17  -33.16
  1 A     2 A     3 A     4 A     5 A     6 A     7 A     8 A                  
-33.160 -26.334 -24.351 -24.349 -24.349 -24.343 -24.343 -15.774
  9 A    10 A    11 A    12 A    13 A    14 A    15 A    16 A                  
-15.715  -7.294  -5.530  -5.514  -5.514  -2.454  -2.447  -2.447
 17 A    18 A    19 A    20 A    21 A    22 A    23 A    24 A                  
 -2.429  -2.429  -1.650  -1.411  -0.956  -0.846  -0.735  -0.719
 25 A    26 A    27 A    28 A    29 A    30 A    31 A    32 A                  
 -0.708  -0.600  -0.573  -0.468  -0.414  -0.413
 33 A    34 A    35 A    36 A    37 A    38 A                                  
 -- Virtual --                   
 -0.001   0.069   0.146   0.148   0.162   0.172   0.199   0.223
 39 A    40 A    41 A    42 A    43 A    44 A    45 A    46 A                  
  0.233   0.274   0.299   0.304   0.309   0.341   0.363   0.365
 47 A    48 A    49 A    50 A    51 A    52 A    53 A    54 A                  
  0.445   0.524   0.558   0.559   0.585   0.587   0.618   0.662
 55 A    56 A    57 A    58 A    59 A    60 A    61 A    62 A                  
  0.801   0.903   0.925   0.998   1.016   1.025   1.141   1.255
 63 A    64 A    65 A    66 A    67 A    68 A    69 A    70 A                  
  1.441   1.493   1.515   1.554   1.559   1.631   1.665   1.885
 71 A    72 A    73 A    74 A    75 A    76 A    77 A    78 A                  
  2.016   2.048   2.161   2.394   2.399   2.623   2.696   2.981
 79 A    80 A    81 A    82 A    83 A    84 A    85 A    86 A                  
  3.028   3.318   4.004   4.051   4.148   4.189   4.225   4.270
 87 A    88 A    89 A    90 A    91 A    92 A    93 A    94 A                  
  4.364   4.401   4.447   4.463   4.474   4.479   4.540   4.700
 95 A    96 A    97 A    98 A    99 A   100 A   101 A   102 A                  
  4.799   5.044   5.464   6.487   6.501   6.532   6.908   6.966
103 A   104 A   105 A   106 A   107 A   108 A   109 A   110 A                  
  7.147  28.894  29.481  29.491  29.515  29.833  29.841  29.841
111 A   112 A   113 A   114 A   115 A   116 A   117 A   118 A                  
 29.866  29.949  36.522  37.065  68.739 130.540 130.548 130.577
119 A   120 A   121 A   122 A   123 A   124 A   125 A   126 A                  
154.2821912.201
127 A   128 A                                                                  

 Beta MOs, Restricted
 -- Occupied --                  
******* -180.92 -169.73 -169.73 -169.73  -37.98  -33.17  -33.16
  1 A     2 A     3 A     4 A     5 A     6 A     7 A     8 A                  
-33.160 -26.334 -24.351 -24.349 -24.349 -24.343 -24.343 -15.774
  9 A    10 A    11 A    12 A    13 A    14 A    15 A    16 A                  
-15.715  -7.294  -5.530  -5.514  -5.514  -2.454  -2.447  -2.447
 17 A    18 A    19 A    20 A    21 A    22 A    23 A    24 A                  
 -2.429  -2.429  -1.650  -1.411  -0.956  -0.846  -0.735  -0.719
 25 A    26 A    27 A    28 A    29 A    30 A    31 A    32 A                  
 -0.708  -0.600  -0.573  -0.468  -0.414  -0.413
 33 A    34 A    35 A    36 A    37 A    38 A                                  
 -- Virtual --                   
 -0.001   0.069   0.146   0.148   0.162   0.172   0.199   0.223
 39 A    40 A    41 A    42 A    43 A    44 A    45 A    46 A                  
  0.233   0.274   0.299   0.304   0.309   0.341   0.363   0.365
 47 A    48 A    49 A    50 A    51 A    52 A    53 A    54 A                  
  0.445   0.524   0.558   0.559   0.585   0.587   0.618   0.662
 55 A    56 A    57 A    58 A    59 A    60 A    61 A    62 A                  
  0.801   0.903   0.925   0.998   1.016   1.025   1.141   1.255
 63 A    64 A    65 A    66 A    67 A    68 A    69 A    70 A                  
  1.441   1.493   1.515   1.554   1.559   1.631   1.665   1.885
 71 A    72 A    73 A    74 A    75 A    76 A    77 A    78 A                  
  2.016   2.048   2.161   2.394   2.399   2.623   2.696   2.981
 79 A    80 A    81 A    82 A    83 A    84 A    85 A    86 A                  
  3.028   3.318   4.004   4.051   4.148   4.189   4.225   4.270
 87 A    88 A    89 A    90 A    91 A    92 A    93 A    94 A                  
  4.364   4.401   4.447   4.463   4.474   4.479   4.540   4.700
 95 A    96 A    97 A    98 A    99 A   100 A   101 A   102 A                  
  4.799   5.044   5.464   6.487   6.501   6.532   6.908   6.966
103 A   104 A   105 A   106 A   107 A   108 A   109 A   110 A                  
  7.147  28.894  29.481  29.491  29.515  29.833  29.841  29.841
111 A   112 A   113 A   114 A   115 A   116 A   117 A   118 A                  
 29.866  29.949  36.522  37.065  68.739 130.540 130.548 130.577
119 A   120 A   121 A   122 A   123 A   124 A   125 A   126 A                  
154.2821912.201
127 A   128 A                                                                  

 Occupation and symmetry of molecular orbitals

 Point group: C1 (1 irreducible representation).

                           A     All 
 -------------------------------------
 All molecular orbitals:
  - Alpha                  128   128 
  - Beta                   128   128 
 -------------------------------------
 Alpha orbitals:
  - Frozen occupied        21    21  
  - Active occupied        17    17  
  - Active virtual         90    90  
  - Frozen virtual         0     0   
 -------------------------------------
 Beta orbitals:
  - Frozen occupied        21    21  
  - Active occupied        17    17  
  - Active virtual         90    90  
  - Frozen virtual         0     0   
 -------------------------------------

 Import integrals:   CPU 0.00 s  wall 0.00 s

 Import integrals:   CPU 49.60 s  wall 10.40 s

 MP2 amplitudes:   CPU 0.13 s  wall 0.09 s

Running a double precision version
           CCSD T amplitudes will be solved using DIIS.

           Start     Size      MaxIter   EConv     TConv     
           3         7         100       1.00e-07  1.00e-05  
 ------------------------------------------------------------------------------
           Energy (a.u.)   Ediff      Tdiff       Comment
 ------------------------------------------------------------------------------
         -7125.82793940                           
     1   -7125.80180821   2.61e-02   7.72e-01     
     2   -7125.83032974   2.85e-02   1.05e-01     
     3   -7125.82768586   2.64e-03   4.74e-02     
     4   -7125.83078575   3.10e-03   1.93e-02     Switched to DIIS steps.
     5   -7125.83186738   1.08e-03   1.25e-02     
     6   -7125.83199722   1.30e-04   3.77e-03     
     7   -7125.83201201   1.48e-05   1.33e-03     
     8   -7125.83201513   3.12e-06   5.80e-04     
     9   -7125.83201931   4.19e-06   2.70e-04     
    10   -7125.83201897   3.46e-07   9.51e-05     
    11   -7125.83201981   8.45e-07   4.78e-05     
    12   -7125.83201961   2.04e-07   1.82e-05     
    13   -7125.83201965   4.63e-08   6.89e-06     
 ------------------------------------------------------------------------------
         -7125.83201965                           CCSD T converged.

End of double precision
 SCF energy                 = -7125.05873192
 MP2 energy                 = -7125.82793940
 CCSD correlation energy     =    -0.77328774
 CCSD total energy           = -7125.83201965

 CCSD  T1^2 = 0.0147  T2^2 = 0.2553  Leading amplitudes:

 Amplitude    Orbitals with energies
 -0.0248       35 (A) A                  ->    40 (A) A                   
              -0.5731                          0.0694                     
 -0.0248       35 (A) B                  ->    40 (A) B                   
              -0.5731                          0.0694                     
  0.0238       32 (A) A                  ->    40 (A) A                   
              -0.7189                          0.0694                     
  0.0238       32 (A) B                  ->    40 (A) B                   
              -0.7189                          0.0694                     

 Amplitude    Orbitals with energies
 -0.0851       35 (A) A      35 (A) B    ->    40 (A) A      40 (A) B     
              -0.5731       -0.5731            0.0694        0.0694       
  0.0851       35 (A) A      35 (A) B    ->    40 (A) B      40 (A) A     
              -0.5731       -0.5731            0.0694        0.0694       
  0.0851       35 (A) B      35 (A) A    ->    40 (A) A      40 (A) B     
              -0.5731       -0.5731            0.0694        0.0694       
 -0.0851       35 (A) B      35 (A) A    ->    40 (A) B      40 (A) A     
              -0.5731       -0.5731            0.0694        0.0694       

 Computing CCSD intemediates for later calculations in double precision
 Finished.

Running a double precision version
           CCSD Lambda amplitudes will be solved using DIIS.
           Start     Size      MaxIter   EConv     LConv     
           3         7         100       1.00e-07  1.00e-05  
 ------------------------------------------------------------------------------
            Enorm      Ldiff       Comment
 ------------------------------------------------------------------------------
     1     5.66e-02   3.85e-02     
     2     1.79e-02   6.07e-03     
     3     8.14e-03   1.27e-03     
     4     4.08e-03   1.18e-03     Switched to DIIS steps.
     5     1.44e-03   7.38e-04     
     6     7.34e-04   2.35e-04     
     7     2.80e-04   6.35e-05     
     8     1.14e-04   4.23e-06     
     9     4.16e-05   6.97e-06     
    10     1.45e-05   3.02e-06     
    11     6.23e-06   8.14e-07     
    12     2.54e-06   2.31e-07     
    13     1.16e-06   4.49e-08     
    14     6.06e-07   5.34e-08     
    15     2.87e-07   2.83e-08     
    16     1.68e-07   1.39e-08     
    17     9.06e-08   1.01e-08     
 ------------------------------------------------------------------------------
                                   CCSD Lambda converged.

 Computing density matrices in double precision...
           Orbital response amplitudes will be solved using DIIS.
           Start     Size      MaxIter   EConv     LConv     
           3         7         100       1.00e-06  1.00e-06  
 ------------------------------------------------------------------------------
            Enorm      Ldiff       Comment
 ------------------------------------------------------------------------------
     1     9.69e-02   5.49e-03     
     2     8.51e-02   9.47e-03     
     3     1.05e-01   2.80e-02     
     4     9.85e-03   4.62e-02     Switched to DIIS steps.
     5     4.13e-03   1.67e-05     
     6     8.29e-04   3.37e-05     
     7     4.03e-04   4.75e-05     
     8     8.50e-05   8.79e-05     
     9     3.28e-05   2.97e-06     
    10     1.43e-05   8.63e-06     
    11     2.64e-06   1.19e-06     
    12     1.62e-06   2.25e-07     
    13     6.64e-07   2.90e-07     
 ------------------------------------------------------------------------------
                                   Orbital response converged.

 Computing density matrices... Done.
 CCSD calculation:   CPU 1385.30 s  wall 240.63 s

 Transferring MO TPDM to AO TPDM
 Transferring g2_o1o1o1o1
 Transferring g2_o1o1o1v1
 Transferring g2_o1o1v1v1
 Transferring g2_o1v1o1v1
 Transferring g2_o1v1v1v1
 Transferring g2_v1v1v1v1
 Adding separable TPDM
 Computing TPDM gradient
 --------------------------------------------------------
 2e gradient
  Atom          X               Y               Z
 --------------------------------------------------------
    1        -43.417206        4.308263       -0.000000  
    2         11.338082      -21.763234        0.000000  
    3         14.326270       19.403072       -0.000000  
    4         17.752854       -1.948102        0.000000  
 --------------------------------------------------------
 --------------------------------------------------------
 Final gradient
  Atom          X               Y               Z
 --------------------------------------------------------
    1        -43.417206        4.308263       -0.000000  
    2         11.338082      -21.763234        0.000000  
    3         14.326270       19.403072       -0.000000  
    4         17.752854       -1.948102        0.000000  
 --------------------------------------------------------
 Analytic gradient from two-electron contribution:   CPU 273.93 s  wall 78.83 s

 Total ccman2 time:   CPU 1714.08 s  wall 331.53 s


 --------------------------------------------------------------

                    Orbital Energies (a.u.)
 --------------------------------------------------------------

 Alpha MOs
 -- Occupied --
*******-180.924-169.731-169.729-169.729 -37.978 -33.167 -33.160
-33.160 -26.334 -24.351 -24.349 -24.349 -24.343 -24.343 -15.774
-15.715  -7.294  -5.530  -5.514  -5.514  -2.454  -2.447  -2.447
 -2.429  -2.429  -1.650  -1.411  -0.956  -0.846  -0.735  -0.719
 -0.708  -0.600  -0.573  -0.468  -0.414  -0.413
 -- Virtual --
 -0.001   0.069   0.146   0.148   0.162   0.172   0.199   0.223
  0.233   0.274   0.299   0.304   0.309   0.341   0.363   0.365
  0.445   0.524   0.558   0.559   0.585   0.587   0.618   0.662
  0.801   0.903   0.925   0.998   1.016   1.025   1.141   1.255
  1.441   1.493   1.515   1.554   1.559   1.631   1.665   1.885
  2.016   2.048   2.161   2.394   2.399   2.623   2.696   2.981
  3.028   3.318   4.004   4.051   4.148   4.189   4.225   4.270
  4.364   4.401   4.447   4.463   4.474   4.479   4.540   4.700
  4.799   5.044   5.464   6.487   6.501   6.532   6.908   6.966
  7.147  28.894  29.481  29.491  29.515  29.833  29.841  29.841
 29.866  29.949  36.522  37.065  68.739 130.540 130.548 130.577
154.2821912.201
 --------------------------------------------------------------

          Ground-State Mulliken Net Atomic Charges

     Atom                 Charge (a.u.)
  ----------------------------------------
      1 I                     0.187555
      2 N                     0.022619
      3 N                    -0.160935
      4 F                    -0.049239
  ----------------------------------------
  Sum of atomic charges =     0.000000

 -----------------------------------------------------------------
                    Cartesian Multipole Moments
 -----------------------------------------------------------------
    Charge (ESU x 10^10)
                -0.0000
    Dipole Moment (Debye)
         X       2.5875      Y      -0.2917      Z      -0.0000
       Tot       2.6039
    Quadrupole Moments (Debye-Ang)
        XX     -47.5270     XY      -0.3587     YY     -46.5208
        XZ       0.0000     YZ       0.0000     ZZ     -44.1681
    Octopole Moments (Debye-Ang^2)
       XXX      48.9648    XXY      -2.5147    XYY       8.0603
       YYY      -0.7676    XXZ      -0.0000    XYZ       0.0000
       YYZ      -0.0000    XZZ       4.1235    YZZ      -0.1252
       ZZZ      -0.0000
    Hexadecapole Moments (Debye-Ang^3)
      XXXX    -695.1338   XXXY      -5.3888   XXYY    -123.9482
      XYYY      -1.3031   YYYY     -75.0475   XXXZ       0.0000
      XXYZ      -0.0000   XYYZ       0.0000   YYYZ       0.0000
      XXZZ    -115.6944   XYZZ      -0.4530   YYZZ     -20.8860
      XZZZ       0.0000   YZZZ       0.0000   ZZZZ     -53.0296
 -----------------------------------------------------------------
 DrvMan completing analytic gradient of the correlated energy
 Correlated dipole moment
            1
    1   1.0180038
    2  -0.1147614
    3  -0.0000000
 Energy read as -7125.832019654
 Full Analytical Gradient: (in a.u., or Hartree/Bohr)
             1             2             3             4
    1   -0.00003561    0.00009526   -0.00000120   -0.00005845
    2    0.00002305    0.00001629   -0.00005572    0.00001638
    3    0.00000000    0.00000000   -0.00000000    0.00000000
 Gradient time:  CPU 1.46 s  wall 1.48 s
 ----------------------------------------------------------------
             Standard Nuclear Orientation (Angstroms)
    I     Atom           X                Y                Z
 ----------------------------------------------------------------
    1      I       0.9274663961    -0.0182117159     0.0000000000
    2      N      -1.1254502726     0.5510664780    -0.0000000000
    3      N      -1.8244435754    -0.4405344035     0.0000000000
    4      F      -3.1673846731     0.0153884912    -0.0000000000
 ----------------------------------------------------------------
 Nuclear Repulsion Energy =   284.9831152453 hartrees
 There are       38 alpha and       38 beta electrons

                       Distance Matrix (Angstroms)
             I (  1)   N (  2)   N (  3)
   N (  2)  2.130386
   N (  3)  2.784127  1.213204
   F (  4)  4.094989  2.111030  1.418223

 Requested basis set is 6-311++G(d,p)
 There are 42 shells and 128 basis functions
 A cutoff of  1.0D-14 yielded    794 shell pairs
 There are      7603 function pairs (      8581 Cartesian)
 Smallest overlap matrix eigenvalue = 2.50E-04
 Guess MOs from SCF MO coefficient file

 -----------------------------------------------------------------------
  General SCF calculation program by
  Eric Jon Sundstrom, Paul Horn, Yuezhi Mao, Dmitri Zuev, Alec White,
  David Stuck, Shaama M.S., Shane Yost, Joonho Lee, David Small,
  Daniel Levine, Susi Lehtola, Hugh Burton, Evgeny Epifanovsky
 -----------------------------------------------------------------------
 Hartree-Fock
 using 6 threads for integral computing
 -------------------------------------------------------
 OpenMP Integral computing Module                
 Release: version 2.0, May 2017, Q-Chem Inc. Pleasanton 
 -------------------------------------------------------
 A restricted SCF calculation will be
 performed using DIIS
 SCF converges when DIIS error is below 1.0e-08
 ---------------------------------------
  Cycle       Energy         DIIS error
 ---------------------------------------
    1   -7125.0587167303      8.65e-06  
    2   -7125.0587169829      2.82e-06  
    3   -7125.0587170336      1.92e-06  
    4   -7125.0587170497      7.99e-07  
    5   -7125.0587170582      2.38e-07  
    6   -7125.0587170591      7.36e-08  
    7   -7125.0587170592      3.34e-08  
    8   -7125.0587170592      1.42e-08  
    9   -7125.0587170592      4.14e-09  Convergence criterion met
 ---------------------------------------
 SCF time:   CPU 5.48s  wall 1.00s 
 SCF   energy in the final basis set =    -7125.0587170592
 Total energy in the final basis set =    -7125.0587170592


 ------------------------------------------------------------------------------

   CCMAN2: suite of methods based on coupled cluster
           and equation of motion theories.

   Components:
   * libvmm-1.3-trunk
     by Evgeny Epifanovsky, Ilya Kaliman.
   * libtensor-2.5-trunk
     by Evgeny Epifanovsky, Michael Wormit, Dmitry Zuev, Sam Manzer, 
        Ilya Kaliman.
   * libcc-2.5-trunk
     by Evgeny Epifanovsky, Arik Landau, Tomasz Kus, Kirill Khistyaev, 
        Dmitry Zuev, Prashant Manohar, Xintian Feng, Anna Krylov, 
        Matthew Goldey, Alec White, Thomas Jagau, Kaushik Nanda, 
        Anastasia Gunina, Alexander Kunitsa, Joonho Lee.

   CCMAN original authors:
   Anna I. Krylov, C. David Sherrill, Steven R. Gwaltney,
   Edward F. C. Byrd (2000)
   Sergey V. Levchenko, Lyudmila V. Slipchenko, Tao Wang,
   Ana-Maria C. Cristian (2003)
   Piotr A. Pieniazek, C. Melania Oana, Evgeny Epifanovsky (2007)
   Prashant Manohar (2009)

 ------------------------------------------------------------------------------


 Allocating and initializing 63808MB of RAM...
 Calculation will run on 6 cores.


 Alpha MOs, Restricted
 -- Occupied --                  
******* -180.92 -169.73 -169.73 -169.73  -37.98  -33.17  -33.16
  1 A     2 A     3 A     4 A     5 A     6 A     7 A     8 A                  
-33.160 -26.334 -24.351 -24.349 -24.349 -24.343 -24.343 -15.774
  9 A    10 A    11 A    12 A    13 A    14 A    15 A    16 A                  
-15.715  -7.294  -5.530  -5.514  -5.514  -2.454  -2.447  -2.447
 17 A    18 A    19 A    20 A    21 A    22 A    23 A    24 A                  
 -2.429  -2.429  -1.650  -1.411  -0.956  -0.846  -0.735  -0.719
 25 A    26 A    27 A    28 A    29 A    30 A    31 A    32 A                  
 -0.708  -0.600  -0.573  -0.467  -0.414  -0.413
 33 A    34 A    35 A    36 A    37 A    38 A                                  
 -- Virtual --                   
 -0.001   0.069   0.146   0.148   0.162   0.172   0.199   0.223
 39 A    40 A    41 A    42 A    43 A    44 A    45 A    46 A                  
  0.233   0.274   0.299   0.304   0.309   0.341   0.363   0.365
 47 A    48 A    49 A    50 A    51 A    52 A    53 A    54 A                  
  0.445   0.524   0.558   0.559   0.585   0.587   0.618   0.662
 55 A    56 A    57 A    58 A    59 A    60 A    61 A    62 A                  
  0.801   0.903   0.925   0.998   1.016   1.025   1.142   1.255
 63 A    64 A    65 A    66 A    67 A    68 A    69 A    70 A                  
  1.441   1.493   1.515   1.554   1.559   1.631   1.665   1.885
 71 A    72 A    73 A    74 A    75 A    76 A    77 A    78 A                  
  2.016   2.048   2.161   2.394   2.399   2.623   2.696   2.981
 79 A    80 A    81 A    82 A    83 A    84 A    85 A    86 A                  
  3.028   3.318   4.004   4.051   4.148   4.189   4.225   4.269
 87 A    88 A    89 A    90 A    91 A    92 A    93 A    94 A                  
  4.364   4.401   4.447   4.463   4.474   4.479   4.540   4.700
 95 A    96 A    97 A    98 A    99 A   100 A   101 A   102 A                  
  4.799   5.044   5.464   6.487   6.501   6.532   6.908   6.966
103 A   104 A   105 A   106 A   107 A   108 A   109 A   110 A                  
  7.147  28.894  29.481  29.491  29.515  29.833  29.841  29.841
111 A   112 A   113 A   114 A   115 A   116 A   117 A   118 A                  
 29.866  29.949  36.522  37.065  68.739 130.540 130.548 130.577
119 A   120 A   121 A   122 A   123 A   124 A   125 A   126 A                  
154.2821912.201
127 A   128 A                                                                  

 Beta MOs, Restricted
 -- Occupied --                  
******* -180.92 -169.73 -169.73 -169.73  -37.98  -33.17  -33.16
  1 A     2 A     3 A     4 A     5 A     6 A     7 A     8 A                  
-33.160 -26.334 -24.351 -24.349 -24.349 -24.343 -24.343 -15.774
  9 A    10 A    11 A    12 A    13 A    14 A    15 A    16 A                  
-15.715  -7.294  -5.530  -5.514  -5.514  -2.454  -2.447  -2.447
 17 A    18 A    19 A    20 A    21 A    22 A    23 A    24 A                  
 -2.429  -2.429  -1.650  -1.411  -0.956  -0.846  -0.735  -0.719
 25 A    26 A    27 A    28 A    29 A    30 A    31 A    32 A                  
 -0.708  -0.600  -0.573  -0.467  -0.414  -0.413
 33 A    34 A    35 A    36 A    37 A    38 A                                  
 -- Virtual --                   
 -0.001   0.069   0.146   0.148   0.162   0.172   0.199   0.223
 39 A    40 A    41 A    42 A    43 A    44 A    45 A    46 A                  
  0.233   0.274   0.299   0.304   0.309   0.341   0.363   0.365
 47 A    48 A    49 A    50 A    51 A    52 A    53 A    54 A                  
  0.445   0.524   0.558   0.559   0.585   0.587   0.618   0.662
 55 A    56 A    57 A    58 A    59 A    60 A    61 A    62 A                  
  0.801   0.903   0.925   0.998   1.016   1.025   1.142   1.255
 63 A    64 A    65 A    66 A    67 A    68 A    69 A    70 A                  
  1.441   1.493   1.515   1.554   1.559   1.631   1.665   1.885
 71 A    72 A    73 A    74 A    75 A    76 A    77 A    78 A                  
  2.016   2.048   2.161   2.394   2.399   2.623   2.696   2.981
 79 A    80 A    81 A    82 A    83 A    84 A    85 A    86 A                  
  3.028   3.318   4.004   4.051   4.148   4.189   4.225   4.269
 87 A    88 A    89 A    90 A    91 A    92 A    93 A    94 A                  
  4.364   4.401   4.447   4.463   4.474   4.479   4.540   4.700
 95 A    96 A    97 A    98 A    99 A   100 A   101 A   102 A                  
  4.799   5.044   5.464   6.487   6.501   6.532   6.908   6.966
103 A   104 A   105 A   106 A   107 A   108 A   109 A   110 A                  
  7.147  28.894  29.481  29.491  29.515  29.833  29.841  29.841
111 A   112 A   113 A   114 A   115 A   116 A   117 A   118 A                  
 29.866  29.949  36.522  37.065  68.739 130.540 130.548 130.577
119 A   120 A   121 A   122 A   123 A   124 A   125 A   126 A                  
154.2821912.201
127 A   128 A                                                                  

 Occupation and symmetry of molecular orbitals

 Point group: C1 (1 irreducible representation).

                           A     All 
 -------------------------------------
 All molecular orbitals:
  - Alpha                  128   128 
  - Beta                   128   128 
 -------------------------------------
 Alpha orbitals:
  - Frozen occupied        21    21  
  - Active occupied        17    17  
  - Active virtual         90    90  
  - Frozen virtual         0     0   
 -------------------------------------
 Beta orbitals:
  - Frozen occupied        21    21  
  - Active occupied        17    17  
  - Active virtual         90    90  
  - Frozen virtual         0     0   
 -------------------------------------

 Import integrals:   CPU 0.00 s  wall 0.00 s

 Import integrals:   CPU 48.80 s  wall 9.99 s

 MP2 amplitudes:   CPU 0.18 s  wall 0.14 s

Running a double precision version
           CCSD T amplitudes will be solved using DIIS.

           Start     Size      MaxIter   EConv     TConv     
           3         7         100       1.00e-07  1.00e-05  
 ------------------------------------------------------------------------------
           Energy (a.u.)   Ediff      Tdiff       Comment
 ------------------------------------------------------------------------------
         -7125.82794115                           
     1   -7125.80180435   2.61e-02   7.72e-01     
     2   -7125.83032993   2.85e-02   1.05e-01     
     3   -7125.82768502   2.64e-03   4.74e-02     
     4   -7125.83078558   3.10e-03   1.93e-02     Switched to DIIS steps.
     5   -7125.83186732   1.08e-03   1.25e-02     
     6   -7125.83199720   1.30e-04   3.78e-03     
     7   -7125.83201198   1.48e-05   1.33e-03     
     8   -7125.83201510   3.11e-06   5.80e-04     
     9   -7125.83201928   4.19e-06   2.70e-04     
    10   -7125.83201894   3.47e-07   9.51e-05     
    11   -7125.83201978   8.45e-07   4.79e-05     
    12   -7125.83201958   2.04e-07   1.83e-05     
    13   -7125.83201963   4.62e-08   6.91e-06     
 ------------------------------------------------------------------------------
         -7125.83201963                           CCSD T converged.

End of double precision
 SCF energy                 = -7125.05871706
 MP2 energy                 = -7125.82794115
 CCSD correlation energy     =    -0.77330257
 CCSD total energy           = -7125.83201963

 CCSD  T1^2 = 0.0147  T2^2 = 0.2554  Leading amplitudes:

 Amplitude    Orbitals with energies
  0.0247       35 (A) A                  ->    40 (A) A                   
              -0.5731                          0.0694                     
  0.0247       35 (A) B                  ->    40 (A) B                   
              -0.5731                          0.0694                     
 -0.0238       32 (A) A                  ->    40 (A) A                   
              -0.7189                          0.0694                     
 -0.0238       32 (A) B                  ->    40 (A) B                   
              -0.7189                          0.0694                     

 Amplitude    Orbitals with energies
 -0.0851       35 (A) A      35 (A) B    ->    40 (A) A      40 (A) B     
              -0.5731       -0.5731            0.0694        0.0694       
  0.0851       35 (A) A      35 (A) B    ->    40 (A) B      40 (A) A     
              -0.5731       -0.5731            0.0694        0.0694       
  0.0851       35 (A) B      35 (A) A    ->    40 (A) A      40 (A) B     
              -0.5731       -0.5731            0.0694        0.0694       
 -0.0851       35 (A) B      35 (A) A    ->    40 (A) B      40 (A) A     
              -0.5731       -0.5731            0.0694        0.0694       

 Computing CCSD intemediates for later calculations in double precision
 Finished.

Running a double precision version
           CCSD Lambda amplitudes will be solved using DIIS.
           Start     Size      MaxIter   EConv     LConv     
           3         7         100       1.00e-07  1.00e-05  
 ------------------------------------------------------------------------------
            Enorm      Ldiff       Comment
 ------------------------------------------------------------------------------
     1     5.67e-02   3.85e-02     
     2     1.79e-02   6.07e-03     
     3     8.14e-03   1.27e-03     
     4     4.08e-03   1.18e-03     Switched to DIIS steps.
     5     1.44e-03   7.38e-04     
     6     7.34e-04   2.35e-04     
     7     2.80e-04   6.35e-05     
     8     1.14e-04   4.24e-06     
     9     4.17e-05   6.97e-06     
    10     1.45e-05   3.02e-06     
    11     6.23e-06   8.15e-07     
    12     2.54e-06   2.31e-07     
    13     1.16e-06   4.48e-08     
    14     6.06e-07   5.34e-08     
    15     2.87e-07   2.82e-08     
    16     1.69e-07   1.39e-08     
    17     9.08e-08   1.01e-08     
 ------------------------------------------------------------------------------
                                   CCSD Lambda converged.

 Computing density matrices in double precision...
           Orbital response amplitudes will be solved using DIIS.
           Start     Size      MaxIter   EConv     LConv     
           3         7         100       1.00e-06  1.00e-06  
 ------------------------------------------------------------------------------
            Enorm      Ldiff       Comment
 ------------------------------------------------------------------------------
     1     9.69e-02   5.48e-03     
     2     8.51e-02   9.46e-03     
     3     1.06e-01   2.80e-02     
     4     9.88e-03   4.63e-02     Switched to DIIS steps.
     5     4.14e-03   9.31e-06     
     6     8.29e-04   3.28e-05     
     7     4.03e-04   4.76e-05     
     8     8.49e-05   8.78e-05     
     9     3.28e-05   2.93e-06     
    10     1.43e-05   8.63e-06     
    11     2.64e-06   1.20e-06     
    12     1.62e-06   2.23e-07     
    13     6.64e-07   2.90e-07     
 ------------------------------------------------------------------------------
                                   Orbital response converged.

 Computing density matrices... Done.
 CCSD calculation:   CPU 1389.79 s  wall 241.45 s

 Transferring MO TPDM to AO TPDM
 Transferring g2_o1o1o1o1
 Transferring g2_o1o1o1v1
 Transferring g2_o1o1v1v1
 Transferring g2_o1v1o1v1
 Transferring g2_o1v1v1v1
 Transferring g2_v1v1v1v1
 Adding separable TPDM
 Computing TPDM gradient
 --------------------------------------------------------
 2e gradient
  Atom          X               Y               Z
 --------------------------------------------------------
    1        -43.405769        4.341580       -0.000000  
    2         11.327017      -21.783355        0.000000  
    3         14.325764       19.393235       -0.000000  
    4         17.752987       -1.951460        0.000000  
 --------------------------------------------------------
 --------------------------------------------------------
 Final gradient
  Atom          X               Y               Z
 --------------------------------------------------------
    1        -43.405769        4.341580       -0.000000  
    2         11.327017      -21.783355        0.000000  
    3         14.325764       19.393235       -0.000000  
    4         17.752987       -1.951460        0.000000  
 --------------------------------------------------------
 Analytic gradient from two-electron contribution:   CPU 256.37 s  wall 74.14 s

 Total ccman2 time:   CPU 1705.86 s  wall 328.99 s


 --------------------------------------------------------------

                    Orbital Energies (a.u.)
 --------------------------------------------------------------

 Alpha MOs
 -- Occupied --
*******-180.924-169.731-169.729-169.729 -37.978 -33.167 -33.160
-33.160 -26.334 -24.351 -24.349 -24.349 -24.343 -24.343 -15.774
-15.715  -7.294  -5.530  -5.514  -5.514  -2.454  -2.447  -2.447
 -2.429  -2.429  -1.650  -1.411  -0.956  -0.846  -0.735  -0.719
 -0.708  -0.600  -0.573  -0.467  -0.414  -0.413
 -- Virtual --
 -0.001   0.069   0.146   0.148   0.162   0.172   0.199   0.223
  0.233   0.274   0.299   0.304   0.309   0.341   0.363   0.365
  0.445   0.524   0.558   0.559   0.585   0.587   0.618   0.662
  0.801   0.903   0.925   0.998   1.016   1.025   1.142   1.255
  1.441   1.493   1.515   1.554   1.559   1.631   1.665   1.885
  2.016   2.048   2.161   2.394   2.399   2.623   2.696   2.981
  3.028   3.318   4.004   4.051   4.148   4.189   4.225   4.269
  4.364   4.401   4.447   4.463   4.474   4.479   4.540   4.700
  4.799   5.044   5.464   6.487   6.501   6.532   6.908   6.966
  7.147  28.894  29.481  29.491  29.515  29.833  29.841  29.841
 29.866  29.949  36.522  37.065  68.739 130.540 130.548 130.577
154.2821912.201
 --------------------------------------------------------------

          Ground-State Mulliken Net Atomic Charges

     Atom                 Charge (a.u.)
  ----------------------------------------
      1 I                     0.187359
      2 N                     0.022704
      3 N                    -0.160787
      4 F                    -0.049277
  ----------------------------------------
  Sum of atomic charges =    -0.000000

 -----------------------------------------------------------------
                    Cartesian Multipole Moments
 -----------------------------------------------------------------
    Charge (ESU x 10^10)
                 0.0000
    Dipole Moment (Debye)
         X       2.5858      Y      -0.2931      Z       0.0000
       Tot       2.6024
    Quadrupole Moments (Debye-Ang)
        XX     -47.5267     XY      -0.3645     YY     -46.5189
        XZ      -0.0000     YZ       0.0000     ZZ     -44.1689
    Octopole Moments (Debye-Ang^2)
       XXX      48.9525    XXY      -2.4714    XYY       8.0638
       YYY      -0.5962    XXZ      -0.0000    XYZ       0.0000
       YYZ      -0.0000    XZZ       4.1223    YZZ      -0.0678
       ZZZ       0.0000
    Hexadecapole Moments (Debye-Ang^3)
      XXXX    -695.1468   XXXY      -5.2726   XXYY    -123.9351
      XYYY      -1.1492   YYYY     -75.0561   XXXZ       0.0000
      XXYZ       0.0000   XYYZ       0.0000   YYYZ       0.0000
      XXZZ    -115.6951   XYZZ      -0.4007   YYZZ     -20.8879
      XZZZ       0.0000   YZZZ       0.0000   ZZZZ     -53.0322
 -----------------------------------------------------------------
 DrvMan completing analytic gradient of the correlated energy
 Correlated dipole moment
            1
    1   1.0173453
    2  -0.1153089
    3   0.0000000
 Energy read as -7125.832019626
 Full Analytical Gradient: (in a.u., or Hartree/Bohr)
             1             2             3             4
    1    0.00002762   -0.00004418    0.00006356   -0.00004700
    2   -0.00004047    0.00010340   -0.00007360    0.00001067
    3    0.00000000   -0.00000000    0.00000000   -0.00000000
 Gradient time:  CPU 1.42 s  wall 1.50 s
 ----------------------------------------------------------------
             Standard Nuclear Orientation (Angstroms)
    I     Atom           X                Y                Z
 ----------------------------------------------------------------
    1      I       0.9274663961    -0.0172117159     0.0010000000
    2      N      -1.1254502726     0.5510664780    -0.0000000000
    3      N      -1.8244435754    -0.4405344035     0.0000000000
    4      F      -3.1673846731     0.0153884912    -0.0000000000
 ----------------------------------------------------------------
 Nuclear Repulsion Energy =   284.9909253249 hartrees
 There are       38 alpha and       38 beta electrons

                       Distance Matrix (Angstroms)
             I (  1)   N (  2)   N (  3)
   N (  2)  2.130119
   N (  3)  2.784279  1.213204
   F (  4)  4.094981  2.111030  1.418223

 Requested basis set is 6-311++G(d,p)
 There are 42 shells and 128 basis functions
 A cutoff of  1.0D-14 yielded    794 shell pairs
 There are      7603 function pairs (      8581 Cartesian)
 Smallest overlap matrix eigenvalue = 2.50E-04
 Guess MOs from SCF MO coefficient file

 -----------------------------------------------------------------------
  General SCF calculation program by
  Eric Jon Sundstrom, Paul Horn, Yuezhi Mao, Dmitri Zuev, Alec White,
  David Stuck, Shaama M.S., Shane Yost, Joonho Lee, David Small,
  Daniel Levine, Susi Lehtola, Hugh Burton, Evgeny Epifanovsky
 -----------------------------------------------------------------------
 Hartree-Fock
 using 6 threads for integral computing
 -------------------------------------------------------
 OpenMP Integral computing Module                
 Release: version 2.0, May 2017, Q-Chem Inc. Pleasanton 
 -------------------------------------------------------
 A restricted SCF calculation will be
 performed using DIIS
 SCF converges when DIIS error is below 1.0e-08
 ---------------------------------------
  Cycle       Energy         DIIS error
 ---------------------------------------
    1   -7125.0587243490      5.74e-06  
    2   -7125.0587244702      1.84e-06  
    3   -7125.0587244965      1.14e-06  
    4   -7125.0587245039      5.87e-07  
    5   -7125.0587245078      1.76e-07  
    6   -7125.0587245081      5.74e-08  
    7   -7125.0587245082      2.26e-08  
    8   -7125.0587245082      9.35e-09  Convergence criterion met
 ---------------------------------------
 SCF time:   CPU 4.92s  wall 1.00s 
 SCF   energy in the final basis set =    -7125.0587245082
 Total energy in the final basis set =    -7125.0587245082


 ------------------------------------------------------------------------------

   CCMAN2: suite of methods based on coupled cluster
           and equation of motion theories.

   Components:
   * libvmm-1.3-trunk
     by Evgeny Epifanovsky, Ilya Kaliman.
   * libtensor-2.5-trunk
     by Evgeny Epifanovsky, Michael Wormit, Dmitry Zuev, Sam Manzer, 
        Ilya Kaliman.
   * libcc-2.5-trunk
     by Evgeny Epifanovsky, Arik Landau, Tomasz Kus, Kirill Khistyaev, 
        Dmitry Zuev, Prashant Manohar, Xintian Feng, Anna Krylov, 
        Matthew Goldey, Alec White, Thomas Jagau, Kaushik Nanda, 
        Anastasia Gunina, Alexander Kunitsa, Joonho Lee.

   CCMAN original authors:
   Anna I. Krylov, C. David Sherrill, Steven R. Gwaltney,
   Edward F. C. Byrd (2000)
   Sergey V. Levchenko, Lyudmila V. Slipchenko, Tao Wang,
   Ana-Maria C. Cristian (2003)
   Piotr A. Pieniazek, C. Melania Oana, Evgeny Epifanovsky (2007)
   Prashant Manohar (2009)

 ------------------------------------------------------------------------------


 Allocating and initializing 63808MB of RAM...
 Calculation will run on 6 cores.


 Alpha MOs, Restricted
 -- Occupied --                  
******* -180.92 -169.73 -169.73 -169.73  -37.98  -33.17  -33.16
  1 A     2 A     3 A     4 A     5 A     6 A     7 A     8 A                  
-33.160 -26.334 -24.351 -24.349 -24.349 -24.343 -24.343 -15.774
  9 A    10 A    11 A    12 A    13 A    14 A    15 A    16 A                  
-15.715  -7.294  -5.530  -5.514  -5.514  -2.454  -2.447  -2.447
 17 A    18 A    19 A    20 A    21 A    22 A    23 A    24 A                  
 -2.429  -2.429  -1.650  -1.411  -0.956  -0.846  -0.735  -0.719
 25 A    26 A    27 A    28 A    29 A    30 A    31 A    32 A                  
 -0.708  -0.600  -0.573  -0.468  -0.414  -0.413
 33 A    34 A    35 A    36 A    37 A    38 A                                  
 -- Virtual --                   
 -0.001   0.069   0.146   0.148   0.162   0.172   0.199   0.223
 39 A    40 A    41 A    42 A    43 A    44 A    45 A    46 A                  
  0.233   0.274   0.299   0.304   0.309   0.341   0.363   0.365
 47 A    48 A    49 A    50 A    51 A    52 A    53 A    54 A                  
  0.445   0.524   0.558   0.559   0.585   0.587   0.618   0.662
 55 A    56 A    57 A    58 A    59 A    60 A    61 A    62 A                  
  0.801   0.903   0.925   0.998   1.016   1.025   1.141   1.255
 63 A    64 A    65 A    66 A    67 A    68 A    69 A    70 A                  
  1.441   1.493   1.515   1.554   1.559   1.631   1.665   1.885
 71 A    72 A    73 A    74 A    75 A    76 A    77 A    78 A                  
  2.016   2.048   2.161   2.394   2.399   2.623   2.696   2.981
 79 A    80 A    81 A    82 A    83 A    84 A    85 A    86 A                  
  3.028   3.318   4.004   4.051   4.148   4.189   4.225   4.270
 87 A    88 A    89 A    90 A    91 A    92 A    93 A    94 A                  
  4.364   4.401   4.447   4.463   4.474   4.479   4.540   4.700
 95 A    96 A    97 A    98 A    99 A   100 A   101 A   102 A                  
  4.799   5.044   5.464   6.487   6.501   6.532   6.908   6.966
103 A   104 A   105 A   106 A   107 A   108 A   109 A   110 A                  
  7.147  28.894  29.481  29.491  29.515  29.833  29.841  29.841
111 A   112 A   113 A   114 A   115 A   116 A   117 A   118 A                  
 29.866  29.949  36.522  37.065  68.739 130.540 130.548 130.577
119 A   120 A   121 A   122 A   123 A   124 A   125 A   126 A                  
154.2821912.201
127 A   128 A                                                                  

 Beta MOs, Restricted
 -- Occupied --                  
******* -180.92 -169.73 -169.73 -169.73  -37.98  -33.17  -33.16
  1 A     2 A     3 A     4 A     5 A     6 A     7 A     8 A                  
-33.160 -26.334 -24.351 -24.349 -24.349 -24.343 -24.343 -15.774
  9 A    10 A    11 A    12 A    13 A    14 A    15 A    16 A                  
-15.715  -7.294  -5.530  -5.514  -5.514  -2.454  -2.447  -2.447
 17 A    18 A    19 A    20 A    21 A    22 A    23 A    24 A                  
 -2.429  -2.429  -1.650  -1.411  -0.956  -0.846  -0.735  -0.719
 25 A    26 A    27 A    28 A    29 A    30 A    31 A    32 A                  
 -0.708  -0.600  -0.573  -0.468  -0.414  -0.413
 33 A    34 A    35 A    36 A    37 A    38 A                                  
 -- Virtual --                   
 -0.001   0.069   0.146   0.148   0.162   0.172   0.199   0.223
 39 A    40 A    41 A    42 A    43 A    44 A    45 A    46 A                  
  0.233   0.274   0.299   0.304   0.309   0.341   0.363   0.365
 47 A    48 A    49 A    50 A    51 A    52 A    53 A    54 A                  
  0.445   0.524   0.558   0.559   0.585   0.587   0.618   0.662
 55 A    56 A    57 A    58 A    59 A    60 A    61 A    62 A                  
  0.801   0.903   0.925   0.998   1.016   1.025   1.141   1.255
 63 A    64 A    65 A    66 A    67 A    68 A    69 A    70 A                  
  1.441   1.493   1.515   1.554   1.559   1.631   1.665   1.885
 71 A    72 A    73 A    74 A    75 A    76 A    77 A    78 A                  
  2.016   2.048   2.161   2.394   2.399   2.623   2.696   2.981
 79 A    80 A    81 A    82 A    83 A    84 A    85 A    86 A                  
  3.028   3.318   4.004   4.051   4.148   4.189   4.225   4.270
 87 A    88 A    89 A    90 A    91 A    92 A    93 A    94 A                  
  4.364   4.401   4.447   4.463   4.474   4.479   4.540   4.700
 95 A    96 A    97 A    98 A    99 A   100 A   101 A   102 A                  
  4.799   5.044   5.464   6.487   6.501   6.532   6.908   6.966
103 A   104 A   105 A   106 A   107 A   108 A   109 A   110 A                  
  7.147  28.894  29.481  29.491  29.515  29.833  29.841  29.841
111 A   112 A   113 A   114 A   115 A   116 A   117 A   118 A                  
 29.866  29.949  36.522  37.065  68.739 130.540 130.548 130.577
119 A   120 A   121 A   122 A   123 A   124 A   125 A   126 A                  
154.2821912.201
127 A   128 A                                                                  

 Occupation and symmetry of molecular orbitals

 Point group: C1 (1 irreducible representation).

                           A     All 
 -------------------------------------
 All molecular orbitals:
  - Alpha                  128   128 
  - Beta                   128   128 
 -------------------------------------
 Alpha orbitals:
  - Frozen occupied        21    21  
  - Active occupied        17    17  
  - Active virtual         90    90  
  - Frozen virtual         0     0   
 -------------------------------------
 Beta orbitals:
  - Frozen occupied        21    21  
  - Active occupied        17    17  
  - Active virtual         90    90  
  - Frozen virtual         0     0   
 -------------------------------------

 Import integrals:   CPU 0.00 s  wall 0.00 s

 Import integrals:   CPU 52.27 s  wall 11.72 s

 MP2 amplitudes:   CPU 0.13 s  wall 0.10 s

Running a double precision version
           CCSD T amplitudes will be solved using DIIS.

           Start     Size      MaxIter   EConv     TConv     
           3         7         100       1.00e-07  1.00e-05  
 ------------------------------------------------------------------------------
           Energy (a.u.)   Ediff      Tdiff       Comment
 ------------------------------------------------------------------------------
         -7125.82794028                           
     1   -7125.80180629   2.61e-02   7.72e-01     
     2   -7125.83032984   2.85e-02   1.05e-01     
     3   -7125.82768545   2.64e-03   4.74e-02     
     4   -7125.83078568   3.10e-03   1.93e-02     Switched to DIIS steps.
     5   -7125.83186736   1.08e-03   1.25e-02     
     6   -7125.83199722   1.30e-04   3.77e-03     
     7   -7125.83201201   1.48e-05   1.33e-03     
     8   -7125.83201512   3.12e-06   5.80e-04     
     9   -7125.83201931   4.19e-06   2.70e-04     
    10   -7125.83201896   3.46e-07   9.51e-05     
    11   -7125.83201981   8.45e-07   4.79e-05     
    12   -7125.83201961   2.04e-07   1.83e-05     
    13   -7125.83201965   4.63e-08   6.90e-06     
 ------------------------------------------------------------------------------
         -7125.83201965                           CCSD T converged.

End of double precision
 SCF energy                 = -7125.05872451
 MP2 energy                 = -7125.82794028
 CCSD correlation energy     =    -0.77329514
 CCSD total energy           = -7125.83201965

 CCSD  T1^2 = 0.0147  T2^2 = 0.2553  Leading amplitudes:

 Amplitude    Orbitals with energies
  0.0248       35 (A) A                  ->    40 (A) A                   
              -0.5731                          0.0694                     
  0.0248       35 (A) B                  ->    40 (A) B                   
              -0.5731                          0.0694                     
  0.0238       32 (A) A                  ->    40 (A) A                   
              -0.7189                          0.0694                     
  0.0238       32 (A) B                  ->    40 (A) B                   
              -0.7189                          0.0694                     

 Amplitude    Orbitals with energies
 -0.0851       35 (A) A      35 (A) B    ->    40 (A) A      40 (A) B     
              -0.5731       -0.5731            0.0694        0.0694       
  0.0851       35 (A) A      35 (A) B    ->    40 (A) B      40 (A) A     
              -0.5731       -0.5731            0.0694        0.0694       
  0.0851       35 (A) B      35 (A) A    ->    40 (A) A      40 (A) B     
              -0.5731       -0.5731            0.0694        0.0694       
 -0.0851       35 (A) B      35 (A) A    ->    40 (A) B      40 (A) A     
              -0.5731       -0.5731            0.0694        0.0694       

 Computing CCSD intemediates for later calculations in double precision
 Finished.

Running a double precision version
           CCSD Lambda amplitudes will be solved using DIIS.
           Start     Size      MaxIter   EConv     LConv     
           3         7         100       1.00e-07  1.00e-05  
 ------------------------------------------------------------------------------
            Enorm      Ldiff       Comment
 ------------------------------------------------------------------------------
     1     5.66e-02   3.85e-02     
     2     1.79e-02   6.07e-03     
     3     8.14e-03   1.27e-03     
     4     4.08e-03   1.18e-03     Switched to DIIS steps.
     5     1.44e-03   7.38e-04     
     6     7.34e-04   2.35e-04     
     7     2.80e-04   6.35e-05     
     8     1.14e-04   4.24e-06     
     9     4.16e-05   6.97e-06     
    10     1.45e-05   3.02e-06     
    11     6.23e-06   8.14e-07     
    12     2.54e-06   2.31e-07     
    13     1.16e-06   4.49e-08     
    14     6.06e-07   5.34e-08     
    15     2.87e-07   2.82e-08     
    16     1.68e-07   1.39e-08     
    17     9.07e-08   1.01e-08     
 ------------------------------------------------------------------------------
                                   CCSD Lambda converged.

 Computing density matrices in double precision...
           Orbital response amplitudes will be solved using DIIS.
           Start     Size      MaxIter   EConv     LConv     
           3         7         100       1.00e-06  1.00e-06  
 ------------------------------------------------------------------------------
            Enorm      Ldiff       Comment
 ------------------------------------------------------------------------------
     1     9.69e-02   5.48e-03     
     2     8.51e-02   9.47e-03     
     3     1.06e-01   2.80e-02     
     4     9.87e-03   4.62e-02     Switched to DIIS steps.
     5     4.13e-03   1.31e-05     
     6     8.29e-04   3.32e-05     
     7     4.03e-04   4.75e-05     
     8     8.50e-05   8.79e-05     
     9     3.28e-05   2.96e-06     
    10     1.43e-05   8.63e-06     
    11     2.64e-06   1.19e-06     
    12     1.62e-06   2.24e-07     
    13     6.64e-07   2.90e-07     
 ------------------------------------------------------------------------------
                                   Orbital response converged.

 Computing density matrices... Done.
 CCSD calculation:   CPU 1386.93 s  wall 240.93 s

 Transferring MO TPDM to AO TPDM
 Transferring g2_o1o1o1o1
 Transferring g2_o1o1o1v1
 Transferring g2_o1o1v1v1
 Transferring g2_o1v1o1v1
 Transferring g2_o1v1v1v1
 Transferring g2_v1v1v1v1
 Adding separable TPDM
 Computing TPDM gradient
 --------------------------------------------------------
 2e gradient
  Atom          X               Y               Z
 --------------------------------------------------------
    1        -43.411486        4.324924       -0.018025  
    2         11.332548      -21.773297        0.011003  
    3         14.326018       19.398154        0.005661  
    4         17.752920       -1.949781        0.001360  
 --------------------------------------------------------
 --------------------------------------------------------
 Final gradient
  Atom          X               Y               Z
 --------------------------------------------------------
    1        -43.411486        4.324924       -0.018025  
    2         11.332548      -21.773297        0.011003  
    3         14.326018       19.398154        0.005661  
    4         17.752920       -1.949781        0.001360  
 --------------------------------------------------------
 Analytic gradient from two-electron contribution:   CPU 270.46 s  wall 81.69 s

 Total ccman2 time:   CPU 1715.79 s  wall 336.56 s


 --------------------------------------------------------------

                    Orbital Energies (a.u.)
 --------------------------------------------------------------

 Alpha MOs
 -- Occupied --
*******-180.924-169.731-169.729-169.729 -37.978 -33.167 -33.160
-33.160 -26.334 -24.351 -24.349 -24.349 -24.343 -24.343 -15.774
-15.715  -7.294  -5.530  -5.514  -5.514  -2.454  -2.447  -2.447
 -2.429  -2.429  -1.650  -1.411  -0.956  -0.846  -0.735  -0.719
 -0.708  -0.600  -0.573  -0.468  -0.414  -0.413
 -- Virtual --
 -0.001   0.069   0.146   0.148   0.162   0.172   0.199   0.223
  0.233   0.274   0.299   0.304   0.309   0.341   0.363   0.365
  0.445   0.524   0.558   0.559   0.585   0.587   0.618   0.662
  0.801   0.903   0.925   0.998   1.016   1.025   1.141   1.255
  1.441   1.493   1.515   1.554   1.559   1.631   1.665   1.885
  2.016   2.048   2.161   2.394   2.399   2.623   2.696   2.981
  3.028   3.318   4.004   4.051   4.148   4.189   4.225   4.270
  4.364   4.401   4.447   4.463   4.474   4.479   4.540   4.700
  4.799   5.044   5.464   6.487   6.501   6.532   6.908   6.966
  7.147  28.894  29.481  29.491  29.515  29.833  29.841  29.841
 29.866  29.949  36.522  37.065  68.739 130.540 130.548 130.577
154.2821912.201
 --------------------------------------------------------------

          Ground-State Mulliken Net Atomic Charges

     Atom                 Charge (a.u.)
  ----------------------------------------
      1 I                     0.187457
      2 N                     0.022662
      3 N                    -0.160861
      4 F                    -0.049258
  ----------------------------------------
  Sum of atomic charges =     0.000000

 -----------------------------------------------------------------
                    Cartesian Multipole Moments
 -----------------------------------------------------------------
    Charge (ESU x 10^10)
                -0.0000
    Dipole Moment (Debye)
         X       2.5867      Y      -0.2924      Z       0.0007
       Tot       2.6031
    Quadrupole Moments (Debye-Ang)
        XX     -47.5268     XY      -0.3616     YY     -46.5198
        XZ       0.0025     YZ      -0.0002     ZZ     -44.1685
    Octopole Moments (Debye-Ang^2)
       XXX      48.9587    XXY      -2.4930    XYY       8.0621
       YYY      -0.6819    XXZ      -0.0203    XYZ      -0.0017
       YYZ      -0.0287    XZZ       4.1229    YZZ      -0.0965
       ZZZ      -0.0867
    Hexadecapole Moments (Debye-Ang^3)
      XXXX    -695.1403   XXXY      -5.3307   XXYY    -123.9417
      XYYY      -1.2261   YYYY     -75.0517   XXXZ      -0.0594
      XXYZ      -0.0019   XYYZ      -0.0260   YYYZ       0.0016
      XXZZ    -115.6948   XYZZ      -0.4269   YYZZ     -20.8870
      XZZZ      -0.0786   YZZZ       0.0014   ZZZZ     -53.0311
 -----------------------------------------------------------------
 DrvMan completing analytic gradient of the correlated energy
 Correlated dipole moment
            1
    1   1.0176754
    2  -0.1150352
    3   0.0002628
 Energy read as -7125.832019651
 Full Analytical Gradient: (in a.u., or Hartree/Bohr)
             1             2             3             4
    1   -0.00000394    0.00002550    0.00003114   -0.00005271
    2   -0.00000870    0.00005983   -0.00006465    0.00001352
    3    0.00001228   -0.00001362   -0.00001674    0.00001808
 Gradient time:  CPU 1.41 s  wall 1.42 s
 ----------------------------------------------------------------
             Standard Nuclear Orientation (Angstroms)
    I     Atom           X                Y                Z
 ----------------------------------------------------------------
    1      I       0.9274663961    -0.0172117159     0.0000000000
    2      N      -1.1244502726     0.5510664780    -0.0000000000
    3      N      -1.8244435754    -0.4405344035     0.0000000000
    4      F      -3.1673846731     0.0153884912    -0.0000000000
 ----------------------------------------------------------------
 Nuclear Repulsion Energy =   285.0152769767 hartrees
 There are       38 alpha and       38 beta electrons

                       Distance Matrix (Angstroms)
             I (  1)   N (  2)   N (  3)
   N (  2)  2.129155
   N (  3)  2.784279  1.213780
   F (  4)  4.094981  2.111997  1.418223

 Requested basis set is 6-311++G(d,p)
 There are 42 shells and 128 basis functions
 A cutoff of  1.0D-14 yielded    794 shell pairs
 There are      7603 function pairs (      8581 Cartesian)
 Smallest overlap matrix eigenvalue = 2.50E-04
 Guess MOs from SCF MO coefficient file

 -----------------------------------------------------------------------
  General SCF calculation program by
  Eric Jon Sundstrom, Paul Horn, Yuezhi Mao, Dmitri Zuev, Alec White,
  David Stuck, Shaama M.S., Shane Yost, Joonho Lee, David Small,
  Daniel Levine, Susi Lehtola, Hugh Burton, Evgeny Epifanovsky
 -----------------------------------------------------------------------
 Hartree-Fock
 using 6 threads for integral computing
 -------------------------------------------------------
 OpenMP Integral computing Module                
 Release: version 2.0, May 2017, Q-Chem Inc. Pleasanton 
 -------------------------------------------------------
 A restricted SCF calculation will be
 performed using DIIS
 SCF converges when DIIS error is below 1.0e-08
 ---------------------------------------
  Cycle       Energy         DIIS error
 ---------------------------------------
    1   -7125.0586764203      1.82e-05  
    2   -7125.0586771254      5.21e-06  
    3   -7125.0586771965      3.19e-06  
    4   -7125.0586772180      8.58e-07  
    5   -7125.0586772217      3.48e-07  
    6   -7125.0586772226      1.74e-07  
    7   -7125.0586772229      8.05e-08  
    8   -7125.0586772230      2.52e-08  
    9   -7125.0586772229      1.10e-08  
   10   -7125.0586772230      4.47e-09  Convergence criterion met
 ---------------------------------------
 SCF time:   CPU 6.04s  wall 1.00s 
 SCF   energy in the final basis set =    -7125.0586772230
 Total energy in the final basis set =    -7125.0586772230


 ------------------------------------------------------------------------------

   CCMAN2: suite of methods based on coupled cluster
           and equation of motion theories.

   Components:
   * libvmm-1.3-trunk
     by Evgeny Epifanovsky, Ilya Kaliman.
   * libtensor-2.5-trunk
     by Evgeny Epifanovsky, Michael Wormit, Dmitry Zuev, Sam Manzer, 
        Ilya Kaliman.
   * libcc-2.5-trunk
     by Evgeny Epifanovsky, Arik Landau, Tomasz Kus, Kirill Khistyaev, 
        Dmitry Zuev, Prashant Manohar, Xintian Feng, Anna Krylov, 
        Matthew Goldey, Alec White, Thomas Jagau, Kaushik Nanda, 
        Anastasia Gunina, Alexander Kunitsa, Joonho Lee.

   CCMAN original authors:
   Anna I. Krylov, C. David Sherrill, Steven R. Gwaltney,
   Edward F. C. Byrd (2000)
   Sergey V. Levchenko, Lyudmila V. Slipchenko, Tao Wang,
   Ana-Maria C. Cristian (2003)
   Piotr A. Pieniazek, C. Melania Oana, Evgeny Epifanovsky (2007)
   Prashant Manohar (2009)

 ------------------------------------------------------------------------------


 Allocating and initializing 63808MB of RAM...
 Calculation will run on 6 cores.


 Alpha MOs, Restricted
 -- Occupied --                  
******* -180.92 -169.73 -169.73 -169.73  -37.98  -33.17  -33.16
  1 A     2 A     3 A     4 A     5 A     6 A     7 A     8 A                  
-33.160 -26.334 -24.351 -24.349 -24.349 -24.343 -24.343 -15.774
  9 A    10 A    11 A    12 A    13 A    14 A    15 A    16 A                  
-15.715  -7.294  -5.530  -5.514  -5.514  -2.454  -2.447  -2.447
 17 A    18 A    19 A    20 A    21 A    22 A    23 A    24 A                  
 -2.429  -2.429  -1.650  -1.410  -0.957  -0.846  -0.735  -0.719
 25 A    26 A    27 A    28 A    29 A    30 A    31 A    32 A                  
 -0.708  -0.600  -0.573  -0.468  -0.414  -0.413
 33 A    34 A    35 A    36 A    37 A    38 A                                  
 -- Virtual --                   
 -0.001   0.069   0.146   0.148   0.162   0.172   0.199   0.223
 39 A    40 A    41 A    42 A    43 A    44 A    45 A    46 A                  
  0.233   0.274   0.299   0.304   0.309   0.341   0.363   0.365
 47 A    48 A    49 A    50 A    51 A    52 A    53 A    54 A                  
  0.445   0.524   0.558   0.559   0.585   0.587   0.618   0.662
 55 A    56 A    57 A    58 A    59 A    60 A    61 A    62 A                  
  0.801   0.903   0.925   0.998   1.016   1.024   1.141   1.255
 63 A    64 A    65 A    66 A    67 A    68 A    69 A    70 A                  
  1.441   1.493   1.515   1.554   1.559   1.631   1.665   1.885
 71 A    72 A    73 A    74 A    75 A    76 A    77 A    78 A                  
  2.016   2.048   2.161   2.394   2.399   2.623   2.695   2.980
 79 A    80 A    81 A    82 A    83 A    84 A    85 A    86 A                  
  3.028   3.317   4.004   4.051   4.147   4.189   4.225   4.269
 87 A    88 A    89 A    90 A    91 A    92 A    93 A    94 A                  
  4.364   4.401   4.447   4.463   4.474   4.479   4.540   4.700
 95 A    96 A    97 A    98 A    99 A   100 A   101 A   102 A                  
  4.800   5.044   5.464   6.487   6.501   6.532   6.908   6.966
103 A   104 A   105 A   106 A   107 A   108 A   109 A   110 A                  
  7.147  28.894  29.481  29.491  29.515  29.833  29.841  29.841
111 A   112 A   113 A   114 A   115 A   116 A   117 A   118 A                  
 29.866  29.950  36.522  37.063  68.739 130.540 130.548 130.577
119 A   120 A   121 A   122 A   123 A   124 A   125 A   126 A                  
154.2821912.201
127 A   128 A                                                                  

 Beta MOs, Restricted
 -- Occupied --                  
******* -180.92 -169.73 -169.73 -169.73  -37.98  -33.17  -33.16
  1 A     2 A     3 A     4 A     5 A     6 A     7 A     8 A                  
-33.160 -26.334 -24.351 -24.349 -24.349 -24.343 -24.343 -15.774
  9 A    10 A    11 A    12 A    13 A    14 A    15 A    16 A                  
-15.715  -7.294  -5.530  -5.514  -5.514  -2.454  -2.447  -2.447
 17 A    18 A    19 A    20 A    21 A    22 A    23 A    24 A                  
 -2.429  -2.429  -1.650  -1.410  -0.957  -0.846  -0.735  -0.719
 25 A    26 A    27 A    28 A    29 A    30 A    31 A    32 A                  
 -0.708  -0.600  -0.573  -0.468  -0.414  -0.413
 33 A    34 A    35 A    36 A    37 A    38 A                                  
 -- Virtual --                   
 -0.001   0.069   0.146   0.148   0.162   0.172   0.199   0.223
 39 A    40 A    41 A    42 A    43 A    44 A    45 A    46 A                  
  0.233   0.274   0.299   0.304   0.309   0.341   0.363   0.365
 47 A    48 A    49 A    50 A    51 A    52 A    53 A    54 A                  
  0.445   0.524   0.558   0.559   0.585   0.587   0.618   0.662
 55 A    56 A    57 A    58 A    59 A    60 A    61 A    62 A                  
  0.801   0.903   0.925   0.998   1.016   1.024   1.141   1.255
 63 A    64 A    65 A    66 A    67 A    68 A    69 A    70 A                  
  1.441   1.493   1.515   1.554   1.559   1.631   1.665   1.885
 71 A    72 A    73 A    74 A    75 A    76 A    77 A    78 A                  
  2.016   2.048   2.161   2.394   2.399   2.623   2.695   2.980
 79 A    80 A    81 A    82 A    83 A    84 A    85 A    86 A                  
  3.028   3.317   4.004   4.051   4.147   4.189   4.225   4.269
 87 A    88 A    89 A    90 A    91 A    92 A    93 A    94 A                  
  4.364   4.401   4.447   4.463   4.474   4.479   4.540   4.700
 95 A    96 A    97 A    98 A    99 A   100 A   101 A   102 A                  
  4.800   5.044   5.464   6.487   6.501   6.532   6.908   6.966
103 A   104 A   105 A   106 A   107 A   108 A   109 A   110 A                  
  7.147  28.894  29.481  29.491  29.515  29.833  29.841  29.841
111 A   112 A   113 A   114 A   115 A   116 A   117 A   118 A                  
 29.866  29.950  36.522  37.063  68.739 130.540 130.548 130.577
119 A   120 A   121 A   122 A   123 A   124 A   125 A   126 A                  
154.2821912.201
127 A   128 A                                                                  

 Occupation and symmetry of molecular orbitals

 Point group: C1 (1 irreducible representation).

                           A     All 
 -------------------------------------
 All molecular orbitals:
  - Alpha                  128   128 
  - Beta                   128   128 
 -------------------------------------
 Alpha orbitals:
  - Frozen occupied        21    21  
  - Active occupied        17    17  
  - Active virtual         90    90  
  - Frozen virtual         0     0   
 -------------------------------------
 Beta orbitals:
  - Frozen occupied        21    21  
  - Active occupied        17    17  
  - Active virtual         90    90  
  - Frozen virtual         0     0   
 -------------------------------------

 Import integrals:   CPU 0.00 s  wall 0.00 s

 Import integrals:   CPU 49.19 s  wall 10.09 s

 MP2 amplitudes:   CPU 0.13 s  wall 0.10 s

Running a double precision version
           CCSD T amplitudes will be solved using DIIS.

           Start     Size      MaxIter   EConv     TConv     
           3         7         100       1.00e-07  1.00e-05  
 ------------------------------------------------------------------------------
           Energy (a.u.)   Ediff      Tdiff       Comment
 ------------------------------------------------------------------------------
         -7125.82795560                           
     1   -7125.80179243   2.62e-02   7.72e-01     
     2   -7125.83033119   2.85e-02   1.05e-01     
     3   -7125.82768197   2.65e-03   4.75e-02     
     4   -7125.83078432   3.10e-03   1.93e-02     Switched to DIIS steps.
     5   -7125.83186643   1.08e-03   1.25e-02     
     6   -7125.83199639   1.30e-04   3.77e-03     
     7   -7125.83201118   1.48e-05   1.33e-03     
     8   -7125.83201431   3.13e-06   5.79e-04     
     9   -7125.83201850   4.19e-06   2.70e-04     
    10   -7125.83201815   3.45e-07   9.51e-05     
    11   -7125.83201900   8.47e-07   4.79e-05     
    12   -7125.83201879   2.04e-07   1.82e-05     
    13   -7125.83201884   4.70e-08   6.87e-06     
 ------------------------------------------------------------------------------
         -7125.83201884                           CCSD T converged.

End of double precision
 SCF energy                 = -7125.05867722
 MP2 energy                 = -7125.82795560
 CCSD correlation energy     =    -0.77334162
 CCSD total energy           = -7125.83201884

 CCSD  T1^2 = 0.0147  T2^2 = 0.2554  Leading amplitudes:

 Amplitude    Orbitals with energies
 -0.0248       35 (A) A                  ->    40 (A) A                   
              -0.5730                          0.0692                     
 -0.0248       35 (A) B                  ->    40 (A) B                   
              -0.5730                          0.0692                     
 -0.0239       32 (A) A                  ->    40 (A) A                   
              -0.7189                          0.0692                     
 -0.0239       32 (A) B                  ->    40 (A) B                   
              -0.7189                          0.0692                     

 Amplitude    Orbitals with energies
 -0.0853       35 (A) A      35 (A) B    ->    40 (A) A      40 (A) B     
              -0.5730       -0.5730            0.0692        0.0692       
  0.0853       35 (A) A      35 (A) B    ->    40 (A) B      40 (A) A     
              -0.5730       -0.5730            0.0692        0.0692       
  0.0853       35 (A) B      35 (A) A    ->    40 (A) A      40 (A) B     
              -0.5730       -0.5730            0.0692        0.0692       
 -0.0853       35 (A) B      35 (A) A    ->    40 (A) B      40 (A) A     
              -0.5730       -0.5730            0.0692        0.0692       

 Computing CCSD intemediates for later calculations in double precision
 Finished.

Running a double precision version
           CCSD Lambda amplitudes will be solved using DIIS.
           Start     Size      MaxIter   EConv     LConv     
           3         7         100       1.00e-07  1.00e-05  
 ------------------------------------------------------------------------------
            Enorm      Ldiff       Comment
 ------------------------------------------------------------------------------
     1     5.67e-02   3.85e-02     
     2     1.79e-02   6.07e-03     
     3     8.14e-03   1.27e-03     
     4     4.08e-03   1.18e-03     Switched to DIIS steps.
     5     1.44e-03   7.38e-04     
     6     7.34e-04   2.35e-04     
     7     2.80e-04   6.35e-05     
     8     1.14e-04   4.17e-06     
     9     4.17e-05   7.00e-06     
    10     1.46e-05   3.03e-06     
    11     6.25e-06   8.20e-07     
    12     2.55e-06   2.33e-07     
    13     1.17e-06   4.60e-08     
    14     6.12e-07   5.45e-08     
    15     2.92e-07   2.88e-08     
    16     1.71e-07   1.43e-08     
    17     9.19e-08   1.04e-08     
 ------------------------------------------------------------------------------
                                   CCSD Lambda converged.

 Computing density matrices in double precision...
           Orbital response amplitudes will be solved using DIIS.
           Start     Size      MaxIter   EConv     LConv     
           3         7         100       1.00e-06  1.00e-06  
 ------------------------------------------------------------------------------
            Enorm      Ldiff       Comment
 ------------------------------------------------------------------------------
     1     9.69e-02   5.46e-03     
     2     8.52e-02   9.48e-03     
     3     1.06e-01   2.80e-02     
     4     9.85e-03   4.63e-02     Switched to DIIS steps.
     5     4.13e-03   2.51e-05     
     6     8.30e-04   3.66e-05     
     7     4.04e-04   4.71e-05     
     8     8.53e-05   8.80e-05     
     9     3.30e-05   3.02e-06     
    10     1.43e-05   8.66e-06     
    11     2.65e-06   1.18e-06     
    12     1.62e-06   2.26e-07     
    13     6.66e-07   2.90e-07     
 ------------------------------------------------------------------------------
                                   Orbital response converged.

 Computing density matrices... Done.
 CCSD calculation:   CPU 1387.78 s  wall 241.12 s

 Transferring MO TPDM to AO TPDM
 Transferring g2_o1o1o1o1
 Transferring g2_o1o1o1v1
 Transferring g2_o1o1v1v1
 Transferring g2_o1v1o1v1
 Transferring g2_o1v1v1v1
 Transferring g2_v1v1v1v1
 Adding separable TPDM
 Computing TPDM gradient
 --------------------------------------------------------
 2e gradient
  Atom          X               Y               Z
 --------------------------------------------------------
    1        -43.427131        4.330884        0.000000  
    2         11.337312      -21.762032       -0.000000  
    3         14.335652       19.379433        0.000000  
    4         17.754167       -1.948285       -0.000000  
 --------------------------------------------------------
 --------------------------------------------------------
 Final gradient
  Atom          X               Y               Z
 --------------------------------------------------------
    1        -43.427131        4.330884        0.000000  
    2         11.337312      -21.762032       -0.000000  
    3         14.335652       19.379433        0.000000  
    4         17.754167       -1.948285       -0.000000  
 --------------------------------------------------------
 Analytic gradient from two-electron contribution:   CPU 260.16 s  wall 80.18 s

 Total ccman2 time:   CPU 1703.05 s  wall 333.25 s


 --------------------------------------------------------------

                    Orbital Energies (a.u.)
 --------------------------------------------------------------

 Alpha MOs
 -- Occupied --
*******-180.924-169.731-169.729-169.729 -37.978 -33.167 -33.160
-33.160 -26.334 -24.351 -24.349 -24.349 -24.343 -24.343 -15.774
-15.715  -7.294  -5.530  -5.514  -5.514  -2.454  -2.447  -2.447
 -2.429  -2.429  -1.650  -1.410  -0.957  -0.846  -0.735  -0.719
 -0.708  -0.600  -0.573  -0.468  -0.414  -0.413
 -- Virtual --
 -0.001   0.069   0.146   0.148   0.162   0.172   0.199   0.223
  0.233   0.274   0.299   0.304   0.309   0.341   0.363   0.365
  0.445   0.524   0.558   0.559   0.585   0.587   0.618   0.662
  0.801   0.903   0.925   0.998   1.016   1.024   1.141   1.255
  1.441   1.493   1.515   1.554   1.559   1.631   1.665   1.885
  2.016   2.048   2.161   2.394   2.399   2.623   2.695   2.980
  3.028   3.317   4.004   4.051   4.147   4.189   4.225   4.269
  4.364   4.401   4.447   4.463   4.474   4.479   4.540   4.700
  4.800   5.044   5.464   6.487   6.501   6.532   6.908   6.966
  7.147  28.894  29.481  29.491  29.515  29.833  29.841  29.841
 29.866  29.950  36.522  37.063  68.739 130.540 130.548 130.577
154.2821912.201
 --------------------------------------------------------------

          Ground-State Mulliken Net Atomic Charges

     Atom                 Charge (a.u.)
  ----------------------------------------
      1 I                     0.187788
      2 N                     0.022296
      3 N                    -0.160898
      4 F                    -0.049185
  ----------------------------------------
  Sum of atomic charges =    -0.000000

 -----------------------------------------------------------------
                    Cartesian Multipole Moments
 -----------------------------------------------------------------
    Charge (ESU x 10^10)
                -0.0000
    Dipole Moment (Debye)
         X       2.5878      Y      -0.2925      Z      -0.0000
       Tot       2.6043
    Quadrupole Moments (Debye-Ang)
        XX     -47.5245     XY      -0.3613     YY     -46.5216
        XZ       0.0000     YZ       0.0000     ZZ     -44.1683
    Octopole Moments (Debye-Ang^2)
       XXX      48.9340    XXY      -2.4921    XYY       8.0604
       YYY      -0.6817    XXZ       0.0000    XYZ      -0.0000
       YYZ      -0.0000    XZZ       4.1209    YZZ      -0.0962
       ZZZ      -0.0000
    Hexadecapole Moments (Debye-Ang^3)
      XXXX    -695.0051   XXXY      -5.3394   XXYY    -123.9332
      XYYY      -1.2344   YYYY     -75.0567   XXXZ       0.0000
      XXYZ       0.0000   XYYZ       0.0000   YYYZ       0.0000
      XXZZ    -115.6840   XYZZ      -0.4296   YYZZ     -20.8872
      XZZZ       0.0000   YZZZ       0.0000   ZZZZ     -53.0284
 -----------------------------------------------------------------
 DrvMan completing analytic gradient of the correlated energy
 Correlated dipole moment
            1
    1   1.0181124
    2  -0.1150637
    3  -0.0000000
 Energy read as -7125.832018841
 Full Analytical Gradient: (in a.u., or Hartree/Bohr)
             1             2             3             4
    1   -0.00014433    0.00085320   -0.00044161   -0.00026727
    2    0.00006119    0.00057856   -0.00057287   -0.00006688
    3   -0.00000000    0.00000003   -0.00000004    0.00000001
 Gradient time:  CPU 1.42 s  wall 1.45 s
 ----------------------------------------------------------------
             Standard Nuclear Orientation (Angstroms)
    I     Atom           X                Y                Z
 ----------------------------------------------------------------
    1      I       0.9274663961    -0.0172117159     0.0000000000
    2      N      -1.1264502726     0.5510664780    -0.0000000000
    3      N      -1.8244435754    -0.4405344035     0.0000000000
    4      F      -3.1673846731     0.0153884912    -0.0000000000
 ----------------------------------------------------------------
 Nuclear Repulsion Energy =   284.9666493879 hartrees
 There are       38 alpha and       38 beta electrons

                       Distance Matrix (Angstroms)
             I (  1)   N (  2)   N (  3)
   N (  2)  2.131083
   N (  3)  2.784279  1.212628
   F (  4)  4.094981  2.110063  1.418223

 Requested basis set is 6-311++G(d,p)
 There are 42 shells and 128 basis functions
 A cutoff of  1.0D-14 yielded    794 shell pairs
 There are      7603 function pairs (      8581 Cartesian)
 Smallest overlap matrix eigenvalue = 2.49E-04
 Guess MOs from SCF MO coefficient file

 -----------------------------------------------------------------------
  General SCF calculation program by
  Eric Jon Sundstrom, Paul Horn, Yuezhi Mao, Dmitri Zuev, Alec White,
  David Stuck, Shaama M.S., Shane Yost, Joonho Lee, David Small,
  Daniel Levine, Susi Lehtola, Hugh Burton, Evgeny Epifanovsky
 -----------------------------------------------------------------------
 Hartree-Fock
 using 6 threads for integral computing
 -------------------------------------------------------
 OpenMP Integral computing Module                
 Release: version 2.0, May 2017, Q-Chem Inc. Pleasanton 
 -------------------------------------------------------
 A restricted SCF calculation will be
 performed using DIIS
 SCF converges when DIIS error is below 1.0e-08
 ---------------------------------------
  Cycle       Energy         DIIS error
 ---------------------------------------
    1   -7125.0587671700      3.56e-05  
    2   -7125.0587697583      1.02e-05  
    3   -7125.0587699913      6.21e-06  
    4   -7125.0587700626      1.50e-06  
    5   -7125.0587700707      5.49e-07  
    6   -7125.0587700723      2.66e-07  
    7   -7125.0587700726      1.26e-07  
    8   -7125.0587700727      3.75e-08  
    9   -7125.0587700727      1.71e-08  
   10   -7125.0587700727      5.98e-09  Convergence criterion met
 ---------------------------------------
 SCF time:   CPU 6.10s  wall 1.00s 
 SCF   energy in the final basis set =    -7125.0587700727
 Total energy in the final basis set =    -7125.0587700727


 ------------------------------------------------------------------------------

   CCMAN2: suite of methods based on coupled cluster
           and equation of motion theories.

   Components:
   * libvmm-1.3-trunk
     by Evgeny Epifanovsky, Ilya Kaliman.
   * libtensor-2.5-trunk
     by Evgeny Epifanovsky, Michael Wormit, Dmitry Zuev, Sam Manzer, 
        Ilya Kaliman.
   * libcc-2.5-trunk
     by Evgeny Epifanovsky, Arik Landau, Tomasz Kus, Kirill Khistyaev, 
        Dmitry Zuev, Prashant Manohar, Xintian Feng, Anna Krylov, 
        Matthew Goldey, Alec White, Thomas Jagau, Kaushik Nanda, 
        Anastasia Gunina, Alexander Kunitsa, Joonho Lee.

   CCMAN original authors:
   Anna I. Krylov, C. David Sherrill, Steven R. Gwaltney,
   Edward F. C. Byrd (2000)
   Sergey V. Levchenko, Lyudmila V. Slipchenko, Tao Wang,
   Ana-Maria C. Cristian (2003)
   Piotr A. Pieniazek, C. Melania Oana, Evgeny Epifanovsky (2007)
   Prashant Manohar (2009)

 ------------------------------------------------------------------------------


 Allocating and initializing 63808MB of RAM...
 Calculation will run on 6 cores.


 Alpha MOs, Restricted
 -- Occupied --                  
******* -180.92 -169.73 -169.73 -169.73  -37.98  -33.17  -33.16
  1 A     2 A     3 A     4 A     5 A     6 A     7 A     8 A                  
-33.160 -26.334 -24.351 -24.349 -24.349 -24.343 -24.343 -15.774
  9 A    10 A    11 A    12 A    13 A    14 A    15 A    16 A                  
-15.715  -7.294  -5.530  -5.514  -5.514  -2.454  -2.447  -2.447
 17 A    18 A    19 A    20 A    21 A    22 A    23 A    24 A                  
 -2.429  -2.429  -1.650  -1.411  -0.956  -0.846  -0.735  -0.719
 25 A    26 A    27 A    28 A    29 A    30 A    31 A    32 A                  
 -0.708  -0.600  -0.573  -0.467  -0.414  -0.413
 33 A    34 A    35 A    36 A    37 A    38 A                                  
 -- Virtual --                   
 -0.001   0.070   0.146   0.148   0.162   0.172   0.199   0.223
 39 A    40 A    41 A    42 A    43 A    44 A    45 A    46 A                  
  0.233   0.274   0.299   0.304   0.309   0.341   0.363   0.365
 47 A    48 A    49 A    50 A    51 A    52 A    53 A    54 A                  
  0.445   0.525   0.558   0.559   0.585   0.587   0.618   0.662
 55 A    56 A    57 A    58 A    59 A    60 A    61 A    62 A                  
  0.800   0.902   0.925   0.998   1.016   1.025   1.142   1.255
 63 A    64 A    65 A    66 A    67 A    68 A    69 A    70 A                  
  1.442   1.493   1.515   1.554   1.559   1.631   1.665   1.886
 71 A    72 A    73 A    74 A    75 A    76 A    77 A    78 A                  
  2.016   2.048   2.160   2.394   2.399   2.623   2.697   2.982
 79 A    80 A    81 A    82 A    83 A    84 A    85 A    86 A                  
  3.029   3.319   4.004   4.051   4.148   4.189   4.225   4.270
 87 A    88 A    89 A    90 A    91 A    92 A    93 A    94 A                  
  4.365   4.401   4.447   4.464   4.474   4.480   4.540   4.700
 95 A    96 A    97 A    98 A    99 A   100 A   101 A   102 A                  
  4.799   5.044   5.464   6.487   6.501   6.532   6.908   6.967
103 A   104 A   105 A   106 A   107 A   108 A   109 A   110 A                  
  7.148  28.894  29.481  29.491  29.515  29.833  29.841  29.841
111 A   112 A   113 A   114 A   115 A   116 A   117 A   118 A                  
 29.866  29.949  36.521  37.067  68.739 130.540 130.548 130.577
119 A   120 A   121 A   122 A   123 A   124 A   125 A   126 A                  
154.2821912.201
127 A   128 A                                                                  

 Beta MOs, Restricted
 -- Occupied --                  
******* -180.92 -169.73 -169.73 -169.73  -37.98  -33.17  -33.16
  1 A     2 A     3 A     4 A     5 A     6 A     7 A     8 A                  
-33.160 -26.334 -24.351 -24.349 -24.349 -24.343 -24.343 -15.774
  9 A    10 A    11 A    12 A    13 A    14 A    15 A    16 A                  
-15.715  -7.294  -5.530  -5.514  -5.514  -2.454  -2.447  -2.447
 17 A    18 A    19 A    20 A    21 A    22 A    23 A    24 A                  
 -2.429  -2.429  -1.650  -1.411  -0.956  -0.846  -0.735  -0.719
 25 A    26 A    27 A    28 A    29 A    30 A    31 A    32 A                  
 -0.708  -0.600  -0.573  -0.467  -0.414  -0.413
 33 A    34 A    35 A    36 A    37 A    38 A                                  
 -- Virtual --                   
 -0.001   0.070   0.146   0.148   0.162   0.172   0.199   0.223
 39 A    40 A    41 A    42 A    43 A    44 A    45 A    46 A                  
  0.233   0.274   0.299   0.304   0.309   0.341   0.363   0.365
 47 A    48 A    49 A    50 A    51 A    52 A    53 A    54 A                  
  0.445   0.525   0.558   0.559   0.585   0.587   0.618   0.662
 55 A    56 A    57 A    58 A    59 A    60 A    61 A    62 A                  
  0.800   0.902   0.925   0.998   1.016   1.025   1.142   1.255
 63 A    64 A    65 A    66 A    67 A    68 A    69 A    70 A                  
  1.442   1.493   1.515   1.554   1.559   1.631   1.665   1.886
 71 A    72 A    73 A    74 A    75 A    76 A    77 A    78 A                  
  2.016   2.048   2.160   2.394   2.399   2.623   2.697   2.982
 79 A    80 A    81 A    82 A    83 A    84 A    85 A    86 A                  
  3.029   3.319   4.004   4.051   4.148   4.189   4.225   4.270
 87 A    88 A    89 A    90 A    91 A    92 A    93 A    94 A                  
  4.365   4.401   4.447   4.464   4.474   4.480   4.540   4.700
 95 A    96 A    97 A    98 A    99 A   100 A   101 A   102 A                  
  4.799   5.044   5.464   6.487   6.501   6.532   6.908   6.967
103 A   104 A   105 A   106 A   107 A   108 A   109 A   110 A                  
  7.148  28.894  29.481  29.491  29.515  29.833  29.841  29.841
111 A   112 A   113 A   114 A   115 A   116 A   117 A   118 A                  
 29.866  29.949  36.521  37.067  68.739 130.540 130.548 130.577
119 A   120 A   121 A   122 A   123 A   124 A   125 A   126 A                  
154.2821912.201
127 A   128 A                                                                  

 Occupation and symmetry of molecular orbitals

 Point group: C1 (1 irreducible representation).

                           A     All 
 -------------------------------------
 All molecular orbitals:
  - Alpha                  128   128 
  - Beta                   128   128 
 -------------------------------------
 Alpha orbitals:
  - Frozen occupied        21    21  
  - Active occupied        17    17  
  - Active virtual         90    90  
  - Frozen virtual         0     0   
 -------------------------------------
 Beta orbitals:
  - Frozen occupied        21    21  
  - Active occupied        17    17  
  - Active virtual         90    90  
  - Frozen virtual         0     0   
 -------------------------------------

 Import integrals:   CPU 0.00 s  wall 0.00 s

 Import integrals:   CPU 53.00 s  wall 11.95 s

 MP2 amplitudes:   CPU 0.18 s  wall 0.14 s

Running a double precision version
           CCSD T amplitudes will be solved using DIIS.

           Start     Size      MaxIter   EConv     TConv     
           3         7         100       1.00e-07  1.00e-05  
 ------------------------------------------------------------------------------
           Energy (a.u.)   Ediff      Tdiff       Comment
 ------------------------------------------------------------------------------
         -7125.82792353                           
     1   -7125.80181855   2.61e-02   7.72e-01     
     2   -7125.83032698   2.85e-02   1.05e-01     
     3   -7125.82768738   2.64e-03   4.74e-02     
     4   -7125.83078549   3.10e-03   1.93e-02     Switched to DIIS steps.
     5   -7125.83186676   1.08e-03   1.25e-02     
     6   -7125.83199652   1.30e-04   3.77e-03     
     7   -7125.83201130   1.48e-05   1.33e-03     
     8   -7125.83201441   3.11e-06   5.81e-04     
     9   -7125.83201860   4.18e-06   2.70e-04     
    10   -7125.83201825   3.48e-07   9.50e-05     
    11   -7125.83201909   8.44e-07   4.78e-05     
    12   -7125.83201889   2.04e-07   1.83e-05     
    13   -7125.83201893   4.55e-08   6.92e-06     
 ------------------------------------------------------------------------------
         -7125.83201893                           CCSD T converged.

End of double precision
 SCF energy                 = -7125.05877007
 MP2 energy                 = -7125.82792353
 CCSD correlation energy     =    -0.77324886
 CCSD total energy           = -7125.83201893

 CCSD  T1^2 = 0.0147  T2^2 = 0.2553  Leading amplitudes:

 Amplitude    Orbitals with energies
 -0.0247       35 (A) A                  ->    40 (A) A                   
              -0.5732                          0.0696                     
 -0.0247       35 (A) B                  ->    40 (A) B                   
              -0.5732                          0.0696                     
 -0.0238       32 (A) A                  ->    40 (A) A                   
              -0.7190                          0.0696                     
 -0.0238       32 (A) B                  ->    40 (A) B                   
              -0.7190                          0.0696                     

 Amplitude    Orbitals with energies
 -0.0850       35 (A) A      35 (A) B    ->    40 (A) A      40 (A) B     
              -0.5732       -0.5732            0.0696        0.0696       
  0.0850       35 (A) A      35 (A) B    ->    40 (A) B      40 (A) A     
              -0.5732       -0.5732            0.0696        0.0696       
  0.0850       35 (A) B      35 (A) A    ->    40 (A) A      40 (A) B     
              -0.5732       -0.5732            0.0696        0.0696       
 -0.0850       35 (A) B      35 (A) A    ->    40 (A) B      40 (A) A     
              -0.5732       -0.5732            0.0696        0.0696       

 Computing CCSD intemediates for later calculations in double precision
 Finished.

Running a double precision version
           CCSD Lambda amplitudes will be solved using DIIS.
           Start     Size      MaxIter   EConv     LConv     
           3         7         100       1.00e-07  1.00e-05  
 ------------------------------------------------------------------------------
            Enorm      Ldiff       Comment
 ------------------------------------------------------------------------------
     1     5.66e-02   3.85e-02     
     2     1.79e-02   6.07e-03     
     3     8.14e-03   1.27e-03     
     4     4.08e-03   1.18e-03     Switched to DIIS steps.
     5     1.44e-03   7.38e-04     
     6     7.34e-04   2.35e-04     
     7     2.80e-04   6.35e-05     
     8     1.14e-04   4.30e-06     
     9     4.16e-05   6.94e-06     
    10     1.45e-05   3.01e-06     
    11     6.22e-06   8.09e-07     
    12     2.53e-06   2.28e-07     
    13     1.15e-06   4.37e-08     
    14     6.00e-07   5.23e-08     
    15     2.83e-07   2.77e-08     
    16     1.66e-07   1.35e-08     
    17     8.95e-08   9.81e-09     
 ------------------------------------------------------------------------------
                                   CCSD Lambda converged.

 Computing density matrices in double precision...
           Orbital response amplitudes will be solved using DIIS.
           Start     Size      MaxIter   EConv     LConv     
           3         7         100       1.00e-06  1.00e-06  
 ------------------------------------------------------------------------------
            Enorm      Ldiff       Comment
 ------------------------------------------------------------------------------
     1     9.68e-02   5.51e-03     
     2     8.50e-02   9.45e-03     
     3     1.05e-01   2.80e-02     
     4     9.88e-03   4.62e-02     Switched to DIIS steps.
     5     4.13e-03   9.30e-07     
     6     8.28e-04   2.99e-05     
     7     4.02e-04   4.80e-05     
     8     8.46e-05   8.77e-05     
     9     3.26e-05   2.89e-06     
    10     1.43e-05   8.60e-06     
    11     2.62e-06   1.21e-06     
    12     1.62e-06   2.22e-07     
    13     6.62e-07   2.90e-07     
 ------------------------------------------------------------------------------
                                   Orbital response converged.

 Computing density matrices... Done.
 CCSD calculation:   CPU 1389.54 s  wall 241.46 s

 Transferring MO TPDM to AO TPDM
 Transferring g2_o1o1o1o1
 Transferring g2_o1o1o1v1
 Transferring g2_o1o1v1v1
 Transferring g2_o1v1o1v1
 Transferring g2_o1v1v1v1
 Transferring g2_v1v1v1v1
 Adding separable TPDM
 Computing TPDM gradient
 --------------------------------------------------------
 2e gradient
  Atom          X               Y               Z
 --------------------------------------------------------
    1        -43.395858        4.318973        0.000000  
    2         11.327852      -21.784543       -0.000000  
    3         14.316334       19.416847        0.000000  
    4         17.751671       -1.951276       -0.000000  
 --------------------------------------------------------
 --------------------------------------------------------
 Final gradient
  Atom          X               Y               Z
 --------------------------------------------------------
    1        -43.395858        4.318973        0.000000  
    2         11.327852      -21.784543       -0.000000  
    3         14.316334       19.416847        0.000000  
    4         17.751671       -1.951276       -0.000000  
 --------------------------------------------------------
 Analytic gradient from two-electron contribution:   CPU 274.66 s  wall 82.85 s

 Total ccman2 time:   CPU 1727.86 s  wall 339.64 s


 --------------------------------------------------------------

                    Orbital Energies (a.u.)
 --------------------------------------------------------------

 Alpha MOs
 -- Occupied --
*******-180.924-169.731-169.729-169.729 -37.978 -33.167 -33.160
-33.160 -26.334 -24.351 -24.349 -24.349 -24.343 -24.343 -15.774
-15.715  -7.294  -5.530  -5.514  -5.514  -2.454  -2.447  -2.447
 -2.429  -2.429  -1.650  -1.411  -0.956  -0.846  -0.735  -0.719
 -0.708  -0.600  -0.573  -0.467  -0.414  -0.413
 -- Virtual --
 -0.001   0.070   0.146   0.148   0.162   0.172   0.199   0.223
  0.233   0.274   0.299   0.304   0.309   0.341   0.363   0.365
  0.445   0.525   0.558   0.559   0.585   0.587   0.618   0.662
  0.800   0.902   0.925   0.998   1.016   1.025   1.142   1.255
  1.442   1.493   1.515   1.554   1.559   1.631   1.665   1.886
  2.016   2.048   2.160   2.394   2.399   2.623   2.697   2.982
  3.029   3.319   4.004   4.051   4.148   4.189   4.225   4.270
  4.365   4.401   4.447   4.464   4.474   4.480   4.540   4.700
  4.799   5.044   5.464   6.487   6.501   6.532   6.908   6.967
  7.148  28.894  29.481  29.491  29.515  29.833  29.841  29.841
 29.866  29.949  36.521  37.067  68.739 130.540 130.548 130.577
154.2821912.201
 --------------------------------------------------------------

          Ground-State Mulliken Net Atomic Charges

     Atom                 Charge (a.u.)
  ----------------------------------------
      1 I                     0.187126
      2 N                     0.023026
      3 N                    -0.160822
      4 F                    -0.049330
  ----------------------------------------
  Sum of atomic charges =     0.000000

 -----------------------------------------------------------------
                    Cartesian Multipole Moments
 -----------------------------------------------------------------
    Charge (ESU x 10^10)
                -0.0000
    Dipole Moment (Debye)
         X       2.5855      Y      -0.2923      Z      -0.0000
       Tot       2.6020
    Quadrupole Moments (Debye-Ang)
        XX     -47.5292     XY      -0.3620     YY     -46.5180
        XZ       0.0000     YZ       0.0000     ZZ     -44.1686
    Octopole Moments (Debye-Ang^2)
       XXX      48.9832    XXY      -2.4940    XYY       8.0638
       YYY      -0.6821    XXZ       0.0000    XYZ      -0.0000
       YYZ       0.0000    XZZ       4.1249    YZZ      -0.0967
       ZZZ      -0.0000
    Hexadecapole Moments (Debye-Ang^3)
      XXXX    -695.2754   XXXY      -5.3221   XXYY    -123.9501
      XYYY      -1.2179   YYYY     -75.0466   XXXZ       0.0000
      XXYZ       0.0000   XYYZ       0.0000   YYYZ       0.0000
      XXZZ    -115.7054   XYZZ      -0.4242   YYZZ     -20.8867
      XZZZ       0.0000   YZZZ       0.0000   ZZZZ     -53.0335
 -----------------------------------------------------------------
 DrvMan completing analytic gradient of the correlated energy
 Correlated dipole moment
            1
    1   1.0172325
    2  -0.1150068
    3  -0.0000000
 Energy read as -7125.832018934
 Full Analytical Gradient: (in a.u., or Hartree/Bohr)
             1             2             3             4
    1    0.00013540   -0.00080253    0.00050464    0.00016250
    2   -0.00007825   -0.00046212    0.00044634    0.00009403
    3   -0.00000000    0.00000000   -0.00000000    0.00000000
 Gradient time:  CPU 1.49 s  wall 1.54 s
 ----------------------------------------------------------------
             Standard Nuclear Orientation (Angstroms)
    I     Atom           X                Y                Z
 ----------------------------------------------------------------
    1      I       0.9274663961    -0.0172117159     0.0000000000
    2      N      -1.1254502726     0.5520664780    -0.0000000000
    3      N      -1.8244435754    -0.4405344035     0.0000000000
    4      F      -3.1673846731     0.0153884912    -0.0000000000
 ----------------------------------------------------------------
 Nuclear Repulsion Energy =   284.9630992913 hartrees
 There are       38 alpha and       38 beta electrons

                       Distance Matrix (Angstroms)
             I (  1)   N (  2)   N (  3)
   N (  2)  2.130386
   N (  3)  2.784279  1.214021
   F (  4)  4.094981  2.111284  1.418223

 Requested basis set is 6-311++G(d,p)
 There are 42 shells and 128 basis functions
 A cutoff of  1.0D-14 yielded    794 shell pairs
 There are      7603 function pairs (      8581 Cartesian)
 Smallest overlap matrix eigenvalue = 2.51E-04
 Guess MOs from SCF MO coefficient file

 -----------------------------------------------------------------------
  General SCF calculation program by
  Eric Jon Sundstrom, Paul Horn, Yuezhi Mao, Dmitri Zuev, Alec White,
  David Stuck, Shaama M.S., Shane Yost, Joonho Lee, David Small,
  Daniel Levine, Susi Lehtola, Hugh Burton, Evgeny Epifanovsky
 -----------------------------------------------------------------------
 Hartree-Fock
 using 6 threads for integral computing
 -------------------------------------------------------
 OpenMP Integral computing Module                
 Release: version 2.0, May 2017, Q-Chem Inc. Pleasanton 
 -------------------------------------------------------
 A restricted SCF calculation will be
 performed using DIIS
 SCF converges when DIIS error is below 1.0e-08
 ---------------------------------------
  Cycle       Energy         DIIS error
 ---------------------------------------
    1   -7125.0586085632      3.11e-05  
    2   -7125.0586102552      8.31e-06  
    3   -7125.0586104232      4.41e-06  
    4   -7125.0586104639      1.14e-06  
    5   -7125.0586104689      4.64e-07  
    6   -7125.0586104703      2.01e-07  
    7   -7125.0586104707      9.60e-08  
    8   -7125.0586104709      4.19e-08  
    9   -7125.0586104709      1.50e-08  
   10   -7125.0586104709      6.73e-09  Convergence criterion met
 ---------------------------------------
 SCF time:   CPU 6.04s  wall 1.00s 
 SCF   energy in the final basis set =    -7125.0586104709
 Total energy in the final basis set =    -7125.0586104709


 ------------------------------------------------------------------------------

   CCMAN2: suite of methods based on coupled cluster
           and equation of motion theories.

   Components:
   * libvmm-1.3-trunk
     by Evgeny Epifanovsky, Ilya Kaliman.
   * libtensor-2.5-trunk
     by Evgeny Epifanovsky, Michael Wormit, Dmitry Zuev, Sam Manzer, 
        Ilya Kaliman.
   * libcc-2.5-trunk
     by Evgeny Epifanovsky, Arik Landau, Tomasz Kus, Kirill Khistyaev, 
        Dmitry Zuev, Prashant Manohar, Xintian Feng, Anna Krylov, 
        Matthew Goldey, Alec White, Thomas Jagau, Kaushik Nanda, 
        Anastasia Gunina, Alexander Kunitsa, Joonho Lee.

   CCMAN original authors:
   Anna I. Krylov, C. David Sherrill, Steven R. Gwaltney,
   Edward F. C. Byrd (2000)
   Sergey V. Levchenko, Lyudmila V. Slipchenko, Tao Wang,
   Ana-Maria C. Cristian (2003)
   Piotr A. Pieniazek, C. Melania Oana, Evgeny Epifanovsky (2007)
   Prashant Manohar (2009)

 ------------------------------------------------------------------------------


 Allocating and initializing 63808MB of RAM...
 Calculation will run on 6 cores.


 Alpha MOs, Restricted
 -- Occupied --                  
******* -180.92 -169.73 -169.73 -169.73  -37.98  -33.17  -33.16
  1 A     2 A     3 A     4 A     5 A     6 A     7 A     8 A                  
-33.160 -26.334 -24.351 -24.349 -24.349 -24.343 -24.343 -15.774
  9 A    10 A    11 A    12 A    13 A    14 A    15 A    16 A                  
-15.716  -7.294  -5.530  -5.514  -5.514  -2.454  -2.447  -2.447
 17 A    18 A    19 A    20 A    21 A    22 A    23 A    24 A                  
 -2.429  -2.429  -1.650  -1.410  -0.956  -0.846  -0.735  -0.719
 25 A    26 A    27 A    28 A    29 A    30 A    31 A    32 A                  
 -0.708  -0.600  -0.573  -0.468  -0.414  -0.413
 33 A    34 A    35 A    36 A    37 A    38 A                                  
 -- Virtual --                   
 -0.001   0.069   0.146   0.148   0.162   0.172   0.199   0.223
 39 A    40 A    41 A    42 A    43 A    44 A    45 A    46 A                  
  0.233   0.274   0.299   0.304   0.309   0.341   0.363   0.365
 47 A    48 A    49 A    50 A    51 A    52 A    53 A    54 A                  
  0.445   0.524   0.558   0.559   0.585   0.587   0.618   0.662
 55 A    56 A    57 A    58 A    59 A    60 A    61 A    62 A                  
  0.801   0.903   0.925   0.998   1.016   1.024   1.141   1.255
 63 A    64 A    65 A    66 A    67 A    68 A    69 A    70 A                  
  1.441   1.493   1.515   1.554   1.559   1.631   1.665   1.885
 71 A    72 A    73 A    74 A    75 A    76 A    77 A    78 A                  
  2.016   2.048   2.161   2.394   2.399   2.623   2.695   2.980
 79 A    80 A    81 A    82 A    83 A    84 A    85 A    86 A                  
  3.027   3.317   4.004   4.051   4.147   4.188   4.225   4.269
 87 A    88 A    89 A    90 A    91 A    92 A    93 A    94 A                  
  4.363   4.401   4.447   4.463   4.474   4.479   4.540   4.700
 95 A    96 A    97 A    98 A    99 A   100 A   101 A   102 A                  
  4.799   5.044   5.464   6.487   6.501   6.532   6.908   6.966
103 A   104 A   105 A   106 A   107 A   108 A   109 A   110 A                  
  7.147  28.894  29.481  29.491  29.515  29.833  29.841  29.841
111 A   112 A   113 A   114 A   115 A   116 A   117 A   118 A                  
 29.866  29.949  36.522  37.062  68.739 130.540 130.548 130.577
119 A   120 A   121 A   122 A   123 A   124 A   125 A   126 A                  
154.2821912.201
127 A   128 A                                                                  

 Beta MOs, Restricted
 -- Occupied --                  
******* -180.92 -169.73 -169.73 -169.73  -37.98  -33.17  -33.16
  1 A     2 A     3 A     4 A     5 A     6 A     7 A     8 A                  
-33.160 -26.334 -24.351 -24.349 -24.349 -24.343 -24.343 -15.774
  9 A    10 A    11 A    12 A    13 A    14 A    15 A    16 A                  
-15.716  -7.294  -5.530  -5.514  -5.514  -2.454  -2.447  -2.447
 17 A    18 A    19 A    20 A    21 A    22 A    23 A    24 A                  
 -2.429  -2.429  -1.650  -1.410  -0.956  -0.846  -0.735  -0.719
 25 A    26 A    27 A    28 A    29 A    30 A    31 A    32 A                  
 -0.708  -0.600  -0.573  -0.468  -0.414  -0.413
 33 A    34 A    35 A    36 A    37 A    38 A                                  
 -- Virtual --                   
 -0.001   0.069   0.146   0.148   0.162   0.172   0.199   0.223
 39 A    40 A    41 A    42 A    43 A    44 A    45 A    46 A                  
  0.233   0.274   0.299   0.304   0.309   0.341   0.363   0.365
 47 A    48 A    49 A    50 A    51 A    52 A    53 A    54 A                  
  0.445   0.524   0.558   0.559   0.585   0.587   0.618   0.662
 55 A    56 A    57 A    58 A    59 A    60 A    61 A    62 A                  
  0.801   0.903   0.925   0.998   1.016   1.024   1.141   1.255
 63 A    64 A    65 A    66 A    67 A    68 A    69 A    70 A                  
  1.441   1.493   1.515   1.554   1.559   1.631   1.665   1.885
 71 A    72 A    73 A    74 A    75 A    76 A    77 A    78 A                  
  2.016   2.048   2.161   2.394   2.399   2.623   2.695   2.980
 79 A    80 A    81 A    82 A    83 A    84 A    85 A    86 A                  
  3.027   3.317   4.004   4.051   4.147   4.188   4.225   4.269
 87 A    88 A    89 A    90 A    91 A    92 A    93 A    94 A                  
  4.363   4.401   4.447   4.463   4.474   4.479   4.540   4.700
 95 A    96 A    97 A    98 A    99 A   100 A   101 A   102 A                  
  4.799   5.044   5.464   6.487   6.501   6.532   6.908   6.966
103 A   104 A   105 A   106 A   107 A   108 A   109 A   110 A                  
  7.147  28.894  29.481  29.491  29.515  29.833  29.841  29.841
111 A   112 A   113 A   114 A   115 A   116 A   117 A   118 A                  
 29.866  29.949  36.522  37.062  68.739 130.540 130.548 130.577
119 A   120 A   121 A   122 A   123 A   124 A   125 A   126 A                  
154.2821912.201
127 A   128 A                                                                  

 Occupation and symmetry of molecular orbitals

 Point group: C1 (1 irreducible representation).

                           A     All 
 -------------------------------------
 All molecular orbitals:
  - Alpha                  128   128 
  - Beta                   128   128 
 -------------------------------------
 Alpha orbitals:
  - Frozen occupied        21    21  
  - Active occupied        17    17  
  - Active virtual         90    90  
  - Frozen virtual         0     0   
 -------------------------------------
 Beta orbitals:
  - Frozen occupied        21    21  
  - Active occupied        17    17  
  - Active virtual         90    90  
  - Frozen virtual         0     0   
 -------------------------------------

 Import integrals:   CPU 0.00 s  wall 0.00 s

 Import integrals:   CPU 52.23 s  wall 11.67 s

 MP2 amplitudes:   CPU 0.18 s  wall 0.14 s

Running a double precision version
           CCSD T amplitudes will be solved using DIIS.

           Start     Size      MaxIter   EConv     TConv     
           3         7         100       1.00e-07  1.00e-05  
 ------------------------------------------------------------------------------
           Energy (a.u.)   Ediff      Tdiff       Comment
 ------------------------------------------------------------------------------
         -7125.82796378                           
     1   -7125.80177480   2.62e-02   7.72e-01     
     2   -7125.83033144   2.86e-02   1.05e-01     
     3   -7125.82767785   2.65e-03   4.75e-02     
     4   -7125.83078303   3.11e-03   1.93e-02     Switched to DIIS steps.
     5   -7125.83186594   1.08e-03   1.25e-02     
     6   -7125.83199615   1.30e-04   3.78e-03     
     7   -7125.83201095   1.48e-05   1.33e-03     
     8   -7125.83201406   3.12e-06   5.80e-04     
     9   -7125.83201826   4.19e-06   2.70e-04     
    10   -7125.83201791   3.46e-07   9.52e-05     
    11   -7125.83201876   8.48e-07   4.79e-05     
    12   -7125.83201855   2.04e-07   1.83e-05     
    13   -7125.83201860   4.70e-08   6.91e-06     
 ------------------------------------------------------------------------------
         -7125.83201860                           CCSD T converged.

End of double precision
 SCF energy                 = -7125.05861047
 MP2 energy                 = -7125.82796378
 CCSD correlation energy     =    -0.77340813
 CCSD total energy           = -7125.83201860

 CCSD  T1^2 = 0.0147  T2^2 = 0.2555  Leading amplitudes:

 Amplitude    Orbitals with energies
 -0.0248       35 (A) A                  ->    40 (A) A                   
              -0.5729                          0.0691                     
 -0.0248       35 (A) B                  ->    40 (A) B                   
              -0.5729                          0.0691                     
  0.0239       32 (A) A                  ->    40 (A) A                   
              -0.7189                          0.0691                     
  0.0239       32 (A) B                  ->    40 (A) B                   
              -0.7189                          0.0691                     

 Amplitude    Orbitals with energies
 -0.0854       35 (A) A      35 (A) B    ->    40 (A) A      40 (A) B     
              -0.5729       -0.5729            0.0691        0.0691       
  0.0854       35 (A) A      35 (A) B    ->    40 (A) B      40 (A) A     
              -0.5729       -0.5729            0.0691        0.0691       
  0.0854       35 (A) B      35 (A) A    ->    40 (A) A      40 (A) B     
              -0.5729       -0.5729            0.0691        0.0691       
 -0.0854       35 (A) B      35 (A) A    ->    40 (A) B      40 (A) A     
              -0.5729       -0.5729            0.0691        0.0691       

 Computing CCSD intemediates for later calculations in double precision
 Finished.

Running a double precision version
           CCSD Lambda amplitudes will be solved using DIIS.
           Start     Size      MaxIter   EConv     LConv     
           3         7         100       1.00e-07  1.00e-05  
 ------------------------------------------------------------------------------
            Enorm      Ldiff       Comment
 ------------------------------------------------------------------------------
     1     5.67e-02   3.86e-02     
     2     1.80e-02   6.07e-03     
     3     8.15e-03   1.27e-03     
     4     4.08e-03   1.18e-03     Switched to DIIS steps.
     5     1.44e-03   7.39e-04     
     6     7.35e-04   2.35e-04     
     7     2.81e-04   6.36e-05     
     8     1.14e-04   4.20e-06     
     9     4.18e-05   7.02e-06     
    10     1.46e-05   3.04e-06     
    11     6.25e-06   8.24e-07     
    12     2.55e-06   2.35e-07     
    13     1.17e-06   4.63e-08     
    14     6.12e-07   5.47e-08     
    15     2.92e-07   2.88e-08     
    16     1.71e-07   1.43e-08     
    17     9.18e-08   1.04e-08     
 ------------------------------------------------------------------------------
                                   CCSD Lambda converged.

 Computing density matrices in double precision...
           Orbital response amplitudes will be solved using DIIS.
           Start     Size      MaxIter   EConv     LConv     
           3         7         100       1.00e-06  1.00e-06  
 ------------------------------------------------------------------------------
            Enorm      Ldiff       Comment
 ------------------------------------------------------------------------------
     1     9.70e-02   5.43e-03     
     2     8.53e-02   9.46e-03     
     3     1.06e-01   2.81e-02     
     4     9.93e-03   4.64e-02     Switched to DIIS steps.
     5     4.15e-03   5.47e-06     
     6     8.28e-04   3.48e-05     
     7     4.03e-04   4.73e-05     
     8     8.51e-05   8.78e-05     
     9     3.26e-05   2.81e-06     
    10     1.44e-05   8.62e-06     
    11     2.66e-06   1.21e-06     
    12     1.63e-06   2.22e-07     
    13     6.66e-07   2.90e-07     
 ------------------------------------------------------------------------------
                                   Orbital response converged.

 Computing density matrices... Done.
 CCSD calculation:   CPU 1388.67 s  wall 241.23 s

 Transferring MO TPDM to AO TPDM
 Transferring g2_o1o1o1o1
 Transferring g2_o1o1o1v1
 Transferring g2_o1o1v1v1
 Transferring g2_o1v1o1v1
 Transferring g2_o1v1v1v1
 Transferring g2_v1v1v1v1
 Adding separable TPDM
 Computing TPDM gradient
 --------------------------------------------------------
 2e gradient
  Atom          X               Y               Z
 --------------------------------------------------------
    1        -43.405039        4.336079       -0.000000  
    2         11.343392      -21.775595        0.000000  
    3         14.307871       19.389521       -0.000000  
    4         17.753776       -1.950004       -0.000000  
 --------------------------------------------------------
 --------------------------------------------------------
 Final gradient
  Atom          X               Y               Z
 --------------------------------------------------------
    1        -43.405039        4.336079       -0.000000  
    2         11.343392      -21.775595        0.000000  
    3         14.307871       19.389521       -0.000000  
    4         17.753776       -1.950004       -0.000000  
 --------------------------------------------------------
 Analytic gradient from two-electron contribution:   CPU 275.38 s  wall 87.72 s

 Total ccman2 time:   CPU 1726.58 s  wall 344.01 s


 --------------------------------------------------------------

                    Orbital Energies (a.u.)
 --------------------------------------------------------------

 Alpha MOs
 -- Occupied --
*******-180.924-169.731-169.729-169.729 -37.978 -33.167 -33.160
-33.160 -26.334 -24.351 -24.349 -24.349 -24.343 -24.343 -15.774
-15.716  -7.294  -5.530  -5.514  -5.514  -2.454  -2.447  -2.447
 -2.429  -2.429  -1.650  -1.410  -0.956  -0.846  -0.735  -0.719
 -0.708  -0.600  -0.573  -0.468  -0.414  -0.413
 -- Virtual --
 -0.001   0.069   0.146   0.148   0.162   0.172   0.199   0.223
  0.233   0.274   0.299   0.304   0.309   0.341   0.363   0.365
  0.445   0.524   0.558   0.559   0.585   0.587   0.618   0.662
  0.801   0.903   0.925   0.998   1.016   1.024   1.141   1.255
  1.441   1.493   1.515   1.554   1.559   1.631   1.665   1.885
  2.016   2.048   2.161   2.394   2.399   2.623   2.695   2.980
  3.027   3.317   4.004   4.051   4.147   4.188   4.225   4.269
  4.363   4.401   4.447   4.463   4.474   4.479   4.540   4.700
  4.799   5.044   5.464   6.487   6.501   6.532   6.908   6.966
  7.147  28.894  29.481  29.491  29.515  29.833  29.841  29.841
 29.866  29.949  36.522  37.062  68.739 130.540 130.548 130.577
154.2821912.201
 --------------------------------------------------------------

          Ground-State Mulliken Net Atomic Charges

     Atom                 Charge (a.u.)
  ----------------------------------------
      1 I                     0.187217
      2 N                     0.022336
      3 N                    -0.160319
      4 F                    -0.049234
  ----------------------------------------
  Sum of atomic charges =     0.000000

 -----------------------------------------------------------------
                    Cartesian Multipole Moments
 -----------------------------------------------------------------
    Charge (ESU x 10^10)
                 0.0000
    Dipole Moment (Debye)
         X       2.5834      Y      -0.2931      Z       0.0000
       Tot       2.6000
    Quadrupole Moments (Debye-Ang)
        XX     -47.5220     XY      -0.3620     YY     -46.5203
        XZ      -0.0000     YZ       0.0000     ZZ     -44.1707
    Octopole Moments (Debye-Ang^2)
       XXX      48.9299    XXY      -2.5057    XYY       8.0626
       YYY      -0.7029    XXZ      -0.0000    XYZ      -0.0000
       YYZ       0.0000    XZZ       4.1236    YZZ      -0.1021
       ZZZ      -0.0000
    Hexadecapole Moments (Debye-Ang^3)
      XXXX    -695.0791   XXXY      -5.3155   XXYY    -123.9428
      XYYY      -1.2036   YYYY     -75.0895   XXXZ      -0.0000
      XXYZ       0.0000   XYYZ      -0.0000   YYYZ       0.0000
      XXZZ    -115.6966   XYZZ      -0.4215   YYZZ     -20.8934
      XZZZ      -0.0000   YZZZ       0.0000   ZZZZ     -53.0350
 -----------------------------------------------------------------
 DrvMan completing analytic gradient of the correlated energy
 Correlated dipole moment
            1
    1   1.0164017
    2  -0.1153235
    3   0.0000000
 Energy read as -7125.832018600
 Full Analytical Gradient: (in a.u., or Hartree/Bohr)
             1             2             3             4
    1    0.00004210    0.00054367   -0.00043657   -0.00014921
    2   -0.00005230    0.00107046   -0.00110366    0.00008550
    3   -0.00000000    0.00000000   -0.00000000    0.00000000
 Gradient time:  CPU 1.47 s  wall 1.47 s
 ----------------------------------------------------------------
             Standard Nuclear Orientation (Angstroms)
    I     Atom           X                Y                Z
 ----------------------------------------------------------------
    1      I       0.9274663961    -0.0172117159     0.0000000000
    2      N      -1.1254502726     0.5500664780    -0.0000000000
    3      N      -1.8244435754    -0.4405344035     0.0000000000
    4      F      -3.1673846731     0.0153884912    -0.0000000000
 ----------------------------------------------------------------
 Nuclear Repulsion Energy =   285.0187801890 hartrees
 There are       38 alpha and       38 beta electrons

                       Distance Matrix (Angstroms)
             I (  1)   N (  2)   N (  3)
   N (  2)  2.129852
   N (  3)  2.784279  1.212387
   F (  4)  4.094981  2.110776  1.418223

 Requested basis set is 6-311++G(d,p)
 There are 42 shells and 128 basis functions
 A cutoff of  1.0D-14 yielded    794 shell pairs
 There are      7603 function pairs (      8581 Cartesian)
 Smallest overlap matrix eigenvalue = 2.49E-04
 Guess MOs from SCF MO coefficient file

 -----------------------------------------------------------------------
  General SCF calculation program by
  Eric Jon Sundstrom, Paul Horn, Yuezhi Mao, Dmitri Zuev, Alec White,
  David Stuck, Shaama M.S., Shane Yost, Joonho Lee, David Small,
  Daniel Levine, Susi Lehtola, Hugh Burton, Evgeny Epifanovsky
 -----------------------------------------------------------------------
 Hartree-Fock
 using 6 threads for integral computing
 -------------------------------------------------------
 OpenMP Integral computing Module                
 Release: version 2.0, May 2017, Q-Chem Inc. Pleasanton 
 -------------------------------------------------------
 A restricted SCF calculation will be
 performed using DIIS
 SCF converges when DIIS error is below 1.0e-08
 ---------------------------------------
  Cycle       Energy         DIIS error
 ---------------------------------------
    1   -7125.0588330366      3.95e-05  
    2   -7125.0588359949      1.19e-05  
    3   -7125.0588363356      6.80e-06  
    4   -7125.0588364411      1.99e-06  
    5   -7125.0588364561      7.87e-07  
    6   -7125.0588364605      3.54e-07  
    7   -7125.0588364616      1.64e-07  
    8   -7125.0588364618      6.02e-08  
    9   -7125.0588364619      2.68e-08  
   10   -7125.0588364618      1.05e-08  
   11   -7125.0588364619      3.47e-09  Convergence criterion met
 ---------------------------------------
 SCF time:   CPU 6.45s  wall 1.00s 
 SCF   energy in the final basis set =    -7125.0588364619
 Total energy in the final basis set =    -7125.0588364619


 ------------------------------------------------------------------------------

   CCMAN2: suite of methods based on coupled cluster
           and equation of motion theories.

   Components:
   * libvmm-1.3-trunk
     by Evgeny Epifanovsky, Ilya Kaliman.
   * libtensor-2.5-trunk
     by Evgeny Epifanovsky, Michael Wormit, Dmitry Zuev, Sam Manzer, 
        Ilya Kaliman.
   * libcc-2.5-trunk
     by Evgeny Epifanovsky, Arik Landau, Tomasz Kus, Kirill Khistyaev, 
        Dmitry Zuev, Prashant Manohar, Xintian Feng, Anna Krylov, 
        Matthew Goldey, Alec White, Thomas Jagau, Kaushik Nanda, 
        Anastasia Gunina, Alexander Kunitsa, Joonho Lee.

   CCMAN original authors:
   Anna I. Krylov, C. David Sherrill, Steven R. Gwaltney,
   Edward F. C. Byrd (2000)
   Sergey V. Levchenko, Lyudmila V. Slipchenko, Tao Wang,
   Ana-Maria C. Cristian (2003)
   Piotr A. Pieniazek, C. Melania Oana, Evgeny Epifanovsky (2007)
   Prashant Manohar (2009)

 ------------------------------------------------------------------------------


 Allocating and initializing 63808MB of RAM...
 Calculation will run on 6 cores.


 Alpha MOs, Restricted
 -- Occupied --                  
******* -180.92 -169.73 -169.73 -169.73  -37.98  -33.17  -33.16
  1 A     2 A     3 A     4 A     5 A     6 A     7 A     8 A                  
-33.160 -26.334 -24.351 -24.349 -24.349 -24.343 -24.343 -15.774
  9 A    10 A    11 A    12 A    13 A    14 A    15 A    16 A                  
-15.715  -7.294  -5.530  -5.514  -5.514  -2.454  -2.447  -2.447
 17 A    18 A    19 A    20 A    21 A    22 A    23 A    24 A                  
 -2.429  -2.429  -1.650  -1.411  -0.956  -0.846  -0.735  -0.719
 25 A    26 A    27 A    28 A    29 A    30 A    31 A    32 A                  
 -0.708  -0.601  -0.573  -0.467  -0.414  -0.413
 33 A    34 A    35 A    36 A    37 A    38 A                                  
 -- Virtual --                   
 -0.001   0.070   0.146   0.148   0.162   0.172   0.199   0.223
 39 A    40 A    41 A    42 A    43 A    44 A    45 A    46 A                  
  0.233   0.274   0.299   0.304   0.309   0.341   0.363   0.365
 47 A    48 A    49 A    50 A    51 A    52 A    53 A    54 A                  
  0.445   0.525   0.558   0.559   0.585   0.587   0.618   0.663
 55 A    56 A    57 A    58 A    59 A    60 A    61 A    62 A                  
  0.801   0.903   0.925   0.998   1.016   1.025   1.142   1.255
 63 A    64 A    65 A    66 A    67 A    68 A    69 A    70 A                  
  1.442   1.493   1.515   1.554   1.559   1.632   1.666   1.886
 71 A    72 A    73 A    74 A    75 A    76 A    77 A    78 A                  
  2.016   2.047   2.160   2.394   2.399   2.623   2.697   2.982
 79 A    80 A    81 A    82 A    83 A    84 A    85 A    86 A                  
  3.029   3.319   4.004   4.051   4.148   4.189   4.225   4.270
 87 A    88 A    89 A    90 A    91 A    92 A    93 A    94 A                  
  4.365   4.401   4.447   4.463   4.474   4.480   4.540   4.700
 95 A    96 A    97 A    98 A    99 A   100 A   101 A   102 A                  
  4.799   5.043   5.464   6.487   6.501   6.532   6.908   6.966
103 A   104 A   105 A   106 A   107 A   108 A   109 A   110 A                  
  7.148  28.894  29.481  29.491  29.515  29.833  29.841  29.841
111 A   112 A   113 A   114 A   115 A   116 A   117 A   118 A                  
 29.866  29.949  36.521  37.068  68.739 130.540 130.548 130.577
119 A   120 A   121 A   122 A   123 A   124 A   125 A   126 A                  
154.2821912.201
127 A   128 A                                                                  

 Beta MOs, Restricted
 -- Occupied --                  
******* -180.92 -169.73 -169.73 -169.73  -37.98  -33.17  -33.16
  1 A     2 A     3 A     4 A     5 A     6 A     7 A     8 A                  
-33.160 -26.334 -24.351 -24.349 -24.349 -24.343 -24.343 -15.774
  9 A    10 A    11 A    12 A    13 A    14 A    15 A    16 A                  
-15.715  -7.294  -5.530  -5.514  -5.514  -2.454  -2.447  -2.447
 17 A    18 A    19 A    20 A    21 A    22 A    23 A    24 A                  
 -2.429  -2.429  -1.650  -1.411  -0.956  -0.846  -0.735  -0.719
 25 A    26 A    27 A    28 A    29 A    30 A    31 A    32 A                  
 -0.708  -0.601  -0.573  -0.467  -0.414  -0.413
 33 A    34 A    35 A    36 A    37 A    38 A                                  
 -- Virtual --                   
 -0.001   0.070   0.146   0.148   0.162   0.172   0.199   0.223
 39 A    40 A    41 A    42 A    43 A    44 A    45 A    46 A                  
  0.233   0.274   0.299   0.304   0.309   0.341   0.363   0.365
 47 A    48 A    49 A    50 A    51 A    52 A    53 A    54 A                  
  0.445   0.525   0.558   0.559   0.585   0.587   0.618   0.663
 55 A    56 A    57 A    58 A    59 A    60 A    61 A    62 A                  
  0.801   0.903   0.925   0.998   1.016   1.025   1.142   1.255
 63 A    64 A    65 A    66 A    67 A    68 A    69 A    70 A                  
  1.442   1.493   1.515   1.554   1.559   1.632   1.666   1.886
 71 A    72 A    73 A    74 A    75 A    76 A    77 A    78 A                  
  2.016   2.047   2.160   2.394   2.399   2.623   2.697   2.982
 79 A    80 A    81 A    82 A    83 A    84 A    85 A    86 A                  
  3.029   3.319   4.004   4.051   4.148   4.189   4.225   4.270
 87 A    88 A    89 A    90 A    91 A    92 A    93 A    94 A                  
  4.365   4.401   4.447   4.463   4.474   4.480   4.540   4.700
 95 A    96 A    97 A    98 A    99 A   100 A   101 A   102 A                  
  4.799   5.043   5.464   6.487   6.501   6.532   6.908   6.966
103 A   104 A   105 A   106 A   107 A   108 A   109 A   110 A                  
  7.148  28.894  29.481  29.491  29.515  29.833  29.841  29.841
111 A   112 A   113 A   114 A   115 A   116 A   117 A   118 A                  
 29.866  29.949  36.521  37.068  68.739 130.540 130.548 130.577
119 A   120 A   121 A   122 A   123 A   124 A   125 A   126 A                  
154.2821912.201
127 A   128 A                                                                  

 Occupation and symmetry of molecular orbitals

 Point group: C1 (1 irreducible representation).

                           A     All 
 -------------------------------------
 All molecular orbitals:
  - Alpha                  128   128 
  - Beta                   128   128 
 -------------------------------------
 Alpha orbitals:
  - Frozen occupied        21    21  
  - Active occupied        17    17  
  - Active virtual         90    90  
  - Frozen virtual         0     0   
 -------------------------------------
 Beta orbitals:
  - Frozen occupied        21    21  
  - Active occupied        17    17  
  - Active virtual         90    90  
  - Frozen virtual         0     0   
 -------------------------------------

 Import integrals:   CPU 0.00 s  wall 0.00 s

 Import integrals:   CPU 48.34 s  wall 9.91 s

 MP2 amplitudes:   CPU 0.13 s  wall 0.09 s

Running a double precision version
           CCSD T amplitudes will be solved using DIIS.

           Start     Size      MaxIter   EConv     TConv     
           3         7         100       1.00e-07  1.00e-05  
 ------------------------------------------------------------------------------
           Energy (a.u.)   Ediff      Tdiff       Comment
 ------------------------------------------------------------------------------
         -7125.82791508                           
     1   -7125.80183578   2.61e-02   7.72e-01     
     2   -7125.83032640   2.85e-02   1.05e-01     
     3   -7125.82769114   2.64e-03   4.74e-02     
     4   -7125.83078644   3.10e-03   1.93e-02     Switched to DIIS steps.
     5   -7125.83186689   1.08e-03   1.24e-02     
     6   -7125.83199640   1.30e-04   3.77e-03     
     7   -7125.83201119   1.48e-05   1.33e-03     
     8   -7125.83201431   3.12e-06   5.80e-04     
     9   -7125.83201848   4.18e-06   2.70e-04     
    10   -7125.83201814   3.47e-07   9.49e-05     
    11   -7125.83201898   8.43e-07   4.78e-05     
    12   -7125.83201878   2.04e-07   1.82e-05     
    13   -7125.83201882   4.55e-08   6.89e-06     
 ------------------------------------------------------------------------------
         -7125.83201882                           CCSD T converged.

End of double precision
 SCF energy                 = -7125.05883646
 MP2 energy                 = -7125.82791508
 CCSD correlation energy     =    -0.77318236
 CCSD total energy           = -7125.83201882

 CCSD  T1^2 = 0.0147  T2^2 = 0.2552  Leading amplitudes:

 Amplitude    Orbitals with energies
  0.0248       35 (A) A                  ->    40 (A) A                   
              -0.5733                          0.0697                     
  0.0248       35 (A) B                  ->    40 (A) B                   
              -0.5733                          0.0697                     
 -0.0238       32 (A) A                  ->    40 (A) A                   
              -0.7190                          0.0697                     
 -0.0238       32 (A) B                  ->    40 (A) B                   
              -0.7190                          0.0697                     

 Amplitude    Orbitals with energies
 -0.0848       35 (A) A      35 (A) B    ->    40 (A) A      40 (A) B     
              -0.5733       -0.5733            0.0697        0.0697       
  0.0848       35 (A) A      35 (A) B    ->    40 (A) B      40 (A) A     
              -0.5733       -0.5733            0.0697        0.0697       
  0.0848       35 (A) B      35 (A) A    ->    40 (A) A      40 (A) B     
              -0.5733       -0.5733            0.0697        0.0697       
 -0.0848       35 (A) B      35 (A) A    ->    40 (A) B      40 (A) A     
              -0.5733       -0.5733            0.0697        0.0697       

 Computing CCSD intemediates for later calculations in double precision
 Finished.

Running a double precision version
           CCSD Lambda amplitudes will be solved using DIIS.
           Start     Size      MaxIter   EConv     LConv     
           3         7         100       1.00e-07  1.00e-05  
 ------------------------------------------------------------------------------
            Enorm      Ldiff       Comment
 ------------------------------------------------------------------------------
     1     5.66e-02   3.85e-02     
     2     1.79e-02   6.07e-03     
     3     8.13e-03   1.27e-03     
     4     4.08e-03   1.18e-03     Switched to DIIS steps.
     5     1.44e-03   7.38e-04     
     6     7.33e-04   2.34e-04     
     7     2.80e-04   6.34e-05     
     8     1.14e-04   4.27e-06     
     9     4.15e-05   6.93e-06     
    10     1.45e-05   3.00e-06     
    11     6.21e-06   8.05e-07     
    12     2.53e-06   2.27e-07     
    13     1.15e-06   4.34e-08     
    14     6.00e-07   5.21e-08     
    15     2.83e-07   2.77e-08     
    16     1.66e-07   1.36e-08     
    17     8.95e-08   9.84e-09     
 ------------------------------------------------------------------------------
                                   CCSD Lambda converged.

 Computing density matrices in double precision...
           Orbital response amplitudes will be solved using DIIS.
           Start     Size      MaxIter   EConv     LConv     
           3         7         100       1.00e-06  1.00e-06  
 ------------------------------------------------------------------------------
            Enorm      Ldiff       Comment
 ------------------------------------------------------------------------------
     1     9.68e-02   5.54e-03     
     2     8.49e-02   9.48e-03     
     3     1.05e-01   2.79e-02     
     4     9.81e-03   4.61e-02     Switched to DIIS steps.
     5     4.11e-03   2.05e-05     
     6     8.30e-04   3.17e-05     
     7     4.03e-04   4.78e-05     
     8     8.48e-05   8.79e-05     
     9     3.30e-05   3.10e-06     
    10     1.43e-05   8.64e-06     
    11     2.62e-06   1.17e-06     
    12     1.61e-06   2.26e-07     
    13     6.64e-07   2.89e-07     
 ------------------------------------------------------------------------------
                                   Orbital response converged.

 Computing density matrices... Done.
 CCSD calculation:   CPU 1386.92 s  wall 240.94 s

 Transferring MO TPDM to AO TPDM
 Transferring g2_o1o1o1o1
 Transferring g2_o1o1o1v1
 Transferring g2_o1o1v1v1
 Transferring g2_o1v1o1v1
 Transferring g2_o1v1v1v1
 Transferring g2_v1v1v1v1
 Adding separable TPDM
 Computing TPDM gradient
 --------------------------------------------------------
 2e gradient
  Atom          X               Y               Z
 --------------------------------------------------------
    1        -43.417931        4.313762       -0.000000  
    2         11.321689      -21.770967        0.000000  
    3         14.344190       19.406760       -0.000000  
    4         17.752052       -1.949555        0.000000  
 --------------------------------------------------------
 --------------------------------------------------------
 Final gradient
  Atom          X               Y               Z
 --------------------------------------------------------
    1        -43.417931        4.313762       -0.000000  
    2         11.321689      -21.770967        0.000000  
    3         14.344190       19.406760       -0.000000  
    4         17.752052       -1.949555        0.000000  
 --------------------------------------------------------
 Analytic gradient from two-electron contribution:   CPU 273.66 s  wall 82.52 s

 Total ccman2 time:   CPU 1714.15 s  wall 335.18 s


 --------------------------------------------------------------

                    Orbital Energies (a.u.)
 --------------------------------------------------------------

 Alpha MOs
 -- Occupied --
*******-180.924-169.731-169.729-169.729 -37.978 -33.167 -33.160
-33.160 -26.334 -24.351 -24.349 -24.349 -24.343 -24.343 -15.774
-15.715  -7.294  -5.530  -5.514  -5.514  -2.454  -2.447  -2.447
 -2.429  -2.429  -1.650  -1.411  -0.956  -0.846  -0.735  -0.719
 -0.708  -0.601  -0.573  -0.467  -0.414  -0.413
 -- Virtual --
 -0.001   0.070   0.146   0.148   0.162   0.172   0.199   0.223
  0.233   0.274   0.299   0.304   0.309   0.341   0.363   0.365
  0.445   0.525   0.558   0.559   0.585   0.587   0.618   0.663
  0.801   0.903   0.925   0.998   1.016   1.025   1.142   1.255
  1.442   1.493   1.515   1.554   1.559   1.632   1.666   1.886
  2.016   2.047   2.160   2.394   2.399   2.623   2.697   2.982
  3.029   3.319   4.004   4.051   4.148   4.189   4.225   4.270
  4.365   4.401   4.447   4.463   4.474   4.480   4.540   4.700
  4.799   5.043   5.464   6.487   6.501   6.532   6.908   6.966
  7.148  28.894  29.481  29.491  29.515  29.833  29.841  29.841
 29.866  29.949  36.521  37.068  68.739 130.540 130.548 130.577
154.2821912.201
 --------------------------------------------------------------

          Ground-State Mulliken Net Atomic Charges

     Atom                 Charge (a.u.)
  ----------------------------------------
      1 I                     0.187697
      2 N                     0.022990
      3 N                    -0.161405
      4 F                    -0.049282
  ----------------------------------------
  Sum of atomic charges =     0.000000

 -----------------------------------------------------------------
                    Cartesian Multipole Moments
 -----------------------------------------------------------------
    Charge (ESU x 10^10)
                 0.0000
    Dipole Moment (Debye)
         X       2.5899      Y      -0.2917      Z      -0.0000
       Tot       2.6063
    Quadrupole Moments (Debye-Ang)
        XX     -47.5317     XY      -0.3613     YY     -46.5193
        XZ       0.0000     YZ      -0.0000     ZZ     -44.1663
    Octopole Moments (Debye-Ang^2)
       XXX      48.9875    XXY      -2.4804    XYY       8.0615
       YYY      -0.6609    XXZ      -0.0000    XYZ      -0.0000
       YYZ       0.0000    XZZ       4.1222    YZZ      -0.0908
       ZZZ      -0.0000
    Hexadecapole Moments (Debye-Ang^3)
      XXXX    -695.2018   XXXY      -5.3460   XXYY    -123.9405
      XYYY      -1.2486   YYYY     -75.0139   XXXZ       0.0000
      XXYZ      -0.0000   XYYZ       0.0000   YYYZ      -0.0000
      XXZZ    -115.6929   XYZZ      -0.4323   YYZZ     -20.8806
      XZZZ       0.0000   YZZZ      -0.0000   ZZZZ     -53.0268
 -----------------------------------------------------------------
 DrvMan completing analytic gradient of the correlated energy
 Correlated dipole moment
            1
    1   1.0189493
    2  -0.1147462
    3  -0.0000000
 Energy read as -7125.832018823
 Full Analytical Gradient: (in a.u., or Hartree/Bohr)
             1             2             3             4
    1   -0.00005019   -0.00049696    0.00050300    0.00004415
    2    0.00003482   -0.00095527    0.00097900   -0.00005855
    3   -0.00000000   -0.00000000    0.00000000   -0.00000000
 Gradient time:  CPU 1.42 s  wall 1.43 s
 ----------------------------------------------------------------
             Standard Nuclear Orientation (Angstroms)
    I     Atom           X                Y                Z
 ----------------------------------------------------------------
    1      I       0.9274663961    -0.0172117159     0.0000000000
    2      N      -1.1254502726     0.5510664780     0.0010000000
    3      N      -1.8244435754    -0.4405344035     0.0000000000
    4      F      -3.1673846731     0.0153884912    -0.0000000000
 ----------------------------------------------------------------
 Nuclear Repulsion Energy =   284.9909226783 hartrees
 There are       38 alpha and       38 beta electrons

                       Distance Matrix (Angstroms)
             I (  1)   N (  2)   N (  3)
   N (  2)  2.130119
   N (  3)  2.784279  1.213204
   F (  4)  4.094981  2.111030  1.418223

 Requested basis set is 6-311++G(d,p)
 There are 42 shells and 128 basis functions
 A cutoff of  1.0D-14 yielded    794 shell pairs
 There are      7603 function pairs (      8581 Cartesian)
 Smallest overlap matrix eigenvalue = 2.50E-04
 Guess MOs from SCF MO coefficient file

 -----------------------------------------------------------------------
  General SCF calculation program by
  Eric Jon Sundstrom, Paul Horn, Yuezhi Mao, Dmitri Zuev, Alec White,
  David Stuck, Shaama M.S., Shane Yost, Joonho Lee, David Small,
  Daniel Levine, Susi Lehtola, Hugh Burton, Evgeny Epifanovsky
 -----------------------------------------------------------------------
 Hartree-Fock
 using 6 threads for integral computing
 -------------------------------------------------------
 OpenMP Integral computing Module                
 Release: version 2.0, May 2017, Q-Chem Inc. Pleasanton 
 -------------------------------------------------------
 A restricted SCF calculation will be
 performed using DIIS
 SCF converges when DIIS error is below 1.0e-08
 ---------------------------------------
  Cycle       Energy         DIIS error
 ---------------------------------------
    1   -7125.0587228345      2.47e-05  
    2   -7125.0587241985      7.30e-06  
    3   -7125.0587243763      4.29e-06  
    4   -7125.0587244292      1.56e-06  
    5   -7125.0587244436      8.03e-07  
    6   -7125.0587244497      4.09e-07  
    7   -7125.0587244513      1.84e-07  
    8   -7125.0587244516      5.93e-08  
    9   -7125.0587244518      2.98e-08  
   10   -7125.0587244517      1.45e-08  
   11   -7125.0587244518      5.12e-09  Convergence criterion met
 ---------------------------------------
 SCF time:   CPU 6.53s  wall 2.00s 
 SCF   energy in the final basis set =    -7125.0587244518
 Total energy in the final basis set =    -7125.0587244518


 ------------------------------------------------------------------------------

   CCMAN2: suite of methods based on coupled cluster
           and equation of motion theories.

   Components:
   * libvmm-1.3-trunk
     by Evgeny Epifanovsky, Ilya Kaliman.
   * libtensor-2.5-trunk
     by Evgeny Epifanovsky, Michael Wormit, Dmitry Zuev, Sam Manzer, 
        Ilya Kaliman.
   * libcc-2.5-trunk
     by Evgeny Epifanovsky, Arik Landau, Tomasz Kus, Kirill Khistyaev, 
        Dmitry Zuev, Prashant Manohar, Xintian Feng, Anna Krylov, 
        Matthew Goldey, Alec White, Thomas Jagau, Kaushik Nanda, 
        Anastasia Gunina, Alexander Kunitsa, Joonho Lee.

   CCMAN original authors:
   Anna I. Krylov, C. David Sherrill, Steven R. Gwaltney,
   Edward F. C. Byrd (2000)
   Sergey V. Levchenko, Lyudmila V. Slipchenko, Tao Wang,
   Ana-Maria C. Cristian (2003)
   Piotr A. Pieniazek, C. Melania Oana, Evgeny Epifanovsky (2007)
   Prashant Manohar (2009)

 ------------------------------------------------------------------------------


 Allocating and initializing 63808MB of RAM...
 Calculation will run on 6 cores.


 Alpha MOs, Restricted
 -- Occupied --                  
******* -180.92 -169.73 -169.73 -169.73  -37.98  -33.17  -33.16
  1 A     2 A     3 A     4 A     5 A     6 A     7 A     8 A                  
-33.160 -26.334 -24.351 -24.349 -24.349 -24.343 -24.343 -15.774
  9 A    10 A    11 A    12 A    13 A    14 A    15 A    16 A                  
-15.715  -7.294  -5.530  -5.514  -5.514  -2.454  -2.447  -2.447
 17 A    18 A    19 A    20 A    21 A    22 A    23 A    24 A                  
 -2.429  -2.429  -1.650  -1.411  -0.956  -0.846  -0.735  -0.719
 25 A    26 A    27 A    28 A    29 A    30 A    31 A    32 A                  
 -0.708  -0.600  -0.573  -0.468  -0.414  -0.413
 33 A    34 A    35 A    36 A    37 A    38 A                                  
 -- Virtual --                   
 -0.001   0.069   0.146   0.148   0.162   0.172   0.199   0.223
 39 A    40 A    41 A    42 A    43 A    44 A    45 A    46 A                  
  0.233   0.274   0.299   0.304   0.309   0.341   0.363   0.365
 47 A    48 A    49 A    50 A    51 A    52 A    53 A    54 A                  
  0.445   0.524   0.558   0.559   0.585   0.587   0.618   0.662
 55 A    56 A    57 A    58 A    59 A    60 A    61 A    62 A                  
  0.801   0.903   0.925   0.998   1.016   1.025   1.141   1.255
 63 A    64 A    65 A    66 A    67 A    68 A    69 A    70 A                  
  1.441   1.493   1.515   1.554   1.559   1.631   1.665   1.885
 71 A    72 A    73 A    74 A    75 A    76 A    77 A    78 A                  
  2.016   2.048   2.161   2.394   2.399   2.623   2.696   2.981
 79 A    80 A    81 A    82 A    83 A    84 A    85 A    86 A                  
  3.028   3.318   4.004   4.051   4.148   4.189   4.225   4.270
 87 A    88 A    89 A    90 A    91 A    92 A    93 A    94 A                  
  4.364   4.401   4.447   4.463   4.474   4.479   4.540   4.700
 95 A    96 A    97 A    98 A    99 A   100 A   101 A   102 A                  
  4.799   5.044   5.464   6.487   6.501   6.532   6.908   6.966
103 A   104 A   105 A   106 A   107 A   108 A   109 A   110 A                  
  7.147  28.894  29.481  29.491  29.515  29.833  29.841  29.841
111 A   112 A   113 A   114 A   115 A   116 A   117 A   118 A                  
 29.866  29.949  36.522  37.065  68.739 130.540 130.548 130.577
119 A   120 A   121 A   122 A   123 A   124 A   125 A   126 A                  
154.2821912.201
127 A   128 A                                                                  

 Beta MOs, Restricted
 -- Occupied --                  
******* -180.92 -169.73 -169.73 -169.73  -37.98  -33.17  -33.16
  1 A     2 A     3 A     4 A     5 A     6 A     7 A     8 A                  
-33.160 -26.334 -24.351 -24.349 -24.349 -24.343 -24.343 -15.774
  9 A    10 A    11 A    12 A    13 A    14 A    15 A    16 A                  
-15.715  -7.294  -5.530  -5.514  -5.514  -2.454  -2.447  -2.447
 17 A    18 A    19 A    20 A    21 A    22 A    23 A    24 A                  
 -2.429  -2.429  -1.650  -1.411  -0.956  -0.846  -0.735  -0.719
 25 A    26 A    27 A    28 A    29 A    30 A    31 A    32 A                  
 -0.708  -0.600  -0.573  -0.468  -0.414  -0.413
 33 A    34 A    35 A    36 A    37 A    38 A                                  
 -- Virtual --                   
 -0.001   0.069   0.146   0.148   0.162   0.172   0.199   0.223
 39 A    40 A    41 A    42 A    43 A    44 A    45 A    46 A                  
  0.233   0.274   0.299   0.304   0.309   0.341   0.363   0.365
 47 A    48 A    49 A    50 A    51 A    52 A    53 A    54 A                  
  0.445   0.524   0.558   0.559   0.585   0.587   0.618   0.662
 55 A    56 A    57 A    58 A    59 A    60 A    61 A    62 A                  
  0.801   0.903   0.925   0.998   1.016   1.025   1.141   1.255
 63 A    64 A    65 A    66 A    67 A    68 A    69 A    70 A                  
  1.441   1.493   1.515   1.554   1.559   1.631   1.665   1.885
 71 A    72 A    73 A    74 A    75 A    76 A    77 A    78 A                  
  2.016   2.048   2.161   2.394   2.399   2.623   2.696   2.981
 79 A    80 A    81 A    82 A    83 A    84 A    85 A    86 A                  
  3.028   3.318   4.004   4.051   4.148   4.189   4.225   4.270
 87 A    88 A    89 A    90 A    91 A    92 A    93 A    94 A                  
  4.364   4.401   4.447   4.463   4.474   4.479   4.540   4.700
 95 A    96 A    97 A    98 A    99 A   100 A   101 A   102 A                  
  4.799   5.044   5.464   6.487   6.501   6.532   6.908   6.966
103 A   104 A   105 A   106 A   107 A   108 A   109 A   110 A                  
  7.147  28.894  29.481  29.491  29.515  29.833  29.841  29.841
111 A   112 A   113 A   114 A   115 A   116 A   117 A   118 A                  
 29.866  29.949  36.522  37.065  68.739 130.540 130.548 130.577
119 A   120 A   121 A   122 A   123 A   124 A   125 A   126 A                  
154.2821912.201
127 A   128 A                                                                  

 Occupation and symmetry of molecular orbitals

 Point group: C1 (1 irreducible representation).

                           A     All 
 -------------------------------------
 All molecular orbitals:
  - Alpha                  128   128 
  - Beta                   128   128 
 -------------------------------------
 Alpha orbitals:
  - Frozen occupied        21    21  
  - Active occupied        17    17  
  - Active virtual         90    90  
  - Frozen virtual         0     0   
 -------------------------------------
 Beta orbitals:
  - Frozen occupied        21    21  
  - Active occupied        17    17  
  - Active virtual         90    90  
  - Frozen virtual         0     0   
 -------------------------------------

 Import integrals:   CPU 0.00 s  wall 0.00 s

 Import integrals:   CPU 51.49 s  wall 11.50 s

 MP2 amplitudes:   CPU 0.19 s  wall 0.15 s

Running a double precision version
           CCSD T amplitudes will be solved using DIIS.

           Start     Size      MaxIter   EConv     TConv     
           3         7         100       1.00e-07  1.00e-05  
 ------------------------------------------------------------------------------
           Energy (a.u.)   Ediff      Tdiff       Comment
 ------------------------------------------------------------------------------
         -7125.82794031                           
     1   -7125.80180628   2.61e-02   7.72e-01     
     2   -7125.83032985   2.85e-02   1.05e-01     
     3   -7125.82768546   2.64e-03   4.74e-02     
     4   -7125.83078568   3.10e-03   1.93e-02     Switched to DIIS steps.
     5   -7125.83186737   1.08e-03   1.25e-02     
     6   -7125.83199723   1.30e-04   3.77e-03     
     7   -7125.83201201   1.48e-05   1.33e-03     
     8   -7125.83201513   3.12e-06   5.80e-04     
     9   -7125.83201932   4.19e-06   2.70e-04     
    10   -7125.83201897   3.46e-07   9.51e-05     
    11   -7125.83201982   8.45e-07   4.79e-05     
    12   -7125.83201961   2.04e-07   1.83e-05     
    13   -7125.83201966   4.63e-08   6.90e-06     
 ------------------------------------------------------------------------------
         -7125.83201966                           CCSD T converged.

End of double precision
 SCF energy                 = -7125.05872445
 MP2 energy                 = -7125.82794031
 CCSD correlation energy     =    -0.77329521
 CCSD total energy           = -7125.83201966

 CCSD  T1^2 = 0.0147  T2^2 = 0.2553  Leading amplitudes:

 Amplitude    Orbitals with energies
  0.0248       35 (A) A                  ->    40 (A) A                   
              -0.5731                          0.0694                     
  0.0248       35 (A) B                  ->    40 (A) B                   
              -0.5731                          0.0694                     
 -0.0238       32 (A) A                  ->    40 (A) A                   
              -0.7189                          0.0694                     
 -0.0238       32 (A) B                  ->    40 (A) B                   
              -0.7189                          0.0694                     

 Amplitude    Orbitals with energies
 -0.0851       35 (A) A      35 (A) B    ->    40 (A) A      40 (A) B     
              -0.5731       -0.5731            0.0694        0.0694       
  0.0851       35 (A) A      35 (A) B    ->    40 (A) B      40 (A) A     
              -0.5731       -0.5731            0.0694        0.0694       
  0.0851       35 (A) B      35 (A) A    ->    40 (A) A      40 (A) B     
              -0.5731       -0.5731            0.0694        0.0694       
 -0.0851       35 (A) B      35 (A) A    ->    40 (A) B      40 (A) A     
              -0.5731       -0.5731            0.0694        0.0694       

 Computing CCSD intemediates for later calculations in double precision
 Finished.

Running a double precision version
           CCSD Lambda amplitudes will be solved using DIIS.
           Start     Size      MaxIter   EConv     LConv     
           3         7         100       1.00e-07  1.00e-05  
 ------------------------------------------------------------------------------
            Enorm      Ldiff       Comment
 ------------------------------------------------------------------------------
     1     5.66e-02   3.85e-02     
     2     1.79e-02   6.07e-03     
     3     8.14e-03   1.27e-03     
     4     4.08e-03   1.18e-03     Switched to DIIS steps.
     5     1.44e-03   7.38e-04     
     6     7.34e-04   2.35e-04     
     7     2.80e-04   6.35e-05     
     8     1.14e-04   4.24e-06     
     9     4.16e-05   6.97e-06     
    10     1.45e-05   3.02e-06     
    11     6.23e-06   8.14e-07     
    12     2.54e-06   2.31e-07     
    13     1.16e-06   4.49e-08     
    14     6.06e-07   5.34e-08     
    15     2.87e-07   2.82e-08     
    16     1.68e-07   1.39e-08     
    17     9.07e-08   1.01e-08     
 ------------------------------------------------------------------------------
                                   CCSD Lambda converged.

 Computing density matrices in double precision...
           Orbital response amplitudes will be solved using DIIS.
           Start     Size      MaxIter   EConv     LConv     
           3         7         100       1.00e-06  1.00e-06  
 ------------------------------------------------------------------------------
            Enorm      Ldiff       Comment
 ------------------------------------------------------------------------------
     1     9.69e-02   5.48e-03     
     2     8.51e-02   9.47e-03     
     3     1.06e-01   2.80e-02     
     4     9.87e-03   4.62e-02     Switched to DIIS steps.
     5     4.13e-03   1.31e-05     
     6     8.29e-04   3.32e-05     
     7     4.03e-04   4.75e-05     
     8     8.50e-05   8.79e-05     
     9     3.28e-05   2.96e-06     
    10     1.43e-05   8.63e-06     
    11     2.64e-06   1.19e-06     
    12     1.62e-06   2.24e-07     
    13     6.64e-07   2.90e-07     
 ------------------------------------------------------------------------------
                                   Orbital response converged.

 Computing density matrices... Done.
 CCSD calculation:   CPU 1386.36 s  wall 241.00 s

 Transferring MO TPDM to AO TPDM
 Transferring g2_o1o1o1o1
 Transferring g2_o1o1o1v1
 Transferring g2_o1o1v1v1
 Transferring g2_o1v1o1v1
 Transferring g2_o1v1v1v1
 Transferring g2_v1v1v1v1
 Adding separable TPDM
 Computing TPDM gradient
 --------------------------------------------------------
 2e gradient
  Atom          X               Y               Z
 --------------------------------------------------------
    1        -43.411488        4.324923        0.011437  
    2         11.332556      -21.773285       -0.026741  
    3         14.326011       19.398143        0.013487  
    4         17.752921       -1.949781        0.001816  
 --------------------------------------------------------
 --------------------------------------------------------
 Final gradient
  Atom          X               Y               Z
 --------------------------------------------------------
    1        -43.411488        4.324923        0.011437  
    2         11.332556      -21.773285       -0.026741  
    3         14.326011       19.398143        0.013487  
    4         17.752921       -1.949781        0.001816  
 --------------------------------------------------------
 Analytic gradient from two-electron contribution:   CPU 261.57 s  wall 74.62 s

 Total ccman2 time:   CPU 1709.84 s  wall 330.34 s


 --------------------------------------------------------------

                    Orbital Energies (a.u.)
 --------------------------------------------------------------

 Alpha MOs
 -- Occupied --
*******-180.924-169.731-169.729-169.729 -37.978 -33.167 -33.160
-33.160 -26.334 -24.351 -24.349 -24.349 -24.343 -24.343 -15.774
-15.715  -7.294  -5.530  -5.514  -5.514  -2.454  -2.447  -2.447
 -2.429  -2.429  -1.650  -1.411  -0.956  -0.846  -0.735  -0.719
 -0.708  -0.600  -0.573  -0.468  -0.414  -0.413
 -- Virtual --
 -0.001   0.069   0.146   0.148   0.162   0.172   0.199   0.223
  0.233   0.274   0.299   0.304   0.309   0.341   0.363   0.365
  0.445   0.524   0.558   0.559   0.585   0.587   0.618   0.662
  0.801   0.903   0.925   0.998   1.016   1.025   1.141   1.255
  1.441   1.493   1.515   1.554   1.559   1.631   1.665   1.885
  2.016   2.048   2.161   2.394   2.399   2.623   2.696   2.981
  3.028   3.318   4.004   4.051   4.148   4.189   4.225   4.270
  4.364   4.401   4.447   4.463   4.474   4.479   4.540   4.700
  4.799   5.044   5.464   6.487   6.501   6.532   6.908   6.966
  7.147  28.894  29.481  29.491  29.515  29.833  29.841  29.841
 29.866  29.949  36.522  37.065  68.739 130.540 130.548 130.577
154.2821912.201
 --------------------------------------------------------------

          Ground-State Mulliken Net Atomic Charges

     Atom                 Charge (a.u.)
  ----------------------------------------
      1 I                     0.187457
      2 N                     0.022662
      3 N                    -0.160861
      4 F                    -0.049258
  ----------------------------------------
  Sum of atomic charges =    -0.000000

 -----------------------------------------------------------------
                    Cartesian Multipole Moments
 -----------------------------------------------------------------
    Charge (ESU x 10^10)
                 0.0000
    Dipole Moment (Debye)
         X       2.5867      Y      -0.2924      Z      -0.0003
       Tot       2.6031
    Quadrupole Moments (Debye-Ang)
        XX     -47.5268     XY      -0.3616     YY     -46.5198
        XZ      -0.0018     YZ      -0.0021     ZZ     -44.1685
    Octopole Moments (Debye-Ang^2)
       XXX      48.9586    XXY      -2.4931    XYY       8.0621
       YYY      -0.6819    XXZ      -0.0093    XYZ       0.0041
       YYZ      -0.0066    XZZ       4.1229    YZZ      -0.0965
       ZZZ      -0.0153
    Hexadecapole Moments (Debye-Ang^3)
      XXXX    -695.1403   XXXY      -5.3307   XXYY    -123.9416
      XYYY      -1.2261   YYYY     -75.0517   XXXZ       0.0073
      XXYZ      -0.0080   XYYZ       0.0068   YYYZ      -0.0128
      XXZZ    -115.6948   XYZZ      -0.4269   YYZZ     -20.8870
      XZZZ       0.0152   YZZZ      -0.0100   ZZZZ     -53.0309
 -----------------------------------------------------------------
 DrvMan completing analytic gradient of the correlated energy
 Correlated dipole moment
            1
    1   1.0176743
    2  -0.1150354
    3  -0.0001026
 Energy read as -7125.832019658
 Full Analytical Gradient: (in a.u., or Hartree/Bohr)
             1             2             3             4
    1   -0.00000396    0.00002581    0.00003093   -0.00005278
    2   -0.00000870    0.00006031   -0.00006516    0.00001355
    3   -0.00001357    0.00001505    0.00001851   -0.00001999
 Gradient time:  CPU 1.41 s  wall 1.43 s
 ----------------------------------------------------------------
             Standard Nuclear Orientation (Angstroms)
    I     Atom           X                Y                Z
 ----------------------------------------------------------------
    1      I       0.9274663961    -0.0172117159     0.0000000000
    2      N      -1.1254502726     0.5510664780    -0.0000000000
    3      N      -1.8234435754    -0.4405344035     0.0000000000
    4      F      -3.1673846731     0.0153884912    -0.0000000000
 ----------------------------------------------------------------
 Nuclear Repulsion Energy =   285.0104459928 hartrees
 There are       38 alpha and       38 beta electrons

                       Distance Matrix (Angstroms)
             I (  1)   N (  2)   N (  3)
   N (  2)  2.130119
   N (  3)  2.783291  1.212628
   F (  4)  4.094981  2.111030  1.419170

 Requested basis set is 6-311++G(d,p)
 There are 42 shells and 128 basis functions
 A cutoff of  1.0D-14 yielded    794 shell pairs
 There are      7603 function pairs (      8581 Cartesian)
 Smallest overlap matrix eigenvalue = 2.49E-04
 Guess MOs from SCF MO coefficient file

 -----------------------------------------------------------------------
  General SCF calculation program by
  Eric Jon Sundstrom, Paul Horn, Yuezhi Mao, Dmitri Zuev, Alec White,
  David Stuck, Shaama M.S., Shane Yost, Joonho Lee, David Small,
  Daniel Levine, Susi Lehtola, Hugh Burton, Evgeny Epifanovsky
 -----------------------------------------------------------------------
 Hartree-Fock
 using 6 threads for integral computing
 -------------------------------------------------------
 OpenMP Integral computing Module                
 Release: version 2.0, May 2017, Q-Chem Inc. Pleasanton 
 -------------------------------------------------------
 A restricted SCF calculation will be
 performed using DIIS
 SCF converges when DIIS error is below 1.0e-08
 ---------------------------------------
  Cycle       Energy         DIIS error
 ---------------------------------------
    1   -7125.0587318235      2.77e-05  
    2   -7125.0587335724      7.24e-06  
    3   -7125.0587337645      4.09e-06  
    4   -7125.0587338053      1.40e-06  
    5   -7125.0587338191      7.09e-07  
    6   -7125.0587338236      4.02e-07  
    7   -7125.0587338250      1.60e-07  
    8   -7125.0587338252      6.09e-08  
    9   -7125.0587338254      2.60e-08  
   10   -7125.0587338253      1.23e-08  
   11   -7125.0587338253      4.42e-09  Convergence criterion met
 ---------------------------------------
 SCF time:   CPU 6.57s  wall 1.00s 
 SCF   energy in the final basis set =    -7125.0587338253
 Total energy in the final basis set =    -7125.0587338253


 ------------------------------------------------------------------------------

   CCMAN2: suite of methods based on coupled cluster
           and equation of motion theories.

   Components:
   * libvmm-1.3-trunk
     by Evgeny Epifanovsky, Ilya Kaliman.
   * libtensor-2.5-trunk
     by Evgeny Epifanovsky, Michael Wormit, Dmitry Zuev, Sam Manzer, 
        Ilya Kaliman.
   * libcc-2.5-trunk
     by Evgeny Epifanovsky, Arik Landau, Tomasz Kus, Kirill Khistyaev, 
        Dmitry Zuev, Prashant Manohar, Xintian Feng, Anna Krylov, 
        Matthew Goldey, Alec White, Thomas Jagau, Kaushik Nanda, 
        Anastasia Gunina, Alexander Kunitsa, Joonho Lee.

   CCMAN original authors:
   Anna I. Krylov, C. David Sherrill, Steven R. Gwaltney,
   Edward F. C. Byrd (2000)
   Sergey V. Levchenko, Lyudmila V. Slipchenko, Tao Wang,
   Ana-Maria C. Cristian (2003)
   Piotr A. Pieniazek, C. Melania Oana, Evgeny Epifanovsky (2007)
   Prashant Manohar (2009)

 ------------------------------------------------------------------------------


 Allocating and initializing 63808MB of RAM...
 Calculation will run on 6 cores.


 Alpha MOs, Restricted
 -- Occupied --                  
******* -180.92 -169.73 -169.73 -169.73  -37.98  -33.17  -33.16
  1 A     2 A     3 A     4 A     5 A     6 A     7 A     8 A                  
-33.160 -26.333 -24.351 -24.349 -24.349 -24.343 -24.343 -15.774
  9 A    10 A    11 A    12 A    13 A    14 A    15 A    16 A                  
-15.715  -7.294  -5.530  -5.514  -5.514  -2.454  -2.447  -2.447
 17 A    18 A    19 A    20 A    21 A    22 A    23 A    24 A                  
 -2.429  -2.429  -1.650  -1.411  -0.956  -0.846  -0.735  -0.719
 25 A    26 A    27 A    28 A    29 A    30 A    31 A    32 A                  
 -0.708  -0.601  -0.573  -0.467  -0.414  -0.413
 33 A    34 A    35 A    36 A    37 A    38 A                                  
 -- Virtual --                   
 -0.001   0.069   0.146   0.148   0.162   0.172   0.199   0.223
 39 A    40 A    41 A    42 A    43 A    44 A    45 A    46 A                  
  0.233   0.274   0.299   0.304   0.309   0.341   0.363   0.365
 47 A    48 A    49 A    50 A    51 A    52 A    53 A    54 A                  
  0.445   0.525   0.558   0.559   0.585   0.587   0.618   0.662
 55 A    56 A    57 A    58 A    59 A    60 A    61 A    62 A                  
  0.801   0.902   0.925   0.998   1.016   1.025   1.142   1.255
 63 A    64 A    65 A    66 A    67 A    68 A    69 A    70 A                  
  1.441   1.493   1.515   1.554   1.559   1.631   1.666   1.886
 71 A    72 A    73 A    74 A    75 A    76 A    77 A    78 A                  
  2.016   2.048   2.160   2.394   2.399   2.623   2.697   2.982
 79 A    80 A    81 A    82 A    83 A    84 A    85 A    86 A                  
  3.029   3.318   4.004   4.051   4.148   4.189   4.226   4.269
 87 A    88 A    89 A    90 A    91 A    92 A    93 A    94 A                  
  4.365   4.401   4.447   4.463   4.474   4.479   4.540   4.700
 95 A    96 A    97 A    98 A    99 A   100 A   101 A   102 A                  
  4.799   5.043   5.462   6.486   6.501   6.532   6.908   6.967
103 A   104 A   105 A   106 A   107 A   108 A   109 A   110 A                  
  7.146  28.894  29.481  29.491  29.515  29.833  29.841  29.841
111 A   112 A   113 A   114 A   115 A   116 A   117 A   118 A                  
 29.866  29.949  36.521  37.067  68.740 130.540 130.548 130.577
119 A   120 A   121 A   122 A   123 A   124 A   125 A   126 A                  
154.2821912.201
127 A   128 A                                                                  

 Beta MOs, Restricted
 -- Occupied --                  
******* -180.92 -169.73 -169.73 -169.73  -37.98  -33.17  -33.16
  1 A     2 A     3 A     4 A     5 A     6 A     7 A     8 A                  
-33.160 -26.333 -24.351 -24.349 -24.349 -24.343 -24.343 -15.774
  9 A    10 A    11 A    12 A    13 A    14 A    15 A    16 A                  
-15.715  -7.294  -5.530  -5.514  -5.514  -2.454  -2.447  -2.447
 17 A    18 A    19 A    20 A    21 A    22 A    23 A    24 A                  
 -2.429  -2.429  -1.650  -1.411  -0.956  -0.846  -0.735  -0.719
 25 A    26 A    27 A    28 A    29 A    30 A    31 A    32 A                  
 -0.708  -0.601  -0.573  -0.467  -0.414  -0.413
 33 A    34 A    35 A    36 A    37 A    38 A                                  
 -- Virtual --                   
 -0.001   0.069   0.146   0.148   0.162   0.172   0.199   0.223
 39 A    40 A    41 A    42 A    43 A    44 A    45 A    46 A                  
  0.233   0.274   0.299   0.304   0.309   0.341   0.363   0.365
 47 A    48 A    49 A    50 A    51 A    52 A    53 A    54 A                  
  0.445   0.525   0.558   0.559   0.585   0.587   0.618   0.662
 55 A    56 A    57 A    58 A    59 A    60 A    61 A    62 A                  
  0.801   0.902   0.925   0.998   1.016   1.025   1.142   1.255
 63 A    64 A    65 A    66 A    67 A    68 A    69 A    70 A                  
  1.441   1.493   1.515   1.554   1.559   1.631   1.666   1.886
 71 A    72 A    73 A    74 A    75 A    76 A    77 A    78 A                  
  2.016   2.048   2.160   2.394   2.399   2.623   2.697   2.982
 79 A    80 A    81 A    82 A    83 A    84 A    85 A    86 A                  
  3.029   3.318   4.004   4.051   4.148   4.189   4.226   4.269
 87 A    88 A    89 A    90 A    91 A    92 A    93 A    94 A                  
  4.365   4.401   4.447   4.463   4.474   4.479   4.540   4.700
 95 A    96 A    97 A    98 A    99 A   100 A   101 A   102 A                  
  4.799   5.043   5.462   6.486   6.501   6.532   6.908   6.967
103 A   104 A   105 A   106 A   107 A   108 A   109 A   110 A                  
  7.146  28.894  29.481  29.491  29.515  29.833  29.841  29.841
111 A   112 A   113 A   114 A   115 A   116 A   117 A   118 A                  
 29.866  29.949  36.521  37.067  68.740 130.540 130.548 130.577
119 A   120 A   121 A   122 A   123 A   124 A   125 A   126 A                  
154.2821912.201
127 A   128 A                                                                  

 Occupation and symmetry of molecular orbitals

 Point group: C1 (1 irreducible representation).

                           A     All 
 -------------------------------------
 All molecular orbitals:
  - Alpha                  128   128 
  - Beta                   128   128 
 -------------------------------------
 Alpha orbitals:
  - Frozen occupied        21    21  
  - Active occupied        17    17  
  - Active virtual         90    90  
  - Frozen virtual         0     0   
 -------------------------------------
 Beta orbitals:
  - Frozen occupied        21    21  
  - Active occupied        17    17  
  - Active virtual         90    90  
  - Frozen virtual         0     0   
 -------------------------------------

 Import integrals:   CPU 0.00 s  wall 0.00 s

 Import integrals:   CPU 47.78 s  wall 12.83 s

 MP2 amplitudes:   CPU 0.18 s  wall 0.14 s

Running a double precision version
           CCSD T amplitudes will be solved using DIIS.

           Start     Size      MaxIter   EConv     TConv     
           3         7         100       1.00e-07  1.00e-05  
 ------------------------------------------------------------------------------
           Energy (a.u.)   Ediff      Tdiff       Comment
 ------------------------------------------------------------------------------
         -7125.82794157                           
     1   -7125.80180323   2.61e-02   7.72e-01     
     2   -7125.83033114   2.85e-02   1.05e-01     
     3   -7125.82768315   2.65e-03   4.74e-02     
     4   -7125.83078414   3.10e-03   1.93e-02     Switched to DIIS steps.
     5   -7125.83186633   1.08e-03   1.25e-02     
     6   -7125.83199637   1.30e-04   3.78e-03     
     7   -7125.83201123   1.49e-05   1.33e-03     
     8   -7125.83201435   3.13e-06   5.81e-04     
     9   -7125.83201854   4.19e-06   2.70e-04     
    10   -7125.83201819   3.45e-07   9.52e-05     
    11   -7125.83201904   8.49e-07   4.80e-05     
    12   -7125.83201884   2.04e-07   1.82e-05     
    13   -7125.83201888   4.65e-08   6.88e-06     
 ------------------------------------------------------------------------------
         -7125.83201888                           CCSD T converged.

End of double precision
 SCF energy                 = -7125.05873383
 MP2 energy                 = -7125.82794157
 CCSD correlation energy     =    -0.77328506
 CCSD total energy           = -7125.83201888

 CCSD  T1^2 = 0.0147  T2^2 = 0.2553  Leading amplitudes:

 Amplitude    Orbitals with energies
  0.0248       35 (A) A                  ->    40 (A) A                   
              -0.5733                          0.0695                     
  0.0248       35 (A) B                  ->    40 (A) B                   
              -0.5733                          0.0695                     
 -0.0237       32 (A) A                  ->    40 (A) A                   
              -0.7186                          0.0695                     
 -0.0237       32 (A) B                  ->    40 (A) B                   
              -0.7186                          0.0695                     

 Amplitude    Orbitals with energies
 -0.0849       35 (A) A      35 (A) B    ->    40 (A) A      40 (A) B     
              -0.5733       -0.5733            0.0695        0.0695       
  0.0849       35 (A) A      35 (A) B    ->    40 (A) B      40 (A) A     
              -0.5733       -0.5733            0.0695        0.0695       
  0.0849       35 (A) B      35 (A) A    ->    40 (A) A      40 (A) B     
              -0.5733       -0.5733            0.0695        0.0695       
 -0.0849       35 (A) B      35 (A) A    ->    40 (A) B      40 (A) A     
              -0.5733       -0.5733            0.0695        0.0695       

 Computing CCSD intemediates for later calculations in double precision
 Finished.

Running a double precision version
           CCSD Lambda amplitudes will be solved using DIIS.
           Start     Size      MaxIter   EConv     LConv     
           3         7         100       1.00e-07  1.00e-05  
 ------------------------------------------------------------------------------
            Enorm      Ldiff       Comment
 ------------------------------------------------------------------------------
     1     5.67e-02   3.85e-02     
     2     1.80e-02   6.08e-03     
     3     8.16e-03   1.26e-03     
     4     4.08e-03   1.18e-03     Switched to DIIS steps.
     5     1.44e-03   7.39e-04     
     6     7.35e-04   2.35e-04     
     7     2.81e-04   6.36e-05     
     8     1.14e-04   4.32e-06     
     9     4.18e-05   6.96e-06     
    10     1.46e-05   3.02e-06     
    11     6.26e-06   8.14e-07     
    12     2.56e-06   2.31e-07     
    13     1.18e-06   4.49e-08     
    14     6.15e-07   5.37e-08     
    15     2.93e-07   2.86e-08     
    16     1.72e-07   1.41e-08     
    17     9.24e-08   1.03e-08     
 ------------------------------------------------------------------------------
                                   CCSD Lambda converged.

 Computing density matrices in double precision...
           Orbital response amplitudes will be solved using DIIS.
           Start     Size      MaxIter   EConv     LConv     
           3         7         100       1.00e-06  1.00e-06  
 ------------------------------------------------------------------------------
            Enorm      Ldiff       Comment
 ------------------------------------------------------------------------------
     1     9.69e-02   5.47e-03     
     2     8.50e-02   9.54e-03     
     3     1.05e-01   2.80e-02     
     4     9.79e-03   4.62e-02     Switched to DIIS steps.
     5     4.12e-03   3.22e-05     
     6     8.33e-04   3.21e-05     
     7     4.05e-04   4.80e-05     
     8     8.55e-05   8.92e-05     
     9     3.41e-05   3.65e-06     
    10     1.43e-05   8.81e-06     
    11     2.63e-06   1.08e-06     
    12     1.61e-06   2.45e-07     
    13     6.68e-07   2.92e-07     
 ------------------------------------------------------------------------------
                                   Orbital response converged.

 Computing density matrices... Done.
 CCSD calculation:   CPU 1386.18 s  wall 240.78 s

 Transferring MO TPDM to AO TPDM
 Transferring g2_o1o1o1o1
 Transferring g2_o1o1o1v1
 Transferring g2_o1o1v1v1
 Transferring g2_o1v1o1v1
 Transferring g2_o1v1v1v1
 Transferring g2_v1v1v1v1
 Adding separable TPDM
 Computing TPDM gradient
 --------------------------------------------------------
 2e gradient
  Atom          X               Y               Z
 --------------------------------------------------------
    1        -43.415545        4.324911        0.000002  
    2         11.339275      -21.796367       -0.000003  
    3         14.331593       19.416742        0.000001  
    4         17.744677       -1.945286        0.000000  
 --------------------------------------------------------
 --------------------------------------------------------
 Final gradient
  Atom          X               Y               Z
 --------------------------------------------------------
    1        -43.415545        4.324911        0.000002  
    2         11.339275      -21.796367       -0.000003  
    3         14.331593       19.416742        0.000001  
    4         17.744677       -1.945286        0.000000  
 --------------------------------------------------------
 Analytic gradient from two-electron contribution:   CPU 255.52 s  wall 63.87 s

 Total ccman2 time:   CPU 1699.75 s  wall 320.73 s


 --------------------------------------------------------------

                    Orbital Energies (a.u.)
 --------------------------------------------------------------

 Alpha MOs
 -- Occupied --
*******-180.924-169.731-169.729-169.729 -37.978 -33.167 -33.161
-33.160 -26.333 -24.351 -24.349 -24.349 -24.343 -24.343 -15.774
-15.715  -7.294  -5.530  -5.514  -5.514  -2.454  -2.447  -2.447
 -2.429  -2.429  -1.650  -1.411  -0.956  -0.846  -0.735  -0.719
 -0.708  -0.601  -0.573  -0.467  -0.414  -0.413
 -- Virtual --
 -0.001   0.069   0.146   0.148   0.162   0.172   0.199   0.223
  0.233   0.274   0.299   0.304   0.309   0.341   0.363   0.365
  0.445   0.525   0.558   0.559   0.585   0.587   0.618   0.662
  0.801   0.902   0.925   0.998   1.016   1.025   1.142   1.255
  1.441   1.493   1.515   1.554   1.559   1.631   1.666   1.886
  2.016   2.048   2.160   2.394   2.399   2.623   2.697   2.982
  3.029   3.318   4.004   4.051   4.148   4.189   4.226   4.269
  4.365   4.401   4.447   4.463   4.474   4.479   4.540   4.700
  4.799   5.043   5.462   6.486   6.501   6.532   6.908   6.967
  7.146  28.894  29.481  29.491  29.515  29.833  29.841  29.841
 29.866  29.949  36.521  37.067  68.740 130.540 130.548 130.577
154.2821912.201
 --------------------------------------------------------------

          Ground-State Mulliken Net Atomic Charges

     Atom                 Charge (a.u.)
  ----------------------------------------
      1 I                     0.187551
      2 N                     0.023052
      3 N                    -0.160649
      4 F                    -0.049954
  ----------------------------------------
  Sum of atomic charges =    -0.000000

 -----------------------------------------------------------------
                    Cartesian Multipole Moments
 -----------------------------------------------------------------
    Charge (ESU x 10^10)
                -0.0000
    Dipole Moment (Debye)
         X       2.5941      Y      -0.2922      Z      -0.0000
       Tot       2.6105
    Quadrupole Moments (Debye-Ang)
        XX     -47.5529     XY      -0.3629     YY     -46.5160
        XZ       0.0000     YZ      -0.0000     ZZ     -44.1674
    Octopole Moments (Debye-Ang^2)
       XXX      49.0467    XXY      -2.4933    XYY       8.0559
       YYY      -0.6813    XXZ       0.0000    XYZ      -0.0000
       YYZ      -0.0000    XZZ       4.1209    YZZ      -0.0963
       ZZZ      -0.0000
    Hexadecapole Moments (Debye-Ang^3)
      XXXX    -695.3775   XXXY      -5.3350   XXYY    -123.9234
      XYYY      -1.2205   YYYY     -75.0374   XXXZ       0.0000
      XXYZ      -0.0000   XYYZ       0.0000   YYYZ      -0.0000
      XXZZ    -115.6890   XYZZ      -0.4253   YYZZ     -20.8841
      XZZZ       0.0000   YZZZ      -0.0000   ZZZZ     -53.0270
 -----------------------------------------------------------------
 DrvMan completing analytic gradient of the correlated energy
 Correlated dipole moment
            1
    1   1.0206142
    2  -0.1149535
    3  -0.0000000
 Energy read as -7125.832018885
 Full Analytical Gradient: (in a.u., or Hartree/Bohr)
             1             2             3             4
    1   -0.00009875   -0.00044785    0.00079759   -0.00025098
    2   -0.00004106   -0.00041115    0.00030321    0.00014900
    3   -0.00000001    0.00000001    0.00000002   -0.00000001
 Gradient time:  CPU 1.43 s  wall 1.43 s
 ----------------------------------------------------------------
             Standard Nuclear Orientation (Angstroms)
    I     Atom           X                Y                Z
 ----------------------------------------------------------------
    1      I       0.9274663961    -0.0172117159     0.0000000000
    2      N      -1.1254502726     0.5510664780    -0.0000000000
    3      N      -1.8254435754    -0.4405344035     0.0000000000
    4      F      -3.1673846731     0.0153884912    -0.0000000000
 ----------------------------------------------------------------
 Nuclear Repulsion Energy =   284.9714749924 hartrees
 There are       38 alpha and       38 beta electrons

                       Distance Matrix (Angstroms)
             I (  1)   N (  2)   N (  3)
   N (  2)  2.130119
   N (  3)  2.785268  1.213780
   F (  4)  4.094981  2.111030  1.417276

 Requested basis set is 6-311++G(d,p)
 There are 42 shells and 128 basis functions
 A cutoff of  1.0D-14 yielded    794 shell pairs
 There are      7603 function pairs (      8581 Cartesian)
 Smallest overlap matrix eigenvalue = 2.51E-04
 Guess MOs from SCF MO coefficient file

 -----------------------------------------------------------------------
  General SCF calculation program by
  Eric Jon Sundstrom, Paul Horn, Yuezhi Mao, Dmitri Zuev, Alec White,
  David Stuck, Shaama M.S., Shane Yost, Joonho Lee, David Small,
  Daniel Levine, Susi Lehtola, Hugh Burton, Evgeny Epifanovsky
 -----------------------------------------------------------------------
 Hartree-Fock
 using 6 threads for integral computing
 -------------------------------------------------------
 OpenMP Integral computing Module                
 Release: version 2.0, May 2017, Q-Chem Inc. Pleasanton 
 -------------------------------------------------------
 A restricted SCF calculation will be
 performed using DIIS
 SCF converges when DIIS error is below 1.0e-08
 ---------------------------------------
  Cycle       Energy         DIIS error
 ---------------------------------------
    1   -7125.0587087108      4.70e-05  
    2   -7125.0587132150      1.18e-05  
    3   -7125.0587135834      7.07e-06  
    4   -7125.0587136701      1.55e-06  
    5   -7125.0587136794      6.56e-07  
    6   -7125.0587136811      2.86e-07  
    7   -7125.0587136814      1.15e-07  
    8   -7125.0587136815      5.00e-08  
    9   -7125.0587136815      1.79e-08  
   10   -7125.0587136815      7.42e-09  Convergence criterion met
 ---------------------------------------
 SCF time:   CPU 6.13s  wall 1.00s 
 SCF   energy in the final basis set =    -7125.0587136815
 Total energy in the final basis set =    -7125.0587136815


 ------------------------------------------------------------------------------

   CCMAN2: suite of methods based on coupled cluster
           and equation of motion theories.

   Components:
   * libvmm-1.3-trunk
     by Evgeny Epifanovsky, Ilya Kaliman.
   * libtensor-2.5-trunk
     by Evgeny Epifanovsky, Michael Wormit, Dmitry Zuev, Sam Manzer, 
        Ilya Kaliman.
   * libcc-2.5-trunk
     by Evgeny Epifanovsky, Arik Landau, Tomasz Kus, Kirill Khistyaev, 
        Dmitry Zuev, Prashant Manohar, Xintian Feng, Anna Krylov, 
        Matthew Goldey, Alec White, Thomas Jagau, Kaushik Nanda, 
        Anastasia Gunina, Alexander Kunitsa, Joonho Lee.

   CCMAN original authors:
   Anna I. Krylov, C. David Sherrill, Steven R. Gwaltney,
   Edward F. C. Byrd (2000)
   Sergey V. Levchenko, Lyudmila V. Slipchenko, Tao Wang,
   Ana-Maria C. Cristian (2003)
   Piotr A. Pieniazek, C. Melania Oana, Evgeny Epifanovsky (2007)
   Prashant Manohar (2009)

 ------------------------------------------------------------------------------


 Allocating and initializing 63808MB of RAM...
 Calculation will run on 6 cores.


 Alpha MOs, Restricted
 -- Occupied --                  
******* -180.92 -169.73 -169.73 -169.73  -37.98  -33.17  -33.16
  1 A     2 A     3 A     4 A     5 A     6 A     7 A     8 A                  
-33.160 -26.334 -24.351 -24.349 -24.349 -24.343 -24.343 -15.774
  9 A    10 A    11 A    12 A    13 A    14 A    15 A    16 A                  
-15.715  -7.294  -5.530  -5.514  -5.514  -2.454  -2.447  -2.447
 17 A    18 A    19 A    20 A    21 A    22 A    23 A    24 A                  
 -2.428  -2.428  -1.651  -1.410  -0.956  -0.847  -0.736  -0.719
 25 A    26 A    27 A    28 A    29 A    30 A    31 A    32 A                  
 -0.708  -0.600  -0.573  -0.468  -0.414  -0.413
 33 A    34 A    35 A    36 A    37 A    38 A                                  
 -- Virtual --                   
 -0.001   0.069   0.146   0.148   0.162   0.172   0.199   0.223
 39 A    40 A    41 A    42 A    43 A    44 A    45 A    46 A                  
  0.233   0.274   0.299   0.304   0.309   0.341   0.363   0.365
 47 A    48 A    49 A    50 A    51 A    52 A    53 A    54 A                  
  0.445   0.524   0.558   0.559   0.585   0.587   0.618   0.662
 55 A    56 A    57 A    58 A    59 A    60 A    61 A    62 A                  
  0.801   0.903   0.925   0.998   1.016   1.024   1.141   1.255
 63 A    64 A    65 A    66 A    67 A    68 A    69 A    70 A                  
  1.441   1.493   1.515   1.554   1.559   1.631   1.665   1.885
 71 A    72 A    73 A    74 A    75 A    76 A    77 A    78 A                  
  2.016   2.048   2.161   2.394   2.399   2.623   2.695   2.980
 79 A    80 A    81 A    82 A    83 A    84 A    85 A    86 A                  
  3.028   3.317   4.004   4.050   4.148   4.188   4.225   4.270
 87 A    88 A    89 A    90 A    91 A    92 A    93 A    94 A                  
  4.364   4.401   4.447   4.464   4.474   4.480   4.540   4.700
 95 A    96 A    97 A    98 A    99 A   100 A   101 A   102 A                  
  4.799   5.044   5.465   6.487   6.501   6.532   6.907   6.966
103 A   104 A   105 A   106 A   107 A   108 A   109 A   110 A                  
  7.149  28.894  29.481  29.491  29.515  29.833  29.841  29.841
111 A   112 A   113 A   114 A   115 A   116 A   117 A   118 A                  
 29.867  29.950  36.522  37.063  68.739 130.540 130.548 130.577
119 A   120 A   121 A   122 A   123 A   124 A   125 A   126 A                  
154.2821912.201
127 A   128 A                                                                  

 Beta MOs, Restricted
 -- Occupied --                  
******* -180.92 -169.73 -169.73 -169.73  -37.98  -33.17  -33.16
  1 A     2 A     3 A     4 A     5 A     6 A     7 A     8 A                  
-33.160 -26.334 -24.351 -24.349 -24.349 -24.343 -24.343 -15.774
  9 A    10 A    11 A    12 A    13 A    14 A    15 A    16 A                  
-15.715  -7.294  -5.530  -5.514  -5.514  -2.454  -2.447  -2.447
 17 A    18 A    19 A    20 A    21 A    22 A    23 A    24 A                  
 -2.428  -2.428  -1.651  -1.410  -0.956  -0.847  -0.736  -0.719
 25 A    26 A    27 A    28 A    29 A    30 A    31 A    32 A                  
 -0.708  -0.600  -0.573  -0.468  -0.414  -0.413
 33 A    34 A    35 A    36 A    37 A    38 A                                  
 -- Virtual --                   
 -0.001   0.069   0.146   0.148   0.162   0.172   0.199   0.223
 39 A    40 A    41 A    42 A    43 A    44 A    45 A    46 A                  
  0.233   0.274   0.299   0.304   0.309   0.341   0.363   0.365
 47 A    48 A    49 A    50 A    51 A    52 A    53 A    54 A                  
  0.445   0.524   0.558   0.559   0.585   0.587   0.618   0.662
 55 A    56 A    57 A    58 A    59 A    60 A    61 A    62 A                  
  0.801   0.903   0.925   0.998   1.016   1.024   1.141   1.255
 63 A    64 A    65 A    66 A    67 A    68 A    69 A    70 A                  
  1.441   1.493   1.515   1.554   1.559   1.631   1.665   1.885
 71 A    72 A    73 A    74 A    75 A    76 A    77 A    78 A                  
  2.016   2.048   2.161   2.394   2.399   2.623   2.695   2.980
 79 A    80 A    81 A    82 A    83 A    84 A    85 A    86 A                  
  3.028   3.317   4.004   4.050   4.148   4.188   4.225   4.270
 87 A    88 A    89 A    90 A    91 A    92 A    93 A    94 A                  
  4.364   4.401   4.447   4.464   4.474   4.480   4.540   4.700
 95 A    96 A    97 A    98 A    99 A   100 A   101 A   102 A                  
  4.799   5.044   5.465   6.487   6.501   6.532   6.907   6.966
103 A   104 A   105 A   106 A   107 A   108 A   109 A   110 A                  
  7.149  28.894  29.481  29.491  29.515  29.833  29.841  29.841
111 A   112 A   113 A   114 A   115 A   116 A   117 A   118 A                  
 29.867  29.950  36.522  37.063  68.739 130.540 130.548 130.577
119 A   120 A   121 A   122 A   123 A   124 A   125 A   126 A                  
154.2821912.201
127 A   128 A                                                                  

 Occupation and symmetry of molecular orbitals

 Point group: C1 (1 irreducible representation).

                           A     All 
 -------------------------------------
 All molecular orbitals:
  - Alpha                  128   128 
  - Beta                   128   128 
 -------------------------------------
 Alpha orbitals:
  - Frozen occupied        21    21  
  - Active occupied        17    17  
  - Active virtual         90    90  
  - Frozen virtual         0     0   
 -------------------------------------
 Beta orbitals:
  - Frozen occupied        21    21  
  - Active occupied        17    17  
  - Active virtual         90    90  
  - Frozen virtual         0     0   
 -------------------------------------

 Import integrals:   CPU 0.00 s  wall 0.00 s

 Import integrals:   CPU 49.00 s  wall 10.16 s

 MP2 amplitudes:   CPU 0.19 s  wall 0.15 s

Running a double precision version
           CCSD T amplitudes will be solved using DIIS.

           Start     Size      MaxIter   EConv     TConv     
           3         7         100       1.00e-07  1.00e-05  
 ------------------------------------------------------------------------------
           Energy (a.u.)   Ediff      Tdiff       Comment
 ------------------------------------------------------------------------------
         -7125.82793773                           
     1   -7125.80180783   2.61e-02   7.72e-01     
     2   -7125.83032717   2.85e-02   1.05e-01     
     3   -7125.82768630   2.64e-03   4.74e-02     
     4   -7125.83078579   3.10e-03   1.93e-02     Switched to DIIS steps.
     5   -7125.83186697   1.08e-03   1.25e-02     
     6   -7125.83199665   1.30e-04   3.77e-03     
     7   -7125.83201137   1.47e-05   1.33e-03     
     8   -7125.83201448   3.11e-06   5.78e-04     
     9   -7125.83201866   4.19e-06   2.70e-04     
    10   -7125.83201831   3.48e-07   9.49e-05     
    11   -7125.83201916   8.42e-07   4.77e-05     
    12   -7125.83201895   2.04e-07   1.83e-05     
    13   -7125.83201900   4.61e-08   6.91e-06     
 ------------------------------------------------------------------------------
         -7125.83201900                           CCSD T converged.

End of double precision
 SCF energy                 = -7125.05871368
 MP2 energy                 = -7125.82793773
 CCSD correlation energy     =    -0.77330532
 CCSD total energy           = -7125.83201900

 CCSD  T1^2 = 0.0147  T2^2 = 0.2553  Leading amplitudes:

 Amplitude    Orbitals with energies
 -0.0247       35 (A) A                  ->    40 (A) A                   
              -0.5728                          0.0693                     
 -0.0247       35 (A) B                  ->    40 (A) B                   
              -0.5728                          0.0693                     
  0.0239       32 (A) A                  ->    40 (A) A                   
              -0.7192                          0.0693                     
  0.0239       32 (A) B                  ->    40 (A) B                   
              -0.7192                          0.0693                     

 Amplitude    Orbitals with energies
 -0.0854       35 (A) A      35 (A) B    ->    40 (A) A      40 (A) B     
              -0.5728       -0.5728            0.0693        0.0693       
  0.0854       35 (A) A      35 (A) B    ->    40 (A) B      40 (A) A     
              -0.5728       -0.5728            0.0693        0.0693       
  0.0854       35 (A) B      35 (A) A    ->    40 (A) A      40 (A) B     
              -0.5728       -0.5728            0.0693        0.0693       
 -0.0854       35 (A) B      35 (A) A    ->    40 (A) B      40 (A) A     
              -0.5728       -0.5728            0.0693        0.0693       

 Computing CCSD intemediates for later calculations in double precision
 Finished.

Running a double precision version
           CCSD Lambda amplitudes will be solved using DIIS.
           Start     Size      MaxIter   EConv     LConv     
           3         7         100       1.00e-07  1.00e-05  
 ------------------------------------------------------------------------------
            Enorm      Ldiff       Comment
 ------------------------------------------------------------------------------
     1     5.66e-02   3.85e-02     
     2     1.79e-02   6.06e-03     
     3     8.12e-03   1.27e-03     
     4     4.07e-03   1.18e-03     Switched to DIIS steps.
     5     1.44e-03   7.38e-04     
     6     7.33e-04   2.34e-04     
     7     2.80e-04   6.34e-05     
     8     1.14e-04   4.15e-06     
     9     4.15e-05   6.99e-06     
    10     1.45e-05   3.02e-06     
    11     6.20e-06   8.15e-07     
    12     2.52e-06   2.30e-07     
    13     1.15e-06   4.48e-08     
    14     5.97e-07   5.31e-08     
    15     2.82e-07   2.79e-08     
    16     1.65e-07   1.37e-08     
    17     8.89e-08   9.98e-09     
 ------------------------------------------------------------------------------
                                   CCSD Lambda converged.

 Computing density matrices in double precision...
           Orbital response amplitudes will be solved using DIIS.
           Start     Size      MaxIter   EConv     LConv     
           3         7         100       1.00e-06  1.00e-06  
 ------------------------------------------------------------------------------
            Enorm      Ldiff       Comment
 ------------------------------------------------------------------------------
     1     9.69e-02   5.50e-03     
     2     8.51e-02   9.40e-03     
     3     1.06e-01   2.80e-02     
     4     9.94e-03   4.63e-02     Switched to DIIS steps.
     5     4.15e-03   6.16e-06     
     6     8.25e-04   3.44e-05     
     7     4.01e-04   4.71e-05     
     8     8.44e-05   8.66e-05     
     9     3.15e-05   2.25e-06     
    10     1.43e-05   8.43e-06     
    11     2.65e-06   1.30e-06     
    12     1.62e-06   2.00e-07     
    13     6.60e-07   2.88e-07     
 ------------------------------------------------------------------------------
                                   Orbital response converged.

 Computing density matrices... Done.
 CCSD calculation:   CPU 1387.46 s  wall 241.32 s

 Transferring MO TPDM to AO TPDM
 Transferring g2_o1o1o1o1
 Transferring g2_o1o1o1v1
 Transferring g2_o1o1v1v1
 Transferring g2_o1v1o1v1
 Transferring g2_o1v1v1v1
 Transferring g2_v1v1v1v1
 Adding separable TPDM
 Computing TPDM gradient
 --------------------------------------------------------
 2e gradient
  Atom          X               Y               Z
 --------------------------------------------------------
    1        -43.407437        4.324932        0.000000  
    2         11.325868      -21.750215       -0.000000  
    3         14.320402       19.379574        0.000000  
    4         17.761167       -1.954290        0.000000  
 --------------------------------------------------------
 --------------------------------------------------------
 Final gradient
  Atom          X               Y               Z
 --------------------------------------------------------
    1        -43.407437        4.324932        0.000000  
    2         11.325868      -21.750215       -0.000000  
    3         14.320402       19.379574        0.000000  
    4         17.761167       -1.954290        0.000000  
 --------------------------------------------------------
 Analytic gradient from two-electron contribution:   CPU 264.44 s  wall 78.58 s

 Total ccman2 time:   CPU 1711.43 s  wall 333.35 s


 --------------------------------------------------------------

                    Orbital Energies (a.u.)
 --------------------------------------------------------------

 Alpha MOs
 -- Occupied --
*******-180.924-169.731-169.729-169.729 -37.977 -33.167 -33.160
-33.160 -26.334 -24.351 -24.349 -24.349 -24.343 -24.343 -15.774
-15.715  -7.294  -5.530  -5.514  -5.514  -2.454  -2.447  -2.447
 -2.428  -2.428  -1.651  -1.410  -0.956  -0.847  -0.736  -0.719
 -0.708  -0.600  -0.573  -0.468  -0.414  -0.413
 -- Virtual --
 -0.001   0.069   0.146   0.148   0.162   0.172   0.199   0.223
  0.233   0.274   0.299   0.304   0.309   0.341   0.363   0.365
  0.445   0.524   0.558   0.559   0.585   0.587   0.618   0.662
  0.801   0.903   0.925   0.998   1.016   1.024   1.141   1.255
  1.441   1.493   1.515   1.554   1.559   1.631   1.665   1.885
  2.016   2.048   2.161   2.394   2.399   2.623   2.695   2.980
  3.028   3.317   4.004   4.050   4.148   4.188   4.225   4.270
  4.364   4.401   4.447   4.464   4.474   4.480   4.540   4.700
  4.799   5.044   5.465   6.487   6.501   6.532   6.907   6.966
  7.149  28.894  29.481  29.491  29.515  29.833  29.841  29.841
 29.867  29.950  36.522  37.063  68.739 130.540 130.548 130.577
154.2821912.201
 --------------------------------------------------------------

          Ground-State Mulliken Net Atomic Charges

     Atom                 Charge (a.u.)
  ----------------------------------------
      1 I                     0.187363
      2 N                     0.022272
      3 N                    -0.161074
      4 F                    -0.048561
  ----------------------------------------
  Sum of atomic charges =    -0.000000

 -----------------------------------------------------------------
                    Cartesian Multipole Moments
 -----------------------------------------------------------------
    Charge (ESU x 10^10)
                -0.0000
    Dipole Moment (Debye)
         X       2.5792      Y      -0.2926      Z       0.0000
       Tot       2.5957
    Quadrupole Moments (Debye-Ang)
        XX     -47.5008     XY      -0.3603     YY     -46.5237
        XZ       0.0000     YZ      -0.0000     ZZ     -44.1696
    Octopole Moments (Debye-Ang^2)
       XXX      48.8707    XXY      -2.4928    XYY       8.0682
       YYY      -0.6825    XXZ       0.0000    XYZ       0.0000
       YYZ      -0.0000    XZZ       4.1249    YZZ      -0.0967
       ZZZ       0.0000
    Hexadecapole Moments (Debye-Ang^3)
      XXXX    -694.9032   XXXY      -5.3265   XXYY    -123.9599
      XYYY      -1.2318   YYYY     -75.0659   XXXZ       0.0000
      XXYZ      -0.0000   XYYZ       0.0000   YYYZ      -0.0000
      XXZZ    -115.7004   XYZZ      -0.4284   YYZZ     -20.8898
      XZZZ       0.0000   YZZZ      -0.0000   ZZZZ     -53.0348
 -----------------------------------------------------------------
 DrvMan completing analytic gradient of the correlated energy
 Correlated dipole moment
            1
    1   1.0147365
    2  -0.1151163
    3   0.0000000
 Energy read as -7125.832018998
 Full Analytical Gradient: (in a.u., or Hartree/Bohr)
             1             2             3             4
    1    0.00009043    0.00049838   -0.00073674    0.00014793
    2    0.00002373    0.00052843   -0.00042932   -0.00012284
    3   -0.00000000   -0.00000000    0.00000000   -0.00000000
 Gradient time:  CPU 1.41 s  wall 1.40 s
 ----------------------------------------------------------------
             Standard Nuclear Orientation (Angstroms)
    I     Atom           X                Y                Z
 ----------------------------------------------------------------
    1      I       0.9274663961    -0.0172117159     0.0000000000
    2      N      -1.1254502726     0.5510664780    -0.0000000000
    3      N      -1.8244435754    -0.4395344035     0.0000000000
    4      F      -3.1673846731     0.0153884912    -0.0000000000
 ----------------------------------------------------------------
 Nuclear Repulsion Energy =   285.0145187545 hartrees
 There are       38 alpha and       38 beta electrons

                       Distance Matrix (Angstroms)
             I (  1)   N (  2)   N (  3)
   N (  2)  2.130119
   N (  3)  2.784127  1.212387
   F (  4)  4.094981  2.111030  1.417902

 Requested basis set is 6-311++G(d,p)
 There are 42 shells and 128 basis functions
 A cutoff of  1.0D-14 yielded    794 shell pairs
 There are      7603 function pairs (      8581 Cartesian)
 Smallest overlap matrix eigenvalue = 2.49E-04
 Guess MOs from SCF MO coefficient file

 -----------------------------------------------------------------------
  General SCF calculation program by
  Eric Jon Sundstrom, Paul Horn, Yuezhi Mao, Dmitri Zuev, Alec White,
  David Stuck, Shaama M.S., Shane Yost, Joonho Lee, David Small,
  Daniel Levine, Susi Lehtola, Hugh Burton, Evgeny Epifanovsky
 -----------------------------------------------------------------------
 Hartree-Fock
 using 6 threads for integral computing
 -------------------------------------------------------
 OpenMP Integral computing Module                
 Release: version 2.0, May 2017, Q-Chem Inc. Pleasanton 
 -------------------------------------------------------
 A restricted SCF calculation will be
 performed using DIIS
 SCF converges when DIIS error is below 1.0e-08
 ---------------------------------------
  Cycle       Energy         DIIS error
 ---------------------------------------
    1   -7125.0588484601      3.46e-05  
    2   -7125.0588506865      1.02e-05  
    3   -7125.0588509119      5.91e-06  
    4   -7125.0588509805      1.49e-06  
    5   -7125.0588509874      6.01e-07  
    6   -7125.0588509887      2.49e-07  
    7   -7125.0588509890      1.10e-07  
    8   -7125.0588509891      3.93e-08  
    9   -7125.0588509890      1.50e-08  
   10   -7125.0588509890      4.34e-09  Convergence criterion met
 ---------------------------------------
 SCF time:   CPU 6.00s  wall 1.00s 
 SCF   energy in the final basis set =    -7125.0588509890
 Total energy in the final basis set =    -7125.0588509890


 ------------------------------------------------------------------------------

   CCMAN2: suite of methods based on coupled cluster
           and equation of motion theories.

   Components:
   * libvmm-1.3-trunk
     by Evgeny Epifanovsky, Ilya Kaliman.
   * libtensor-2.5-trunk
     by Evgeny Epifanovsky, Michael Wormit, Dmitry Zuev, Sam Manzer, 
        Ilya Kaliman.
   * libcc-2.5-trunk
     by Evgeny Epifanovsky, Arik Landau, Tomasz Kus, Kirill Khistyaev, 
        Dmitry Zuev, Prashant Manohar, Xintian Feng, Anna Krylov, 
        Matthew Goldey, Alec White, Thomas Jagau, Kaushik Nanda, 
        Anastasia Gunina, Alexander Kunitsa, Joonho Lee.

   CCMAN original authors:
   Anna I. Krylov, C. David Sherrill, Steven R. Gwaltney,
   Edward F. C. Byrd (2000)
   Sergey V. Levchenko, Lyudmila V. Slipchenko, Tao Wang,
   Ana-Maria C. Cristian (2003)
   Piotr A. Pieniazek, C. Melania Oana, Evgeny Epifanovsky (2007)
   Prashant Manohar (2009)

 ------------------------------------------------------------------------------


 Allocating and initializing 63808MB of RAM...
 Calculation will run on 6 cores.


 Alpha MOs, Restricted
 -- Occupied --                  
******* -180.92 -169.73 -169.73 -169.73  -37.98  -33.17  -33.16
  1 A     2 A     3 A     4 A     5 A     6 A     7 A     8 A                  
-33.160 -26.334 -24.351 -24.349 -24.349 -24.343 -24.343 -15.774
  9 A    10 A    11 A    12 A    13 A    14 A    15 A    16 A                  
-15.715  -7.294  -5.530  -5.514  -5.514  -2.454  -2.447  -2.447
 17 A    18 A    19 A    20 A    21 A    22 A    23 A    24 A                  
 -2.429  -2.429  -1.650  -1.411  -0.956  -0.846  -0.736  -0.719
 25 A    26 A    27 A    28 A    29 A    30 A    31 A    32 A                  
 -0.708  -0.601  -0.573  -0.467  -0.414  -0.413
 33 A    34 A    35 A    36 A    37 A    38 A                                  
 -- Virtual --                   
 -0.001   0.070   0.146   0.148   0.162   0.172   0.199   0.223
 39 A    40 A    41 A    42 A    43 A    44 A    45 A    46 A                  
  0.233   0.274   0.299   0.304   0.309   0.341   0.363   0.365
 47 A    48 A    49 A    50 A    51 A    52 A    53 A    54 A                  
  0.445   0.525   0.558   0.559   0.585   0.587   0.618   0.663
 55 A    56 A    57 A    58 A    59 A    60 A    61 A    62 A                  
  0.801   0.903   0.925   0.998   1.016   1.025   1.142   1.255
 63 A    64 A    65 A    66 A    67 A    68 A    69 A    70 A                  
  1.442   1.493   1.515   1.554   1.559   1.631   1.665   1.886
 71 A    72 A    73 A    74 A    75 A    76 A    77 A    78 A                  
  2.016   2.047   2.161   2.394   2.399   2.623   2.697   2.982
 79 A    80 A    81 A    82 A    83 A    84 A    85 A    86 A                  
  3.029   3.319   4.004   4.051   4.148   4.189   4.225   4.270
 87 A    88 A    89 A    90 A    91 A    92 A    93 A    94 A                  
  4.365   4.401   4.447   4.464   4.474   4.480   4.540   4.700
 95 A    96 A    97 A    98 A    99 A   100 A   101 A   102 A                  
  4.799   5.043   5.464   6.487   6.501   6.532   6.908   6.966
103 A   104 A   105 A   106 A   107 A   108 A   109 A   110 A                  
  7.148  28.894  29.481  29.491  29.515  29.833  29.841  29.841
111 A   112 A   113 A   114 A   115 A   116 A   117 A   118 A                  
 29.866  29.949  36.521  37.068  68.739 130.540 130.548 130.577
119 A   120 A   121 A   122 A   123 A   124 A   125 A   126 A                  
154.2821912.201
127 A   128 A                                                                  

 Beta MOs, Restricted
 -- Occupied --                  
******* -180.92 -169.73 -169.73 -169.73  -37.98  -33.17  -33.16
  1 A     2 A     3 A     4 A     5 A     6 A     7 A     8 A                  
-33.160 -26.334 -24.351 -24.349 -24.349 -24.343 -24.343 -15.774
  9 A    10 A    11 A    12 A    13 A    14 A    15 A    16 A                  
-15.715  -7.294  -5.530  -5.514  -5.514  -2.454  -2.447  -2.447
 17 A    18 A    19 A    20 A    21 A    22 A    23 A    24 A                  
 -2.429  -2.429  -1.650  -1.411  -0.956  -0.846  -0.736  -0.719
 25 A    26 A    27 A    28 A    29 A    30 A    31 A    32 A                  
 -0.708  -0.601  -0.573  -0.467  -0.414  -0.413
 33 A    34 A    35 A    36 A    37 A    38 A                                  
 -- Virtual --                   
 -0.001   0.070   0.146   0.148   0.162   0.172   0.199   0.223
 39 A    40 A    41 A    42 A    43 A    44 A    45 A    46 A                  
  0.233   0.274   0.299   0.304   0.309   0.341   0.363   0.365
 47 A    48 A    49 A    50 A    51 A    52 A    53 A    54 A                  
  0.445   0.525   0.558   0.559   0.585   0.587   0.618   0.663
 55 A    56 A    57 A    58 A    59 A    60 A    61 A    62 A                  
  0.801   0.903   0.925   0.998   1.016   1.025   1.142   1.255
 63 A    64 A    65 A    66 A    67 A    68 A    69 A    70 A                  
  1.442   1.493   1.515   1.554   1.559   1.631   1.665   1.886
 71 A    72 A    73 A    74 A    75 A    76 A    77 A    78 A                  
  2.016   2.047   2.161   2.394   2.399   2.623   2.697   2.982
 79 A    80 A    81 A    82 A    83 A    84 A    85 A    86 A                  
  3.029   3.319   4.004   4.051   4.148   4.189   4.225   4.270
 87 A    88 A    89 A    90 A    91 A    92 A    93 A    94 A                  
  4.365   4.401   4.447   4.464   4.474   4.480   4.540   4.700
 95 A    96 A    97 A    98 A    99 A   100 A   101 A   102 A                  
  4.799   5.043   5.464   6.487   6.501   6.532   6.908   6.966
103 A   104 A   105 A   106 A   107 A   108 A   109 A   110 A                  
  7.148  28.894  29.481  29.491  29.515  29.833  29.841  29.841
111 A   112 A   113 A   114 A   115 A   116 A   117 A   118 A                  
 29.866  29.949  36.521  37.068  68.739 130.540 130.548 130.577
119 A   120 A   121 A   122 A   123 A   124 A   125 A   126 A                  
154.2821912.201
127 A   128 A                                                                  

 Occupation and symmetry of molecular orbitals

 Point group: C1 (1 irreducible representation).

                           A     All 
 -------------------------------------
 All molecular orbitals:
  - Alpha                  128   128 
  - Beta                   128   128 
 -------------------------------------
 Alpha orbitals:
  - Frozen occupied        21    21  
  - Active occupied        17    17  
  - Active virtual         90    90  
  - Frozen virtual         0     0   
 -------------------------------------
 Beta orbitals:
  - Frozen occupied        21    21  
  - Active occupied        17    17  
  - Active virtual         90    90  
  - Frozen virtual         0     0   
 -------------------------------------

 Import integrals:   CPU 0.00 s  wall 0.00 s

 Import integrals:   CPU 51.12 s  wall 10.80 s

 MP2 amplitudes:   CPU 0.18 s  wall 0.14 s

Running a double precision version
           CCSD T amplitudes will be solved using DIIS.

           Start     Size      MaxIter   EConv     TConv     
           3         7         100       1.00e-07  1.00e-05  
 ------------------------------------------------------------------------------
           Energy (a.u.)   Ediff      Tdiff       Comment
 ------------------------------------------------------------------------------
         -7125.82791067                           
     1   -7125.80184131   2.61e-02   7.72e-01     
     2   -7125.83032536   2.85e-02   1.05e-01     
     3   -7125.82769260   2.63e-03   4.74e-02     
     4   -7125.83078691   3.09e-03   1.93e-02     Switched to DIIS steps.
     5   -7125.83186689   1.08e-03   1.24e-02     
     6   -7125.83199626   1.29e-04   3.76e-03     
     7   -7125.83201101   1.47e-05   1.33e-03     
     8   -7125.83201412   3.11e-06   5.79e-04     
     9   -7125.83201830   4.18e-06   2.70e-04     
    10   -7125.83201795   3.48e-07   9.49e-05     
    11   -7125.83201879   8.41e-07   4.77e-05     
    12   -7125.83201859   2.04e-07   1.82e-05     
    13   -7125.83201863   4.52e-08   6.90e-06     
 ------------------------------------------------------------------------------
         -7125.83201863                           CCSD T converged.

End of double precision
 SCF energy                 = -7125.05885099
 MP2 energy                 = -7125.82791067
 CCSD correlation energy     =    -0.77316764
 CCSD total energy           = -7125.83201863

 CCSD  T1^2 = 0.0147  T2^2 = 0.2552  Leading amplitudes:

 Amplitude    Orbitals with energies
 -0.0247       35 (A) A                  ->    40 (A) A                   
              -0.5733                          0.0697                     
 -0.0247       35 (A) B                  ->    40 (A) B                   
              -0.5733                          0.0697                     
  0.0238       32 (A) A                  ->    40 (A) A                   
              -0.7191                          0.0697                     
  0.0238       32 (A) B                  ->    40 (A) B                   
              -0.7191                          0.0697                     

 Amplitude    Orbitals with energies
 -0.0849       35 (A) A      35 (A) B    ->    40 (A) A      40 (A) B     
              -0.5733       -0.5733            0.0697        0.0697       
  0.0849       35 (A) A      35 (A) B    ->    40 (A) B      40 (A) A     
              -0.5733       -0.5733            0.0697        0.0697       
  0.0849       35 (A) B      35 (A) A    ->    40 (A) A      40 (A) B     
              -0.5733       -0.5733            0.0697        0.0697       
 -0.0849       35 (A) B      35 (A) A    ->    40 (A) B      40 (A) A     
              -0.5733       -0.5733            0.0697        0.0697       

 Computing CCSD intemediates for later calculations in double precision
 Finished.

Running a double precision version
           CCSD Lambda amplitudes will be solved using DIIS.
           Start     Size      MaxIter   EConv     LConv     
           3         7         100       1.00e-07  1.00e-05  
 ------------------------------------------------------------------------------
            Enorm      Ldiff       Comment
 ------------------------------------------------------------------------------
     1     5.66e-02   3.85e-02     
     2     1.79e-02   6.06e-03     
     3     8.13e-03   1.27e-03     
     4     4.07e-03   1.18e-03     Switched to DIIS steps.
     5     1.44e-03   7.38e-04     
     6     7.32e-04   2.34e-04     
     7     2.79e-04   6.33e-05     
     8     1.14e-04   4.25e-06     
     9     4.15e-05   6.92e-06     
    10     1.45e-05   3.00e-06     
    11     6.20e-06   8.03e-07     
    12     2.52e-06   2.26e-07     
    13     1.15e-06   4.30e-08     
    14     5.98e-07   5.17e-08     
    15     2.81e-07   2.74e-08     
    16     1.65e-07   1.34e-08     
    17     8.91e-08   9.73e-09     
 ------------------------------------------------------------------------------
                                   CCSD Lambda converged.

 Computing density matrices in double precision...
           Orbital response amplitudes will be solved using DIIS.
           Start     Size      MaxIter   EConv     LConv     
           3         7         100       1.00e-06  1.00e-06  
 ------------------------------------------------------------------------------
            Enorm      Ldiff       Comment
 ------------------------------------------------------------------------------
     1     9.68e-02   5.55e-03     
     2     8.49e-02   9.45e-03     
     3     1.05e-01   2.79e-02     
     4     9.83e-03   4.61e-02     Switched to DIIS steps.
     5     4.12e-03   1.18e-05     
     6     8.28e-04   3.12e-05     
     7     4.02e-04   4.78e-05     
     8     8.45e-05   8.75e-05     
     9     3.26e-05   2.91e-06     
    10     1.43e-05   8.58e-06     
    11     2.61e-06   1.21e-06     
    12     1.61e-06   2.19e-07     
    13     6.63e-07   2.88e-07     
 ------------------------------------------------------------------------------
                                   Orbital response converged.

 Computing density matrices... Done.
 CCSD calculation:   CPU 1387.57 s  wall 241.15 s

 Transferring MO TPDM to AO TPDM
 Transferring g2_o1o1o1o1
 Transferring g2_o1o1o1v1
 Transferring g2_o1o1v1v1
 Transferring g2_o1v1o1v1
 Transferring g2_o1v1v1v1
 Transferring g2_v1v1v1v1
 Adding separable TPDM
 Computing TPDM gradient
 --------------------------------------------------------
 2e gradient
  Atom          X               Y               Z
 --------------------------------------------------------
    1        -43.412496        4.328962        0.000000  
    2         11.315351      -21.779907       -0.000000  
    3         14.340505       19.393225        0.000000  
    4         17.756640       -1.942280        0.000000  
 --------------------------------------------------------
 --------------------------------------------------------
 Final gradient
  Atom          X               Y               Z
 --------------------------------------------------------
    1        -43.412496        4.328962        0.000000  
    2         11.315351      -21.779907       -0.000000  
    3         14.340505       19.393225        0.000000  
    4         17.756640       -1.942280        0.000000  
 --------------------------------------------------------
 Analytic gradient from two-electron contribution:   CPU 291.23 s  wall 91.08 s

 Total ccman2 time:   CPU 1739.76 s  wall 346.25 s


 --------------------------------------------------------------

                    Orbital Energies (a.u.)
 --------------------------------------------------------------

 Alpha MOs
 -- Occupied --
*******-180.924-169.731-169.729-169.729 -37.978 -33.167 -33.160
-33.160 -26.334 -24.351 -24.349 -24.349 -24.343 -24.343 -15.774
-15.715  -7.294  -5.530  -5.514  -5.514  -2.454  -2.447  -2.447
 -2.429  -2.429  -1.650  -1.411  -0.956  -0.846  -0.736  -0.719
 -0.708  -0.601  -0.573  -0.467  -0.414  -0.413
 -- Virtual --
 -0.001   0.070   0.146   0.148   0.162   0.172   0.199   0.223
  0.233   0.274   0.299   0.304   0.309   0.341   0.363   0.365
  0.445   0.525   0.558   0.559   0.585   0.587   0.618   0.663
  0.801   0.903   0.925   0.998   1.016   1.025   1.142   1.255
  1.442   1.493   1.515   1.554   1.559   1.631   1.665   1.886
  2.016   2.047   2.161   2.394   2.399   2.623   2.697   2.982
  3.029   3.319   4.004   4.051   4.148   4.189   4.225   4.270
  4.365   4.401   4.447   4.464   4.474   4.480   4.540   4.700
  4.799   5.043   5.464   6.487   6.501   6.532   6.908   6.966
  7.148  28.894  29.481  29.491  29.515  29.833  29.841  29.841
 29.866  29.949  36.521  37.068  68.739 130.540 130.548 130.577
154.2821912.201
 --------------------------------------------------------------

          Ground-State Mulliken Net Atomic Charges

     Atom                 Charge (a.u.)
  ----------------------------------------
      1 I                     0.187629
      2 N                     0.023007
      3 N                    -0.161549
      4 F                    -0.049087
  ----------------------------------------
  Sum of atomic charges =     0.000000

 -----------------------------------------------------------------
                    Cartesian Multipole Moments
 -----------------------------------------------------------------
    Charge (ESU x 10^10)
                 0.0000
    Dipole Moment (Debye)
         X       2.5872      Y      -0.2916      Z       0.0000
       Tot       2.6036
    Quadrupole Moments (Debye-Ang)
        XX     -47.5234     XY      -0.3640     YY     -46.5202
        XZ       0.0000     YZ       0.0000     ZZ     -44.1667
    Octopole Moments (Debye-Ang^2)
       XXX      48.9502    XXY      -2.4952    XYY       8.0632
       YYY      -0.6999    XXZ       0.0000    XYZ       0.0000
       YYZ      -0.0000    XZZ       4.1203    YZZ      -0.1014
       ZZZ      -0.0000
    Hexadecapole Moments (Debye-Ang^3)
      XXXX    -695.0954   XXXY      -5.3040   XXYY    -123.9392
      XYYY      -1.1949   YYYY     -75.0242   XXXZ       0.0000
      XXYZ      -0.0000   XYYZ       0.0000   YYYZ       0.0000
      XXZZ    -115.6886   XYZZ      -0.4178   YYZZ     -20.8823
      XZZZ       0.0000   YZZZ       0.0000   ZZZZ     -53.0289
 -----------------------------------------------------------------
 DrvMan completing analytic gradient of the correlated energy
 Correlated dipole moment
            1
    1   1.0178789
    2  -0.1147130
    3   0.0000000
 Energy read as -7125.832018632
 Full Analytical Gradient: (in a.u., or Hartree/Bohr)
             1             2             3             4
    1   -0.00000714   -0.00048615    0.00039937    0.00009393
    2    0.00000023   -0.00098390    0.00116636   -0.00018269
    3   -0.00000000   -0.00000000    0.00000000   -0.00000000
 Gradient time:  CPU 1.36 s  wall 1.39 s
 ----------------------------------------------------------------
             Standard Nuclear Orientation (Angstroms)
    I     Atom           X                Y                Z
 ----------------------------------------------------------------
    1      I       0.9274663961    -0.0172117159     0.0000000000
    2      N      -1.1254502726     0.5510664780    -0.0000000000
    3      N      -1.8244435754    -0.4415344035     0.0000000000
    4      F      -3.1673846731     0.0153884912    -0.0000000000
 ----------------------------------------------------------------
 Nuclear Repulsion Energy =   284.9673630318 hartrees
 There are       38 alpha and       38 beta electrons

                       Distance Matrix (Angstroms)
             I (  1)   N (  2)   N (  3)
   N (  2)  2.130119
   N (  3)  2.784431  1.214021
   F (  4)  4.094981  2.111030  1.418545

 Requested basis set is 6-311++G(d,p)
 There are 42 shells and 128 basis functions
 A cutoff of  1.0D-14 yielded    794 shell pairs
 There are      7603 function pairs (      8581 Cartesian)
 Smallest overlap matrix eigenvalue = 2.51E-04
 Guess MOs from SCF MO coefficient file

 -----------------------------------------------------------------------
  General SCF calculation program by
  Eric Jon Sundstrom, Paul Horn, Yuezhi Mao, Dmitri Zuev, Alec White,
  David Stuck, Shaama M.S., Shane Yost, Joonho Lee, David Small,
  Daniel Levine, Susi Lehtola, Hugh Burton, Evgeny Epifanovsky
 -----------------------------------------------------------------------
 Hartree-Fock
 using 6 threads for integral computing
 -------------------------------------------------------
 OpenMP Integral computing Module                
 Release: version 2.0, May 2017, Q-Chem Inc. Pleasanton 
 -------------------------------------------------------
 A restricted SCF calculation will be
 performed using DIIS
 SCF converges when DIIS error is below 1.0e-08
 ---------------------------------------
  Cycle       Energy         DIIS error
 ---------------------------------------
    1   -7125.0585914467      4.29e-05  
    2   -7125.0585949712      1.25e-05  
    3   -7125.0585953562      6.85e-06  
    4   -7125.0585954635      2.24e-06  
    5   -7125.0585954780      8.43e-07  
    6   -7125.0585954814      3.54e-07  
    7   -7125.0585954820      1.56e-07  
    8   -7125.0585954820      4.84e-08  
    9   -7125.0585954821      2.13e-08  
   10   -7125.0585954821      8.42e-09  Convergence criterion met
 ---------------------------------------
 SCF time:   CPU 5.94s  wall 2.00s 
 SCF   energy in the final basis set =    -7125.0585954821
 Total energy in the final basis set =    -7125.0585954821


 ------------------------------------------------------------------------------

   CCMAN2: suite of methods based on coupled cluster
           and equation of motion theories.

   Components:
   * libvmm-1.3-trunk
     by Evgeny Epifanovsky, Ilya Kaliman.
   * libtensor-2.5-trunk
     by Evgeny Epifanovsky, Michael Wormit, Dmitry Zuev, Sam Manzer, 
        Ilya Kaliman.
   * libcc-2.5-trunk
     by Evgeny Epifanovsky, Arik Landau, Tomasz Kus, Kirill Khistyaev, 
        Dmitry Zuev, Prashant Manohar, Xintian Feng, Anna Krylov, 
        Matthew Goldey, Alec White, Thomas Jagau, Kaushik Nanda, 
        Anastasia Gunina, Alexander Kunitsa, Joonho Lee.

   CCMAN original authors:
   Anna I. Krylov, C. David Sherrill, Steven R. Gwaltney,
   Edward F. C. Byrd (2000)
   Sergey V. Levchenko, Lyudmila V. Slipchenko, Tao Wang,
   Ana-Maria C. Cristian (2003)
   Piotr A. Pieniazek, C. Melania Oana, Evgeny Epifanovsky (2007)
   Prashant Manohar (2009)

 ------------------------------------------------------------------------------


 Allocating and initializing 63808MB of RAM...
 Calculation will run on 6 cores.


 Alpha MOs, Restricted
 -- Occupied --                  
******* -180.92 -169.73 -169.73 -169.73  -37.98  -33.17  -33.16
  1 A     2 A     3 A     4 A     5 A     6 A     7 A     8 A                  
-33.160 -26.334 -24.351 -24.349 -24.349 -24.343 -24.343 -15.775
  9 A    10 A    11 A    12 A    13 A    14 A    15 A    16 A                  
-15.716  -7.294  -5.530  -5.514  -5.514  -2.454  -2.447  -2.447
 17 A    18 A    19 A    20 A    21 A    22 A    23 A    24 A                  
 -2.429  -2.429  -1.650  -1.410  -0.956  -0.846  -0.735  -0.719
 25 A    26 A    27 A    28 A    29 A    30 A    31 A    32 A                  
 -0.708  -0.600  -0.573  -0.468  -0.414  -0.413
 33 A    34 A    35 A    36 A    37 A    38 A                                  
 -- Virtual --                   
 -0.001   0.069   0.146   0.148   0.162   0.172   0.199   0.223
 39 A    40 A    41 A    42 A    43 A    44 A    45 A    46 A                  
  0.233   0.274   0.299   0.304   0.309   0.341   0.363   0.365
 47 A    48 A    49 A    50 A    51 A    52 A    53 A    54 A                  
  0.445   0.524   0.558   0.559   0.585   0.587   0.618   0.662
 55 A    56 A    57 A    58 A    59 A    60 A    61 A    62 A                  
  0.801   0.903   0.925   0.998   1.016   1.024   1.141   1.255
 63 A    64 A    65 A    66 A    67 A    68 A    69 A    70 A                  
  1.441   1.493   1.515   1.554   1.559   1.631   1.665   1.885
 71 A    72 A    73 A    74 A    75 A    76 A    77 A    78 A                  
  2.016   2.048   2.160   2.394   2.399   2.623   2.695   2.980
 79 A    80 A    81 A    82 A    83 A    84 A    85 A    86 A                  
  3.027   3.317   4.003   4.051   4.147   4.189   4.225   4.269
 87 A    88 A    89 A    90 A    91 A    92 A    93 A    94 A                  
  4.363   4.401   4.447   4.463   4.474   4.479   4.540   4.700
 95 A    96 A    97 A    98 A    99 A   100 A   101 A   102 A                  
  4.799   5.044   5.463   6.487   6.501   6.532   6.908   6.966
103 A   104 A   105 A   106 A   107 A   108 A   109 A   110 A                  
  7.147  28.894  29.481  29.491  29.515  29.833  29.841  29.841
111 A   112 A   113 A   114 A   115 A   116 A   117 A   118 A                  
 29.866  29.949  36.522  37.062  68.739 130.540 130.548 130.577
119 A   120 A   121 A   122 A   123 A   124 A   125 A   126 A                  
154.2821912.201
127 A   128 A                                                                  

 Beta MOs, Restricted
 -- Occupied --                  
******* -180.92 -169.73 -169.73 -169.73  -37.98  -33.17  -33.16
  1 A     2 A     3 A     4 A     5 A     6 A     7 A     8 A                  
-33.160 -26.334 -24.351 -24.349 -24.349 -24.343 -24.343 -15.775
  9 A    10 A    11 A    12 A    13 A    14 A    15 A    16 A                  
-15.716  -7.294  -5.530  -5.514  -5.514  -2.454  -2.447  -2.447
 17 A    18 A    19 A    20 A    21 A    22 A    23 A    24 A                  
 -2.429  -2.429  -1.650  -1.410  -0.956  -0.846  -0.735  -0.719
 25 A    26 A    27 A    28 A    29 A    30 A    31 A    32 A                  
 -0.708  -0.600  -0.573  -0.468  -0.414  -0.413
 33 A    34 A    35 A    36 A    37 A    38 A                                  
 -- Virtual --                   
 -0.001   0.069   0.146   0.148   0.162   0.172   0.199   0.223
 39 A    40 A    41 A    42 A    43 A    44 A    45 A    46 A                  
  0.233   0.274   0.299   0.304   0.309   0.341   0.363   0.365
 47 A    48 A    49 A    50 A    51 A    52 A    53 A    54 A                  
  0.445   0.524   0.558   0.559   0.585   0.587   0.618   0.662
 55 A    56 A    57 A    58 A    59 A    60 A    61 A    62 A                  
  0.801   0.903   0.925   0.998   1.016   1.024   1.141   1.255
 63 A    64 A    65 A    66 A    67 A    68 A    69 A    70 A                  
  1.441   1.493   1.515   1.554   1.559   1.631   1.665   1.885
 71 A    72 A    73 A    74 A    75 A    76 A    77 A    78 A                  
  2.016   2.048   2.160   2.394   2.399   2.623   2.695   2.980
 79 A    80 A    81 A    82 A    83 A    84 A    85 A    86 A                  
  3.027   3.317   4.003   4.051   4.147   4.189   4.225   4.269
 87 A    88 A    89 A    90 A    91 A    92 A    93 A    94 A                  
  4.363   4.401   4.447   4.463   4.474   4.479   4.540   4.700
 95 A    96 A    97 A    98 A    99 A   100 A   101 A   102 A                  
  4.799   5.044   5.463   6.487   6.501   6.532   6.908   6.966
103 A   104 A   105 A   106 A   107 A   108 A   109 A   110 A                  
  7.147  28.894  29.481  29.491  29.515  29.833  29.841  29.841
111 A   112 A   113 A   114 A   115 A   116 A   117 A   118 A                  
 29.866  29.949  36.522  37.062  68.739 130.540 130.548 130.577
119 A   120 A   121 A   122 A   123 A   124 A   125 A   126 A                  
154.2821912.201
127 A   128 A                                                                  

 Occupation and symmetry of molecular orbitals

 Point group: C1 (1 irreducible representation).

                           A     All 
 -------------------------------------
 All molecular orbitals:
  - Alpha                  128   128 
  - Beta                   128   128 
 -------------------------------------
 Alpha orbitals:
  - Frozen occupied        21    21  
  - Active occupied        17    17  
  - Active virtual         90    90  
  - Frozen virtual         0     0   
 -------------------------------------
 Beta orbitals:
  - Frozen occupied        21    21  
  - Active occupied        17    17  
  - Active virtual         90    90  
  - Frozen virtual         0     0   
 -------------------------------------

 Import integrals:   CPU 0.00 s  wall 0.00 s

 Import integrals:   CPU 50.02 s  wall 10.62 s

 MP2 amplitudes:   CPU 0.18 s  wall 0.15 s

Running a double precision version
           CCSD T amplitudes will be solved using DIIS.

           Start     Size      MaxIter   EConv     TConv     
           3         7         100       1.00e-07  1.00e-05  
 ------------------------------------------------------------------------------
           Energy (a.u.)   Ediff      Tdiff       Comment
 ------------------------------------------------------------------------------
         -7125.82796781                           
     1   -7125.80176886   2.62e-02   7.72e-01     
     2   -7125.83033210   2.86e-02   1.05e-01     
     3   -7125.82767599   2.66e-03   4.75e-02     
     4   -7125.83078216   3.11e-03   1.93e-02     Switched to DIIS steps.
     5   -7125.83186555   1.08e-03   1.25e-02     
     6   -7125.83199591   1.30e-04   3.79e-03     
     7   -7125.83201073   1.48e-05   1.33e-03     
     8   -7125.83201386   3.12e-06   5.81e-04     
     9   -7125.83201805   4.20e-06   2.70e-04     
    10   -7125.83201771   3.45e-07   9.53e-05     
    11   -7125.83201855   8.49e-07   4.80e-05     
    12   -7125.83201835   2.04e-07   1.83e-05     
    13   -7125.83201840   4.73e-08   6.90e-06     
 ------------------------------------------------------------------------------
         -7125.83201840                           CCSD T converged.

End of double precision
 SCF energy                 = -7125.05859548
 MP2 energy                 = -7125.82796781
 CCSD correlation energy     =    -0.77342292
 CCSD total energy           = -7125.83201840

 CCSD  T1^2 = 0.0147  T2^2 = 0.2555  Leading amplitudes:

 Amplitude    Orbitals with energies
 -0.0248       35 (A) A                  ->    40 (A) A                   
              -0.5729                          0.0691                     
 -0.0248       35 (A) B                  ->    40 (A) B                   
              -0.5729                          0.0691                     
  0.0238       32 (A) A                  ->    40 (A) A                   
              -0.7188                          0.0691                     
  0.0238       32 (A) B                  ->    40 (A) B                   
              -0.7188                          0.0691                     

 Amplitude    Orbitals with energies
 -0.0853       35 (A) A      35 (A) B    ->    40 (A) A      40 (A) B     
              -0.5729       -0.5729            0.0691        0.0691       
  0.0853       35 (A) A      35 (A) B    ->    40 (A) B      40 (A) A     
              -0.5729       -0.5729            0.0691        0.0691       
  0.0853       35 (A) B      35 (A) A    ->    40 (A) A      40 (A) B     
              -0.5729       -0.5729            0.0691        0.0691       
 -0.0853       35 (A) B      35 (A) A    ->    40 (A) B      40 (A) A     
              -0.5729       -0.5729            0.0691        0.0691       

 Computing CCSD intemediates for later calculations in double precision
 Finished.

Running a double precision version
           CCSD Lambda amplitudes will be solved using DIIS.
           Start     Size      MaxIter   EConv     LConv     
           3         7         100       1.00e-07  1.00e-05  
 ------------------------------------------------------------------------------
            Enorm      Ldiff       Comment
 ------------------------------------------------------------------------------
     1     5.67e-02   3.86e-02     
     2     1.80e-02   6.07e-03     
     3     8.15e-03   1.27e-03     
     4     4.08e-03   1.18e-03     Switched to DIIS steps.
     5     1.45e-03   7.39e-04     
     6     7.35e-04   2.36e-04     
     7     2.81e-04   6.37e-05     
     8     1.15e-04   4.23e-06     
     9     4.18e-05   7.02e-06     
    10     1.46e-05   3.04e-06     
    11     6.27e-06   8.25e-07     
    12     2.56e-06   2.36e-07     
    13     1.18e-06   4.67e-08     
    14     6.15e-07   5.51e-08     
    15     2.93e-07   2.90e-08     
    16     1.72e-07   1.44e-08     
    17     9.22e-08   1.05e-08     
 ------------------------------------------------------------------------------
                                   CCSD Lambda converged.

 Computing density matrices in double precision...
           Orbital response amplitudes will be solved using DIIS.
           Start     Size      MaxIter   EConv     LConv     
           3         7         100       1.00e-06  1.00e-06  
 ------------------------------------------------------------------------------
            Enorm      Ldiff       Comment
 ------------------------------------------------------------------------------
     1     9.70e-02   5.42e-03     
     2     8.53e-02   9.49e-03     
     3     1.06e-01   2.81e-02     
     4     9.90e-03   4.64e-02     Switched to DIIS steps.
     5     4.15e-03   1.43e-05     
     6     8.30e-04   3.53e-05     
     7     4.04e-04   4.73e-05     
     8     8.54e-05   8.82e-05     
     9     3.30e-05   2.99e-06     
    10     1.44e-05   8.67e-06     
    11     2.66e-06   1.18e-06     
    12     1.63e-06   2.29e-07     
    13     6.67e-07   2.91e-07     
 ------------------------------------------------------------------------------
                                   Orbital response converged.

 Computing density matrices... Done.
 CCSD calculation:   CPU 1388.70 s  wall 241.41 s

 Transferring MO TPDM to AO TPDM
 Transferring g2_o1o1o1o1
 Transferring g2_o1o1o1v1
 Transferring g2_o1o1v1v1
 Transferring g2_o1v1o1v1
 Transferring g2_o1v1v1v1
 Transferring g2_v1v1v1v1
 Adding separable TPDM
 Computing TPDM gradient
 --------------------------------------------------------
 2e gradient
  Atom          X               Y               Z
 --------------------------------------------------------
    1        -43.410469        4.320891       -0.000000  
    2         11.349739      -21.766655        0.000000  
    3         14.311544       19.403026       -0.000000  
    4         17.749186       -1.957261        0.000000  
 --------------------------------------------------------
 --------------------------------------------------------
 Final gradient
  Atom          X               Y               Z
 --------------------------------------------------------
    1        -43.410469        4.320891       -0.000000  
    2         11.349739      -21.766655        0.000000  
    3         14.311544       19.403026       -0.000000  
    4         17.749186       -1.957261        0.000000  
 --------------------------------------------------------
 Analytic gradient from two-electron contribution:   CPU 272.89 s  wall 83.31 s

 Total ccman2 time:   CPU 1722.18 s  wall 338.72 s


 --------------------------------------------------------------

                    Orbital Energies (a.u.)
 --------------------------------------------------------------

 Alpha MOs
 -- Occupied --
*******-180.924-169.731-169.729-169.729 -37.978 -33.167 -33.160
-33.160 -26.334 -24.351 -24.349 -24.349 -24.343 -24.343 -15.775
-15.716  -7.294  -5.530  -5.514  -5.514  -2.454  -2.447  -2.447
 -2.429  -2.429  -1.650  -1.410  -0.956  -0.846  -0.735  -0.719
 -0.708  -0.600  -0.573  -0.468  -0.414  -0.413
 -- Virtual --
 -0.001   0.069   0.146   0.148   0.162   0.172   0.199   0.223
  0.233   0.274   0.299   0.304   0.309   0.341   0.363   0.365
  0.445   0.524   0.558   0.559   0.585   0.587   0.618   0.662
  0.801   0.903   0.925   0.998   1.016   1.024   1.141   1.255
  1.441   1.493   1.515   1.554   1.559   1.631   1.665   1.885
  2.016   2.048   2.160   2.394   2.399   2.623   2.695   2.980
  3.027   3.317   4.003   4.051   4.147   4.189   4.225   4.269
  4.363   4.401   4.447   4.463   4.474   4.479   4.540   4.700
  4.799   5.044   5.463   6.487   6.501   6.532   6.908   6.966
  7.147  28.894  29.481  29.491  29.515  29.833  29.841  29.841
 29.866  29.949  36.522  37.062  68.739 130.540 130.548 130.577
154.2821912.201
 --------------------------------------------------------------

          Ground-State Mulliken Net Atomic Charges

     Atom                 Charge (a.u.)
  ----------------------------------------
      1 I                     0.187284
      2 N                     0.022318
      3 N                    -0.160174
      4 F                    -0.049428
  ----------------------------------------
  Sum of atomic charges =     0.000000

 -----------------------------------------------------------------
                    Cartesian Multipole Moments
 -----------------------------------------------------------------
    Charge (ESU x 10^10)
                -0.0000
    Dipole Moment (Debye)
         X       2.5861      Y      -0.2932      Z      -0.0000
       Tot       2.6027
    Quadrupole Moments (Debye-Ang)
        XX     -47.5302     XY      -0.3593     YY     -46.5195
        XZ       0.0000     YZ      -0.0000     ZZ     -44.1703
    Octopole Moments (Debye-Ang^2)
       XXX      48.9671    XXY      -2.4909    XYY       8.0609
       YYY      -0.6639    XXZ      -0.0000    XYZ      -0.0000
       YYZ      -0.0000    XZZ       4.1256    YZZ      -0.0916
       ZZZ      -0.0000
    Hexadecapole Moments (Debye-Ang^3)
      XXXX    -695.1854   XXXY      -5.3575   XXYY    -123.9441
      XYYY      -1.2574   YYYY     -75.0792   XXXZ       0.0000
      XXYZ      -0.0000   XYYZ       0.0000   YYYZ      -0.0000
      XXZZ    -115.7009   XYZZ      -0.4359   YYZZ     -20.8917
      XZZZ       0.0000   YZZZ      -0.0000   ZZZZ     -53.0330
 -----------------------------------------------------------------
 DrvMan completing analytic gradient of the correlated energy
 Correlated dipole moment
            1
    1   1.0174687
    2  -0.1153572
    3  -0.0000000
 Energy read as -7125.832018398
 Full Analytical Gradient: (in a.u., or Hartree/Bohr)
             1             2             3             4
    1   -0.00000108    0.00053302   -0.00033316   -0.00019878
    2   -0.00001764    0.00109876   -0.00129075    0.00020963
    3   -0.00000000   -0.00000000    0.00000000   -0.00000000
 Gradient time:  CPU 1.48 s  wall 1.61 s
 ----------------------------------------------------------------
             Standard Nuclear Orientation (Angstroms)
    I     Atom           X                Y                Z
 ----------------------------------------------------------------
    1      I       0.9274663961    -0.0172117159     0.0000000000
    2      N      -1.1254502726     0.5510664780    -0.0000000000
    3      N      -1.8244435754    -0.4405344035     0.0010000000
    4      F      -3.1673846731     0.0153884912    -0.0000000000
 ----------------------------------------------------------------
 Nuclear Repulsion Energy =   284.9909242150 hartrees
 There are       38 alpha and       38 beta electrons

                       Distance Matrix (Angstroms)
             I (  1)   N (  2)   N (  3)
   N (  2)  2.130119
   N (  3)  2.784279  1.213204
   F (  4)  4.094981  2.111030  1.418223

 Requested basis set is 6-311++G(d,p)
 There are 42 shells and 128 basis functions
 A cutoff of  1.0D-14 yielded    794 shell pairs
 There are      7603 function pairs (      8581 Cartesian)
 Smallest overlap matrix eigenvalue = 2.50E-04
 Guess MOs from SCF MO coefficient file

 -----------------------------------------------------------------------
  General SCF calculation program by
  Eric Jon Sundstrom, Paul Horn, Yuezhi Mao, Dmitri Zuev, Alec White,
  David Stuck, Shaama M.S., Shane Yost, Joonho Lee, David Small,
  Daniel Levine, Susi Lehtola, Hugh Burton, Evgeny Epifanovsky
 -----------------------------------------------------------------------
 Hartree-Fock
 using 6 threads for integral computing
 -------------------------------------------------------
 OpenMP Integral computing Module                
 Release: version 2.0, May 2017, Q-Chem Inc. Pleasanton 
 -------------------------------------------------------
 A restricted SCF calculation will be
 performed using DIIS
 SCF converges when DIIS error is below 1.0e-08
 ---------------------------------------
  Cycle       Energy         DIIS error
 ---------------------------------------
    1   -7125.0587224162      2.71e-05  
    2   -7125.0587241073      7.98e-06  
    3   -7125.0587243356      4.44e-06  
    4   -7125.0587243972      1.80e-06  
    5   -7125.0587244155      9.14e-07  
    6   -7125.0587244228      4.58e-07  
    7   -7125.0587244250      2.22e-07  
    8   -7125.0587244254      8.61e-08  
    9   -7125.0587244255      3.75e-08  
   10   -7125.0587244255      1.74e-08  
   11   -7125.0587244254      4.93e-09  Convergence criterion met
 ---------------------------------------
 SCF time:   CPU 6.98s  wall 1.00s 
 SCF   energy in the final basis set =    -7125.0587244254
 Total energy in the final basis set =    -7125.0587244254


 ------------------------------------------------------------------------------

   CCMAN2: suite of methods based on coupled cluster
           and equation of motion theories.

   Components:
   * libvmm-1.3-trunk
     by Evgeny Epifanovsky, Ilya Kaliman.
   * libtensor-2.5-trunk
     by Evgeny Epifanovsky, Michael Wormit, Dmitry Zuev, Sam Manzer, 
        Ilya Kaliman.
   * libcc-2.5-trunk
     by Evgeny Epifanovsky, Arik Landau, Tomasz Kus, Kirill Khistyaev, 
        Dmitry Zuev, Prashant Manohar, Xintian Feng, Anna Krylov, 
        Matthew Goldey, Alec White, Thomas Jagau, Kaushik Nanda, 
        Anastasia Gunina, Alexander Kunitsa, Joonho Lee.

   CCMAN original authors:
   Anna I. Krylov, C. David Sherrill, Steven R. Gwaltney,
   Edward F. C. Byrd (2000)
   Sergey V. Levchenko, Lyudmila V. Slipchenko, Tao Wang,
   Ana-Maria C. Cristian (2003)
   Piotr A. Pieniazek, C. Melania Oana, Evgeny Epifanovsky (2007)
   Prashant Manohar (2009)

 ------------------------------------------------------------------------------


 Allocating and initializing 63808MB of RAM...
 Calculation will run on 6 cores.


 Alpha MOs, Restricted
 -- Occupied --                  
******* -180.92 -169.73 -169.73 -169.73  -37.98  -33.17  -33.16
  1 A     2 A     3 A     4 A     5 A     6 A     7 A     8 A                  
-33.160 -26.334 -24.351 -24.349 -24.349 -24.343 -24.343 -15.774
  9 A    10 A    11 A    12 A    13 A    14 A    15 A    16 A                  
-15.715  -7.294  -5.530  -5.514  -5.514  -2.454  -2.447  -2.447
 17 A    18 A    19 A    20 A    21 A    22 A    23 A    24 A                  
 -2.429  -2.429  -1.650  -1.411  -0.956  -0.846  -0.735  -0.719
 25 A    26 A    27 A    28 A    29 A    30 A    31 A    32 A                  
 -0.708  -0.600  -0.573  -0.468  -0.414  -0.413
 33 A    34 A    35 A    36 A    37 A    38 A                                  
 -- Virtual --                   
 -0.001   0.069   0.146   0.148   0.162   0.172   0.199   0.223
 39 A    40 A    41 A    42 A    43 A    44 A    45 A    46 A                  
  0.233   0.274   0.299   0.304   0.309   0.341   0.363   0.365
 47 A    48 A    49 A    50 A    51 A    52 A    53 A    54 A                  
  0.445   0.524   0.558   0.559   0.585   0.587   0.618   0.662
 55 A    56 A    57 A    58 A    59 A    60 A    61 A    62 A                  
  0.801   0.903   0.925   0.998   1.016   1.025   1.141   1.255
 63 A    64 A    65 A    66 A    67 A    68 A    69 A    70 A                  
  1.441   1.493   1.515   1.554   1.559   1.631   1.665   1.885
 71 A    72 A    73 A    74 A    75 A    76 A    77 A    78 A                  
  2.016   2.048   2.161   2.394   2.399   2.623   2.696   2.981
 79 A    80 A    81 A    82 A    83 A    84 A    85 A    86 A                  
  3.028   3.318   4.004   4.051   4.148   4.189   4.225   4.270
 87 A    88 A    89 A    90 A    91 A    92 A    93 A    94 A                  
  4.364   4.401   4.447   4.463   4.474   4.479   4.540   4.700
 95 A    96 A    97 A    98 A    99 A   100 A   101 A   102 A                  
  4.799   5.044   5.464   6.487   6.501   6.532   6.908   6.966
103 A   104 A   105 A   106 A   107 A   108 A   109 A   110 A                  
  7.147  28.894  29.481  29.491  29.515  29.833  29.841  29.841
111 A   112 A   113 A   114 A   115 A   116 A   117 A   118 A                  
 29.866  29.949  36.522  37.065  68.739 130.540 130.548 130.577
119 A   120 A   121 A   122 A   123 A   124 A   125 A   126 A                  
154.2821912.201
127 A   128 A                                                                  

 Beta MOs, Restricted
 -- Occupied --                  
******* -180.92 -169.73 -169.73 -169.73  -37.98  -33.17  -33.16
  1 A     2 A     3 A     4 A     5 A     6 A     7 A     8 A                  
-33.160 -26.334 -24.351 -24.349 -24.349 -24.343 -24.343 -15.774
  9 A    10 A    11 A    12 A    13 A    14 A    15 A    16 A                  
-15.715  -7.294  -5.530  -5.514  -5.514  -2.454  -2.447  -2.447
 17 A    18 A    19 A    20 A    21 A    22 A    23 A    24 A                  
 -2.429  -2.429  -1.650  -1.411  -0.956  -0.846  -0.735  -0.719
 25 A    26 A    27 A    28 A    29 A    30 A    31 A    32 A                  
 -0.708  -0.600  -0.573  -0.468  -0.414  -0.413
 33 A    34 A    35 A    36 A    37 A    38 A                                  
 -- Virtual --                   
 -0.001   0.069   0.146   0.148   0.162   0.172   0.199   0.223
 39 A    40 A    41 A    42 A    43 A    44 A    45 A    46 A                  
  0.233   0.274   0.299   0.304   0.309   0.341   0.363   0.365
 47 A    48 A    49 A    50 A    51 A    52 A    53 A    54 A                  
  0.445   0.524   0.558   0.559   0.585   0.587   0.618   0.662
 55 A    56 A    57 A    58 A    59 A    60 A    61 A    62 A                  
  0.801   0.903   0.925   0.998   1.016   1.025   1.141   1.255
 63 A    64 A    65 A    66 A    67 A    68 A    69 A    70 A                  
  1.441   1.493   1.515   1.554   1.559   1.631   1.665   1.885
 71 A    72 A    73 A    74 A    75 A    76 A    77 A    78 A                  
  2.016   2.048   2.161   2.394   2.399   2.623   2.696   2.981
 79 A    80 A    81 A    82 A    83 A    84 A    85 A    86 A                  
  3.028   3.318   4.004   4.051   4.148   4.189   4.225   4.270
 87 A    88 A    89 A    90 A    91 A    92 A    93 A    94 A                  
  4.364   4.401   4.447   4.463   4.474   4.479   4.540   4.700
 95 A    96 A    97 A    98 A    99 A   100 A   101 A   102 A                  
  4.799   5.044   5.464   6.487   6.501   6.532   6.908   6.966
103 A   104 A   105 A   106 A   107 A   108 A   109 A   110 A                  
  7.147  28.894  29.481  29.491  29.515  29.833  29.841  29.841
111 A   112 A   113 A   114 A   115 A   116 A   117 A   118 A                  
 29.866  29.949  36.522  37.065  68.739 130.540 130.548 130.577
119 A   120 A   121 A   122 A   123 A   124 A   125 A   126 A                  
154.2821912.201
127 A   128 A                                                                  

 Occupation and symmetry of molecular orbitals

 Point group: C1 (1 irreducible representation).

                           A     All 
 -------------------------------------
 All molecular orbitals:
  - Alpha                  128   128 
  - Beta                   128   128 
 -------------------------------------
 Alpha orbitals:
  - Frozen occupied        21    21  
  - Active occupied        17    17  
  - Active virtual         90    90  
  - Frozen virtual         0     0   
 -------------------------------------
 Beta orbitals:
  - Frozen occupied        21    21  
  - Active occupied        17    17  
  - Active virtual         90    90  
  - Frozen virtual         0     0   
 -------------------------------------

 Import integrals:   CPU 0.00 s  wall 0.00 s

 Import integrals:   CPU 53.54 s  wall 11.55 s

 MP2 amplitudes:   CPU 0.18 s  wall 0.14 s

Running a double precision version
           CCSD T amplitudes will be solved using DIIS.

           Start     Size      MaxIter   EConv     TConv     
           3         7         100       1.00e-07  1.00e-05  
 ------------------------------------------------------------------------------
           Energy (a.u.)   Ediff      Tdiff       Comment
 ------------------------------------------------------------------------------
         -7125.82794030                           
     1   -7125.80180627   2.61e-02   7.72e-01     
     2   -7125.83032985   2.85e-02   1.05e-01     
     3   -7125.82768545   2.64e-03   4.74e-02     
     4   -7125.83078567   3.10e-03   1.93e-02     Switched to DIIS steps.
     5   -7125.83186736   1.08e-03   1.25e-02     
     6   -7125.83199722   1.30e-04   3.77e-03     
     7   -7125.83201201   1.48e-05   1.33e-03     
     8   -7125.83201512   3.12e-06   5.80e-04     
     9   -7125.83201931   4.19e-06   2.70e-04     
    10   -7125.83201896   3.46e-07   9.51e-05     
    11   -7125.83201981   8.45e-07   4.79e-05     
    12   -7125.83201960   2.04e-07   1.83e-05     
    13   -7125.83201965   4.63e-08   6.90e-06     
 ------------------------------------------------------------------------------
         -7125.83201965                           CCSD T converged.

End of double precision
 SCF energy                 = -7125.05872443
 MP2 energy                 = -7125.82794030
 CCSD correlation energy     =    -0.77329523
 CCSD total energy           = -7125.83201965

 CCSD  T1^2 = 0.0147  T2^2 = 0.2553  Leading amplitudes:

 Amplitude    Orbitals with energies
 -0.0248       35 (A) A                  ->    40 (A) A                   
              -0.5731                          0.0694                     
 -0.0248       35 (A) B                  ->    40 (A) B                   
              -0.5731                          0.0694                     
 -0.0238       32 (A) A                  ->    40 (A) A                   
              -0.7189                          0.0694                     
 -0.0238       32 (A) B                  ->    40 (A) B                   
              -0.7189                          0.0694                     

 Amplitude    Orbitals with energies
 -0.0851       35 (A) A      35 (A) B    ->    40 (A) A      40 (A) B     
              -0.5731       -0.5731            0.0694        0.0694       
  0.0851       35 (A) A      35 (A) B    ->    40 (A) B      40 (A) A     
              -0.5731       -0.5731            0.0694        0.0694       
  0.0851       35 (A) B      35 (A) A    ->    40 (A) A      40 (A) B     
              -0.5731       -0.5731            0.0694        0.0694       
 -0.0851       35 (A) B      35 (A) A    ->    40 (A) B      40 (A) A     
              -0.5731       -0.5731            0.0694        0.0694       

 Computing CCSD intemediates for later calculations in double precision
 Finished.

Running a double precision version
           CCSD Lambda amplitudes will be solved using DIIS.
           Start     Size      MaxIter   EConv     LConv     
           3         7         100       1.00e-07  1.00e-05  
 ------------------------------------------------------------------------------
            Enorm      Ldiff       Comment
 ------------------------------------------------------------------------------
     1     5.66e-02   3.85e-02     
     2     1.79e-02   6.07e-03     
     3     8.14e-03   1.27e-03     
     4     4.08e-03   1.18e-03     Switched to DIIS steps.
     5     1.44e-03   7.38e-04     
     6     7.34e-04   2.35e-04     
     7     2.80e-04   6.35e-05     
     8     1.14e-04   4.24e-06     
     9     4.17e-05   6.97e-06     
    10     1.45e-05   3.02e-06     
    11     6.23e-06   8.14e-07     
    12     2.54e-06   2.31e-07     
    13     1.16e-06   4.49e-08     
    14     6.06e-07   5.34e-08     
    15     2.87e-07   2.82e-08     
    16     1.68e-07   1.39e-08     
    17     9.07e-08   1.01e-08     
 ------------------------------------------------------------------------------
                                   CCSD Lambda converged.

 Computing density matrices in double precision...
           Orbital response amplitudes will be solved using DIIS.
           Start     Size      MaxIter   EConv     LConv     
           3         7         100       1.00e-06  1.00e-06  
 ------------------------------------------------------------------------------
            Enorm      Ldiff       Comment
 ------------------------------------------------------------------------------
     1     9.69e-02   5.48e-03     
     2     8.51e-02   9.47e-03     
     3     1.06e-01   2.80e-02     
     4     9.87e-03   4.62e-02     Switched to DIIS steps.
     5     4.13e-03   1.31e-05     
     6     8.29e-04   3.32e-05     
     7     4.03e-04   4.75e-05     
     8     8.50e-05   8.79e-05     
     9     3.28e-05   2.96e-06     
    10     1.43e-05   8.63e-06     
    11     2.64e-06   1.19e-06     
    12     1.62e-06   2.24e-07     
    13     6.64e-07   2.90e-07     
 ------------------------------------------------------------------------------
                                   Orbital response converged.

 Computing density matrices... Done.
 CCSD calculation:   CPU 1386.60 s  wall 241.07 s

 Transferring MO TPDM to AO TPDM
 Transferring g2_o1o1o1o1
 Transferring g2_o1o1o1v1
 Transferring g2_o1o1v1v1
 Transferring g2_o1v1o1v1
 Transferring g2_o1v1v1v1
 Transferring g2_v1v1v1v1
 Adding separable TPDM
 Computing TPDM gradient
 --------------------------------------------------------
 2e gradient
  Atom          X               Y               Z
 --------------------------------------------------------
    1        -43.411493        4.324925        0.005243  
    2         11.332563      -21.773287        0.015546  
    3         14.326014       19.398142       -0.027103  
    4         17.752917       -1.949780        0.006314  
 --------------------------------------------------------
 --------------------------------------------------------
 Final gradient
  Atom          X               Y               Z
 --------------------------------------------------------
    1        -43.411493        4.324925        0.005243  
    2         11.332563      -21.773287        0.015546  
    3         14.326014       19.398142       -0.027103  
    4         17.752917       -1.949780        0.006314  
 --------------------------------------------------------
 Analytic gradient from two-electron contribution:   CPU 266.56 s  wall 80.80 s

 Total ccman2 time:   CPU 1717.23 s  wall 336.74 s


 --------------------------------------------------------------

                    Orbital Energies (a.u.)
 --------------------------------------------------------------

 Alpha MOs
 -- Occupied --
*******-180.924-169.731-169.729-169.729 -37.978 -33.167 -33.160
-33.160 -26.334 -24.351 -24.349 -24.349 -24.343 -24.343 -15.774
-15.715  -7.294  -5.530  -5.514  -5.514  -2.454  -2.447  -2.447
 -2.429  -2.429  -1.650  -1.411  -0.956  -0.846  -0.735  -0.719
 -0.708  -0.600  -0.573  -0.468  -0.414  -0.413
 -- Virtual --
 -0.001   0.069   0.146   0.148   0.162   0.172   0.199   0.223
  0.233   0.274   0.299   0.304   0.309   0.341   0.363   0.365
  0.445   0.524   0.558   0.559   0.585   0.587   0.618   0.662
  0.801   0.903   0.925   0.998   1.016   1.025   1.141   1.255
  1.441   1.493   1.515   1.554   1.559   1.631   1.665   1.885
  2.016   2.048   2.161   2.394   2.399   2.623   2.696   2.981
  3.028   3.318   4.004   4.051   4.148   4.189   4.225   4.270
  4.364   4.401   4.447   4.463   4.474   4.479   4.540   4.700
  4.799   5.044   5.464   6.487   6.501   6.532   6.908   6.966
  7.147  28.894  29.481  29.491  29.515  29.833  29.841  29.841
 29.866  29.949  36.522  37.065  68.739 130.540 130.548 130.577
154.2821912.201
 --------------------------------------------------------------

          Ground-State Mulliken Net Atomic Charges

     Atom                 Charge (a.u.)
  ----------------------------------------
      1 I                     0.187457
      2 N                     0.022662
      3 N                    -0.160860
      4 F                    -0.049258
  ----------------------------------------
  Sum of atomic charges =    -0.000000

 -----------------------------------------------------------------
                    Cartesian Multipole Moments
 -----------------------------------------------------------------
    Charge (ESU x 10^10)
                -0.0000
    Dipole Moment (Debye)
         X       2.5867      Y      -0.2924      Z       0.0003
       Tot       2.6031
    Quadrupole Moments (Debye-Ang)
        XX     -47.5268     XY      -0.3616     YY     -46.5198
        XZ      -0.0014     YZ       0.0027     ZZ     -44.1685
    Octopole Moments (Debye-Ang^2)
       XXX      48.9587    XXY      -2.4930    XYY       8.0621
       YYY      -0.6819    XXZ      -0.0056    XYZ      -0.0037
       YYZ      -0.0062    XZZ       4.1229    YZZ      -0.0965
       ZZZ      -0.0157
    Hexadecapole Moments (Debye-Ang^3)
      XXXX    -695.1404   XXXY      -5.3307   XXYY    -123.9416
      XYYY      -1.2261   YYYY     -75.0517   XXXZ       0.0262
      XXYZ       0.0088   XYYZ       0.0110   YYYZ       0.0120
      XXZZ    -115.6948   XYZZ      -0.4269   YYZZ     -20.8870
      XZZZ       0.0267   YZZZ       0.0093   ZZZZ     -53.0310
 -----------------------------------------------------------------
 DrvMan completing analytic gradient of the correlated energy
 Correlated dipole moment
            1
    1   1.0176750
    2  -0.1150354
    3   0.0001129
 Energy read as -7125.832019651
 Full Analytical Gradient: (in a.u., or Hartree/Bohr)
             1             2             3             4
    1   -0.00000400    0.00002578    0.00003106   -0.00005284
    2   -0.00000870    0.00006036   -0.00006529    0.00001363
    3   -0.00001682    0.00001854    0.00002312   -0.00002485
 Gradient time:  CPU 1.45 s  wall 1.51 s
 ----------------------------------------------------------------
             Standard Nuclear Orientation (Angstroms)
    I     Atom           X                Y                Z
 ----------------------------------------------------------------
    1      I       0.9274663961    -0.0172117159     0.0000000000
    2      N      -1.1254502726     0.5510664780    -0.0000000000
    3      N      -1.8244435754    -0.4405344035     0.0000000000
    4      F      -3.1663846731     0.0153884912    -0.0000000000
 ----------------------------------------------------------------
 Nuclear Repulsion Energy =   285.0289420630 hartrees
 There are       38 alpha and       38 beta electrons

                       Distance Matrix (Angstroms)
             I (  1)   N (  2)   N (  3)
   N (  2)  2.130119
   N (  3)  2.784279  1.213204
   F (  4)  4.093981  2.110063  1.417276

 Requested basis set is 6-311++G(d,p)
 There are 42 shells and 128 basis functions
 A cutoff of  1.0D-14 yielded    794 shell pairs
 There are      7603 function pairs (      8581 Cartesian)
 Smallest overlap matrix eigenvalue = 2.50E-04
 Guess MOs from SCF MO coefficient file

 -----------------------------------------------------------------------
  General SCF calculation program by
  Eric Jon Sundstrom, Paul Horn, Yuezhi Mao, Dmitri Zuev, Alec White,
  David Stuck, Shaama M.S., Shane Yost, Joonho Lee, David Small,
  Daniel Levine, Susi Lehtola, Hugh Burton, Evgeny Epifanovsky
 -----------------------------------------------------------------------
 Hartree-Fock
 using 6 threads for integral computing
 -------------------------------------------------------
 OpenMP Integral computing Module                
 Release: version 2.0, May 2017, Q-Chem Inc. Pleasanton 
 -------------------------------------------------------
 A restricted SCF calculation will be
 performed using DIIS
 SCF converges when DIIS error is below 1.0e-08
 ---------------------------------------
  Cycle       Energy         DIIS error
 ---------------------------------------
    1   -7125.0587809611      2.35e-05  
    2   -7125.0587823194      6.20e-06  
    3   -7125.0587825144      2.92e-06  
    4   -7125.0587825479      1.58e-06  
    5   -7125.0587825648      7.28e-07  
    6   -7125.0587825703      3.33e-07  
    7   -7125.0587825716      1.31e-07  
    8   -7125.0587825717      5.68e-08  
    9   -7125.0587825717      2.59e-08  
   10   -7125.0587825718      7.63e-09  Convergence criterion met
 ---------------------------------------
 SCF time:   CPU 6.30s  wall 2.00s 
 SCF   energy in the final basis set =    -7125.0587825718
 Total energy in the final basis set =    -7125.0587825718


 ------------------------------------------------------------------------------

   CCMAN2: suite of methods based on coupled cluster
           and equation of motion theories.

   Components:
   * libvmm-1.3-trunk
     by Evgeny Epifanovsky, Ilya Kaliman.
   * libtensor-2.5-trunk
     by Evgeny Epifanovsky, Michael Wormit, Dmitry Zuev, Sam Manzer, 
        Ilya Kaliman.
   * libcc-2.5-trunk
     by Evgeny Epifanovsky, Arik Landau, Tomasz Kus, Kirill Khistyaev, 
        Dmitry Zuev, Prashant Manohar, Xintian Feng, Anna Krylov, 
        Matthew Goldey, Alec White, Thomas Jagau, Kaushik Nanda, 
        Anastasia Gunina, Alexander Kunitsa, Joonho Lee.

   CCMAN original authors:
   Anna I. Krylov, C. David Sherrill, Steven R. Gwaltney,
   Edward F. C. Byrd (2000)
   Sergey V. Levchenko, Lyudmila V. Slipchenko, Tao Wang,
   Ana-Maria C. Cristian (2003)
   Piotr A. Pieniazek, C. Melania Oana, Evgeny Epifanovsky (2007)
   Prashant Manohar (2009)

 ------------------------------------------------------------------------------


 Allocating and initializing 63808MB of RAM...
 Calculation will run on 6 cores.


 Alpha MOs, Restricted
 -- Occupied --                  
******* -180.92 -169.73 -169.73 -169.73  -37.98  -33.17  -33.16
  1 A     2 A     3 A     4 A     5 A     6 A     7 A     8 A                  
-33.160 -26.334 -24.351 -24.349 -24.349 -24.343 -24.343 -15.774
  9 A    10 A    11 A    12 A    13 A    14 A    15 A    16 A                  
-15.715  -7.294  -5.530  -5.514  -5.514  -2.454  -2.447  -2.447
 17 A    18 A    19 A    20 A    21 A    22 A    23 A    24 A                  
 -2.428  -2.428  -1.651  -1.411  -0.956  -0.847  -0.736  -0.719
 25 A    26 A    27 A    28 A    29 A    30 A    31 A    32 A                  
 -0.708  -0.600  -0.573  -0.467  -0.414  -0.413
 33 A    34 A    35 A    36 A    37 A    38 A                                  
 -- Virtual --                   
 -0.001   0.069   0.146   0.148   0.162   0.172   0.199   0.223
 39 A    40 A    41 A    42 A    43 A    44 A    45 A    46 A                  
  0.233   0.274   0.299   0.304   0.309   0.341   0.363   0.365
 47 A    48 A    49 A    50 A    51 A    52 A    53 A    54 A                  
  0.445   0.524   0.558   0.559   0.585   0.587   0.618   0.662
 55 A    56 A    57 A    58 A    59 A    60 A    61 A    62 A                  
  0.801   0.903   0.925   0.998   1.016   1.025   1.142   1.255
 63 A    64 A    65 A    66 A    67 A    68 A    69 A    70 A                  
  1.441   1.493   1.515   1.554   1.559   1.631   1.665   1.885
 71 A    72 A    73 A    74 A    75 A    76 A    77 A    78 A                  
  2.016   2.048   2.161   2.394   2.399   2.623   2.696   2.981
 79 A    80 A    81 A    82 A    83 A    84 A    85 A    86 A                  
  3.028   3.318   4.004   4.051   4.148   4.188   4.225   4.270
 87 A    88 A    89 A    90 A    91 A    92 A    93 A    94 A                  
  4.364   4.402   4.447   4.464   4.474   4.480   4.540   4.700
 95 A    96 A    97 A    98 A    99 A   100 A   101 A   102 A                  
  4.799   5.044   5.465   6.487   6.501   6.532   6.907   6.966
103 A   104 A   105 A   106 A   107 A   108 A   109 A   110 A                  
  7.149  28.894  29.481  29.491  29.515  29.833  29.841  29.842
111 A   112 A   113 A   114 A   115 A   116 A   117 A   118 A                  
 29.867  29.950  36.522  37.065  68.739 130.541 130.548 130.577
119 A   120 A   121 A   122 A   123 A   124 A   125 A   126 A                  
154.2821912.201
127 A   128 A                                                                  

 Beta MOs, Restricted
 -- Occupied --                  
******* -180.92 -169.73 -169.73 -169.73  -37.98  -33.17  -33.16
  1 A     2 A     3 A     4 A     5 A     6 A     7 A     8 A                  
-33.160 -26.334 -24.351 -24.349 -24.349 -24.343 -24.343 -15.774
  9 A    10 A    11 A    12 A    13 A    14 A    15 A    16 A                  
-15.715  -7.294  -5.530  -5.514  -5.514  -2.454  -2.447  -2.447
 17 A    18 A    19 A    20 A    21 A    22 A    23 A    24 A                  
 -2.428  -2.428  -1.651  -1.411  -0.956  -0.847  -0.736  -0.719
 25 A    26 A    27 A    28 A    29 A    30 A    31 A    32 A                  
 -0.708  -0.600  -0.573  -0.467  -0.414  -0.413
 33 A    34 A    35 A    36 A    37 A    38 A                                  
 -- Virtual --                   
 -0.001   0.069   0.146   0.148   0.162   0.172   0.199   0.223
 39 A    40 A    41 A    42 A    43 A    44 A    45 A    46 A                  
  0.233   0.274   0.299   0.304   0.309   0.341   0.363   0.365
 47 A    48 A    49 A    50 A    51 A    52 A    53 A    54 A                  
  0.445   0.524   0.558   0.559   0.585   0.587   0.618   0.662
 55 A    56 A    57 A    58 A    59 A    60 A    61 A    62 A                  
  0.801   0.903   0.925   0.998   1.016   1.025   1.142   1.255
 63 A    64 A    65 A    66 A    67 A    68 A    69 A    70 A                  
  1.441   1.493   1.515   1.554   1.559   1.631   1.665   1.885
 71 A    72 A    73 A    74 A    75 A    76 A    77 A    78 A                  
  2.016   2.048   2.161   2.394   2.399   2.623   2.696   2.981
 79 A    80 A    81 A    82 A    83 A    84 A    85 A    86 A                  
  3.028   3.318   4.004   4.051   4.148   4.188   4.225   4.270
 87 A    88 A    89 A    90 A    91 A    92 A    93 A    94 A                  
  4.364   4.402   4.447   4.464   4.474   4.480   4.540   4.700
 95 A    96 A    97 A    98 A    99 A   100 A   101 A   102 A                  
  4.799   5.044   5.465   6.487   6.501   6.532   6.907   6.966
103 A   104 A   105 A   106 A   107 A   108 A   109 A   110 A                  
  7.149  28.894  29.481  29.491  29.515  29.833  29.841  29.842
111 A   112 A   113 A   114 A   115 A   116 A   117 A   118 A                  
 29.867  29.950  36.522  37.065  68.739 130.541 130.548 130.577
119 A   120 A   121 A   122 A   123 A   124 A   125 A   126 A                  
154.2821912.201
127 A   128 A                                                                  

 Occupation and symmetry of molecular orbitals

 Point group: C1 (1 irreducible representation).

                           A     All 
 -------------------------------------
 All molecular orbitals:
  - Alpha                  128   128 
  - Beta                   128   128 
 -------------------------------------
 Alpha orbitals:
  - Frozen occupied        21    21  
  - Active occupied        17    17  
  - Active virtual         90    90  
  - Frozen virtual         0     0   
 -------------------------------------
 Beta orbitals:
  - Frozen occupied        21    21  
  - Active occupied        17    17  
  - Active virtual         90    90  
  - Frozen virtual         0     0   
 -------------------------------------

 Import integrals:   CPU 0.00 s  wall 0.00 s

 Import integrals:   CPU 49.10 s  wall 10.19 s

 MP2 amplitudes:   CPU 0.19 s  wall 0.14 s

Running a double precision version
           CCSD T amplitudes will be solved using DIIS.

           Start     Size      MaxIter   EConv     TConv     
           3         7         100       1.00e-07  1.00e-05  
 ------------------------------------------------------------------------------
           Energy (a.u.)   Ediff      Tdiff       Comment
 ------------------------------------------------------------------------------
         -7125.82792442                           
     1   -7125.80182889   2.61e-02   7.72e-01     
     2   -7125.83032614   2.85e-02   1.05e-01     
     3   -7125.82769135   2.63e-03   4.74e-02     
     4   -7125.83078734   3.10e-03   1.93e-02     Switched to DIIS steps.
     5   -7125.83186757   1.08e-03   1.25e-02     
     6   -7125.83199705   1.29e-04   3.77e-03     
     7   -7125.83201176   1.47e-05   1.33e-03     
     8   -7125.83201486   3.10e-06   5.78e-04     
     9   -7125.83201904   4.18e-06   2.70e-04     
    10   -7125.83201870   3.46e-07   9.48e-05     
    11   -7125.83201953   8.40e-07   4.76e-05     
    12   -7125.83201933   2.03e-07   1.83e-05     
    13   -7125.83201938   4.56e-08   6.89e-06     
 ------------------------------------------------------------------------------
         -7125.83201938                           CCSD T converged.

End of double precision
 SCF energy                 = -7125.05878257
 MP2 energy                 = -7125.82792442
 CCSD correlation energy     =    -0.77323681
 CCSD total energy           = -7125.83201938

 CCSD  T1^2 = 0.0147  T2^2 = 0.2553  Leading amplitudes:

 Amplitude    Orbitals with energies
 -0.0247       35 (A) A                  ->    40 (A) A                   
              -0.5730                          0.0694                     
 -0.0247       35 (A) B                  ->    40 (A) B                   
              -0.5730                          0.0694                     
  0.0239       32 (A) A                  ->    40 (A) A                   
              -0.7193                          0.0694                     
  0.0239       32 (A) B                  ->    40 (A) B                   
              -0.7193                          0.0694                     

 Amplitude    Orbitals with energies
 -0.0852       35 (A) A      35 (A) B    ->    40 (A) A      40 (A) B     
              -0.5730       -0.5730            0.0694        0.0694       
  0.0852       35 (A) A      35 (A) B    ->    40 (A) B      40 (A) A     
              -0.5730       -0.5730            0.0694        0.0694       
  0.0852       35 (A) B      35 (A) A    ->    40 (A) A      40 (A) B     
              -0.5730       -0.5730            0.0694        0.0694       
 -0.0852       35 (A) B      35 (A) A    ->    40 (A) B      40 (A) A     
              -0.5730       -0.5730            0.0694        0.0694       

 Computing CCSD intemediates for later calculations in double precision
 Finished.

Running a double precision version
           CCSD Lambda amplitudes will be solved using DIIS.
           Start     Size      MaxIter   EConv     LConv     
           3         7         100       1.00e-07  1.00e-05  
 ------------------------------------------------------------------------------
            Enorm      Ldiff       Comment
 ------------------------------------------------------------------------------
     1     5.66e-02   3.85e-02     
     2     1.79e-02   6.06e-03     
     3     8.12e-03   1.27e-03     
     4     4.07e-03   1.18e-03     Switched to DIIS steps.
     5     1.44e-03   7.37e-04     
     6     7.32e-04   2.34e-04     
     7     2.79e-04   6.33e-05     
     8     1.14e-04   4.18e-06     
     9     4.14e-05   6.96e-06     
    10     1.45e-05   3.01e-06     
    11     6.19e-06   8.10e-07     
    12     2.52e-06   2.29e-07     
    13     1.15e-06   4.43e-08     
    14     5.96e-07   5.27e-08     
    15     2.81e-07   2.77e-08     
    16     1.64e-07   1.36e-08     
    17     8.86e-08   9.89e-09     
 ------------------------------------------------------------------------------
                                   CCSD Lambda converged.

 Computing density matrices in double precision...
           Orbital response amplitudes will be solved using DIIS.
           Start     Size      MaxIter   EConv     LConv     
           3         7         100       1.00e-06  1.00e-06  
 ------------------------------------------------------------------------------
            Enorm      Ldiff       Comment
 ------------------------------------------------------------------------------
     1     9.68e-02   5.52e-03     
     2     8.50e-02   9.42e-03     
     3     1.05e-01   2.80e-02     
     4     9.91e-03   4.62e-02     Switched to DIIS steps.
     5     4.14e-03   3.71e-06     
     6     8.25e-04   3.25e-05     
     7     4.01e-04   4.74e-05     
     8     8.43e-05   8.67e-05     
     9     3.17e-05   2.43e-06     
    10     1.43e-05   8.46e-06     
    11     2.63e-06   1.27e-06     
    12     1.62e-06   2.07e-07     
    13     6.59e-07   2.88e-07     
 ------------------------------------------------------------------------------
                                   Orbital response converged.

 Computing density matrices... Done.
 CCSD calculation:   CPU 1388.12 s  wall 241.25 s

 Transferring MO TPDM to AO TPDM
 Transferring g2_o1o1o1o1
 Transferring g2_o1o1o1v1
 Transferring g2_o1o1v1v1
 Transferring g2_o1v1o1v1
 Transferring g2_o1v1v1v1
 Transferring g2_v1v1v1v1
 Adding separable TPDM
 Computing TPDM gradient
 --------------------------------------------------------
 2e gradient
  Atom          X               Y               Z
 --------------------------------------------------------
    1        -43.415221        4.325218       -0.000001  
    2         11.335490      -21.770907        0.000001  
    3         14.316182       19.402147        0.000000  
    4         17.763550       -1.956457       -0.000001  
 --------------------------------------------------------
 --------------------------------------------------------
 Final gradient
  Atom          X               Y               Z
 --------------------------------------------------------
    1        -43.415221        4.325218       -0.000001  
    2         11.335490      -21.770907        0.000001  
    3         14.316182       19.402147        0.000000  
    4         17.763550       -1.956457       -0.000001  
 --------------------------------------------------------
 Analytic gradient from two-electron contribution:   CPU 268.06 s  wall 77.41 s

 Total ccman2 time:   CPU 1715.90 s  wall 332.36 s


 --------------------------------------------------------------

                    Orbital Energies (a.u.)
 --------------------------------------------------------------

 Alpha MOs
 -- Occupied --
*******-180.924-169.731-169.729-169.729 -37.977 -33.167 -33.160
-33.160 -26.334 -24.351 -24.349 -24.349 -24.343 -24.343 -15.774
-15.715  -7.294  -5.530  -5.514  -5.514  -2.454  -2.447  -2.447
 -2.428  -2.428  -1.651  -1.411  -0.956  -0.847  -0.736  -0.719
 -0.708  -0.600  -0.573  -0.467  -0.414  -0.413
 -- Virtual --
 -0.001   0.069   0.146   0.148   0.162   0.172   0.199   0.223
  0.233   0.274   0.299   0.304   0.309   0.341   0.363   0.365
  0.445   0.524   0.558   0.559   0.585   0.587   0.618   0.662
  0.801   0.903   0.925   0.998   1.016   1.025   1.142   1.255
  1.441   1.493   1.515   1.554   1.559   1.631   1.665   1.885
  2.016   2.048   2.161   2.394   2.399   2.623   2.696   2.981
  3.028   3.318   4.004   4.051   4.148   4.188   4.225   4.270
  4.364   4.402   4.447   4.464   4.474   4.480   4.540   4.700
  4.799   5.044   5.465   6.487   6.501   6.532   6.907   6.966
  7.149  28.894  29.481  29.491  29.515  29.833  29.841  29.842
 29.867  29.950  36.522  37.065  68.739 130.541 130.548 130.577
154.2821912.201
 --------------------------------------------------------------

          Ground-State Mulliken Net Atomic Charges

     Atom                 Charge (a.u.)
  ----------------------------------------
      1 I                     0.187245
      2 N                     0.022456
      3 N                    -0.161003
      4 F                    -0.048698
  ----------------------------------------
  Sum of atomic charges =     0.000000

 -----------------------------------------------------------------
                    Cartesian Multipole Moments
 -----------------------------------------------------------------
    Charge (ESU x 10^10)
                -0.0000
    Dipole Moment (Debye)
         X       2.5789      Y      -0.2926      Z      -0.0000
       Tot       2.5954
    Quadrupole Moments (Debye-Ang)
        XX     -47.5038     XY      -0.3609     YY     -46.5211
        XZ      -0.0000     YZ       0.0000     ZZ     -44.1684
    Octopole Moments (Debye-Ang^2)
       XXX      48.8396    XXY      -2.4956    XYY       8.0536
       YYY      -0.6821    XXZ      -0.0000    XYZ      -0.0000
       YYZ       0.0000    XZZ       4.1119    YZZ      -0.0967
       ZZZ       0.0000
    Hexadecapole Moments (Debye-Ang^3)
      XXXX    -694.6086   XXXY      -5.3235   XXYY    -123.9005
      XYYY      -1.2258   YYYY     -75.0583   XXXZ      -0.0000
      XXYZ       0.0000   XYYZ      -0.0000   YYYZ       0.0000
      XXZZ    -115.6494   XYZZ      -0.4266   YYZZ     -20.8884
      XZZZ      -0.0000   YZZZ       0.0000   ZZZZ     -53.0333
 -----------------------------------------------------------------
 DrvMan completing analytic gradient of the correlated energy
 Correlated dipole moment
            1
    1   1.0146070
    2  -0.1151284
    3  -0.0000000
 Energy read as -7125.832019377
 Full Analytical Gradient: (in a.u., or Hartree/Bohr)
             1             2             3             4
    1    0.00000002   -0.00018959   -0.00016947    0.00035904
    2   -0.00001442   -0.00003673    0.00008189   -0.00003074
    3    0.00000000   -0.00000001   -0.00000003    0.00000003
 Gradient time:  CPU 1.47 s  wall 1.54 s
 ----------------------------------------------------------------
             Standard Nuclear Orientation (Angstroms)
    I     Atom           X                Y                Z
 ----------------------------------------------------------------
    1      I       0.9274663961    -0.0172117159     0.0000000000
    2      N      -1.1254502726     0.5510664780    -0.0000000000
    3      N      -1.8244435754    -0.4405344035     0.0000000000
    4      F      -3.1683846731     0.0153884912    -0.0000000000
 ----------------------------------------------------------------
 Nuclear Repulsion Energy =   284.9529751757 hartrees
 There are       38 alpha and       38 beta electrons

                       Distance Matrix (Angstroms)
             I (  1)   N (  2)   N (  3)
   N (  2)  2.130119
   N (  3)  2.784279  1.213204
   F (  4)  4.095981  2.111997  1.419170

 Requested basis set is 6-311++G(d,p)
 There are 42 shells and 128 basis functions
 A cutoff of  1.0D-14 yielded    794 shell pairs
 There are      7603 function pairs (      8581 Cartesian)
 Smallest overlap matrix eigenvalue = 2.50E-04
 Guess MOs from SCF MO coefficient file

 -----------------------------------------------------------------------
  General SCF calculation program by
  Eric Jon Sundstrom, Paul Horn, Yuezhi Mao, Dmitri Zuev, Alec White,
  David Stuck, Shaama M.S., Shane Yost, Joonho Lee, David Small,
  Daniel Levine, Susi Lehtola, Hugh Burton, Evgeny Epifanovsky
 -----------------------------------------------------------------------
 Hartree-Fock
 using 6 threads for integral computing
 -------------------------------------------------------
 OpenMP Integral computing Module                
 Release: version 2.0, May 2017, Q-Chem Inc. Pleasanton 
 -------------------------------------------------------
 A restricted SCF calculation will be
 performed using DIIS
 SCF converges when DIIS error is below 1.0e-08
 ---------------------------------------
  Cycle       Energy         DIIS error
 ---------------------------------------
    1   -7125.0586632614      3.31e-05  
    2   -7125.0586654419      7.48e-06  
    3   -7125.0586656412      4.16e-06  
    4   -7125.0586656771      1.46e-06  
    5   -7125.0586656868      5.89e-07  
    6   -7125.0586656885      2.29e-07  
    7   -7125.0586656888      7.27e-08  
    8   -7125.0586656889      3.30e-08  
    9   -7125.0586656887      8.82e-09  Convergence criterion met
 ---------------------------------------
 SCF time:   CPU 6.24s  wall 1.00s 
 SCF   energy in the final basis set =    -7125.0586656887
 Total energy in the final basis set =    -7125.0586656887


 ------------------------------------------------------------------------------

   CCMAN2: suite of methods based on coupled cluster
           and equation of motion theories.

   Components:
   * libvmm-1.3-trunk
     by Evgeny Epifanovsky, Ilya Kaliman.
   * libtensor-2.5-trunk
     by Evgeny Epifanovsky, Michael Wormit, Dmitry Zuev, Sam Manzer, 
        Ilya Kaliman.
   * libcc-2.5-trunk
     by Evgeny Epifanovsky, Arik Landau, Tomasz Kus, Kirill Khistyaev, 
        Dmitry Zuev, Prashant Manohar, Xintian Feng, Anna Krylov, 
        Matthew Goldey, Alec White, Thomas Jagau, Kaushik Nanda, 
        Anastasia Gunina, Alexander Kunitsa, Joonho Lee.

   CCMAN original authors:
   Anna I. Krylov, C. David Sherrill, Steven R. Gwaltney,
   Edward F. C. Byrd (2000)
   Sergey V. Levchenko, Lyudmila V. Slipchenko, Tao Wang,
   Ana-Maria C. Cristian (2003)
   Piotr A. Pieniazek, C. Melania Oana, Evgeny Epifanovsky (2007)
   Prashant Manohar (2009)

 ------------------------------------------------------------------------------


 Allocating and initializing 63808MB of RAM...
 Calculation will run on 6 cores.


 Alpha MOs, Restricted
 -- Occupied --                  
******* -180.92 -169.73 -169.73 -169.73  -37.98  -33.17  -33.16
  1 A     2 A     3 A     4 A     5 A     6 A     7 A     8 A                  
-33.160 -26.334 -24.351 -24.349 -24.349 -24.343 -24.343 -15.774
  9 A    10 A    11 A    12 A    13 A    14 A    15 A    16 A                  
-15.715  -7.294  -5.530  -5.514  -5.514  -2.454  -2.447  -2.447
 17 A    18 A    19 A    20 A    21 A    22 A    23 A    24 A                  
 -2.429  -2.429  -1.650  -1.411  -0.956  -0.846  -0.735  -0.719
 25 A    26 A    27 A    28 A    29 A    30 A    31 A    32 A                  
 -0.708  -0.600  -0.573  -0.468  -0.414  -0.413
 33 A    34 A    35 A    36 A    37 A    38 A                                  
 -- Virtual --                   
 -0.001   0.069   0.146   0.148   0.162   0.172   0.199   0.223
 39 A    40 A    41 A    42 A    43 A    44 A    45 A    46 A                  
  0.233   0.274   0.299   0.304   0.309   0.341   0.363   0.365
 47 A    48 A    49 A    50 A    51 A    52 A    53 A    54 A                  
  0.445   0.524   0.558   0.559   0.585   0.587   0.618   0.662
 55 A    56 A    57 A    58 A    59 A    60 A    61 A    62 A                  
  0.801   0.903   0.925   0.998   1.016   1.025   1.141   1.255
 63 A    64 A    65 A    66 A    67 A    68 A    69 A    70 A                  
  1.441   1.493   1.515   1.554   1.559   1.631   1.666   1.885
 71 A    72 A    73 A    74 A    75 A    76 A    77 A    78 A                  
  2.016   2.048   2.160   2.394   2.399   2.623   2.696   2.981
 79 A    80 A    81 A    82 A    83 A    84 A    85 A    86 A                  
  3.028   3.318   4.003   4.051   4.148   4.189   4.225   4.269
 87 A    88 A    89 A    90 A    91 A    92 A    93 A    94 A                  
  4.364   4.400   4.447   4.463   4.474   4.479   4.540   4.700
 95 A    96 A    97 A    98 A    99 A   100 A   101 A   102 A                  
  4.799   5.043   5.462   6.486   6.500   6.532   6.908   6.966
103 A   104 A   105 A   106 A   107 A   108 A   109 A   110 A                  
  7.146  28.894  29.481  29.491  29.515  29.833  29.841  29.841
111 A   112 A   113 A   114 A   115 A   116 A   117 A   118 A                  
 29.866  29.949  36.521  37.065  68.740 130.540 130.548 130.577
119 A   120 A   121 A   122 A   123 A   124 A   125 A   126 A                  
154.2821912.201
127 A   128 A                                                                  

 Beta MOs, Restricted
 -- Occupied --                  
******* -180.92 -169.73 -169.73 -169.73  -37.98  -33.17  -33.16
  1 A     2 A     3 A     4 A     5 A     6 A     7 A     8 A                  
-33.160 -26.334 -24.351 -24.349 -24.349 -24.343 -24.343 -15.774
  9 A    10 A    11 A    12 A    13 A    14 A    15 A    16 A                  
-15.715  -7.294  -5.530  -5.514  -5.514  -2.454  -2.447  -2.447
 17 A    18 A    19 A    20 A    21 A    22 A    23 A    24 A                  
 -2.429  -2.429  -1.650  -1.411  -0.956  -0.846  -0.735  -0.719
 25 A    26 A    27 A    28 A    29 A    30 A    31 A    32 A                  
 -0.708  -0.600  -0.573  -0.468  -0.414  -0.413
 33 A    34 A    35 A    36 A    37 A    38 A                                  
 -- Virtual --                   
 -0.001   0.069   0.146   0.148   0.162   0.172   0.199   0.223
 39 A    40 A    41 A    42 A    43 A    44 A    45 A    46 A                  
  0.233   0.274   0.299   0.304   0.309   0.341   0.363   0.365
 47 A    48 A    49 A    50 A    51 A    52 A    53 A    54 A                  
  0.445   0.524   0.558   0.559   0.585   0.587   0.618   0.662
 55 A    56 A    57 A    58 A    59 A    60 A    61 A    62 A                  
  0.801   0.903   0.925   0.998   1.016   1.025   1.141   1.255
 63 A    64 A    65 A    66 A    67 A    68 A    69 A    70 A                  
  1.441   1.493   1.515   1.554   1.559   1.631   1.666   1.885
 71 A    72 A    73 A    74 A    75 A    76 A    77 A    78 A                  
  2.016   2.048   2.160   2.394   2.399   2.623   2.696   2.981
 79 A    80 A    81 A    82 A    83 A    84 A    85 A    86 A                  
  3.028   3.318   4.003   4.051   4.148   4.189   4.225   4.269
 87 A    88 A    89 A    90 A    91 A    92 A    93 A    94 A                  
  4.364   4.400   4.447   4.463   4.474   4.479   4.540   4.700
 95 A    96 A    97 A    98 A    99 A   100 A   101 A   102 A                  
  4.799   5.043   5.462   6.486   6.500   6.532   6.908   6.966
103 A   104 A   105 A   106 A   107 A   108 A   109 A   110 A                  
  7.146  28.894  29.481  29.491  29.515  29.833  29.841  29.841
111 A   112 A   113 A   114 A   115 A   116 A   117 A   118 A                  
 29.866  29.949  36.521  37.065  68.740 130.540 130.548 130.577
119 A   120 A   121 A   122 A   123 A   124 A   125 A   126 A                  
154.2821912.201
127 A   128 A                                                                  

 Occupation and symmetry of molecular orbitals

 Point group: C1 (1 irreducible representation).

                           A     All 
 -------------------------------------
 All molecular orbitals:
  - Alpha                  128   128 
  - Beta                   128   128 
 -------------------------------------
 Alpha orbitals:
  - Frozen occupied        21    21  
  - Active occupied        17    17  
  - Active virtual         90    90  
  - Frozen virtual         0     0   
 -------------------------------------
 Beta orbitals:
  - Frozen occupied        21    21  
  - Active occupied        17    17  
  - Active virtual         90    90  
  - Frozen virtual         0     0   
 -------------------------------------

 Import integrals:   CPU 0.00 s  wall 0.00 s

 Import integrals:   CPU 48.48 s  wall 10.05 s

 MP2 amplitudes:   CPU 0.19 s  wall 0.15 s

Running a double precision version
           CCSD T amplitudes will be solved using DIIS.

           Start     Size      MaxIter   EConv     TConv     
           3         7         100       1.00e-07  1.00e-05  
 ------------------------------------------------------------------------------
           Energy (a.u.)   Ediff      Tdiff       Comment
 ------------------------------------------------------------------------------
         -7125.82795548                           
     1   -7125.80178291   2.62e-02   7.72e-01     
     2   -7125.83033283   2.85e-02   1.05e-01     
     3   -7125.82767880   2.65e-03   4.75e-02     
     4   -7125.83078327   3.10e-03   1.94e-02     Switched to DIIS steps.
     5   -7125.83186641   1.08e-03   1.25e-02     
     6   -7125.83199665   1.30e-04   3.78e-03     
     7   -7125.83201152   1.49e-05   1.33e-03     
     8   -7125.83201465   3.13e-06   5.81e-04     
     9   -7125.83201884   4.19e-06   2.70e-04     
    10   -7125.83201849   3.46e-07   9.53e-05     
    11   -7125.83201935   8.51e-07   4.81e-05     
    12   -7125.83201914   2.04e-07   1.83e-05     
    13   -7125.83201919   4.69e-08   6.90e-06     
 ------------------------------------------------------------------------------
         -7125.83201919                           CCSD T converged.

End of double precision
 SCF energy                 = -7125.05866569
 MP2 energy                 = -7125.82795548
 CCSD correlation energy     =    -0.77335350
 CCSD total energy           = -7125.83201919

 CCSD  T1^2 = 0.0147  T2^2 = 0.2554  Leading amplitudes:

 Amplitude    Orbitals with energies
 -0.0248       35 (A) A                  ->    40 (A) A                   
              -0.5732                          0.0693                     
 -0.0248       35 (A) B                  ->    40 (A) B                   
              -0.5732                          0.0693                     
 -0.0238       32 (A) A                  ->    40 (A) A                   
              -0.7186                          0.0693                     
 -0.0238       32 (A) B                  ->    40 (A) B                   
              -0.7186                          0.0693                     

 Amplitude    Orbitals with energies
 -0.0851       35 (A) A      35 (A) B    ->    40 (A) A      40 (A) B     
              -0.5732       -0.5732            0.0693        0.0693       
  0.0851       35 (A) A      35 (A) B    ->    40 (A) B      40 (A) A     
              -0.5732       -0.5732            0.0693        0.0693       
  0.0851       35 (A) B      35 (A) A    ->    40 (A) A      40 (A) B     
              -0.5732       -0.5732            0.0693        0.0693       
 -0.0851       35 (A) B      35 (A) A    ->    40 (A) B      40 (A) A     
              -0.5732       -0.5732            0.0693        0.0693       

 Computing CCSD intemediates for later calculations in double precision
 Finished.

Running a double precision version
           CCSD Lambda amplitudes will be solved using DIIS.
           Start     Size      MaxIter   EConv     LConv     
           3         7         100       1.00e-07  1.00e-05  
 ------------------------------------------------------------------------------
            Enorm      Ldiff       Comment
 ------------------------------------------------------------------------------
     1     5.67e-02   3.85e-02     
     2     1.80e-02   6.08e-03     
     3     8.16e-03   1.27e-03     
     4     4.09e-03   1.18e-03     Switched to DIIS steps.
     5     1.45e-03   7.39e-04     
     6     7.36e-04   2.35e-04     
     7     2.81e-04   6.37e-05     
     8     1.15e-04   4.29e-06     
     9     4.19e-05   6.98e-06     
    10     1.46e-05   3.03e-06     
    11     6.27e-06   8.19e-07     
    12     2.56e-06   2.33e-07     
    13     1.18e-06   4.55e-08     
    14     6.17e-07   5.42e-08     
    15     2.94e-07   2.87e-08     
    16     1.72e-07   1.42e-08     
    17     9.27e-08   1.03e-08     
 ------------------------------------------------------------------------------
                                   CCSD Lambda converged.

 Computing density matrices in double precision...
           Orbital response amplitudes will be solved using DIIS.
           Start     Size      MaxIter   EConv     LConv     
           3         7         100       1.00e-06  1.00e-06  
 ------------------------------------------------------------------------------
            Enorm      Ldiff       Comment
 ------------------------------------------------------------------------------
     1     9.70e-02   5.44e-03     
     2     8.52e-02   9.52e-03     
     3     1.06e-01   2.80e-02     
     4     9.82e-03   4.63e-02     Switched to DIIS steps.
     5     4.13e-03   2.98e-05     
     6     8.33e-04   3.40e-05     
     7     4.05e-04   4.76e-05     
     8     8.56e-05   8.90e-05     
     9     3.39e-05   3.47e-06     
    10     1.43e-05   8.79e-06     
    11     2.64e-06   1.11e-06     
    12     1.62e-06   2.40e-07     
    13     6.70e-07   2.92e-07     
 ------------------------------------------------------------------------------
                                   Orbital response converged.

 Computing density matrices... Done.
 CCSD calculation:   CPU 1388.41 s  wall 241.32 s

 Transferring MO TPDM to AO TPDM
 Transferring g2_o1o1o1o1
 Transferring g2_o1o1o1v1
 Transferring g2_o1o1v1v1
 Transferring g2_o1v1o1v1
 Transferring g2_o1v1v1v1
 Transferring g2_v1v1v1v1
 Adding separable TPDM
 Computing TPDM gradient
 --------------------------------------------------------
 2e gradient
  Atom          X               Y               Z
 --------------------------------------------------------
    1        -43.407765        4.324630       -0.000000  
    2         11.329617      -21.775692        0.000000  
    3         14.335854       19.394186       -0.000000  
    4         17.742294       -1.943124       -0.000000  
 --------------------------------------------------------
 --------------------------------------------------------
 Final gradient
  Atom          X               Y               Z
 --------------------------------------------------------
    1        -43.407765        4.324630       -0.000000  
    2         11.329617      -21.775692        0.000000  
    3         14.335854       19.394186       -0.000000  
    4         17.742294       -1.943124       -0.000000  
 --------------------------------------------------------
 Analytic gradient from two-electron contribution:   CPU 261.28 s  wall 75.54 s

 Total ccman2 time:   CPU 1708.36 s  wall 330.05 s


 --------------------------------------------------------------

                    Orbital Energies (a.u.)
 --------------------------------------------------------------

 Alpha MOs
 -- Occupied --
*******-180.924-169.731-169.729-169.729 -37.978 -33.167 -33.161
-33.160 -26.334 -24.351 -24.349 -24.349 -24.343 -24.343 -15.774
-15.715  -7.294  -5.530  -5.514  -5.514  -2.454  -2.447  -2.447
 -2.429  -2.429  -1.650  -1.411  -0.956  -0.846  -0.735  -0.719
 -0.708  -0.600  -0.573  -0.468  -0.414  -0.413
 -- Virtual --
 -0.001   0.069   0.146   0.148   0.162   0.172   0.199   0.223
  0.233   0.274   0.299   0.304   0.309   0.341   0.363   0.365
  0.445   0.524   0.558   0.559   0.585   0.587   0.618   0.662
  0.801   0.903   0.925   0.998   1.016   1.025   1.141   1.255
  1.441   1.493   1.515   1.554   1.559   1.631   1.666   1.885
  2.016   2.048   2.160   2.394   2.399   2.623   2.696   2.981
  3.028   3.318   4.003   4.051   4.148   4.189   4.225   4.269
  4.364   4.400   4.447   4.463   4.474   4.479   4.540   4.700
  4.799   5.043   5.462   6.486   6.500   6.532   6.908   6.966
  7.146  28.894  29.481  29.491  29.515  29.833  29.841  29.841
 29.866  29.949  36.521  37.065  68.740 130.540 130.548 130.577
154.2821912.201
 --------------------------------------------------------------

          Ground-State Mulliken Net Atomic Charges

     Atom                 Charge (a.u.)
  ----------------------------------------
      1 I                     0.187669
      2 N                     0.022867
      3 N                    -0.160719
      4 F                    -0.049816
  ----------------------------------------
  Sum of atomic charges =     0.000000

 -----------------------------------------------------------------
                    Cartesian Multipole Moments
 -----------------------------------------------------------------
    Charge (ESU x 10^10)
                -0.0000
    Dipole Moment (Debye)
         X       2.5945      Y      -0.2922      Z      -0.0000
       Tot       2.6109
    Quadrupole Moments (Debye-Ang)
        XX     -47.5498     XY      -0.3624     YY     -46.5185
        XZ      -0.0000     YZ       0.0000     ZZ     -44.1686
    Octopole Moments (Debye-Ang^2)
       XXX      49.0778    XXY      -2.4905    XYY       8.0705
       YYY      -0.6817    XXZ      -0.0000    XYZ      -0.0000
       YYZ       0.0000    XZZ       4.1339    YZZ      -0.0963
       ZZZ      -0.0000
    Hexadecapole Moments (Debye-Ang^3)
      XXXX    -695.6725   XXXY      -5.3380   XXYY    -123.9828
      XYYY      -1.2265   YYYY     -75.0450   XXXZ      -0.0000
      XXYZ       0.0000   XYYZ      -0.0000   YYYZ       0.0000
      XXZZ    -115.7401   XYZZ      -0.4272   YYZZ     -20.8856
      XZZZ      -0.0000   YZZZ       0.0000   ZZZZ     -53.0285
 -----------------------------------------------------------------
 DrvMan completing analytic gradient of the correlated energy
 Correlated dipole moment
            1
    1   1.0207410
    2  -0.1149426
    3  -0.0000000
 Energy read as -7125.832019188
 Full Analytical Gradient: (in a.u., or Hartree/Bohr)
             1             2             3             4
    1   -0.00000810    0.00024020    0.00022946   -0.00046156
    2   -0.00000295    0.00015662   -0.00021081    0.00005714
    3    0.00000000    0.00000000   -0.00000000    0.00000000
 Gradient time:  CPU 1.41 s  wall 1.47 s
 ----------------------------------------------------------------
             Standard Nuclear Orientation (Angstroms)
    I     Atom           X                Y                Z
 ----------------------------------------------------------------
    1      I       0.9274663961    -0.0172117159     0.0000000000
    2      N      -1.1254502726     0.5510664780    -0.0000000000
    3      N      -1.8244435754    -0.4405344035     0.0000000000
    4      F      -3.1673846731     0.0163884912    -0.0000000000
 ----------------------------------------------------------------
 Nuclear Repulsion Energy =   284.9873845916 hartrees
 There are       38 alpha and       38 beta electrons

                       Distance Matrix (Angstroms)
             I (  1)   N (  2)   N (  3)
   N (  2)  2.130119
   N (  3)  2.784279  1.213204
   F (  4)  4.094989  2.110776  1.418545

 Requested basis set is 6-311++G(d,p)
 There are 42 shells and 128 basis functions
 A cutoff of  1.0D-14 yielded    794 shell pairs
 There are      7603 function pairs (      8581 Cartesian)
 Smallest overlap matrix eigenvalue = 2.50E-04
 Guess MOs from SCF MO coefficient file

 -----------------------------------------------------------------------
  General SCF calculation program by
  Eric Jon Sundstrom, Paul Horn, Yuezhi Mao, Dmitri Zuev, Alec White,
  David Stuck, Shaama M.S., Shane Yost, Joonho Lee, David Small,
  Daniel Levine, Susi Lehtola, Hugh Burton, Evgeny Epifanovsky
 -----------------------------------------------------------------------
 Hartree-Fock
 using 6 threads for integral computing
 -------------------------------------------------------
 OpenMP Integral computing Module                
 Release: version 2.0, May 2017, Q-Chem Inc. Pleasanton 
 -------------------------------------------------------
 A restricted SCF calculation will be
 performed using DIIS
 SCF converges when DIIS error is below 1.0e-08
 ---------------------------------------
  Cycle       Energy         DIIS error
 ---------------------------------------
    1   -7125.0587015965      1.53e-05  
    2   -7125.0587021186      4.11e-06  
    3   -7125.0587021799      2.40e-06  
    4   -7125.0587021937      9.53e-07  
    5   -7125.0587021982      3.13e-07  
    6   -7125.0587021987      1.14e-07  
    7   -7125.0587021988      3.76e-08  
    8   -7125.0587021988      1.52e-08  
    9   -7125.0587021989      4.73e-09  Convergence criterion met
 ---------------------------------------
 SCF time:   CPU 5.51s  wall 2.00s 
 SCF   energy in the final basis set =    -7125.0587021989
 Total energy in the final basis set =    -7125.0587021989


 ------------------------------------------------------------------------------

   CCMAN2: suite of methods based on coupled cluster
           and equation of motion theories.

   Components:
   * libvmm-1.3-trunk
     by Evgeny Epifanovsky, Ilya Kaliman.
   * libtensor-2.5-trunk
     by Evgeny Epifanovsky, Michael Wormit, Dmitry Zuev, Sam Manzer, 
        Ilya Kaliman.
   * libcc-2.5-trunk
     by Evgeny Epifanovsky, Arik Landau, Tomasz Kus, Kirill Khistyaev, 
        Dmitry Zuev, Prashant Manohar, Xintian Feng, Anna Krylov, 
        Matthew Goldey, Alec White, Thomas Jagau, Kaushik Nanda, 
        Anastasia Gunina, Alexander Kunitsa, Joonho Lee.

   CCMAN original authors:
   Anna I. Krylov, C. David Sherrill, Steven R. Gwaltney,
   Edward F. C. Byrd (2000)
   Sergey V. Levchenko, Lyudmila V. Slipchenko, Tao Wang,
   Ana-Maria C. Cristian (2003)
   Piotr A. Pieniazek, C. Melania Oana, Evgeny Epifanovsky (2007)
   Prashant Manohar (2009)

 ------------------------------------------------------------------------------


 Allocating and initializing 63808MB of RAM...
 Calculation will run on 6 cores.


 Alpha MOs, Restricted
 -- Occupied --                  
******* -180.92 -169.73 -169.73 -169.73  -37.98  -33.17  -33.16
  1 A     2 A     3 A     4 A     5 A     6 A     7 A     8 A                  
-33.160 -26.334 -24.351 -24.349 -24.349 -24.343 -24.343 -15.774
  9 A    10 A    11 A    12 A    13 A    14 A    15 A    16 A                  
-15.715  -7.294  -5.530  -5.514  -5.514  -2.454  -2.447  -2.447
 17 A    18 A    19 A    20 A    21 A    22 A    23 A    24 A                  
 -2.429  -2.429  -1.650  -1.411  -0.956  -0.846  -0.735  -0.719
 25 A    26 A    27 A    28 A    29 A    30 A    31 A    32 A                  
 -0.708  -0.600  -0.573  -0.468  -0.414  -0.413
 33 A    34 A    35 A    36 A    37 A    38 A                                  
 -- Virtual --                   
 -0.001   0.069   0.146   0.148   0.162   0.172   0.199   0.223
 39 A    40 A    41 A    42 A    43 A    44 A    45 A    46 A                  
  0.233   0.274   0.299   0.304   0.309   0.341   0.363   0.365
 47 A    48 A    49 A    50 A    51 A    52 A    53 A    54 A                  
  0.445   0.524   0.558   0.559   0.585   0.587   0.618   0.662
 55 A    56 A    57 A    58 A    59 A    60 A    61 A    62 A                  
  0.801   0.903   0.925   0.998   1.016   1.025   1.142   1.255
 63 A    64 A    65 A    66 A    67 A    68 A    69 A    70 A                  
  1.441   1.493   1.515   1.554   1.559   1.631   1.666   1.885
 71 A    72 A    73 A    74 A    75 A    76 A    77 A    78 A                  
  2.016   2.048   2.160   2.394   2.399   2.623   2.696   2.981
 79 A    80 A    81 A    82 A    83 A    84 A    85 A    86 A                  
  3.028   3.318   4.004   4.051   4.148   4.189   4.225   4.269
 87 A    88 A    89 A    90 A    91 A    92 A    93 A    94 A                  
  4.364   4.401   4.447   4.463   4.474   4.479   4.540   4.700
 95 A    96 A    97 A    98 A    99 A   100 A   101 A   102 A                  
  4.799   5.044   5.463   6.487   6.501   6.532   6.908   6.967
103 A   104 A   105 A   106 A   107 A   108 A   109 A   110 A                  
  7.147  28.894  29.481  29.491  29.515  29.833  29.841  29.841
111 A   112 A   113 A   114 A   115 A   116 A   117 A   118 A                  
 29.866  29.949  36.521  37.065  68.739 130.540 130.548 130.577
119 A   120 A   121 A   122 A   123 A   124 A   125 A   126 A                  
154.2821912.201
127 A   128 A                                                                  

 Beta MOs, Restricted
 -- Occupied --                  
******* -180.92 -169.73 -169.73 -169.73  -37.98  -33.17  -33.16
  1 A     2 A     3 A     4 A     5 A     6 A     7 A     8 A                  
-33.160 -26.334 -24.351 -24.349 -24.349 -24.343 -24.343 -15.774
  9 A    10 A    11 A    12 A    13 A    14 A    15 A    16 A                  
-15.715  -7.294  -5.530  -5.514  -5.514  -2.454  -2.447  -2.447
 17 A    18 A    19 A    20 A    21 A    22 A    23 A    24 A                  
 -2.429  -2.429  -1.650  -1.411  -0.956  -0.846  -0.735  -0.719
 25 A    26 A    27 A    28 A    29 A    30 A    31 A    32 A                  
 -0.708  -0.600  -0.573  -0.468  -0.414  -0.413
 33 A    34 A    35 A    36 A    37 A    38 A                                  
 -- Virtual --                   
 -0.001   0.069   0.146   0.148   0.162   0.172   0.199   0.223
 39 A    40 A    41 A    42 A    43 A    44 A    45 A    46 A                  
  0.233   0.274   0.299   0.304   0.309   0.341   0.363   0.365
 47 A    48 A    49 A    50 A    51 A    52 A    53 A    54 A                  
  0.445   0.524   0.558   0.559   0.585   0.587   0.618   0.662
 55 A    56 A    57 A    58 A    59 A    60 A    61 A    62 A                  
  0.801   0.903   0.925   0.998   1.016   1.025   1.142   1.255
 63 A    64 A    65 A    66 A    67 A    68 A    69 A    70 A                  
  1.441   1.493   1.515   1.554   1.559   1.631   1.666   1.885
 71 A    72 A    73 A    74 A    75 A    76 A    77 A    78 A                  
  2.016   2.048   2.160   2.394   2.399   2.623   2.696   2.981
 79 A    80 A    81 A    82 A    83 A    84 A    85 A    86 A                  
  3.028   3.318   4.004   4.051   4.148   4.189   4.225   4.269
 87 A    88 A    89 A    90 A    91 A    92 A    93 A    94 A                  
  4.364   4.401   4.447   4.463   4.474   4.479   4.540   4.700
 95 A    96 A    97 A    98 A    99 A   100 A   101 A   102 A                  
  4.799   5.044   5.463   6.487   6.501   6.532   6.908   6.967
103 A   104 A   105 A   106 A   107 A   108 A   109 A   110 A                  
  7.147  28.894  29.481  29.491  29.515  29.833  29.841  29.841
111 A   112 A   113 A   114 A   115 A   116 A   117 A   118 A                  
 29.866  29.949  36.521  37.065  68.739 130.540 130.548 130.577
119 A   120 A   121 A   122 A   123 A   124 A   125 A   126 A                  
154.2821912.201
127 A   128 A                                                                  

 Occupation and symmetry of molecular orbitals

 Point group: C1 (1 irreducible representation).

                           A     All 
 -------------------------------------
 All molecular orbitals:
  - Alpha                  128   128 
  - Beta                   128   128 
 -------------------------------------
 Alpha orbitals:
  - Frozen occupied        21    21  
  - Active occupied        17    17  
  - Active virtual         90    90  
  - Frozen virtual         0     0   
 -------------------------------------
 Beta orbitals:
  - Frozen occupied        21    21  
  - Active occupied        17    17  
  - Active virtual         90    90  
  - Frozen virtual         0     0   
 -------------------------------------

 Import integrals:   CPU 0.00 s  wall 0.00 s

 Import integrals:   CPU 54.46 s  wall 12.25 s

 MP2 amplitudes:   CPU 0.19 s  wall 0.15 s

Running a double precision version
           CCSD T amplitudes will be solved using DIIS.

           Start     Size      MaxIter   EConv     TConv     
           3         7         100       1.00e-07  1.00e-05  
 ------------------------------------------------------------------------------
           Energy (a.u.)   Ediff      Tdiff       Comment
 ------------------------------------------------------------------------------
         -7125.82794529                           
     1   -7125.80179852   2.61e-02   7.72e-01     
     2   -7125.83033069   2.85e-02   1.05e-01     
     3   -7125.82768327   2.65e-03   4.74e-02     
     4   -7125.83078482   3.10e-03   1.93e-02     Switched to DIIS steps.
     5   -7125.83186704   1.08e-03   1.25e-02     
     6   -7125.83199706   1.30e-04   3.78e-03     
     7   -7125.83201188   1.48e-05   1.33e-03     
     8   -7125.83201500   3.12e-06   5.80e-04     
     9   -7125.83201919   4.19e-06   2.70e-04     
    10   -7125.83201885   3.46e-07   9.51e-05     
    11   -7125.83201969   8.47e-07   4.79e-05     
    12   -7125.83201949   2.04e-07   1.82e-05     
    13   -7125.83201953   4.65e-08   6.89e-06     
 ------------------------------------------------------------------------------
         -7125.83201953                           CCSD T converged.

End of double precision
 SCF energy                 = -7125.05870220
 MP2 energy                 = -7125.82794529
 CCSD correlation energy     =    -0.77331734
 CCSD total energy           = -7125.83201953

 CCSD  T1^2 = 0.0147  T2^2 = 0.2554  Leading amplitudes:

 Amplitude    Orbitals with energies
 -0.0248       35 (A) A                  ->    40 (A) A                   
              -0.5731                          0.0693                     
 -0.0248       35 (A) B                  ->    40 (A) B                   
              -0.5731                          0.0693                     
  0.0238       32 (A) A                  ->    40 (A) A                   
              -0.7188                          0.0693                     
  0.0238       32 (A) B                  ->    40 (A) B                   
              -0.7188                          0.0693                     

 Amplitude    Orbitals with energies
 -0.0851       35 (A) A      35 (A) B    ->    40 (A) A      40 (A) B     
              -0.5731       -0.5731            0.0693        0.0693       
  0.0851       35 (A) A      35 (A) B    ->    40 (A) B      40 (A) A     
              -0.5731       -0.5731            0.0693        0.0693       
  0.0851       35 (A) B      35 (A) A    ->    40 (A) A      40 (A) B     
              -0.5731       -0.5731            0.0693        0.0693       
 -0.0851       35 (A) B      35 (A) A    ->    40 (A) B      40 (A) A     
              -0.5731       -0.5731            0.0693        0.0693       

 Computing CCSD intemediates for later calculations in double precision
 Finished.

Running a double precision version
           CCSD Lambda amplitudes will be solved using DIIS.
           Start     Size      MaxIter   EConv     LConv     
           3         7         100       1.00e-07  1.00e-05  
 ------------------------------------------------------------------------------
            Enorm      Ldiff       Comment
 ------------------------------------------------------------------------------
     1     5.67e-02   3.85e-02     
     2     1.80e-02   6.07e-03     
     3     8.15e-03   1.27e-03     
     4     4.08e-03   1.18e-03     Switched to DIIS steps.
     5     1.44e-03   7.39e-04     
     6     7.35e-04   2.35e-04     
     7     2.81e-04   6.36e-05     
     8     1.14e-04   4.27e-06     
     9     4.17e-05   6.98e-06     
    10     1.46e-05   3.02e-06     
    11     6.25e-06   8.16e-07     
    12     2.55e-06   2.32e-07     
    13     1.17e-06   4.52e-08     
    14     6.09e-07   5.38e-08     
    15     2.89e-07   2.85e-08     
    16     1.69e-07   1.40e-08     
    17     9.12e-08   1.02e-08     
 ------------------------------------------------------------------------------
                                   CCSD Lambda converged.

 Computing density matrices in double precision...
           Orbital response amplitudes will be solved using DIIS.
           Start     Size      MaxIter   EConv     LConv     
           3         7         100       1.00e-06  1.00e-06  
 ------------------------------------------------------------------------------
            Enorm      Ldiff       Comment
 ------------------------------------------------------------------------------
     1     9.69e-02   5.47e-03     
     2     8.51e-02   9.49e-03     
     3     1.06e-01   2.80e-02     
     4     9.85e-03   4.62e-02     Switched to DIIS steps.
     5     4.13e-03   1.81e-05     
     6     8.30e-04   3.32e-05     
     7     4.04e-04   4.76e-05     
     8     8.52e-05   8.82e-05     
     9     3.32e-05   3.12e-06     
    10     1.43e-05   8.68e-06     
    11     2.64e-06   1.17e-06     
    12     1.62e-06   2.31e-07     
    13     6.65e-07   2.91e-07     
 ------------------------------------------------------------------------------
                                   Orbital response converged.

 Computing density matrices... Done.
 CCSD calculation:   CPU 1388.21 s  wall 241.32 s

 Transferring MO TPDM to AO TPDM
 Transferring g2_o1o1o1o1
 Transferring g2_o1o1o1v1
 Transferring g2_o1o1v1v1
 Transferring g2_o1v1o1v1
 Transferring g2_o1v1v1v1
 Transferring g2_v1v1v1v1
 Adding separable TPDM
 Computing TPDM gradient
 --------------------------------------------------------
 2e gradient
  Atom          X               Y               Z
 --------------------------------------------------------
    1        -43.411206        4.326391       -0.000000  
    2         11.333363      -21.774419        0.000000  
    3         14.329449       19.406750       -0.000000  
    4         17.748394       -1.958721       -0.000000  
 --------------------------------------------------------
 --------------------------------------------------------
 Final gradient
  Atom          X               Y               Z
 --------------------------------------------------------
    1        -43.411206        4.326391       -0.000000  
    2         11.333363      -21.774419        0.000000  
    3         14.329449       19.406750       -0.000000  
    4         17.748394       -1.958721       -0.000000  
 --------------------------------------------------------
 Analytic gradient from two-electron contribution:   CPU 260.50 s  wall 74.98 s

 Total ccman2 time:   CPU 1714.35 s  wall 332.01 s


 --------------------------------------------------------------

                    Orbital Energies (a.u.)
 --------------------------------------------------------------

 Alpha MOs
 -- Occupied --
*******-180.924-169.731-169.729-169.729 -37.978 -33.167 -33.160
-33.160 -26.334 -24.351 -24.349 -24.349 -24.343 -24.343 -15.774
-15.715  -7.294  -5.530  -5.514  -5.514  -2.454  -2.447  -2.447
 -2.429  -2.429  -1.650  -1.411  -0.956  -0.846  -0.735  -0.719
 -0.708  -0.600  -0.573  -0.468  -0.414  -0.413
 -- Virtual --
 -0.001   0.069   0.146   0.148   0.162   0.172   0.199   0.223
  0.233   0.274   0.299   0.304   0.309   0.341   0.363   0.365
  0.445   0.524   0.558   0.559   0.585   0.587   0.618   0.662
  0.801   0.903   0.925   0.998   1.016   1.025   1.142   1.255
  1.441   1.493   1.515   1.554   1.559   1.631   1.666   1.885
  2.016   2.048   2.160   2.394   2.399   2.623   2.696   2.981
  3.028   3.318   4.004   4.051   4.148   4.189   4.225   4.269
  4.364   4.401   4.447   4.463   4.474   4.479   4.540   4.700
  4.799   5.044   5.463   6.487   6.501   6.532   6.908   6.967
  7.147  28.894  29.481  29.491  29.515  29.833  29.841  29.841
 29.866  29.949  36.521  37.065  68.739 130.540 130.548 130.577
154.2821912.201
 --------------------------------------------------------------

          Ground-State Mulliken Net Atomic Charges

     Atom                 Charge (a.u.)
  ----------------------------------------
      1 I                     0.187427
      2 N                     0.022687
      3 N                    -0.160643
      4 F                    -0.049471
  ----------------------------------------
  Sum of atomic charges =     0.000000

 -----------------------------------------------------------------
                    Cartesian Multipole Moments
 -----------------------------------------------------------------
    Charge (ESU x 10^10)
                -0.0000
    Dipole Moment (Debye)
         X       2.5886      Y      -0.2932      Z      -0.0000
       Tot       2.6051
    Quadrupole Moments (Debye-Ang)
        XX     -47.5349     XY      -0.3592     YY     -46.5186
        XZ      -0.0000     YZ       0.0000     ZZ     -44.1685
    Octopole Moments (Debye-Ang^2)
       XXX      48.9898    XXY      -2.5042    XYY       8.0614
       YYY      -0.6968    XXZ      -0.0000    XYZ      -0.0000
       YYZ       0.0000    XZZ       4.1243    YZZ      -0.1014
       ZZZ      -0.0000
    Hexadecapole Moments (Debye-Ang^3)
      XXXX    -695.2533   XXXY      -5.2656   XXYY    -123.9414
      XYYY      -1.1787   YYYY     -75.0484   XXXZ      -0.0000
      XXYZ       0.0000   XYYZ      -0.0000   YYYZ       0.0000
      XXZZ    -115.6994   XYZZ      -0.4110   YYZZ     -20.8864
      XZZZ      -0.0000   YZZZ       0.0000   ZZZZ     -53.0302
 -----------------------------------------------------------------
 DrvMan completing analytic gradient of the correlated energy
 Correlated dipole moment
            1
    1   1.0184150
    2  -0.1153426
    3  -0.0000000
 Energy read as -7125.832019535
 Full Analytical Gradient: (in a.u., or Hartree/Bohr)
             1             2             3             4
    1   -0.00001553   -0.00005487    0.00016698   -0.00009658
    2   -0.00000583    0.00013182   -0.00026079    0.00013480
    3    0.00000000    0.00000000   -0.00000000    0.00000000
 Gradient time:  CPU 1.45 s  wall 1.51 s
 ----------------------------------------------------------------
             Standard Nuclear Orientation (Angstroms)
    I     Atom           X                Y                Z
 ----------------------------------------------------------------
    1      I       0.9274663961    -0.0172117159     0.0000000000
    2      N      -1.1254502726     0.5510664780    -0.0000000000
    3      N      -1.8244435754    -0.4405344035     0.0000000000
    4      F      -3.1673846731     0.0143884912    -0.0000000000
 ----------------------------------------------------------------
 Nuclear Repulsion Energy =   284.9944845442 hartrees
 There are       38 alpha and       38 beta electrons

                       Distance Matrix (Angstroms)
             I (  1)   N (  2)   N (  3)
   N (  2)  2.130119
   N (  3)  2.784279  1.213204
   F (  4)  4.094973  2.111284  1.417902

 Requested basis set is 6-311++G(d,p)
 There are 42 shells and 128 basis functions
 A cutoff of  1.0D-14 yielded    794 shell pairs
 There are      7603 function pairs (      8581 Cartesian)
 Smallest overlap matrix eigenvalue = 2.50E-04
 Guess MOs from SCF MO coefficient file

 -----------------------------------------------------------------------
  General SCF calculation program by
  Eric Jon Sundstrom, Paul Horn, Yuezhi Mao, Dmitri Zuev, Alec White,
  David Stuck, Shaama M.S., Shane Yost, Joonho Lee, David Small,
  Daniel Levine, Susi Lehtola, Hugh Burton, Evgeny Epifanovsky
 -----------------------------------------------------------------------
 Hartree-Fock
 using 6 threads for integral computing
 -------------------------------------------------------
 OpenMP Integral computing Module                
 Release: version 2.0, May 2017, Q-Chem Inc. Pleasanton 
 -------------------------------------------------------
 A restricted SCF calculation will be
 performed using DIIS
 SCF converges when DIIS error is below 1.0e-08
 ---------------------------------------
  Cycle       Energy         DIIS error
 ---------------------------------------
    1   -7125.0587453734      1.99e-05  
    2   -7125.0587463912      5.63e-06  
    3   -7125.0587465501      2.01e-06  
    4   -7125.0587465698      1.17e-06  
    5   -7125.0587465742      3.57e-07  
    6   -7125.0587465747      1.14e-07  
    7   -7125.0587465747      3.92e-08  
    8   -7125.0587465746      1.72e-08  
    9   -7125.0587465746      6.01e-09  Convergence criterion met
 ---------------------------------------
 SCF time:   CPU 5.63s  wall 1.00s 
 SCF   energy in the final basis set =    -7125.0587465746
 Total energy in the final basis set =    -7125.0587465746


 ------------------------------------------------------------------------------

   CCMAN2: suite of methods based on coupled cluster
           and equation of motion theories.

   Components:
   * libvmm-1.3-trunk
     by Evgeny Epifanovsky, Ilya Kaliman.
   * libtensor-2.5-trunk
     by Evgeny Epifanovsky, Michael Wormit, Dmitry Zuev, Sam Manzer, 
        Ilya Kaliman.
   * libcc-2.5-trunk
     by Evgeny Epifanovsky, Arik Landau, Tomasz Kus, Kirill Khistyaev, 
        Dmitry Zuev, Prashant Manohar, Xintian Feng, Anna Krylov, 
        Matthew Goldey, Alec White, Thomas Jagau, Kaushik Nanda, 
        Anastasia Gunina, Alexander Kunitsa, Joonho Lee.

   CCMAN original authors:
   Anna I. Krylov, C. David Sherrill, Steven R. Gwaltney,
   Edward F. C. Byrd (2000)
   Sergey V. Levchenko, Lyudmila V. Slipchenko, Tao Wang,
   Ana-Maria C. Cristian (2003)
   Piotr A. Pieniazek, C. Melania Oana, Evgeny Epifanovsky (2007)
   Prashant Manohar (2009)

 ------------------------------------------------------------------------------


 Allocating and initializing 63808MB of RAM...
 Calculation will run on 6 cores.


 Alpha MOs, Restricted
 -- Occupied --                  
******* -180.92 -169.73 -169.73 -169.73  -37.98  -33.17  -33.16
  1 A     2 A     3 A     4 A     5 A     6 A     7 A     8 A                  
-33.160 -26.334 -24.351 -24.349 -24.349 -24.343 -24.343 -15.774
  9 A    10 A    11 A    12 A    13 A    14 A    15 A    16 A                  
-15.715  -7.294  -5.530  -5.514  -5.514  -2.454  -2.447  -2.447
 17 A    18 A    19 A    20 A    21 A    22 A    23 A    24 A                  
 -2.429  -2.429  -1.650  -1.411  -0.956  -0.846  -0.735  -0.719
 25 A    26 A    27 A    28 A    29 A    30 A    31 A    32 A                  
 -0.708  -0.600  -0.573  -0.467  -0.414  -0.413
 33 A    34 A    35 A    36 A    37 A    38 A                                  
 -- Virtual --                   
 -0.001   0.069   0.146   0.148   0.162   0.172   0.199   0.223
 39 A    40 A    41 A    42 A    43 A    44 A    45 A    46 A                  
  0.233   0.274   0.299   0.304   0.309   0.341   0.363   0.365
 47 A    48 A    49 A    50 A    51 A    52 A    53 A    54 A                  
  0.445   0.524   0.558   0.559   0.585   0.587   0.618   0.662
 55 A    56 A    57 A    58 A    59 A    60 A    61 A    62 A                  
  0.801   0.903   0.925   0.998   1.016   1.025   1.141   1.255
 63 A    64 A    65 A    66 A    67 A    68 A    69 A    70 A                  
  1.441   1.493   1.515   1.554   1.559   1.631   1.665   1.885
 71 A    72 A    73 A    74 A    75 A    76 A    77 A    78 A                  
  2.016   2.048   2.161   2.394   2.399   2.623   2.696   2.981
 79 A    80 A    81 A    82 A    83 A    84 A    85 A    86 A                  
  3.028   3.318   4.004   4.051   4.148   4.188   4.225   4.270
 87 A    88 A    89 A    90 A    91 A    92 A    93 A    94 A                  
  4.364   4.401   4.447   4.463   4.474   4.480   4.540   4.700
 95 A    96 A    97 A    98 A    99 A   100 A   101 A   102 A                  
  4.799   5.044   5.464   6.487   6.501   6.532   6.908   6.966
103 A   104 A   105 A   106 A   107 A   108 A   109 A   110 A                  
  7.148  28.894  29.481  29.491  29.515  29.833  29.841  29.841
111 A   112 A   113 A   114 A   115 A   116 A   117 A   118 A                  
 29.866  29.949  36.522  37.065  68.739 130.540 130.548 130.577
119 A   120 A   121 A   122 A   123 A   124 A   125 A   126 A                  
154.2821912.201
127 A   128 A                                                                  

 Beta MOs, Restricted
 -- Occupied --                  
******* -180.92 -169.73 -169.73 -169.73  -37.98  -33.17  -33.16
  1 A     2 A     3 A     4 A     5 A     6 A     7 A     8 A                  
-33.160 -26.334 -24.351 -24.349 -24.349 -24.343 -24.343 -15.774
  9 A    10 A    11 A    12 A    13 A    14 A    15 A    16 A                  
-15.715  -7.294  -5.530  -5.514  -5.514  -2.454  -2.447  -2.447
 17 A    18 A    19 A    20 A    21 A    22 A    23 A    24 A                  
 -2.429  -2.429  -1.650  -1.411  -0.956  -0.846  -0.735  -0.719
 25 A    26 A    27 A    28 A    29 A    30 A    31 A    32 A                  
 -0.708  -0.600  -0.573  -0.467  -0.414  -0.413
 33 A    34 A    35 A    36 A    37 A    38 A                                  
 -- Virtual --                   
 -0.001   0.069   0.146   0.148   0.162   0.172   0.199   0.223
 39 A    40 A    41 A    42 A    43 A    44 A    45 A    46 A                  
  0.233   0.274   0.299   0.304   0.309   0.341   0.363   0.365
 47 A    48 A    49 A    50 A    51 A    52 A    53 A    54 A                  
  0.445   0.524   0.558   0.559   0.585   0.587   0.618   0.662
 55 A    56 A    57 A    58 A    59 A    60 A    61 A    62 A                  
  0.801   0.903   0.925   0.998   1.016   1.025   1.141   1.255
 63 A    64 A    65 A    66 A    67 A    68 A    69 A    70 A                  
  1.441   1.493   1.515   1.554   1.559   1.631   1.665   1.885
 71 A    72 A    73 A    74 A    75 A    76 A    77 A    78 A                  
  2.016   2.048   2.161   2.394   2.399   2.623   2.696   2.981
 79 A    80 A    81 A    82 A    83 A    84 A    85 A    86 A                  
  3.028   3.318   4.004   4.051   4.148   4.188   4.225   4.270
 87 A    88 A    89 A    90 A    91 A    92 A    93 A    94 A                  
  4.364   4.401   4.447   4.463   4.474   4.480   4.540   4.700
 95 A    96 A    97 A    98 A    99 A   100 A   101 A   102 A                  
  4.799   5.044   5.464   6.487   6.501   6.532   6.908   6.966
103 A   104 A   105 A   106 A   107 A   108 A   109 A   110 A                  
  7.148  28.894  29.481  29.491  29.515  29.833  29.841  29.841
111 A   112 A   113 A   114 A   115 A   116 A   117 A   118 A                  
 29.866  29.949  36.522  37.065  68.739 130.540 130.548 130.577
119 A   120 A   121 A   122 A   123 A   124 A   125 A   126 A                  
154.2821912.201
127 A   128 A                                                                  

 Occupation and symmetry of molecular orbitals

 Point group: C1 (1 irreducible representation).

                           A     All 
 -------------------------------------
 All molecular orbitals:
  - Alpha                  128   128 
  - Beta                   128   128 
 -------------------------------------
 Alpha orbitals:
  - Frozen occupied        21    21  
  - Active occupied        17    17  
  - Active virtual         90    90  
  - Frozen virtual         0     0   
 -------------------------------------
 Beta orbitals:
  - Frozen occupied        21    21  
  - Active occupied        17    17  
  - Active virtual         90    90  
  - Frozen virtual         0     0   
 -------------------------------------

 Import integrals:   CPU 0.00 s  wall 0.00 s

 Import integrals:   CPU 51.11 s  wall 11.59 s

 MP2 amplitudes:   CPU 0.18 s  wall 0.14 s

Running a double precision version
           CCSD T amplitudes will be solved using DIIS.

           Start     Size      MaxIter   EConv     TConv     
           3         7         100       1.00e-07  1.00e-05  
 ------------------------------------------------------------------------------
           Energy (a.u.)   Ediff      Tdiff       Comment
 ------------------------------------------------------------------------------
         -7125.82793510                           
     1   -7125.80181385   2.61e-02   7.72e-01     
     2   -7125.83032880   2.85e-02   1.05e-01     
     3   -7125.82768744   2.64e-03   4.74e-02     
     4   -7125.83078633   3.10e-03   1.93e-02     Switched to DIIS steps.
     5   -7125.83186749   1.08e-03   1.25e-02     
     6   -7125.83199718   1.30e-04   3.77e-03     
     7   -7125.83201194   1.48e-05   1.33e-03     
     8   -7125.83201505   3.11e-06   5.79e-04     
     9   -7125.83201923   4.18e-06   2.70e-04     
    10   -7125.83201889   3.47e-07   9.50e-05     
    11   -7125.83201973   8.44e-07   4.78e-05     
    12   -7125.83201953   2.04e-07   1.83e-05     
    13   -7125.83201957   4.60e-08   6.90e-06     
 ------------------------------------------------------------------------------
         -7125.83201957                           CCSD T converged.

End of double precision
 SCF energy                 = -7125.05874657
 MP2 energy                 = -7125.82793510
 CCSD correlation energy     =    -0.77327300
 CCSD total energy           = -7125.83201957

 CCSD  T1^2 = 0.0147  T2^2 = 0.2553  Leading amplitudes:

 Amplitude    Orbitals with energies
  0.0247       35 (A) A                  ->    40 (A) A                   
              -0.5731                          0.0694                     
  0.0247       35 (A) B                  ->    40 (A) B                   
              -0.5731                          0.0694                     
  0.0238       32 (A) A                  ->    40 (A) A                   
              -0.7190                          0.0694                     
  0.0238       32 (A) B                  ->    40 (A) B                   
              -0.7190                          0.0694                     

 Amplitude    Orbitals with energies
 -0.0851       35 (A) A      35 (A) B    ->    40 (A) A      40 (A) B     
              -0.5731       -0.5731            0.0694        0.0694       
  0.0851       35 (A) A      35 (A) B    ->    40 (A) B      40 (A) A     
              -0.5731       -0.5731            0.0694        0.0694       
  0.0851       35 (A) B      35 (A) A    ->    40 (A) A      40 (A) B     
              -0.5731       -0.5731            0.0694        0.0694       
 -0.0851       35 (A) B      35 (A) A    ->    40 (A) B      40 (A) A     
              -0.5731       -0.5731            0.0694        0.0694       

 Computing CCSD intemediates for later calculations in double precision
 Finished.

Running a double precision version
           CCSD Lambda amplitudes will be solved using DIIS.
           Start     Size      MaxIter   EConv     LConv     
           3         7         100       1.00e-07  1.00e-05  
 ------------------------------------------------------------------------------
            Enorm      Ldiff       Comment
 ------------------------------------------------------------------------------
     1     5.66e-02   3.85e-02     
     2     1.79e-02   6.06e-03     
     3     8.13e-03   1.27e-03     
     4     4.08e-03   1.18e-03     Switched to DIIS steps.
     5     1.44e-03   7.38e-04     
     6     7.33e-04   2.35e-04     
     7     2.80e-04   6.34e-05     
     8     1.14e-04   4.20e-06     
     9     4.16e-05   6.97e-06     
    10     1.45e-05   3.01e-06     
    11     6.22e-06   8.12e-07     
    12     2.53e-06   2.30e-07     
    13     1.16e-06   4.45e-08     
    14     6.03e-07   5.30e-08     
    15     2.85e-07   2.80e-08     
    16     1.67e-07   1.38e-08     
    17     9.02e-08   1.00e-08     
 ------------------------------------------------------------------------------
                                   CCSD Lambda converged.

 Computing density matrices in double precision...
           Orbital response amplitudes will be solved using DIIS.
           Start     Size      MaxIter   EConv     LConv     
           3         7         100       1.00e-06  1.00e-06  
 ------------------------------------------------------------------------------
            Enorm      Ldiff       Comment
 ------------------------------------------------------------------------------
     1     9.69e-02   5.50e-03     
     2     8.51e-02   9.45e-03     
     3     1.06e-01   2.80e-02     
     4     9.88e-03   4.62e-02     Switched to DIIS steps.
     5     4.13e-03   8.00e-06     
     6     8.28e-04   3.32e-05     
     7     4.02e-04   4.75e-05     
     8     8.47e-05   8.75e-05     
     9     3.25e-05   2.79e-06     
    10     1.43e-05   8.57e-06     
    11     2.63e-06   1.22e-06     
    12     1.62e-06   2.17e-07     
    13     6.63e-07   2.89e-07     
 ------------------------------------------------------------------------------
                                   Orbital response converged.

 Computing density matrices... Done.
 CCSD calculation:   CPU 1387.45 s  wall 241.27 s

 Transferring MO TPDM to AO TPDM
 Transferring g2_o1o1o1o1
 Transferring g2_o1o1o1v1
 Transferring g2_o1o1v1v1
 Transferring g2_o1v1o1v1
 Transferring g2_o1v1v1v1
 Transferring g2_v1v1v1v1
 Adding separable TPDM
 Computing TPDM gradient
 --------------------------------------------------------
 2e gradient
  Atom          X               Y               Z
 --------------------------------------------------------
    1        -43.411779        4.323459       -0.000000  
    2         11.331741      -21.772178       -0.000000
[truncated: 37,252 more chars]
