# Supplementary material for: Geometric and energetic data from ab initio calculations of haloethene, haloimine, halomethylenephosphine, haloiminophosphine, halodiazene, halodiphosphene and halocyclopropane
Source: Data Brief. 2019 Nov 2;27:104738. doi: 10.1016/j.dib.2019.104738 (PMC6861602; doi:10.1016/j.dib.2019.104738)
Supplement: Multimedia component 6 [file mmc6.zip › NN/CCSD/freq/FENNFE.out]

Q-Chem Developer Version!
                  Welcome to Q-Chem
     A Quantum Leap Into The Future Of Chemistry


 Q-Chem 5.1, Q-Chem, Inc., Pleasanton, CA (2018)

 Yihan Shao,  Zhengting Gan,  E. Epifanovsky,  A. T. B. Gilbert,  M. Wormit,  
 J. Kussmann,  A. W. Lange,  A. Behn,  Jia Deng,  Xintian Feng,  D. Ghosh,  
 M. Goldey,  P. R. Horn,  L. D. Jacobson,  I. Kaliman,  T. Kus,  A. Landau,  
 Jie Liu,  E. I. Proynov,  R. M. Richard,  R. P. Steele,  E. J. Sundstrom,  
 H. L. Woodcock III,  P. M. Zimmerman,  D. Zuev,  B. Albrecht,  E. Alguire,  
 S. A. Baeppler,  D. Barton,  Z. Benda,  Y. A. Bernard,  E. J. Berquist,  
 K. B. Bravaya,  H. Burton,  D. Casanova,  Chun-Min Chang,  Yunqing Chen,  
 A. Chien,  K. D. Closser,  M. P. Coons,  S. Coriani,  S. Dasgupta,  
 A. L. Dempwolff,  M. Diedenhofen,  Hainam Do,  R. G. Edgar,  Po-Tung Fang,  
 S. Faraji,  S. Fatehi,  Qingguo Feng,  K. D. Fenk,  J. Fosso-Tande,  
 Qinghui Ge,  A. Ghysels,  G. Gidofalvi,  J. Gomes,  J. Gonthier,  A. Gunina,  
 D. Hait,  M. W. D. Hanson-Heine,  P. H. P. Harbach,  A. W. Hauser,  
 J. E. Herr,  E. G. Hohenstein,  Z. C. Holden,  Kerwin Hui,  B. C. Huynh,  
 T.-C. Jagau,  Hyunjun Ji,  B. Kaduk,  K. Khistyaev,  Jaehoon Kim,  
 P. Klunzinger,  K. Koh,  D. Kosenkov,  L. Koulias,  T. Kowalczyk,  
 C. M. Krauter,  A. Kunitsa,  Ka Un Lao,  A. Laurent,  K. V. Lawler,  
 Joonho Lee,  D. Lefrancois,  S. Lehtola,  D. S. Levine,  Yi-Pei Li,  
 You-Sheng Lin,  Fenglai Liu,  E. Livshits,  A. Luenser,  P. Manohar,  
 E. Mansoor,  S. F. Manzer,  Shan-Ping Mao,  Yuezhi Mao,  N. Mardirossian,  
 A. V. Marenich,  T. Markovich,  L. A. Martinez-Martinez,  S. A. Maurer,  
 N. J. Mayhall,  S. C. McKenzie,  J.-M. Mewes,  A. F. Morrison,  
 J. W. Mullinax,  K. Nanda,  T. S. Nguyen-Beck,  R. Olivares-Amaya,  
 J. A. Parkhill,  T. M. Perrine,  F. Plasser,  P. Pokhilko,  S. Prager,  
 A. Prociuk,  E. Ramos,  D. R. Rehn,  F. Rob,  M. Schneider,  N. Sergueev,  
 S. M. Sharada,  S. Sharma,  D. W. Small,  T. Stauch,  T. Stein,  
 Yu-Chuan Su,  A. J. W. Thom,  A. Tkatchenko,  T. Tsuchimochi,  N. M. Tubman,  
 L. Vogt,  M. L. Vidal,  O. Vydrov,  M. A. Watson,  J. Wenzel,  
 M. de Wergifosse,  T. A. Wesolowski,  A. White,  J. Witte,  A. Yamada,  
 Jun Yang,  K. Yao,  S. Yeganeh,  S. R. Yost,  Zhi-Qiang You,  A. Zech,  
 Igor Ying Zhang,  Xing Zhang,  Yan Zhao,  Ying Zhu,  B. R. Brooks,  
 G. K. L. Chan,  C. J. Cramer,  M. S. Gordon,  W. J. Hehre,  A. Klamt,  
 M. W. Schmidt,  C. D. Sherrill,  D. G. Truhlar,  A. Aspuru-Guzik,  R. Baer,  
 A. T. Bell,  N. A. Besley,  Jeng-Da Chai,  A. E. DePrince, III,  
 R. A. DiStasio Jr.,  A. Dreuw,  B. D. Dunietz,  T. R. Furlani,  
 Chao-Ping Hsu,  Yousung Jung,  Jing Kong,  D. S. Lambrecht,  WanZhen Liang,  
 C. Ochsenfeld,  V. A. Rassolov,  L. V. Slipchenko,  J. E. Subotnik,  
 T. Van Voorhis,  J. M. Herbert,  A. I. Krylov,  P. M. W. Gill,  M. Head-Gordon

 Contributors to earlier versions of Q-Chem not listed above: 
 R. D. Adamson,  B. Austin,  J. Baker,  G. J. O. Beran,  K. Brandhorst,  
 S. T. Brown,  E. F. C. Byrd,  A. K. Chakraborty,  C.-L. Cheng,  
 Siu Hung Chien,  D. M. Chipman,  D. L. Crittenden,  H. Dachsel,  
 R. J. Doerksen,  A. D. Dutoi,  L. Fusti-Molnar,  W. A. Goddard III,  
 A. Golubeva-Zadorozhnaya,  S. R. Gwaltney,  G. Hawkins,  A. Heyden,  
 S. Hirata,  G. Kedziora,  F. J. Keil,  C. Kelley,  Jihan Kim,  R. A. King,  
 R. Z. Khaliullin,  P. P. Korambath,  W. Kurlancheek,  A. M. Lee,  M. S. Lee,  
 S. V. Levchenko,  Ching Yeh Lin,  D. Liotard,  R. C. Lochan,  I. Lotan,  
 P. E. Maslen,  N. Nair,  D. P. O'Neill,  D. Neuhauser,  E. Neuscamman,  
 C. M. Oana,  R. Olson,  B. Peters,  R. Peverati,  P. A. Pieniazek,  
 Y. M. Rhee,  J. Ritchie,  M. A. Rohrdanz,  E. Rosta,  N. J. Russ,  
 H. F. Schaefer III,  N. E. Schultz,  N. Shenvi,  A. C. Simmonett,  A. Sodt,  
 D. Stuck,  K. S. Thanthiriwatte,  V. Vanovschi,  Tao Wang,  A. Warshel,  
 C. F. Williams,  Q. Wu,  X. Xu,  W. Zhang

 Please cite Q-Chem as follows:
 Y. Shao et al., Mol. Phys. 113, 184-215 (2015)
 DOI: 10.1080/00268976.2014.952696

 Q-Chem 5.1.2 for Intel X86 EM64T Linux

 Parts of Q-Chem use Armadillo 8.300.2 (Tropical Shenanigans).
 http://arma.sourceforge.net/

 Q-Chem begins on Mon May  6 04:48:47 2019  

Host: 
0

     Scratch files written to /scratch/taweetham/qchem29924//
Input Ideriv = 1
Curr. Ideriv = -1
Max.  Ideriv = 1


!!********************************************.
!!******************Warning*******************.
!!Desired Analytical derivatives not available.
!!Finite difference job might take a long time.
!!********************************************.
!!********************************************.


 2-order derivative to be evaluated numerically with 1-order analytical derivatives

Checking the input file for inconsistencies... 	...done.

--------------------------------------------------------------
User input:
--------------------------------------------------------------
F=F_c.out
$molecule
0 1
N 
N  1 1.222892
F  2 1.374339 1 114.459784
F  1 1.374339 2 114.459784 3 -0.000000 0
$end

$rem
   JOB_TYPE 	FREQUENCY
   BASIS 		6-311++G**
   METHOD	ccsd
   MEM_TOTAL	64000
   N_FROZEN_CORE      FC
$end


--------------------------------------------------------------
 ----------------------------------------------------------------
             Standard Nuclear Orientation (Angstroms)
    I     Atom           X                Y                Z
 ----------------------------------------------------------------
    1      N       0.6114460000     0.0000000000     0.7036846814
    2      N      -0.6114460000    -0.0000000000     0.7036846814
    3      F      -1.1804971613    -0.0000000000    -0.5473103077
    4      F       1.1804971613     0.0000000000    -0.5473103077
 ----------------------------------------------------------------
 Molecular Point Group                 C2v   NOp =  4
 Largest Abelian Subgroup              C2v   NOp =  4
 Nuclear Repulsion Energy =   118.3832183069 hartrees
 There are       16 alpha and       16 beta electrons
 Requested basis set is 6-311++G(d,p)
 There are 24 shells and 88 basis functions
 Total memory of 64000MB is distributed as follows: 
   QALLOC including MEM_STATIC uses 192MB
   MEM_STATIC is set to 192MB
   CCMAN JOB total memory use is  63808MB
 Warning: actual memory use might exceed 64000MB

 Total QAlloc Memory Limit    192 MB
 Mega-Array Size       188 MB
 MEM_STATIC part       192 MB

                       Distance Matrix (Angstroms)
             N (  1)   N (  2)   F (  3)
   N (  2)  1.222892
   F (  3)  2.185417  1.374339
   F (  4)  1.374339  2.185417  2.360994

 A cutoff of  1.0D-14 yielded    296 shell pairs
 There are      4027 function pairs (      4409 Cartesian)

 -------------------------------------------------------
 OpenMP Integral Computing Module                       
 Release: version 1.0, May 2013, Q-Chem Inc. Pittsburgh 
 -------------------------------------------------------
 Integral Job Info:
 Integral job number is                      11
 Integral operator is                         1
 short-range coefficients                     0
 long-range coefficients              100000000
 Omega coefficients                           0
 if combine SR and LR in K                    0
 Integral screening is                        0
 Integral computing path is                   2
 max size of driver memory is            800000
 size of driver memory is                593474
 size of scratch memory is              2361544
 max col of scratch BK array               1296
 max len of scratch array in speh3          155
 max len of scratch index in speh4           18
 max int batch size is                      520
 min int batch size is                       52
 fixed nKL is                                52
 max L of basis functions is                  2
 order of int derivative is                   0
 number of shells is                         24
 number of basis is                          92
 number of cartesian basis is                92
 number of contracted shell pairs           296
 number of primitive shell pairs           1075
 maxK2 (contraction) of shell pair           36
 max number of K2 of shell pair               1
 max number of CS2 of shell pair             78
 max number of PS2 of shell pair            288
 mem total for path MDJ                  515222
 -------------------------------------------------------
 Smallest overlap matrix eigenvalue = 1.77E-04
 Guess from superposition of atomic densities
 Warning:  Energy on first SCF cycle will be non-variational
 SAD guess density has 32.000000 electrons

 -----------------------------------------------------------------------
  General SCF calculation program by
  Eric Jon Sundstrom, Paul Horn, Yuezhi Mao, Dmitri Zuev, Alec White,
  David Stuck, Shaama M.S., Shane Yost, Joonho Lee, David Small,
  Daniel Levine, Susi Lehtola, Hugh Burton, Evgeny Epifanovsky
 -----------------------------------------------------------------------
 Hartree-Fock
 using 6 threads for integral computing
 -------------------------------------------------------
 OpenMP Integral computing Module                
 Release: version 2.0, May 2017, Q-Chem Inc. Pleasanton 
 -------------------------------------------------------
 A restricted SCF calculation will be
 performed using DIIS
 SCF converges when DIIS error is below 1.0e-08
 ---------------------------------------
  Cycle       Energy         DIIS error
 ---------------------------------------
    1    -308.0837873734      6.20e-02  
    2    -307.5492130949      1.19e-02  
    3    -307.6291041666      7.37e-03  
    4    -307.6626637329      1.46e-03  
    5    -307.6645186475      4.45e-04  
    6    -307.6648960968      1.02e-04  
    7    -307.6649276164      2.54e-05  
    8    -307.6649293815      6.59e-06  
    9    -307.6649294915      1.40e-06  
   10    -307.6649294968      4.94e-07  
   11    -307.6649294977      1.24e-07  
   12    -307.6649294977      1.92e-08  
   13    -307.6649294978      1.80e-09  Convergence criterion met
 ---------------------------------------
 SCF time:   CPU 2.55s  wall 0.00s 
 SCF   energy in the final basis set =     -307.6649294978
 Total energy in the final basis set =     -307.6649294978


 ------------------------------------------------------------------------------

   CCMAN2: suite of methods based on coupled cluster
           and equation of motion theories.

   Components:
   * libvmm-1.3-trunk
     by Evgeny Epifanovsky, Ilya Kaliman.
   * libtensor-2.5-trunk
     by Evgeny Epifanovsky, Michael Wormit, Dmitry Zuev, Sam Manzer, 
        Ilya Kaliman.
   * libcc-2.5-trunk
     by Evgeny Epifanovsky, Arik Landau, Tomasz Kus, Kirill Khistyaev, 
        Dmitry Zuev, Prashant Manohar, Xintian Feng, Anna Krylov, 
        Matthew Goldey, Alec White, Thomas Jagau, Kaushik Nanda, 
        Anastasia Gunina, Alexander Kunitsa, Joonho Lee.

   CCMAN original authors:
   Anna I. Krylov, C. David Sherrill, Steven R. Gwaltney,
   Edward F. C. Byrd (2000)
   Sergey V. Levchenko, Lyudmila V. Slipchenko, Tao Wang,
   Ana-Maria C. Cristian (2003)
   Piotr A. Pieniazek, C. Melania Oana, Evgeny Epifanovsky (2007)
   Prashant Manohar (2009)

 ------------------------------------------------------------------------------


 Allocating and initializing 63808MB of RAM...
 Calculation will run on 6 cores.


 Alpha MOs, Restricted
 -- Occupied --                  
-26.386 -26.386 -15.793 -15.792  -1.733  -1.677  -1.405  -0.963
  1 B1    1 A1    2 A1    2 B1    3 A1    3 B1    4 A1    4 B1                 
 -0.838  -0.813  -0.789  -0.730  -0.710  -0.611  -0.567  -0.561
  5 A1    6 A1    1 B2    1 A2    5 B1    7 A1    6 B1    2 B2                 
 -- Virtual --                   
  0.067   0.094   0.140   0.142   0.158   0.190   0.203   0.224
  2 A2    8 A1    7 B1    9 A1    3 B2    8 B1   10 A1    3 A2                 
  0.229   0.297   0.308   0.324   0.344   0.399   0.408   0.420
 11 A1   12 A1    9 B1    4 B2   10 B1   13 A1    4 A2   11 B1                 
  0.479   0.494   0.570   0.638   0.861   0.895   0.930   0.972
 12 B1   14 A1   13 B1   14 B1   15 A1    5 B2   16 A1   15 B1                 
  0.988   1.138   1.191   1.391   1.428   1.478   1.536   1.573
  5 A2   16 B1   17 A1   18 A1   17 B1    6 B2   19 A1    6 A2                 
  1.614   1.767   1.852   1.988   2.010   2.111   2.270   2.359
 18 B1   19 B1    7 B2   20 A1    8 B2   21 A1   20 B1    7 A2                 
  2.390   2.625   2.676   2.907   2.964   3.262   3.891   3.966
 22 A1   23 A1   21 B1   22 B1    8 A2   23 B1   24 A1    9 B2                 
  4.069   4.133   4.155   4.160   4.181   4.215   4.259   4.329
 24 B1    9 A2   10 B2   25 A1   25 B1   10 A2   26 A1   11 B2                 
  4.339   4.413   4.442   4.978   5.242   5.668   6.814   6.833
 27 A1   11 A2   26 B1   27 B1   28 A1   28 B1   29 A1   12 B2                 
  6.896   7.034   7.056   7.312  36.483  36.993  68.676  68.702
 12 A2   29 B1   30 A1   30 B1   31 A1   31 B1   32 A1   32 B1                 

 Beta MOs, Restricted
 -- Occupied --                  
-26.386 -26.386 -15.793 -15.792  -1.733  -1.677  -1.405  -0.963
  1 B1    1 A1    2 A1    2 B1    3 A1    3 B1    4 A1    4 B1                 
 -0.838  -0.813  -0.789  -0.730  -0.710  -0.611  -0.567  -0.561
  5 A1    6 A1    1 B2    1 A2    5 B1    7 A1    6 B1    2 B2                 
 -- Virtual --                   
  0.067   0.094   0.140   0.142   0.158   0.190   0.203   0.224
  2 A2    8 A1    7 B1    9 A1    3 B2    8 B1   10 A1    3 A2                 
  0.229   0.297   0.308   0.324   0.344   0.399   0.408   0.420
 11 A1   12 A1    9 B1    4 B2   10 B1   13 A1    4 A2   11 B1                 
  0.479   0.494   0.570   0.638   0.861   0.895   0.930   0.972
 12 B1   14 A1   13 B1   14 B1   15 A1    5 B2   16 A1   15 B1                 
  0.988   1.138   1.191   1.391   1.428   1.478   1.536   1.573
  5 A2   16 B1   17 A1   18 A1   17 B1    6 B2   19 A1    6 A2                 
  1.614   1.767   1.852   1.988   2.010   2.111   2.270   2.359
 18 B1   19 B1    7 B2   20 A1    8 B2   21 A1   20 B1    7 A2                 
  2.390   2.625   2.676   2.907   2.964   3.262   3.891   3.966
 22 A1   23 A1   21 B1   22 B1    8 A2   23 B1   24 A1    9 B2                 
  4.069   4.133   4.155   4.160   4.181   4.215   4.259   4.329
 24 B1    9 A2   10 B2   25 A1   25 B1   10 A2   26 A1   11 B2                 
  4.339   4.413   4.442   4.978   5.242   5.668   6.814   6.833
 27 A1   11 A2   26 B1   27 B1   28 A1   28 B1   29 A1   12 B2                 
  6.896   7.034   7.056   7.312  36.483  36.993  68.676  68.702
 12 A2   29 B1   30 A1   30 B1   31 A1   31 B1   32 A1   32 B1                 

 Occupation and symmetry of molecular orbitals

 Point group: C2v (4 irreducible representations).

                           A1   A2   B1   B2    All 
 ----------------------------------------------------
 All molecular orbitals:
  - Alpha                  32   12   32   12    88  
  - Beta                   32   12   32   12    88  
 ----------------------------------------------------
 Alpha orbitals:
  - Frozen occupied        2    0    2    0     4   
  - Active occupied        5    1    4    2     12  
  - Active virtual         25   11   26   10    72  
  - Frozen virtual         0    0    0    0     0   
 ----------------------------------------------------
 Beta orbitals:
  - Frozen occupied        2    0    2    0     4   
  - Active occupied        5    1    4    2     12  
  - Active virtual         25   11   26   10    72  
  - Frozen virtual         0    0    0    0     0   
 ----------------------------------------------------

 Import integrals:   CPU 0.00 s  wall 0.00 s

 Import integrals:   CPU 8.94 s  wall 2.53 s

 MP2 amplitudes:   CPU 0.39 s  wall 0.36 s

Running a double precision version
           CCSD T amplitudes will be solved using DIIS.

           Start     Size      MaxIter   EConv     TConv     
           3         7         100       1.00e-07  1.00e-05  
 ------------------------------------------------------------------------------
           Energy (a.u.)   Ediff      Tdiff       Comment
 ------------------------------------------------------------------------------
          -308.43299556                           
     1    -308.40681222   2.62e-02   7.16e-01     
     2    -308.43613427   2.93e-02   9.60e-02     
     3    -308.43293548   3.20e-03   4.62e-02     
     4    -308.43627448   3.34e-03   2.10e-02     Switched to DIIS steps.
     5    -308.43745121   1.18e-03   1.22e-02     
     6    -308.43755400   1.03e-04   2.69e-03     
     7    -308.43756366   9.66e-06   1.16e-03     
     8    -308.43756800   4.34e-06   3.73e-04     
     9    -308.43757176   3.76e-06   2.19e-04     
    10    -308.43757236   5.97e-07   5.81e-05     
    11    -308.43757229   6.94e-08   2.40e-05     
    12    -308.43757245   1.62e-07   1.37e-05     
    13    -308.43757230   1.55e-07   4.57e-06     
    14    -308.43757233   3.66e-08   2.47e-06     
 ------------------------------------------------------------------------------
          -308.43757233                           CCSD T converged.

End of double precision
 SCF energy                 = -307.66492950
 MP2 energy                 = -308.43299556
 CCSD correlation energy     =   -0.77264284
 CCSD total energy           = -308.43757233

 CCSD  T1^2 = 0.0154  T2^2 = 0.2165  Leading amplitudes:

 Amplitude    Orbitals with energies
 -0.0468       1 (A2) A                  ->    2 (A2) A                   
              -0.7303                          0.0670                     
 -0.0468       1 (A2) B                  ->    2 (A2) B                   
              -0.7303                          0.0670                     
 -0.0237       6 (B1) A                  ->    11 (B1) A                  
              -0.5674                          0.4195                     
 -0.0237       6 (B1) B                  ->    11 (B1) B                  
              -0.5674                          0.4195                     

 Amplitude    Orbitals with energies
 -0.1136       2 (B2) A      2 (B2) B    ->    2 (A2) A      2 (A2) B     
              -0.5609       -0.5609            0.0670        0.0670       
  0.1136       2 (B2) A      2 (B2) B    ->    2 (A2) B      2 (A2) A     
              -0.5609       -0.5609            0.0670        0.0670       
  0.1136       2 (B2) B      2 (B2) A    ->    2 (A2) A      2 (A2) B     
              -0.5609       -0.5609            0.0670        0.0670       
 -0.1136       2 (B2) B      2 (B2) A    ->    2 (A2) B      2 (A2) A     
              -0.5609       -0.5609            0.0670        0.0670       

 Computing CCSD intemediates for later calculations in double precision
 Finished.

Running a double precision version
           CCSD Lambda amplitudes will be solved using DIIS.
           Start     Size      MaxIter   EConv     LConv     
           3         7         100       1.00e-07  1.00e-05  
 ------------------------------------------------------------------------------
            Enorm      Ldiff       Comment
 ------------------------------------------------------------------------------
     1     5.65e-02   3.40e-02     
     2     1.92e-02   7.99e-03     
     3     8.32e-03   5.76e-04     
     4     4.14e-03   1.49e-03     Switched to DIIS steps.
     5     1.30e-03   7.75e-04     
     6     6.40e-04   1.94e-04     
     7     1.85e-04   5.41e-05     
     8     7.77e-05   3.18e-06     
     9     2.32e-05   6.47e-06     
    10     1.12e-05   9.46e-07     
    11     5.49e-06   2.30e-07     
    12     2.36e-06   1.22e-07     
    13     9.79e-07   1.54e-07     
    14     3.78e-07   1.62e-08     
    15     1.51e-07   9.26e-09     
    16     7.42e-08   1.05e-08     
 ------------------------------------------------------------------------------
                                   CCSD Lambda converged.

 Computing density matrices in double precision...
           Orbital response amplitudes will be solved using DIIS.
           Start     Size      MaxIter   EConv     LConv     
           3         7         100       1.00e-06  1.00e-06  
 ------------------------------------------------------------------------------
            Enorm      Ldiff       Comment
 ------------------------------------------------------------------------------
     1     9.83e-02   5.15e-03     
     2     8.15e-02   2.32e-02     
     3     9.19e-02   3.40e-02     
     4     6.72e-03   4.27e-02     Switched to DIIS steps.
     5     5.69e-04   1.03e-03     
     6     1.52e-04   1.01e-04     
     7     2.28e-05   1.91e-05     
     8     3.71e-06   7.24e-07     
     9     8.63e-07   6.66e-07     
 ------------------------------------------------------------------------------
                                   Orbital response converged.

 Computing density matrices... Done.
 CCSD calculation:   CPU 50.59 s  wall 11.90 s

 Transferring MO TPDM to AO TPDM
 Transferring g2_o1o1o1o1
 Transferring g2_o1o1o1v1
 Transferring g2_o1o1v1v1
 Transferring g2_o1v1o1v1
 Transferring g2_o1v1v1v1
 Transferring g2_v1v1v1v1
 Adding separable TPDM
 Computing TPDM gradient
 --------------------------------------------------------
 2e gradient
  Atom          X               Y               Z
 --------------------------------------------------------
    1        -11.343168        0.000000       -9.533002  
    2         11.343168       -0.000000       -9.533002  
    3         10.456656        0.000000        9.533002  
    4        -10.456656       -0.000000        9.533002  
 --------------------------------------------------------
 --------------------------------------------------------
 Final gradient
  Atom          X               Y               Z
 --------------------------------------------------------
    1        -11.343168        0.000000       -9.533002  
    2         11.343168       -0.000000       -9.533002  
    3         10.456656        0.000000        9.533002  
    4        -10.456656       -0.000000        9.533002  
 --------------------------------------------------------
 Analytic gradient from two-electron contribution:   CPU 102.27 s  wall 27.49 s

 Total ccman2 time:   CPU 169.55 s  wall 44.61 s


 --------------------------------------------------------------
             Orbital Energies (a.u.) and Symmetries
 --------------------------------------------------------------

 Alpha MOs, Restricted
 -- Occupied --                  
-26.386 -15.793 -26.386 -15.792  -1.733  -1.405  -0.838  -0.813
  1 A1    2 A1    1 B1    2 B1    3 A1    4 A1    5 A1    6 A1                 
 -0.611  -0.730  -1.677  -0.963  -0.710  -0.567  -0.789  -0.561
  7 A1    1 A2    3 B1    4 B1    5 B1    6 B1    1 B2    2 B2                 
 -- Virtual --                   
  0.094   0.142   0.203   0.229   0.297   0.399   0.494   0.861
  8 A1    9 A1   10 A1   11 A1   12 A1   13 A1   14 A1   15 A1                 
  0.930   1.191   1.391   1.536   1.988   2.111   2.390   2.625
 16 A1   17 A1   18 A1   19 A1   20 A1   21 A1   22 A1   23 A1                 
  3.891   4.160   4.259   4.339   5.242   6.814   7.056  36.483
 24 A1   25 A1   26 A1   27 A1   28 A1   29 A1   30 A1   31 A1                 
 68.676   0.067   0.224   0.408   0.988   1.573   2.359   2.964
 32 A1    2 A2    3 A2    4 A2    5 A2    6 A2    7 A2    8 A2                 
  4.133   4.215   4.413   6.896   0.140   0.190   0.308   0.344
  9 A2   10 A2   11 A2   12 A2    7 B1    8 B1    9 B1   10 B1                 
  0.420   0.479   0.570   0.638   0.972   1.138   1.428   1.614
 11 B1   12 B1   13 B1   14 B1   15 B1   16 B1   17 B1   18 B1                 
  1.767   2.270   2.676   2.907   3.262   4.069   4.181   4.442
 19 B1   20 B1   21 B1   22 B1   23 B1   24 B1   25 B1   26 B1                 
  4.978   5.668   7.034   7.312  36.993  68.702   0.158   0.324
 27 B1   28 B1   29 B1   30 B1   31 B1   32 B1    3 B2    4 B2                 
  0.895   1.478   1.852   2.010   3.966   4.155   4.329   6.833
  5 B2    6 B2    7 B2    8 B2    9 B2   10 B2   11 B2   12 B2                 

 Beta MOs, Restricted
 -- Occupied --                  
-26.386 -15.793 -26.386 -15.792  -1.733  -1.405  -0.838  -0.813
  1 A1    2 A1    1 B1    2 B1    3 A1    4 A1    5 A1    6 A1                 
 -0.611  -0.730  -1.677  -0.963  -0.710  -0.567  -0.789  -0.561
  7 A1    1 A2    3 B1    4 B1    5 B1    6 B1    1 B2    2 B2                 
 -- Virtual --                   
  0.094   0.142   0.203   0.229   0.297   0.399   0.494   0.861
  8 A1    9 A1   10 A1   11 A1   12 A1   13 A1   14 A1   15 A1                 
  0.930   1.191   1.391   1.536   1.988   2.111   2.390   2.625
 16 A1   17 A1   18 A1   19 A1   20 A1   21 A1   22 A1   23 A1                 
  3.891   4.160   4.259   4.339   5.242   6.814   7.056  36.483
 24 A1   25 A1   26 A1   27 A1   28 A1   29 A1   30 A1   31 A1                 
 68.676   0.067   0.224   0.408   0.988   1.573   2.359   2.964
 32 A1    2 A2    3 A2    4 A2    5 A2    6 A2    7 A2    8 A2                 
  4.133   4.215   4.413   6.896   0.140   0.190   0.308   0.344
  9 A2   10 A2   11 A2   12 A2    7 B1    8 B1    9 B1   10 B1                 
  0.420   0.479   0.570   0.638   0.972   1.138   1.428   1.614
 11 B1   12 B1   13 B1   14 B1   15 B1   16 B1   17 B1   18 B1                 
  1.767   2.270   2.676   2.907   3.262   4.069   4.181   4.442
 19 B1   20 B1   21 B1   22 B1   23 B1   24 B1   25 B1   26 B1                 
  4.978   5.668   7.034   7.312  36.993  68.702   0.158   0.324
 27 B1   28 B1   29 B1   30 B1   31 B1   32 B1    3 B2    4 B2                 
  0.895   1.478   1.852   2.010   3.966   4.155   4.329   6.833
  5 B2    6 B2    7 B2    8 B2    9 B2   10 B2   11 B2   12 B2                 
 --------------------------------------------------------------

          Ground-State Mulliken Net Atomic Charges

     Atom                 Charge (a.u.)
  ----------------------------------------
      1 N                     0.037819
      2 N                     0.037819
      3 F                    -0.037819
      4 F                    -0.037819
  ----------------------------------------
  Sum of atomic charges =    -0.000000

 -----------------------------------------------------------------
                    Cartesian Multipole Moments
 -----------------------------------------------------------------
    Charge (ESU x 10^10)
                 0.0000
    Dipole Moment (Debye)
         X      -0.0000      Y      -0.0000      Z       0.2233
       Tot       0.2233
    Quadrupole Moments (Debye-Ang)
        XX     -22.4901     XY      -0.0000     YY     -19.8026
        XZ      -0.0000     YZ      -0.0000     ZZ     -22.2683
    Octopole Moments (Debye-Ang^2)
       XXX      -0.0000    XXY      -0.0000    XYY      -0.0000
       YYY      -0.0000    XXZ      -2.8207    XYZ       0.0000
       YYZ      -2.1096    XZZ      -0.0000    YZZ      -0.0000
       ZZZ      -9.3630
    Hexadecapole Moments (Debye-Ang^3)
      XXXX    -124.5884   XXXY      -0.0000   XXYY     -22.6807
      XYYY      -0.0000   YYYY     -14.4876   XXXZ      -0.0000
      XXYZ       0.0000   XYYZ      -0.0000   YYYZ      -0.0000
      XXZZ     -33.3884   XYZZ      -0.0000   YYZZ     -13.8223
      XZZZ      -0.0000   YZZZ       0.0000   ZZZZ     -67.8141
 -----------------------------------------------------------------
 DrvMan completing analytic gradient of the correlated energy
 Correlated dipole moment
            1
    1  -0.0000000
    2  -0.0000000
    3   0.0878504
 Energy read as -308.437572334
 Full Analytical Gradient: (in a.u., or Hartree/Bohr)
             1             2             3             4
    1    0.00006654   -0.00006654   -0.00005261    0.00005261
    2    0.00000000   -0.00000000   -0.00000000    0.00000000
    3    0.00005143    0.00005143   -0.00005143   -0.00005143
 Gradient time:  CPU 1.46 s  wall 1.47 s
 ######################################################
 ######################################################
 # Starting finite difference calculation for IDERIV  #
 Finite diff step size:  1.88973e-03 a.u.
 ----------------------------------------------------------------
             Standard Nuclear Orientation (Angstroms)
    I     Atom           X                Y                Z
 ----------------------------------------------------------------
    1      N       0.6124460000     0.0000000000     0.7036846814
    2      N      -0.6114460000    -0.0000000000     0.7036846814
    3      F      -1.1804971613    -0.0000000000    -0.5473103077
    4      F       1.1804971613     0.0000000000    -0.5473103077
 ----------------------------------------------------------------
 Nuclear Repulsion Energy =   118.3674767981 hartrees
 There are       16 alpha and       16 beta electrons

                       Distance Matrix (Angstroms)
             N (  1)   N (  2)   F (  3)
   N (  2)  1.223892
   F (  3)  2.186237  1.374339
   F (  4)  1.373925  2.185417  2.360994

 Requested basis set is 6-311++G(d,p)
 There are 24 shells and 88 basis functions
 A cutoff of  1.0D-14 yielded    296 shell pairs
 There are      4027 function pairs (      4409 Cartesian)
 Smallest overlap matrix eigenvalue = 1.78E-04
 Guess MOs from SCF MO coefficient file

 -----------------------------------------------------------------------
  General SCF calculation program by
  Eric Jon Sundstrom, Paul Horn, Yuezhi Mao, Dmitri Zuev, Alec White,
  David Stuck, Shaama M.S., Shane Yost, Joonho Lee, David Small,
  Daniel Levine, Susi Lehtola, Hugh Burton, Evgeny Epifanovsky
 -----------------------------------------------------------------------
 Hartree-Fock
 using 6 threads for integral computing
 -------------------------------------------------------
 OpenMP Integral computing Module                
 Release: version 2.0, May 2017, Q-Chem Inc. Pleasanton 
 -------------------------------------------------------
 A restricted SCF calculation will be
 performed using DIIS
 SCF converges when DIIS error is below 1.0e-08
 ---------------------------------------
  Cycle       Energy         DIIS error
 ---------------------------------------
    1    -307.6648351924      3.55e-05  
    2    -307.6648362743      9.63e-06  
    3    -307.6648363662      5.55e-06  
    4    -307.6648363908      1.37e-06  
    5    -307.6648363935      4.50e-07  
    6    -307.6648363941      1.65e-07  
    7    -307.6648363941      6.81e-08  
    8    -307.6648363942      2.47e-08  
    9    -307.6648363942      6.13e-09  Convergence criterion met
 ---------------------------------------
 SCF time:   CPU 2.05s  wall 1.00s 
 SCF   energy in the final basis set =     -307.6648363942
 Total energy in the final basis set =     -307.6648363942


 ------------------------------------------------------------------------------

   CCMAN2: suite of methods based on coupled cluster
           and equation of motion theories.

   Components:
   * libvmm-1.3-trunk
     by Evgeny Epifanovsky, Ilya Kaliman.
   * libtensor-2.5-trunk
     by Evgeny Epifanovsky, Michael Wormit, Dmitry Zuev, Sam Manzer, 
        Ilya Kaliman.
   * libcc-2.5-trunk
     by Evgeny Epifanovsky, Arik Landau, Tomasz Kus, Kirill Khistyaev, 
        Dmitry Zuev, Prashant Manohar, Xintian Feng, Anna Krylov, 
        Matthew Goldey, Alec White, Thomas Jagau, Kaushik Nanda, 
        Anastasia Gunina, Alexander Kunitsa, Joonho Lee.

   CCMAN original authors:
   Anna I. Krylov, C. David Sherrill, Steven R. Gwaltney,
   Edward F. C. Byrd (2000)
   Sergey V. Levchenko, Lyudmila V. Slipchenko, Tao Wang,
   Ana-Maria C. Cristian (2003)
   Piotr A. Pieniazek, C. Melania Oana, Evgeny Epifanovsky (2007)
   Prashant Manohar (2009)

 ------------------------------------------------------------------------------


 Allocating and initializing 63808MB of RAM...
 Calculation will run on 6 cores.


 Alpha MOs, Restricted
 -- Occupied --                  
-26.386 -26.386 -15.793 -15.792  -1.733  -1.677  -1.404  -0.963
  1 A     2 A     3 A     4 A     5 A     6 A     7 A     8 A                  
 -0.838  -0.813  -0.789  -0.730  -0.710  -0.611  -0.568  -0.561
  9 A    10 A    11 A    12 A    13 A    14 A    15 A    16 A                  
 -- Virtual --                   
  0.067   0.094   0.140   0.142   0.158   0.190   0.203   0.224
 17 A    18 A    19 A    20 A    21 A    22 A    23 A    24 A                  
  0.229   0.297   0.308   0.324   0.344   0.399   0.408   0.419
 25 A    26 A    27 A    28 A    29 A    30 A    31 A    32 A                  
  0.479   0.494   0.569   0.638   0.861   0.895   0.930   0.971
 33 A    34 A    35 A    36 A    37 A    38 A    39 A    40 A                  
  0.988   1.137   1.191   1.391   1.428   1.478   1.535   1.573
 41 A    42 A    43 A    44 A    45 A    46 A    47 A    48 A                  
  1.613   1.767   1.852   1.988   2.011   2.111   2.270   2.359
 49 A    50 A    51 A    52 A    53 A    54 A    55 A    56 A                  
  2.391   2.624   2.676   2.906   2.963   3.260   3.891   3.965
 57 A    58 A    59 A    60 A    61 A    62 A    63 A    64 A                  
  4.069   4.133   4.154   4.160   4.181   4.215   4.258   4.329
 65 A    66 A    67 A    68 A    69 A    70 A    71 A    72 A                  
  4.338   4.413   4.442   4.979   5.242   5.669   6.814   6.833
 73 A    74 A    75 A    76 A    77 A    78 A    79 A    80 A                  
  6.896   7.034   7.056   7.312  36.484  36.989  68.676  68.702
 81 A    82 A    83 A    84 A    85 A    86 A    87 A    88 A                  

 Beta MOs, Restricted
 -- Occupied --                  
-26.386 -26.386 -15.793 -15.792  -1.733  -1.677  -1.404  -0.963
  1 A     2 A     3 A     4 A     5 A     6 A     7 A     8 A                  
 -0.838  -0.813  -0.789  -0.730  -0.710  -0.611  -0.568  -0.561
  9 A    10 A    11 A    12 A    13 A    14 A    15 A    16 A                  
 -- Virtual --                   
  0.067   0.094   0.140   0.142   0.158   0.190   0.203   0.224
 17 A    18 A    19 A    20 A    21 A    22 A    23 A    24 A                  
  0.229   0.297   0.308   0.324   0.344   0.399   0.408   0.419
 25 A    26 A    27 A    28 A    29 A    30 A    31 A    32 A                  
  0.479   0.494   0.569   0.638   0.861   0.895   0.930   0.971
 33 A    34 A    35 A    36 A    37 A    38 A    39 A    40 A                  
  0.988   1.137   1.191   1.391   1.428   1.478   1.535   1.573
 41 A    42 A    43 A    44 A    45 A    46 A    47 A    48 A                  
  1.613   1.767   1.852   1.988   2.011   2.111   2.270   2.359
 49 A    50 A    51 A    52 A    53 A    54 A    55 A    56 A                  
  2.391   2.624   2.676   2.906   2.963   3.260   3.891   3.965
 57 A    58 A    59 A    60 A    61 A    62 A    63 A    64 A                  
  4.069   4.133   4.154   4.160   4.181   4.215   4.258   4.329
 65 A    66 A    67 A    68 A    69 A    70 A    71 A    72 A                  
  4.338   4.413   4.442   4.979   5.242   5.669   6.814   6.833
 73 A    74 A    75 A    76 A    77 A    78 A    79 A    80 A                  
  6.896   7.034   7.056   7.312  36.484  36.989  68.676  68.702
 81 A    82 A    83 A    84 A    85 A    86 A    87 A    88 A                  

 Occupation and symmetry of molecular orbitals

 Point group: C1 (1 irreducible representation).

                           A     All 
 -------------------------------------
 All molecular orbitals:
  - Alpha                  88    88  
  - Beta                   88    88  
 -------------------------------------
 Alpha orbitals:
  - Frozen occupied        4     4   
  - Active occupied        12    12  
  - Active virtual         72    72  
  - Frozen virtual         0     0   
 -------------------------------------
 Beta orbitals:
  - Frozen occupied        4     4   
  - Active occupied        12    12  
  - Active virtual         72    72  
  - Frozen virtual         0     0   
 -------------------------------------

 Import integrals:   CPU 0.00 s  wall 0.00 s

 Import integrals:   CPU 9.80 s  wall 3.62 s

 MP2 amplitudes:   CPU 0.07 s  wall 0.05 s

Running a double precision version
           CCSD T amplitudes will be solved using DIIS.

           Start     Size      MaxIter   EConv     TConv     
           3         7         100       1.00e-07  1.00e-05  
 ------------------------------------------------------------------------------
           Energy (a.u.)   Ediff      Tdiff       Comment
 ------------------------------------------------------------------------------
          -308.43301536                           
     1    -308.40679156   2.62e-02   7.16e-01     
     2    -308.43613608   2.93e-02   9.60e-02     
     3    -308.43292982   3.21e-03   4.62e-02     
     4    -308.43627226   3.34e-03   2.11e-02     Switched to DIIS steps.
     5    -308.43744975   1.18e-03   1.23e-02     
     6    -308.43755262   1.03e-04   2.70e-03     
     7    -308.43756219   9.58e-06   1.16e-03     
     8    -308.43756649   4.29e-06   3.72e-04     
     9    -308.43757024   3.76e-06   2.19e-04     
    10    -308.43757084   5.96e-07   5.81e-05     
    11    -308.43757077   6.81e-08   2.39e-05     
    12    -308.43757093   1.62e-07   1.36e-05     
    13    -308.43757078   1.54e-07   4.55e-06     
    14    -308.43757081   3.64e-08   2.46e-06     
 ------------------------------------------------------------------------------
          -308.43757081                           CCSD T converged.

End of double precision
 SCF energy                 = -307.66483639
 MP2 energy                 = -308.43301536
 CCSD correlation energy     =   -0.77273442
 CCSD total energy           = -308.43757081

 CCSD  T1^2 = 0.0154  T2^2 = 0.2166  Leading amplitudes:

 Amplitude    Orbitals with energies
 -0.0469       12 (A) A                  ->    17 (A) A                   
              -0.7303                          0.0667                     
 -0.0469       12 (A) B                  ->    17 (A) B                   
              -0.7303                          0.0667                     
 -0.0237       15 (A) A                  ->    32 (A) A                   
              -0.5677                          0.4194                     
 -0.0237       15 (A) B                  ->    32 (A) B                   
              -0.5677                          0.4194                     

 Amplitude    Orbitals with energies
 -0.1139       16 (A) A      16 (A) B    ->    17 (A) A      17 (A) B     
              -0.5605       -0.5605            0.0667        0.0667       
  0.1139       16 (A) A      16 (A) B    ->    17 (A) B      17 (A) A     
              -0.5605       -0.5605            0.0667        0.0667       
  0.1139       16 (A) B      16 (A) A    ->    17 (A) A      17 (A) B     
              -0.5605       -0.5605            0.0667        0.0667       
 -0.1139       16 (A) B      16 (A) A    ->    17 (A) B      17 (A) A     
              -0.5605       -0.5605            0.0667        0.0667       

 Computing CCSD intemediates for later calculations in double precision
 Finished.

Running a double precision version
           CCSD Lambda amplitudes will be solved using DIIS.
           Start     Size      MaxIter   EConv     LConv     
           3         7         100       1.00e-07  1.00e-05  
 ------------------------------------------------------------------------------
            Enorm      Ldiff       Comment
 ------------------------------------------------------------------------------
     1     5.66e-02   3.40e-02     
     2     1.92e-02   7.99e-03     
     3     8.33e-03   5.76e-04     
     4     4.14e-03   1.49e-03     Switched to DIIS steps.
     5     1.30e-03   7.75e-04     
     6     6.40e-04   1.95e-04     
     7     1.85e-04   5.40e-05     
     8     7.78e-05   3.24e-06     
     9     2.32e-05   6.52e-06     
    10     1.11e-05   9.61e-07     
    11     5.47e-06   2.37e-07     
    12     2.36e-06   1.17e-07     
    13     9.81e-07   1.53e-07     
    14     3.78e-07   1.61e-08     
    15     1.51e-07   9.33e-09     
    16     7.43e-08   1.04e-08     
 ------------------------------------------------------------------------------
                                   CCSD Lambda converged.

 Computing density matrices in double precision...
           Orbital response amplitudes will be solved using DIIS.
           Start     Size      MaxIter   EConv     LConv     
           3         7         100       1.00e-06  1.00e-06  
 ------------------------------------------------------------------------------
            Enorm      Ldiff       Comment
 ------------------------------------------------------------------------------
     1     9.84e-02   5.20e-03     
     2     8.16e-02   2.33e-02     
     3     9.20e-02   3.41e-02     
     4     6.73e-03   4.28e-02     Switched to DIIS steps.
     5     5.69e-04   1.04e-03     
     6     1.56e-04   1.01e-04     
     7     5.62e-05   1.90e-05     
     8     4.68e-05   2.91e-07     
     9     2.83e-06   9.04e-08     
    10     1.19e-06   4.37e-07     
    11     5.61e-07   4.21e-08     
 ------------------------------------------------------------------------------
                                   Orbital response converged.

 Computing density matrices... Done.
 CCSD calculation:   CPU 321.69 s  wall 62.06 s

 Transferring MO TPDM to AO TPDM
 Transferring g2_o1o1o1o1
 Transferring g2_o1o1o1v1
 Transferring g2_o1o1v1v1
 Transferring g2_o1v1o1v1
 Transferring g2_o1v1v1v1
 Transferring g2_v1v1v1v1
 Adding separable TPDM
 Computing TPDM gradient
 --------------------------------------------------------
 2e gradient
  Atom          X               Y               Z
 --------------------------------------------------------
    1        -11.333288        0.000000       -9.539204  
    2         11.328686       -0.000000       -9.531793  
    3         10.455746        0.000000        9.531710  
    4        -10.451144       -0.000000        9.539288  
 --------------------------------------------------------
 --------------------------------------------------------
 Final gradient
  Atom          X               Y               Z
 --------------------------------------------------------
    1        -11.333288        0.000000       -9.539204  
    2         11.328686       -0.000000       -9.531793  
    3         10.455746        0.000000        9.531710  
    4        -10.451144       -0.000000        9.539288  
 --------------------------------------------------------
 Analytic gradient from two-electron contribution:   CPU 88.23 s  wall 24.23 s

 Total ccman2 time:   CPU 425.62 s  wall 91.91 s


 --------------------------------------------------------------

                    Orbital Energies (a.u.)
 --------------------------------------------------------------

 Alpha MOs
 -- Occupied --
-26.386 -26.386 -15.793 -15.792  -1.733  -1.677  -1.404  -0.963
 -0.838  -0.813  -0.789  -0.730  -0.710  -0.611  -0.568  -0.561
 -- Virtual --
  0.067   0.094   0.140   0.142   0.158   0.190   0.203   0.224
  0.229   0.297   0.308   0.324   0.344   0.399   0.408   0.419
  0.479   0.494   0.569   0.638   0.861   0.895   0.930   0.971
  0.988   1.137   1.191   1.391   1.428   1.478   1.535   1.573
  1.613   1.767   1.852   1.988   2.011   2.111   2.270   2.359
  2.391   2.624   2.676   2.906   2.963   3.260   3.891   3.965
  4.069   4.133   4.154   4.160   4.181   4.215   4.258   4.329
  4.338   4.413   4.442   4.979   5.242   5.669   6.814   6.833
  6.896   7.034   7.056   7.312  36.484  36.989  68.676  68.702
 --------------------------------------------------------------

          Ground-State Mulliken Net Atomic Charges

     Atom                 Charge (a.u.)
  ----------------------------------------
      1 N                     0.037678
      2 N                     0.037627
      3 F                    -0.037721
      4 F                    -0.037584
  ----------------------------------------
  Sum of atomic charges =     0.000000

 -----------------------------------------------------------------
                    Cartesian Multipole Moments
 -----------------------------------------------------------------
    Charge (ESU x 10^10)
                 0.0000
    Dipole Moment (Debye)
         X       0.0020      Y      -0.0000      Z       0.2217
       Tot       0.2217
    Quadrupole Moments (Debye-Ang)
        XX     -22.4889     XY       0.0000     YY     -19.8049
        XZ       0.0006     YZ      -0.0000     ZZ     -22.2704
    Octopole Moments (Debye-Ang^2)
       XXX      -0.0130    XXY      -0.0000    XYY      -0.0040
       YYY       0.0000    XXZ      -2.8238    XYZ      -0.0000
       YYZ      -2.1126    XZZ      -0.0047    YZZ      -0.0000
       ZZZ      -9.3685
    Hexadecapole Moments (Debye-Ang^3)
      XXXX    -124.6213   XXXY       0.0000   XXYY     -22.6870
      XYYY      -0.0000   YYYY     -14.4920   XXXZ      -0.0107
      XXYZ       0.0000   XYYZ      -0.0038   YYYZ      -0.0000
      XXZZ     -33.3994   XYZZ       0.0000   YYZZ     -13.8253
      XZZZ      -0.0111   YZZZ      -0.0000   ZZZZ     -67.8211
 -----------------------------------------------------------------
 DrvMan completing analytic gradient of the correlated energy
 Correlated dipole moment
            1
    1   0.0007859
    2  -0.0000000
    3   0.0872058
 Energy read as -308.437570815
 Full Analytical Gradient: (in a.u., or Hartree/Bohr)
             1             2             3             4
    1    0.00154427   -0.00128911   -0.00017608   -0.00007907
    2    0.00000000    0.00000000    0.00000000   -0.00000000
    3    0.00009389   -0.00002633   -0.00013781    0.00007025
 Gradient time:  CPU 1.46 s  wall 1.51 s
 ----------------------------------------------------------------
             Standard Nuclear Orientation (Angstroms)
    I     Atom           X                Y                Z
 ----------------------------------------------------------------
    1      N       0.6104460000     0.0000000000     0.7036846814
    2      N      -0.6114460000    -0.0000000000     0.7036846814
    3      F      -1.1804971613    -0.0000000000    -0.5473103077
    4      F       1.1804971613     0.0000000000    -0.5473103077
 ----------------------------------------------------------------
 Nuclear Repulsion Energy =   118.3989851838 hartrees
 There are       16 alpha and       16 beta electrons

                       Distance Matrix (Angstroms)
             N (  1)   N (  2)   F (  3)
   N (  2)  1.221892
   F (  3)  2.184597  1.374339
   F (  4)  1.374753  2.185417  2.360994

 Requested basis set is 6-311++G(d,p)
 There are 24 shells and 88 basis functions
 A cutoff of  1.0D-14 yielded    296 shell pairs
 There are      4027 function pairs (      4409 Cartesian)
 Smallest overlap matrix eigenvalue = 1.77E-04
 Guess MOs from SCF MO coefficient file

 -----------------------------------------------------------------------
  General SCF calculation program by
  Eric Jon Sundstrom, Paul Horn, Yuezhi Mao, Dmitri Zuev, Alec White,
  David Stuck, Shaama M.S., Shane Yost, Joonho Lee, David Small,
  Daniel Levine, Susi Lehtola, Hugh Burton, Evgeny Epifanovsky
 -----------------------------------------------------------------------
 Hartree-Fock
 using 6 threads for integral computing
 -------------------------------------------------------
 OpenMP Integral computing Module                
 Release: version 2.0, May 2017, Q-Chem Inc. Pleasanton 
 -------------------------------------------------------
 A restricted SCF calculation will be
 performed using DIIS
 SCF converges when DIIS error is below 1.0e-08
 ---------------------------------------
  Cycle       Energy         DIIS error
 ---------------------------------------
    1    -307.6650146975      7.10e-05  
    2    -307.6650190266      1.93e-05  
    3    -307.6650193948      1.11e-05  
    4    -307.6650194932      2.74e-06  
    5    -307.6650195043      9.02e-07  
    6    -307.6650195064      3.29e-07  
    7    -307.6650195068      1.33e-07  
    8    -307.6650195068      4.98e-08  
    9    -307.6650195068      1.23e-08  
   10    -307.6650195068      4.77e-09  Convergence criterion met
 ---------------------------------------
 SCF time:   CPU 2.49s  wall 1.00s 
 SCF   energy in the final basis set =     -307.6650195068
 Total energy in the final basis set =     -307.6650195068


 ------------------------------------------------------------------------------

   CCMAN2: suite of methods based on coupled cluster
           and equation of motion theories.

   Components:
   * libvmm-1.3-trunk
     by Evgeny Epifanovsky, Ilya Kaliman.
   * libtensor-2.5-trunk
     by Evgeny Epifanovsky, Michael Wormit, Dmitry Zuev, Sam Manzer, 
        Ilya Kaliman.
   * libcc-2.5-trunk
     by Evgeny Epifanovsky, Arik Landau, Tomasz Kus, Kirill Khistyaev, 
        Dmitry Zuev, Prashant Manohar, Xintian Feng, Anna Krylov, 
        Matthew Goldey, Alec White, Thomas Jagau, Kaushik Nanda, 
        Anastasia Gunina, Alexander Kunitsa, Joonho Lee.

   CCMAN original authors:
   Anna I. Krylov, C. David Sherrill, Steven R. Gwaltney,
   Edward F. C. Byrd (2000)
   Sergey V. Levchenko, Lyudmila V. Slipchenko, Tao Wang,
   Ana-Maria C. Cristian (2003)
   Piotr A. Pieniazek, C. Melania Oana, Evgeny Epifanovsky (2007)
   Prashant Manohar (2009)

 ------------------------------------------------------------------------------


 Allocating and initializing 63808MB of RAM...
 Calculation will run on 6 cores.


 Alpha MOs, Restricted
 -- Occupied --                  
-26.386 -26.386 -15.793 -15.792  -1.733  -1.677  -1.406  -0.963
  1 A     2 A     3 A     4 A     5 A     6 A     7 A     8 A                  
 -0.838  -0.813  -0.789  -0.730  -0.710  -0.612  -0.567  -0.561
  9 A    10 A    11 A    12 A    13 A    14 A    15 A    16 A                  
 -- Virtual --                   
  0.067   0.094   0.140   0.142   0.158   0.190   0.203   0.224
 17 A    18 A    19 A    20 A    21 A    22 A    23 A    24 A                  
  0.229   0.297   0.308   0.324   0.344   0.399   0.408   0.420
 25 A    26 A    27 A    28 A    29 A    30 A    31 A    32 A                  
  0.479   0.494   0.571   0.639   0.861   0.894   0.930   0.972
 33 A    34 A    35 A    36 A    37 A    38 A    39 A    40 A                  
  0.988   1.138   1.191   1.391   1.428   1.478   1.536   1.573
 41 A    42 A    43 A    44 A    45 A    46 A    47 A    48 A                  
  1.614   1.767   1.852   1.988   2.010   2.111   2.270   2.360
 49 A    50 A    51 A    52 A    53 A    54 A    55 A    56 A                  
  2.390   2.626   2.676   2.908   2.965   3.263   3.891   3.966
 57 A    58 A    59 A    60 A    61 A    62 A    63 A    64 A                  
  4.069   4.134   4.155   4.160   4.181   4.216   4.260   4.328
 65 A    66 A    67 A    68 A    69 A    70 A    71 A    72 A                  
  4.340   4.413   4.442   4.978   5.242   5.668   6.814   6.834
 73 A    74 A    75 A    76 A    77 A    78 A    79 A    80 A                  
  6.896   7.034   7.056   7.311  36.483  36.997  68.676  68.702
 81 A    82 A    83 A    84 A    85 A    86 A    87 A    88 A                  

 Beta MOs, Restricted
 -- Occupied --                  
-26.386 -26.386 -15.793 -15.792  -1.733  -1.677  -1.406  -0.963
  1 A     2 A     3 A     4 A     5 A     6 A     7 A     8 A                  
 -0.838  -0.813  -0.789  -0.730  -0.710  -0.612  -0.567  -0.561
  9 A    10 A    11 A    12 A    13 A    14 A    15 A    16 A                  
 -- Virtual --                   
  0.067   0.094   0.140   0.142   0.158   0.190   0.203   0.224
 17 A    18 A    19 A    20 A    21 A    22 A    23 A    24 A                  
  0.229   0.297   0.308   0.324   0.344   0.399   0.408   0.420
 25 A    26 A    27 A    28 A    29 A    30 A    31 A    32 A                  
  0.479   0.494   0.571   0.639   0.861   0.894   0.930   0.972
 33 A    34 A    35 A    36 A    37 A    38 A    39 A    40 A                  
  0.988   1.138   1.191   1.391   1.428   1.478   1.536   1.573
 41 A    42 A    43 A    44 A    45 A    46 A    47 A    48 A                  
  1.614   1.767   1.852   1.988   2.010   2.111   2.270   2.360
 49 A    50 A    51 A    52 A    53 A    54 A    55 A    56 A                  
  2.390   2.626   2.676   2.908   2.965   3.263   3.891   3.966
 57 A    58 A    59 A    60 A    61 A    62 A    63 A    64 A                  
  4.069   4.134   4.155   4.160   4.181   4.216   4.260   4.328
 65 A    66 A    67 A    68 A    69 A    70 A    71 A    72 A                  
  4.340   4.413   4.442   4.978   5.242   5.668   6.814   6.834
 73 A    74 A    75 A    76 A    77 A    78 A    79 A    80 A                  
  6.896   7.034   7.056   7.311  36.483  36.997  68.676  68.702
 81 A    82 A    83 A    84 A    85 A    86 A    87 A    88 A                  

 Occupation and symmetry of molecular orbitals

 Point group: C1 (1 irreducible representation).

                           A     All 
 -------------------------------------
 All molecular orbitals:
  - Alpha                  88    88  
  - Beta                   88    88  
 -------------------------------------
 Alpha orbitals:
  - Frozen occupied        4     4   
  - Active occupied        12    12  
  - Active virtual         72    72  
  - Frozen virtual         0     0   
 -------------------------------------
 Beta orbitals:
  - Frozen occupied        4     4   
  - Active occupied        12    12  
  - Active virtual         72    72  
  - Frozen virtual         0     0   
 -------------------------------------

 Import integrals:   CPU 0.00 s  wall 0.00 s

 Import integrals:   CPU 10.72 s  wall 3.45 s

 MP2 amplitudes:   CPU 0.03 s  wall 0.03 s

Running a double precision version
           CCSD T amplitudes will be solved using DIIS.

           Start     Size      MaxIter   EConv     TConv     
           3         7         100       1.00e-07  1.00e-05  
 ------------------------------------------------------------------------------
           Energy (a.u.)   Ediff      Tdiff       Comment
 ------------------------------------------------------------------------------
          -308.43297318                           
     1    -308.40682994   2.61e-02   7.16e-01     
     2    -308.43612969   2.93e-02   9.59e-02     
     3    -308.43293830   3.19e-03   4.62e-02     
     4    -308.43627390   3.34e-03   2.10e-02     Switched to DIIS steps.
     5    -308.43744988   1.18e-03   1.22e-02     
     6    -308.43755258   1.03e-04   2.68e-03     
     7    -308.43756233   9.75e-06   1.17e-03     
     8    -308.43756671   4.38e-06   3.74e-04     
     9    -308.43757048   3.77e-06   2.19e-04     
    10    -308.43757108   5.98e-07   5.81e-05     
    11    -308.43757101   7.05e-08   2.40e-05     
    12    -308.43757117   1.62e-07   1.37e-05     
    13    -308.43757102   1.55e-07   4.58e-06     
    14    -308.43757105   3.68e-08   2.47e-06     
 ------------------------------------------------------------------------------
          -308.43757105                           CCSD T converged.

End of double precision
 SCF energy                 = -307.66501951
 MP2 energy                 = -308.43297318
 CCSD correlation energy     =   -0.77255155
 CCSD total energy           = -308.43757105

 CCSD  T1^2 = 0.0154  T2^2 = 0.2164  Leading amplitudes:

 Amplitude    Orbitals with energies
  0.0468       12 (A) A                  ->    17 (A) A                   
              -0.7302                          0.0673                     
  0.0468       12 (A) B                  ->    17 (A) B                   
              -0.7302                          0.0673                     
 -0.0237       15 (A) A                  ->    32 (A) A                   
              -0.5671                          0.4196                     
 -0.0237       15 (A) B                  ->    32 (A) B                   
              -0.5671                          0.4196                     

 Amplitude    Orbitals with energies
 -0.1132       16 (A) A      16 (A) B    ->    17 (A) A      17 (A) B     
              -0.5613       -0.5613            0.0673        0.0673       
  0.1132       16 (A) A      16 (A) B    ->    17 (A) B      17 (A) A     
              -0.5613       -0.5613            0.0673        0.0673       
  0.1132       16 (A) B      16 (A) A    ->    17 (A) A      17 (A) B     
              -0.5613       -0.5613            0.0673        0.0673       
 -0.1132       16 (A) B      16 (A) A    ->    17 (A) B      17 (A) A     
              -0.5613       -0.5613            0.0673        0.0673       

 Computing CCSD intemediates for later calculations in double precision
 Finished.

Running a double precision version
           CCSD Lambda amplitudes will be solved using DIIS.
           Start     Size      MaxIter   EConv     LConv     
           3         7         100       1.00e-07  1.00e-05  
 ------------------------------------------------------------------------------
            Enorm      Ldiff       Comment
 ------------------------------------------------------------------------------
     1     5.64e-02   3.39e-02     
     2     1.92e-02   7.99e-03     
     3     8.31e-03   5.76e-04     
     4     4.13e-03   1.49e-03     Switched to DIIS steps.
     5     1.30e-03   7.75e-04     
     6     6.39e-04   1.94e-04     
     7     1.85e-04   5.41e-05     
     8     7.76e-05   3.12e-06     
     9     2.33e-05   6.43e-06     
    10     1.12e-05   9.31e-07     
    11     5.51e-06   2.24e-07     
    12     2.37e-06   1.26e-07     
    13     9.79e-07   1.55e-07     
    14     3.78e-07   1.60e-08     
    15     1.51e-07   9.07e-09     
    16     7.45e-08   1.05e-08     
 ------------------------------------------------------------------------------
                                   CCSD Lambda converged.

 Computing density matrices in double precision...
           Orbital response amplitudes will be solved using DIIS.
           Start     Size      MaxIter   EConv     LConv     
           3         7         100       1.00e-06  1.00e-06  
 ------------------------------------------------------------------------------
            Enorm      Ldiff       Comment
 ------------------------------------------------------------------------------
     1     9.82e-02   5.10e-03     
     2     8.13e-02   2.32e-02     
     3     9.18e-02   3.39e-02     
     4     6.72e-03   4.26e-02     Switched to DIIS steps.
     5     5.70e-04   1.03e-03     
     6     1.55e-04   1.01e-04     
     7     5.45e-05   1.91e-05     
     8     4.65e-05   3.09e-07     
     9     2.85e-06   7.79e-08     
    10     1.19e-06   4.37e-07     
    11     5.65e-07   4.24e-08     
 ------------------------------------------------------------------------------
                                   Orbital response converged.

 Computing density matrices... Done.
 CCSD calculation:   CPU 323.86 s  wall 62.39 s

 Transferring MO TPDM to AO TPDM
 Transferring g2_o1o1o1o1
 Transferring g2_o1o1o1v1
 Transferring g2_o1o1v1v1
 Transferring g2_o1v1o1v1
 Transferring g2_o1v1v1v1
 Transferring g2_v1v1v1v1
 Adding separable TPDM
 Computing TPDM gradient
 --------------------------------------------------------
 2e gradient
  Atom          X               Y               Z
 --------------------------------------------------------
    1        -11.353047        0.000000       -9.526793  
    2         11.357631       -0.000000       -9.534201  
    3         10.457564        0.000000        9.534293  
    4        -10.462148       -0.000000        9.526702  
 --------------------------------------------------------
 --------------------------------------------------------
 Final gradient
  Atom          X               Y               Z
 --------------------------------------------------------
    1        -11.353047        0.000000       -9.526793  
    2         11.357631       -0.000000       -9.534201  
    3         10.457564        0.000000        9.534293  
    4        -10.462148       -0.000000        9.526702  
 --------------------------------------------------------
 Analytic gradient from two-electron contribution:   CPU 86.57 s  wall 24.76 s

 Total ccman2 time:   CPU 424.74 s  wall 92.20 s


 --------------------------------------------------------------

                    Orbital Energies (a.u.)
 --------------------------------------------------------------

 Alpha MOs
 -- Occupied --
-26.386 -26.386 -15.793 -15.792  -1.733  -1.677  -1.406  -0.963
 -0.838  -0.813  -0.789  -0.730  -0.710  -0.612  -0.567  -0.561
 -- Virtual --
  0.067   0.094   0.140   0.142   0.158   0.190   0.203   0.224
  0.229   0.297   0.308   0.324   0.344   0.399   0.408   0.420
  0.479   0.494   0.571   0.639   0.861   0.894   0.930   0.972
  0.988   1.138   1.191   1.391   1.428   1.478   1.536   1.573
  1.614   1.767   1.852   1.988   2.010   2.111   2.270   2.360
  2.390   2.626   2.676   2.908   2.965   3.263   3.891   3.966
  4.069   4.134   4.155   4.160   4.181   4.216   4.260   4.328
  4.340   4.413   4.442   4.978   5.242   5.668   6.814   6.834
  6.896   7.034   7.056   7.311  36.483  36.997  68.676  68.702
 --------------------------------------------------------------

          Ground-State Mulliken Net Atomic Charges

     Atom                 Charge (a.u.)
  ----------------------------------------
      1 N                     0.037959
      2 N                     0.038011
      3 F                    -0.037916
      4 F                    -0.038053
  ----------------------------------------
  Sum of atomic charges =     0.000000

 -----------------------------------------------------------------
                    Cartesian Multipole Moments
 -----------------------------------------------------------------
    Charge (ESU x 10^10)
                -0.0000
    Dipole Moment (Debye)
         X      -0.0020      Y       0.0000      Z       0.2249
       Tot       0.2249
    Quadrupole Moments (Debye-Ang)
        XX     -22.4913     XY      -0.0000     YY     -19.8004
        XZ      -0.0006     YZ       0.0000     ZZ     -22.2662
    Octopole Moments (Debye-Ang^2)
       XXX       0.0130    XXY      -0.0000    XYY       0.0040
       YYY      -0.0000    XXZ      -2.8176    XYZ      -0.0000
       YYZ      -2.1066    XZZ       0.0047    YZZ      -0.0000
       ZZZ      -9.3574
    Hexadecapole Moments (Debye-Ang^3)
      XXXX    -124.5556   XXXY      -0.0000   XXYY     -22.6745
      XYYY      -0.0000   YYYY     -14.4831   XXXZ       0.0107
      XXYZ       0.0000   XYYZ       0.0037   YYYZ      -0.0000
      XXZZ     -33.3775   XYZZ      -0.0000   YYZZ     -13.8193
      XZZZ       0.0111   YZZZ      -0.0000   ZZZZ     -67.8069
 -----------------------------------------------------------------
 DrvMan completing analytic gradient of the correlated energy
 Correlated dipole moment
            1
    1  -0.0007868
    2   0.0000000
    3   0.0884971
 Energy read as -308.437571055
 Full Analytical Gradient: (in a.u., or Hartree/Bohr)
             1             2             3             4
    1   -0.00142082    0.00116571    0.00007120    0.00018391
    2    0.00000000    0.00000000   -0.00000000   -0.00000000
    3    0.00000798    0.00012899    0.00003536   -0.00017233
 Gradient time:  CPU 1.44 s  wall 1.49 s
 ----------------------------------------------------------------
             Standard Nuclear Orientation (Angstroms)
    I     Atom           X                Y                Z
 ----------------------------------------------------------------
    1      N       0.6114460000     0.0010000000     0.7036846814
    2      N      -0.6114460000    -0.0000000000     0.7036846814
    3      F      -1.1804971613    -0.0000000000    -0.5473103077
    4      F       1.1804971613     0.0000000000    -0.5473103077
 ----------------------------------------------------------------
 Nuclear Repulsion Energy =   118.3832031992 hartrees
 There are       16 alpha and       16 beta electrons

                       Distance Matrix (Angstroms)
             N (  1)   N (  2)   F (  3)
   N (  2)  1.222892
   F (  3)  2.185418  1.374339
   F (  4)  1.374339  2.185417  2.360994

 Requested basis set is 6-311++G(d,p)
 There are 24 shells and 88 basis functions
 A cutoff of  1.0D-14 yielded    296 shell pairs
 There are      4027 function pairs (      4409 Cartesian)
 Smallest overlap matrix eigenvalue = 1.77E-04
 Guess MOs from SCF MO coefficient file

 -----------------------------------------------------------------------
  General SCF calculation program by
  Eric Jon Sundstrom, Paul Horn, Yuezhi Mao, Dmitri Zuev, Alec White,
  David Stuck, Shaama M.S., Shane Yost, Joonho Lee, David Small,
  Daniel Levine, Susi Lehtola, Hugh Burton, Evgeny Epifanovsky
 -----------------------------------------------------------------------
 Hartree-Fock
 using 6 threads for integral computing
 -------------------------------------------------------
 OpenMP Integral computing Module                
 Release: version 2.0, May 2017, Q-Chem Inc. Pleasanton 
 -------------------------------------------------------
 A restricted SCF calculation will be
 performed using DIIS
 SCF converges when DIIS error is below 1.0e-08
 ---------------------------------------
  Cycle       Energy         DIIS error
 ---------------------------------------
    1    -307.6649271307      4.31e-05  
    2    -307.6649290258      1.19e-05  
    3    -307.6649292285      6.73e-06  
    4    -307.6649292741      2.13e-06  
    5    -307.6649292837      8.17e-07  
    6    -307.6649292862      3.42e-07  
    7    -307.6649292867      1.30e-07  
    8    -307.6649292867      6.41e-08  
    9    -307.6649292868      1.94e-08  
   10    -307.6649292868      6.30e-09  Convergence criterion met
 ---------------------------------------
 SCF time:   CPU 2.44s  wall 1.00s 
 SCF   energy in the final basis set =     -307.6649292868
 Total energy in the final basis set =     -307.6649292868


 ------------------------------------------------------------------------------

   CCMAN2: suite of methods based on coupled cluster
           and equation of motion theories.

   Components:
   * libvmm-1.3-trunk
     by Evgeny Epifanovsky, Ilya Kaliman.
   * libtensor-2.5-trunk
     by Evgeny Epifanovsky, Michael Wormit, Dmitry Zuev, Sam Manzer, 
        Ilya Kaliman.
   * libcc-2.5-trunk
     by Evgeny Epifanovsky, Arik Landau, Tomasz Kus, Kirill Khistyaev, 
        Dmitry Zuev, Prashant Manohar, Xintian Feng, Anna Krylov, 
        Matthew Goldey, Alec White, Thomas Jagau, Kaushik Nanda, 
        Anastasia Gunina, Alexander Kunitsa, Joonho Lee.

   CCMAN original authors:
   Anna I. Krylov, C. David Sherrill, Steven R. Gwaltney,
   Edward F. C. Byrd (2000)
   Sergey V. Levchenko, Lyudmila V. Slipchenko, Tao Wang,
   Ana-Maria C. Cristian (2003)
   Piotr A. Pieniazek, C. Melania Oana, Evgeny Epifanovsky (2007)
   Prashant Manohar (2009)

 ------------------------------------------------------------------------------


 Allocating and initializing 63808MB of RAM...
 Calculation will run on 6 cores.


 Alpha MOs, Restricted
 -- Occupied --                  
-26.386 -26.386 -15.793 -15.792  -1.733  -1.677  -1.405  -0.963
  1 A     2 A     3 A     4 A     5 A     6 A     7 A     8 A                  
 -0.838  -0.813  -0.789  -0.730  -0.710  -0.611  -0.567  -0.561
  9 A    10 A    11 A    12 A    13 A    14 A    15 A    16 A                  
 -- Virtual --                   
  0.067   0.094   0.140   0.142   0.158   0.190   0.203   0.224
 17 A    18 A    19 A    20 A    21 A    22 A    23 A    24 A                  
  0.229   0.297   0.308   0.324   0.344   0.399   0.408   0.420
 25 A    26 A    27 A    28 A    29 A    30 A    31 A    32 A                  
  0.479   0.494   0.570   0.638   0.861   0.895   0.930   0.972
 33 A    34 A    35 A    36 A    37 A    38 A    39 A    40 A                  
  0.988   1.138   1.191   1.391   1.428   1.478   1.536   1.573
 41 A    42 A    43 A    44 A    45 A    46 A    47 A    48 A                  
  1.614   1.767   1.852   1.988   2.010   2.111   2.270   2.359
 49 A    50 A    51 A    52 A    53 A    54 A    55 A    56 A                  
  2.390   2.625   2.676   2.907   2.964   3.262   3.891   3.966
 57 A    58 A    59 A    60 A    61 A    62 A    63 A    64 A                  
  4.069   4.133   4.155   4.160   4.181   4.215   4.259   4.329
 65 A    66 A    67 A    68 A    69 A    70 A    71 A    72 A                  
  4.339   4.413   4.442   4.978   5.242   5.668   6.814   6.833
 73 A    74 A    75 A    76 A    77 A    78 A    79 A    80 A                  
  6.896   7.034   7.056   7.312  36.483  36.993  68.676  68.702
 81 A    82 A    83 A    84 A    85 A    86 A    87 A    88 A                  

 Beta MOs, Restricted
 -- Occupied --                  
-26.386 -26.386 -15.793 -15.792  -1.733  -1.677  -1.405  -0.963
  1 A     2 A     3 A     4 A     5 A     6 A     7 A     8 A                  
 -0.838  -0.813  -0.789  -0.730  -0.710  -0.611  -0.567  -0.561
  9 A    10 A    11 A    12 A    13 A    14 A    15 A    16 A                  
 -- Virtual --                   
  0.067   0.094   0.140   0.142   0.158   0.190   0.203   0.224
 17 A    18 A    19 A    20 A    21 A    22 A    23 A    24 A                  
  0.229   0.297   0.308   0.324   0.344   0.399   0.408   0.420
 25 A    26 A    27 A    28 A    29 A    30 A    31 A    32 A                  
  0.479   0.494   0.570   0.638   0.861   0.895   0.930   0.972
 33 A    34 A    35 A    36 A    37 A    38 A    39 A    40 A                  
  0.988   1.138   1.191   1.391   1.428   1.478   1.536   1.573
 41 A    42 A    43 A    44 A    45 A    46 A    47 A    48 A                  
  1.614   1.767   1.852   1.988   2.010   2.111   2.270   2.359
 49 A    50 A    51 A    52 A    53 A    54 A    55 A    56 A                  
  2.390   2.625   2.676   2.907   2.964   3.262   3.891   3.966
 57 A    58 A    59 A    60 A    61 A    62 A    63 A    64 A                  
  4.069   4.133   4.155   4.160   4.181   4.215   4.259   4.329
 65 A    66 A    67 A    68 A    69 A    70 A    71 A    72 A                  
  4.339   4.413   4.442   4.978   5.242   5.668   6.814   6.833
 73 A    74 A    75 A    76 A    77 A    78 A    79 A    80 A                  
  6.896   7.034   7.056   7.312  36.483  36.993  68.676  68.702
 81 A    82 A    83 A    84 A    85 A    86 A    87 A    88 A                  

 Occupation and symmetry of molecular orbitals

 Point group: C1 (1 irreducible representation).

                           A     All 
 -------------------------------------
 All molecular orbitals:
  - Alpha                  88    88  
  - Beta                   88    88  
 -------------------------------------
 Alpha orbitals:
  - Frozen occupied        4     4   
  - Active occupied        12    12  
  - Active virtual         72    72  
  - Frozen virtual         0     0   
 -------------------------------------
 Beta orbitals:
  - Frozen occupied        4     4   
  - Active occupied        12    12  
  - Active virtual         72    72  
  - Frozen virtual         0     0   
 -------------------------------------

 Import integrals:   CPU 0.00 s  wall 0.00 s

 Import integrals:   CPU 9.96 s  wall 2.84 s

 MP2 amplitudes:   CPU 0.08 s  wall 0.06 s

Running a double precision version
           CCSD T amplitudes will be solved using DIIS.

           Start     Size      MaxIter   EConv     TConv     
           3         7         100       1.00e-07  1.00e-05  
 ------------------------------------------------------------------------------
           Energy (a.u.)   Ediff      Tdiff       Comment
 ------------------------------------------------------------------------------
          -308.43299545                           
     1    -308.40681208   2.62e-02   7.16e-01     
     2    -308.43613415   2.93e-02   9.60e-02     
     3    -308.43293535   3.20e-03   4.62e-02     
     4    -308.43627436   3.34e-03   2.10e-02     Switched to DIIS steps.
     5    -308.43745109   1.18e-03   1.22e-02     
     6    -308.43755388   1.03e-04   2.69e-03     
     7    -308.43756354   9.66e-06   1.16e-03     
     8    -308.43756788   4.34e-06   3.73e-04     
     9    -308.43757164   3.76e-06   2.19e-04     
    10    -308.43757224   5.97e-07   5.81e-05     
    11    -308.43757217   6.94e-08   2.40e-05     
    12    -308.43757233   1.62e-07   1.37e-05     
    13    -308.43757218   1.55e-07   4.57e-06     
    14    -308.43757221   3.66e-08   2.47e-06     
 ------------------------------------------------------------------------------
          -308.43757221                           CCSD T converged.

End of double precision
 SCF energy                 = -307.66492929
 MP2 energy                 = -308.43299545
 CCSD correlation energy     =   -0.77264293
 CCSD total energy           = -308.43757221

 CCSD  T1^2 = 0.0154  T2^2 = 0.2165  Leading amplitudes:

 Amplitude    Orbitals with energies
 -0.0468       12 (A) A                  ->    17 (A) A                   
              -0.7303                          0.0670                     
 -0.0468       12 (A) B                  ->    17 (A) B                   
              -0.7303                          0.0670                     
 -0.0237       15 (A) A                  ->    32 (A) A                   
              -0.5674                          0.4195                     
 -0.0237       15 (A) B                  ->    32 (A) B                   
              -0.5674                          0.4195                     

 Amplitude    Orbitals with energies
 -0.1135       16 (A) A      16 (A) B    ->    17 (A) A      17 (A) B     
              -0.5609       -0.5609            0.0670        0.0670       
  0.1135       16 (A) A      16 (A) B    ->    17 (A) B      17 (A) A     
              -0.5609       -0.5609            0.0670        0.0670       
  0.1135       16 (A) B      16 (A) A    ->    17 (A) A      17 (A) B     
              -0.5609       -0.5609            0.0670        0.0670       
 -0.1135       16 (A) B      16 (A) A    ->    17 (A) B      17 (A) A     
              -0.5609       -0.5609            0.0670        0.0670       

 Computing CCSD intemediates for later calculations in double precision
 Finished.

Running a double precision version
           CCSD Lambda amplitudes will be solved using DIIS.
           Start     Size      MaxIter   EConv     LConv     
           3         7         100       1.00e-07  1.00e-05  
 ------------------------------------------------------------------------------
            Enorm      Ldiff       Comment
 ------------------------------------------------------------------------------
     1     5.65e-02   3.40e-02     
     2     1.92e-02   7.99e-03     
     3     8.32e-03   5.76e-04     
     4     4.14e-03   1.49e-03     Switched to DIIS steps.
     5     1.30e-03   7.75e-04     
     6     6.40e-04   1.94e-04     
     7     1.85e-04   5.41e-05     
     8     7.77e-05   3.18e-06     
     9     2.33e-05   6.47e-06     
    10     1.12e-05   9.46e-07     
    11     5.49e-06   2.30e-07     
    12     2.36e-06   1.22e-07     
    13     9.80e-07   1.54e-07     
    14     3.78e-07   1.62e-08     
    15     1.51e-07   9.26e-09     
    16     7.42e-08   1.05e-08     
 ------------------------------------------------------------------------------
                                   CCSD Lambda converged.

 Computing density matrices in double precision...
           Orbital response amplitudes will be solved using DIIS.
           Start     Size      MaxIter   EConv     LConv     
           3         7         100       1.00e-06  1.00e-06  
 ------------------------------------------------------------------------------
            Enorm      Ldiff       Comment
 ------------------------------------------------------------------------------
     1     9.83e-02   5.15e-03     
     2     8.15e-02   2.32e-02     
     3     9.19e-02   3.40e-02     
     4     6.72e-03   4.27e-02     Switched to DIIS steps.
     5     5.69e-04   1.03e-03     
     6     1.52e-04   1.01e-04     
     7     2.28e-05   1.91e-05     
     8     3.71e-06   7.25e-07     
     9     8.80e-07   6.66e-07     
 ------------------------------------------------------------------------------
                                   Orbital response converged.

 Computing density matrices... Done.
 CCSD calculation:   CPU 322.48 s  wall 62.19 s

 Transferring MO TPDM to AO TPDM
 Transferring g2_o1o1o1o1
 Transferring g2_o1o1o1v1
 Transferring g2_o1o1v1v1
 Transferring g2_o1v1o1v1
 Transferring g2_o1v1v1v1
 Transferring g2_v1v1v1v1
 Adding separable TPDM
 Computing TPDM gradient
 --------------------------------------------------------
 2e gradient
  Atom          X               Y               Z
 --------------------------------------------------------
    1        -11.343163       -0.015633       -9.532997  
    2         11.343161        0.008012       -9.533000  
    3         10.456654        0.001303        9.533001  
    4        -10.456652        0.006318        9.532995  
 --------------------------------------------------------
 --------------------------------------------------------
 Final gradient
  Atom          X               Y               Z
 --------------------------------------------------------
    1        -11.343163       -0.015633       -9.532997  
    2         11.343161        0.008012       -9.533000  
    3         10.456654        0.001303        9.533001  
    4        -10.456652        0.006318        9.532995  
 --------------------------------------------------------
 Analytic gradient from two-electron contribution:   CPU 92.14 s  wall 25.04 s

 Total ccman2 time:   CPU 430.70 s  wall 92.16 s


 --------------------------------------------------------------

                    Orbital Energies (a.u.)
 --------------------------------------------------------------

 Alpha MOs
 -- Occupied --
-26.386 -26.386 -15.793 -15.792  -1.733  -1.677  -1.405  -0.963
 -0.838  -0.813  -0.789  -0.730  -0.710  -0.611  -0.567  -0.561
 -- Virtual --
  0.067   0.094   0.140   0.142   0.158   0.190   0.203   0.224
  0.229   0.297   0.308   0.324   0.344   0.399   0.408   0.420
  0.479   0.494   0.570   0.638   0.861   0.895   0.930   0.972
  0.988   1.138   1.191   1.391   1.428   1.478   1.536   1.573
  1.614   1.767   1.852   1.988   2.010   2.111   2.270   2.359
  2.390   2.625   2.676   2.907   2.964   3.262   3.891   3.966
  4.069   4.133   4.155   4.160   4.181   4.215   4.259   4.329
  4.339   4.413   4.442   4.978   5.242   5.668   6.814   6.833
  6.896   7.034   7.056   7.312  36.483  36.993  68.676  68.702
 --------------------------------------------------------------

          Ground-State Mulliken Net Atomic Charges

     Atom                 Charge (a.u.)
  ----------------------------------------
      1 N                     0.037819
      2 N                     0.037819
      3 F                    -0.037819
      4 F                    -0.037819
  ----------------------------------------
  Sum of atomic charges =    -0.000000

 -----------------------------------------------------------------
                    Cartesian Multipole Moments
 -----------------------------------------------------------------
    Charge (ESU x 10^10)
                -0.0000
    Dipole Moment (Debye)
         X      -0.0000      Y       0.0001      Z       0.2233
       Tot       0.2233
    Quadrupole Moments (Debye-Ang)
        XX     -22.4901     XY      -0.0004     YY     -19.8026
        XZ       0.0000     YZ      -0.0009     ZZ     -22.2683
    Octopole Moments (Debye-Ang^2)
       XXX      -0.0000    XXY      -0.0060    XYY      -0.0000
       YYY      -0.0155    XXZ      -2.8207    XYZ      -0.0006
       YYZ      -2.1096    XZZ       0.0000    YZZ      -0.0069
       ZZZ      -9.3630
    Hexadecapole Moments (Debye-Ang^3)
      XXXX    -124.5884   XXXY      -0.0112   XXYY     -22.6807
      XYYY      -0.0097   YYYY     -14.4876   XXXZ       0.0000
      XXYZ      -0.0049   XYYZ      -0.0000   YYYZ      -0.0122
      XXZZ     -33.3884   XYZZ      -0.0060   YYZZ     -13.8223
      XZZZ       0.0000   YZZZ      -0.0126   ZZZZ     -67.8141
 -----------------------------------------------------------------
 DrvMan completing analytic gradient of the correlated energy
 Correlated dipole moment
            1
    1  -0.0000001
    2   0.0000351
    3   0.0878507
 Energy read as -308.437572212
 Full Analytical Gradient: (in a.u., or Hartree/Bohr)
             1             2             3             4
    1    0.00006698   -0.00006696   -0.00005266    0.00005264
    2    0.00013106   -0.00013100    0.00006780   -0.00006785
    3    0.00005163    0.00005136   -0.00005144   -0.00005154
 Gradient time:  CPU 1.44 s  wall 1.46 s
 ----------------------------------------------------------------
             Standard Nuclear Orientation (Angstroms)
    I     Atom           X                Y                Z
 ----------------------------------------------------------------
    1      N       0.6114460000     0.0000000000     0.7046846814
    2      N      -0.6114460000    -0.0000000000     0.7036846814
    3      F      -1.1804971613    -0.0000000000    -0.5473103077
    4      F       1.1804971613     0.0000000000    -0.5473103077
 ----------------------------------------------------------------
 Nuclear Repulsion Energy =   118.3631587235 hartrees
 There are       16 alpha and       16 beta electrons

                       Distance Matrix (Angstroms)
             N (  1)   N (  2)   F (  3)
   N (  2)  1.222892
   F (  3)  2.185990  1.374339
   F (  4)  1.375249  2.185417  2.360994

 Requested basis set is 6-311++G(d,p)
 There are 24 shells and 88 basis functions
 A cutoff of  1.0D-14 yielded    296 shell pairs
 There are      4027 function pairs (      4409 Cartesian)
 Smallest overlap matrix eigenvalue = 1.77E-04
 Guess MOs from SCF MO coefficient file

 -----------------------------------------------------------------------
  General SCF calculation program by
  Eric Jon Sundstrom, Paul Horn, Yuezhi Mao, Dmitri Zuev, Alec White,
  David Stuck, Shaama M.S., Shane Yost, Joonho Lee, David Small,
  Daniel Levine, Susi Lehtola, Hugh Burton, Evgeny Epifanovsky
 -----------------------------------------------------------------------
 Hartree-Fock
 using 6 threads for integral computing
 -------------------------------------------------------
 OpenMP Integral computing Module                
 Release: version 2.0, May 2017, Q-Chem Inc. Pleasanton 
 -------------------------------------------------------
 A restricted SCF calculation will be
 performed using DIIS
 SCF converges when DIIS error is below 1.0e-08
 ---------------------------------------
  Cycle       Energy         DIIS error
 ---------------------------------------
    1    -307.6648628356      3.92e-05  
    2    -307.6648645893      1.01e-05  
    3    -307.6648647983      4.06e-06  
    4    -307.6648648216      1.71e-06  
    5    -307.6648648292      7.52e-07  
    6    -307.6648648308      3.21e-07  
    7    -307.6648648311      1.49e-07  
    8    -307.6648648312      5.10e-08  
    9    -307.6648648312      1.58e-08  
   10    -307.6648648312      4.23e-09  Convergence criterion met
 ---------------------------------------
 SCF time:   CPU 2.46s  wall 1.00s 
 SCF   energy in the final basis set =     -307.6648648312
 Total energy in the final basis set =     -307.6648648312


 ------------------------------------------------------------------------------

   CCMAN2: suite of methods based on coupled cluster
           and equation of motion theories.

   Components:
   * libvmm-1.3-trunk
     by Evgeny Epifanovsky, Ilya Kaliman.
   * libtensor-2.5-trunk
     by Evgeny Epifanovsky, Michael Wormit, Dmitry Zuev, Sam Manzer, 
        Ilya Kaliman.
   * libcc-2.5-trunk
     by Evgeny Epifanovsky, Arik Landau, Tomasz Kus, Kirill Khistyaev, 
        Dmitry Zuev, Prashant Manohar, Xintian Feng, Anna Krylov, 
        Matthew Goldey, Alec White, Thomas Jagau, Kaushik Nanda, 
        Anastasia Gunina, Alexander Kunitsa, Joonho Lee.

   CCMAN original authors:
   Anna I. Krylov, C. David Sherrill, Steven R. Gwaltney,
   Edward F. C. Byrd (2000)
   Sergey V. Levchenko, Lyudmila V. Slipchenko, Tao Wang,
   Ana-Maria C. Cristian (2003)
   Piotr A. Pieniazek, C. Melania Oana, Evgeny Epifanovsky (2007)
   Prashant Manohar (2009)

 ------------------------------------------------------------------------------


 Allocating and initializing 63808MB of RAM...
 Calculation will run on 6 cores.


 Alpha MOs, Restricted
 -- Occupied --                  
-26.387 -26.386 -15.793 -15.792  -1.733  -1.677  -1.405  -0.963
  1 A     2 A     3 A     4 A     5 A     6 A     7 A     8 A                  
 -0.838  -0.813  -0.789  -0.730  -0.710  -0.611  -0.567  -0.561
  9 A    10 A    11 A    12 A    13 A    14 A    15 A    16 A                  
 -- Virtual --                   
  0.067   0.094   0.140   0.142   0.158   0.190   0.203   0.224
 17 A    18 A    19 A    20 A    21 A    22 A    23 A    24 A                  
  0.229   0.297   0.308   0.324   0.344   0.399   0.408   0.419
 25 A    26 A    27 A    28 A    29 A    30 A    31 A    32 A                  
  0.479   0.494   0.570   0.638   0.861   0.895   0.930   0.972
 33 A    34 A    35 A    36 A    37 A    38 A    39 A    40 A                  
  0.988   1.138   1.191   1.391   1.428   1.478   1.536   1.573
 41 A    42 A    43 A    44 A    45 A    46 A    47 A    48 A                  
  1.614   1.767   1.852   1.988   2.010   2.111   2.270   2.359
 49 A    50 A    51 A    52 A    53 A    54 A    55 A    56 A                  
  2.390   2.625   2.676   2.906   2.964   3.262   3.891   3.966
 57 A    58 A    59 A    60 A    61 A    62 A    63 A    64 A                  
  4.068   4.134   4.155   4.160   4.181   4.215   4.259   4.328
 65 A    66 A    67 A    68 A    69 A    70 A    71 A    72 A                  
  4.339   4.412   4.441   4.978   5.241   5.668   6.814   6.834
 73 A    74 A    75 A    76 A    77 A    78 A    79 A    80 A                  
  6.896   7.034   7.055   7.310  36.483  36.993  68.676  68.702
 81 A    82 A    83 A    84 A    85 A    86 A    87 A    88 A                  

 Beta MOs, Restricted
 -- Occupied --                  
-26.387 -26.386 -15.793 -15.792  -1.733  -1.677  -1.405  -0.963
  1 A     2 A     3 A     4 A     5 A     6 A     7 A     8 A                  
 -0.838  -0.813  -0.789  -0.730  -0.710  -0.611  -0.567  -0.561
  9 A    10 A    11 A    12 A    13 A    14 A    15 A    16 A                  
 -- Virtual --                   
  0.067   0.094   0.140   0.142   0.158   0.190   0.203   0.224
 17 A    18 A    19 A    20 A    21 A    22 A    23 A    24 A                  
  0.229   0.297   0.308   0.324   0.344   0.399   0.408   0.419
 25 A    26 A    27 A    28 A    29 A    30 A    31 A    32 A                  
  0.479   0.494   0.570   0.638   0.861   0.895   0.930   0.972
 33 A    34 A    35 A    36 A    37 A    38 A    39 A    40 A                  
  0.988   1.138   1.191   1.391   1.428   1.478   1.536   1.573
 41 A    42 A    43 A    44 A    45 A    46 A    47 A    48 A                  
  1.614   1.767   1.852   1.988   2.010   2.111   2.270   2.359
 49 A    50 A    51 A    52 A    53 A    54 A    55 A    56 A                  
  2.390   2.625   2.676   2.906   2.964   3.262   3.891   3.966
 57 A    58 A    59 A    60 A    61 A    62 A    63 A    64 A                  
  4.068   4.134   4.155   4.160   4.181   4.215   4.259   4.328
 65 A    66 A    67 A    68 A    69 A    70 A    71 A    72 A                  
  4.339   4.412   4.441   4.978   5.241   5.668   6.814   6.834
 73 A    74 A    75 A    76 A    77 A    78 A    79 A    80 A                  
  6.896   7.034   7.055   7.310  36.483  36.993  68.676  68.702
 81 A    82 A    83 A    84 A    85 A    86 A    87 A    88 A                  

 Occupation and symmetry of molecular orbitals

 Point group: C1 (1 irreducible representation).

                           A     All 
 -------------------------------------
 All molecular orbitals:
  - Alpha                  88    88  
  - Beta                   88    88  
 -------------------------------------
 Alpha orbitals:
  - Frozen occupied        4     4   
  - Active occupied        12    12  
  - Active virtual         72    72  
  - Frozen virtual         0     0   
 -------------------------------------
 Beta orbitals:
  - Frozen occupied        4     4   
  - Active occupied        12    12  
  - Active virtual         72    72  
  - Frozen virtual         0     0   
 -------------------------------------

 Import integrals:   CPU 0.00 s  wall 0.00 s

 Import integrals:   CPU 10.44 s  wall 3.47 s

 MP2 amplitudes:   CPU 0.05 s  wall 0.04 s

Running a double precision version
           CCSD T amplitudes will be solved using DIIS.

           Start     Size      MaxIter   EConv     TConv     
           3         7         100       1.00e-07  1.00e-05  
 ------------------------------------------------------------------------------
           Energy (a.u.)   Ediff      Tdiff       Comment
 ------------------------------------------------------------------------------
          -308.43300350                           
     1    -308.40679204   2.62e-02   7.16e-01     
     2    -308.43613466   2.93e-02   9.60e-02     
     3    -308.43292997   3.20e-03   4.62e-02     
     4    -308.43627230   3.34e-03   2.11e-02     Switched to DIIS steps.
     5    -308.43745016   1.18e-03   1.23e-02     
     6    -308.43755316   1.03e-04   2.69e-03     
     7    -308.43756287   9.71e-06   1.17e-03     
     8    -308.43756723   4.35e-06   3.74e-04     
     9    -308.43757100   3.77e-06   2.20e-04     
    10    -308.43757160   5.99e-07   5.82e-05     
    11    -308.43757153   6.91e-08   2.41e-05     
    12    -308.43757169   1.62e-07   1.37e-05     
    13    -308.43757154   1.55e-07   4.59e-06     
    14    -308.43757157   3.68e-08   2.48e-06     
 ------------------------------------------------------------------------------
          -308.43757157                           CCSD T converged.

End of double precision
 SCF energy                 = -307.66486483
 MP2 energy                 = -308.43300350
 CCSD correlation energy     =   -0.77270674
 CCSD total energy           = -308.43757157

 CCSD  T1^2 = 0.0154  T2^2 = 0.2166  Leading amplitudes:

 Amplitude    Orbitals with energies
 -0.0469       12 (A) A                  ->    17 (A) A                   
              -0.7301                          0.0669                     
 -0.0469       12 (A) B                  ->    17 (A) B                   
              -0.7301                          0.0669                     
 -0.0237       15 (A) A                  ->    32 (A) A                   
              -0.5674                          0.4192                     
 -0.0237       15 (A) B                  ->    32 (A) B                   
              -0.5674                          0.4192                     

 Amplitude    Orbitals with energies
 -0.1135       16 (A) A      16 (A) B    ->    17 (A) A      17 (A) B     
              -0.5610       -0.5610            0.0669        0.0669       
  0.1135       16 (A) A      16 (A) B    ->    17 (A) B      17 (A) A     
              -0.5610       -0.5610            0.0669        0.0669       
  0.1135       16 (A) B      16 (A) A    ->    17 (A) A      17 (A) B     
              -0.5610       -0.5610            0.0669        0.0669       
 -0.1135       16 (A) B      16 (A) A    ->    17 (A) B      17 (A) A     
              -0.5610       -0.5610            0.0669        0.0669       

 Computing CCSD intemediates for later calculations in double precision
 Finished.

Running a double precision version
           CCSD Lambda amplitudes will be solved using DIIS.
           Start     Size      MaxIter   EConv     LConv     
           3         7         100       1.00e-07  1.00e-05  
 ------------------------------------------------------------------------------
            Enorm      Ldiff       Comment
 ------------------------------------------------------------------------------
     1     5.65e-02   3.40e-02     
     2     1.92e-02   8.00e-03     
     3     8.34e-03   5.75e-04     
     4     4.14e-03   1.49e-03     Switched to DIIS steps.
     5     1.30e-03   7.76e-04     
     6     6.41e-04   1.95e-04     
     7     1.85e-04   5.42e-05     
     8     7.79e-05   3.17e-06     
     9     2.33e-05   6.49e-06     
    10     1.12e-05   9.47e-07     
    11     5.52e-06   2.30e-07     
    12     2.37e-06   1.23e-07     
    13     9.85e-07   1.55e-07     
    14     3.80e-07   1.60e-08     
    15     1.52e-07   9.18e-09     
    16     7.50e-08   1.05e-08     
 ------------------------------------------------------------------------------
                                   CCSD Lambda converged.

 Computing density matrices in double precision...
           Orbital response amplitudes will be solved using DIIS.
           Start     Size      MaxIter   EConv     LConv     
           3         7         100       1.00e-06  1.00e-06  
 ------------------------------------------------------------------------------
            Enorm      Ldiff       Comment
 ------------------------------------------------------------------------------
     1     9.84e-02   5.18e-03     
     2     8.15e-02   2.32e-02     
     3     9.20e-02   3.40e-02     
     4     6.73e-03   4.28e-02     Switched to DIIS steps.
     5     5.73e-04   1.04e-03     
     6     1.81e-04   1.01e-04     
     7     1.50e-04   1.83e-05     
     8     3.03e-05   7.90e-07     
     9     2.84e-06   3.66e-07     
    10     1.59e-06   4.35e-07     
    11     5.46e-07   1.84e-08     
 ------------------------------------------------------------------------------
                                   Orbital response converged.

 Computing density matrices... Done.
 CCSD calculation:   CPU 323.44 s  wall 62.59 s

 Transferring MO TPDM to AO TPDM
 Transferring g2_o1o1o1o1
 Transferring g2_o1o1o1v1
 Transferring g2_o1o1v1v1
 Transferring g2_o1v1o1v1
 Transferring g2_o1v1v1v1
 Transferring g2_v1v1v1v1
 Adding separable TPDM
 Computing TPDM gradient
 --------------------------------------------------------
 2e gradient
  Atom          X               Y               Z
 --------------------------------------------------------
    1        -11.349780       -0.000000       -9.540148  
    2         11.342534        0.000000       -9.520571  
    3         10.456260       -0.000000        9.535536  
    4        -10.449014        0.000000        9.525183  
 --------------------------------------------------------
 --------------------------------------------------------
 Final gradient
  Atom          X               Y               Z
 --------------------------------------------------------
    1        -11.349780       -0.000000       -9.540148  
    2         11.342534        0.000000       -9.520571  
    3         10.456260       -0.000000        9.535536  
    4        -10.449014        0.000000        9.525183  
 --------------------------------------------------------
 Analytic gradient from two-electron contribution:   CPU 86.58 s  wall 23.51 s

 Total ccman2 time:   CPU 425.86 s  wall 91.52 s


 --------------------------------------------------------------

                    Orbital Energies (a.u.)
 --------------------------------------------------------------

 Alpha MOs
 -- Occupied --
-26.387 -26.386 -15.793 -15.792  -1.733  -1.677  -1.405  -0.963
 -0.838  -0.813  -0.789  -0.730  -0.710  -0.611  -0.567  -0.561
 -- Virtual --
  0.067   0.094   0.140   0.142   0.158   0.190   0.203   0.224
  0.229   0.297   0.308   0.324   0.344   0.399   0.408   0.419
  0.479   0.494   0.570   0.638   0.861   0.895   0.930   0.972
  0.988   1.138   1.191   1.391   1.428   1.478   1.536   1.573
  1.614   1.767   1.852   1.988   2.010   2.111   2.270   2.359
  2.390   2.625   2.676   2.906   2.964   3.262   3.891   3.966
  4.068   4.134   4.155   4.160   4.181   4.215   4.259   4.328
  4.339   4.412   4.441   4.978   5.241   5.668   6.814   6.834
  6.896   7.034   7.055   7.310  36.483  36.993  68.676  68.702
 --------------------------------------------------------------

          Ground-State Mulliken Net Atomic Charges

     Atom                 Charge (a.u.)
  ----------------------------------------
      1 N                     0.038251
      2 N                     0.037728
      3 F                    -0.037511
      4 F                    -0.038467
  ----------------------------------------
  Sum of atomic charges =    -0.000000

 -----------------------------------------------------------------
                    Cartesian Multipole Moments
 -----------------------------------------------------------------
    Charge (ESU x 10^10)
                 0.0000
    Dipole Moment (Debye)
         X      -0.0030      Y      -0.0000      Z       0.2262
       Tot       0.2262
    Quadrupole Moments (Debye-Ang)
        XX     -22.4921     XY      -0.0000     YY     -19.8035
        XZ       0.0046     YZ       0.0000     ZZ     -22.2661
    Octopole Moments (Debye-Ang^2)
       XXX      -0.0096    XXY       0.0000    XYY      -0.0023
       YYY      -0.0000    XXZ      -2.8244    XYZ      -0.0000
       YYZ      -2.1133    XZZ      -0.0006    YZZ       0.0000
       ZZZ      -9.3762
    Hexadecapole Moments (Debye-Ang^3)
      XXXX    -124.5993   XXXY      -0.0000   XXYY     -22.6825
      XYYY      -0.0000   YYYY     -14.4884   XXXZ       0.0020
      XXYZ      -0.0000   XYYZ      -0.0013   YYYZ      -0.0000
      XXZZ     -33.3954   XYZZ      -0.0000   YYZZ     -13.8291
      XZZZ      -0.0051   YZZZ       0.0000   ZZZZ     -67.8549
 -----------------------------------------------------------------
 DrvMan completing analytic gradient of the correlated energy
 Correlated dipole moment
            1
    1  -0.0011926
    2  -0.0000000
    3   0.0889862
 Energy read as -308.437571574
 Full Analytical Gradient: (in a.u., or Hartree/Bohr)
             1             2             3             4
    1    0.00011057    0.00001042   -0.00019889    0.00007789
    2   -0.00000001    0.00000000    0.00000001    0.00000000
    3    0.00075676   -0.00014948   -0.00013310   -0.00047418
 Gradient time:  CPU 1.45 s  wall 1.46 s
 ----------------------------------------------------------------
             Standard Nuclear Orientation (Angstroms)
    I     Atom           X                Y                Z
 ----------------------------------------------------------------
    1      N       0.6114460000     0.0000000000     0.7026846814
    2      N      -0.6114460000    -0.0000000000     0.7036846814
    3      F      -1.1804971613    -0.0000000000    -0.5473103077
    4      F       1.1804971613     0.0000000000    -0.5473103077
 ----------------------------------------------------------------
 Nuclear Repulsion Energy =   118.4032827379 hartrees
 There are       16 alpha and       16 beta electrons

                       Distance Matrix (Angstroms)
             N (  1)   N (  2)   F (  3)
   N (  2)  1.222892
   F (  3)  2.184845  1.374339
   F (  4)  1.373429  2.185417  2.360994

 Requested basis set is 6-311++G(d,p)
 There are 24 shells and 88 basis functions
 A cutoff of  1.0D-14 yielded    296 shell pairs
 There are      4027 function pairs (      4409 Cartesian)
 Smallest overlap matrix eigenvalue = 1.77E-04
 Guess MOs from SCF MO coefficient file

 -----------------------------------------------------------------------
  General SCF calculation program by
  Eric Jon Sundstrom, Paul Horn, Yuezhi Mao, Dmitri Zuev, Alec White,
  David Stuck, Shaama M.S., Shane Yost, Joonho Lee, David Small,
  Daniel Levine, Susi Lehtola, Hugh Burton, Evgeny Epifanovsky
 -----------------------------------------------------------------------
 Hartree-Fock
 using 6 threads for integral computing
 -------------------------------------------------------
 OpenMP Integral computing Module                
 Release: version 2.0, May 2017, Q-Chem Inc. Pleasanton 
 -------------------------------------------------------
 A restricted SCF calculation will be
 performed using DIIS
 SCF converges when DIIS error is below 1.0e-08
 ---------------------------------------
  Cycle       Energy         DIIS error
 ---------------------------------------
    1    -307.6649884745      6.14e-05  
    2    -307.6649922506      1.45e-05  
    3    -307.6649926029      6.62e-06  
    4    -307.6649926440      2.12e-06  
    5    -307.6649926538      9.79e-07  
    6    -307.6649926554      3.31e-07  
    7    -307.6649926557      1.62e-07  
    8    -307.6649926557      4.37e-08  
    9    -307.6649926557      1.41e-08  
   10    -307.6649926557      4.55e-09  Convergence criterion met
 ---------------------------------------
 SCF time:   CPU 2.48s  wall 0.00s 
 SCF   energy in the final basis set =     -307.6649926557
 Total energy in the final basis set =     -307.6649926557


 ------------------------------------------------------------------------------

   CCMAN2: suite of methods based on coupled cluster
           and equation of motion theories.

   Components:
   * libvmm-1.3-trunk
     by Evgeny Epifanovsky, Ilya Kaliman.
   * libtensor-2.5-trunk
     by Evgeny Epifanovsky, Michael Wormit, Dmitry Zuev, Sam Manzer, 
        Ilya Kaliman.
   * libcc-2.5-trunk
     by Evgeny Epifanovsky, Arik Landau, Tomasz Kus, Kirill Khistyaev, 
        Dmitry Zuev, Prashant Manohar, Xintian Feng, Anna Krylov, 
        Matthew Goldey, Alec White, Thomas Jagau, Kaushik Nanda, 
        Anastasia Gunina, Alexander Kunitsa, Joonho Lee.

   CCMAN original authors:
   Anna I. Krylov, C. David Sherrill, Steven R. Gwaltney,
   Edward F. C. Byrd (2000)
   Sergey V. Levchenko, Lyudmila V. Slipchenko, Tao Wang,
   Ana-Maria C. Cristian (2003)
   Piotr A. Pieniazek, C. Melania Oana, Evgeny Epifanovsky (2007)
   Prashant Manohar (2009)

 ------------------------------------------------------------------------------


 Allocating and initializing 63808MB of RAM...
 Calculation will run on 6 cores.


 Alpha MOs, Restricted
 -- Occupied --                  
-26.387 -26.386 -15.793 -15.792  -1.733  -1.678  -1.405  -0.963
  1 A     2 A     3 A     4 A     5 A     6 A     7 A     8 A                  
 -0.838  -0.813  -0.789  -0.730  -0.710  -0.611  -0.567  -0.561
  9 A    10 A    11 A    12 A    13 A    14 A    15 A    16 A                  
 -- Virtual --                   
  0.067   0.094   0.140   0.142   0.158   0.190   0.203   0.224
 17 A    18 A    19 A    20 A    21 A    22 A    23 A    24 A                  
  0.229   0.297   0.308   0.324   0.344   0.399   0.408   0.420
 25 A    26 A    27 A    28 A    29 A    30 A    31 A    32 A                  
  0.479   0.494   0.570   0.638   0.861   0.895   0.930   0.972
 33 A    34 A    35 A    36 A    37 A    38 A    39 A    40 A                  
  0.988   1.138   1.191   1.391   1.428   1.478   1.535   1.573
 41 A    42 A    43 A    44 A    45 A    46 A    47 A    48 A                  
  1.613   1.767   1.852   1.988   2.011   2.111   2.270   2.359
 49 A    50 A    51 A    52 A    53 A    54 A    55 A    56 A                  
  2.390   2.625   2.676   2.907   2.964   3.262   3.892   3.966
 57 A    58 A    59 A    60 A    61 A    62 A    63 A    64 A                  
  4.069   4.133   4.154   4.160   4.181   4.215   4.259   4.329
 65 A    66 A    67 A    68 A    69 A    70 A    71 A    72 A                  
  4.339   4.413   4.442   4.978   5.243   5.669   6.814   6.833
 73 A    74 A    75 A    76 A    77 A    78 A    79 A    80 A                  
  6.896   7.034   7.057   7.313  36.483  36.993  68.676  68.702
 81 A    82 A    83 A    84 A    85 A    86 A    87 A    88 A                  

 Beta MOs, Restricted
 -- Occupied --                  
-26.387 -26.386 -15.793 -15.792  -1.733  -1.678  -1.405  -0.963
  1 A     2 A     3 A     4 A     5 A     6 A     7 A     8 A                  
 -0.838  -0.813  -0.789  -0.730  -0.710  -0.611  -0.567  -0.561
  9 A    10 A    11 A    12 A    13 A    14 A    15 A    16 A                  
 -- Virtual --                   
  0.067   0.094   0.140   0.142   0.158   0.190   0.203   0.224
 17 A    18 A    19 A    20 A    21 A    22 A    23 A    24 A                  
  0.229   0.297   0.308   0.324   0.344   0.399   0.408   0.420
 25 A    26 A    27 A    28 A    29 A    30 A    31 A    32 A                  
  0.479   0.494   0.570   0.638   0.861   0.895   0.930   0.972
 33 A    34 A    35 A    36 A    37 A    38 A    39 A    40 A                  
  0.988   1.138   1.191   1.391   1.428   1.478   1.535   1.573
 41 A    42 A    43 A    44 A    45 A    46 A    47 A    48 A                  
  1.613   1.767   1.852   1.988   2.011   2.111   2.270   2.359
 49 A    50 A    51 A    52 A    53 A    54 A    55 A    56 A                  
  2.390   2.625   2.676   2.907   2.964   3.262   3.892   3.966
 57 A    58 A    59 A    60 A    61 A    62 A    63 A    64 A                  
  4.069   4.133   4.154   4.160   4.181   4.215   4.259   4.329
 65 A    66 A    67 A    68 A    69 A    70 A    71 A    72 A                  
  4.339   4.413   4.442   4.978   5.243   5.669   6.814   6.833
 73 A    74 A    75 A    76 A    77 A    78 A    79 A    80 A                  
  6.896   7.034   7.057   7.313  36.483  36.993  68.676  68.702
 81 A    82 A    83 A    84 A    85 A    86 A    87 A    88 A                  

 Occupation and symmetry of molecular orbitals

 Point group: C1 (1 irreducible representation).

                           A     All 
 -------------------------------------
 All molecular orbitals:
  - Alpha                  88    88  
  - Beta                   88    88  
 -------------------------------------
 Alpha orbitals:
  - Frozen occupied        4     4   
  - Active occupied        12    12  
  - Active virtual         72    72  
  - Frozen virtual         0     0   
 -------------------------------------
 Beta orbitals:
  - Frozen occupied        4     4   
  - Active occupied        12    12  
  - Active virtual         72    72  
  - Frozen virtual         0     0   
 -------------------------------------

 Import integrals:   CPU 0.00 s  wall 0.00 s

 Import integrals:   CPU 11.00 s  wall 2.98 s

 MP2 amplitudes:   CPU 0.03 s  wall 0.03 s

Running a double precision version
           CCSD T amplitudes will be solved using DIIS.

           Start     Size      MaxIter   EConv     TConv     
           3         7         100       1.00e-07  1.00e-05  
 ------------------------------------------------------------------------------
           Energy (a.u.)   Ediff      Tdiff       Comment
 ------------------------------------------------------------------------------
          -308.43298635                           
     1    -308.40683098   2.62e-02   7.16e-01     
     2    -308.43613255   2.93e-02   9.59e-02     
     3    -308.43293963   3.19e-03   4.62e-02     
     4    -308.43627532   3.34e-03   2.10e-02     Switched to DIIS steps.
     5    -308.43745093   1.18e-03   1.22e-02     
     6    -308.43755350   1.03e-04   2.69e-03     
     7    -308.43756312   9.62e-06   1.16e-03     
     8    -308.43756744   4.32e-06   3.72e-04     
     9    -308.43757119   3.75e-06   2.19e-04     
    10    -308.43757179   5.95e-07   5.79e-05     
    11    -308.43757172   6.94e-08   2.39e-05     
    12    -308.43757188   1.61e-07   1.36e-05     
    13    -308.43757173   1.54e-07   4.55e-06     
    14    -308.43757176   3.64e-08   2.46e-06     
 ------------------------------------------------------------------------------
          -308.43757176                           CCSD T converged.

End of double precision
 SCF energy                 = -307.66499266
 MP2 energy                 = -308.43298635
 CCSD correlation energy     =   -0.77257911
 CCSD total energy           = -308.43757176

 CCSD  T1^2 = 0.0154  T2^2 = 0.2164  Leading amplitudes:

 Amplitude    Orbitals with energies
 -0.0468       12 (A) A                  ->    17 (A) A                   
              -0.7304                          0.0671                     
 -0.0468       12 (A) B                  ->    17 (A) B                   
              -0.7304                          0.0671                     
 -0.0237       15 (A) A                  ->    32 (A) A                   
              -0.5674                          0.4198                     
 -0.0237       15 (A) B                  ->    32 (A) B                   
              -0.5674                          0.4198                     

 Amplitude    Orbitals with energies
 -0.1136       16 (A) A      16 (A) B    ->    17 (A) A      17 (A) B     
              -0.5608       -0.5608            0.0671        0.0671       
  0.1136       16 (A) A      16 (A) B    ->    17 (A) B      17 (A) A     
              -0.5608       -0.5608            0.0671        0.0671       
  0.1136       16 (A) B      16 (A) A    ->    17 (A) A      17 (A) B     
              -0.5608       -0.5608            0.0671        0.0671       
 -0.1136       16 (A) B      16 (A) A    ->    17 (A) B      17 (A) A     
              -0.5608       -0.5608            0.0671        0.0671       

 Computing CCSD intemediates for later calculations in double precision
 Finished.

Running a double precision version
           CCSD Lambda amplitudes will be solved using DIIS.
           Start     Size      MaxIter   EConv     LConv     
           3         7         100       1.00e-07  1.00e-05  
 ------------------------------------------------------------------------------
            Enorm      Ldiff       Comment
 ------------------------------------------------------------------------------
     1     5.65e-02   3.39e-02     
     2     1.92e-02   7.98e-03     
     3     8.31e-03   5.76e-04     
     4     4.13e-03   1.49e-03     Switched to DIIS steps.
     5     1.30e-03   7.74e-04     
     6     6.38e-04   1.94e-04     
     7     1.85e-04   5.39e-05     
     8     7.75e-05   3.18e-06     
     9     2.32e-05   6.46e-06     
    10     1.11e-05   9.45e-07     
    11     5.47e-06   2.30e-07     
    12     2.35e-06   1.20e-07     
    13     9.76e-07   1.53e-07     
    14     3.76e-07   1.60e-08     
    15     1.51e-07   9.11e-09     
    16     7.41e-08   1.03e-08     
 ------------------------------------------------------------------------------
                                   CCSD Lambda converged.

 Computing density matrices in double precision...
           Orbital response amplitudes will be solved using DIIS.
           Start     Size      MaxIter   EConv     LConv     
           3         7         100       1.00e-06  1.00e-06  
 ------------------------------------------------------------------------------
            Enorm      Ldiff       Comment
 ------------------------------------------------------------------------------
     1     9.82e-02   5.13e-03     
     2     8.14e-02   2.32e-02     
     3     9.18e-02   3.39e-02     
     4     6.72e-03   4.26e-02     Switched to DIIS steps.
     5     5.70e-04   1.03e-03     
     6     1.81e-04   1.00e-04     
     7     1.50e-04   1.81e-05     
     8     3.03e-05   7.80e-07     
     9     2.83e-06   3.63e-07     
    10     1.57e-06   4.33e-07     
    11     5.47e-07   1.89e-08     
 ------------------------------------------------------------------------------
                                   Orbital response converged.

 Computing density matrices... Done.
 CCSD calculation:   CPU 323.80 s  wall 62.29 s

 Transferring MO TPDM to AO TPDM
 Transferring g2_o1o1o1o1
 Transferring g2_o1o1o1v1
 Transferring g2_o1o1v1v1
 Transferring g2_o1v1o1v1
 Transferring g2_o1v1v1v1
 Transferring g2_v1v1v1v1
 Adding separable TPDM
 Computing TPDM gradient
 --------------------------------------------------------
 2e gradient
  Atom          X               Y               Z
 --------------------------------------------------------
    1        -11.336528       -0.000000       -9.525854  
    2         11.343792        0.000000       -9.545434  
    3         10.457045       -0.000000        9.530461  
    4        -10.464309       -0.000000        9.540828  
 --------------------------------------------------------
 --------------------------------------------------------
 Final gradient
  Atom          X               Y               Z
 --------------------------------------------------------
    1        -11.336528       -0.000000       -9.525854  
    2         11.343792        0.000000       -9.545434  
    3         10.457045       -0.000000        9.530461  
    4        -10.464309       -0.000000        9.540828  
 --------------------------------------------------------
 Analytic gradient from two-electron contribution:   CPU 87.94 s  wall 25.24 s

 Total ccman2 time:   CPU 426.30 s  wall 91.74 s


 --------------------------------------------------------------

                    Orbital Energies (a.u.)
 --------------------------------------------------------------

 Alpha MOs
 -- Occupied --
-26.387 -26.386 -15.793 -15.792  -1.733  -1.678  -1.405  -0.963
 -0.838  -0.813  -0.789  -0.730  -0.710  -0.611  -0.567  -0.561
 -- Virtual --
  0.067   0.094   0.140   0.142   0.158   0.190   0.203   0.224
  0.229   0.297   0.308   0.324   0.344   0.399   0.408   0.420
  0.479   0.494   0.570   0.638   0.861   0.895   0.930   0.972
  0.988   1.138   1.191   1.391   1.428   1.478   1.535   1.573
  1.613   1.767   1.852   1.988   2.011   2.111   2.270   2.359
  2.390   2.625   2.676   2.907   2.964   3.262   3.892   3.966
  4.069   4.133   4.154   4.160   4.181   4.215   4.259   4.329
  4.339   4.413   4.442   4.978   5.243   5.669   6.814   6.833
  6.896   7.034   7.057   7.313  36.483  36.993  68.676  68.702
 --------------------------------------------------------------

          Ground-State Mulliken Net Atomic Charges

     Atom                 Charge (a.u.)
  ----------------------------------------
      1 N                     0.037386
      2 N                     0.037909
      3 F                    -0.038126
      4 F                    -0.037169
  ----------------------------------------
  Sum of atomic charges =    -0.000000

 -----------------------------------------------------------------
                    Cartesian Multipole Moments
 -----------------------------------------------------------------
    Charge (ESU x 10^10)
                 0.0000
    Dipole Moment (Debye)
         X       0.0030      Y       0.0000      Z       0.2204
       Tot       0.2204
    Quadrupole Moments (Debye-Ang)
        XX     -22.4881     XY      -0.0000     YY     -19.8018
        XZ      -0.0046     YZ       0.0000     ZZ     -22.2705
    Octopole Moments (Debye-Ang^2)
       XXX       0.0097    XXY       0.0000    XYY       0.0023
       YYY       0.0000    XXZ      -2.8169    XYZ      -0.0000
       YYZ      -2.1059    XZZ       0.0006    YZZ       0.0000
       ZZZ      -9.3497
    Hexadecapole Moments (Debye-Ang^3)
      XXXX    -124.5775   XXXY      -0.0000   XXYY     -22.6790
      XYYY      -0.0000   YYYY     -14.4867   XXXZ      -0.0020
      XXYZ       0.0000   XYYZ       0.0013   YYYZ       0.0000
      XXZZ     -33.3815   XYZZ      -0.0000   YYZZ     -13.8155
      XZZZ       0.0051   YZZZ       0.0000   ZZZZ     -67.7733
 -----------------------------------------------------------------
 DrvMan completing analytic gradient of the correlated energy
 Correlated dipole moment
            1
    1   0.0011940
    2   0.0000000
    3   0.0867144
 Energy read as -308.437571762
 Full Analytical Gradient: (in a.u., or Hartree/Bohr)
             1             2             3             4
    1    0.00002470   -0.00014494    0.00009404    0.00002619
    2   -0.00000000    0.00000000   -0.00000000    0.00000000
    3   -0.00065691    0.00025237    0.00003051    0.00037403
 Gradient time:  CPU 1.44 s  wall 1.45 s
 ----------------------------------------------------------------
             Standard Nuclear Orientation (Angstroms)
    I     Atom           X                Y                Z
 ----------------------------------------------------------------
    1      N       0.6114460000     0.0000000000     0.7036846814
    2      N      -0.6114460000    -0.0000000000     0.7036846814
    3      F      -1.1794971613    -0.0000000000    -0.5473103077
    4      F       1.1804971613     0.0000000000    -0.5473103077
 ----------------------------------------------------------------
 Nuclear Repulsion Energy =   118.4039412648 hartrees
 There are       16 alpha and       16 beta electrons

                       Distance Matrix (Angstroms)
             N (  1)   N (  2)   F (  3)
   N (  2)  1.222892
   F (  3)  2.184597  1.373925
   F (  4)  1.374339  2.185417  2.359994

 Requested basis set is 6-311++G(d,p)
 There are 24 shells and 88 basis functions
 A cutoff of  1.0D-14 yielded    296 shell pairs
 There are      4027 function pairs (      4409 Cartesian)
 Smallest overlap matrix eigenvalue = 1.77E-04
 Guess MOs from SCF MO coefficient file

 -----------------------------------------------------------------------
  General SCF calculation program by
  Eric Jon Sundstrom, Paul Horn, Yuezhi Mao, Dmitri Zuev, Alec White,
  David Stuck, Shaama M.S., Shane Yost, Joonho Lee, David Small,
  Daniel Levine, Susi Lehtola, Hugh Burton, Evgeny Epifanovsky
 -----------------------------------------------------------------------
 Hartree-Fock
 using 6 threads for integral computing
 -------------------------------------------------------
 OpenMP Integral computing Module                
 Release: version 2.0, May 2017, Q-Chem Inc. Pleasanton 
 -------------------------------------------------------
 A restricted SCF calculation will be
 performed using DIIS
 SCF converges when DIIS error is below 1.0e-08
 ---------------------------------------
  Cycle       Energy         DIIS error
 ---------------------------------------
    1    -307.6649639509      3.55e-05  
    2    -307.6649652365      8.72e-06  
    3    -307.6649653610      4.52e-06  
    4    -307.6649653789      1.29e-06  
    5    -307.6649653829      5.49e-07  
    6    -307.6649653834      2.38e-07  
    7    -307.6649653835      7.84e-08  
    8    -307.6649653835      2.39e-08  
    9    -307.6649653835      7.48e-09  Convergence criterion met
 ---------------------------------------
 SCF time:   CPU 2.26s  wall 0.00s 
 SCF   energy in the final basis set =     -307.6649653835
 Total energy in the final basis set =     -307.6649653835


 ------------------------------------------------------------------------------

   CCMAN2: suite of methods based on coupled cluster
           and equation of motion theories.

   Components:
   * libvmm-1.3-trunk
     by Evgeny Epifanovsky, Ilya Kaliman.
   * libtensor-2.5-trunk
     by Evgeny Epifanovsky, Michael Wormit, Dmitry Zuev, Sam Manzer, 
        Ilya Kaliman.
   * libcc-2.5-trunk
     by Evgeny Epifanovsky, Arik Landau, Tomasz Kus, Kirill Khistyaev, 
        Dmitry Zuev, Prashant Manohar, Xintian Feng, Anna Krylov, 
        Matthew Goldey, Alec White, Thomas Jagau, Kaushik Nanda, 
        Anastasia Gunina, Alexander Kunitsa, Joonho Lee.

   CCMAN original authors:
   Anna I. Krylov, C. David Sherrill, Steven R. Gwaltney,
   Edward F. C. Byrd (2000)
   Sergey V. Levchenko, Lyudmila V. Slipchenko, Tao Wang,
   Ana-Maria C. Cristian (2003)
   Piotr A. Pieniazek, C. Melania Oana, Evgeny Epifanovsky (2007)
   Prashant Manohar (2009)

 ------------------------------------------------------------------------------


 Allocating and initializing 63808MB of RAM...
 Calculation will run on 6 cores.


 Alpha MOs, Restricted
 -- Occupied --                  
-26.386 -26.386 -15.793 -15.792  -1.733  -1.677  -1.405  -0.963
  1 A     2 A     3 A     4 A     5 A     6 A     7 A     8 A                  
 -0.838  -0.813  -0.789  -0.730  -0.710  -0.611  -0.567  -0.561
  9 A    10 A    11 A    12 A    13 A    14 A    15 A    16 A                  
 -- Virtual --                   
  0.067   0.094   0.140   0.142   0.158   0.190   0.203   0.224
 17 A    18 A    19 A    20 A    21 A    22 A    23 A    24 A                  
  0.229   0.297   0.308   0.324   0.344   0.399   0.408   0.420
 25 A    26 A    27 A    28 A    29 A    30 A    31 A    32 A                  
  0.479   0.494   0.570   0.638   0.861   0.895   0.930   0.972
 33 A    34 A    35 A    36 A    37 A    38 A    39 A    40 A                  
  0.988   1.138   1.191   1.391   1.428   1.478   1.535   1.573
 41 A    42 A    43 A    44 A    45 A    46 A    47 A    48 A                  
  1.613   1.767   1.852   1.988   2.011   2.111   2.270   2.359
 49 A    50 A    51 A    52 A    53 A    54 A    55 A    56 A                  
  2.390   2.625   2.676   2.907   2.964   3.262   3.891   3.966
 57 A    58 A    59 A    60 A    61 A    62 A    63 A    64 A                  
  4.069   4.133   4.155   4.160   4.181   4.215   4.259   4.329
 65 A    66 A    67 A    68 A    69 A    70 A    71 A    72 A                  
  4.339   4.413   4.442   4.979   5.242   5.669   6.815   6.833
 73 A    74 A    75 A    76 A    77 A    78 A    79 A    80 A                  
  6.896   7.034   7.056   7.312  36.483  36.993  68.676  68.702
 81 A    82 A    83 A    84 A    85 A    86 A    87 A    88 A                  

 Beta MOs, Restricted
 -- Occupied --                  
-26.386 -26.386 -15.793 -15.792  -1.733  -1.677  -1.405  -0.963
  1 A     2 A     3 A     4 A     5 A     6 A     7 A     8 A                  
 -0.838  -0.813  -0.789  -0.730  -0.710  -0.611  -0.567  -0.561
  9 A    10 A    11 A    12 A    13 A    14 A    15 A    16 A                  
 -- Virtual --                   
  0.067   0.094   0.140   0.142   0.158   0.190   0.203   0.224
 17 A    18 A    19 A    20 A    21 A    22 A    23 A    24 A                  
  0.229   0.297   0.308   0.324   0.344   0.399   0.408   0.420
 25 A    26 A    27 A    28 A    29 A    30 A    31 A    32 A                  
  0.479   0.494   0.570   0.638   0.861   0.895   0.930   0.972
 33 A    34 A    35 A    36 A    37 A    38 A    39 A    40 A                  
  0.988   1.138   1.191   1.391   1.428   1.478   1.535   1.573
 41 A    42 A    43 A    44 A    45 A    46 A    47 A    48 A                  
  1.613   1.767   1.852   1.988   2.011   2.111   2.270   2.359
 49 A    50 A    51 A    52 A    53 A    54 A    55 A    56 A                  
  2.390   2.625   2.676   2.907   2.964   3.262   3.891   3.966
 57 A    58 A    59 A    60 A    61 A    62 A    63 A    64 A                  
  4.069   4.133   4.155   4.160   4.181   4.215   4.259   4.329
 65 A    66 A    67 A    68 A    69 A    70 A    71 A    72 A                  
  4.339   4.413   4.442   4.979   5.242   5.669   6.815   6.833
 73 A    74 A    75 A    76 A    77 A    78 A    79 A    80 A                  
  6.896   7.034   7.056   7.312  36.483  36.993  68.676  68.702
 81 A    82 A    83 A    84 A    85 A    86 A    87 A    88 A                  

 Occupation and symmetry of molecular orbitals

 Point group: C1 (1 irreducible representation).

                           A     All 
 -------------------------------------
 All molecular orbitals:
  - Alpha                  88    88  
  - Beta                   88    88  
 -------------------------------------
 Alpha orbitals:
  - Frozen occupied        4     4   
  - Active occupied        12    12  
  - Active virtual         72    72  
  - Frozen virtual         0     0   
 -------------------------------------
 Beta orbitals:
  - Frozen occupied        4     4   
  - Active occupied        12    12  
  - Active virtual         72    72  
  - Frozen virtual         0     0   
 -------------------------------------

 Import integrals:   CPU 0.00 s  wall 0.00 s

 Import integrals:   CPU 10.23 s  wall 2.83 s

 MP2 amplitudes:   CPU 0.06 s  wall 0.04 s

Running a double precision version
           CCSD T amplitudes will be solved using DIIS.

           Start     Size      MaxIter   EConv     TConv     
           3         7         100       1.00e-07  1.00e-05  
 ------------------------------------------------------------------------------
           Energy (a.u.)   Ediff      Tdiff       Comment
 ------------------------------------------------------------------------------
          -308.43298852                           
     1    -308.40682417   2.62e-02   7.16e-01     
     2    -308.43613319   2.93e-02   9.59e-02     
     3    -308.43293854   3.19e-03   4.62e-02     
     4    -308.43627531   3.34e-03   2.10e-02     Switched to DIIS steps.
     5    -308.43745130   1.18e-03   1.22e-02     
     6    -308.43755393   1.03e-04   2.69e-03     
     7    -308.43756355   9.63e-06   1.16e-03     
     8    -308.43756787   4.32e-06   3.72e-04     
     9    -308.43757163   3.76e-06   2.19e-04     
    10    -308.43757222   5.96e-07   5.80e-05     
    11    -308.43757215   6.93e-08   2.39e-05     
    12    -308.43757231   1.61e-07   1.36e-05     
    13    -308.43757216   1.54e-07   4.56e-06     
    14    -308.43757220   3.65e-08   2.46e-06     
 ------------------------------------------------------------------------------
          -308.43757220                           CCSD T converged.

End of double precision
 SCF energy                 = -307.66496538
 MP2 energy                 = -308.43298852
 CCSD correlation energy     =   -0.77260681
 CCSD total energy           = -308.43757220

 CCSD  T1^2 = 0.0154  T2^2 = 0.2164  Leading amplitudes:

 Amplitude    Orbitals with energies
 -0.0468       12 (A) A                  ->    17 (A) A                   
              -0.7303                          0.0670                     
 -0.0468       12 (A) B                  ->    17 (A) B                   
              -0.7303                          0.0670                     
 -0.0237       15 (A) A                  ->    32 (A) A                   
              -0.5674                          0.4197                     
 -0.0237       15 (A) B                  ->    32 (A) B                   
              -0.5674                          0.4197                     

 Amplitude    Orbitals with energies
 -0.1136       16 (A) A      16 (A) B    ->    17 (A) A      17 (A) B     
              -0.5608       -0.5608            0.0670        0.0670       
  0.1136       16 (A) A      16 (A) B    ->    17 (A) B      17 (A) A     
              -0.5608       -0.5608            0.0670        0.0670       
  0.1136       16 (A) B      16 (A) A    ->    17 (A) A      17 (A) B     
              -0.5608       -0.5608            0.0670        0.0670       
 -0.1136       16 (A) B      16 (A) A    ->    17 (A) B      17 (A) A     
              -0.5608       -0.5608            0.0670        0.0670       

 Computing CCSD intemediates for later calculations in double precision
 Finished.

Running a double precision version
           CCSD Lambda amplitudes will be solved using DIIS.
           Start     Size      MaxIter   EConv     LConv     
           3         7         100       1.00e-07  1.00e-05  
 ------------------------------------------------------------------------------
            Enorm      Ldiff       Comment
 ------------------------------------------------------------------------------
     1     5.65e-02   3.39e-02     
     2     1.92e-02   7.99e-03     
     3     8.32e-03   5.75e-04     
     4     4.13e-03   1.49e-03     Switched to DIIS steps.
     5     1.30e-03   7.74e-04     
     6     6.39e-04   1.94e-04     
     7     1.85e-04   5.40e-05     
     8     7.76e-05   3.19e-06     
     9     2.32e-05   6.47e-06     
    10     1.11e-05   9.47e-07     
    11     5.48e-06   2.31e-07     
    12     2.36e-06   1.20e-07     
    13     9.78e-07   1.53e-07     
    14     3.77e-07   1.61e-08     
    15     1.51e-07   9.19e-09     
    16     7.42e-08   1.04e-08     
 ------------------------------------------------------------------------------
                                   CCSD Lambda converged.

 Computing density matrices in double precision...
           Orbital response amplitudes will be solved using DIIS.
           Start     Size      MaxIter   EConv     LConv     
           3         7         100       1.00e-06  1.00e-06  
 ------------------------------------------------------------------------------
            Enorm      Ldiff       Comment
 ------------------------------------------------------------------------------
     1     9.83e-02   5.15e-03     
     2     8.14e-02   2.32e-02     
     3     9.19e-02   3.40e-02     
     4     6.72e-03   4.27e-02     Switched to DIIS steps.
     5     5.69e-04   1.03e-03     
     6     1.55e-04   1.01e-04     
     7     5.52e-05   1.90e-05     
     8     4.66e-05   3.00e-07     
     9     2.84e-06   8.26e-08     
    10     1.19e-06   4.36e-07     
    11     5.63e-07   4.23e-08     
 ------------------------------------------------------------------------------
                                   Orbital response converged.

 Computing density matrices... Done.
 CCSD calculation:   CPU 323.47 s  wall 62.43 s

 Transferring MO TPDM to AO TPDM
 Transferring g2_o1o1o1o1
 Transferring g2_o1o1o1v1
 Transferring g2_o1o1v1v1
 Transferring g2_o1v1o1v1
 Transferring g2_o1v1v1v1
 Transferring g2_v1v1v1v1
 Adding separable TPDM
 Computing TPDM gradient
 --------------------------------------------------------
 2e gradient
  Atom          X               Y               Z
 --------------------------------------------------------
    1        -11.342007       -0.000000       -9.533606  
    2         11.346609        0.000000       -9.541013  
    3         10.455227       -0.000000        9.541100  
    4        -10.459828        0.000000        9.533519  
 --------------------------------------------------------
 --------------------------------------------------------
 Final gradient
  Atom          X               Y               Z
 --------------------------------------------------------
    1        -11.342007       -0.000000       -9.533606  
    2         11.346609        0.000000       -9.541013  
    3         10.455227       -0.000000        9.541100  
    4        -10.459828        0.000000        9.533519  
 --------------------------------------------------------
 Analytic gradient from two-electron contribution:   CPU 90.88 s  wall 24.48 s

 Total ccman2 time:   CPU 429.64 s  wall 91.50 s


 --------------------------------------------------------------

                    Orbital Energies (a.u.)
 --------------------------------------------------------------

 Alpha MOs
 -- Occupied --
-26.386 -26.386 -15.793 -15.792  -1.733  -1.677  -1.405  -0.963
 -0.838  -0.813  -0.789  -0.730  -0.710  -0.611  -0.567  -0.561
 -- Virtual --
  0.067   0.094   0.140   0.142   0.158   0.190   0.203   0.224
  0.229   0.297   0.308   0.324   0.344   0.399   0.408   0.420
  0.479   0.494   0.570   0.638   0.861   0.895   0.930   0.972
  0.988   1.138   1.191   1.391   1.428   1.478   1.535   1.573
  1.613   1.767   1.852   1.988   2.011   2.111   2.270   2.359
  2.390   2.625   2.676   2.907   2.964   3.262   3.891   3.966
  4.069   4.133   4.155   4.160   4.181   4.215   4.259   4.329
  4.339   4.413   4.442   4.979   5.242   5.669   6.815   6.833
  6.896   7.034   7.056   7.312  36.483  36.993  68.676  68.702
 --------------------------------------------------------------

          Ground-State Mulliken Net Atomic Charges

     Atom                 Charge (a.u.)
  ----------------------------------------
      1 N                     0.037724
      2 N                     0.037775
      3 F                    -0.037681
      4 F                    -0.037819
  ----------------------------------------
  Sum of atomic charges =     0.000000

 -----------------------------------------------------------------
                    Cartesian Multipole Moments
 -----------------------------------------------------------------
    Charge (ESU x 10^10)
                -0.0000
    Dipole Moment (Debye)
         X      -0.0020      Y       0.0000      Z       0.2226
       Tot       0.2226
    Quadrupole Moments (Debye-Ang)
        XX     -22.4888     XY      -0.0000     YY     -19.8023
        XZ      -0.0004     YZ       0.0000     ZZ     -22.2683
    Octopole Moments (Debye-Ang^2)
       XXX      -0.0207    XXY       0.0000    XYY      -0.0059
       YYY       0.0000    XXZ      -2.8222    XYZ      -0.0000
       YYZ      -2.1102    XZZ      -0.0065    YZZ       0.0000
       ZZZ      -9.3643
    Hexadecapole Moments (Debye-Ang^3)
      XXXX    -124.5142   XXXY      -0.0000   XXYY     -22.6685
      XYYY      -0.0000   YYYY     -14.4872   XXXZ       0.0065
      XXYZ       0.0000   XYYZ       0.0027   YYYZ       0.0000
      XXZZ     -33.3790   XYZZ      -0.0000   YYZZ     -13.8224
      XZZZ       0.0065   YZZZ       0.0000   ZZZZ     -67.8126
 -----------------------------------------------------------------
 DrvMan completing analytic gradient of the correlated energy
 Correlated dipole moment
            1
    1  -0.0007862
    2   0.0000000
    3   0.0875843
 Energy read as -308.437572197
 Full Analytical Gradient: (in a.u., or Hartree/Bohr)
             1             2             3             4
    1   -0.00005716   -0.00019819    0.00019759    0.00005776
    2   -0.00000000    0.00000000    0.00000000   -0.00000000
    3   -0.00009519    0.00002541    0.00013902   -0.00006923
 Gradient time:  CPU 1.41 s  wall 1.44 s
 ----------------------------------------------------------------
             Standard Nuclear Orientation (Angstroms)
    I     Atom           X                Y                Z
 ----------------------------------------------------------------
    1      N       0.6114460000     0.0000000000     0.7036846814
    2      N      -0.6114460000    -0.0000000000     0.7036846814
    3      F      -1.1814971613    -0.0000000000    -0.5473103077
    4      F       1.1804971613     0.0000000000    -0.5473103077
 ----------------------------------------------------------------
 Nuclear Repulsion Energy =   118.3624988736 hartrees
 There are       16 alpha and       16 beta electrons

                       Distance Matrix (Angstroms)
             N (  1)   N (  2)   F (  3)
   N (  2)  1.222892
   F (  3)  2.186237  1.374753
   F (  4)  1.374339  2.185417  2.361994

 Requested basis set is 6-311++G(d,p)
 There are 24 shells and 88 basis functions
 A cutoff of  1.0D-14 yielded    296 shell pairs
 There are      4027 function pairs (      4409 Cartesian)
 Smallest overlap matrix eigenvalue = 1.77E-04
 Guess MOs from SCF MO coefficient file

 -----------------------------------------------------------------------
  General SCF calculation program by
  Eric Jon Sundstrom, Paul Horn, Yuezhi Mao, Dmitri Zuev, Alec White,
  David Stuck, Shaama M.S., Shane Yost, Joonho Lee, David Small,
  Daniel Levine, Susi Lehtola, Hugh Burton, Evgeny Epifanovsky
 -----------------------------------------------------------------------
 Hartree-Fock
 using 6 threads for integral computing
 -------------------------------------------------------
 OpenMP Integral computing Module                
 Release: version 2.0, May 2017, Q-Chem Inc. Pleasanton 
 -------------------------------------------------------
 A restricted SCF calculation will be
 performed using DIIS
 SCF converges when DIIS error is below 1.0e-08
 ---------------------------------------
  Cycle       Energy         DIIS error
 ---------------------------------------
    1    -307.6648917659      3.32e-05  
    2    -307.6648928924      8.72e-06  
    3    -307.6648930339      4.12e-06  
    4    -307.6648930575      1.94e-06  
    5    -307.6648930651      6.49e-07  
    6    -307.6648930660      2.09e-07  
    7    -307.6648930661      8.02e-08  
    8    -307.6648930662      2.98e-08  
    9    -307.6648930662      7.49e-09  Convergence criterion met
 ---------------------------------------
 SCF time:   CPU 2.09s  wall 1.00s 
 SCF   energy in the final basis set =     -307.6648930662
 Total energy in the final basis set =     -307.6648930662


 ------------------------------------------------------------------------------

   CCMAN2: suite of methods based on coupled cluster
           and equation of motion theories.

   Components:
   * libvmm-1.3-trunk
     by Evgeny Epifanovsky, Ilya Kaliman.
   * libtensor-2.5-trunk
     by Evgeny Epifanovsky, Michael Wormit, Dmitry Zuev, Sam Manzer, 
        Ilya Kaliman.
   * libcc-2.5-trunk
     by Evgeny Epifanovsky, Arik Landau, Tomasz Kus, Kirill Khistyaev, 
        Dmitry Zuev, Prashant Manohar, Xintian Feng, Anna Krylov, 
        Matthew Goldey, Alec White, Thomas Jagau, Kaushik Nanda, 
        Anastasia Gunina, Alexander Kunitsa, Joonho Lee.

   CCMAN original authors:
   Anna I. Krylov, C. David Sherrill, Steven R. Gwaltney,
   Edward F. C. Byrd (2000)
   Sergey V. Levchenko, Lyudmila V. Slipchenko, Tao Wang,
   Ana-Maria C. Cristian (2003)
   Piotr A. Pieniazek, C. Melania Oana, Evgeny Epifanovsky (2007)
   Prashant Manohar (2009)

 ------------------------------------------------------------------------------


 Allocating and initializing 63808MB of RAM...
 Calculation will run on 6 cores.


 Alpha MOs, Restricted
 -- Occupied --                  
-26.386 -26.386 -15.793 -15.792  -1.733  -1.677  -1.405  -0.963
  1 A     2 A     3 A     4 A     5 A     6 A     7 A     8 A                  
 -0.838  -0.813  -0.789  -0.730  -0.710  -0.611  -0.567  -0.561
  9 A    10 A    11 A    12 A    13 A    14 A    15 A    16 A                  
 -- Virtual --                   
  0.067   0.094   0.140   0.142   0.158   0.190   0.203   0.224
 17 A    18 A    19 A    20 A    21 A    22 A    23 A    24 A                  
  0.229   0.297   0.308   0.324   0.344   0.399   0.408   0.419
 25 A    26 A    27 A    28 A    29 A    30 A    31 A    32 A                  
  0.479   0.494   0.570   0.638   0.861   0.895   0.930   0.972
 33 A    34 A    35 A    36 A    37 A    38 A    39 A    40 A                  
  0.988   1.138   1.191   1.391   1.428   1.478   1.536   1.573
 41 A    42 A    43 A    44 A    45 A    46 A    47 A    48 A                  
  1.614   1.766   1.852   1.988   2.010   2.111   2.269   2.359
 49 A    50 A    51 A    52 A    53 A    54 A    55 A    56 A                  
  2.390   2.625   2.676   2.907   2.964   3.262   3.891   3.966
 57 A    58 A    59 A    60 A    61 A    62 A    63 A    64 A                  
  4.069   4.134   4.155   4.160   4.181   4.215   4.259   4.328
 65 A    66 A    67 A    68 A    69 A    70 A    71 A    72 A                  
  4.339   4.412   4.442   4.978   5.242   5.668   6.814   6.834
 73 A    74 A    75 A    76 A    77 A    78 A    79 A    80 A                  
  6.896   7.034   7.056   7.311  36.483  36.993  68.676  68.702
 81 A    82 A    83 A    84 A    85 A    86 A    87 A    88 A                  

 Beta MOs, Restricted
 -- Occupied --                  
-26.386 -26.386 -15.793 -15.792  -1.733  -1.677  -1.405  -0.963
  1 A     2 A     3 A     4 A     5 A     6 A     7 A     8 A                  
 -0.838  -0.813  -0.789  -0.730  -0.710  -0.611  -0.567  -0.561
  9 A    10 A    11 A    12 A    13 A    14 A    15 A    16 A                  
 -- Virtual --                   
  0.067   0.094   0.140   0.142   0.158   0.190   0.203   0.224
 17 A    18 A    19 A    20 A    21 A    22 A    23 A    24 A                  
  0.229   0.297   0.308   0.324   0.344   0.399   0.408   0.419
 25 A    26 A    27 A    28 A    29 A    30 A    31 A    32 A                  
  0.479   0.494   0.570   0.638   0.861   0.895   0.930   0.972
 33 A    34 A    35 A    36 A    37 A    38 A    39 A    40 A                  
  0.988   1.138   1.191   1.391   1.428   1.478   1.536   1.573
 41 A    42 A    43 A    44 A    45 A    46 A    47 A    48 A                  
  1.614   1.766   1.852   1.988   2.010   2.111   2.269   2.359
 49 A    50 A    51 A    52 A    53 A    54 A    55 A    56 A                  
  2.390   2.625   2.676   2.907   2.964   3.262   3.891   3.966
 57 A    58 A    59 A    60 A    61 A    62 A    63 A    64 A                  
  4.069   4.134   4.155   4.160   4.181   4.215   4.259   4.328
 65 A    66 A    67 A    68 A    69 A    70 A    71 A    72 A                  
  4.339   4.412   4.442   4.978   5.242   5.668   6.814   6.834
 73 A    74 A    75 A    76 A    77 A    78 A    79 A    80 A                  
  6.896   7.034   7.056   7.311  36.483  36.993  68.676  68.702
 81 A    82 A    83 A    84 A    85 A    86 A    87 A    88 A                  

 Occupation and symmetry of molecular orbitals

 Point group: C1 (1 irreducible representation).

                           A     All 
 -------------------------------------
 All molecular orbitals:
  - Alpha                  88    88  
  - Beta                   88    88  
 -------------------------------------
 Alpha orbitals:
  - Frozen occupied        4     4   
  - Active occupied        12    12  
  - Active virtual         72    72  
  - Frozen virtual         0     0   
 -------------------------------------
 Beta orbitals:
  - Frozen occupied        4     4   
  - Active occupied        12    12  
  - Active virtual         72    72  
  - Frozen virtual         0     0   
 -------------------------------------

 Import integrals:   CPU 0.00 s  wall 0.00 s

 Import integrals:   CPU 10.67 s  wall 2.69 s

 MP2 amplitudes:   CPU 0.03 s  wall 0.03 s

Running a double precision version
           CCSD T amplitudes will be solved using DIIS.

           Start     Size      MaxIter   EConv     TConv     
           3         7         100       1.00e-07  1.00e-05  
 ------------------------------------------------------------------------------
           Energy (a.u.)   Ediff      Tdiff       Comment
 ------------------------------------------------------------------------------
          -308.43300214                           
     1    -308.40679976   2.62e-02   7.16e-01     
     2    -308.43613487   2.93e-02   9.60e-02     
     3    -308.43293194   3.20e-03   4.62e-02     
     4    -308.43627317   3.34e-03   2.11e-02     Switched to DIIS steps.
     5    -308.43745066   1.18e-03   1.22e-02     
     6    -308.43755359   1.03e-04   2.69e-03     
     7    -308.43756330   9.70e-06   1.17e-03     
     8    -308.43756765   4.35e-06   3.73e-04     
     9    -308.43757142   3.77e-06   2.19e-04     
    10    -308.43757202   5.98e-07   5.82e-05     
    11    -308.43757195   6.93e-08   2.40e-05     
    12    -308.43757211   1.62e-07   1.37e-05     
    13    -308.43757196   1.55e-07   4.58e-06     
    14    -308.43757199   3.67e-08   2.47e-06     
 ------------------------------------------------------------------------------
          -308.43757199                           CCSD T converged.

End of double precision
 SCF energy                 = -307.66489307
 MP2 energy                 = -308.43300214
 CCSD correlation energy     =   -0.77267893
 CCSD total energy           = -308.43757199

 CCSD  T1^2 = 0.0154  T2^2 = 0.2165  Leading amplitudes:

 Amplitude    Orbitals with energies
 -0.0468       12 (A) A                  ->    17 (A) A                   
              -0.7302                          0.0670                     
 -0.0468       12 (A) B                  ->    17 (A) B                   
              -0.7302                          0.0670                     
 -0.0237       15 (A) A                  ->    32 (A) A                   
              -0.5674                          0.4193                     
 -0.0237       15 (A) B                  ->    32 (A) B                   
              -0.5674                          0.4193                     

 Amplitude    Orbitals with energies
 -0.1135       16 (A) A      16 (A) B    ->    17 (A) A      17 (A) B     
              -0.5609       -0.5609            0.0670        0.0670       
  0.1135       16 (A) A      16 (A) B    ->    17 (A) B      17 (A) A     
              -0.5609       -0.5609            0.0670        0.0670       
  0.1135       16 (A) B      16 (A) A    ->    17 (A) A      17 (A) B     
              -0.5609       -0.5609            0.0670        0.0670       
 -0.1135       16 (A) B      16 (A) A    ->    17 (A) B      17 (A) A     
              -0.5609       -0.5609            0.0670        0.0670       

 Computing CCSD intemediates for later calculations in double precision
 Finished.

Running a double precision version
           CCSD Lambda amplitudes will be solved using DIIS.
           Start     Size      MaxIter   EConv     LConv     
           3         7         100       1.00e-07  1.00e-05  
 ------------------------------------------------------------------------------
            Enorm      Ldiff       Comment
 ------------------------------------------------------------------------------
     1     5.65e-02   3.40e-02     
     2     1.92e-02   8.00e-03     
     3     8.33e-03   5.76e-04     
     4     4.14e-03   1.49e-03     Switched to DIIS steps.
     5     1.30e-03   7.75e-04     
     6     6.40e-04   1.95e-04     
     7     1.85e-04   5.42e-05     
     8     7.78e-05   3.16e-06     
     9     2.33e-05   6.47e-06     
    10     1.12e-05   9.45e-07     
    11     5.51e-06   2.30e-07     
    12     2.37e-06   1.23e-07     
    13     9.83e-07   1.54e-07     
    14     3.79e-07   1.60e-08     
    15     1.52e-07   9.21e-09     
    16     7.46e-08   1.05e-08     
 ------------------------------------------------------------------------------
                                   CCSD Lambda converged.

 Computing density matrices in double precision...
           Orbital response amplitudes will be solved using DIIS.
           Start     Size      MaxIter   EConv     LConv     
           3         7         100       1.00e-06  1.00e-06  
 ------------------------------------------------------------------------------
            Enorm      Ldiff       Comment
 ------------------------------------------------------------------------------
     1     9.83e-02   5.16e-03     
     2     8.15e-02   2.32e-02     
     3     9.20e-02   3.40e-02     
     4     6.73e-03   4.27e-02     Switched to DIIS steps.
     5     5.70e-04   1.04e-03     
     6     1.55e-04   1.01e-04     
     7     5.55e-05   1.91e-05     
     8     4.67e-05   3.01e-07     
     9     2.84e-06   8.55e-08     
    10     1.19e-06   4.38e-07     
    11     5.63e-07   4.21e-08     
 ------------------------------------------------------------------------------
                                   Orbital response converged.

 Computing density matrices... Done.
 CCSD calculation:   CPU 322.42 s  wall 62.33 s

 Transferring MO TPDM to AO TPDM
 Transferring g2_o1o1o1o1
 Transferring g2_o1o1o1v1
 Transferring g2_o1o1v1v1
 Transferring g2_o1v1o1v1
 Transferring g2_o1v1v1v1
 Transferring g2_v1v1v1v1
 Adding separable TPDM
 Computing TPDM gradient
 --------------------------------------------------------
 2e gradient
  Atom          X               Y               Z
 --------------------------------------------------------
    1        -11.344328        0.000000       -9.532399  
    2         11.339743       -0.000000       -9.524986  
    3         10.458068        0.000000        9.524898  
    4        -10.453483       -0.000000        9.532487  
 --------------------------------------------------------
 --------------------------------------------------------
 Final gradient
  Atom          X               Y               Z
 --------------------------------------------------------
    1        -11.344328        0.000000       -9.532399  
    2         11.339743       -0.000000       -9.524986  
    3         10.458068        0.000000        9.524898  
    4        -10.453483       -0.000000        9.532487  
 --------------------------------------------------------
 Analytic gradient from two-electron contribution:   CPU 90.31 s  wall 25.88 s

 Total ccman2 time:   CPU 428.08 s  wall 92.83 s


 --------------------------------------------------------------

                    Orbital Energies (a.u.)
 --------------------------------------------------------------

 Alpha MOs
 -- Occupied --
-26.386 -26.386 -15.793 -15.792  -1.733  -1.677  -1.405  -0.963
 -0.838  -0.813  -0.789  -0.730  -0.710  -0.611  -0.567  -0.561
 -- Virtual --
  0.067   0.094   0.140   0.142   0.158   0.190   0.203   0.224
  0.229   0.297   0.308   0.324   0.344   0.399   0.408   0.419
  0.479   0.494   0.570   0.638   0.861   0.895   0.930   0.972
  0.988   1.138   1.191   1.391   1.428   1.478   1.536   1.573
  1.614   1.766   1.852   1.988   2.010   2.111   2.269   2.359
  2.390   2.625   2.676   2.907   2.964   3.262   3.891   3.966
  4.069   4.134   4.155   4.160   4.181   4.215   4.259   4.328
  4.339   4.412   4.442   4.978   5.242   5.668   6.814   6.834
  6.896   7.034   7.056   7.311  36.483  36.993  68.676  68.702
 --------------------------------------------------------------

          Ground-State Mulliken Net Atomic Charges

     Atom                 Charge (a.u.)
  ----------------------------------------
      1 N                     0.037913
      2 N                     0.037862
      3 F                    -0.037956
      4 F                    -0.037819
  ----------------------------------------
  Sum of atomic charges =    -0.000000

 -----------------------------------------------------------------
                    Cartesian Multipole Moments
 -----------------------------------------------------------------
    Charge (ESU x 10^10)
                -0.0000
    Dipole Moment (Debye)
         X       0.0020      Y       0.0000      Z       0.2240
       Tot       0.2240
    Quadrupole Moments (Debye-Ang)
        XX     -22.4914     XY      -0.0000     YY     -19.8030
        XZ       0.0004     YZ       0.0000     ZZ     -22.2683
    Octopole Moments (Debye-Ang^2)
       XXX       0.0207    XXY       0.0000    XYY       0.0059
       YYY      -0.0000    XXZ      -2.8192    XYZ      -0.0000
       YYZ      -2.1091    XZZ       0.0065    YZZ       0.0000
       ZZZ      -9.3616
    Hexadecapole Moments (Debye-Ang^3)
      XXXX    -124.6627   XXXY      -0.0000   XXYY     -22.6929
      XYYY      -0.0000   YYYY     -14.4880   XXXZ      -0.0065
      XXYZ      -0.0000   XYYZ      -0.0027   YYYZ       0.0000
      XXZZ     -33.3979   XYZZ      -0.0000   YYZZ     -13.8222
      XZZZ      -0.0065   YZZZ       0.0000   ZZZZ     -67.8154
 -----------------------------------------------------------------
 DrvMan completing analytic gradient of the correlated energy
 Correlated dipole moment
            1
    1   0.0007868
    2   0.0000000
    3   0.0881170
 Energy read as -308.437571995
 Full Analytical Gradient: (in a.u., or Hartree/Bohr)
             1             2             3             4
    1    0.00019011    0.00006481   -0.00030224    0.00004732
    2   -0.00000000   -0.00000000    0.00000000    0.00000000
    3    0.00019775    0.00007710   -0.00024116   -0.00003369
 Gradient time:  CPU 1.44 s  wall 1.45 s
 ----------------------------------------------------------------
             Standard Nuclear Orientation (Angstroms)
    I     Atom           X                Y                Z
 ----------------------------------------------------------------
    1      N       0.6114460000     0.0000000000     0.7036846814
    2      N      -0.6114460000    -0.0000000000     0.7036846814
    3      F      -1.1804971613     0.0010000000    -0.5473103077
    4      F       1.1804971613     0.0000000000    -0.5473103077
 ----------------------------------------------------------------
 Nuclear Repulsion Energy =   118.3832086601 hartrees
 There are       16 alpha and       16 beta electrons

                       Distance Matrix (Angstroms)
             N (  1)   N (  2)   F (  3)
   N (  2)  1.222892
   F (  3)  2.185418  1.374339
   F (  4)  1.374339  2.185417  2.360995

 Requested basis set is 6-311++G(d,p)
 There are 24 shells and 88 basis functions
 A cutoff of  1.0D-14 yielded    296 shell pairs
 There are      4027 function pairs (      4409 Cartesian)
 Smallest overlap matrix eigenvalue = 1.77E-04
 Guess MOs from SCF MO coefficient file

 -----------------------------------------------------------------------
  General SCF calculation program by
  Eric Jon Sundstrom, Paul Horn, Yuezhi Mao, Dmitri Zuev, Alec White,
  David Stuck, Shaama M.S., Shane Yost, Joonho Lee, David Small,
  Daniel Levine, Susi Lehtola, Hugh Burton, Evgeny Epifanovsky
 -----------------------------------------------------------------------
 Hartree-Fock
 using 6 threads for integral computing
 -------------------------------------------------------
 OpenMP Integral computing Module                
 Release: version 2.0, May 2017, Q-Chem Inc. Pleasanton 
 -------------------------------------------------------
 A restricted SCF calculation will be
 performed using DIIS
 SCF converges when DIIS error is below 1.0e-08
 ---------------------------------------
  Cycle       Energy         DIIS error
 ---------------------------------------
    1    -307.6649287962      2.16e-05  
    2    -307.6649293397      6.02e-06  
    3    -307.6649294197      2.54e-06  
    4    -307.6649294307      1.30e-06  
    5    -307.6649294338      3.84e-07  
    6    -307.6649294341      1.32e-07  
    7    -307.6649294342      5.16e-08  
    8    -307.6649294342      2.10e-08  
    9    -307.6649294342      5.82e-09  Convergence criterion met
 ---------------------------------------
 SCF time:   CPU 2.23s  wall 1.00s 
 SCF   energy in the final basis set =     -307.6649294342
 Total energy in the final basis set =     -307.6649294342


 ------------------------------------------------------------------------------

   CCMAN2: suite of methods based on coupled cluster
           and equation of motion theories.

   Components:
   * libvmm-1.3-trunk
     by Evgeny Epifanovsky, Ilya Kaliman.
   * libtensor-2.5-trunk
     by Evgeny Epifanovsky, Michael Wormit, Dmitry Zuev, Sam Manzer, 
        Ilya Kaliman.
   * libcc-2.5-trunk
     by Evgeny Epifanovsky, Arik Landau, Tomasz Kus, Kirill Khistyaev, 
        Dmitry Zuev, Prashant Manohar, Xintian Feng, Anna Krylov, 
        Matthew Goldey, Alec White, Thomas Jagau, Kaushik Nanda, 
        Anastasia Gunina, Alexander Kunitsa, Joonho Lee.

   CCMAN original authors:
   Anna I. Krylov, C. David Sherrill, Steven R. Gwaltney,
   Edward F. C. Byrd (2000)
   Sergey V. Levchenko, Lyudmila V. Slipchenko, Tao Wang,
   Ana-Maria C. Cristian (2003)
   Piotr A. Pieniazek, C. Melania Oana, Evgeny Epifanovsky (2007)
   Prashant Manohar (2009)

 ------------------------------------------------------------------------------


 Allocating and initializing 63808MB of RAM...
 Calculation will run on 6 cores.


 Alpha MOs, Restricted
 -- Occupied --                  
-26.386 -26.386 -15.793 -15.792  -1.733  -1.677  -1.405  -0.963
  1 A     2 A     3 A     4 A     5 A     6 A     7 A     8 A                  
 -0.838  -0.813  -0.789  -0.730  -0.710  -0.611  -0.567  -0.561
  9 A    10 A    11 A    12 A    13 A    14 A    15 A    16 A                  
 -- Virtual --                   
  0.067   0.094   0.140   0.142   0.158   0.190   0.203   0.224
 17 A    18 A    19 A    20 A    21 A    22 A    23 A    24 A                  
  0.229   0.297   0.308   0.324   0.344   0.399   0.408   0.420
 25 A    26 A    27 A    28 A    29 A    30 A    31 A    32 A                  
  0.479   0.494   0.570   0.638   0.861   0.895   0.930   0.972
 33 A    34 A    35 A    36 A    37 A    38 A    39 A    40 A                  
  0.988   1.138   1.191   1.391   1.428   1.478   1.536   1.573
 41 A    42 A    43 A    44 A    45 A    46 A    47 A    48 A                  
  1.614   1.767   1.852   1.988   2.010   2.111   2.270   2.359
 49 A    50 A    51 A    52 A    53 A    54 A    55 A    56 A                  
  2.390   2.625   2.676   2.907   2.964   3.262   3.891   3.966
 57 A    58 A    59 A    60 A    61 A    62 A    63 A    64 A                  
  4.069   4.133   4.155   4.160   4.181   4.215   4.259   4.329
 65 A    66 A    67 A    68 A    69 A    70 A    71 A    72 A                  
  4.339   4.413   4.442   4.978   5.242   5.668   6.814   6.833
 73 A    74 A    75 A    76 A    77 A    78 A    79 A    80 A                  
  6.896   7.034   7.056   7.312  36.483  36.993  68.676  68.702
 81 A    82 A    83 A    84 A    85 A    86 A    87 A    88 A                  

 Beta MOs, Restricted
 -- Occupied --                  
-26.386 -26.386 -15.793 -15.792  -1.733  -1.677  -1.405  -0.963
  1 A     2 A     3 A     4 A     5 A     6 A     7 A     8 A                  
 -0.838  -0.813  -0.789  -0.730  -0.710  -0.611  -0.567  -0.561
  9 A    10 A    11 A    12 A    13 A    14 A    15 A    16 A                  
 -- Virtual --                   
  0.067   0.094   0.140   0.142   0.158   0.190   0.203   0.224
 17 A    18 A    19 A    20 A    21 A    22 A    23 A    24 A                  
  0.229   0.297   0.308   0.324   0.344   0.399   0.408   0.420
 25 A    26 A    27 A    28 A    29 A    30 A    31 A    32 A                  
  0.479   0.494   0.570   0.638   0.861   0.895   0.930   0.972
 33 A    34 A    35 A    36 A    37 A    38 A    39 A    40 A                  
  0.988   1.138   1.191   1.391   1.428   1.478   1.536   1.573
 41 A    42 A    43 A    44 A    45 A    46 A    47 A    48 A                  
  1.614   1.767   1.852   1.988   2.010   2.111   2.270   2.359
 49 A    50 A    51 A    52 A    53 A    54 A    55 A    56 A                  
  2.390   2.625   2.676   2.907   2.964   3.262   3.891   3.966
 57 A    58 A    59 A    60 A    61 A    62 A    63 A    64 A                  
  4.069   4.133   4.155   4.160   4.181   4.215   4.259   4.329
 65 A    66 A    67 A    68 A    69 A    70 A    71 A    72 A                  
  4.339   4.413   4.442   4.978   5.242   5.668   6.814   6.833
 73 A    74 A    75 A    76 A    77 A    78 A    79 A    80 A                  
  6.896   7.034   7.056   7.312  36.483  36.993  68.676  68.702
 81 A    82 A    83 A    84 A    85 A    86 A    87 A    88 A                  

 Occupation and symmetry of molecular orbitals

 Point group: C1 (1 irreducible representation).

                           A     All 
 -------------------------------------
 All molecular orbitals:
  - Alpha                  88    88  
  - Beta                   88    88  
 -------------------------------------
 Alpha orbitals:
  - Frozen occupied        4     4   
  - Active occupied        12    12  
  - Active virtual         72    72  
  - Frozen virtual         0     0   
 -------------------------------------
 Beta orbitals:
  - Frozen occupied        4     4   
  - Active occupied        12    12  
  - Active virtual         72    72  
  - Frozen virtual         0     0   
 -------------------------------------

 Import integrals:   CPU 0.00 s  wall 0.00 s

 Import integrals:   CPU 10.50 s  wall 3.46 s

 MP2 amplitudes:   CPU 0.07 s  wall 0.06 s

Running a double precision version
           CCSD T amplitudes will be solved using DIIS.

           Start     Size      MaxIter   EConv     TConv     
           3         7         100       1.00e-07  1.00e-05  
 ------------------------------------------------------------------------------
           Energy (a.u.)   Ediff      Tdiff       Comment
 ------------------------------------------------------------------------------
          -308.43299554                           
     1    -308.40681218   2.62e-02   7.16e-01     
     2    -308.43613424   2.93e-02   9.60e-02     
     3    -308.43293545   3.20e-03   4.62e-02     
     4    -308.43627445   3.34e-03   2.10e-02     Switched to DIIS steps.
     5    -308.43745118   1.18e-03   1.22e-02     
     6    -308.43755397   1.03e-04   2.69e-03     
     7    -308.43756363   9.66e-06   1.16e-03     
     8    -308.43756797   4.34e-06   3.73e-04     
     9    -308.43757173   3.76e-06   2.19e-04     
    10    -308.43757233   5.97e-07   5.81e-05     
    11    -308.43757226   6.94e-08   2.40e-05     
    12    -308.43757242   1.62e-07   1.37e-05     
    13    -308.43757227   1.55e-07   4.57e-06     
    14    -308.43757230   3.66e-08   2.47e-06     
 ------------------------------------------------------------------------------
          -308.43757230                           CCSD T converged.

End of double precision
 SCF energy                 = -307.66492943
 MP2 energy                 = -308.43299554
 CCSD correlation energy     =   -0.77264287
 CCSD total energy           = -308.43757230

 CCSD  T1^2 = 0.0154  T2^2 = 0.2165  Leading amplitudes:

 Amplitude    Orbitals with energies
  0.0468       12 (A) A                  ->    17 (A) A                   
              -0.7303                          0.0670                     
  0.0468       12 (A) B                  ->    17 (A) B                   
              -0.7303                          0.0670                     
 -0.0237       15 (A) A                  ->    32 (A) A                   
              -0.5674                          0.4195                     
 -0.0237       15 (A) B                  ->    32 (A) B                   
              -0.5674                          0.4195                     

 Amplitude    Orbitals with energies
 -0.1135       16 (A) A      16 (A) B    ->    17 (A) A      17 (A) B     
              -0.5609       -0.5609            0.0670        0.0670       
  0.1135       16 (A) A      16 (A) B    ->    17 (A) B      17 (A) A     
              -0.5609       -0.5609            0.0670        0.0670       
  0.1135       16 (A) B      16 (A) A    ->    17 (A) A      17 (A) B     
              -0.5609       -0.5609            0.0670        0.0670       
 -0.1135       16 (A) B      16 (A) A    ->    17 (A) B      17 (A) A     
              -0.5609       -0.5609            0.0670        0.0670       

 Computing CCSD intemediates for later calculations in double precision
 Finished.

Running a double precision version
           CCSD Lambda amplitudes will be solved using DIIS.
           Start     Size      MaxIter   EConv     LConv     
           3         7         100       1.00e-07  1.00e-05  
 ------------------------------------------------------------------------------
            Enorm      Ldiff       Comment
 ------------------------------------------------------------------------------
     1     5.65e-02   3.40e-02     
     2     1.92e-02   7.99e-03     
     3     8.32e-03   5.76e-04     
     4     4.14e-03   1.49e-03     Switched to DIIS steps.
     5     1.30e-03   7.75e-04     
     6     6.40e-04   1.94e-04     
     7     1.85e-04   5.41e-05     
     8     7.77e-05   3.18e-06     
     9     2.32e-05   6.47e-06     
    10     1.12e-05   9.46e-07     
    11     5.49e-06   2.30e-07     
    12     2.36e-06   1.22e-07     
    13     9.79e-07   1.54e-07     
    14     3.78e-07   1.62e-08     
    15     1.51e-07   9.26e-09     
    16     7.42e-08   1.05e-08     
 ------------------------------------------------------------------------------
                                   CCSD Lambda converged.

 Computing density matrices in double precision...
           Orbital response amplitudes will be solved using DIIS.
           Start     Size      MaxIter   EConv     LConv     
           3         7         100       1.00e-06  1.00e-06  
 ------------------------------------------------------------------------------
            Enorm      Ldiff       Comment
 ------------------------------------------------------------------------------
     1     9.83e-02   5.15e-03     
     2     8.15e-02   2.32e-02     
     3     9.19e-02   3.40e-02     
     4     6.72e-03   4.27e-02     Switched to DIIS steps.
     5     5.69e-04   1.03e-03     
     6     1.52e-04   1.01e-04     
     7     2.28e-05   1.91e-05     
     8     3.71e-06   7.25e-07     
     9     8.71e-07   6.66e-07     
 ------------------------------------------------------------------------------
                                   Orbital response converged.

 Computing density matrices... Done.
 CCSD calculation:   CPU 321.54 s  wall 62.14 s

 Transferring MO TPDM to AO TPDM
 Transferring g2_o1o1o1o1
 Transferring g2_o1o1o1v1
 Transferring g2_o1o1v1v1
 Transferring g2_o1v1o1v1
 Transferring g2_o1v1v1v1
 Transferring g2_v1v1v1v1
 Adding separable TPDM
 Computing TPDM gradient
 --------------------------------------------------------
 2e gradient
  Atom          X               Y               Z
 --------------------------------------------------------
    1        -11.343168        0.002491       -9.533001  
    2         11.343171        0.005130       -9.532997  
    3         10.456652       -0.009538        9.532996  
    4        -10.456654        0.001918        9.533002  
 --------------------------------------------------------
 --------------------------------------------------------
 Final gradient
  Atom          X               Y               Z
 --------------------------------------------------------
    1        -11.343168        0.002491       -9.533001  
    2         11.343171        0.005130       -9.532997  
    3         10.456652       -0.009538        9.532996  
    4        -10.456654        0.001918        9.533002  
 --------------------------------------------------------
 Analytic gradient from two-electron contribution:   CPU 89.57 s  wall 25.62 s

 Total ccman2 time:   CPU 427.35 s  wall 93.27 s


 --------------------------------------------------------------

                    Orbital Energies (a.u.)
 --------------------------------------------------------------

 Alpha MOs
 -- Occupied --
-26.386 -26.386 -15.793 -15.792  -1.733  -1.677  -1.405  -0.963
 -0.838  -0.813  -0.789  -0.730  -0.710  -0.611  -0.567  -0.561
 -- Virtual --
  0.067   0.094   0.140   0.142   0.158   0.190   0.203   0.224
  0.229   0.297   0.308   0.324   0.344   0.399   0.408   0.420
  0.479   0.494   0.570   0.638   0.861   0.895   0.930   0.972
  0.988   1.138   1.191   1.391   1.428   1.478   1.536   1.573
  1.614   1.767   1.852   1.988   2.010   2.111   2.270   2.359
  2.390   2.625   2.676   2.907   2.964   3.262   3.891   3.966
  4.069   4.133   4.155   4.160   4.181   4.215   4.259   4.329
  4.339   4.413   4.442   4.978   5.242   5.668   6.814   6.833
  6.896   7.034   7.056   7.312  36.483  36.993  68.676  68.702
 --------------------------------------------------------------

          Ground-State Mulliken Net Atomic Charges

     Atom                 Charge (a.u.)
  ----------------------------------------
      1 N                     0.037819
      2 N                     0.037819
      3 F                    -0.037819
      4 F                    -0.037819
  ----------------------------------------
  Sum of atomic charges =     0.000000

 -----------------------------------------------------------------
                    Cartesian Multipole Moments
 -----------------------------------------------------------------
    Charge (ESU x 10^10)
                -0.0000
    Dipole Moment (Debye)
         X       0.0000      Y      -0.0001      Z       0.2233
       Tot       0.2233
    Quadrupole Moments (Debye-Ang)
        XX     -22.4901     XY       0.0009     YY     -19.8026
        XZ      -0.0000     YZ       0.0010     ZZ     -22.2683
    Octopole Moments (Debye-Ang^2)
       XXX       0.0000    XXY      -0.0052    XYY       0.0000
       YYY      -0.0142    XXZ      -2.8207    XYZ      -0.0000
       YYZ      -2.1096    XZZ       0.0000    YZZ      -0.0042
       ZZZ      -9.3630
    Hexadecapole Moments (Debye-Ang^3)
      XXXX    -124.5884   XXXY       0.0181   XXYY     -22.6807
      XYYY       0.0177   YYYY     -14.4876   XXXZ      -0.0000
      XXYZ       0.0035   XYYZ       0.0000   YYYZ       0.0090
      XXZZ     -33.3884   XYZZ       0.0052   YYZZ     -13.8223
      XZZZ      -0.0000   YZZZ       0.0079   ZZZZ     -67.8141
 -----------------------------------------------------------------
 DrvMan completing analytic gradient of the correlated energy
 Correlated dipole moment
            1
    1   0.0000005
    2  -0.0000352
    3   0.0878507
 Energy read as -308.437572305
 Full Analytical Gradient: (in a.u., or Hartree/Bohr)
             1             2             3             4
    1    0.00006657   -0.00006649   -0.00005269    0.00005260
    2    0.00006781   -0.00006785    0.00003518   -0.00003513
    3    0.00005147    0.00005155   -0.00005157   -0.00005144
 Gradient time:  CPU 1.43 s  wall 1.44 s
 ----------------------------------------------------------------
             Standard Nuclear Orientation (Angstroms)
    I     Atom           X                Y                Z
 ----------------------------------------------------------------
    1      N       0.6114460000     0.0000000000     0.7036846814
    2      N      -0.6114460000    -0.0000000000     0.7036846814
    3      F      -1.1804971613    -0.0000000000    -0.5463103077
    4      F       1.1804971613     0.0000000000    -0.5473103077
 ----------------------------------------------------------------
 Nuclear Repulsion Energy =   118.4032881987 hartrees
 There are       16 alpha and       16 beta electrons

                       Distance Matrix (Angstroms)
             N (  1)   N (  2)   F (  3)
   N (  2)  1.222892
   F (  3)  2.184845  1.373429
   F (  4)  1.374339  2.185417  2.360995

 Requested basis set is 6-311++G(d,p)
 There are 24 shells and 88 basis functions
 A cutoff of  1.0D-14 yielded    296 shell pairs
 There are      4027 function pairs (      4409 Cartesian)
 Smallest overlap matrix eigenvalue = 1.77E-04
 Guess MOs from SCF MO coefficient file

 -----------------------------------------------------------------------
  General SCF calculation program by
  Eric Jon Sundstrom, Paul Horn, Yuezhi Mao, Dmitri Zuev, Alec White,
  David Stuck, Shaama M.S., Shane Yost, Joonho Lee, David Small,
  Daniel Levine, Susi Lehtola, Hugh Burton, Evgeny Epifanovsky
 -----------------------------------------------------------------------
 Hartree-Fock
 using 6 threads for integral computing
 -------------------------------------------------------
 OpenMP Integral computing Module                
 Release: version 2.0, May 2017, Q-Chem Inc. Pleasanton 
 -------------------------------------------------------
 A restricted SCF calculation will be
 performed using DIIS
 SCF converges when DIIS error is below 1.0e-08
 ---------------------------------------
  Cycle       Energy         DIIS error
 ---------------------------------------
    1    -307.6649920095      2.87e-05  
    2    -307.6649928507      7.09e-06  
    3    -307.6649929495      3.23e-06  
    4    -307.6649929626      1.35e-06  
    5    -307.6649929661      4.70e-07  
    6    -307.6649929666      1.49e-07  
    7    -307.6649929666      6.22e-08  
    8    -307.6649929667      2.61e-08  
    9    -307.6649929667      7.11e-09  Convergence criterion met
 ---------------------------------------
 SCF time:   CPU 2.24s  wall 1.00s 
 SCF   energy in the final basis set =     -307.6649929667
 Total energy in the final basis set =     -307.6649929667


 ------------------------------------------------------------------------------

   CCMAN2: suite of methods based on coupled cluster
           and equation of motion theories.

   Components:
   * libvmm-1.3-trunk
     by Evgeny Epifanovsky, Ilya Kaliman.
   * libtensor-2.5-trunk
     by Evgeny Epifanovsky, Michael Wormit, Dmitry Zuev, Sam Manzer, 
        Ilya Kaliman.
   * libcc-2.5-trunk
     by Evgeny Epifanovsky, Arik Landau, Tomasz Kus, Kirill Khistyaev, 
        Dmitry Zuev, Prashant Manohar, Xintian Feng, Anna Krylov, 
        Matthew Goldey, Alec White, Thomas Jagau, Kaushik Nanda, 
        Anastasia Gunina, Alexander Kunitsa, Joonho Lee.

   CCMAN original authors:
   Anna I. Krylov, C. David Sherrill, Steven R. Gwaltney,
   Edward F. C. Byrd (2000)
   Sergey V. Levchenko, Lyudmila V. Slipchenko, Tao Wang,
   Ana-Maria C. Cristian (2003)
   Piotr A. Pieniazek, C. Melania Oana, Evgeny Epifanovsky (2007)
   Prashant Manohar (2009)

 ------------------------------------------------------------------------------


 Allocating and initializing 63808MB of RAM...
 Calculation will run on 6 cores.


 Alpha MOs, Restricted
 -- Occupied --                  
-26.387 -26.386 -15.793 -15.792  -1.733  -1.678  -1.405  -0.963
  1 A     2 A     3 A     4 A     5 A     6 A     7 A     8 A                  
 -0.838  -0.813  -0.789  -0.730  -0.710  -0.611  -0.567  -0.561
  9 A    10 A    11 A    12 A    13 A    14 A    15 A    16 A                  
 -- Virtual --                   
  0.067   0.094   0.140   0.142   0.158   0.190   0.203   0.224
 17 A    18 A    19 A    20 A    21 A    22 A    23 A    24 A                  
  0.229   0.297   0.308   0.324   0.344   0.399   0.408   0.420
 25 A    26 A    27 A    28 A    29 A    30 A    31 A    32 A                  
  0.479   0.494   0.570   0.638   0.861   0.895   0.930   0.972
 33 A    34 A    35 A    36 A    37 A    38 A    39 A    40 A                  
  0.988   1.138   1.191   1.391   1.428   1.478   1.535   1.573
 41 A    42 A    43 A    44 A    45 A    46 A    47 A    48 A                  
  1.613   1.767   1.852   1.988   2.011   2.111   2.270   2.359
 49 A    50 A    51 A    52 A    53 A    54 A    55 A    56 A                  
  2.390   2.625   2.676   2.907   2.964   3.262   3.892   3.966
 57 A    58 A    59 A    60 A    61 A    62 A    63 A    64 A                  
  4.069   4.133   4.154   4.160   4.181   4.215   4.259   4.329
 65 A    66 A    67 A    68 A    69 A    70 A    71 A    72 A                  
  4.339   4.413   4.442   4.978   5.243   5.669   6.814   6.833
 73 A    74 A    75 A    76 A    77 A    78 A    79 A    80 A                  
  6.896   7.034   7.057   7.313  36.483  36.993  68.676  68.702
 81 A    82 A    83 A    84 A    85 A    86 A    87 A    88 A                  

 Beta MOs, Restricted
 -- Occupied --                  
-26.387 -26.386 -15.793 -15.792  -1.733  -1.678  -1.405  -0.963
  1 A     2 A     3 A     4 A     5 A     6 A     7 A     8 A                  
 -0.838  -0.813  -0.789  -0.730  -0.710  -0.611  -0.567  -0.561
  9 A    10 A    11 A    12 A    13 A    14 A    15 A    16 A                  
 -- Virtual --                   
  0.067   0.094   0.140   0.142   0.158   0.190   0.203   0.224
 17 A    18 A    19 A    20 A    21 A    22 A    23 A    24 A                  
  0.229   0.297   0.308   0.324   0.344   0.399   0.408   0.420
 25 A    26 A    27 A    28 A    29 A    30 A    31 A    32 A                  
  0.479   0.494   0.570   0.638   0.861   0.895   0.930   0.972
 33 A    34 A    35 A    36 A    37 A    38 A    39 A    40 A                  
  0.988   1.138   1.191   1.391   1.428   1.478   1.535   1.573
 41 A    42 A    43 A    44 A    45 A    46 A    47 A    48 A                  
  1.613   1.767   1.852   1.988   2.011   2.111   2.270   2.359
 49 A    50 A    51 A    52 A    53 A    54 A    55 A    56 A                  
  2.390   2.625   2.676   2.907   2.964   3.262   3.892   3.966
 57 A    58 A    59 A    60 A    61 A    62 A    63 A    64 A                  
  4.069   4.133   4.154   4.160   4.181   4.215   4.259   4.329
 65 A    66 A    67 A    68 A    69 A    70 A    71 A    72 A                  
  4.339   4.413   4.442   4.978   5.243   5.669   6.814   6.833
 73 A    74 A    75 A    76 A    77 A    78 A    79 A    80 A                  
  6.896   7.034   7.057   7.313  36.483  36.993  68.676  68.702
 81 A    82 A    83 A    84 A    85 A    86 A    87 A    88 A                  

 Occupation and symmetry of molecular orbitals

 Point group: C1 (1 irreducible representation).

                           A     All 
 -------------------------------------
 All molecular orbitals:
  - Alpha                  88    88  
  - Beta                   88    88  
 -------------------------------------
 Alpha orbitals:
  - Frozen occupied        4     4   
  - Active occupied        12    12  
  - Active virtual         72    72  
  - Frozen virtual         0     0   
 -------------------------------------
 Beta orbitals:
  - Frozen occupied        4     4   
  - Active occupied        12    12  
  - Active virtual         72    72  
  - Frozen virtual         0     0   
 -------------------------------------

 Import integrals:   CPU 0.00 s  wall 0.00 s

 Import integrals:   CPU 10.64 s  wall 2.78 s

 MP2 amplitudes:   CPU 0.08 s  wall 0.05 s

Running a double precision version
           CCSD T amplitudes will be solved using DIIS.

           Start     Size      MaxIter   EConv     TConv     
           3         7         100       1.00e-07  1.00e-05  
 ------------------------------------------------------------------------------
           Energy (a.u.)   Ediff      Tdiff       Comment
 ------------------------------------------------------------------------------
          -308.43298658                           
     1    -308.40683125   2.62e-02   7.16e-01     
     2    -308.43613280   2.93e-02   9.59e-02     
     3    -308.43293988   3.19e-03   4.62e-02     
     4    -308.43627556   3.34e-03   2.10e-02     Switched to DIIS steps.
     5    -308.43745118   1.18e-03   1.22e-02     
     6    -308.43755374   1.03e-04   2.69e-03     
     7    -308.43756336   9.62e-06   1.16e-03     
     8    -308.43756769   4.32e-06   3.72e-04     
     9    -308.43757144   3.75e-06   2.19e-04     
    10    -308.43757203   5.95e-07   5.79e-05     
    11    -308.43757196   6.94e-08   2.39e-05     
    12    -308.43757213   1.61e-07   1.36e-05     
    13    -308.43757197   1.54e-07   4.55e-06     
    14    -308.43757201   3.64e-08   2.46e-06     
 ------------------------------------------------------------------------------
          -308.43757201                           CCSD T converged.

End of double precision
 SCF energy                 = -307.66499297
 MP2 energy                 = -308.43298658
 CCSD correlation energy     =   -0.77257904
 CCSD total energy           = -308.43757201

 CCSD  T1^2 = 0.0154  T2^2 = 0.2164  Leading amplitudes:

 Amplitude    Orbitals with energies
 -0.0468       12 (A) A                  ->    17 (A) A                   
              -0.7304                          0.0671                     
 -0.0468       12 (A) B                  ->    17 (A) B                   
              -0.7304                          0.0671                     
 -0.0237       15 (A) A                  ->    32 (A) A                   
              -0.5674                          0.4198                     
 -0.0237       15 (A) B                  ->    32 (A) B                   
              -0.5674                          0.4198                     

 Amplitude    Orbitals with energies
 -0.1136       16 (A) A      16 (A) B    ->    17 (A) A      17 (A) B     
              -0.5608       -0.5608            0.0671        0.0671       
  0.1136       16 (A) A      16 (A) B    ->    17 (A) B      17 (A) A     
              -0.5608       -0.5608            0.0671        0.0671       
  0.1136       16 (A) B      16 (A) A    ->    17 (A) A      17 (A) B     
              -0.5608       -0.5608            0.0671        0.0671       
 -0.1136       16 (A) B      16 (A) A    ->    17 (A) B      17 (A) A     
              -0.5608       -0.5608            0.0671        0.0671       

 Computing CCSD intemediates for later calculations in double precision
 Finished.

Running a double precision version
           CCSD Lambda amplitudes will be solved using DIIS.
           Start     Size      MaxIter   EConv     LConv     
           3         7         100       1.00e-07  1.00e-05  
 ------------------------------------------------------------------------------
            Enorm      Ldiff       Comment
 ------------------------------------------------------------------------------
     1     5.65e-02   3.39e-02     
     2     1.92e-02   7.98e-03     
     3     8.31e-03   5.76e-04     
     4     4.13e-03   1.49e-03     Switched to DIIS steps.
     5     1.30e-03   7.74e-04     
     6     6.38e-04   1.94e-04     
     7     1.85e-04   5.39e-05     
     8     7.75e-05   3.18e-06     
     9     2.32e-05   6.46e-06     
    10     1.11e-05   9.45e-07     
    11     5.47e-06   2.30e-07     
    12     2.35e-06   1.20e-07     
    13     9.77e-07   1.53e-07     
    14     3.76e-07   1.58e-08     
    15     1.51e-07   9.03e-09     
    16     7.44e-08   1.03e-08     
 ------------------------------------------------------------------------------
                                   CCSD Lambda converged.

 Computing density matrices in double precision...
           Orbital response amplitudes will be solved using DIIS.
           Start     Size      MaxIter   EConv     LConv     
           3         7         100       1.00e-06  1.00e-06  
 ------------------------------------------------------------------------------
            Enorm      Ldiff       Comment
 ------------------------------------------------------------------------------
     1     9.82e-02   5.13e-03     
     2     8.14e-02   2.32e-02     
     3     9.18e-02   3.39e-02     
     4     6.72e-03   4.26e-02     Switched to DIIS steps.
     5     5.69e-04   1.03e-03     
     6     1.73e-04   1.00e-04     
     7     1.31e-04   1.84e-05     
     8     3.35e-05   5.18e-07     
     9     2.98e-06   3.41e-07     
    10     1.83e-06   4.28e-07     
    11     5.31e-07   7.20e-09     
 ------------------------------------------------------------------------------
                                   Orbital response converged.

 Computing density matrices... Done.
 CCSD calculation:   CPU 324.13 s  wall 62.55 s

 Transferring MO TPDM to AO TPDM
 Transferring g2_o1o1o1o1
 Transferring g2_o1o1o1v1
 Transferring g2_o1o1v1v1
 Transferring g2_o1v1o1v1
 Transferring g2_o1v1v1v1
 Transferring g2_v1v1v1v1
 Adding separable TPDM
 Computing TPDM gradient
 --------------------------------------------------------
 2e gradient
  Atom          X               Y               Z
 --------------------------------------------------------
    1        -11.343653        0.000000       -9.531982  
    2         11.336683        0.000000       -9.539309  
    3         10.464162       -0.000000        9.537920  
    4        -10.457192       -0.000000        9.533371  
 --------------------------------------------------------
 --------------------------------------------------------
 Final gradient
  Atom          X               Y               Z
 --------------------------------------------------------
    1        -11.343653        0.000000       -9.531982  
    2         11.336683        0.000000       -9.539309  
    3         10.464162       -0.000000        9.537920  
    4        -10.457192       -0.000000        9.533371  
 --------------------------------------------------------
 Analytic gradient from two-electron contribution:   CPU 79.60 s  wall 22.28 s

 Total ccman2 time:   CPU 419.29 s  wall 89.38 s


 --------------------------------------------------------------

                    Orbital Energies (a.u.)
 --------------------------------------------------------------

 Alpha MOs
 -- Occupied --
-26.387 -26.386 -15.793 -15.792  -1.733  -1.678  -1.405  -0.963
 -0.838  -0.813  -0.789  -0.730  -0.710  -0.611  -0.567  -0.561
 -- Virtual --
  0.067   0.094   0.140   0.142   0.158   0.190   0.203   0.224
  0.229   0.297   0.308   0.324   0.344   0.399   0.408   0.420
  0.479   0.494   0.570   0.638   0.861   0.895   0.930   0.972
  0.988   1.138   1.191   1.391   1.428   1.478   1.535   1.573
  1.613   1.767   1.852   1.988   2.011   2.111   2.270   2.359
  2.390   2.625   2.676   2.907   2.964   3.262   3.892   3.966
  4.069   4.133   4.154   4.160   4.181   4.215   4.259   4.329
  4.339   4.413   4.442   4.978   5.243   5.669   6.814   6.833
  6.896   7.034   7.057   7.313  36.483  36.993  68.676  68.702
 --------------------------------------------------------------

          Ground-State Mulliken Net Atomic Charges

     Atom                 Charge (a.u.)
  ----------------------------------------
      1 N                     0.037756
      2 N                     0.037539
      3 F                    -0.037327
      4 F                    -0.037969
  ----------------------------------------
  Sum of atomic charges =    -0.000000

 -----------------------------------------------------------------
                    Cartesian Multipole Moments
 -----------------------------------------------------------------
    Charge (ESU x 10^10)
                -0.0000
    Dipole Moment (Debye)
         X      -0.0036      Y       0.0000      Z       0.2204
       Tot       0.2204
    Quadrupole Moments (Debye-Ang)
        XX     -22.4881     XY      -0.0000     YY     -19.8018
        XZ       0.0019     YZ       0.0000     ZZ     -22.2702
    Octopole Moments (Debye-Ang^2)
       XXX      -0.0104    XXY       0.0000    XYY      -0.0024
       YYY       0.0000    XXZ      -2.8282    XYZ      -0.0000
       YYZ      -2.1158    XZZ      -0.0021    YZZ       0.0000
       ZZZ      -9.3831
    Hexadecapole Moments (Debye-Ang^3)
      XXXX    -124.5775   XXXY      -0.0000   XXYY     -22.6790
      XYYY      -0.0000   YYYY     -14.4867   XXXZ       0.0208
      XXYZ       0.0000   XYYZ       0.0065   YYYZ       0.0000
      XXZZ     -33.3843   XYZZ      -0.0000   YYZZ     -13.8176
      XZZZ       0.0207   YZZZ       0.0000   ZZZZ     -67.7920
 -----------------------------------------------------------------
 DrvMan completing analytic gradient of the correlated energy
 Correlated dipole moment
            1
    1  -0.0014155
    2   0.0000001
    3   0.0867145
 Energy read as -308.437572008
 Full Analytical Gradient: (in a.u., or Hartree/Bohr)
             1             2             3             4
    1   -0.00002000   -0.00018862    0.00013825    0.00007037
    2   -0.00000000   -0.00000000   -0.00000000    0.00000000
    3   -0.00003044   -0.00037395    0.00040164    0.00000276
 Gradient time:  CPU 1.44 s  wall 1.46 s
 ----------------------------------------------------------------
             Standard Nuclear Orientation (Angstroms)
    I     Atom           X                Y                Z
 ----------------------------------------------------------------
    1      N       0.6114460000     0.0000000000     0.7036846814
    2      N      -0.6114460000    -0.0000000000     0.7036846814
    3      F      -1.1804971613    -0.0000000000    -0.5483103077
    4      F       1.1804971613     0.0000000000    -0.5473103077
 ----------------------------------------------------------------
 Nuclear Repulsion Energy =   118.3631641843 hartrees
 There are       16 alpha and       16 beta electrons

                       Distance Matrix (Angstroms)
             N (  1)   N (  2)   F (  3)
   N (  2)  1.222892
   F (  3)  2.185990  1.375249
   F (  4)  1.374339  2.185417  2.360995

 Requested basis set is 6-311++G(d,p)
 There are 24 shells and 88 basis functions
 A cutoff of  1.0D-14 yielded    296 shell pairs
 There are      4027 function pairs (      4409 Cartesian)
 Smallest overlap matrix eigenvalue = 1.77E-04
 Guess MOs from SCF MO coefficient file

 -----------------------------------------------------------------------
  General SCF calculation program by
  Eric Jon Sundstrom, Paul Horn, Yuezhi Mao, Dmitri Zuev, Alec White,
  David Stuck, Shaama M.S., Shane Yost, Joonho Lee, David Small,
  Daniel Levine, Susi Lehtola, Hugh Burton, Evgeny Epifanovsky
 -----------------------------------------------------------------------
 Hartree-Fock
 using 6 threads for integral computing
 -------------------------------------------------------
 OpenMP Integral computing Module                
 Release: version 2.0, May 2017, Q-Chem Inc. Pleasanton 
 -------------------------------------------------------
 A restricted SCF calculation will be
 performed using DIIS
 SCF converges when DIIS error is below 1.0e-08
 ---------------------------------------
  Cycle       Energy         DIIS error
 ---------------------------------------
    1    -307.6648625726      5.03e-05  
    2    -307.6648648829      1.15e-05  
    3    -307.6648651025      5.61e-06  
    4    -307.6648651335      1.96e-06  
    5    -307.6648651407      7.64e-07  
    6    -307.6648651418      2.39e-07  
    7    -307.6648651419      9.64e-08  
    8    -307.6648651419      4.16e-08  
    9    -307.6648651419      1.06e-08  
   10    -307.6648651419      3.38e-09  Convergence criterion met
 ---------------------------------------
 SCF time:   CPU 2.51s  wall 0.00s 
 SCF   energy in the final basis set =     -307.6648651419
 Total energy in the final basis set =     -307.6648651419


 ------------------------------------------------------------------------------

   CCMAN2: suite of methods based on coupled cluster
           and equation of motion theories.

   Components:
   * libvmm-1.3-trunk
     by Evgeny Epifanovsky, Ilya Kaliman.
   * libtensor-2.5-trunk
     by Evgeny Epifanovsky, Michael Wormit, Dmitry Zuev, Sam Manzer, 
        Ilya Kaliman.
   * libcc-2.5-trunk
     by Evgeny Epifanovsky, Arik Landau, Tomasz Kus, Kirill Khistyaev, 
        Dmitry Zuev, Prashant Manohar, Xintian Feng, Anna Krylov, 
        Matthew Goldey, Alec White, Thomas Jagau, Kaushik Nanda, 
        Anastasia Gunina, Alexander Kunitsa, Joonho Lee.

   CCMAN original authors:
   Anna I. Krylov, C. David Sherrill, Steven R. Gwaltney,
   Edward F. C. Byrd (2000)
   Sergey V. Levchenko, Lyudmila V. Slipchenko, Tao Wang,
   Ana-Maria C. Cristian (2003)
   Piotr A. Pieniazek, C. Melania Oana, Evgeny Epifanovsky (2007)
   Prashant Manohar (2009)

 ------------------------------------------------------------------------------


 Allocating and initializing 63808MB of RAM...
 Calculation will run on 6 cores.


 Alpha MOs, Restricted
 -- Occupied --                  
-26.386 -26.386 -15.793 -15.792  -1.733  -1.677  -1.405  -0.963
  1 A     2 A     3 A     4 A     5 A     6 A     7 A     8 A                  
 -0.838  -0.813  -0.789  -0.730  -0.710  -0.611  -0.567  -0.561
  9 A    10 A    11 A    12 A    13 A    14 A    15 A    16 A                  
 -- Virtual --                   
  0.067   0.094   0.140   0.142   0.158   0.190   0.203   0.224
 17 A    18 A    19 A    20 A    21 A    22 A    23 A    24 A                  
  0.229   0.297   0.308   0.324   0.344   0.399   0.408   0.419
 25 A    26 A    27 A    28 A    29 A    30 A    31 A    32 A                  
  0.479   0.494   0.570   0.638   0.861   0.895   0.930   0.972
 33 A    34 A    35 A    36 A    37 A    38 A    39 A    40 A                  
  0.988   1.138   1.191   1.391   1.428   1.478   1.536   1.573
 41 A    42 A    43 A    44 A    45 A    46 A    47 A    48 A                  
  1.614   1.767   1.852   1.988   2.010   2.111   2.270   2.359
 49 A    50 A    51 A    52 A    53 A    54 A    55 A    56 A                  
  2.390   2.625   2.676   2.906   2.964   3.262   3.891   3.966
 57 A    58 A    59 A    60 A    61 A    62 A    63 A    64 A                  
  4.068   4.134   4.155   4.160   4.181   4.215   4.259   4.328
 65 A    66 A    67 A    68 A    69 A    70 A    71 A    72 A                  
  4.339   4.412   4.441   4.978   5.241   5.668   6.814   6.834
 73 A    74 A    75 A    76 A    77 A    78 A    79 A    80 A                  
  6.896   7.034   7.055   7.310  36.483  36.993  68.676  68.702
 81 A    82 A    83 A    84 A    85 A    86 A    87 A    88 A                  

 Beta MOs, Restricted
 -- Occupied --                  
-26.386 -26.386 -15.793 -15.792  -1.733  -1.677  -1.405  -0.963
  1 A     2 A     3 A     4 A     5 A     6 A     7 A     8 A                  
 -0.838  -0.813  -0.789  -0.730  -0.710  -0.611  -0.567  -0.561
  9 A    10 A    11 A    12 A    13 A    14 A    15 A    16 A                  
 -- Virtual --                   
  0.067   0.094   0.140   0.142   0.158   0.190   0.203   0.224
 17 A    18 A    19 A    20 A    21 A    22 A    23 A    24 A                  
  0.229   0.297   0.308   0.324   0.344   0.399   0.408   0.419
 25 A    26 A    27 A    28 A    29 A    30 A    31 A    32 A                  
  0.479   0.494   0.570   0.638   0.861   0.895   0.930   0.972
 33 A    34 A    35 A    36 A    37 A    38 A    39 A    40 A                  
  0.988   1.138   1.191   1.391   1.428   1.478   1.536   1.573
 41 A    42 A    43 A    44 A    45 A    46 A    47 A    48 A                  
  1.614   1.767   1.852   1.988   2.010   2.111   2.270   2.359
 49 A    50 A    51 A    52 A    53 A    54 A    55 A    56 A                  
  2.390   2.625   2.676   2.906   2.964   3.262   3.891   3.966
 57 A    58 A    59 A    60 A    61 A    62 A    63 A    64 A                  
  4.068   4.134   4.155   4.160   4.181   4.215   4.259   4.328
 65 A    66 A    67 A    68 A    69 A    70 A    71 A    72 A                  
  4.339   4.412   4.441   4.978   5.241   5.668   6.814   6.834
 73 A    74 A    75 A    76 A    77 A    78 A    79 A    80 A                  
  6.896   7.034   7.055   7.310  36.483  36.993  68.676  68.702
 81 A    82 A    83 A    84 A    85 A    86 A    87 A    88 A                  

 Occupation and symmetry of molecular orbitals

 Point group: C1 (1 irreducible representation).

                           A     All 
 -------------------------------------
 All molecular orbitals:
  - Alpha                  88    88  
  - Beta                   88    88  
 -------------------------------------
 Alpha orbitals:
  - Frozen occupied        4     4   
  - Active occupied        12    12  
  - Active virtual         72    72  
  - Frozen virtual         0     0   
 -------------------------------------
 Beta orbitals:
  - Frozen occupied        4     4   
  - Active occupied        12    12  
  - Active virtual         72    72  
  - Frozen virtual         0     0   
 -------------------------------------

 Import integrals:   CPU 0.00 s  wall 0.00 s

 Import integrals:   CPU 10.18 s  wall 3.33 s

 MP2 amplitudes:   CPU 0.07 s  wall 0.05 s

Running a double precision version
           CCSD T amplitudes will be solved using DIIS.

           Start     Size      MaxIter   EConv     TConv     
           3         7         100       1.00e-07  1.00e-05  
 ------------------------------------------------------------------------------
           Energy (a.u.)   Ediff      Tdiff       Comment
 ------------------------------------------------------------------------------
          -308.43300373                           
     1    -308.40679230   2.62e-02   7.16e-01     
     2    -308.43613490   2.93e-02   9.60e-02     
     3    -308.43293021   3.20e-03   4.62e-02     
     4    -308.43627255   3.34e-03   2.11e-02     Switched to DIIS steps.
     5    -308.43745040   1.18e-03   1.23e-02     
     6    -308.43755340   1.03e-04   2.69e-03     
     7    -308.43756311   9.71e-06   1.17e-03     
     8    -308.43756747   4.35e-06   3.74e-04     
     9    -308.43757124   3.77e-06   2.20e-04     
    10    -308.43757184   5.98e-07   5.82e-05     
    11    -308.43757177   6.91e-08   2.41e-05     
    12    -308.43757193   1.62e-07   1.37e-05     
    13    -308.43757178   1.55e-07   4.59e-06     
    14    -308.43757181   3.67e-08   2.48e-06     
 ------------------------------------------------------------------------------
          -308.43757181                           CCSD T converged.

End of double precision
 SCF energy                 = -307.66486514
 MP2 energy                 = -308.43300373
 CCSD correlation energy     =   -0.77270667
 CCSD total energy           = -308.43757181

 CCSD  T1^2 = 0.0154  T2^2 = 0.2166  Leading amplitudes:

 Amplitude    Orbitals with energies
 -0.0469       12 (A) A                  ->    17 (A) A                   
              -0.7301                          0.0669                     
 -0.0469       12 (A) B                  ->    17 (A) B                   
              -0.7301                          0.0669                     
 -0.0237       15 (A) A                  ->    32 (A) A                   
              -0.5674                          0.4192                     
 -0.0237       15 (A) B                  ->    32 (A) B                   
              -0.5674                          0.4192                     

 Amplitude    Orbitals with energies
 -0.1135       16 (A) A      16 (A) B    ->    17 (A) A      17 (A) B     
              -0.5610       -0.5610            0.0669        0.0669       
  0.1135       16 (A) A      16 (A) B    ->    17 (A) B      17 (A) A     
              -0.5610       -0.5610            0.0669        0.0669       
  0.1135       16 (A) B      16 (A) A    ->    17 (A) A      17 (A) B     
              -0.5610       -0.5610            0.0669        0.0669       
 -0.1135       16 (A) B      16 (A) A    ->    17 (A) B      17 (A) A     
              -0.5610       -0.5610            0.0669        0.0669       

 Computing CCSD intemediates for later calculations in double precision
 Finished.

Running a double precision version
           CCSD Lambda amplitudes will be solved using DIIS.
           Start     Size      MaxIter   EConv     LConv     
           3         7         100       1.00e-07  1.00e-05  
 ------------------------------------------------------------------------------
            Enorm      Ldiff       Comment
 ------------------------------------------------------------------------------
     1     5.65e-02   3.40e-02     
     2     1.92e-02   8.00e-03     
     3     8.34e-03   5.75e-04     
     4     4.14e-03   1.49e-03     Switched to DIIS steps.
     5     1.30e-03   7.76e-04     
     6     6.41e-04   1.95e-04     
     7     1.85e-04   5.42e-05     
     8     7.79e-05   3.17e-06     
     9     2.33e-05   6.49e-06     
    10     1.12e-05   9.47e-07     
    11     5.52e-06   2.30e-07     
    12     2.37e-06   1.23e-07     
    13     9.86e-07   1.55e-07     
    14     3.80e-07   1.58e-08     
    15     1.53e-07   9.10e-09     
    16     7.53e-08   1.04e-08     
 ------------------------------------------------------------------------------
                                   CCSD Lambda converged.

 Computing density matrices in double precision...
           Orbital response amplitudes will be solved using DIIS.
           Start     Size      MaxIter   EConv     LConv     
           3         7         100       1.00e-06  1.00e-06  
 ------------------------------------------------------------------------------
            Enorm      Ldiff       Comment
 ------------------------------------------------------------------------------
     1     9.84e-02   5.18e-03     
     2     8.15e-02   2.32e-02     
     3     9.20e-02   3.40e-02     
     4     6.73e-03   4.28e-02     Switched to DIIS steps.
     5     5.72e-04   1.04e-03     
     6     1.74e-04   1.01e-04     
     7     1.32e-04   1.86e-05     
     8     3.36e-05   5.28e-07     
     9     2.99e-06   3.44e-07     
    10     1.84e-06   4.30e-07     
    11     5.29e-07   6.67e-09     
 ------------------------------------------------------------------------------
                                   Orbital response converged.

 Computing density matrices... Done.
 CCSD calculation:   CPU 325.13 s  wall 62.78 s

 Transferring MO TPDM to AO TPDM
 Transferring g2_o1o1o1o1
 Transferring g2_o1o1o1v1
 Transferring g2_o1o1v1v1
 Transferring g2_o1v1o1v1
 Transferring g2_o1v1v1v1
 Transferring g2_v1v1v1v1
 Adding separable TPDM
 Computing TPDM gradient
 --------------------------------------------------------
 2e gradient
  Atom          X               Y               Z
 --------------------------------------------------------
    1        -11.342684        0.000000       -9.534018  
    2         11.349645        0.000000       -9.526702  
    3         10.449157       -0.000000        9.528088  
    4        -10.456118       -0.000000        9.532631  
 --------------------------------------------------------
 --------------------------------------------------------
 Final gradient
  Atom          X               Y               Z
 --------------------------------------------------------
    1        -11.342684        0.000000       -9.534018  
    2         11.349645        0.000000       -9.526702  
    3         10.449157       -0.000000        9.528088  
    4        -10.456118       -0.000000        9.532631  
 --------------------------------------------------------
 Analytic gradient from two-electron contribution:   CPU 93.18 s  wall 27.05 s

 Total ccman2 time:   CPU 434.36 s  wall 95.31 s


 --------------------------------------------------------------

                    Orbital Energies (a.u.)
 --------------------------------------------------------------

 Alpha MOs
 -- Occupied --
-26.386 -26.386 -15.793 -15.792  -1.733  -1.677  -1.405  -0.963
 -0.838  -0.813  -0.789  -0.730  -0.710  -0.611  -0.567  -0.561
 -- Virtual --
  0.067   0.094   0.140   0.142   0.158   0.190   0.203   0.224
  0.229   0.297   0.308   0.324   0.344   0.399   0.408   0.419
  0.479   0.494   0.570   0.638   0.861   0.895   0.930   0.972
  0.988   1.138   1.191   1.391   1.428   1.478   1.536   1.573
  1.614   1.767   1.852   1.988   2.010   2.111   2.270   2.359
  2.390   2.625   2.676   2.906   2.964   3.262   3.891   3.966
  4.068   4.134   4.155   4.160   4.181   4.215   4.259   4.328
  4.339   4.412   4.441   4.978   5.241   5.668   6.814   6.834
  6.896   7.034   7.055   7.310  36.483  36.993  68.676  68.702
 --------------------------------------------------------------

          Ground-State Mulliken Net Atomic Charges

     Atom                 Charge (a.u.)
  ----------------------------------------
      1 N                     0.037881
      2 N                     0.038098
      3 F                    -0.038310
      4 F                    -0.037669
  ----------------------------------------
  Sum of atomic charges =    -0.000000

 -----------------------------------------------------------------
                    Cartesian Multipole Moments
 -----------------------------------------------------------------
    Charge (ESU x 10^10)
                -0.0000
    Dipole Moment (Debye)
         X       0.0036      Y       0.0000      Z       0.2262
       Tot       0.2262
    Quadrupole Moments (Debye-Ang)
        XX     -22.4921     XY       0.0000     YY     -19.8035
        XZ      -0.0019     YZ       0.0000     ZZ     -22.2663
    Octopole Moments (Debye-Ang^2)
       XXX       0.0104    XXY       0.0000    XYY       0.0024
       YYY       0.0000    XXZ      -2.8132    XYZ       0.0000
       YYZ      -2.1034    XZZ       0.0021    YZZ       0.0000
       ZZZ      -9.3428
    Hexadecapole Moments (Debye-Ang^3)
      XXXX    -124.5993   XXXY       0.0000   XXYY     -22.6825
      XYYY       0.0000   YYYY     -14.4884   XXXZ      -0.0208
      XXYZ       0.0000   XYYZ      -0.0065   YYYZ       0.0000
      XXZZ     -33.3926   XYZZ       0.0000   YYZZ     -13.8270
      XZZZ      -0.0207   YZZZ       0.0000   ZZZZ     -67.8362
 -----------------------------------------------------------------
 DrvMan completing analytic gradient of the correlated energy
 Correlated dipole moment
            1
    1   0.0014136
    2   0.0000000
    3   0.0889865
 Energy read as -308.437571813
 Full Analytical Gradient: (in a.u., or Hartree/Bohr)
             1             2             3             4
    1    0.00015316    0.00005395   -0.00024193    0.00003482
    2    0.00000000    0.00000000   -0.00000000   -0.00000000
    3    0.00013316    0.00047423   -0.00050186   -0.00010553
 Gradient time:  CPU 1.39 s  wall 1.41 s
Dipole drv :
gprntSymmMtrx error report: 
 Final Hessian.
            1           2           3           4           5           6
    1   0.7845289   0.0000000   0.0227249  -0.6495185   0.0000000  -0.0411018
    2   0.0000000   0.0693537  -0.0000017   0.0000000  -0.0693243  -0.0000002
    3   0.0227249  -0.0000017   0.3740420   0.0411018   0.0000000  -0.1063236
    4  -0.6495185   0.0000000   0.0411018   0.7845289   0.0000000  -0.0227249
    5   0.0000000  -0.0693243   0.0000000   0.0000000   0.0693537   0.0000017
    6  -0.0411018  -0.0000002  -0.1063236  -0.0227249   0.0000017   0.3740420
    7  -0.0654261   0.0000000  -0.0775077  -0.0695847   0.0000000  -0.0136787
    8   0.0000000   0.0358799   0.0000000   0.0000000  -0.0359069   0.0000000
    9  -0.0458160  -0.0000001  -0.0432889  -0.0641832  -0.0000001  -0.2244237
   10  -0.0695847   0.0000000   0.0136787  -0.0654261   0.0000000   0.0775077
   11   0.0000000  -0.0359069   0.0000000   0.0000000   0.0358799   0.0000000
   12   0.0641832   0.0000001  -0.2244237   0.0458160   0.0000001  -0.0432889
            7           8           9          10          11          12
    1  -0.0654261   0.0000000  -0.0458160  -0.0695847   0.0000000   0.0641832
    2   0.0000000   0.0358799  -0.0000001   0.0000000  -0.0359069   0.0000001
    3  -0.0775077   0.0000000  -0.0432889   0.0136787   0.0000000  -0.2244237
    4  -0.0695847   0.0000000  -0.0641832  -0.0654261   0.0000000   0.0458160
    5   0.0000000  -0.0359069  -0.0000001   0.0000000   0.0358799   0.0000001
    6  -0.0136787   0.0000000  -0.2244237   0.0775077   0.0000000  -0.0432889
    7   0.1322508   0.0000000   0.1005909   0.0027605   0.0000000  -0.0094037
    8   0.0000000   0.0186163  -0.0000000   0.0000000  -0.0185917  -0.0000001
    9   0.1005909  -0.0000000   0.2390554   0.0094037   0.0000000   0.0286514
   10   0.0027605   0.0000000   0.0094037   0.1322508   0.0000000  -0.1005909
   11   0.0000000  -0.0185917   0.0000000   0.0000000   0.0186163   0.0000000
   12  -0.0094037  -0.0000001   0.0286514  -0.1005909   0.0000000   0.2390554
 ----------------------------------------------------------------
             Standard Nuclear Orientation (Angstroms)
    I     Atom           X                Y                Z
 ----------------------------------------------------------------
    1      N       0.6114460000     0.0000000000     0.7036846814
    2      N      -0.6114460000    -0.0000000000     0.7036846814
    3      F      -1.1804971613    -0.0000000000    -0.5473103077
    4      F       1.1804971613     0.0000000000    -0.5473103077
 ----------------------------------------------------------------
 Nuclear Repulsion Energy =   118.3832183069 hartrees
 There are       16 alpha and       16 beta electrons
 old dipole drv.
            1           2           3           4           5           6
    1   0.4161432   0.0000000  -0.6314779   0.4161432   0.0000000   0.6314779
    2  -0.0000000   0.0185846  -0.0000009  -0.0000000   0.0185846   0.0000009
    3  -0.3416644   0.0000000   0.6010979   0.3416644   0.0000000   0.6010979
            7           8           9          10          11          12
    1  -0.4161983   0.0000000  -0.7485426  -0.4161983   0.0000000   0.7485426
    2   0.0000000  -0.0186124   0.0000178   0.0000000  -0.0186124  -0.0000178
    3  -0.1409330   0.0000000  -0.6011348   0.1409330   0.0000000  -0.6011348
 New transposed dipole drv.
            1           2           3
    1   0.4161432  -0.0000000  -0.3416644
    2   0.0000000   0.0185846   0.0000000
    3  -0.6314779  -0.0000009   0.6010979
    4   0.4161432  -0.0000000   0.3416644
    5   0.0000000   0.0185846   0.0000000
    6   0.6314779   0.0000009   0.6010979
    7  -0.4161983   0.0000000  -0.1409330
    8   0.0000000  -0.0186124   0.0000000
    9  -0.7485426   0.0000178  -0.6011348
   10  -0.4161983   0.0000000   0.1409330
   11   0.0000000  -0.0186124   0.0000000
   12   0.7485426  -0.0000178  -0.6011348
FINAL TENSOR RESULT:
Order 2, Length 12
    Atom      X          Y          Z
     1 Order 1, Length 12
    Atom      X          Y          Z
     1    7.845288878689004e-01   0.000000000000000e+00   2.272488714278292e-02
     2   -6.495185140620212e-01   0.000000000000000e+00  -4.110176223854563e-02
     3   -6.542611160867243e-02   0.000000000000000e+00  -4.581603963521370e-02
     4   -6.958472787583586e-02   0.000000000000000e+00   6.418323260824715e-02

Order 1, Length 12
    Atom      X          Y          Z
     1    0.000000000000000e+00   6.935367751684195e-02  -1.746268286296709e-06
     2    0.000000000000000e+00  -6.932425900040844e-02  -2.083694980246763e-07
     3    0.000000000000000e+00   3.587986552066692e-02  -5.252826329562654e-08
     4    0.000000000000000e+00  -3.590689542359504e-02   5.289280000450259e-08

Order 1, Length 12
    Atom      X          Y          Z
     1    2.272488714278292e-02  -1.746268286296709e-06   3.740420406582857e-01
     2    4.110176223854563e-02   0.000000000000000e+00  -1.063235605191942e-01
     3   -7.750773500689109e-02   0.000000000000000e+00  -4.328892316774116e-02
     4    1.367867733677490e-02   0.000000000000000e+00  -2.244237395994537e-01


     2 Order 1, Length 12
    Atom      X          Y          Z
     1   -6.495185140620212e-01   0.000000000000000e+00   4.110176223854563e-02
     2    7.845288878689004e-01   0.000000000000000e+00  -2.272488714278292e-02
     3   -6.958472787583586e-02   0.000000000000000e+00  -6.418323260824715e-02
     4   -6.542611160867243e-02   0.000000000000000e+00   4.581603963521370e-02

Order 1, Length 12
    Atom      X          Y          Z
     1    0.000000000000000e+00  -6.932425900040844e-02   0.000000000000000e+00
     2    0.000000000000000e+00   6.935367751684195e-02   1.746268286296709e-06
     3    0.000000000000000e+00  -3.590689542359504e-02  -5.289280000450259e-08
     4    0.000000000000000e+00   3.587986552066692e-02   5.252826329562654e-08

Order 1, Length 12
    Atom      X          Y          Z
     1   -4.110176223854563e-02  -2.083694980246763e-07  -1.063235605191942e-01
     2   -2.272488714278292e-02   1.746268286296709e-06   3.740420406582857e-01
     3   -1.367867733677490e-02   0.000000000000000e+00  -2.244237395994537e-01
     4    7.750773500689109e-02   0.000000000000000e+00  -4.328892316774116e-02


     3 Order 1, Length 12
    Atom      X          Y          Z
     1   -6.542611160867243e-02   0.000000000000000e+00  -7.750773500689109e-02
     2   -6.958472787583586e-02   0.000000000000000e+00  -1.367867733677490e-02
     3    1.322507654177520e-01   0.000000000000000e+00   1.005909314130650e-01
     4    2.760539962467083e-03   0.000000000000000e+00  -9.403713130654211e-03

Order 1, Length 12
    Atom      X          Y          Z
     1    0.000000000000000e+00   3.587986552066692e-02   0.000000000000000e+00
     2    0.000000000000000e+00  -3.590689542359504e-02   0.000000000000000e+00
     3    0.000000000000000e+00   1.861630797354553e-02  -3.173926624443155e-08
     4    0.000000000000000e+00  -1.859166668392487e-02  -1.371603295469443e-07

Order 1, Length 12
    Atom      X          Y          Z
     1   -4.581603963521370e-02  -5.252826329562654e-08  -4.328892316774116e-02
     2   -6.418323260824715e-02  -5.289280000450259e-08  -2.244237395994537e-01
     3    1.005909314130650e-01  -3.173926624443155e-08   2.390553964068921e-01
     4    9.403713130654211e-03   0.000000000000000e+00   2.865144924267816e-02


     4 Order 1, Length 12
    Atom      X          Y          Z
     1   -6.958472787583586e-02   0.000000000000000e+00   1.367867733677490e-02
     2   -6.542611160867243e-02   0.000000000000000e+00   7.750773500689109e-02
     3    2.760539962467083e-03   0.000000000000000e+00   9.403713130654211e-03
     4    1.322507654177520e-01   0.000000000000000e+00  -1.005909314130650e-01

Order 1, Length 12
    Atom      X          Y          Z
     1    0.000000000000000e+00  -3.590689542359504e-02   0.000000000000000e+00
     2    0.000000000000000e+00   3.587986552066692e-02   0.000000000000000e+00
     3    0.000000000000000e+00  -1.859166668392487e-02   0.000000000000000e+00
     4    0.000000000000000e+00   1.861630797354553e-02   3.173926624443155e-08

Order 1, Length 12
    Atom      X          Y          Z
     1    6.418323260824715e-02   5.289280000450259e-08  -2.244237395994537e-01
     2    4.581603963521370e-02   5.252826329562654e-08  -4.328892316774116e-02
     3   -9.403713130654211e-03  -1.371603295469443e-07   2.865144924267816e-02
     4   -1.005909314130650e-01   3.173926624443155e-08   2.390553964068921e-01


 # Finishing finite difference calculation for IDERIV #
 ######################################################
 ######################################################
 Requested basis set is 6-311++G(d,p)
 There are 24 shells and 88 basis functions
 **********************************************************************
 **                                                                  **
 **                       VIBRATIONAL ANALYSIS                       **
 **                       --------------------                       **
 **                                                                  **
 **        VIBRATIONAL FREQUENCIES (CM**-1) AND NORMAL MODES         **
 **     FORCE CONSTANTS (mDYN/ANGSTROM) AND REDUCED MASSES (AMU)     **
 **                  INFRARED INTENSITIES (KM/MOL)                   **
 **                                                                  **
 **********************************************************************


 Mode:                 1                      2                      3
 Frequency:       359.75                 559.81                 781.19
 Force Cnst:      1.4301                 2.7029                 5.9574
 Red. Mass:      18.7538                14.6385                16.5687
 IR Active:          YES                    YES                    YES
 IR Intens:        0.933                  0.000                 78.719
 Raman Active:       YES                    YES                    YES
               X      Y      Z        X      Y      Z        X      Y      Z
 N          0.002  0.000  0.156   -0.000 -0.661 -0.000    0.489 -0.000  0.066
 N         -0.002 -0.000  0.156    0.000  0.661 -0.000    0.489  0.000 -0.066
 F          0.680  0.000 -0.115    0.000 -0.252  0.000   -0.360 -0.000 -0.356
 F         -0.680 -0.000 -0.115   -0.000  0.252  0.000   -0.360  0.000  0.356
 TransDip   0.000  0.000  0.031   -0.000  0.000 -0.000    0.284 -0.000 -0.000

 Mode:                 4                      5                      6
 Frequency:       962.83                1015.57                1645.40
 Force Cnst:      8.7023                 8.7802                22.3383
 Red. Mass:      15.9325                14.4489                14.0042
 IR Active:          YES                    YES                    YES
 IR Intens:       86.480                 76.174                 18.274
 Raman Active:       YES                    YES                    YES
               X      Y      Z        X      Y      Z        X      Y      Z
 N          0.019 -0.000  0.554   -0.065 -0.000 -0.672    0.707  0.000 -0.014
 N         -0.019  0.000  0.554   -0.065  0.000  0.672   -0.707 -0.000 -0.014
 F         -0.163 -0.000 -0.408    0.048 -0.000 -0.206    0.003  0.000  0.010
 F          0.163  0.000 -0.408    0.048  0.000  0.206   -0.003 -0.000  0.010
 TransDip  -0.000  0.000  0.298    0.280 -0.000  0.000   -0.000  0.000 -0.137

 STANDARD THERMODYNAMIC QUANTITIES AT   298.15 K  AND     1.00 ATM

   This Molecule has  0 Imaginary Frequencies
   Zero point vibrational energy:        7.612 kcal/mol

   Atom    1 Element N  Has Mass   14.00307
   Atom    2 Element N  Has Mass   14.00307
   Atom    3 Element F  Has Mass   18.99840
   Atom    4 Element F  Has Mass   18.99840
   Molecular Mass:    66.002940 amu
   Principal axes and moments of inertia in amu*Bohr^2:
                             1           2           3
    Eigenvalues --       90.10437   226.48366   316.58804
          X               1.00000     0.00000    -0.00000
          Y              -0.00000     0.00000     1.00000
          Z              -0.00000     1.00000    -0.00000
   Rotational Symmetry Number is   2
   The Molecule is an Asymmetric Top
   Translational Enthalpy:        0.889 kcal/mol
   Rotational Enthalpy:           0.889 kcal/mol
   Vibrational Enthalpy:          8.050 kcal/mol
   gas constant (RT):             0.592 kcal/mol
   Translational Entropy:        38.479  cal/mol.K
   Rotational Entropy:           22.006  cal/mol.K
   Vibrational Entropy:           2.073  cal/mol.K

   Total Enthalpy:               10.420 kcal/mol
   Total Entropy:                62.559  cal/mol.K
Archival summary:
1\1\november\FREQ\ProcedureUnspecified\BasisUnspecified\22\taweetha\MonMay605:08:082019MonMay605:08:082019\0\\#,FREQ,ProcedureUnspecified,BasisUnspecified,\\0,1\N\N,1,1.22289\F,1,1.37434,2,114.46\F,2,1.37434,1,114.46,3,-0,0\\HF=-307.664865\\@

 Total job time:  1161.24s(wall), 4637.95s(cpu) 
 Mon May  6 05:08:08 2019

        *************************************************************
        *                                                           *
        *  Thank you very much for using Q-Chem.  Have a nice day.  *
        *                                                           *
        *************************************************************
