# Supplementary material for: Geometric and energetic data from ab initio calculations of haloethene, haloimine, halomethylenephosphine, haloiminophosphine, halodiazene, halodiphosphene and halocyclopropane
Source: Data Brief. 2019 Nov 2;27:104738. doi: 10.1016/j.dib.2019.104738 (PMC6861602; doi:10.1016/j.dib.2019.104738)
Supplement: Multimedia component 6 [file mmc6.zip › NN/CCSD/freq/FENNIE.out]

Q-Chem Developer Version!
                  Welcome to Q-Chem
     A Quantum Leap Into The Future Of Chemistry


 Q-Chem 5.1, Q-Chem, Inc., Pleasanton, CA (2018)

 Yihan Shao,  Zhengting Gan,  E. Epifanovsky,  A. T. B. Gilbert,  M. Wormit,  
 J. Kussmann,  A. W. Lange,  A. Behn,  Jia Deng,  Xintian Feng,  D. Ghosh,  
 M. Goldey,  P. R. Horn,  L. D. Jacobson,  I. Kaliman,  T. Kus,  A. Landau,  
 Jie Liu,  E. I. Proynov,  R. M. Richard,  R. P. Steele,  E. J. Sundstrom,  
 H. L. Woodcock III,  P. M. Zimmerman,  D. Zuev,  B. Albrecht,  E. Alguire,  
 S. A. Baeppler,  D. Barton,  Z. Benda,  Y. A. Bernard,  E. J. Berquist,  
 K. B. Bravaya,  H. Burton,  D. Casanova,  Chun-Min Chang,  Yunqing Chen,  
 A. Chien,  K. D. Closser,  M. P. Coons,  S. Coriani,  S. Dasgupta,  
 A. L. Dempwolff,  M. Diedenhofen,  Hainam Do,  R. G. Edgar,  Po-Tung Fang,  
 S. Faraji,  S. Fatehi,  Qingguo Feng,  K. D. Fenk,  J. Fosso-Tande,  
 Qinghui Ge,  A. Ghysels,  G. Gidofalvi,  J. Gomes,  J. Gonthier,  A. Gunina,  
 D. Hait,  M. W. D. Hanson-Heine,  P. H. P. Harbach,  A. W. Hauser,  
 J. E. Herr,  E. G. Hohenstein,  Z. C. Holden,  Kerwin Hui,  B. C. Huynh,  
 T.-C. Jagau,  Hyunjun Ji,  B. Kaduk,  K. Khistyaev,  Jaehoon Kim,  
 P. Klunzinger,  K. Koh,  D. Kosenkov,  L. Koulias,  T. Kowalczyk,  
 C. M. Krauter,  A. Kunitsa,  Ka Un Lao,  A. Laurent,  K. V. Lawler,  
 Joonho Lee,  D. Lefrancois,  S. Lehtola,  D. S. Levine,  Yi-Pei Li,  
 You-Sheng Lin,  Fenglai Liu,  E. Livshits,  A. Luenser,  P. Manohar,  
 E. Mansoor,  S. F. Manzer,  Shan-Ping Mao,  Yuezhi Mao,  N. Mardirossian,  
 A. V. Marenich,  T. Markovich,  L. A. Martinez-Martinez,  S. A. Maurer,  
 N. J. Mayhall,  S. C. McKenzie,  J.-M. Mewes,  A. F. Morrison,  
 J. W. Mullinax,  K. Nanda,  T. S. Nguyen-Beck,  R. Olivares-Amaya,  
 J. A. Parkhill,  T. M. Perrine,  F. Plasser,  P. Pokhilko,  S. Prager,  
 A. Prociuk,  E. Ramos,  D. R. Rehn,  F. Rob,  M. Schneider,  N. Sergueev,  
 S. M. Sharada,  S. Sharma,  D. W. Small,  T. Stauch,  T. Stein,  
 Yu-Chuan Su,  A. J. W. Thom,  A. Tkatchenko,  T. Tsuchimochi,  N. M. Tubman,  
 L. Vogt,  M. L. Vidal,  O. Vydrov,  M. A. Watson,  J. Wenzel,  
 M. de Wergifosse,  T. A. Wesolowski,  A. White,  J. Witte,  A. Yamada,  
 Jun Yang,  K. Yao,  S. Yeganeh,  S. R. Yost,  Zhi-Qiang You,  A. Zech,  
 Igor Ying Zhang,  Xing Zhang,  Yan Zhao,  Ying Zhu,  B. R. Brooks,  
 G. K. L. Chan,  C. J. Cramer,  M. S. Gordon,  W. J. Hehre,  A. Klamt,  
 M. W. Schmidt,  C. D. Sherrill,  D. G. Truhlar,  A. Aspuru-Guzik,  R. Baer,  
 A. T. Bell,  N. A. Besley,  Jeng-Da Chai,  A. E. DePrince, III,  
 R. A. DiStasio Jr.,  A. Dreuw,  B. D. Dunietz,  T. R. Furlani,  
 Chao-Ping Hsu,  Yousung Jung,  Jing Kong,  D. S. Lambrecht,  WanZhen Liang,  
 C. Ochsenfeld,  V. A. Rassolov,  L. V. Slipchenko,  J. E. Subotnik,  
 T. Van Voorhis,  J. M. Herbert,  A. I. Krylov,  P. M. W. Gill,  M. Head-Gordon

 Contributors to earlier versions of Q-Chem not listed above: 
 R. D. Adamson,  B. Austin,  J. Baker,  G. J. O. Beran,  K. Brandhorst,  
 S. T. Brown,  E. F. C. Byrd,  A. K. Chakraborty,  C.-L. Cheng,  
 Siu Hung Chien,  D. M. Chipman,  D. L. Crittenden,  H. Dachsel,  
 R. J. Doerksen,  A. D. Dutoi,  L. Fusti-Molnar,  W. A. Goddard III,  
 A. Golubeva-Zadorozhnaya,  S. R. Gwaltney,  G. Hawkins,  A. Heyden,  
 S. Hirata,  G. Kedziora,  F. J. Keil,  C. Kelley,  Jihan Kim,  R. A. King,  
 R. Z. Khaliullin,  P. P. Korambath,  W. Kurlancheek,  A. M. Lee,  M. S. Lee,  
 S. V. Levchenko,  Ching Yeh Lin,  D. Liotard,  R. C. Lochan,  I. Lotan,  
 P. E. Maslen,  N. Nair,  D. P. O'Neill,  D. Neuhauser,  E. Neuscamman,  
 C. M. Oana,  R. Olson,  B. Peters,  R. Peverati,  P. A. Pieniazek,  
 Y. M. Rhee,  J. Ritchie,  M. A. Rohrdanz,  E. Rosta,  N. J. Russ,  
 H. F. Schaefer III,  N. E. Schultz,  N. Shenvi,  A. C. Simmonett,  A. Sodt,  
 D. Stuck,  K. S. Thanthiriwatte,  V. Vanovschi,  Tao Wang,  A. Warshel,  
 C. F. Williams,  Q. Wu,  X. Xu,  W. Zhang

 Please cite Q-Chem as follows:
 Y. Shao et al., Mol. Phys. 113, 184-215 (2015)
 DOI: 10.1080/00268976.2014.952696

 Q-Chem 5.1.2 for Intel X86 EM64T Linux

 Parts of Q-Chem use Armadillo 8.300.2 (Tropical Shenanigans).
 http://arma.sourceforge.net/

 Q-Chem begins on Mon May  6 05:26:19 2019  

Host: 
0

     Scratch files written to /scratch/taweetham/qchem30246//
Input Ideriv = 1
Curr. Ideriv = -1
Max.  Ideriv = 1


!!********************************************.
!!******************Warning*******************.
!!Desired Analytical derivatives not available.
!!Finite difference job might take a long time.
!!********************************************.
!!********************************************.


 2-order derivative to be evaluated numerically with 1-order analytical derivatives

Checking the input file for inconsistencies... 	...done.

--------------------------------------------------------------
User input:
--------------------------------------------------------------
F=I_c.out
$molecule
0 1
I 
N  1 2.150465
N  2 1.197496 1 122.455102
F  3 1.441764 2 115.145708 1 -0.000000 0
$end

$rem
   JOB_TYPE 	FREQUENCY
   BASIS 		6-311++G**
   METHOD	ccsd
   MEM_TOTAL	64000
   N_FROZEN_CORE      FC
$end


--------------------------------------------------------------
 ----------------------------------------------------------------
             Standard Nuclear Orientation (Angstroms)
    I     Atom           X                Y                Z
 ----------------------------------------------------------------
    1      I       0.7794068007    -0.0486757799    -0.0000000000
    2      N      -1.0683784938     1.0514102266     0.0000000000
    3      N      -2.1374604254     0.5119100007     0.0000000000
    4      F      -2.0964097780    -0.9292694732    -0.0000000000
 ----------------------------------------------------------------
 Molecular Point Group                 Cs    NOp =  2
 Largest Abelian Subgroup              Cs    NOp =  2
 Nuclear Repulsion Energy =   301.0329543389 hartrees
 There are       38 alpha and       38 beta electrons
 Requested basis set is 6-311++G(d,p)
 There are 42 shells and 128 basis functions
 Total memory of 64000MB is distributed as follows: 
   QALLOC including MEM_STATIC uses 192MB
   MEM_STATIC is set to 192MB
   CCMAN JOB total memory use is  63808MB
 Warning: actual memory use might exceed 64000MB

 Total QAlloc Memory Limit    192 MB
 Mega-Array Size       188 MB
 MEM_STATIC part       192 MB

                       Distance Matrix (Angstroms)
             I (  1)   N (  2)   N (  3)
   N (  2)  2.150465
   N (  3)  2.970248  1.197496
   F (  4)  3.007618  2.231578  1.441764

 A cutoff of  1.0D-14 yielded    813 shell pairs
 There are      7842 function pairs (      8857 Cartesian)

 -------------------------------------------------------
 OpenMP Integral Computing Module                       
 Release: version 1.0, May 2013, Q-Chem Inc. Pittsburgh 
 -------------------------------------------------------
 Integral Job Info:
 Integral job number is                      11
 Integral operator is                         1
 short-range coefficients                     0
 long-range coefficients              100000000
 Omega coefficients                           0
 if combine SR and LR in K                    0
 Integral screening is                        0
 Integral computing path is                   2
 max size of driver memory is            800000
 size of driver memory is                593474
 size of scratch memory is             11861008
 max col of scratch BK array               1296
 max len of scratch array in speh3          155
 max len of scratch index in speh4           18
 max int batch size is                      520
 min int batch size is                       52
 fixed nKL is                                52
 max L of basis functions is                  2
 order of int derivative is                   0
 number of shells is                         42
 number of basis is                         136
 number of cartesian basis is               136
 number of contracted shell pairs           813
 number of primitive shell pairs           1888
 maxK2 (contraction) of shell pair           36
 max number of K2 of shell pair               1
 max number of CS2 of shell pair             78
 max number of PS2 of shell pair            162
 mem total for path MDJ                  520378
 -------------------------------------------------------
 Smallest overlap matrix eigenvalue = 1.96E-04
 Guess from superposition of atomic densities
 Warning:  Energy on first SCF cycle will be non-variational
 SAD guess density has 76.000000 electrons

 -----------------------------------------------------------------------
  General SCF calculation program by
  Eric Jon Sundstrom, Paul Horn, Yuezhi Mao, Dmitri Zuev, Alec White,
  David Stuck, Shaama M.S., Shane Yost, Joonho Lee, David Small,
  Daniel Levine, Susi Lehtola, Hugh Burton, Evgeny Epifanovsky
 -----------------------------------------------------------------------
 Hartree-Fock
 using 6 threads for integral computing
 -------------------------------------------------------
 OpenMP Integral computing Module                
 Release: version 2.0, May 2017, Q-Chem Inc. Pleasanton 
 -------------------------------------------------------
 A restricted SCF calculation will be
 performed using DIIS
 SCF converges when DIIS error is below 1.0e-08
 ---------------------------------------
  Cycle       Energy         DIIS error
 ---------------------------------------
    1   -7125.3286485667      4.13e-02  
    2   -7124.9383137392      7.49e-03  
    3   -7125.0043373845      5.65e-03  
    4   -7125.0551566681      8.59e-04  
    5   -7125.0575224932      4.31e-04  
    6   -7125.0582206204      1.32e-04  
    7   -7125.0583230439      6.89e-05  
    8   -7125.0583394808      2.40e-05  
    9   -7125.0583426762      9.43e-06  
   10   -7125.0583431648      4.88e-06  
   11   -7125.0583432977      1.60e-06  
   12   -7125.0583433158      4.65e-07  
   13   -7125.0583433172      8.91e-08  
   14   -7125.0583433173      2.55e-08  
   15   -7125.0583433172      7.78e-09  Convergence criterion met
 ---------------------------------------
 SCF time:   CPU 9.26s  wall 1.00s 
 SCF   energy in the final basis set =    -7125.0583433172
 Total energy in the final basis set =    -7125.0583433172


 ------------------------------------------------------------------------------

   CCMAN2: suite of methods based on coupled cluster
           and equation of motion theories.

   Components:
   * libvmm-1.3-trunk
     by Evgeny Epifanovsky, Ilya Kaliman.
   * libtensor-2.5-trunk
     by Evgeny Epifanovsky, Michael Wormit, Dmitry Zuev, Sam Manzer, 
        Ilya Kaliman.
   * libcc-2.5-trunk
     by Evgeny Epifanovsky, Arik Landau, Tomasz Kus, Kirill Khistyaev, 
        Dmitry Zuev, Prashant Manohar, Xintian Feng, Anna Krylov, 
        Matthew Goldey, Alec White, Thomas Jagau, Kaushik Nanda, 
        Anastasia Gunina, Alexander Kunitsa, Joonho Lee.

   CCMAN original authors:
   Anna I. Krylov, C. David Sherrill, Steven R. Gwaltney,
   Edward F. C. Byrd (2000)
   Sergey V. Levchenko, Lyudmila V. Slipchenko, Tao Wang,
   Ana-Maria C. Cristian (2003)
   Piotr A. Pieniazek, C. Melania Oana, Evgeny Epifanovsky (2007)
   Prashant Manohar (2009)

 ------------------------------------------------------------------------------


 Allocating and initializing 63808MB of RAM...
 Calculation will run on 6 cores.


 Alpha MOs, Restricted
 -- Occupied --                  
******* -180.92 -169.73 -169.73 -169.73  -37.98  -33.17  -33.16
  1 A'    2 A'    3 A'    1 A"    4 A'    5 A'    6 A'    2 A"                 
-33.159 -26.335 -24.350 -24.348 -24.348 -24.341 -24.341 -15.777
  7 A'    8 A'    9 A'    3 A"   10 A'    4 A"   11 A'   12 A'                 
-15.715  -7.292  -5.529  -5.513  -5.512  -2.453  -2.446  -2.445
 13 A'   14 A'   15 A'    5 A"   16 A'   17 A'    6 A"   18 A'                 
 -2.427  -2.427  -1.643  -1.420  -0.958  -0.847  -0.733  -0.717
  7 A"   19 A'   20 A'   21 A'   22 A'   23 A'   24 A'    8 A"                 
 -0.704  -0.603  -0.578  -0.461  -0.415  -0.407
 25 A'   26 A'    9 A"   27 A'   10 A"   28 A'                                 
 -- Virtual --                   
 -0.007   0.076   0.133   0.153   0.168   0.172   0.198   0.231
 29 A'   11 A"   30 A'   31 A'   32 A'   12 A"   33 A'   34 A'                 
  0.242   0.276   0.292   0.307   0.309   0.310   0.362   0.386
 13 A"   35 A'   36 A'   37 A'   14 A"   38 A'   15 A"   39 A'                 
  0.415   0.505   0.560   0.560   0.584   0.596   0.652   0.741
 40 A'   41 A'   42 A'   16 A"   43 A'   17 A"   44 A'   45 A'                 
  0.838   0.908   0.921   0.965   1.028   1.034   1.172   1.213
 46 A'   47 A'   18 A"   48 A'   19 A"   49 A'   50 A'   51 A'                 
  1.448   1.494   1.506   1.538   1.559   1.637   1.671   1.901
 52 A'   20 A"   53 A'   54 A'   21 A"   55 A'   56 A'   22 A"                 
  2.011   2.022   2.139   2.360   2.417   2.633   2.703   3.002
 57 A'   23 A"   58 A'   59 A'   24 A"   60 A'   61 A'   62 A'                 
  3.039   3.343   3.972   4.052   4.176   4.192   4.225   4.286
 25 A"   63 A'   64 A'   26 A"   65 A'   27 A"   66 A'   28 A"                 
  4.373   4.388   4.446   4.468   4.475   4.479   4.554   4.704
 29 A"   67 A'   30 A"   68 A'   69 A'   31 A"   70 A'   71 A'                 
  4.806   4.963   5.443   6.488   6.499   6.527   6.909   6.972
 72 A'   73 A'   74 A'   32 A"   75 A'   76 A'   33 A"   77 A'                 
  7.106  28.896  29.482  29.494  29.515  29.834  29.844  29.844
 78 A'   79 A'   34 A"   80 A'   81 A'   35 A"   36 A"   82 A'                 
 29.874  29.950  36.493  37.134  68.740 130.542 130.550 130.577
 83 A'   84 A'   85 A'   86 A'   87 A'   37 A"   88 A'   89 A'                 
154.2841912.202
 90 A'   91 A'                                                                 

 Beta MOs, Restricted
 -- Occupied --                  
******* -180.92 -169.73 -169.73 -169.73  -37.98  -33.17  -33.16
  1 A'    2 A'    3 A'    1 A"    4 A'    5 A'    6 A'    2 A"                 
-33.159 -26.335 -24.350 -24.348 -24.348 -24.341 -24.341 -15.777
  7 A'    8 A'    9 A'    3 A"   10 A'    4 A"   11 A'   12 A'                 
-15.715  -7.292  -5.529  -5.513  -5.512  -2.453  -2.446  -2.445
 13 A'   14 A'   15 A'    5 A"   16 A'   17 A'    6 A"   18 A'                 
 -2.427  -2.427  -1.643  -1.420  -0.958  -0.847  -0.733  -0.717
  7 A"   19 A'   20 A'   21 A'   22 A'   23 A'   24 A'    8 A"                 
 -0.704  -0.603  -0.578  -0.461  -0.415  -0.407
 25 A'   26 A'    9 A"   27 A'   10 A"   28 A'                                 
 -- Virtual --                   
 -0.007   0.076   0.133   0.153   0.168   0.172   0.198   0.231
 29 A'   11 A"   30 A'   31 A'   32 A'   12 A"   33 A'   34 A'                 
  0.242   0.276   0.292   0.307   0.309   0.310   0.362   0.386
 13 A"   35 A'   36 A'   37 A'   14 A"   38 A'   15 A"   39 A'                 
  0.415   0.505   0.560   0.560   0.584   0.596   0.652   0.741
 40 A'   41 A'   42 A'   16 A"   43 A'   17 A"   44 A'   45 A'                 
  0.838   0.908   0.921   0.965   1.028   1.034   1.172   1.213
 46 A'   47 A'   18 A"   48 A'   19 A"   49 A'   50 A'   51 A'                 
  1.448   1.494   1.506   1.538   1.559   1.637   1.671   1.901
 52 A'   20 A"   53 A'   54 A'   21 A"   55 A'   56 A'   22 A"                 
  2.011   2.022   2.139   2.360   2.417   2.633   2.703   3.002
 57 A'   23 A"   58 A'   59 A'   24 A"   60 A'   61 A'   62 A'                 
  3.039   3.343   3.972   4.052   4.176   4.192   4.225   4.286
 25 A"   63 A'   64 A'   26 A"   65 A'   27 A"   66 A'   28 A"                 
  4.373   4.388   4.446   4.468   4.475   4.479   4.554   4.704
 29 A"   67 A'   30 A"   68 A'   69 A'   31 A"   70 A'   71 A'                 
  4.806   4.963   5.443   6.488   6.499   6.527   6.909   6.972
 72 A'   73 A'   74 A'   32 A"   75 A'   76 A'   33 A"   77 A'                 
  7.106  28.896  29.482  29.494  29.515  29.834  29.844  29.844
 78 A'   79 A'   34 A"   80 A'   81 A'   35 A"   36 A"   82 A'                 
 29.874  29.950  36.493  37.134  68.740 130.542 130.550 130.577
 83 A'   84 A'   85 A'   86 A'   87 A'   37 A"   88 A'   89 A'                 
154.2841912.202
 90 A'   91 A'                                                                 

 Occupation and symmetry of molecular orbitals

 Point group: Cs (2 irreducible representations).

                           A'   A"    All 
 ------------------------------------------
 All molecular orbitals:
  - Alpha                  91   37    128 
  - Beta                   91   37    128 
 ------------------------------------------
 Alpha orbitals:
  - Frozen occupied        16   5     21  
  - Active occupied        12   5     17  
  - Active virtual         63   27    90  
  - Frozen virtual         0    0     0   
 ------------------------------------------
 Beta orbitals:
  - Frozen occupied        16   5     21  
  - Active occupied        12   5     17  
  - Active virtual         63   27    90  
  - Frozen virtual         0    0     0   
 ------------------------------------------

 Import integrals:   CPU 0.00 s  wall 0.00 s

 Import integrals:   CPU 47.70 s  wall 10.46 s

 MP2 amplitudes:   CPU 0.13 s  wall 0.11 s

Running a double precision version
           CCSD T amplitudes will be solved using DIIS.

           Start     Size      MaxIter   EConv     TConv     
           3         7         100       1.00e-07  1.00e-05  
 ------------------------------------------------------------------------------
           Energy (a.u.)   Ediff      Tdiff       Comment
 ------------------------------------------------------------------------------
         -7125.83490959                           
     1   -7125.80397587   3.09e-02   7.69e-01     
     2   -7125.83547430   3.15e-02   1.07e-01     
     3   -7125.83142865   4.05e-03   5.21e-02     
     4   -7125.83512160   3.69e-03   2.45e-02     Switched to DIIS steps.
     5   -7125.83647334   1.35e-03   1.35e-02     
     6   -7125.83666705   1.94e-04   4.25e-03     
     7   -7125.83670741   4.04e-05   2.11e-03     
     8   -7125.83672387   1.65e-05   8.46e-04     
     9   -7125.83673256   8.69e-06   4.33e-04     
    10   -7125.83673150   1.05e-06   1.17e-04     
    11   -7125.83673241   9.10e-07   5.24e-05     
    12   -7125.83673212   2.95e-07   3.23e-05     
    13   -7125.83673214   2.26e-08   1.16e-05     
    14   -7125.83673205   9.35e-08   5.29e-06     
 ------------------------------------------------------------------------------
         -7125.83673205                           CCSD T converged.

End of double precision
 SCF energy                 = -7125.05834332
 MP2 energy                 = -7125.83490959
 CCSD correlation energy     =    -0.77838873
 CCSD total energy           = -7125.83673205

 CCSD  T1^2 = 0.0228  T2^2 = 0.2597  Leading amplitudes:

 Amplitude    Orbitals with energies
  0.0436       27 (A') A                 ->    29 (A') A                  
              -0.4613                         -0.0072                     
  0.0436       27 (A') B                 ->    29 (A') B                  
              -0.4613                         -0.0072                     
 -0.0354       26 (A') A                 ->    29 (A') A                  
              -0.6034                         -0.0072                     
 -0.0354       26 (A') B                 ->    29 (A') B                  
              -0.6034                         -0.0072                     

 Amplitude    Orbitals with energies
 -0.0858       9 (A") A      9 (A") B    ->    11 (A") A     11 (A") B    
              -0.5777       -0.5777            0.0763        0.0763       
  0.0858       9 (A") A      9 (A") B    ->    11 (A") B     11 (A") A    
              -0.5777       -0.5777            0.0763        0.0763       
  0.0858       9 (A") B      9 (A") A    ->    11 (A") A     11 (A") B    
              -0.5777       -0.5777            0.0763        0.0763       
 -0.0858       9 (A") B      9 (A") A    ->    11 (A") B     11 (A") A    
              -0.5777       -0.5777            0.0763        0.0763       

 Computing CCSD intemediates for later calculations in double precision
 Finished.

Running a double precision version
           CCSD Lambda amplitudes will be solved using DIIS.
           Start     Size      MaxIter   EConv     LConv     
           3         7         100       1.00e-07  1.00e-05  
 ------------------------------------------------------------------------------
            Enorm      Ldiff       Comment
 ------------------------------------------------------------------------------
     1     6.15e-02   4.25e-02     
     2     1.97e-02   6.68e-03     
     3     9.41e-03   1.58e-03     
     4     4.82e-03   1.46e-03     Switched to DIIS steps.
     5     1.81e-03   1.05e-03     
     6     9.67e-04   3.84e-04     
     7     3.31e-04   1.48e-04     
     8     1.57e-04   2.37e-05     
     9     6.35e-05   1.07e-06     
    10     3.46e-05   3.45e-07     
    11     1.83e-05   2.26e-07     
    12     8.41e-06   1.24e-06     
    13     4.21e-06   3.24e-07     
    14     2.16e-06   2.06e-08     
    15     1.13e-06   8.05e-08     
    16     6.36e-07   1.33e-07     
    17     2.87e-07   7.64e-08     
    18     1.38e-07   2.65e-08     
    19     6.46e-08   5.39e-09     
 ------------------------------------------------------------------------------
                                   CCSD Lambda converged.

 Computing density matrices in double precision...
           Orbital response amplitudes will be solved using DIIS.
           Start     Size      MaxIter   EConv     LConv     
           3         7         100       1.00e-06  1.00e-06  
 ------------------------------------------------------------------------------
            Enorm      Ldiff       Comment
 ------------------------------------------------------------------------------
     1     1.01e-01   5.38e-03     
     2     9.33e-02   1.03e-03     
     3     1.28e-01   3.09e-02     
     4     1.08e-02   5.49e-02     Switched to DIIS steps.
     5     4.69e-03   2.97e-04     
     6     1.23e-03   2.82e-04     
     7     5.69e-04   2.10e-04     
     8     2.92e-04   8.88e-05     
     9     5.76e-05   6.99e-05     
    10     2.63e-05   7.37e-06     
    11     9.97e-06   1.46e-06     
    12     4.13e-06   1.58e-06     
    13     1.05e-06   6.02e-07     
    14     6.09e-07   1.34e-08     
 ------------------------------------------------------------------------------
                                   Orbital response converged.

 Computing density matrices... Done.
 CCSD calculation:   CPU 461.03 s  wall 85.17 s

 Transferring MO TPDM to AO TPDM
 Transferring g2_o1o1o1o1
 Transferring g2_o1o1o1v1
 Transferring g2_o1o1v1v1
 Transferring g2_o1v1o1v1
 Transferring g2_o1v1v1v1
 Transferring g2_v1v1v1v1
 Adding separable TPDM
 Computing TPDM gradient
 --------------------------------------------------------
 2e gradient
  Atom          X               Y               Z
 --------------------------------------------------------
    1        -45.465658        9.647283        0.000000  
    2          3.400094      -23.202755       -0.000000  
    3         26.989395       -0.084131        0.000000  
    4         15.076170       13.639603       -0.000000  
 --------------------------------------------------------
 --------------------------------------------------------
 Final gradient
  Atom          X               Y               Z
 --------------------------------------------------------
    1        -45.465658        9.647283        0.000000  
    2          3.400094      -23.202755       -0.000000  
    3         26.989395       -0.084131        0.000000  
    4         15.076170       13.639603       -0.000000  
 --------------------------------------------------------
 Analytic gradient from two-electron contribution:   CPU 275.69 s  wall 91.47 s

 Total ccman2 time:   CPU 794.93 s  wall 190.47 s


 --------------------------------------------------------------
             Orbital Energies (a.u.) and Symmetries
 --------------------------------------------------------------

 Alpha MOs, Restricted
 -- Occupied --                  
******* -180.92 -169.73 -169.73  -37.98  -33.17  -33.16  -26.33
  1 A'    2 A'    3 A'    4 A'    5 A'    6 A'    7 A'    8 A'                 
-24.350 -24.348 -24.341 -15.777 -15.715  -7.292  -5.529  -5.512
  9 A'   10 A'   11 A'   12 A'   13 A'   14 A'   15 A'   16 A'                 
-169.73  -33.16  -24.35  -24.34   -5.51   -2.45   -2.44   -2.43
  1 A"    2 A"    3 A"    4 A"    5 A"   17 A'   18 A'   19 A'                 
 -1.643  -1.420  -0.958  -0.847  -0.733  -0.704  -0.603  -0.461
 20 A'   21 A'   22 A'   23 A'   24 A'   25 A'   26 A'   27 A'                 
 -0.407  -2.446  -2.427  -0.717  -0.578  -0.415
 28 A'    6 A"    7 A"    8 A"    9 A"   10 A"                                 
 -- Virtual --                   
 -0.007   0.133   0.153   0.168   0.198   0.231   0.276   0.292
 29 A'   30 A'   31 A'   32 A'   33 A'   34 A'   35 A'   36 A'                 
  0.307   0.310   0.386   0.415   0.505   0.560   0.584   0.652
 37 A'   38 A'   39 A'   40 A'   41 A'   42 A'   43 A'   44 A'                 
  0.741   0.838   0.908   0.965   1.034   1.172   1.213   1.448
 45 A'   46 A'   47 A'   48 A'   49 A'   50 A'   51 A'   52 A'                 
  1.506   1.538   1.637   1.671   2.011   2.139   2.360   2.633
 53 A'   54 A'   55 A'   56 A'   57 A'   58 A'   59 A'   60 A'                 
  2.703   3.002   3.343   3.972   4.176   4.225   4.388   4.468
 61 A'   62 A'   63 A'   64 A'   65 A'   66 A'   67 A'   68 A'                 
  4.475   4.554   4.704   4.806   4.963   5.443   6.499   6.527
 69 A'   70 A'   71 A'   72 A'   73 A'   74 A'   75 A'   76 A'                 
  6.972   7.106  28.896  29.494  29.515  29.844  29.874  29.950
 77 A'   78 A'   79 A'   80 A'   81 A'   82 A'   83 A'   84 A'                 
 36.493  37.134  68.740 130.550 130.577 154.2841912.202   0.076
 85 A'   86 A'   87 A'   88 A'   89 A'   90 A'   91 A'   11 A"                 
  0.172   0.242   0.309   0.362   0.560   0.596   0.921   1.028
 12 A"   13 A"   14 A"   15 A"   16 A"   17 A"   18 A"   19 A"                 
  1.494   1.559   1.901   2.022   2.417   3.039   4.052   4.192
 20 A"   21 A"   22 A"   23 A"   24 A"   25 A"   26 A"   27 A"                 
  4.286   4.373   4.446   4.479   6.488   6.909  29.482  29.834
 28 A"   29 A"   30 A"   31 A"   32 A"   33 A"   34 A"   35 A"                 
 29.844 130.542
 36 A"   37 A"                                                                 

 Beta MOs, Restricted
 -- Occupied --                  
******* -180.92 -169.73 -169.73  -37.98  -33.17  -33.16  -26.33
  1 A'    2 A'    3 A'    4 A'    5 A'    6 A'    7 A'    8 A'                 
-24.350 -24.348 -24.341 -15.777 -15.715  -7.292  -5.529  -5.512
  9 A'   10 A'   11 A'   12 A'   13 A'   14 A'   15 A'   16 A'                 
-169.73  -33.16  -24.35  -24.34   -5.51   -2.45   -2.44   -2.43
  1 A"    2 A"    3 A"    4 A"    5 A"   17 A'   18 A'   19 A'                 
 -1.643  -1.420  -0.958  -0.847  -0.733  -0.704  -0.603  -0.461
 20 A'   21 A'   22 A'   23 A'   24 A'   25 A'   26 A'   27 A'                 
 -0.407  -2.446  -2.427  -0.717  -0.578  -0.415
 28 A'    6 A"    7 A"    8 A"    9 A"   10 A"                                 
 -- Virtual --                   
 -0.007   0.133   0.153   0.168   0.198   0.231   0.276   0.292
 29 A'   30 A'   31 A'   32 A'   33 A'   34 A'   35 A'   36 A'                 
  0.307   0.310   0.386   0.415   0.505   0.560   0.584   0.652
 37 A'   38 A'   39 A'   40 A'   41 A'   42 A'   43 A'   44 A'                 
  0.741   0.838   0.908   0.965   1.034   1.172   1.213   1.448
 45 A'   46 A'   47 A'   48 A'   49 A'   50 A'   51 A'   52 A'                 
  1.506   1.538   1.637   1.671   2.011   2.139   2.360   2.633
 53 A'   54 A'   55 A'   56 A'   57 A'   58 A'   59 A'   60 A'                 
  2.703   3.002   3.343   3.972   4.176   4.225   4.388   4.468
 61 A'   62 A'   63 A'   64 A'   65 A'   66 A'   67 A'   68 A'                 
  4.475   4.554   4.704   4.806   4.963   5.443   6.499   6.527
 69 A'   70 A'   71 A'   72 A'   73 A'   74 A'   75 A'   76 A'                 
  6.972   7.106  28.896  29.494  29.515  29.844  29.874  29.950
 77 A'   78 A'   79 A'   80 A'   81 A'   82 A'   83 A'   84 A'                 
 36.493  37.134  68.740 130.550 130.577 154.2841912.202   0.076
 85 A'   86 A'   87 A'   88 A'   89 A'   90 A'   91 A'   11 A"                 
  0.172   0.242   0.309   0.362   0.560   0.596   0.921   1.028
 12 A"   13 A"   14 A"   15 A"   16 A"   17 A"   18 A"   19 A"                 
  1.494   1.559   1.901   2.022   2.417   3.039   4.052   4.192
 20 A"   21 A"   22 A"   23 A"   24 A"   25 A"   26 A"   27 A"                 
  4.286   4.373   4.446   4.479   6.488   6.909  29.482  29.834
 28 A"   29 A"   30 A"   31 A"   32 A"   33 A"   34 A"   35 A"                 
 29.844 130.542
 36 A"   37 A"                                                                 
 --------------------------------------------------------------

          Ground-State Mulliken Net Atomic Charges

     Atom                 Charge (a.u.)
  ----------------------------------------
      1 I                     0.161028
      2 N                     0.046402
      3 N                    -0.114041
      4 F                    -0.093388
  ----------------------------------------
  Sum of atomic charges =    -0.000000

 -----------------------------------------------------------------
                    Cartesian Multipole Moments
 -----------------------------------------------------------------
    Charge (ESU x 10^10)
                 0.0000
    Dipole Moment (Debye)
         X       1.8008      Y      -0.0313      Z       0.0000
       Tot       1.8010
    Quadrupole Moments (Debye-Ang)
        XX     -45.5267     XY      -2.1530     YY     -46.8976
        XZ       0.0000     YZ       0.0000     ZZ     -44.1397
    Octopole Moments (Debye-Ang^2)
       XXX      35.0516    XXY      -3.9101    XYY      10.2768
       YYY     -10.3666    XXZ       0.0000    XYZ       0.0000
       YYZ       0.0000    XZZ       4.4193    YZZ      -2.0394
       ZZZ       0.0000
    Hexadecapole Moments (Debye-Ang^3)
      XXXX    -491.2236   XXXY       1.8154   XXYY    -105.9827
      XYYY      10.7796   YYYY    -130.1382   XXXZ      -0.0000
      XXYZ       0.0000   XYYZ       0.0000   YYYZ       0.0000
      XXZZ     -86.1589   XYZZ       2.3172   YYZZ     -29.7032
      XZZZ       0.0000   YZZZ       0.0000   ZZZZ     -52.8950
 -----------------------------------------------------------------
 DrvMan completing analytic gradient of the correlated energy
 Correlated dipole moment
            1
    1   0.7084760
    2  -0.0122971
    3   0.0000000
 Energy read as -7125.836732048
 Full Analytical Gradient: (in a.u., or Hartree/Bohr)
             1             2             3             4
    1   -0.00002441    0.00004658   -0.00000950   -0.00001266
    2   -0.00000230    0.00006071   -0.00003434   -0.00002406
    3    0.00000000   -0.00000000   -0.00000000    0.00000000
 Gradient time:  CPU 1.40 s  wall 1.42 s
 ######################################################
 ######################################################
 # Starting finite difference calculation for IDERIV  #
 Finite diff step size:  1.88973e-03 a.u.
 ----------------------------------------------------------------
             Standard Nuclear Orientation (Angstroms)
    I     Atom           X                Y                Z
 ----------------------------------------------------------------
    1      I       0.7804068007    -0.0486757799    -0.0000000000
    2      N      -1.0683784938     1.0514102266     0.0000000000
    3      N      -2.1374604254     0.5119100007     0.0000000000
    4      F      -2.0964097780    -0.9292694732    -0.0000000000
 ----------------------------------------------------------------
 Nuclear Repulsion Energy =   300.9479688525 hartrees
 There are       38 alpha and       38 beta electrons

                       Distance Matrix (Angstroms)
             I (  1)   N (  2)   N (  3)
   N (  2)  2.151324
   N (  3)  2.971230  1.197496
   F (  4)  3.008574  2.231578  1.441764

 Requested basis set is 6-311++G(d,p)
 There are 42 shells and 128 basis functions
 A cutoff of  1.0D-14 yielded    813 shell pairs
 There are      7842 function pairs (      8857 Cartesian)
 Smallest overlap matrix eigenvalue = 1.96E-04
 Guess MOs from SCF MO coefficient file

 -----------------------------------------------------------------------
  General SCF calculation program by
  Eric Jon Sundstrom, Paul Horn, Yuezhi Mao, Dmitri Zuev, Alec White,
  David Stuck, Shaama M.S., Shane Yost, Joonho Lee, David Small,
  Daniel Levine, Susi Lehtola, Hugh Burton, Evgeny Epifanovsky
 -----------------------------------------------------------------------
 Hartree-Fock
 using 6 threads for integral computing
 -------------------------------------------------------
 OpenMP Integral computing Module                
 Release: version 2.0, May 2017, Q-Chem Inc. Pleasanton 
 -------------------------------------------------------
 A restricted SCF calculation will be
 performed using DIIS
 SCF converges when DIIS error is below 1.0e-08
 ---------------------------------------
  Cycle       Energy         DIIS error
 ---------------------------------------
    1   -7125.0583184712      7.40e-06  
    2   -7125.0583185924      2.84e-06  
    3   -7125.0583186100      1.69e-06  
    4   -7125.0583186178      4.73e-07  
    5   -7125.0583186198      2.51e-07  
    6   -7125.0583186204      1.05e-07  
    7   -7125.0583186206      3.64e-08  
    8   -7125.0583186207      1.31e-08  
    9   -7125.0583186206      3.72e-09  Convergence criterion met
 ---------------------------------------
 SCF time:   CPU 5.36s  wall 1.00s 
 SCF   energy in the final basis set =    -7125.0583186206
 Total energy in the final basis set =    -7125.0583186206


 ------------------------------------------------------------------------------

   CCMAN2: suite of methods based on coupled cluster
           and equation of motion theories.

   Components:
   * libvmm-1.3-trunk
     by Evgeny Epifanovsky, Ilya Kaliman.
   * libtensor-2.5-trunk
     by Evgeny Epifanovsky, Michael Wormit, Dmitry Zuev, Sam Manzer, 
        Ilya Kaliman.
   * libcc-2.5-trunk
     by Evgeny Epifanovsky, Arik Landau, Tomasz Kus, Kirill Khistyaev, 
        Dmitry Zuev, Prashant Manohar, Xintian Feng, Anna Krylov, 
        Matthew Goldey, Alec White, Thomas Jagau, Kaushik Nanda, 
        Anastasia Gunina, Alexander Kunitsa, Joonho Lee.

   CCMAN original authors:
   Anna I. Krylov, C. David Sherrill, Steven R. Gwaltney,
   Edward F. C. Byrd (2000)
   Sergey V. Levchenko, Lyudmila V. Slipchenko, Tao Wang,
   Ana-Maria C. Cristian (2003)
   Piotr A. Pieniazek, C. Melania Oana, Evgeny Epifanovsky (2007)
   Prashant Manohar (2009)

 ------------------------------------------------------------------------------


 Allocating and initializing 63808MB of RAM...
 Calculation will run on 6 cores.


 Alpha MOs, Restricted
 -- Occupied --                  
******* -180.92 -169.73 -169.73 -169.73  -37.98  -33.17  -33.16
  1 A     2 A     3 A     4 A     5 A     6 A     7 A     8 A                  
-33.159 -26.335 -24.350 -24.348 -24.348 -24.341 -24.341 -15.777
  9 A    10 A    11 A    12 A    13 A    14 A    15 A    16 A                  
-15.715  -7.292  -5.529  -5.513  -5.512  -2.453  -2.446  -2.445
 17 A    18 A    19 A    20 A    21 A    22 A    23 A    24 A                  
 -2.427  -2.427  -1.643  -1.420  -0.958  -0.847  -0.733  -0.717
 25 A    26 A    27 A    28 A    29 A    30 A    31 A    32 A                  
 -0.704  -0.603  -0.578  -0.461  -0.415  -0.407
 33 A    34 A    35 A    36 A    37 A    38 A                                  
 -- Virtual --                   
 -0.007   0.076   0.133   0.153   0.168   0.172   0.198   0.231
 39 A    40 A    41 A    42 A    43 A    44 A    45 A    46 A                  
  0.242   0.276   0.292   0.307   0.309   0.310   0.362   0.386
 47 A    48 A    49 A    50 A    51 A    52 A    53 A    54 A                  
  0.415   0.505   0.560   0.560   0.584   0.596   0.652   0.741
 55 A    56 A    57 A    58 A    59 A    60 A    61 A    62 A                  
  0.837   0.908   0.921   0.965   1.028   1.034   1.173   1.213
 63 A    64 A    65 A    66 A    67 A    68 A    69 A    70 A                  
  1.448   1.494   1.507   1.538   1.559   1.637   1.670   1.901
 71 A    72 A    73 A    74 A    75 A    76 A    77 A    78 A                  
  2.011   2.022   2.139   2.360   2.417   2.633   2.703   3.002
 79 A    80 A    81 A    82 A    83 A    84 A    85 A    86 A                  
  3.040   3.343   3.972   4.053   4.176   4.192   4.225   4.286
 87 A    88 A    89 A    90 A    91 A    92 A    93 A    94 A                  
  4.373   4.388   4.446   4.468   4.475   4.479   4.554   4.703
 95 A    96 A    97 A    98 A    99 A   100 A   101 A   102 A                  
  4.806   4.963   5.443   6.488   6.499   6.527   6.909   6.972
103 A   104 A   105 A   106 A   107 A   108 A   109 A   110 A                  
  7.106  28.895  29.482  29.494  29.515  29.834  29.844  29.844
111 A   112 A   113 A   114 A   115 A   116 A   117 A   118 A                  
 29.874  29.950  36.493  37.134  68.740 130.542 130.550 130.577
119 A   120 A   121 A   122 A   123 A   124 A   125 A   126 A                  
154.2831912.202
127 A   128 A                                                                  

 Beta MOs, Restricted
 -- Occupied --                  
******* -180.92 -169.73 -169.73 -169.73  -37.98  -33.17  -33.16
  1 A     2 A     3 A     4 A     5 A     6 A     7 A     8 A                  
-33.159 -26.335 -24.350 -24.348 -24.348 -24.341 -24.341 -15.777
  9 A    10 A    11 A    12 A    13 A    14 A    15 A    16 A                  
-15.715  -7.292  -5.529  -5.513  -5.512  -2.453  -2.446  -2.445
 17 A    18 A    19 A    20 A    21 A    22 A    23 A    24 A                  
 -2.427  -2.427  -1.643  -1.420  -0.958  -0.847  -0.733  -0.717
 25 A    26 A    27 A    28 A    29 A    30 A    31 A    32 A                  
 -0.704  -0.603  -0.578  -0.461  -0.415  -0.407
 33 A    34 A    35 A    36 A    37 A    38 A                                  
 -- Virtual --                   
 -0.007   0.076   0.133   0.153   0.168   0.172   0.198   0.231
 39 A    40 A    41 A    42 A    43 A    44 A    45 A    46 A                  
  0.242   0.276   0.292   0.307   0.309   0.310   0.362   0.386
 47 A    48 A    49 A    50 A    51 A    52 A    53 A    54 A                  
  0.415   0.505   0.560   0.560   0.584   0.596   0.652   0.741
 55 A    56 A    57 A    58 A    59 A    60 A    61 A    62 A                  
  0.837   0.908   0.921   0.965   1.028   1.034   1.173   1.213
 63 A    64 A    65 A    66 A    67 A    68 A    69 A    70 A                  
  1.448   1.494   1.507   1.538   1.559   1.637   1.670   1.901
 71 A    72 A    73 A    74 A    75 A    76 A    77 A    78 A                  
  2.011   2.022   2.139   2.360   2.417   2.633   2.703   3.002
 79 A    80 A    81 A    82 A    83 A    84 A    85 A    86 A                  
  3.040   3.343   3.972   4.053   4.176   4.192   4.225   4.286
 87 A    88 A    89 A    90 A    91 A    92 A    93 A    94 A                  
  4.373   4.388   4.446   4.468   4.475   4.479   4.554   4.703
 95 A    96 A    97 A    98 A    99 A   100 A   101 A   102 A                  
  4.806   4.963   5.443   6.488   6.499   6.527   6.909   6.972
103 A   104 A   105 A   106 A   107 A   108 A   109 A   110 A                  
  7.106  28.895  29.482  29.494  29.515  29.834  29.844  29.844
111 A   112 A   113 A   114 A   115 A   116 A   117 A   118 A                  
 29.874  29.950  36.493  37.134  68.740 130.542 130.550 130.577
119 A   120 A   121 A   122 A   123 A   124 A   125 A   126 A                  
154.2831912.202
127 A   128 A                                                                  

 Occupation and symmetry of molecular orbitals

 Point group: C1 (1 irreducible representation).

                           A     All 
 -------------------------------------
 All molecular orbitals:
  - Alpha                  128   128 
  - Beta                   128   128 
 -------------------------------------
 Alpha orbitals:
  - Frozen occupied        21    21  
  - Active occupied        17    17  
  - Active virtual         90    90  
  - Frozen virtual         0     0   
 -------------------------------------
 Beta orbitals:
  - Frozen occupied        21    21  
  - Active occupied        17    17  
  - Active virtual         90    90  
  - Frozen virtual         0     0   
 -------------------------------------

 Import integrals:   CPU 0.00 s  wall 0.00 s

 Import integrals:   CPU 50.64 s  wall 10.32 s

 MP2 amplitudes:   CPU 0.18 s  wall 0.14 s

Running a double precision version
           CCSD T amplitudes will be solved using DIIS.

           Start     Size      MaxIter   EConv     TConv     
           3         7         100       1.00e-07  1.00e-05  
 ------------------------------------------------------------------------------
           Energy (a.u.)   Ediff      Tdiff       Comment
 ------------------------------------------------------------------------------
         -7125.83491018                           
     1   -7125.80396772   3.09e-02   7.69e-01     
     2   -7125.83547372   3.15e-02   1.07e-01     
     3   -7125.83142627   4.05e-03   5.21e-02     
     4   -7125.83512058   3.69e-03   2.45e-02     Switched to DIIS steps.
     5   -7125.83647303   1.35e-03   1.35e-02     
     6   -7125.83666687   1.94e-04   4.25e-03     
     7   -7125.83670726   4.04e-05   2.11e-03     
     8   -7125.83672373   1.65e-05   8.47e-04     
     9   -7125.83673244   8.71e-06   4.34e-04     
    10   -7125.83673138   1.06e-06   1.17e-04     
    11   -7125.83673229   9.14e-07   5.25e-05     
    12   -7125.83673200   2.96e-07   3.24e-05     
    13   -7125.83673202   2.29e-08   1.17e-05     
    14   -7125.83673193   9.38e-08   5.30e-06     
 ------------------------------------------------------------------------------
         -7125.83673193                           CCSD T converged.

End of double precision
 SCF energy                 = -7125.05831862
 MP2 energy                 = -7125.83491018
 CCSD correlation energy     =    -0.77841331
 CCSD total energy           = -7125.83673193

 CCSD  T1^2 = 0.0228  T2^2 = 0.2598  Leading amplitudes:

 Amplitude    Orbitals with energies
  0.0436       36 (A) A                  ->    39 (A) A                   
              -0.4612                         -0.0074                     
  0.0436       36 (A) B                  ->    39 (A) B                   
              -0.4612                         -0.0074                     
 -0.0354       34 (A) A                  ->    39 (A) A                   
              -0.6034                         -0.0074                     
 -0.0354       34 (A) B                  ->    39 (A) B                   
              -0.6034                         -0.0074                     

 Amplitude    Orbitals with energies
 -0.0858       35 (A) A      35 (A) B    ->    40 (A) A      40 (A) B     
              -0.5777       -0.5777            0.0763        0.0763       
  0.0858       35 (A) A      35 (A) B    ->    40 (A) B      40 (A) A     
              -0.5777       -0.5777            0.0763        0.0763       
  0.0858       35 (A) B      35 (A) A    ->    40 (A) A      40 (A) B     
              -0.5777       -0.5777            0.0763        0.0763       
 -0.0858       35 (A) B      35 (A) A    ->    40 (A) B      40 (A) A     
              -0.5777       -0.5777            0.0763        0.0763       

 Computing CCSD intemediates for later calculations in double precision
 Finished.

Running a double precision version
           CCSD Lambda amplitudes will be solved using DIIS.
           Start     Size      MaxIter   EConv     LConv     
           3         7         100       1.00e-07  1.00e-05  
 ------------------------------------------------------------------------------
            Enorm      Ldiff       Comment
 ------------------------------------------------------------------------------
     1     6.16e-02   4.25e-02     
     2     1.97e-02   6.68e-03     
     3     9.42e-03   1.58e-03     
     4     4.82e-03   1.47e-03     Switched to DIIS steps.
     5     1.81e-03   1.05e-03     
     6     9.68e-04   3.84e-04     
     7     3.32e-04   1.48e-04     
     8     1.57e-04   2.37e-05     
     9     6.37e-05   1.08e-06     
    10     3.47e-05   3.49e-07     
    11     1.84e-05   2.28e-07     
    12     8.44e-06   1.24e-06     
    13     4.23e-06   3.24e-07     
    14     2.18e-06   2.12e-08     
    15     1.13e-06   8.12e-08     
    16     6.39e-07   1.34e-07     
    17     2.88e-07   7.68e-08     
    18     1.38e-07   2.66e-08     
    19     6.50e-08   5.42e-09     
 ------------------------------------------------------------------------------
                                   CCSD Lambda converged.

 Computing density matrices in double precision...
           Orbital response amplitudes will be solved using DIIS.
           Start     Size      MaxIter   EConv     LConv     
           3         7         100       1.00e-06  1.00e-06  
 ------------------------------------------------------------------------------
            Enorm      Ldiff       Comment
 ------------------------------------------------------------------------------
     1     1.01e-01   5.39e-03     
     2     9.33e-02   9.86e-04     
     3     1.28e-01   3.09e-02     
     4     1.08e-02   5.49e-02     Switched to DIIS steps.
     5     4.69e-03   3.09e-04     
     6     1.23e-03   2.81e-04     
     7     5.70e-04   2.12e-04     
     8     2.93e-04   8.97e-05     
     9     5.77e-05   7.02e-05     
    10     2.63e-05   7.32e-06     
    11     9.98e-06   1.46e-06     
    12     4.14e-06   1.58e-06     
    13     1.05e-06   6.02e-07     
    14     6.10e-07   1.29e-08     
 ------------------------------------------------------------------------------
                                   Orbital response converged.

 Computing density matrices... Done.
 CCSD calculation:   CPU 1487.54 s  wall 258.32 s

 Transferring MO TPDM to AO TPDM
 Transferring g2_o1o1o1o1
 Transferring g2_o1o1o1v1
 Transferring g2_o1o1v1v1
 Transferring g2_o1v1o1v1
 Transferring g2_o1v1v1v1
 Transferring g2_v1v1v1v1
 Adding separable TPDM
 Computing TPDM gradient
 --------------------------------------------------------
 2e gradient
  Atom          X               Y               Z
 --------------------------------------------------------
    1        -45.444434        9.636446       -0.000000  
    2          3.391587      -23.192121       -0.000000  
    3         26.983560       -0.080642       -0.000000  
    4         15.069287       13.636317        0.000000  
 --------------------------------------------------------
 --------------------------------------------------------
 Final gradient
  Atom          X               Y               Z
 --------------------------------------------------------
    1        -45.444434        9.636446       -0.000000  
    2          3.391587      -23.192121       -0.000000  
    3         26.983560       -0.080642       -0.000000  
    4         15.069287       13.636317        0.000000  
 --------------------------------------------------------
 Analytic gradient from two-electron contribution:   CPU 289.95 s  wall 87.11 s

 Total ccman2 time:   CPU 1838.55 s  wall 358.83 s


 --------------------------------------------------------------

                    Orbital Energies (a.u.)
 --------------------------------------------------------------

 Alpha MOs
 -- Occupied --
*******-180.923-169.730-169.728-169.728 -37.976 -33.166 -33.159
-33.159 -26.335 -24.350 -24.348 -24.348 -24.341 -24.341 -15.777
-15.715  -7.292  -5.529  -5.513  -5.512  -2.453  -2.446  -2.445
 -2.427  -2.427  -1.643  -1.420  -0.958  -0.847  -0.733  -0.717
 -0.704  -0.603  -0.578  -0.461  -0.415  -0.407
 -- Virtual --
 -0.007   0.076   0.133   0.153   0.168   0.172   0.198   0.231
  0.242   0.276   0.292   0.307   0.309   0.310   0.362   0.386
  0.415   0.505   0.560   0.560   0.584   0.596   0.652   0.741
  0.837   0.908   0.921   0.965   1.028   1.034   1.173   1.213
  1.448   1.494   1.507   1.538   1.559   1.637   1.670   1.901
  2.011   2.022   2.139   2.360   2.417   2.633   2.703   3.002
  3.040   3.343   3.972   4.053   4.176   4.192   4.225   4.286
  4.373   4.388   4.446   4.468   4.475   4.479   4.554   4.703
  4.806   4.963   5.443   6.488   6.499   6.527   6.909   6.972
  7.106  28.895  29.482  29.494  29.515  29.834  29.844  29.844
 29.874  29.950  36.493  37.134  68.740 130.542 130.550 130.577
154.2831912.202
 --------------------------------------------------------------

          Ground-State Mulliken Net Atomic Charges

     Atom                 Charge (a.u.)
  ----------------------------------------
      1 I                     0.160857
      2 N                     0.046346
      3 N                    -0.113810
      4 F                    -0.093394
  ----------------------------------------
  Sum of atomic charges =    -0.000000

 -----------------------------------------------------------------
                    Cartesian Multipole Moments
 -----------------------------------------------------------------
    Charge (ESU x 10^10)
                -0.0000
    Dipole Moment (Debye)
         X       1.7999      Y      -0.0309      Z      -0.0000
       Tot       1.8001
    Quadrupole Moments (Debye-Ang)
        XX     -45.5208     XY      -2.1533     YY     -46.8984
        XZ       0.0000     YZ       0.0000     ZZ     -44.1412
    Octopole Moments (Debye-Ang^2)
       XXX      34.9655    XXY      -3.9100    XYY      10.2452
       YYY     -10.3658    XXZ      -0.0000    XYZ      -0.0000
       YYZ      -0.0000    XZZ       4.3900    YZZ      -2.0396
       ZZZ      -0.0000
    Hexadecapole Moments (Debye-Ang^3)
      XXXX    -491.4249   XXXY       1.8108   XXYY    -106.0238
      XYYY      10.7834   YYYY    -130.1412   XXXZ       0.0000
      XXYZ       0.0000   XYYZ       0.0000   YYYZ       0.0000
      XXZZ     -86.2039   XYZZ       2.3188   YYZZ     -29.7049
      XZZZ       0.0000   YZZZ       0.0000   ZZZZ     -52.8995
 -----------------------------------------------------------------
 DrvMan completing analytic gradient of the correlated energy
 Correlated dipole moment
            1
    1   0.7081256
    2  -0.0121442
    3  -0.0000000
 Energy read as -7125.836731927
 Full Analytical Gradient: (in a.u., or Hartree/Bohr)
             1             2             3             4
    1    0.00015125   -0.00001817   -0.00011749   -0.00001558
    2   -0.00006152    0.00010147   -0.00001644   -0.00002352
    3   -0.00000000   -0.00000000   -0.00000000    0.00000000
 Gradient time:  CPU 1.41 s  wall 1.42 s
 ----------------------------------------------------------------
             Standard Nuclear Orientation (Angstroms)
    I     Atom           X                Y                Z
 ----------------------------------------------------------------
    1      I       0.7784068007    -0.0486757799    -0.0000000000
    2      N      -1.0683784938     1.0514102266     0.0000000000
    3      N      -2.1374604254     0.5119100007     0.0000000000
    4      F      -2.0964097780    -0.9292694732    -0.0000000000
 ----------------------------------------------------------------
 Nuclear Repulsion Energy =   301.1179941629 hartrees
 There are       38 alpha and       38 beta electrons

                       Distance Matrix (Angstroms)
             I (  1)   N (  2)   N (  3)
   N (  2)  2.149606
   N (  3)  2.969266  1.197496
   F (  4)  3.006662  2.231578  1.441764

 Requested basis set is 6-311++G(d,p)
 There are 42 shells and 128 basis functions
 A cutoff of  1.0D-14 yielded    813 shell pairs
 There are      7842 function pairs (      8857 Cartesian)
 Smallest overlap matrix eigenvalue = 1.96E-04
 Guess MOs from SCF MO coefficient file

 -----------------------------------------------------------------------
  General SCF calculation program by
  Eric Jon Sundstrom, Paul Horn, Yuezhi Mao, Dmitri Zuev, Alec White,
  David Stuck, Shaama M.S., Shane Yost, Joonho Lee, David Small,
  Daniel Levine, Susi Lehtola, Hugh Burton, Evgeny Epifanovsky
 -----------------------------------------------------------------------
 Hartree-Fock
 using 6 threads for integral computing
 -------------------------------------------------------
 OpenMP Integral computing Module                
 Release: version 2.0, May 2017, Q-Chem Inc. Pleasanton 
 -------------------------------------------------------
 A restricted SCF calculation will be
 performed using DIIS
 SCF converges when DIIS error is below 1.0e-08
 ---------------------------------------
  Cycle       Energy         DIIS error
 ---------------------------------------
    1   -7125.0583670529      1.48e-05  
    2   -7125.0583675390      5.68e-06  
    3   -7125.0583676089      3.39e-06  
    4   -7125.0583676403      9.46e-07  
    5   -7125.0583676482      5.02e-07  
    6   -7125.0583676509      2.09e-07  
    7   -7125.0583676516      7.27e-08  
    8   -7125.0583676516      2.60e-08  
    9   -7125.0583676516      7.42e-09  Convergence criterion met
 ---------------------------------------
 SCF time:   CPU 5.48s  wall 1.00s 
 SCF   energy in the final basis set =    -7125.0583676516
 Total energy in the final basis set =    -7125.0583676516


 ------------------------------------------------------------------------------

   CCMAN2: suite of methods based on coupled cluster
           and equation of motion theories.

   Components:
   * libvmm-1.3-trunk
     by Evgeny Epifanovsky, Ilya Kaliman.
   * libtensor-2.5-trunk
     by Evgeny Epifanovsky, Michael Wormit, Dmitry Zuev, Sam Manzer, 
        Ilya Kaliman.
   * libcc-2.5-trunk
     by Evgeny Epifanovsky, Arik Landau, Tomasz Kus, Kirill Khistyaev, 
        Dmitry Zuev, Prashant Manohar, Xintian Feng, Anna Krylov, 
        Matthew Goldey, Alec White, Thomas Jagau, Kaushik Nanda, 
        Anastasia Gunina, Alexander Kunitsa, Joonho Lee.

   CCMAN original authors:
   Anna I. Krylov, C. David Sherrill, Steven R. Gwaltney,
   Edward F. C. Byrd (2000)
   Sergey V. Levchenko, Lyudmila V. Slipchenko, Tao Wang,
   Ana-Maria C. Cristian (2003)
   Piotr A. Pieniazek, C. Melania Oana, Evgeny Epifanovsky (2007)
   Prashant Manohar (2009)

 ------------------------------------------------------------------------------


 Allocating and initializing 63808MB of RAM...
 Calculation will run on 6 cores.


 Alpha MOs, Restricted
 -- Occupied --                  
******* -180.92 -169.73 -169.73 -169.73  -37.98  -33.17  -33.16
  1 A     2 A     3 A     4 A     5 A     6 A     7 A     8 A                  
-33.159 -26.335 -24.350 -24.348 -24.348 -24.341 -24.341 -15.777
  9 A    10 A    11 A    12 A    13 A    14 A    15 A    16 A                  
-15.715  -7.292  -5.529  -5.513  -5.512  -2.453  -2.446  -2.445
 17 A    18 A    19 A    20 A    21 A    22 A    23 A    24 A                  
 -2.427  -2.427  -1.643  -1.420  -0.958  -0.847  -0.733  -0.717
 25 A    26 A    27 A    28 A    29 A    30 A    31 A    32 A                  
 -0.704  -0.603  -0.578  -0.461  -0.415  -0.407
 33 A    34 A    35 A    36 A    37 A    38 A                                  
 -- Virtual --                   
 -0.007   0.076   0.133   0.153   0.168   0.172   0.198   0.231
 39 A    40 A    41 A    42 A    43 A    44 A    45 A    46 A                  
  0.242   0.276   0.292   0.307   0.309   0.310   0.362   0.386
 47 A    48 A    49 A    50 A    51 A    52 A    53 A    54 A                  
  0.415   0.505   0.560   0.561   0.585   0.596   0.652   0.741
 55 A    56 A    57 A    58 A    59 A    60 A    61 A    62 A                  
  0.838   0.908   0.921   0.965   1.028   1.034   1.172   1.213
 63 A    64 A    65 A    66 A    67 A    68 A    69 A    70 A                  
  1.448   1.494   1.506   1.538   1.559   1.637   1.671   1.901
 71 A    72 A    73 A    74 A    75 A    76 A    77 A    78 A                  
  2.011   2.022   2.139   2.360   2.417   2.633   2.703   3.002
 79 A    80 A    81 A    82 A    83 A    84 A    85 A    86 A                  
  3.039   3.343   3.972   4.052   4.176   4.192   4.225   4.286
 87 A    88 A    89 A    90 A    91 A    92 A    93 A    94 A                  
  4.373   4.388   4.446   4.468   4.475   4.479   4.554   4.704
 95 A    96 A    97 A    98 A    99 A   100 A   101 A   102 A                  
  4.806   4.963   5.443   6.488   6.499   6.527   6.909   6.973
103 A   104 A   105 A   106 A   107 A   108 A   109 A   110 A                  
  7.106  28.896  29.482  29.494  29.515  29.834  29.844  29.844
111 A   112 A   113 A   114 A   115 A   116 A   117 A   118 A                  
 29.874  29.950  36.493  37.134  68.740 130.542 130.550 130.577
119 A   120 A   121 A   122 A   123 A   124 A   125 A   126 A                  
154.2841912.203
127 A   128 A                                                                  

 Beta MOs, Restricted
 -- Occupied --                  
******* -180.92 -169.73 -169.73 -169.73  -37.98  -33.17  -33.16
  1 A     2 A     3 A     4 A     5 A     6 A     7 A     8 A                  
-33.159 -26.335 -24.350 -24.348 -24.348 -24.341 -24.341 -15.777
  9 A    10 A    11 A    12 A    13 A    14 A    15 A    16 A                  
-15.715  -7.292  -5.529  -5.513  -5.512  -2.453  -2.446  -2.445
 17 A    18 A    19 A    20 A    21 A    22 A    23 A    24 A                  
 -2.427  -2.427  -1.643  -1.420  -0.958  -0.847  -0.733  -0.717
 25 A    26 A    27 A    28 A    29 A    30 A    31 A    32 A                  
 -0.704  -0.603  -0.578  -0.461  -0.415  -0.407
 33 A    34 A    35 A    36 A    37 A    38 A                                  
 -- Virtual --                   
 -0.007   0.076   0.133   0.153   0.168   0.172   0.198   0.231
 39 A    40 A    41 A    42 A    43 A    44 A    45 A    46 A                  
  0.242   0.276   0.292   0.307   0.309   0.310   0.362   0.386
 47 A    48 A    49 A    50 A    51 A    52 A    53 A    54 A                  
  0.415   0.505   0.560   0.561   0.585   0.596   0.652   0.741
 55 A    56 A    57 A    58 A    59 A    60 A    61 A    62 A                  
  0.838   0.908   0.921   0.965   1.028   1.034   1.172   1.213
 63 A    64 A    65 A    66 A    67 A    68 A    69 A    70 A                  
  1.448   1.494   1.506   1.538   1.559   1.637   1.671   1.901
 71 A    72 A    73 A    74 A    75 A    76 A    77 A    78 A                  
  2.011   2.022   2.139   2.360   2.417   2.633   2.703   3.002
 79 A    80 A    81 A    82 A    83 A    84 A    85 A    86 A                  
  3.039   3.343   3.972   4.052   4.176   4.192   4.225   4.286
 87 A    88 A    89 A    90 A    91 A    92 A    93 A    94 A                  
  4.373   4.388   4.446   4.468   4.475   4.479   4.554   4.704
 95 A    96 A    97 A    98 A    99 A   100 A   101 A   102 A                  
  4.806   4.963   5.443   6.488   6.499   6.527   6.909   6.973
103 A   104 A   105 A   106 A   107 A   108 A   109 A   110 A                  
  7.106  28.896  29.482  29.494  29.515  29.834  29.844  29.844
111 A   112 A   113 A   114 A   115 A   116 A   117 A   118 A                  
 29.874  29.950  36.493  37.134  68.740 130.542 130.550 130.577
119 A   120 A   121 A   122 A   123 A   124 A   125 A   126 A                  
154.2841912.203
127 A   128 A                                                                  

 Occupation and symmetry of molecular orbitals

 Point group: C1 (1 irreducible representation).

                           A     All 
 -------------------------------------
 All molecular orbitals:
  - Alpha                  128   128 
  - Beta                   128   128 
 -------------------------------------
 Alpha orbitals:
  - Frozen occupied        21    21  
  - Active occupied        17    17  
  - Active virtual         90    90  
  - Frozen virtual         0     0   
 -------------------------------------
 Beta orbitals:
  - Frozen occupied        21    21  
  - Active occupied        17    17  
  - Active virtual         90    90  
  - Frozen virtual         0     0   
 -------------------------------------

 Import integrals:   CPU 0.00 s  wall 0.00 s

 Import integrals:   CPU 52.10 s  wall 11.32 s

 MP2 amplitudes:   CPU 0.18 s  wall 0.14 s

Running a double precision version
           CCSD T amplitudes will be solved using DIIS.

           Start     Size      MaxIter   EConv     TConv     
           3         7         100       1.00e-07  1.00e-05  
 ------------------------------------------------------------------------------
           Energy (a.u.)   Ediff      Tdiff       Comment
 ------------------------------------------------------------------------------
         -7125.83490869                           
     1   -7125.80398367   3.09e-02   7.69e-01     
     2   -7125.83547456   3.15e-02   1.07e-01     
     3   -7125.83143069   4.04e-03   5.21e-02     
     4   -7125.83512228   3.69e-03   2.45e-02     Switched to DIIS steps.
     5   -7125.83647332   1.35e-03   1.35e-02     
     6   -7125.83666690   1.94e-04   4.24e-03     
     7   -7125.83670723   4.03e-05   2.11e-03     
     8   -7125.83672368   1.64e-05   8.46e-04     
     9   -7125.83673235   8.67e-06   4.33e-04     
    10   -7125.83673130   1.05e-06   1.17e-04     
    11   -7125.83673220   9.05e-07   5.22e-05     
    12   -7125.83673191   2.94e-07   3.23e-05     
    13   -7125.83673193   2.23e-08   1.16e-05     
    14   -7125.83673184   9.33e-08   5.29e-06     
 ------------------------------------------------------------------------------
         -7125.83673184                           CCSD T converged.

End of double precision
 SCF energy                 = -7125.05836765
 MP2 energy                 = -7125.83490869
 CCSD correlation energy     =    -0.77836419
 CCSD total energy           = -7125.83673184

 CCSD  T1^2 = 0.0228  T2^2 = 0.2597  Leading amplitudes:

 Amplitude    Orbitals with energies
  0.0435       36 (A) A                  ->    39 (A) A                   
              -0.4614                         -0.0070                     
  0.0435       36 (A) B                  ->    39 (A) B                   
              -0.4614                         -0.0070                     
  0.0353       34 (A) A                  ->    39 (A) A                   
              -0.6034                         -0.0070                     
  0.0353       34 (A) B                  ->    39 (A) B                   
              -0.6034                         -0.0070                     

 Amplitude    Orbitals with energies
 -0.0858       35 (A) A      35 (A) B    ->    40 (A) A      40 (A) B     
              -0.5778       -0.5778            0.0762        0.0762       
  0.0858       35 (A) A      35 (A) B    ->    40 (A) B      40 (A) A     
              -0.5778       -0.5778            0.0762        0.0762       
  0.0858       35 (A) B      35 (A) A    ->    40 (A) A      40 (A) B     
              -0.5778       -0.5778            0.0762        0.0762       
 -0.0858       35 (A) B      35 (A) A    ->    40 (A) B      40 (A) A     
              -0.5778       -0.5778            0.0762        0.0762       

 Computing CCSD intemediates for later calculations in double precision
 Finished.

Running a double precision version
           CCSD Lambda amplitudes will be solved using DIIS.
           Start     Size      MaxIter   EConv     LConv     
           3         7         100       1.00e-07  1.00e-05  
 ------------------------------------------------------------------------------
            Enorm      Ldiff       Comment
 ------------------------------------------------------------------------------
     1     6.15e-02   4.25e-02     
     2     1.97e-02   6.68e-03     
     3     9.41e-03   1.57e-03     
     4     4.82e-03   1.46e-03     Switched to DIIS steps.
     5     1.81e-03   1.05e-03     
     6     9.66e-04   3.83e-04     
     7     3.31e-04   1.48e-04     
     8     1.56e-04   2.36e-05     
     9     6.34e-05   1.06e-06     
    10     3.45e-05   3.41e-07     
    11     1.83e-05   2.24e-07     
    12     8.39e-06   1.23e-06     
    13     4.19e-06   3.23e-07     
    14     2.15e-06   2.00e-08     
    15     1.12e-06   7.98e-08     
    16     6.33e-07   1.32e-07     
    17     2.85e-07   7.59e-08     
    18     1.37e-07   2.64e-08     
    19     6.42e-08   5.36e-09     
 ------------------------------------------------------------------------------
                                   CCSD Lambda converged.

 Computing density matrices in double precision...
           Orbital response amplitudes will be solved using DIIS.
           Start     Size      MaxIter   EConv     LConv     
           3         7         100       1.00e-06  1.00e-06  
 ------------------------------------------------------------------------------
            Enorm      Ldiff       Comment
 ------------------------------------------------------------------------------
     1     1.01e-01   5.38e-03     
     2     9.32e-02   1.08e-03     
     3     1.28e-01   3.09e-02     
     4     1.08e-02   5.48e-02     Switched to DIIS steps.
     5     4.68e-03   2.86e-04     
     6     1.23e-03   2.82e-04     
     7     5.68e-04   2.09e-04     
     8     2.91e-04   8.79e-05     
     9     5.75e-05   6.97e-05     
    10     2.62e-05   7.42e-06     
    11     9.95e-06   1.46e-06     
    12     4.12e-06   1.58e-06     
    13     1.04e-06   6.02e-07     
    14     6.08e-07   1.40e-08     
 ------------------------------------------------------------------------------
                                   Orbital response converged.

 Computing density matrices... Done.
 CCSD calculation:   CPU 1489.22 s  wall 258.72 s

 Transferring MO TPDM to AO TPDM
 Transferring g2_o1o1o1o1
 Transferring g2_o1o1o1v1
 Transferring g2_o1o1v1v1
 Transferring g2_o1v1o1v1
 Transferring g2_o1v1v1v1
 Transferring g2_v1v1v1v1
 Adding separable TPDM
 Computing TPDM gradient
 --------------------------------------------------------
 2e gradient
  Atom          X               Y               Z
 --------------------------------------------------------
    1        -45.486879        9.658129       -0.000000  
    2          3.408599      -23.213390        0.000000  
    3         26.995222       -0.087630        0.000000  
    4         15.083058       13.642892       -0.000000  
 --------------------------------------------------------
 --------------------------------------------------------
 Final gradient
  Atom          X               Y               Z
 --------------------------------------------------------
    1        -45.486879        9.658129       -0.000000  
    2          3.408599      -23.213390        0.000000  
    3         26.995222       -0.087630        0.000000  
    4         15.083058       13.642892       -0.000000  
 --------------------------------------------------------
 Analytic gradient from two-electron contribution:   CPU 275.97 s  wall 82.58 s

 Total ccman2 time:   CPU 1827.39 s  wall 355.65 s


 --------------------------------------------------------------

                    Orbital Energies (a.u.)
 --------------------------------------------------------------

 Alpha MOs
 -- Occupied --
*******-180.923-169.730-169.728-169.728 -37.976 -33.166 -33.159
-33.159 -26.335 -24.350 -24.348 -24.348 -24.341 -24.341 -15.777
-15.715  -7.292  -5.529  -5.513  -5.512  -2.453  -2.446  -2.445
 -2.427  -2.427  -1.643  -1.420  -0.958  -0.847  -0.733  -0.717
 -0.704  -0.603  -0.578  -0.461  -0.415  -0.407
 -- Virtual --
 -0.007   0.076   0.133   0.153   0.168   0.172   0.198   0.231
  0.242   0.276   0.292   0.307   0.309   0.310   0.362   0.386
  0.415   0.505   0.560   0.561   0.585   0.596   0.652   0.741
  0.838   0.908   0.921   0.965   1.028   1.034   1.172   1.213
  1.448   1.494   1.506   1.538   1.559   1.637   1.671   1.901
  2.011   2.022   2.139   2.360   2.417   2.633   2.703   3.002
  3.039   3.343   3.972   4.052   4.176   4.192   4.225   4.286
  4.373   4.388   4.446   4.468   4.475   4.479   4.554   4.704
  4.806   4.963   5.443   6.488   6.499   6.527   6.909   6.973
  7.106  28.896  29.482  29.494  29.515  29.834  29.844  29.844
 29.874  29.950  36.493  37.134  68.740 130.542 130.550 130.577
154.2841912.203
 --------------------------------------------------------------

          Ground-State Mulliken Net Atomic Charges

     Atom                 Charge (a.u.)
  ----------------------------------------
      1 I                     0.161198
      2 N                     0.046456
      3 N                    -0.114272
      4 F                    -0.093382
  ----------------------------------------
  Sum of atomic charges =     0.000000

 -----------------------------------------------------------------
                    Cartesian Multipole Moments
 -----------------------------------------------------------------
    Charge (ESU x 10^10)
                 0.0000
    Dipole Moment (Debye)
         X       1.8017      Y      -0.0316      Z      -0.0000
       Tot       1.8019
    Quadrupole Moments (Debye-Ang)
        XX     -45.5326     XY      -2.1527     YY     -46.8968
        XZ      -0.0000     YZ       0.0000     ZZ     -44.1383
    Octopole Moments (Debye-Ang^2)
       XXX      35.1377    XXY      -3.9103    XYY      10.3085
       YYY     -10.3674    XXZ       0.0000    XYZ       0.0000
       YYZ      -0.0000    XZZ       4.4486    YZZ      -2.0392
       ZZZ      -0.0000
    Hexadecapole Moments (Debye-Ang^3)
      XXXX    -491.0227   XXXY       1.8200   XXYY    -105.9416
      XYYY      10.7758   YYYY    -130.1352   XXXZ      -0.0000
      XXYZ       0.0000   XYYZ      -0.0000   YYYZ       0.0000
      XXZZ     -86.1139   XYZZ       2.3155   YYZZ     -29.7016
      XZZZ      -0.0000   YZZZ       0.0000   ZZZZ     -52.8904
 -----------------------------------------------------------------
 DrvMan completing analytic gradient of the correlated energy
 Correlated dipole moment
            1
    1   0.7088257
    2  -0.0124497
    3  -0.0000000
 Energy read as -7125.836731840
 Full Analytical Gradient: (in a.u., or Hartree/Bohr)
             1             2             3             4
    1   -0.00020078    0.00011198    0.00009857   -0.00000976
    2    0.00005726    0.00001979   -0.00005251   -0.00002453
    3   -0.00000000    0.00000000   -0.00000000   -0.00000000
 Gradient time:  CPU 1.45 s  wall 1.48 s
 ----------------------------------------------------------------
             Standard Nuclear Orientation (Angstroms)
    I     Atom           X                Y                Z
 ----------------------------------------------------------------
    1      I       0.7794068007    -0.0476757799    -0.0000000000
    2      N      -1.0683784938     1.0514102266     0.0000000000
    3      N      -2.1374604254     0.5119100007     0.0000000000
    4      F      -2.0964097780    -0.9292694732    -0.0000000000
 ----------------------------------------------------------------
 Nuclear Repulsion Energy =   301.0506924664 hartrees
 There are       38 alpha and       38 beta electrons

                       Distance Matrix (Angstroms)
             I (  1)   N (  2)   N (  3)
   N (  2)  2.149954
   N (  3)  2.970059  1.197496
   F (  4)  3.007911  2.231578  1.441764

 Requested basis set is 6-311++G(d,p)
 There are 42 shells and 128 basis functions
 A cutoff of  1.0D-14 yielded    813 shell pairs
 There are      7842 function pairs (      8857 Cartesian)
 Smallest overlap matrix eigenvalue = 1.96E-04
 Guess MOs from SCF MO coefficient file

 -----------------------------------------------------------------------
  General SCF calculation program by
  Eric Jon Sundstrom, Paul Horn, Yuezhi Mao, Dmitri Zuev, Alec White,
  David Stuck, Shaama M.S., Shane Yost, Joonho Lee, David Small,
  Daniel Levine, Susi Lehtola, Hugh Burton, Evgeny Epifanovsky
 -----------------------------------------------------------------------
 Hartree-Fock
 using 6 threads for integral computing
 -------------------------------------------------------
 OpenMP Integral computing Module                
 Release: version 2.0, May 2017, Q-Chem Inc. Pleasanton 
 -------------------------------------------------------
 A restricted SCF calculation will be
 performed using DIIS
 SCF converges when DIIS error is below 1.0e-08
 ---------------------------------------
  Cycle       Energy         DIIS error
 ---------------------------------------
    1   -7125.0583564909      5.96e-06  
    2   -7125.0583565960      1.78e-06  
    3   -7125.0583566168      1.10e-06  
    4   -7125.0583566238      5.79e-07  
    5   -7125.0583566282      2.72e-07  
    6   -7125.0583566292      1.01e-07  
    7   -7125.0583566292      3.41e-08  
    8   -7125.0583566293      1.27e-08  
    9   -7125.0583566293      3.89e-09  Convergence criterion met
 ---------------------------------------
 SCF time:   CPU 5.60s  wall 1.00s 
 SCF   energy in the final basis set =    -7125.0583566293
 Total energy in the final basis set =    -7125.0583566293


 ------------------------------------------------------------------------------

   CCMAN2: suite of methods based on coupled cluster
           and equation of motion theories.

   Components:
   * libvmm-1.3-trunk
     by Evgeny Epifanovsky, Ilya Kaliman.
   * libtensor-2.5-trunk
     by Evgeny Epifanovsky, Michael Wormit, Dmitry Zuev, Sam Manzer, 
        Ilya Kaliman.
   * libcc-2.5-trunk
     by Evgeny Epifanovsky, Arik Landau, Tomasz Kus, Kirill Khistyaev, 
        Dmitry Zuev, Prashant Manohar, Xintian Feng, Anna Krylov, 
        Matthew Goldey, Alec White, Thomas Jagau, Kaushik Nanda, 
        Anastasia Gunina, Alexander Kunitsa, Joonho Lee.

   CCMAN original authors:
   Anna I. Krylov, C. David Sherrill, Steven R. Gwaltney,
   Edward F. C. Byrd (2000)
   Sergey V. Levchenko, Lyudmila V. Slipchenko, Tao Wang,
   Ana-Maria C. Cristian (2003)
   Piotr A. Pieniazek, C. Melania Oana, Evgeny Epifanovsky (2007)
   Prashant Manohar (2009)

 ------------------------------------------------------------------------------


 Allocating and initializing 63808MB of RAM...
 Calculation will run on 6 cores.


 Alpha MOs, Restricted
 -- Occupied --                  
******* -180.92 -169.73 -169.73 -169.73  -37.98  -33.17  -33.16
  1 A     2 A     3 A     4 A     5 A     6 A     7 A     8 A                  
-33.159 -26.335 -24.350 -24.348 -24.348 -24.341 -24.341 -15.777
  9 A    10 A    11 A    12 A    13 A    14 A    15 A    16 A                  
-15.715  -7.292  -5.529  -5.513  -5.512  -2.453  -2.446  -2.445
 17 A    18 A    19 A    20 A    21 A    22 A    23 A    24 A                  
 -2.427  -2.427  -1.643  -1.420  -0.958  -0.847  -0.733  -0.717
 25 A    26 A    27 A    28 A    29 A    30 A    31 A    32 A                  
 -0.704  -0.603  -0.578  -0.461  -0.415  -0.407
 33 A    34 A    35 A    36 A    37 A    38 A                                  
 -- Virtual --                   
 -0.007   0.076   0.133   0.153   0.168   0.172   0.198   0.231
 39 A    40 A    41 A    42 A    43 A    44 A    45 A    46 A                  
  0.242   0.276   0.292   0.307   0.309   0.310   0.362   0.386
 47 A    48 A    49 A    50 A    51 A    52 A    53 A    54 A                  
  0.415   0.505   0.560   0.560   0.585   0.596   0.652   0.741
 55 A    56 A    57 A    58 A    59 A    60 A    61 A    62 A                  
  0.838   0.908   0.921   0.965   1.028   1.034   1.172   1.213
 63 A    64 A    65 A    66 A    67 A    68 A    69 A    70 A                  
  1.448   1.494   1.506   1.538   1.559   1.637   1.671   1.901
 71 A    72 A    73 A    74 A    75 A    76 A    77 A    78 A                  
  2.011   2.022   2.139   2.360   2.417   2.633   2.703   3.002
 79 A    80 A    81 A    82 A    83 A    84 A    85 A    86 A                  
  3.039   3.343   3.972   4.052   4.176   4.192   4.225   4.286
 87 A    88 A    89 A    90 A    91 A    92 A    93 A    94 A                  
  4.373   4.388   4.446   4.468   4.475   4.479   4.554   4.704
 95 A    96 A    97 A    98 A    99 A   100 A   101 A   102 A                  
  4.806   4.963   5.443   6.488   6.499   6.527   6.909   6.972
103 A   104 A   105 A   106 A   107 A   108 A   109 A   110 A                  
  7.106  28.896  29.482  29.494  29.515  29.834  29.844  29.844
111 A   112 A   113 A   114 A   115 A   116 A   117 A   118 A                  
 29.874  29.950  36.493  37.134  68.740 130.542 130.550 130.577
119 A   120 A   121 A   122 A   123 A   124 A   125 A   126 A                  
154.2841912.203
127 A   128 A                                                                  

 Beta MOs, Restricted
 -- Occupied --                  
******* -180.92 -169.73 -169.73 -169.73  -37.98  -33.17  -33.16
  1 A     2 A     3 A     4 A     5 A     6 A     7 A     8 A                  
-33.159 -26.335 -24.350 -24.348 -24.348 -24.341 -24.341 -15.777
  9 A    10 A    11 A    12 A    13 A    14 A    15 A    16 A                  
-15.715  -7.292  -5.529  -5.513  -5.512  -2.453  -2.446  -2.445
 17 A    18 A    19 A    20 A    21 A    22 A    23 A    24 A                  
 -2.427  -2.427  -1.643  -1.420  -0.958  -0.847  -0.733  -0.717
 25 A    26 A    27 A    28 A    29 A    30 A    31 A    32 A                  
 -0.704  -0.603  -0.578  -0.461  -0.415  -0.407
 33 A    34 A    35 A    36 A    37 A    38 A                                  
 -- Virtual --                   
 -0.007   0.076   0.133   0.153   0.168   0.172   0.198   0.231
 39 A    40 A    41 A    42 A    43 A    44 A    45 A    46 A                  
  0.242   0.276   0.292   0.307   0.309   0.310   0.362   0.386
 47 A    48 A    49 A    50 A    51 A    52 A    53 A    54 A                  
  0.415   0.505   0.560   0.560   0.585   0.596   0.652   0.741
 55 A    56 A    57 A    58 A    59 A    60 A    61 A    62 A                  
  0.838   0.908   0.921   0.965   1.028   1.034   1.172   1.213
 63 A    64 A    65 A    66 A    67 A    68 A    69 A    70 A                  
  1.448   1.494   1.506   1.538   1.559   1.637   1.671   1.901
 71 A    72 A    73 A    74 A    75 A    76 A    77 A    78 A                  
  2.011   2.022   2.139   2.360   2.417   2.633   2.703   3.002
 79 A    80 A    81 A    82 A    83 A    84 A    85 A    86 A                  
  3.039   3.343   3.972   4.052   4.176   4.192   4.225   4.286
 87 A    88 A    89 A    90 A    91 A    92 A    93 A    94 A                  
  4.373   4.388   4.446   4.468   4.475   4.479   4.554   4.704
 95 A    96 A    97 A    98 A    99 A   100 A   101 A   102 A                  
  4.806   4.963   5.443   6.488   6.499   6.527   6.909   6.972
103 A   104 A   105 A   106 A   107 A   108 A   109 A   110 A                  
  7.106  28.896  29.482  29.494  29.515  29.834  29.844  29.844
111 A   112 A   113 A   114 A   115 A   116 A   117 A   118 A                  
 29.874  29.950  36.493  37.134  68.740 130.542 130.550 130.577
119 A   120 A   121 A   122 A   123 A   124 A   125 A   126 A                  
154.2841912.203
127 A   128 A                                                                  

 Occupation and symmetry of molecular orbitals

 Point group: C1 (1 irreducible representation).

                           A     All 
 -------------------------------------
 All molecular orbitals:
  - Alpha                  128   128 
  - Beta                   128   128 
 -------------------------------------
 Alpha orbitals:
  - Frozen occupied        21    21  
  - Active occupied        17    17  
  - Active virtual         90    90  
  - Frozen virtual         0     0   
 -------------------------------------
 Beta orbitals:
  - Frozen occupied        21    21  
  - Active occupied        17    17  
  - Active virtual         90    90  
  - Frozen virtual         0     0   
 -------------------------------------

 Import integrals:   CPU 0.00 s  wall 0.00 s

 Import integrals:   CPU 49.12 s  wall 10.26 s

 MP2 amplitudes:   CPU 0.18 s  wall 0.14 s

Running a double precision version
           CCSD T amplitudes will be solved using DIIS.

           Start     Size      MaxIter   EConv     TConv     
           3         7         100       1.00e-07  1.00e-05  
 ------------------------------------------------------------------------------
           Energy (a.u.)   Ediff      Tdiff       Comment
 ------------------------------------------------------------------------------
         -7125.83490875                           
     1   -7125.80397908   3.09e-02   7.69e-01     
     2   -7125.83547427   3.15e-02   1.07e-01     
     3   -7125.83142937   4.04e-03   5.21e-02     
     4   -7125.83512179   3.69e-03   2.45e-02     Switched to DIIS steps.
     5   -7125.83647332   1.35e-03   1.35e-02     
     6   -7125.83666699   1.94e-04   4.25e-03     
     7   -7125.83670736   4.04e-05   2.11e-03     
     8   -7125.83672381   1.65e-05   8.46e-04     
     9   -7125.83673249   8.68e-06   4.33e-04     
    10   -7125.83673144   1.05e-06   1.17e-04     
    11   -7125.83673235   9.08e-07   5.23e-05     
    12   -7125.83673206   2.95e-07   3.23e-05     
    13   -7125.83673208   2.24e-08   1.16e-05     
    14   -7125.83673198   9.34e-08   5.29e-06     
 ------------------------------------------------------------------------------
         -7125.83673198                           CCSD T converged.

End of double precision
 SCF energy                 = -7125.05835663
 MP2 energy                 = -7125.83490875
 CCSD correlation energy     =    -0.77837535
 CCSD total energy           = -7125.83673198

 CCSD  T1^2 = 0.0228  T2^2 = 0.2597  Leading amplitudes:

 Amplitude    Orbitals with energies
  0.0436       36 (A) A                  ->    39 (A) A                   
              -0.4614                         -0.0071                     
  0.0436       36 (A) B                  ->    39 (A) B                   
              -0.4614                         -0.0071                     
  0.0353       34 (A) A                  ->    39 (A) A                   
              -0.6034                         -0.0071                     
  0.0353       34 (A) B                  ->    39 (A) B                   
              -0.6034                         -0.0071                     

 Amplitude    Orbitals with energies
 -0.0858       35 (A) A      35 (A) B    ->    40 (A) A      40 (A) B     
              -0.5777       -0.5777            0.0763        0.0763       
  0.0858       35 (A) A      35 (A) B    ->    40 (A) B      40 (A) A     
              -0.5777       -0.5777            0.0763        0.0763       
  0.0858       35 (A) B      35 (A) A    ->    40 (A) A      40 (A) B     
              -0.5777       -0.5777            0.0763        0.0763       
 -0.0858       35 (A) B      35 (A) A    ->    40 (A) B      40 (A) A     
              -0.5777       -0.5777            0.0763        0.0763       

 Computing CCSD intemediates for later calculations in double precision
 Finished.

Running a double precision version
           CCSD Lambda amplitudes will be solved using DIIS.
           Start     Size      MaxIter   EConv     LConv     
           3         7         100       1.00e-07  1.00e-05  
 ------------------------------------------------------------------------------
            Enorm      Ldiff       Comment
 ------------------------------------------------------------------------------
     1     6.15e-02   4.25e-02     
     2     1.97e-02   6.68e-03     
     3     9.41e-03   1.58e-03     
     4     4.82e-03   1.46e-03     Switched to DIIS steps.
     5     1.81e-03   1.05e-03     
     6     9.66e-04   3.83e-04     
     7     3.31e-04   1.48e-04     
     8     1.56e-04   2.36e-05     
     9     6.34e-05   1.07e-06     
    10     3.45e-05   3.45e-07     
    11     1.83e-05   2.26e-07     
    12     8.39e-06   1.24e-06     
    13     4.20e-06   3.24e-07     
    14     2.16e-06   1.99e-08     
    15     1.12e-06   7.99e-08     
    16     6.34e-07   1.32e-07     
    17     2.86e-07   7.61e-08     
    18     1.37e-07   2.64e-08     
    19     6.43e-08   5.37e-09     
 ------------------------------------------------------------------------------
                                   CCSD Lambda converged.

 Computing density matrices in double precision...
           Orbital response amplitudes will be solved using DIIS.
           Start     Size      MaxIter   EConv     LConv     
           3         7         100       1.00e-06  1.00e-06  
 ------------------------------------------------------------------------------
            Enorm      Ldiff       Comment
 ------------------------------------------------------------------------------
     1     1.01e-01   5.39e-03     
     2     9.32e-02   1.05e-03     
     3     1.28e-01   3.09e-02     
     4     1.08e-02   5.48e-02     Switched to DIIS steps.
     5     4.68e-03   2.93e-04     
     6     1.23e-03   2.82e-04     
     7     5.69e-04   2.10e-04     
     8     2.92e-04   8.84e-05     
     9     5.76e-05   6.99e-05     
    10     2.62e-05   7.39e-06     
    11     9.96e-06   1.46e-06     
    12     4.12e-06   1.58e-06     
    13     1.04e-06   6.02e-07     
    14     6.08e-07   1.37e-08     
 ------------------------------------------------------------------------------
                                   Orbital response converged.

 Computing density matrices... Done.
 CCSD calculation:   CPU 1487.82 s  wall 258.45 s

 Transferring MO TPDM to AO TPDM
 Transferring g2_o1o1o1o1
 Transferring g2_o1o1o1v1
 Transferring g2_o1o1v1v1
 Transferring g2_o1v1o1v1
 Transferring g2_o1v1v1v1
 Transferring g2_v1v1v1v1
 Adding separable TPDM
 Computing TPDM gradient
 --------------------------------------------------------
 2e gradient
  Atom          X               Y               Z
 --------------------------------------------------------
    1        -45.476310        9.635252        0.000000  
    2          3.410666      -23.197765       -0.000000  
    3         26.992579       -0.080079        0.000000  
    4         15.073065       13.642593        0.000000  
 --------------------------------------------------------
 --------------------------------------------------------
 Final gradient
  Atom          X               Y               Z
 --------------------------------------------------------
    1        -45.476310        9.635252        0.000000  
    2          3.410666      -23.197765       -0.000000  
    3         26.992579       -0.080079        0.000000  
    4         15.073065       13.642593        0.000000  
 --------------------------------------------------------
 Analytic gradient from two-electron contribution:   CPU 280.54 s  wall 80.03 s

 Total ccman2 time:   CPU 1828.13 s  wall 351.99 s


 --------------------------------------------------------------

                    Orbital Energies (a.u.)
 --------------------------------------------------------------

 Alpha MOs
 -- Occupied --
*******-180.923-169.730-169.728-169.728 -37.976 -33.166 -33.159
-33.159 -26.335 -24.350 -24.348 -24.348 -24.341 -24.341 -15.777
-15.715  -7.292  -5.529  -5.513  -5.512  -2.453  -2.446  -2.445
 -2.427  -2.427  -1.643  -1.420  -0.958  -0.847  -0.733  -0.717
 -0.704  -0.603  -0.578  -0.461  -0.415  -0.407
 -- Virtual --
 -0.007   0.076   0.133   0.153   0.168   0.172   0.198   0.231
  0.242   0.276   0.292   0.307   0.309   0.310   0.362   0.386
  0.415   0.505   0.560   0.560   0.585   0.596   0.652   0.741
  0.838   0.908   0.921   0.965   1.028   1.034   1.172   1.213
  1.448   1.494   1.506   1.538   1.559   1.637   1.671   1.901
  2.011   2.022   2.139   2.360   2.417   2.633   2.703   3.002
  3.039   3.343   3.972   4.052   4.176   4.192   4.225   4.286
  4.373   4.388   4.446   4.468   4.475   4.479   4.554   4.704
  4.806   4.963   5.443   6.488   6.499   6.527   6.909   6.972
  7.106  28.896  29.482  29.494  29.515  29.834  29.844  29.844
 29.874  29.950  36.493  37.134  68.740 130.542 130.550 130.577
154.2841912.203
 --------------------------------------------------------------

          Ground-State Mulliken Net Atomic Charges

     Atom                 Charge (a.u.)
  ----------------------------------------
      1 I                     0.161213
      2 N                     0.046331
      3 N                    -0.114075
      4 F                    -0.093469
  ----------------------------------------
  Sum of atomic charges =     0.000000

 -----------------------------------------------------------------
                    Cartesian Multipole Moments
 -----------------------------------------------------------------
    Charge (ESU x 10^10)
                -0.0000
    Dipole Moment (Debye)
         X       1.8025      Y      -0.0306      Z      -0.0000
       Tot       1.8028
    Quadrupole Moments (Debye-Ang)
        XX     -45.5276     XY      -2.1511     YY     -46.8996
        XZ       0.0000     YZ       0.0000     ZZ     -44.1388
    Octopole Moments (Debye-Ang^2)
       XXX      35.0631    XXY      -3.9349    XYY      10.2758
       YYY     -10.4511    XXZ      -0.0000    XYZ      -0.0000
       YYZ      -0.0000    XZZ       4.4201    YZZ      -2.0679
       ZZZ      -0.0000
    Hexadecapole Moments (Debye-Ang^3)
      XXXX    -491.2254   XXXY       1.7590   XXYY    -105.9919
      XYYY      10.7179   YYYY    -130.1277   XXXZ       0.0000
      XXYZ       0.0000   XYYZ       0.0000   YYYZ       0.0000
      XXZZ     -86.1579   XYZZ       2.2949   YYZZ     -29.7002
      XZZZ       0.0000   YZZZ       0.0000   ZZZZ     -52.8916
 -----------------------------------------------------------------
 DrvMan completing analytic gradient of the correlated energy
 Correlated dipole moment
            1
    1   0.7091651
    2  -0.0120324
    3  -0.0000000
 Energy read as -7125.836731984
 Full Analytical Gradient: (in a.u., or Hartree/Bohr)
             1             2             3             4
    1   -0.00008389    0.00010338    0.00000783   -0.00002732
    2    0.00005525   -0.00001746   -0.00003067   -0.00000712
    3   -0.00000000   -0.00000000   -0.00000000    0.00000000
 Gradient time:  CPU 1.46 s  wall 1.49 s
 ----------------------------------------------------------------
             Standard Nuclear Orientation (Angstroms)
    I     Atom           X                Y                Z
 ----------------------------------------------------------------
    1      I       0.7794068007    -0.0496757799    -0.0000000000
    2      N      -1.0683784938     1.0514102266     0.0000000000
    3      N      -2.1374604254     0.5119100007     0.0000000000
    4      F      -2.0964097780    -0.9292694732    -0.0000000000
 ----------------------------------------------------------------
 Nuclear Repulsion Energy =   301.0151983853 hartrees
 There are       38 alpha and       38 beta electrons

                       Distance Matrix (Angstroms)
             I (  1)   N (  2)   N (  3)
   N (  2)  2.150977
   N (  3)  2.970437  1.197496
   F (  4)  3.007325  2.231578  1.441764

 Requested basis set is 6-311++G(d,p)
 There are 42 shells and 128 basis functions
 A cutoff of  1.0D-14 yielded    813 shell pairs
 There are      7842 function pairs (      8857 Cartesian)
 Smallest overlap matrix eigenvalue = 1.96E-04
 Guess MOs from SCF MO coefficient file

 -----------------------------------------------------------------------
  General SCF calculation program by
  Eric Jon Sundstrom, Paul Horn, Yuezhi Mao, Dmitri Zuev, Alec White,
  David Stuck, Shaama M.S., Shane Yost, Joonho Lee, David Small,
  Daniel Levine, Susi Lehtola, Hugh Burton, Evgeny Epifanovsky
 -----------------------------------------------------------------------
 Hartree-Fock
 using 6 threads for integral computing
 -------------------------------------------------------
 OpenMP Integral computing Module                
 Release: version 2.0, May 2017, Q-Chem Inc. Pleasanton 
 -------------------------------------------------------
 A restricted SCF calculation will be
 performed using DIIS
 SCF converges when DIIS error is below 1.0e-08
 ---------------------------------------
  Cycle       Energy         DIIS error
 ---------------------------------------
    1   -7125.0583294985      1.05e-05  
    2   -7125.0583297981      3.85e-06  
    3   -7125.0583298454      2.64e-06  
    4   -7125.0583298665      7.49e-07  
    5   -7125.0583298731      2.92e-07  
    6   -7125.0583298741      1.27e-07  
    7   -7125.0583298741      4.86e-08  
    8   -7125.0583298743      2.03e-08  
    9   -7125.0583298743      7.21e-09  Convergence criterion met
 ---------------------------------------
 SCF time:   CPU 5.53s  wall 2.00s 
 SCF   energy in the final basis set =    -7125.0583298743
 Total energy in the final basis set =    -7125.0583298743


 ------------------------------------------------------------------------------

   CCMAN2: suite of methods based on coupled cluster
           and equation of motion theories.

   Components:
   * libvmm-1.3-trunk
     by Evgeny Epifanovsky, Ilya Kaliman.
   * libtensor-2.5-trunk
     by Evgeny Epifanovsky, Michael Wormit, Dmitry Zuev, Sam Manzer, 
        Ilya Kaliman.
   * libcc-2.5-trunk
     by Evgeny Epifanovsky, Arik Landau, Tomasz Kus, Kirill Khistyaev, 
        Dmitry Zuev, Prashant Manohar, Xintian Feng, Anna Krylov, 
        Matthew Goldey, Alec White, Thomas Jagau, Kaushik Nanda, 
        Anastasia Gunina, Alexander Kunitsa, Joonho Lee.

   CCMAN original authors:
   Anna I. Krylov, C. David Sherrill, Steven R. Gwaltney,
   Edward F. C. Byrd (2000)
   Sergey V. Levchenko, Lyudmila V. Slipchenko, Tao Wang,
   Ana-Maria C. Cristian (2003)
   Piotr A. Pieniazek, C. Melania Oana, Evgeny Epifanovsky (2007)
   Prashant Manohar (2009)

 ------------------------------------------------------------------------------


 Allocating and initializing 63808MB of RAM...
 Calculation will run on 6 cores.


 Alpha MOs, Restricted
 -- Occupied --                  
******* -180.92 -169.73 -169.73 -169.73  -37.98  -33.17  -33.16
  1 A     2 A     3 A     4 A     5 A     6 A     7 A     8 A                  
-33.159 -26.335 -24.350 -24.348 -24.348 -24.341 -24.341 -15.777
  9 A    10 A    11 A    12 A    13 A    14 A    15 A    16 A                  
-15.715  -7.292  -5.529  -5.513  -5.512  -2.453  -2.446  -2.445
 17 A    18 A    19 A    20 A    21 A    22 A    23 A    24 A                  
 -2.427  -2.427  -1.643  -1.420  -0.958  -0.847  -0.733  -0.717
 25 A    26 A    27 A    28 A    29 A    30 A    31 A    32 A                  
 -0.704  -0.603  -0.578  -0.461  -0.415  -0.407
 33 A    34 A    35 A    36 A    37 A    38 A                                  
 -- Virtual --                   
 -0.007   0.076   0.133   0.153   0.168   0.172   0.198   0.231
 39 A    40 A    41 A    42 A    43 A    44 A    45 A    46 A                  
  0.242   0.276   0.292   0.307   0.309   0.310   0.362   0.386
 47 A    48 A    49 A    50 A    51 A    52 A    53 A    54 A                  
  0.415   0.505   0.560   0.561   0.584   0.596   0.652   0.741
 55 A    56 A    57 A    58 A    59 A    60 A    61 A    62 A                  
  0.837   0.908   0.921   0.965   1.028   1.034   1.173   1.213
 63 A    64 A    65 A    66 A    67 A    68 A    69 A    70 A                  
  1.448   1.494   1.506   1.538   1.559   1.637   1.671   1.901
 71 A    72 A    73 A    74 A    75 A    76 A    77 A    78 A                  
  2.011   2.022   2.139   2.360   2.417   2.633   2.703   3.002
 79 A    80 A    81 A    82 A    83 A    84 A    85 A    86 A                  
  3.040   3.343   3.972   4.052   4.176   4.192   4.225   4.286
 87 A    88 A    89 A    90 A    91 A    92 A    93 A    94 A                  
  4.373   4.388   4.446   4.468   4.475   4.479   4.554   4.704
 95 A    96 A    97 A    98 A    99 A   100 A   101 A   102 A                  
  4.806   4.963   5.443   6.488   6.499   6.527   6.909   6.972
103 A   104 A   105 A   106 A   107 A   108 A   109 A   110 A                  
  7.106  28.895  29.482  29.494  29.515  29.834  29.844  29.844
111 A   112 A   113 A   114 A   115 A   116 A   117 A   118 A                  
 29.874  29.950  36.493  37.134  68.740 130.542 130.550 130.577
119 A   120 A   121 A   122 A   123 A   124 A   125 A   126 A                  
154.2831912.202
127 A   128 A                                                                  

 Beta MOs, Restricted
 -- Occupied --                  
******* -180.92 -169.73 -169.73 -169.73  -37.98  -33.17  -33.16
  1 A     2 A     3 A     4 A     5 A     6 A     7 A     8 A                  
-33.159 -26.335 -24.350 -24.348 -24.348 -24.341 -24.341 -15.777
  9 A    10 A    11 A    12 A    13 A    14 A    15 A    16 A                  
-15.715  -7.292  -5.529  -5.513  -5.512  -2.453  -2.446  -2.445
 17 A    18 A    19 A    20 A    21 A    22 A    23 A    24 A                  
 -2.427  -2.427  -1.643  -1.420  -0.958  -0.847  -0.733  -0.717
 25 A    26 A    27 A    28 A    29 A    30 A    31 A    32 A                  
 -0.704  -0.603  -0.578  -0.461  -0.415  -0.407
 33 A    34 A    35 A    36 A    37 A    38 A                                  
 -- Virtual --                   
 -0.007   0.076   0.133   0.153   0.168   0.172   0.198   0.231
 39 A    40 A    41 A    42 A    43 A    44 A    45 A    46 A                  
  0.242   0.276   0.292   0.307   0.309   0.310   0.362   0.386
 47 A    48 A    49 A    50 A    51 A    52 A    53 A    54 A                  
  0.415   0.505   0.560   0.561   0.584   0.596   0.652   0.741
 55 A    56 A    57 A    58 A    59 A    60 A    61 A    62 A                  
  0.837   0.908   0.921   0.965   1.028   1.034   1.173   1.213
 63 A    64 A    65 A    66 A    67 A    68 A    69 A    70 A                  
  1.448   1.494   1.506   1.538   1.559   1.637   1.671   1.901
 71 A    72 A    73 A    74 A    75 A    76 A    77 A    78 A                  
  2.011   2.022   2.139   2.360   2.417   2.633   2.703   3.002
 79 A    80 A    81 A    82 A    83 A    84 A    85 A    86 A                  
  3.040   3.343   3.972   4.052   4.176   4.192   4.225   4.286
 87 A    88 A    89 A    90 A    91 A    92 A    93 A    94 A                  
  4.373   4.388   4.446   4.468   4.475   4.479   4.554   4.704
 95 A    96 A    97 A    98 A    99 A   100 A   101 A   102 A                  
  4.806   4.963   5.443   6.488   6.499   6.527   6.909   6.972
103 A   104 A   105 A   106 A   107 A   108 A   109 A   110 A                  
  7.106  28.895  29.482  29.494  29.515  29.834  29.844  29.844
111 A   112 A   113 A   114 A   115 A   116 A   117 A   118 A                  
 29.874  29.950  36.493  37.134  68.740 130.542 130.550 130.577
119 A   120 A   121 A   122 A   123 A   124 A   125 A   126 A                  
154.2831912.202
127 A   128 A                                                                  

 Occupation and symmetry of molecular orbitals

 Point group: C1 (1 irreducible representation).

                           A     All 
 -------------------------------------
 All molecular orbitals:
  - Alpha                  128   128 
  - Beta                   128   128 
 -------------------------------------
 Alpha orbitals:
  - Frozen occupied        21    21  
  - Active occupied        17    17  
  - Active virtual         90    90  
  - Frozen virtual         0     0   
 -------------------------------------
 Beta orbitals:
  - Frozen occupied        21    21  
  - Active occupied        17    17  
  - Active virtual         90    90  
  - Frozen virtual         0     0   
 -------------------------------------

 Import integrals:   CPU 0.00 s  wall 0.00 s

 Import integrals:   CPU 49.65 s  wall 10.36 s

 MP2 amplitudes:   CPU 0.13 s  wall 0.10 s

Running a double precision version
           CCSD T amplitudes will be solved using DIIS.

           Start     Size      MaxIter   EConv     TConv     
           3         7         100       1.00e-07  1.00e-05  
 ------------------------------------------------------------------------------
           Energy (a.u.)   Ediff      Tdiff       Comment
 ------------------------------------------------------------------------------
         -7125.83491033                           
     1   -7125.80397254   3.09e-02   7.69e-01     
     2   -7125.83547422   3.15e-02   1.07e-01     
     3   -7125.83142780   4.05e-03   5.21e-02     
     4   -7125.83512129   3.69e-03   2.45e-02     Switched to DIIS steps.
     5   -7125.83647324   1.35e-03   1.35e-02     
     6   -7125.83666699   1.94e-04   4.25e-03     
     7   -7125.83670735   4.04e-05   2.11e-03     
     8   -7125.83672381   1.65e-05   8.47e-04     
     9   -7125.83673251   8.70e-06   4.33e-04     
    10   -7125.83673145   1.06e-06   1.17e-04     
    11   -7125.83673236   9.11e-07   5.24e-05     
    12   -7125.83673207   2.95e-07   3.24e-05     
    13   -7125.83673209   2.27e-08   1.16e-05     
    14   -7125.83673199   9.36e-08   5.30e-06     
 ------------------------------------------------------------------------------
         -7125.83673199                           CCSD T converged.

End of double precision
 SCF energy                 = -7125.05832987
 MP2 energy                 = -7125.83491033
 CCSD correlation energy     =    -0.77840212
 CCSD total energy           = -7125.83673199

 CCSD  T1^2 = 0.0228  T2^2 = 0.2598  Leading amplitudes:

 Amplitude    Orbitals with energies
  0.0436       36 (A) A                  ->    39 (A) A                   
              -0.4613                         -0.0073                     
  0.0436       36 (A) B                  ->    39 (A) B                   
              -0.4613                         -0.0073                     
  0.0354       34 (A) A                  ->    39 (A) A                   
              -0.6034                         -0.0073                     
  0.0354       34 (A) B                  ->    39 (A) B                   
              -0.6034                         -0.0073                     

 Amplitude    Orbitals with energies
 -0.0858       35 (A) A      35 (A) B    ->    40 (A) A      40 (A) B     
              -0.5777       -0.5777            0.0763        0.0763       
  0.0858       35 (A) A      35 (A) B    ->    40 (A) B      40 (A) A     
              -0.5777       -0.5777            0.0763        0.0763       
  0.0858       35 (A) B      35 (A) A    ->    40 (A) A      40 (A) B     
              -0.5777       -0.5777            0.0763        0.0763       
 -0.0858       35 (A) B      35 (A) A    ->    40 (A) B      40 (A) A     
              -0.5777       -0.5777            0.0763        0.0763       

 Computing CCSD intemediates for later calculations in double precision
 Finished.

Running a double precision version
           CCSD Lambda amplitudes will be solved using DIIS.
           Start     Size      MaxIter   EConv     LConv     
           3         7         100       1.00e-07  1.00e-05  
 ------------------------------------------------------------------------------
            Enorm      Ldiff       Comment
 ------------------------------------------------------------------------------
     1     6.16e-02   4.25e-02     
     2     1.97e-02   6.68e-03     
     3     9.42e-03   1.58e-03     
     4     4.82e-03   1.46e-03     Switched to DIIS steps.
     5     1.81e-03   1.05e-03     
     6     9.67e-04   3.84e-04     
     7     3.32e-04   1.48e-04     
     8     1.57e-04   2.37e-05     
     9     6.37e-05   1.07e-06     
    10     3.46e-05   3.45e-07     
    11     1.84e-05   2.26e-07     
    12     8.44e-06   1.24e-06     
    13     4.23e-06   3.24e-07     
    14     2.17e-06   2.13e-08     
    15     1.13e-06   8.11e-08     
    16     6.38e-07   1.34e-07     
    17     2.88e-07   7.67e-08     
    18     1.38e-07   2.66e-08     
    19     6.49e-08   5.41e-09     
 ------------------------------------------------------------------------------
                                   CCSD Lambda converged.

 Computing density matrices in double precision...
           Orbital response amplitudes will be solved using DIIS.
           Start     Size      MaxIter   EConv     LConv     
           3         7         100       1.00e-06  1.00e-06  
 ------------------------------------------------------------------------------
            Enorm      Ldiff       Comment
 ------------------------------------------------------------------------------
     1     1.01e-01   5.38e-03     
     2     9.33e-02   1.01e-03     
     3     1.28e-01   3.09e-02     
     4     1.08e-02   5.49e-02     Switched to DIIS steps.
     5     4.69e-03   3.02e-04     
     6     1.23e-03   2.82e-04     
     7     5.69e-04   2.11e-04     
     8     2.92e-04   8.92e-05     
     9     5.76e-05   7.00e-05     
    10     2.63e-05   7.35e-06     
    11     9.98e-06   1.46e-06     
    12     4.13e-06   1.58e-06     
    13     1.05e-06   6.02e-07     
    14     6.10e-07   1.32e-08     
 ------------------------------------------------------------------------------
                                   Orbital response converged.

 Computing density matrices... Done.
 CCSD calculation:   CPU 1491.23 s  wall 258.99 s

 Transferring MO TPDM to AO TPDM
 Transferring g2_o1o1o1o1
 Transferring g2_o1o1o1v1
 Transferring g2_o1o1v1v1
 Transferring g2_o1v1o1v1
 Transferring g2_o1v1v1v1
 Transferring g2_v1v1v1v1
 Adding separable TPDM
 Computing TPDM gradient
 --------------------------------------------------------
 2e gradient
  Atom          X               Y               Z
 --------------------------------------------------------
    1        -45.454999        9.659302        0.000000  
    2          3.389513      -23.207733        0.000000  
    3         26.986208       -0.088176       -0.000000  
    4         15.079278       13.636607        0.000000  
 --------------------------------------------------------
 --------------------------------------------------------
 Final gradient
  Atom          X               Y               Z
 --------------------------------------------------------
    1        -45.454999        9.659302        0.000000  
    2          3.389513      -23.207733        0.000000  
    3         26.986208       -0.088176       -0.000000  
    4         15.079278       13.636607        0.000000  
 --------------------------------------------------------
 Analytic gradient from two-electron contribution:   CPU 273.68 s  wall 84.35 s

 Total ccman2 time:   CPU 1820.15 s  wall 355.48 s


 --------------------------------------------------------------

                    Orbital Energies (a.u.)
 --------------------------------------------------------------

 Alpha MOs
 -- Occupied --
*******-180.923-169.730-169.728-169.728 -37.976 -33.166 -33.159
-33.159 -26.335 -24.350 -24.348 -24.348 -24.341 -24.341 -15.777
-15.715  -7.292  -5.529  -5.513  -5.512  -2.453  -2.446  -2.445
 -2.427  -2.427  -1.643  -1.420  -0.958  -0.847  -0.733  -0.717
 -0.704  -0.603  -0.578  -0.461  -0.415  -0.407
 -- Virtual --
 -0.007   0.076   0.133   0.153   0.168   0.172   0.198   0.231
  0.242   0.276   0.292   0.307   0.309   0.310   0.362   0.386
  0.415   0.505   0.560   0.561   0.584   0.596   0.652   0.741
  0.837   0.908   0.921   0.965   1.028   1.034   1.173   1.213
  1.448   1.494   1.506   1.538   1.559   1.637   1.671   1.901
  2.011   2.022   2.139   2.360   2.417   2.633   2.703   3.002
  3.040   3.343   3.972   4.052   4.176   4.192   4.225   4.286
  4.373   4.388   4.446   4.468   4.475   4.479   4.554   4.704
  4.806   4.963   5.443   6.488   6.499   6.527   6.909   6.972
  7.106  28.895  29.482  29.494  29.515  29.834  29.844  29.844
 29.874  29.950  36.493  37.134  68.740 130.542 130.550 130.577
154.2831912.202
 --------------------------------------------------------------

          Ground-State Mulliken Net Atomic Charges

     Atom                 Charge (a.u.)
  ----------------------------------------
      1 I                     0.160843
      2 N                     0.046473
      3 N                    -0.114008
      4 F                    -0.093308
  ----------------------------------------
  Sum of atomic charges =    -0.000000

 -----------------------------------------------------------------
                    Cartesian Multipole Moments
 -----------------------------------------------------------------
    Charge (ESU x 10^10)
                -0.0000
    Dipole Moment (Debye)
         X       1.7990      Y      -0.0319      Z      -0.0000
       Tot       1.7993
    Quadrupole Moments (Debye-Ang)
        XX     -45.5258     XY      -2.1548     YY     -46.8956
        XZ       0.0000     YZ      -0.0000     ZZ     -44.1407
    Octopole Moments (Debye-Ang^2)
       XXX      35.0402    XXY      -3.8854    XYY      10.2779
       YYY     -10.2821    XXZ      -0.0000    XYZ      -0.0000
       YYZ      -0.0000    XZZ       4.4185    YZZ      -2.0108
       ZZZ      -0.0000
    Hexadecapole Moments (Debye-Ang^3)
      XXXX    -491.2218   XXXY       1.8718   XXYY    -105.9735
      XYYY      10.8413   YYYY    -130.1491   XXXZ      -0.0000
      XXYZ       0.0000   XYYZ       0.0000   YYYZ       0.0000
      XXZZ     -86.1598   XYZZ       2.3394   YYZZ     -29.7064
      XZZZ       0.0000   YZZZ       0.0000   ZZZZ     -52.8983
 -----------------------------------------------------------------
 DrvMan completing analytic gradient of the correlated energy
 Correlated dipole moment
            1
    1   0.7077875
    2  -0.0125612
    3  -0.0000000
 Energy read as -7125.836731995
 Full Analytical Gradient: (in a.u., or Hartree/Bohr)
             1             2             3             4
    1    0.00003489   -0.00000988   -0.00002692    0.00000192
    2   -0.00005982    0.00013895   -0.00003822   -0.00004092
    3   -0.00000000   -0.00000000    0.00000000    0.00000000
 Gradient time:  CPU 1.42 s  wall 1.45 s
 ----------------------------------------------------------------
             Standard Nuclear Orientation (Angstroms)
    I     Atom           X                Y                Z
 ----------------------------------------------------------------
    1      I       0.7794068007    -0.0486757799     0.0010000000
    2      N      -1.0683784938     1.0514102266     0.0000000000
    3      N      -2.1374604254     0.5119100007     0.0000000000
    4      F      -2.0964097780    -0.9292694732    -0.0000000000
 ----------------------------------------------------------------
 Nuclear Repulsion Energy =   301.0329360833 hartrees
 There are       38 alpha and       38 beta electrons

                       Distance Matrix (Angstroms)
             I (  1)   N (  2)   N (  3)
   N (  2)  2.150465
   N (  3)  2.970248  1.197496
   F (  4)  3.007618  2.231578  1.441764

 Requested basis set is 6-311++G(d,p)
 There are 42 shells and 128 basis functions
 A cutoff of  1.0D-14 yielded    813 shell pairs
 There are      7842 function pairs (      8857 Cartesian)
 Smallest overlap matrix eigenvalue = 1.96E-04
 Guess MOs from SCF MO coefficient file

 -----------------------------------------------------------------------
  General SCF calculation program by
  Eric Jon Sundstrom, Paul Horn, Yuezhi Mao, Dmitri Zuev, Alec White,
  David Stuck, Shaama M.S., Shane Yost, Joonho Lee, David Small,
  Daniel Levine, Susi Lehtola, Hugh Burton, Evgeny Epifanovsky
 -----------------------------------------------------------------------
 Hartree-Fock
 using 6 threads for integral computing
 -------------------------------------------------------
 OpenMP Integral computing Module                
 Release: version 2.0, May 2017, Q-Chem Inc. Pleasanton 
 -------------------------------------------------------
 A restricted SCF calculation will be
 performed using DIIS
 SCF converges when DIIS error is below 1.0e-08
 ---------------------------------------
  Cycle       Energy         DIIS error
 ---------------------------------------
    1   -7125.0583431337      6.40e-06  
    2   -7125.0583432624      2.23e-06  
    3   -7125.0583432860      1.55e-06  
    4   -7125.0583432953      5.62e-07  
    5   -7125.0583432992      1.96e-07  
    6   -7125.0583432996      7.86e-08  
    7   -7125.0583432998      3.25e-08  
    8   -7125.0583432998      1.40e-08  
    9   -7125.0583432997      5.38e-09  Convergence criterion met
 ---------------------------------------
 SCF time:   CPU 5.52s  wall 1.00s 
 SCF   energy in the final basis set =    -7125.0583432997
 Total energy in the final basis set =    -7125.0583432997


 ------------------------------------------------------------------------------

   CCMAN2: suite of methods based on coupled cluster
           and equation of motion theories.

   Components:
   * libvmm-1.3-trunk
     by Evgeny Epifanovsky, Ilya Kaliman.
   * libtensor-2.5-trunk
     by Evgeny Epifanovsky, Michael Wormit, Dmitry Zuev, Sam Manzer, 
        Ilya Kaliman.
   * libcc-2.5-trunk
     by Evgeny Epifanovsky, Arik Landau, Tomasz Kus, Kirill Khistyaev, 
        Dmitry Zuev, Prashant Manohar, Xintian Feng, Anna Krylov, 
        Matthew Goldey, Alec White, Thomas Jagau, Kaushik Nanda, 
        Anastasia Gunina, Alexander Kunitsa, Joonho Lee.

   CCMAN original authors:
   Anna I. Krylov, C. David Sherrill, Steven R. Gwaltney,
   Edward F. C. Byrd (2000)
   Sergey V. Levchenko, Lyudmila V. Slipchenko, Tao Wang,
   Ana-Maria C. Cristian (2003)
   Piotr A. Pieniazek, C. Melania Oana, Evgeny Epifanovsky (2007)
   Prashant Manohar (2009)

 ------------------------------------------------------------------------------


 Allocating and initializing 63808MB of RAM...
 Calculation will run on 6 cores.


 Alpha MOs, Restricted
 -- Occupied --                  
******* -180.92 -169.73 -169.73 -169.73  -37.98  -33.17  -33.16
  1 A     2 A     3 A     4 A     5 A     6 A     7 A     8 A                  
-33.159 -26.335 -24.350 -24.348 -24.348 -24.341 -24.341 -15.777
  9 A    10 A    11 A    12 A    13 A    14 A    15 A    16 A                  
-15.715  -7.292  -5.529  -5.513  -5.512  -2.453  -2.446  -2.445
 17 A    18 A    19 A    20 A    21 A    22 A    23 A    24 A                  
 -2.427  -2.427  -1.643  -1.420  -0.958  -0.847  -0.733  -0.717
 25 A    26 A    27 A    28 A    29 A    30 A    31 A    32 A                  
 -0.704  -0.603  -0.578  -0.461  -0.415  -0.407
 33 A    34 A    35 A    36 A    37 A    38 A                                  
 -- Virtual --                   
 -0.007   0.076   0.133   0.153   0.168   0.172   0.198   0.231
 39 A    40 A    41 A    42 A    43 A    44 A    45 A    46 A                  
  0.242   0.276   0.292   0.307   0.309   0.310   0.362   0.386
 47 A    48 A    49 A    50 A    51 A    52 A    53 A    54 A                  
  0.415   0.505   0.560   0.560   0.584   0.596   0.652   0.741
 55 A    56 A    57 A    58 A    59 A    60 A    61 A    62 A                  
  0.838   0.908   0.921   0.965   1.028   1.034   1.172   1.213
 63 A    64 A    65 A    66 A    67 A    68 A    69 A    70 A                  
  1.448   1.494   1.506   1.538   1.559   1.637   1.671   1.901
 71 A    72 A    73 A    74 A    75 A    76 A    77 A    78 A                  
  2.011   2.022   2.139   2.360   2.417   2.633   2.703   3.002
 79 A    80 A    81 A    82 A    83 A    84 A    85 A    86 A                  
  3.039   3.343   3.972   4.052   4.176   4.192   4.225   4.286
 87 A    88 A    89 A    90 A    91 A    92 A    93 A    94 A                  
  4.373   4.388   4.446   4.468   4.475   4.479   4.554   4.704
 95 A    96 A    97 A    98 A    99 A   100 A   101 A   102 A                  
  4.806   4.963   5.443   6.488   6.499   6.527   6.909   6.972
103 A   104 A   105 A   106 A   107 A   108 A   109 A   110 A                  
  7.106  28.896  29.482  29.494  29.515  29.834  29.844  29.844
111 A   112 A   113 A   114 A   115 A   116 A   117 A   118 A                  
 29.874  29.950  36.493  37.134  68.740 130.542 130.550 130.577
119 A   120 A   121 A   122 A   123 A   124 A   125 A   126 A                  
154.2841912.202
127 A   128 A                                                                  

 Beta MOs, Restricted
 -- Occupied --                  
******* -180.92 -169.73 -169.73 -169.73  -37.98  -33.17  -33.16
  1 A     2 A     3 A     4 A     5 A     6 A     7 A     8 A                  
-33.159 -26.335 -24.350 -24.348 -24.348 -24.341 -24.341 -15.777
  9 A    10 A    11 A    12 A    13 A    14 A    15 A    16 A                  
-15.715  -7.292  -5.529  -5.513  -5.512  -2.453  -2.446  -2.445
 17 A    18 A    19 A    20 A    21 A    22 A    23 A    24 A                  
 -2.427  -2.427  -1.643  -1.420  -0.958  -0.847  -0.733  -0.717
 25 A    26 A    27 A    28 A    29 A    30 A    31 A    32 A                  
 -0.704  -0.603  -0.578  -0.461  -0.415  -0.407
 33 A    34 A    35 A    36 A    37 A    38 A                                  
 -- Virtual --                   
 -0.007   0.076   0.133   0.153   0.168   0.172   0.198   0.231
 39 A    40 A    41 A    42 A    43 A    44 A    45 A    46 A                  
  0.242   0.276   0.292   0.307   0.309   0.310   0.362   0.386
 47 A    48 A    49 A    50 A    51 A    52 A    53 A    54 A                  
  0.415   0.505   0.560   0.560   0.584   0.596   0.652   0.741
 55 A    56 A    57 A    58 A    59 A    60 A    61 A    62 A                  
  0.838   0.908   0.921   0.965   1.028   1.034   1.172   1.213
 63 A    64 A    65 A    66 A    67 A    68 A    69 A    70 A                  
  1.448   1.494   1.506   1.538   1.559   1.637   1.671   1.901
 71 A    72 A    73 A    74 A    75 A    76 A    77 A    78 A                  
  2.011   2.022   2.139   2.360   2.417   2.633   2.703   3.002
 79 A    80 A    81 A    82 A    83 A    84 A    85 A    86 A                  
  3.039   3.343   3.972   4.052   4.176   4.192   4.225   4.286
 87 A    88 A    89 A    90 A    91 A    92 A    93 A    94 A                  
  4.373   4.388   4.446   4.468   4.475   4.479   4.554   4.704
 95 A    96 A    97 A    98 A    99 A   100 A   101 A   102 A                  
  4.806   4.963   5.443   6.488   6.499   6.527   6.909   6.972
103 A   104 A   105 A   106 A   107 A   108 A   109 A   110 A                  
  7.106  28.896  29.482  29.494  29.515  29.834  29.844  29.844
111 A   112 A   113 A   114 A   115 A   116 A   117 A   118 A                  
 29.874  29.950  36.493  37.134  68.740 130.542 130.550 130.577
119 A   120 A   121 A   122 A   123 A   124 A   125 A   126 A                  
154.2841912.202
127 A   128 A                                                                  

 Occupation and symmetry of molecular orbitals

 Point group: C1 (1 irreducible representation).

                           A     All 
 -------------------------------------
 All molecular orbitals:
  - Alpha                  128   128 
  - Beta                   128   128 
 -------------------------------------
 Alpha orbitals:
  - Frozen occupied        21    21  
  - Active occupied        17    17  
  - Active virtual         90    90  
  - Frozen virtual         0     0   
 -------------------------------------
 Beta orbitals:
  - Frozen occupied        21    21  
  - Active occupied        17    17  
  - Active virtual         90    90  
  - Frozen virtual         0     0   
 -------------------------------------

 Import integrals:   CPU 0.00 s  wall 0.00 s

 Import integrals:   CPU 48.45 s  wall 9.42 s

 MP2 amplitudes:   CPU 0.18 s  wall 0.14 s

Running a double precision version
           CCSD T amplitudes will be solved using DIIS.

           Start     Size      MaxIter   EConv     TConv     
           3         7         100       1.00e-07  1.00e-05  
 ------------------------------------------------------------------------------
           Energy (a.u.)   Ediff      Tdiff       Comment
 ------------------------------------------------------------------------------
         -7125.83490957                           
     1   -7125.80397585   3.09e-02   7.69e-01     
     2   -7125.83547429   3.15e-02   1.07e-01     
     3   -7125.83142863   4.05e-03   5.21e-02     
     4   -7125.83512158   3.69e-03   2.45e-02     Switched to DIIS steps.
     5   -7125.83647332   1.35e-03   1.35e-02     
     6   -7125.83666703   1.94e-04   4.25e-03     
     7   -7125.83670740   4.04e-05   2.11e-03     
     8   -7125.83672385   1.65e-05   8.46e-04     
     9   -7125.83673254   8.69e-06   4.33e-04     
    10   -7125.83673149   1.05e-06   1.17e-04     
    11   -7125.83673240   9.10e-07   5.24e-05     
    12   -7125.83673210   2.95e-07   3.23e-05     
    13   -7125.83673212   2.26e-08   1.16e-05     
    14   -7125.83673203   9.35e-08   5.29e-06     
 ------------------------------------------------------------------------------
         -7125.83673203                           CCSD T converged.

End of double precision
 SCF energy                 = -7125.05834330
 MP2 energy                 = -7125.83490957
 CCSD correlation energy     =    -0.77838873
 CCSD total energy           = -7125.83673203

 CCSD  T1^2 = 0.0228  T2^2 = 0.2597  Leading amplitudes:

 Amplitude    Orbitals with energies
  0.0436       36 (A) A                  ->    39 (A) A                   
              -0.4613                         -0.0072                     
  0.0436       36 (A) B                  ->    39 (A) B                   
              -0.4613                         -0.0072                     
  0.0354       34 (A) A                  ->    39 (A) A                   
              -0.6034                         -0.0072                     
  0.0354       34 (A) B                  ->    39 (A) B                   
              -0.6034                         -0.0072                     

 Amplitude    Orbitals with energies
 -0.0858       35 (A) A      35 (A) B    ->    40 (A) A      40 (A) B     
              -0.5777       -0.5777            0.0763        0.0763       
  0.0858       35 (A) A      35 (A) B    ->    40 (A) B      40 (A) A     
              -0.5777       -0.5777            0.0763        0.0763       
  0.0858       35 (A) B      35 (A) A    ->    40 (A) A      40 (A) B     
              -0.5777       -0.5777            0.0763        0.0763       
 -0.0858       35 (A) B      35 (A) A    ->    40 (A) B      40 (A) A     
              -0.5777       -0.5777            0.0763        0.0763       

 Computing CCSD intemediates for later calculations in double precision
 Finished.

Running a double precision version
           CCSD Lambda amplitudes will be solved using DIIS.
           Start     Size      MaxIter   EConv     LConv     
           3         7         100       1.00e-07  1.00e-05  
 ------------------------------------------------------------------------------
            Enorm      Ldiff       Comment
 ------------------------------------------------------------------------------
     1     6.15e-02   4.25e-02     
     2     1.97e-02   6.68e-03     
     3     9.41e-03   1.58e-03     
     4     4.82e-03   1.46e-03     Switched to DIIS steps.
     5     1.81e-03   1.05e-03     
     6     9.67e-04   3.84e-04     
     7     3.31e-04   1.48e-04     
     8     1.57e-04   2.37e-05     
     9     6.35e-05   1.07e-06     
    10     3.46e-05   3.45e-07     
    11     1.83e-05   2.26e-07     
    12     8.41e-06   1.24e-06     
    13     4.21e-06   3.24e-07     
    14     2.16e-06   2.06e-08     
    15     1.13e-06   8.05e-08     
    16     6.36e-07   1.33e-07     
    17     2.87e-07   7.64e-08     
    18     1.38e-07   2.65e-08     
    19     6.46e-08   5.39e-09     
 ------------------------------------------------------------------------------
                                   CCSD Lambda converged.

 Computing density matrices in double precision...
           Orbital response amplitudes will be solved using DIIS.
           Start     Size      MaxIter   EConv     LConv     
           3         7         100       1.00e-06  1.00e-06  
 ------------------------------------------------------------------------------
            Enorm      Ldiff       Comment
 ------------------------------------------------------------------------------
     1     1.01e-01   5.38e-03     
     2     9.33e-02   1.03e-03     
     3     1.28e-01   3.09e-02     
     4     1.08e-02   5.49e-02     Switched to DIIS steps.
     5     4.69e-03   2.97e-04     
     6     1.23e-03   2.82e-04     
     7     5.69e-04   2.10e-04     
     8     2.92e-04   8.88e-05     
     9     5.76e-05   6.99e-05     
    10     2.63e-05   7.37e-06     
    11     9.97e-06   1.46e-06     
    12     4.13e-06   1.58e-06     
    13     1.05e-06   6.02e-07     
    14     6.09e-07   1.34e-08     
 ------------------------------------------------------------------------------
                                   Orbital response converged.

 Computing density matrices... Done.
 CCSD calculation:   CPU 1487.79 s  wall 258.76 s

 Transferring MO TPDM to AO TPDM
 Transferring g2_o1o1o1o1
 Transferring g2_o1o1o1v1
 Transferring g2_o1o1v1v1
 Transferring g2_o1v1o1v1
 Transferring g2_o1v1v1v1
 Transferring g2_v1v1v1v1
 Adding separable TPDM
 Computing TPDM gradient
 --------------------------------------------------------
 2e gradient
  Atom          X               Y               Z
 --------------------------------------------------------
    1        -45.465649        9.647278       -0.019852  
    2          3.400085      -23.202748        0.010182  
    3         26.989395       -0.084131        0.004820  
    4         15.076169       13.639600        0.004849  
 --------------------------------------------------------
 --------------------------------------------------------
 Final gradient
  Atom          X               Y               Z
 --------------------------------------------------------
    1        -45.465649        9.647278       -0.019852  
    2          3.400085      -23.202748        0.010182  
    3         26.989395       -0.084131        0.004820  
    4         15.076169       13.639600        0.004849  
 --------------------------------------------------------
 Analytic gradient from two-electron contribution:   CPU 281.27 s  wall 84.48 s

 Total ccman2 time:   CPU 1828.24 s  wall 356.03 s


 --------------------------------------------------------------

                    Orbital Energies (a.u.)
 --------------------------------------------------------------

 Alpha MOs
 -- Occupied --
*******-180.923-169.730-169.728-169.728 -37.976 -33.166 -33.159
-33.159 -26.335 -24.350 -24.348 -24.348 -24.341 -24.341 -15.777
-15.715  -7.292  -5.529  -5.513  -5.512  -2.453  -2.446  -2.445
 -2.427  -2.427  -1.643  -1.420  -0.958  -0.847  -0.733  -0.717
 -0.704  -0.603  -0.578  -0.461  -0.415  -0.407
 -- Virtual --
 -0.007   0.076   0.133   0.153   0.168   0.172   0.198   0.231
  0.242   0.276   0.292   0.307   0.309   0.310   0.362   0.386
  0.415   0.505   0.560   0.560   0.584   0.596   0.652   0.741
  0.838   0.908   0.921   0.965   1.028   1.034   1.172   1.213
  1.448   1.494   1.506   1.538   1.559   1.637   1.671   1.901
  2.011   2.022   2.139   2.360   2.417   2.633   2.703   3.002
  3.039   3.343   3.972   4.052   4.176   4.192   4.225   4.286
  4.373   4.388   4.446   4.468   4.475   4.479   4.554   4.704
  4.806   4.963   5.443   6.488   6.499   6.527   6.909   6.972
  7.106  28.896  29.482  29.494  29.515  29.834  29.844  29.844
 29.874  29.950  36.493  37.134  68.740 130.542 130.550 130.577
154.2841912.202
 --------------------------------------------------------------

          Ground-State Mulliken Net Atomic Charges

     Atom                 Charge (a.u.)
  ----------------------------------------
      1 I                     0.161028
      2 N                     0.046402
      3 N                    -0.114041
      4 F                    -0.093388
  ----------------------------------------
  Sum of atomic charges =    -0.000000

 -----------------------------------------------------------------
                    Cartesian Multipole Moments
 -----------------------------------------------------------------
    Charge (ESU x 10^10)
                -0.0000
    Dipole Moment (Debye)
         X       1.8008      Y      -0.0313      Z       0.0008
       Tot       1.8010
    Quadrupole Moments (Debye-Ang)
        XX     -45.5267     XY      -2.1530     YY     -46.8976
        XZ       0.0017     YZ      -0.0007     ZZ     -44.1397
    Octopole Moments (Debye-Ang^2)
       XXX      35.0516    XXY      -3.9101    XYY      10.2769
       YYY     -10.3666    XXZ      -0.0213    XYZ      -0.0030
       YYZ      -0.0279    XZZ       4.4193    YZZ      -2.0394
       ZZZ      -0.0866
    Hexadecapole Moments (Debye-Ang^3)
      XXXX    -491.2236   XXXY       1.8154   XXYY    -105.9827
      XYYY      10.7796   YYYY    -130.1382   XXXZ      -0.0557
      XXYZ      -0.0025   XYYZ      -0.0211   YYYZ       0.0036
      XXZZ     -86.1589   XYZZ       2.3172   YYZZ     -29.7033
      XZZZ      -0.0660   YZZZ       0.0035   ZZZZ     -52.8951
 -----------------------------------------------------------------
 DrvMan completing analytic gradient of the correlated energy
 Correlated dipole moment
            1
    1   0.7084767
    2  -0.0122970
    3   0.0003125
 Energy read as -7125.836732031
 Full Analytical Gradient: (in a.u., or Hartree/Bohr)
             1             2             3             4
    1   -0.00002436    0.00004661   -0.00000955   -0.00001269
    2   -0.00000230    0.00006074   -0.00003442   -0.00002401
    3    0.00001027   -0.00002752    0.00003155   -0.00001430
 Gradient time:  CPU 1.44 s  wall 1.48 s
 ----------------------------------------------------------------
             Standard Nuclear Orientation (Angstroms)
    I     Atom           X                Y                Z
 ----------------------------------------------------------------
    1      I       0.7794068007    -0.0486757799    -0.0000000000
    2      N      -1.0673784938     1.0514102266     0.0000000000
    3      N      -2.1374604254     0.5119100007     0.0000000000
    4      F      -2.0964097780    -0.9292694732    -0.0000000000
 ----------------------------------------------------------------
 Nuclear Repulsion Energy =   301.0502271052 hartrees
 There are       38 alpha and       38 beta electrons

                       Distance Matrix (Angstroms)
             I (  1)   N (  2)   N (  3)
   N (  2)  2.149606
   N (  3)  2.970248  1.198389
   F (  4)  3.007618  2.232039  1.441764

 Requested basis set is 6-311++G(d,p)
 There are 42 shells and 128 basis functions
 A cutoff of  1.0D-14 yielded    813 shell pairs
 There are      7842 function pairs (      8857 Cartesian)
 Smallest overlap matrix eigenvalue = 1.96E-04
 Guess MOs from SCF MO coefficient file

 -----------------------------------------------------------------------
  General SCF calculation program by
  Eric Jon Sundstrom, Paul Horn, Yuezhi Mao, Dmitri Zuev, Alec White,
  David Stuck, Shaama M.S., Shane Yost, Joonho Lee, David Small,
  Daniel Levine, Susi Lehtola, Hugh Burton, Evgeny Epifanovsky
 -----------------------------------------------------------------------
 Hartree-Fock
 using 6 threads for integral computing
 -------------------------------------------------------
 OpenMP Integral computing Module                
 Release: version 2.0, May 2017, Q-Chem Inc. Pleasanton 
 -------------------------------------------------------
 A restricted SCF calculation will be
 performed using DIIS
 SCF converges when DIIS error is below 1.0e-08
 ---------------------------------------
  Cycle       Energy         DIIS error
 ---------------------------------------
    1   -7125.0582683707      2.24e-05  
    2   -7125.0582693551      5.87e-06  
    3   -7125.0582694628      3.32e-06  
    4   -7125.0582694906      1.04e-06  
    5   -7125.0582694961      4.27e-07  
    6   -7125.0582694975      1.81e-07  
    7   -7125.0582694979      8.46e-08  
    8   -7125.0582694980      3.74e-08  
    9   -7125.0582694979      1.71e-08  
   10   -7125.0582694980      7.69e-09  Convergence criterion met
 ---------------------------------------
 SCF time:   CPU 6.19s  wall 1.00s 
 SCF   energy in the final basis set =    -7125.0582694980
 Total energy in the final basis set =    -7125.0582694980


 ------------------------------------------------------------------------------

   CCMAN2: suite of methods based on coupled cluster
           and equation of motion theories.

   Components:
   * libvmm-1.3-trunk
     by Evgeny Epifanovsky, Ilya Kaliman.
   * libtensor-2.5-trunk
     by Evgeny Epifanovsky, Michael Wormit, Dmitry Zuev, Sam Manzer, 
        Ilya Kaliman.
   * libcc-2.5-trunk
     by Evgeny Epifanovsky, Arik Landau, Tomasz Kus, Kirill Khistyaev, 
        Dmitry Zuev, Prashant Manohar, Xintian Feng, Anna Krylov, 
        Matthew Goldey, Alec White, Thomas Jagau, Kaushik Nanda, 
        Anastasia Gunina, Alexander Kunitsa, Joonho Lee.

   CCMAN original authors:
   Anna I. Krylov, C. David Sherrill, Steven R. Gwaltney,
   Edward F. C. Byrd (2000)
   Sergey V. Levchenko, Lyudmila V. Slipchenko, Tao Wang,
   Ana-Maria C. Cristian (2003)
   Piotr A. Pieniazek, C. Melania Oana, Evgeny Epifanovsky (2007)
   Prashant Manohar (2009)

 ------------------------------------------------------------------------------


 Allocating and initializing 63808MB of RAM...
 Calculation will run on 6 cores.


 Alpha MOs, Restricted
 -- Occupied --                  
******* -180.92 -169.73 -169.73 -169.73  -37.98  -33.17  -33.16
  1 A     2 A     3 A     4 A     5 A     6 A     7 A     8 A                  
-33.159 -26.335 -24.350 -24.348 -24.348 -24.341 -24.341 -15.777
  9 A    10 A    11 A    12 A    13 A    14 A    15 A    16 A                  
-15.715  -7.292  -5.529  -5.513  -5.512  -2.453  -2.446  -2.445
 17 A    18 A    19 A    20 A    21 A    22 A    23 A    24 A                  
 -2.427  -2.427  -1.643  -1.419  -0.958  -0.847  -0.733  -0.717
 25 A    26 A    27 A    28 A    29 A    30 A    31 A    32 A                  
 -0.704  -0.603  -0.577  -0.462  -0.415  -0.407
 33 A    34 A    35 A    36 A    37 A    38 A                                  
 -- Virtual --                   
 -0.007   0.076   0.133   0.153   0.168   0.172   0.198   0.231
 39 A    40 A    41 A    42 A    43 A    44 A    45 A    46 A                  
  0.242   0.276   0.292   0.307   0.309   0.310   0.362   0.386
 47 A    48 A    49 A    50 A    51 A    52 A    53 A    54 A                  
  0.415   0.504   0.560   0.560   0.584   0.596   0.651   0.741
 55 A    56 A    57 A    58 A    59 A    60 A    61 A    62 A                  
  0.838   0.909   0.921   0.965   1.027   1.033   1.172   1.213
 63 A    64 A    65 A    66 A    67 A    68 A    69 A    70 A                  
  1.448   1.494   1.506   1.538   1.559   1.637   1.671   1.900
 71 A    72 A    73 A    74 A    75 A    76 A    77 A    78 A                  
  2.010   2.022   2.139   2.360   2.416   2.633   2.702   3.001
 79 A    80 A    81 A    82 A    83 A    84 A    85 A    86 A                  
  3.038   3.342   3.972   4.052   4.176   4.192   4.225   4.286
 87 A    88 A    89 A    90 A    91 A    92 A    93 A    94 A                  
  4.373   4.387   4.446   4.468   4.474   4.479   4.554   4.704
 95 A    96 A    97 A    98 A    99 A   100 A   101 A   102 A                  
  4.806   4.964   5.443   6.488   6.499   6.527   6.909   6.972
103 A   104 A   105 A   106 A   107 A   108 A   109 A   110 A                  
  7.105  28.896  29.482  29.494  29.515  29.834  29.844  29.844
111 A   112 A   113 A   114 A   115 A   116 A   117 A   118 A                  
 29.874  29.950  36.493  37.130  68.740 130.542 130.550 130.577
119 A   120 A   121 A   122 A   123 A   124 A   125 A   126 A                  
154.2841912.203
127 A   128 A                                                                  

 Beta MOs, Restricted
 -- Occupied --                  
******* -180.92 -169.73 -169.73 -169.73  -37.98  -33.17  -33.16
  1 A     2 A     3 A     4 A     5 A     6 A     7 A     8 A                  
-33.159 -26.335 -24.350 -24.348 -24.348 -24.341 -24.341 -15.777
  9 A    10 A    11 A    12 A    13 A    14 A    15 A    16 A                  
-15.715  -7.292  -5.529  -5.513  -5.512  -2.453  -2.446  -2.445
 17 A    18 A    19 A    20 A    21 A    22 A    23 A    24 A                  
 -2.427  -2.427  -1.643  -1.419  -0.958  -0.847  -0.733  -0.717
 25 A    26 A    27 A    28 A    29 A    30 A    31 A    32 A                  
 -0.704  -0.603  -0.577  -0.462  -0.415  -0.407
 33 A    34 A    35 A    36 A    37 A    38 A                                  
 -- Virtual --                   
 -0.007   0.076   0.133   0.153   0.168   0.172   0.198   0.231
 39 A    40 A    41 A    42 A    43 A    44 A    45 A    46 A                  
  0.242   0.276   0.292   0.307   0.309   0.310   0.362   0.386
 47 A    48 A    49 A    50 A    51 A    52 A    53 A    54 A                  
  0.415   0.504   0.560   0.560   0.584   0.596   0.651   0.741
 55 A    56 A    57 A    58 A    59 A    60 A    61 A    62 A                  
  0.838   0.909   0.921   0.965   1.027   1.033   1.172   1.213
 63 A    64 A    65 A    66 A    67 A    68 A    69 A    70 A                  
  1.448   1.494   1.506   1.538   1.559   1.637   1.671   1.900
 71 A    72 A    73 A    74 A    75 A    76 A    77 A    78 A                  
  2.010   2.022   2.139   2.360   2.416   2.633   2.702   3.001
 79 A    80 A    81 A    82 A    83 A    84 A    85 A    86 A                  
  3.038   3.342   3.972   4.052   4.176   4.192   4.225   4.286
 87 A    88 A    89 A    90 A    91 A    92 A    93 A    94 A                  
  4.373   4.387   4.446   4.468   4.474   4.479   4.554   4.704
 95 A    96 A    97 A    98 A    99 A   100 A   101 A   102 A                  
  4.806   4.964   5.443   6.488   6.499   6.527   6.909   6.972
103 A   104 A   105 A   106 A   107 A   108 A   109 A   110 A                  
  7.105  28.896  29.482  29.494  29.515  29.834  29.844  29.844
111 A   112 A   113 A   114 A   115 A   116 A   117 A   118 A                  
 29.874  29.950  36.493  37.130  68.740 130.542 130.550 130.577
119 A   120 A   121 A   122 A   123 A   124 A   125 A   126 A                  
154.2841912.203
127 A   128 A                                                                  

 Occupation and symmetry of molecular orbitals

 Point group: C1 (1 irreducible representation).

                           A     All 
 -------------------------------------
 All molecular orbitals:
  - Alpha                  128   128 
  - Beta                   128   128 
 -------------------------------------
 Alpha orbitals:
  - Frozen occupied        21    21  
  - Active occupied        17    17  
  - Active virtual         90    90  
  - Frozen virtual         0     0   
 -------------------------------------
 Beta orbitals:
  - Frozen occupied        21    21  
  - Active occupied        17    17  
  - Active virtual         90    90  
  - Frozen virtual         0     0   
 -------------------------------------

 Import integrals:   CPU 0.00 s  wall 0.00 s

 Import integrals:   CPU 50.12 s  wall 10.32 s

 MP2 amplitudes:   CPU 0.13 s  wall 0.09 s

Running a double precision version
           CCSD T amplitudes will be solved using DIIS.

           Start     Size      MaxIter   EConv     TConv     
           3         7         100       1.00e-07  1.00e-05  
 ------------------------------------------------------------------------------
           Energy (a.u.)   Ediff      Tdiff       Comment
 ------------------------------------------------------------------------------
         -7125.83492214                           
     1   -7125.80395604   3.10e-02   7.69e-01     
     2   -7125.83547565   3.15e-02   1.08e-01     
     3   -7125.83142415   4.05e-03   5.21e-02     
     4   -7125.83512009   3.70e-03   2.45e-02     Switched to DIIS steps.
     5   -7125.83647209   1.35e-03   1.35e-02     
     6   -7125.83666587   1.94e-04   4.25e-03     
     7   -7125.83670615   4.03e-05   2.11e-03     
     8   -7125.83672259   1.64e-05   8.45e-04     
     9   -7125.83673126   8.67e-06   4.33e-04     
    10   -7125.83673022   1.04e-06   1.17e-04     
    11   -7125.83673113   9.03e-07   5.22e-05     
    12   -7125.83673083   2.93e-07   3.22e-05     
    13   -7125.83673085   2.24e-08   1.16e-05     
    14   -7125.83673076   9.31e-08   5.29e-06     
 ------------------------------------------------------------------------------
         -7125.83673076                           CCSD T converged.

End of double precision
 SCF energy                 = -7125.05826950
 MP2 energy                 = -7125.83492214
 CCSD correlation energy     =    -0.77846126
 CCSD total energy           = -7125.83673076

 CCSD  T1^2 = 0.0228  T2^2 = 0.2598  Leading amplitudes:

 Amplitude    Orbitals with energies
  0.0435       36 (A) A                  ->    39 (A) A                   
              -0.4615                         -0.0070                     
  0.0435       36 (A) B                  ->    39 (A) B                   
              -0.4615                         -0.0070                     
  0.0353       34 (A) A                  ->    39 (A) A                   
              -0.6033                         -0.0070                     
  0.0353       34 (A) B                  ->    39 (A) B                   
              -0.6033                         -0.0070                     

 Amplitude    Orbitals with energies
 -0.0861       35 (A) A      35 (A) B    ->    40 (A) A      40 (A) B     
              -0.5775       -0.5775            0.0759        0.0759       
  0.0861       35 (A) A      35 (A) B    ->    40 (A) B      40 (A) A     
              -0.5775       -0.5775            0.0759        0.0759       
  0.0861       35 (A) B      35 (A) A    ->    40 (A) A      40 (A) B     
              -0.5775       -0.5775            0.0759        0.0759       
 -0.0861       35 (A) B      35 (A) A    ->    40 (A) B      40 (A) A     
              -0.5775       -0.5775            0.0759        0.0759       

 Computing CCSD intemediates for later calculations in double precision
 Finished.

Running a double precision version
           CCSD Lambda amplitudes will be solved using DIIS.
           Start     Size      MaxIter   EConv     LConv     
           3         7         100       1.00e-07  1.00e-05  
 ------------------------------------------------------------------------------
            Enorm      Ldiff       Comment
 ------------------------------------------------------------------------------
     1     6.16e-02   4.25e-02     
     2     1.97e-02   6.68e-03     
     3     9.41e-03   1.58e-03     
     4     4.82e-03   1.47e-03     Switched to DIIS steps.
     5     1.81e-03   1.05e-03     
     6     9.66e-04   3.83e-04     
     7     3.31e-04   1.48e-04     
     8     1.56e-04   2.35e-05     
     9     6.33e-05   1.01e-06     
    10     3.44e-05   3.18e-07     
    11     1.82e-05   2.14e-07     
    12     8.37e-06   1.23e-06     
    13     4.19e-06   3.23e-07     
    14     2.15e-06   1.82e-08     
    15     1.12e-06   7.87e-08     
    16     6.31e-07   1.31e-07     
    17     2.85e-07   7.56e-08     
    18     1.37e-07   2.63e-08     
    19     6.40e-08   5.33e-09     
 ------------------------------------------------------------------------------
                                   CCSD Lambda converged.

 Computing density matrices in double precision...
           Orbital response amplitudes will be solved using DIIS.
           Start     Size      MaxIter   EConv     LConv     
           3         7         100       1.00e-06  1.00e-06  
 ------------------------------------------------------------------------------
            Enorm      Ldiff       Comment
 ------------------------------------------------------------------------------
     1     1.01e-01   5.33e-03     
     2     9.34e-02   1.03e-03     
     3     1.29e-01   3.10e-02     
     4     1.08e-02   5.50e-02     Switched to DIIS steps.
     5     4.70e-03   2.84e-04     
     6     1.23e-03   2.87e-04     
     7     5.68e-04   2.10e-04     
     8     2.91e-04   8.77e-05     
     9     5.76e-05   6.97e-05     
    10     2.62e-05   7.40e-06     
    11     9.94e-06   1.45e-06     
    12     4.12e-06   1.58e-06     
    13     1.04e-06   6.02e-07     
    14     6.07e-07   1.48e-08     
 ------------------------------------------------------------------------------
                                   Orbital response converged.

 Computing density matrices... Done.
 CCSD calculation:   CPU 1489.90 s  wall 258.91 s

 Transferring MO TPDM to AO TPDM
 Transferring g2_o1o1o1o1
 Transferring g2_o1o1o1v1
 Transferring g2_o1o1v1v1
 Transferring g2_o1v1o1v1
 Transferring g2_o1v1v1v1
 Transferring g2_v1v1v1v1
 Adding separable TPDM
 Computing TPDM gradient
 --------------------------------------------------------
 2e gradient
  Atom          X               Y               Z
 --------------------------------------------------------
    1        -45.476800        9.660472       -0.000000  
    2          3.421889      -23.197976        0.000001  
    3         26.979114       -0.102645       -0.000000  
    4         15.075797       13.640150       -0.000000  
 --------------------------------------------------------
 --------------------------------------------------------
 Final gradient
  Atom          X               Y               Z
 --------------------------------------------------------
    1        -45.476800        9.660472       -0.000000  
    2          3.421889      -23.197976        0.000001  
    3         26.979114       -0.102645       -0.000000  
    4         15.075797       13.640150       -0.000000  
 --------------------------------------------------------
 Analytic gradient from two-electron contribution:   CPU 273.77 s  wall 82.74 s

 Total ccman2 time:   CPU 1819.33 s  wall 353.67 s


 --------------------------------------------------------------

                    Orbital Energies (a.u.)
 --------------------------------------------------------------

 Alpha MOs
 -- Occupied --
*******-180.923-169.730-169.728-169.728 -37.976 -33.166 -33.159
-33.159 -26.335 -24.350 -24.348 -24.348 -24.341 -24.341 -15.777
-15.715  -7.292  -5.529  -5.513  -5.512  -2.453  -2.446  -2.445
 -2.427  -2.427  -1.643  -1.419  -0.958  -0.847  -0.733  -0.717
 -0.704  -0.603  -0.577  -0.462  -0.415  -0.407
 -- Virtual --
 -0.007   0.076   0.133   0.153   0.168   0.172   0.198   0.231
  0.242   0.276   0.292   0.307   0.309   0.310   0.362   0.386
  0.415   0.504   0.560   0.560   0.584   0.596   0.651   0.741
  0.838   0.909   0.921   0.965   1.027   1.033   1.172   1.213
  1.448   1.494   1.506   1.538   1.559   1.637   1.671   1.900
  2.010   2.022   2.139   2.360   2.416   2.633   2.702   3.001
  3.038   3.342   3.972   4.052   4.176   4.192   4.225   4.286
  4.373   4.387   4.446   4.468   4.474   4.479   4.554   4.704
  4.806   4.964   5.443   6.488   6.499   6.527   6.909   6.972
  7.105  28.896  29.482  29.494  29.515  29.834  29.844  29.844
 29.874  29.950  36.493  37.130  68.740 130.542 130.550 130.577
154.2841912.203
 --------------------------------------------------------------

          Ground-State Mulliken Net Atomic Charges

     Atom                 Charge (a.u.)
  ----------------------------------------
      1 I                     0.161345
      2 N                     0.045990
      3 N                    -0.113972
      4 F                    -0.093363
  ----------------------------------------
  Sum of atomic charges =    -0.000000

 -----------------------------------------------------------------
                    Cartesian Multipole Moments
 -----------------------------------------------------------------
    Charge (ESU x 10^10)
                 0.0000
    Dipole Moment (Debye)
         X       1.8026      Y      -0.0335      Z      -0.0000
       Tot       1.8029
    Quadrupole Moments (Debye-Ang)
        XX     -45.5284     XY      -2.1495     YY     -46.9001
        XZ       0.0000     YZ      -0.0000     ZZ     -44.1401
    Octopole Moments (Debye-Ang^2)
       XXX      35.0412    XXY      -3.9191    XYY      10.2778
       YYY     -10.3767    XXZ      -0.0000    XYZ       0.0000
       YYZ      -0.0000    XZZ       4.4191    YZZ      -2.0419
       ZZZ       0.0000
    Hexadecapole Moments (Debye-Ang^3)
      XXXX    -491.1642   XXXY       1.8166   XXYY    -105.9762
      XYYY      10.7757   YYYY    -130.1522   XXXZ       0.0000
      XXYZ      -0.0000   XYYZ       0.0000   YYYZ      -0.0000
      XXZZ     -86.1531   XYZZ       2.3163   YYZZ     -29.7047
      XZZZ       0.0000   YZZZ      -0.0000   ZZZZ     -52.8924
 -----------------------------------------------------------------
 DrvMan completing analytic gradient of the correlated energy
 Correlated dipole moment
            1
    1   0.7091832
    2  -0.0131797
    3  -0.0000002
 Energy read as -7125.836730761
 Full Analytical Gradient: (in a.u., or Hartree/Bohr)
             1             2             3             4
    1   -0.00008987    0.00131060   -0.00121463   -0.00000609
    2    0.00005458    0.00057403   -0.00045504   -0.00017356
    3    0.00000001    0.00000002   -0.00000005    0.00000002
 Gradient time:  CPU 1.41 s  wall 1.44 s
 ----------------------------------------------------------------
             Standard Nuclear Orientation (Angstroms)
    I     Atom           X                Y                Z
 ----------------------------------------------------------------
    1      I       0.7794068007    -0.0486757799    -0.0000000000
    2      N      -1.0693784938     1.0514102266     0.0000000000
    3      N      -2.1374604254     0.5119100007     0.0000000000
    4      F      -2.0964097780    -0.9292694732    -0.0000000000
 ----------------------------------------------------------------
 Nuclear Repulsion Energy =   301.0157254723 hartrees
 There are       38 alpha and       38 beta electrons

                       Distance Matrix (Angstroms)
             I (  1)   N (  2)   N (  3)
   N (  2)  2.151324
   N (  3)  2.970248  1.196603
   F (  4)  3.007618  2.231118  1.441764

 Requested basis set is 6-311++G(d,p)
 There are 42 shells and 128 basis functions
 A cutoff of  1.0D-14 yielded    813 shell pairs
 There are      7842 function pairs (      8857 Cartesian)
 Smallest overlap matrix eigenvalue = 1.95E-04
 Guess MOs from SCF MO coefficient file

 -----------------------------------------------------------------------
  General SCF calculation program by
  Eric Jon Sundstrom, Paul Horn, Yuezhi Mao, Dmitri Zuev, Alec White,
  David Stuck, Shaama M.S., Shane Yost, Joonho Lee, David Small,
  Daniel Levine, Susi Lehtola, Hugh Burton, Evgeny Epifanovsky
 -----------------------------------------------------------------------
 Hartree-Fock
 using 6 threads for integral computing
 -------------------------------------------------------
 OpenMP Integral computing Module                
 Release: version 2.0, May 2017, Q-Chem Inc. Pleasanton 
 -------------------------------------------------------
 A restricted SCF calculation will be
 performed using DIIS
 SCF converges when DIIS error is below 1.0e-08
 ---------------------------------------
  Cycle       Energy         DIIS error
 ---------------------------------------
    1   -7125.0584102937      4.42e-05  
    2   -7125.0584140183      1.15e-05  
    3   -7125.0584144002      6.50e-06  
    4   -7125.0584144968      1.92e-06  
    5   -7125.0584145119      7.44e-07  
    6   -7125.0584145155      3.09e-07  
    7   -7125.0584145164      1.49e-07  
    8   -7125.0584145165      6.62e-08  
    9   -7125.0584145165      3.12e-08  
   10   -7125.0584145166      1.35e-08  
   11   -7125.0584145165      4.03e-09  Convergence criterion met
 ---------------------------------------
 SCF time:   CPU 7.04s  wall 2.00s 
 SCF   energy in the final basis set =    -7125.0584145165
 Total energy in the final basis set =    -7125.0584145165


 ------------------------------------------------------------------------------

   CCMAN2: suite of methods based on coupled cluster
           and equation of motion theories.

   Components:
   * libvmm-1.3-trunk
     by Evgeny Epifanovsky, Ilya Kaliman.
   * libtensor-2.5-trunk
     by Evgeny Epifanovsky, Michael Wormit, Dmitry Zuev, Sam Manzer, 
        Ilya Kaliman.
   * libcc-2.5-trunk
     by Evgeny Epifanovsky, Arik Landau, Tomasz Kus, Kirill Khistyaev, 
        Dmitry Zuev, Prashant Manohar, Xintian Feng, Anna Krylov, 
        Matthew Goldey, Alec White, Thomas Jagau, Kaushik Nanda, 
        Anastasia Gunina, Alexander Kunitsa, Joonho Lee.

   CCMAN original authors:
   Anna I. Krylov, C. David Sherrill, Steven R. Gwaltney,
   Edward F. C. Byrd (2000)
   Sergey V. Levchenko, Lyudmila V. Slipchenko, Tao Wang,
   Ana-Maria C. Cristian (2003)
   Piotr A. Pieniazek, C. Melania Oana, Evgeny Epifanovsky (2007)
   Prashant Manohar (2009)

 ------------------------------------------------------------------------------


 Allocating and initializing 63808MB of RAM...
 Calculation will run on 6 cores.


 Alpha MOs, Restricted
 -- Occupied --                  
******* -180.92 -169.73 -169.73 -169.73  -37.98  -33.17  -33.16
  1 A     2 A     3 A     4 A     5 A     6 A     7 A     8 A                  
-33.159 -26.335 -24.350 -24.348 -24.348 -24.341 -24.341 -15.777
  9 A    10 A    11 A    12 A    13 A    14 A    15 A    16 A                  
-15.714  -7.292  -5.529  -5.513  -5.512  -2.453  -2.446  -2.445
 17 A    18 A    19 A    20 A    21 A    22 A    23 A    24 A                  
 -2.427  -2.427  -1.643  -1.420  -0.958  -0.847  -0.733  -0.717
 25 A    26 A    27 A    28 A    29 A    30 A    31 A    32 A                  
 -0.704  -0.604  -0.578  -0.461  -0.415  -0.407
 33 A    34 A    35 A    36 A    37 A    38 A                                  
 -- Virtual --                   
 -0.007   0.077   0.133   0.153   0.168   0.172   0.198   0.231
 39 A    40 A    41 A    42 A    43 A    44 A    45 A    46 A                  
  0.242   0.276   0.292   0.307   0.309   0.310   0.362   0.386
 47 A    48 A    49 A    50 A    51 A    52 A    53 A    54 A                  
  0.415   0.505   0.560   0.561   0.584   0.596   0.652   0.741
 55 A    56 A    57 A    58 A    59 A    60 A    61 A    62 A                  
  0.837   0.908   0.920   0.965   1.028   1.034   1.173   1.214
 63 A    64 A    65 A    66 A    67 A    68 A    69 A    70 A                  
  1.448   1.494   1.506   1.538   1.559   1.637   1.671   1.901
 71 A    72 A    73 A    74 A    75 A    76 A    77 A    78 A                  
  2.011   2.021   2.139   2.360   2.417   2.633   2.704   3.003
 79 A    80 A    81 A    82 A    83 A    84 A    85 A    86 A                  
  3.041   3.344   3.972   4.053   4.176   4.192   4.225   4.286
 87 A    88 A    89 A    90 A    91 A    92 A    93 A    94 A                  
  4.373   4.389   4.446   4.468   4.475   4.479   4.554   4.704
 95 A    96 A    97 A    98 A    99 A   100 A   101 A   102 A                  
  4.806   4.963   5.443   6.488   6.499   6.527   6.910   6.973
103 A   104 A   105 A   106 A   107 A   108 A   109 A   110 A                  
  7.106  28.895  29.482  29.494  29.515  29.834  29.844  29.844
111 A   112 A   113 A   114 A   115 A   116 A   117 A   118 A                  
 29.874  29.950  36.493  37.138  68.740 130.542 130.550 130.577
119 A   120 A   121 A   122 A   123 A   124 A   125 A   126 A                  
154.2831912.202
127 A   128 A                                                                  

 Beta MOs, Restricted
 -- Occupied --                  
******* -180.92 -169.73 -169.73 -169.73  -37.98  -33.17  -33.16
  1 A     2 A     3 A     4 A     5 A     6 A     7 A     8 A                  
-33.159 -26.335 -24.350 -24.348 -24.348 -24.341 -24.341 -15.777
  9 A    10 A    11 A    12 A    13 A    14 A    15 A    16 A                  
-15.714  -7.292  -5.529  -5.513  -5.512  -2.453  -2.446  -2.445
 17 A    18 A    19 A    20 A    21 A    22 A    23 A    24 A                  
 -2.427  -2.427  -1.643  -1.420  -0.958  -0.847  -0.733  -0.717
 25 A    26 A    27 A    28 A    29 A    30 A    31 A    32 A                  
 -0.704  -0.604  -0.578  -0.461  -0.415  -0.407
 33 A    34 A    35 A    36 A    37 A    38 A                                  
 -- Virtual --                   
 -0.007   0.077   0.133   0.153   0.168   0.172   0.198   0.231
 39 A    40 A    41 A    42 A    43 A    44 A    45 A    46 A                  
  0.242   0.276   0.292   0.307   0.309   0.310   0.362   0.386
 47 A    48 A    49 A    50 A    51 A    52 A    53 A    54 A                  
  0.415   0.505   0.560   0.561   0.584   0.596   0.652   0.741
 55 A    56 A    57 A    58 A    59 A    60 A    61 A    62 A                  
  0.837   0.908   0.920   0.965   1.028   1.034   1.173   1.214
 63 A    64 A    65 A    66 A    67 A    68 A    69 A    70 A                  
  1.448   1.494   1.506   1.538   1.559   1.637   1.671   1.901
 71 A    72 A    73 A    74 A    75 A    76 A    77 A    78 A                  
  2.011   2.021   2.139   2.360   2.417   2.633   2.704   3.003
 79 A    80 A    81 A    82 A    83 A    84 A    85 A    86 A                  
  3.041   3.344   3.972   4.053   4.176   4.192   4.225   4.286
 87 A    88 A    89 A    90 A    91 A    92 A    93 A    94 A                  
  4.373   4.389   4.446   4.468   4.475   4.479   4.554   4.704
 95 A    96 A    97 A    98 A    99 A   100 A   101 A   102 A                  
  4.806   4.963   5.443   6.488   6.499   6.527   6.910   6.973
103 A   104 A   105 A   106 A   107 A   108 A   109 A   110 A                  
  7.106  28.895  29.482  29.494  29.515  29.834  29.844  29.844
111 A   112 A   113 A   114 A   115 A   116 A   117 A   118 A                  
 29.874  29.950  36.493  37.138  68.740 130.542 130.550 130.577
119 A   120 A   121 A   122 A   123 A   124 A   125 A   126 A                  
154.2831912.202
127 A   128 A                                                                  

 Occupation and symmetry of molecular orbitals

 Point group: C1 (1 irreducible representation).

                           A     All 
 -------------------------------------
 All molecular orbitals:
  - Alpha                  128   128 
  - Beta                   128   128 
 -------------------------------------
 Alpha orbitals:
  - Frozen occupied        21    21  
  - Active occupied        17    17  
  - Active virtual         90    90  
  - Frozen virtual         0     0   
 -------------------------------------
 Beta orbitals:
  - Frozen occupied        21    21  
  - Active occupied        17    17  
  - Active virtual         90    90  
  - Frozen virtual         0     0   
 -------------------------------------

 Import integrals:   CPU 0.00 s  wall 0.00 s

 Import integrals:   CPU 49.20 s  wall 10.34 s

 MP2 amplitudes:   CPU 0.13 s  wall 0.09 s

Running a double precision version
           CCSD T amplitudes will be solved using DIIS.

           Start     Size      MaxIter   EConv     TConv     
           3         7         100       1.00e-07  1.00e-05  
 ------------------------------------------------------------------------------
           Energy (a.u.)   Ediff      Tdiff       Comment
 ------------------------------------------------------------------------------
         -7125.83489482                           
     1   -7125.80399318   3.09e-02   7.69e-01     
     2   -7125.83547059   3.15e-02   1.07e-01     
     3   -7125.83143070   4.04e-03   5.21e-02     
     4   -7125.83512069   3.69e-03   2.45e-02     Switched to DIIS steps.
     5   -7125.83647217   1.35e-03   1.35e-02     
     6   -7125.83666582   1.94e-04   4.25e-03     
     7   -7125.83670627   4.05e-05   2.11e-03     
     8   -7125.83672275   1.65e-05   8.48e-04     
     9   -7125.83673145   8.70e-06   4.33e-04     
    10   -7125.83673038   1.07e-06   1.17e-04     
    11   -7125.83673130   9.16e-07   5.25e-05     
    12   -7125.83673100   2.97e-07   3.24e-05     
    13   -7125.83673102   2.28e-08   1.17e-05     
    14   -7125.83673093   9.40e-08   5.30e-06     
 ------------------------------------------------------------------------------
         -7125.83673093                           CCSD T converged.

End of double precision
 SCF energy                 = -7125.05841452
 MP2 energy                 = -7125.83489482
 CCSD correlation energy     =    -0.77831641
 CCSD total energy           = -7125.83673093

 CCSD  T1^2 = 0.0228  T2^2 = 0.2597  Leading amplitudes:

 Amplitude    Orbitals with energies
 -0.0436       36 (A) A                  ->    39 (A) A                   
              -0.4611                         -0.0074                     
 -0.0436       36 (A) B                  ->    39 (A) B                   
              -0.4611                         -0.0074                     
 -0.0354       34 (A) A                  ->    39 (A) A                   
              -0.6035                         -0.0074                     
 -0.0354       34 (A) B                  ->    39 (A) B                   
              -0.6035                         -0.0074                     

 Amplitude    Orbitals with energies
 -0.0855       35 (A) A      35 (A) B    ->    40 (A) A      40 (A) B     
              -0.5780       -0.5780            0.0766        0.0766       
  0.0855       35 (A) A      35 (A) B    ->    40 (A) B      40 (A) A     
              -0.5780       -0.5780            0.0766        0.0766       
  0.0855       35 (A) B      35 (A) A    ->    40 (A) A      40 (A) B     
              -0.5780       -0.5780            0.0766        0.0766       
 -0.0855       35 (A) B      35 (A) A    ->    40 (A) B      40 (A) A     
              -0.5780       -0.5780            0.0766        0.0766       

 Computing CCSD intemediates for later calculations in double precision
 Finished.

Running a double precision version
           CCSD Lambda amplitudes will be solved using DIIS.
           Start     Size      MaxIter   EConv     LConv     
           3         7         100       1.00e-07  1.00e-05  
 ------------------------------------------------------------------------------
            Enorm      Ldiff       Comment
 ------------------------------------------------------------------------------
     1     6.15e-02   4.25e-02     
     2     1.97e-02   6.68e-03     
     3     9.42e-03   1.58e-03     
     4     4.82e-03   1.46e-03     Switched to DIIS steps.
     5     1.81e-03   1.05e-03     
     6     9.67e-04   3.84e-04     
     7     3.32e-04   1.48e-04     
     8     1.57e-04   2.38e-05     
     9     6.38e-05   1.13e-06     
    10     3.47e-05   3.72e-07     
    11     1.84e-05   2.38e-07     
    12     8.46e-06   1.25e-06     
    13     4.24e-06   3.24e-07     
    14     2.18e-06   2.30e-08     
    15     1.14e-06   8.23e-08     
    16     6.40e-07   1.35e-07     
    17     2.88e-07   7.72e-08     
    18     1.39e-07   2.67e-08     
    19     6.52e-08   5.45e-09     
 ------------------------------------------------------------------------------
                                   CCSD Lambda converged.

 Computing density matrices in double precision...
           Orbital response amplitudes will be solved using DIIS.
           Start     Size      MaxIter   EConv     LConv     
           3         7         100       1.00e-06  1.00e-06  
 ------------------------------------------------------------------------------
            Enorm      Ldiff       Comment
 ------------------------------------------------------------------------------
     1     1.01e-01   5.44e-03     
     2     9.31e-02   1.04e-03     
     3     1.28e-01   3.08e-02     
     4     1.08e-02   5.47e-02     Switched to DIIS steps.
     5     4.67e-03   3.11e-04     
     6     1.23e-03   2.77e-04     
     7     5.70e-04   2.11e-04     
     8     2.93e-04   8.99e-05     
     9     5.76e-05   7.02e-05     
    10     2.64e-05   7.33e-06     
    11     9.99e-06   1.47e-06     
    12     4.14e-06   1.58e-06     
    13     1.05e-06   6.02e-07     
    14     6.11e-07   1.21e-08     
 ------------------------------------------------------------------------------
                                   Orbital response converged.

 Computing density matrices... Done.
 CCSD calculation:   CPU 1487.77 s  wall 258.32 s

 Transferring MO TPDM to AO TPDM
 Transferring g2_o1o1o1o1
 Transferring g2_o1o1o1v1
 Transferring g2_o1o1v1v1
 Transferring g2_o1v1o1v1
 Transferring g2_o1v1v1v1
 Transferring g2_v1v1v1v1
 Adding separable TPDM
 Computing TPDM gradient
 --------------------------------------------------------
 2e gradient
  Atom          X               Y               Z
 --------------------------------------------------------
    1        -45.454493        9.634097        0.000000  
    2          3.378318      -23.207545       -0.000000  
    3         26.999629       -0.065599        0.000000  
    4         15.076547       13.639048       -0.000000  
 --------------------------------------------------------
 --------------------------------------------------------
 Final gradient
  Atom          X               Y               Z
 --------------------------------------------------------
    1        -45.454493        9.634097        0.000000  
    2          3.378318      -23.207545       -0.000000  
    3         26.999629       -0.065599        0.000000  
    4         15.076547       13.639048       -0.000000  
 --------------------------------------------------------
 Analytic gradient from two-electron contribution:   CPU 293.23 s  wall 90.68 s

 Total ccman2 time:   CPU 1836.08 s  wall 361.25 s


 --------------------------------------------------------------

                    Orbital Energies (a.u.)
 --------------------------------------------------------------

 Alpha MOs
 -- Occupied --
*******-180.923-169.730-169.728-169.728 -37.976 -33.166 -33.159
-33.159 -26.335 -24.350 -24.348 -24.348 -24.341 -24.341 -15.777
-15.714  -7.292  -5.529  -5.513  -5.512  -2.453  -2.446  -2.445
 -2.427  -2.427  -1.643  -1.420  -0.958  -0.847  -0.733  -0.717
 -0.704  -0.604  -0.578  -0.461  -0.415  -0.407
 -- Virtual --
 -0.007   0.077   0.133   0.153   0.168   0.172   0.198   0.231
  0.242   0.276   0.292   0.307   0.309   0.310   0.362   0.386
  0.415   0.505   0.560   0.561   0.584   0.596   0.652   0.741
  0.837   0.908   0.920   0.965   1.028   1.034   1.173   1.214
  1.448   1.494   1.506   1.538   1.559   1.637   1.671   1.901
  2.011   2.021   2.139   2.360   2.417   2.633   2.704   3.003
  3.041   3.344   3.972   4.053   4.176   4.192   4.225   4.286
  4.373   4.389   4.446   4.468   4.475   4.479   4.554   4.704
  4.806   4.963   5.443   6.488   6.499   6.527   6.910   6.973
  7.106  28.895  29.482  29.494  29.515  29.834  29.844  29.844
 29.874  29.950  36.493  37.138  68.740 130.542 130.550 130.577
154.2831912.202
 --------------------------------------------------------------

          Ground-State Mulliken Net Atomic Charges

     Atom                 Charge (a.u.)
  ----------------------------------------
      1 I                     0.160710
      2 N                     0.046813
      3 N                    -0.114110
      4 F                    -0.093413
  ----------------------------------------
  Sum of atomic charges =    -0.000000

 -----------------------------------------------------------------
                    Cartesian Multipole Moments
 -----------------------------------------------------------------
    Charge (ESU x 10^10)
                -0.0000
    Dipole Moment (Debye)
         X       1.7990      Y      -0.0290      Z      -0.0000
       Tot       1.7992
    Quadrupole Moments (Debye-Ang)
        XX     -45.5250     XY      -2.1564     YY     -46.8950
        XZ       0.0000     YZ      -0.0000     ZZ     -44.1394
    Octopole Moments (Debye-Ang^2)
       XXX      35.0619    XXY      -3.9012    XYY      10.2758
       YYY     -10.3565    XXZ       0.0000    XYZ      -0.0000
       YYZ      -0.0000    XZZ       4.4196    YZZ      -2.0369
       ZZZ       0.0000
    Hexadecapole Moments (Debye-Ang^3)
      XXXX    -491.2829   XXXY       1.8141   XXYY    -105.9892
      XYYY      10.7834   YYYY    -130.1243   XXXZ       0.0000
      XXYZ      -0.0000   XYYZ       0.0000   YYYZ      -0.0000
      XXZZ     -86.1646   XYZZ       2.3180   YYZZ     -29.7018
      XZZZ       0.0000   YZZZ      -0.0000   ZZZZ     -52.8976
 -----------------------------------------------------------------
 DrvMan completing analytic gradient of the correlated energy
 Correlated dipole moment
            1
    1   0.7077631
    2  -0.0114129
    3  -0.0000000
 Energy read as -7125.836730931
 Full Analytical Gradient: (in a.u., or Hartree/Bohr)
             1             2             3             4
    1    0.00004031   -0.00122363    0.00120259   -0.00001927
    2   -0.00005868   -0.00045770    0.00039048    0.00012589
    3   -0.00000000    0.00000000   -0.00000000    0.00000000
 Gradient time:  CPU 1.43 s  wall 1.45 s
 ----------------------------------------------------------------
             Standard Nuclear Orientation (Angstroms)
    I     Atom           X                Y                Z
 ----------------------------------------------------------------
    1      I       0.7794068007    -0.0486757799    -0.0000000000
    2      N      -1.0683784938     1.0524102266     0.0000000000
    3      N      -2.1374604254     0.5119100007     0.0000000000
    4      F      -2.0964097780    -0.9292694732    -0.0000000000
 ----------------------------------------------------------------
 Nuclear Repulsion Energy =   300.9971458430 hartrees
 There are       38 alpha and       38 beta electrons

                       Distance Matrix (Angstroms)
             I (  1)   N (  2)   N (  3)
   N (  2)  2.150977
   N (  3)  2.970248  1.197947
   F (  4)  3.007618  2.232466  1.441764

 Requested basis set is 6-311++G(d,p)
 There are 42 shells and 128 basis functions
 A cutoff of  1.0D-14 yielded    813 shell pairs
 There are      7842 function pairs (      8857 Cartesian)
 Smallest overlap matrix eigenvalue = 1.96E-04
 Guess MOs from SCF MO coefficient file

 -----------------------------------------------------------------------
  General SCF calculation program by
  Eric Jon Sundstrom, Paul Horn, Yuezhi Mao, Dmitri Zuev, Alec White,
  David Stuck, Shaama M.S., Shane Yost, Joonho Lee, David Small,
  Daniel Levine, Susi Lehtola, Hugh Burton, Evgeny Epifanovsky
 -----------------------------------------------------------------------
 Hartree-Fock
 using 6 threads for integral computing
 -------------------------------------------------------
 OpenMP Integral computing Module                
 Release: version 2.0, May 2017, Q-Chem Inc. Pleasanton 
 -------------------------------------------------------
 A restricted SCF calculation will be
 performed using DIIS
 SCF converges when DIIS error is below 1.0e-08
 ---------------------------------------
  Cycle       Energy         DIIS error
 ---------------------------------------
    1   -7125.0582679155      3.16e-05  
    2   -7125.0582696374      9.12e-06  
    3   -7125.0582698312      5.18e-06  
    4   -7125.0582698911      1.49e-06  
    5   -7125.0582699010      6.49e-07  
    6   -7125.0582699042      3.07e-07  
    7   -7125.0582699051      1.59e-07  
    8   -7125.0582699054      5.65e-08  
    9   -7125.0582699053      2.53e-08  
   10   -7125.0582699055      9.65e-09  Convergence criterion met
 ---------------------------------------
 SCF time:   CPU 6.09s  wall 1.00s 
 SCF   energy in the final basis set =    -7125.0582699055
 Total energy in the final basis set =    -7125.0582699055


 ------------------------------------------------------------------------------

   CCMAN2: suite of methods based on coupled cluster
           and equation of motion theories.

   Components:
   * libvmm-1.3-trunk
     by Evgeny Epifanovsky, Ilya Kaliman.
   * libtensor-2.5-trunk
     by Evgeny Epifanovsky, Michael Wormit, Dmitry Zuev, Sam Manzer, 
        Ilya Kaliman.
   * libcc-2.5-trunk
     by Evgeny Epifanovsky, Arik Landau, Tomasz Kus, Kirill Khistyaev, 
        Dmitry Zuev, Prashant Manohar, Xintian Feng, Anna Krylov, 
        Matthew Goldey, Alec White, Thomas Jagau, Kaushik Nanda, 
        Anastasia Gunina, Alexander Kunitsa, Joonho Lee.

   CCMAN original authors:
   Anna I. Krylov, C. David Sherrill, Steven R. Gwaltney,
   Edward F. C. Byrd (2000)
   Sergey V. Levchenko, Lyudmila V. Slipchenko, Tao Wang,
   Ana-Maria C. Cristian (2003)
   Piotr A. Pieniazek, C. Melania Oana, Evgeny Epifanovsky (2007)
   Prashant Manohar (2009)

 ------------------------------------------------------------------------------


 Allocating and initializing 63808MB of RAM...
 Calculation will run on 6 cores.


 Alpha MOs, Restricted
 -- Occupied --                  
******* -180.92 -169.73 -169.73 -169.73  -37.98  -33.17  -33.16
  1 A     2 A     3 A     4 A     5 A     6 A     7 A     8 A                  
-33.159 -26.335 -24.350 -24.348 -24.348 -24.341 -24.341 -15.777
  9 A    10 A    11 A    12 A    13 A    14 A    15 A    16 A                  
-15.715  -7.292  -5.529  -5.513  -5.512  -2.453  -2.446  -2.445
 17 A    18 A    19 A    20 A    21 A    22 A    23 A    24 A                  
 -2.427  -2.427  -1.643  -1.419  -0.958  -0.847  -0.733  -0.717
 25 A    26 A    27 A    28 A    29 A    30 A    31 A    32 A                  
 -0.704  -0.603  -0.578  -0.461  -0.415  -0.407
 33 A    34 A    35 A    36 A    37 A    38 A                                  
 -- Virtual --                   
 -0.007   0.076   0.133   0.153   0.168   0.172   0.198   0.231
 39 A    40 A    41 A    42 A    43 A    44 A    45 A    46 A                  
  0.242   0.276   0.292   0.307   0.309   0.310   0.362   0.386
 47 A    48 A    49 A    50 A    51 A    52 A    53 A    54 A                  
  0.415   0.505   0.560   0.561   0.584   0.596   0.651   0.741
 55 A    56 A    57 A    58 A    59 A    60 A    61 A    62 A                  
  0.837   0.908   0.921   0.965   1.027   1.033   1.172   1.213
 63 A    64 A    65 A    66 A    67 A    68 A    69 A    70 A                  
  1.448   1.494   1.506   1.538   1.559   1.637   1.671   1.901
 71 A    72 A    73 A    74 A    75 A    76 A    77 A    78 A                  
  2.010   2.022   2.139   2.360   2.416   2.633   2.703   3.002
 79 A    80 A    81 A    82 A    83 A    84 A    85 A    86 A                  
  3.039   3.342   3.972   4.052   4.176   4.192   4.225   4.286
 87 A    88 A    89 A    90 A    91 A    92 A    93 A    94 A                  
  4.373   4.388   4.446   4.468   4.474   4.479   4.554   4.704
 95 A    96 A    97 A    98 A    99 A   100 A   101 A   102 A                  
  4.806   4.963   5.443   6.488   6.499   6.527   6.909   6.972
103 A   104 A   105 A   106 A   107 A   108 A   109 A   110 A                  
  7.106  28.895  29.482  29.494  29.515  29.834  29.844  29.844
111 A   112 A   113 A   114 A   115 A   116 A   117 A   118 A                  
 29.874  29.950  36.493  37.132  68.740 130.542 130.550 130.577
119 A   120 A   121 A   122 A   123 A   124 A   125 A   126 A                  
154.2831912.202
127 A   128 A                                                                  

 Beta MOs, Restricted
 -- Occupied --                  
******* -180.92 -169.73 -169.73 -169.73  -37.98  -33.17  -33.16
  1 A     2 A     3 A     4 A     5 A     6 A     7 A     8 A                  
-33.159 -26.335 -24.350 -24.348 -24.348 -24.341 -24.341 -15.777
  9 A    10 A    11 A    12 A    13 A    14 A    15 A    16 A                  
-15.715  -7.292  -5.529  -5.513  -5.512  -2.453  -2.446  -2.445
 17 A    18 A    19 A    20 A    21 A    22 A    23 A    24 A                  
 -2.427  -2.427  -1.643  -1.419  -0.958  -0.847  -0.733  -0.717
 25 A    26 A    27 A    28 A    29 A    30 A    31 A    32 A                  
 -0.704  -0.603  -0.578  -0.461  -0.415  -0.407
 33 A    34 A    35 A    36 A    37 A    38 A                                  
 -- Virtual --                   
 -0.007   0.076   0.133   0.153   0.168   0.172   0.198   0.231
 39 A    40 A    41 A    42 A    43 A    44 A    45 A    46 A                  
  0.242   0.276   0.292   0.307   0.309   0.310   0.362   0.386
 47 A    48 A    49 A    50 A    51 A    52 A    53 A    54 A                  
  0.415   0.505   0.560   0.561   0.584   0.596   0.651   0.741
 55 A    56 A    57 A    58 A    59 A    60 A    61 A    62 A                  
  0.837   0.908   0.921   0.965   1.027   1.033   1.172   1.213
 63 A    64 A    65 A    66 A    67 A    68 A    69 A    70 A                  
  1.448   1.494   1.506   1.538   1.559   1.637   1.671   1.901
 71 A    72 A    73 A    74 A    75 A    76 A    77 A    78 A                  
  2.010   2.022   2.139   2.360   2.416   2.633   2.703   3.002
 79 A    80 A    81 A    82 A    83 A    84 A    85 A    86 A                  
  3.039   3.342   3.972   4.052   4.176   4.192   4.225   4.286
 87 A    88 A    89 A    90 A    91 A    92 A    93 A    94 A                  
  4.373   4.388   4.446   4.468   4.474   4.479   4.554   4.704
 95 A    96 A    97 A    98 A    99 A   100 A   101 A   102 A                  
  4.806   4.963   5.443   6.488   6.499   6.527   6.909   6.972
103 A   104 A   105 A   106 A   107 A   108 A   109 A   110 A                  
  7.106  28.895  29.482  29.494  29.515  29.834  29.844  29.844
111 A   112 A   113 A   114 A   115 A   116 A   117 A   118 A                  
 29.874  29.950  36.493  37.132  68.740 130.542 130.550 130.577
119 A   120 A   121 A   122 A   123 A   124 A   125 A   126 A                  
154.2831912.202
127 A   128 A                                                                  

 Occupation and symmetry of molecular orbitals

 Point group: C1 (1 irreducible representation).

                           A     All 
 -------------------------------------
 All molecular orbitals:
  - Alpha                  128   128 
  - Beta                   128   128 
 -------------------------------------
 Alpha orbitals:
  - Frozen occupied        21    21  
  - Active occupied        17    17  
  - Active virtual         90    90  
  - Frozen virtual         0     0   
 -------------------------------------
 Beta orbitals:
  - Frozen occupied        21    21  
  - Active occupied        17    17  
  - Active virtual         90    90  
  - Frozen virtual         0     0   
 -------------------------------------

 Import integrals:   CPU 0.00 s  wall 0.00 s

 Import integrals:   CPU 49.64 s  wall 10.36 s

 MP2 amplitudes:   CPU 0.13 s  wall 0.10 s

Running a double precision version
           CCSD T amplitudes will be solved using DIIS.

           Start     Size      MaxIter   EConv     TConv     
           3         7         100       1.00e-07  1.00e-05  
 ------------------------------------------------------------------------------
           Energy (a.u.)   Ediff      Tdiff       Comment
 ------------------------------------------------------------------------------
         -7125.83492509                           
     1   -7125.80395540   3.10e-02   7.69e-01     
     2   -7125.83547680   3.15e-02   1.07e-01     
     3   -7125.83142320   4.05e-03   5.22e-02     
     4   -7125.83511986   3.70e-03   2.45e-02     Switched to DIIS steps.
     5   -7125.83647238   1.35e-03   1.35e-02     
     6   -7125.83666634   1.94e-04   4.25e-03     
     7   -7125.83670669   4.03e-05   2.11e-03     
     8   -7125.83672316   1.65e-05   8.47e-04     
     9   -7125.83673186   8.71e-06   4.34e-04     
    10   -7125.83673081   1.05e-06   1.17e-04     
    11   -7125.83673172   9.13e-07   5.25e-05     
    12   -7125.83673143   2.95e-07   3.24e-05     
    13   -7125.83673145   2.29e-08   1.16e-05     
    14   -7125.83673136   9.37e-08   5.30e-06     
 ------------------------------------------------------------------------------
         -7125.83673136                           CCSD T converged.

End of double precision
 SCF energy                 = -7125.05826991
 MP2 energy                 = -7125.83492509
 CCSD correlation energy     =    -0.77846145
 CCSD total energy           = -7125.83673136

 CCSD  T1^2 = 0.0228  T2^2 = 0.2598  Leading amplitudes:

 Amplitude    Orbitals with energies
  0.0436       36 (A) A                  ->    39 (A) A                   
              -0.4613                         -0.0073                     
  0.0436       36 (A) B                  ->    39 (A) B                   
              -0.4613                         -0.0073                     
  0.0354       34 (A) A                  ->    39 (A) A                   
              -0.6034                         -0.0073                     
  0.0354       34 (A) B                  ->    39 (A) B                   
              -0.6034                         -0.0073                     

 Amplitude    Orbitals with energies
 -0.0860       35 (A) A      35 (A) B    ->    40 (A) A      40 (A) B     
              -0.5777       -0.5777            0.0761        0.0761       
  0.0860       35 (A) A      35 (A) B    ->    40 (A) B      40 (A) A     
              -0.5777       -0.5777            0.0761        0.0761       
  0.0860       35 (A) B      35 (A) A    ->    40 (A) A      40 (A) B     
              -0.5777       -0.5777            0.0761        0.0761       
 -0.0860       35 (A) B      35 (A) A    ->    40 (A) B      40 (A) A     
              -0.5777       -0.5777            0.0761        0.0761       

 Computing CCSD intemediates for later calculations in double precision
 Finished.

Running a double precision version
           CCSD Lambda amplitudes will be solved using DIIS.
           Start     Size      MaxIter   EConv     LConv     
           3         7         100       1.00e-07  1.00e-05  
 ------------------------------------------------------------------------------
            Enorm      Ldiff       Comment
 ------------------------------------------------------------------------------
     1     6.16e-02   4.25e-02     
     2     1.97e-02   6.68e-03     
     3     9.42e-03   1.58e-03     
     4     4.82e-03   1.47e-03     Switched to DIIS steps.
     5     1.82e-03   1.05e-03     
     6     9.68e-04   3.84e-04     
     7     3.32e-04   1.48e-04     
     8     1.57e-04   2.36e-05     
     9     6.36e-05   1.06e-06     
    10     3.46e-05   3.40e-07     
    11     1.83e-05   2.23e-07     
    12     8.42e-06   1.24e-06     
    13     4.22e-06   3.24e-07     
    14     2.17e-06   1.98e-08     
    15     1.13e-06   8.02e-08     
    16     6.37e-07   1.33e-07     
    17     2.87e-07   7.64e-08     
    18     1.38e-07   2.65e-08     
    19     6.47e-08   5.39e-09     
 ------------------------------------------------------------------------------
                                   CCSD Lambda converged.

 Computing density matrices in double precision...
           Orbital response amplitudes will be solved using DIIS.
           Start     Size      MaxIter   EConv     LConv     
           3         7         100       1.00e-06  1.00e-06  
 ------------------------------------------------------------------------------
            Enorm      Ldiff       Comment
 ------------------------------------------------------------------------------
     1     1.01e-01   5.35e-03     
     2     9.34e-02   9.90e-04     
     3     1.29e-01   3.10e-02     
     4     1.08e-02   5.51e-02     Switched to DIIS steps.
     5     4.70e-03   2.98e-04     
     6     1.23e-03   2.86e-04     
     7     5.69e-04   2.11e-04     
     8     2.92e-04   8.91e-05     
     9     5.77e-05   7.00e-05     
    10     2.63e-05   7.35e-06     
    11     9.99e-06   1.45e-06     
    12     4.13e-06   1.59e-06     
    13     1.05e-06   6.02e-07     
    14     6.12e-07   1.38e-08     
 ------------------------------------------------------------------------------
                                   Orbital response converged.

 Computing density matrices... Done.
 CCSD calculation:   CPU 1491.02 s  wall 259.02 s

 Transferring MO TPDM to AO TPDM
 Transferring g2_o1o1o1o1
 Transferring g2_o1o1o1v1
 Transferring g2_o1o1v1v1
 Transferring g2_o1v1o1v1
 Transferring g2_o1v1v1v1
 Transferring g2_v1v1v1v1
 Adding separable TPDM
 Computing TPDM gradient
 --------------------------------------------------------
 2e gradient
  Atom          X               Y               Z
 --------------------------------------------------------
    1        -45.452246        9.653340        0.000000  
    2          3.406509      -23.218629       -0.000000  
    3         26.969034       -0.077044       -0.000000  
    4         15.076702       13.642333       -0.000000  
 --------------------------------------------------------
 --------------------------------------------------------
 Final gradient
  Atom          X               Y               Z
 --------------------------------------------------------
    1        -45.452246        9.653340        0.000000  
    2          3.406509      -23.218629       -0.000000  
    3         26.969034       -0.077044       -0.000000  
    4         15.076702       13.642333       -0.000000  
 --------------------------------------------------------
 Analytic gradient from two-electron contribution:   CPU 271.44 s  wall 81.86 s

 Total ccman2 time:   CPU 1818.28 s  wall 353.02 s


 --------------------------------------------------------------

                    Orbital Energies (a.u.)
 --------------------------------------------------------------

 Alpha MOs
 -- Occupied --
*******-180.923-169.730-169.728-169.728 -37.976 -33.166 -33.159
-33.159 -26.335 -24.350 -24.348 -24.348 -24.341 -24.341 -15.777
-15.715  -7.292  -5.529  -5.513  -5.512  -2.453  -2.446  -2.445
 -2.427  -2.427  -1.643  -1.419  -0.958  -0.847  -0.733  -0.717
 -0.704  -0.603  -0.578  -0.461  -0.415  -0.407
 -- Virtual --
 -0.007   0.076   0.133   0.153   0.168   0.172   0.198   0.231
  0.242   0.276   0.292   0.307   0.309   0.310   0.362   0.386
  0.415   0.505   0.560   0.561   0.584   0.596   0.651   0.741
  0.837   0.908   0.921   0.965   1.027   1.033   1.172   1.213
  1.448   1.494   1.506   1.538   1.559   1.637   1.671   1.901
  2.010   2.022   2.139   2.360   2.416   2.633   2.703   3.002
  3.039   3.342   3.972   4.052   4.176   4.192   4.225   4.286
  4.373   4.388   4.446   4.468   4.474   4.479   4.554   4.704
  4.806   4.963   5.443   6.488   6.499   6.527   6.909   6.972
  7.106  28.895  29.482  29.494  29.515  29.834  29.844  29.844
 29.874  29.950  36.493  37.132  68.740 130.542 130.550 130.577
154.2831912.202
 --------------------------------------------------------------

          Ground-State Mulliken Net Atomic Charges

     Atom                 Charge (a.u.)
  ----------------------------------------
      1 I                     0.160675
      2 N                     0.046543
      3 N                    -0.114138
      4 F                    -0.093080
  ----------------------------------------
  Sum of atomic charges =    -0.000000

 -----------------------------------------------------------------
                    Cartesian Multipole Moments
 -----------------------------------------------------------------
    Charge (ESU x 10^10)
                -0.0000
    Dipole Moment (Debye)
         X       1.7983      Y      -0.0326      Z      -0.0000
       Tot       1.7986
    Quadrupole Moments (Debye-Ang)
        XX     -45.5277     XY      -2.1508     YY     -46.8961
        XZ       0.0000     YZ      -0.0000     ZZ     -44.1421
    Octopole Moments (Debye-Ang^2)
       XXX      35.0421    XXY      -3.9267    XYY      10.2760
       YYY     -10.3912    XXZ       0.0000    XYZ      -0.0000
       YYZ      -0.0000    XZZ       4.4200    YZZ      -2.0463
       ZZZ       0.0000
    Hexadecapole Moments (Debye-Ang^3)
      XXXX    -491.2494   XXXY       1.8547   XXYY    -105.9877
      XYYY      10.8077   YYYY    -130.2105   XXXZ       0.0000
      XXYZ      -0.0000   XYYZ       0.0000   YYYZ      -0.0000
      XXZZ     -86.1642   XYZZ       2.3251   YYZZ     -29.7154
      XZZZ       0.0000   YZZZ      -0.0000   ZZZZ     -52.9011
 -----------------------------------------------------------------
 DrvMan completing analytic gradient of the correlated energy
 Correlated dipole moment
            1
    1   0.7074998
    2  -0.0128098
    3  -0.0000000
 Energy read as -7125.836731358
 Full Analytical Gradient: (in a.u., or Hartree/Bohr)
             1             2             3             4
    1    0.00001638    0.00056161   -0.00045749   -0.00012051
    2   -0.00008053    0.00066535   -0.00038419   -0.00020063
    3   -0.00000000    0.00000000   -0.00000000    0.00000000
 Gradient time:  CPU 1.44 s  wall 1.44 s
 ----------------------------------------------------------------
             Standard Nuclear Orientation (Angstroms)
    I     Atom           X                Y                Z
 ----------------------------------------------------------------
    1      I       0.7794068007    -0.0486757799    -0.0000000000
    2      N      -1.0683784938     1.0504102266     0.0000000000
    3      N      -2.1374604254     0.5119100007     0.0000000000
    4      F      -2.0964097780    -0.9292694732    -0.0000000000
 ----------------------------------------------------------------
 Nuclear Repulsion Energy =   301.0687567764 hartrees
 There are       38 alpha and       38 beta electrons

                       Distance Matrix (Angstroms)
             I (  1)   N (  2)   N (  3)
   N (  2)  2.149954
   N (  3)  2.970248  1.197046
   F (  4)  3.007618  2.230690  1.441764

 Requested basis set is 6-311++G(d,p)
 There are 42 shells and 128 basis functions
 A cutoff of  1.0D-14 yielded    813 shell pairs
 There are      7842 function pairs (      8857 Cartesian)
 Smallest overlap matrix eigenvalue = 1.95E-04
 Guess MOs from SCF MO coefficient file

 -----------------------------------------------------------------------
  General SCF calculation program by
  Eric Jon Sundstrom, Paul Horn, Yuezhi Mao, Dmitri Zuev, Alec White,
  David Stuck, Shaama M.S., Shane Yost, Joonho Lee, David Small,
  Daniel Levine, Susi Lehtola, Hugh Burton, Evgeny Epifanovsky
 -----------------------------------------------------------------------
 Hartree-Fock
 using 6 threads for integral computing
 -------------------------------------------------------
 OpenMP Integral computing Module                
 Release: version 2.0, May 2017, Q-Chem Inc. Pleasanton 
 -------------------------------------------------------
 A restricted SCF calculation will be
 performed using DIIS
 SCF converges when DIIS error is below 1.0e-08
 ---------------------------------------
  Cycle       Energy         DIIS error
 ---------------------------------------
    1   -7125.0584127946      3.34e-05  
    2   -7125.0584150568      1.07e-05  
    3   -7125.0584153121      6.68e-06  
    4   -7125.0584154101      1.75e-06  
    5   -7125.0584154258      8.26e-07  
    6   -7125.0584154308      3.61e-07  
    7   -7125.0584154321      1.75e-07  
    8   -7125.0584154324      5.15e-08  
    9   -7125.0584154324      2.67e-08  
   10   -7125.0584154324      1.12e-08  
   11   -7125.0584154325      4.18e-09  Convergence criterion met
 ---------------------------------------
 SCF time:   CPU 7.58s  wall 2.00s 
 SCF   energy in the final basis set =    -7125.0584154325
 Total energy in the final basis set =    -7125.0584154325


 ------------------------------------------------------------------------------

   CCMAN2: suite of methods based on coupled cluster
           and equation of motion theories.

   Components:
   * libvmm-1.3-trunk
     by Evgeny Epifanovsky, Ilya Kaliman.
   * libtensor-2.5-trunk
     by Evgeny Epifanovsky, Michael Wormit, Dmitry Zuev, Sam Manzer, 
        Ilya Kaliman.
   * libcc-2.5-trunk
     by Evgeny Epifanovsky, Arik Landau, Tomasz Kus, Kirill Khistyaev, 
        Dmitry Zuev, Prashant Manohar, Xintian Feng, Anna Krylov, 
        Matthew Goldey, Alec White, Thomas Jagau, Kaushik Nanda, 
        Anastasia Gunina, Alexander Kunitsa, Joonho Lee.

   CCMAN original authors:
   Anna I. Krylov, C. David Sherrill, Steven R. Gwaltney,
   Edward F. C. Byrd (2000)
   Sergey V. Levchenko, Lyudmila V. Slipchenko, Tao Wang,
   Ana-Maria C. Cristian (2003)
   Piotr A. Pieniazek, C. Melania Oana, Evgeny Epifanovsky (2007)
   Prashant Manohar (2009)

 ------------------------------------------------------------------------------


 Allocating and initializing 63808MB of RAM...
 Calculation will run on 6 cores.


 Alpha MOs, Restricted
 -- Occupied --                  
******* -180.92 -169.73 -169.73 -169.73  -37.98  -33.17  -33.16
  1 A     2 A     3 A     4 A     5 A     6 A     7 A     8 A                  
-33.159 -26.335 -24.350 -24.348 -24.348 -24.341 -24.341 -15.777
  9 A    10 A    11 A    12 A    13 A    14 A    15 A    16 A                  
-15.714  -7.293  -5.529  -5.513  -5.512  -2.453  -2.446  -2.445
 17 A    18 A    19 A    20 A    21 A    22 A    23 A    24 A                  
 -2.427  -2.427  -1.643  -1.420  -0.958  -0.847  -0.733  -0.717
 25 A    26 A    27 A    28 A    29 A    30 A    31 A    32 A                  
 -0.704  -0.603  -0.578  -0.461  -0.415  -0.407
 33 A    34 A    35 A    36 A    37 A    38 A                                  
 -- Virtual --                   
 -0.007   0.076   0.133   0.153   0.168   0.172   0.198   0.231
 39 A    40 A    41 A    42 A    43 A    44 A    45 A    46 A                  
  0.242   0.276   0.292   0.307   0.309   0.310   0.362   0.386
 47 A    48 A    49 A    50 A    51 A    52 A    53 A    54 A                  
  0.415   0.505   0.560   0.560   0.585   0.596   0.652   0.741
 55 A    56 A    57 A    58 A    59 A    60 A    61 A    62 A                  
  0.838   0.908   0.921   0.965   1.028   1.034   1.173   1.214
 63 A    64 A    65 A    66 A    67 A    68 A    69 A    70 A                  
  1.448   1.494   1.507   1.538   1.559   1.637   1.671   1.901
 71 A    72 A    73 A    74 A    75 A    76 A    77 A    78 A                  
  2.011   2.021   2.139   2.360   2.417   2.633   2.704   3.002
 79 A    80 A    81 A    82 A    83 A    84 A    85 A    86 A                  
  3.040   3.343   3.972   4.053   4.176   4.192   4.225   4.286
 87 A    88 A    89 A    90 A    91 A    92 A    93 A    94 A                  
  4.373   4.389   4.446   4.468   4.475   4.479   4.554   4.704
 95 A    96 A    97 A    98 A    99 A   100 A   101 A   102 A                  
  4.806   4.963   5.443   6.488   6.499   6.527   6.910   6.973
103 A   104 A   105 A   106 A   107 A   108 A   109 A   110 A                  
  7.106  28.896  29.482  29.494  29.515  29.834  29.844  29.844
111 A   112 A   113 A   114 A   115 A   116 A   117 A   118 A                  
 29.874  29.950  36.493  37.136  68.740 130.542 130.550 130.577
119 A   120 A   121 A   122 A   123 A   124 A   125 A   126 A                  
154.2841912.203
127 A   128 A                                                                  

 Beta MOs, Restricted
 -- Occupied --                  
******* -180.92 -169.73 -169.73 -169.73  -37.98  -33.17  -33.16
  1 A     2 A     3 A     4 A     5 A     6 A     7 A     8 A                  
-33.159 -26.335 -24.350 -24.348 -24.348 -24.341 -24.341 -15.777
  9 A    10 A    11 A    12 A    13 A    14 A    15 A    16 A                  
-15.714  -7.293  -5.529  -5.513  -5.512  -2.453  -2.446  -2.445
 17 A    18 A    19 A    20 A    21 A    22 A    23 A    24 A                  
 -2.427  -2.427  -1.643  -1.420  -0.958  -0.847  -0.733  -0.717
 25 A    26 A    27 A    28 A    29 A    30 A    31 A    32 A                  
 -0.704  -0.603  -0.578  -0.461  -0.415  -0.407
 33 A    34 A    35 A    36 A    37 A    38 A                                  
 -- Virtual --                   
 -0.007   0.076   0.133   0.153   0.168   0.172   0.198   0.231
 39 A    40 A    41 A    42 A    43 A    44 A    45 A    46 A                  
  0.242   0.276   0.292   0.307   0.309   0.310   0.362   0.386
 47 A    48 A    49 A    50 A    51 A    52 A    53 A    54 A                  
  0.415   0.505   0.560   0.560   0.585   0.596   0.652   0.741
 55 A    56 A    57 A    58 A    59 A    60 A    61 A    62 A                  
  0.838   0.908   0.921   0.965   1.028   1.034   1.173   1.214
 63 A    64 A    65 A    66 A    67 A    68 A    69 A    70 A                  
  1.448   1.494   1.507   1.538   1.559   1.637   1.671   1.901
 71 A    72 A    73 A    74 A    75 A    76 A    77 A    78 A                  
  2.011   2.021   2.139   2.360   2.417   2.633   2.704   3.002
 79 A    80 A    81 A    82 A    83 A    84 A    85 A    86 A                  
  3.040   3.343   3.972   4.053   4.176   4.192   4.225   4.286
 87 A    88 A    89 A    90 A    91 A    92 A    93 A    94 A                  
  4.373   4.389   4.446   4.468   4.475   4.479   4.554   4.704
 95 A    96 A    97 A    98 A    99 A   100 A   101 A   102 A                  
  4.806   4.963   5.443   6.488   6.499   6.527   6.910   6.973
103 A   104 A   105 A   106 A   107 A   108 A   109 A   110 A                  
  7.106  28.896  29.482  29.494  29.515  29.834  29.844  29.844
111 A   112 A   113 A   114 A   115 A   116 A   117 A   118 A                  
 29.874  29.950  36.493  37.136  68.740 130.542 130.550 130.577
119 A   120 A   121 A   122 A   123 A   124 A   125 A   126 A                  
154.2841912.203
127 A   128 A                                                                  

 Occupation and symmetry of molecular orbitals

 Point group: C1 (1 irreducible representation).

                           A     All 
 -------------------------------------
 All molecular orbitals:
  - Alpha                  128   128 
  - Beta                   128   128 
 -------------------------------------
 Alpha orbitals:
  - Frozen occupied        21    21  
  - Active occupied        17    17  
  - Active virtual         90    90  
  - Frozen virtual         0     0   
 -------------------------------------
 Beta orbitals:
  - Frozen occupied        21    21  
  - Active occupied        17    17  
  - Active virtual         90    90  
  - Frozen virtual         0     0   
 -------------------------------------

 Import integrals:   CPU 0.00 s  wall 0.00 s

 Import integrals:   CPU 49.66 s  wall 10.20 s

 MP2 amplitudes:   CPU 0.13 s  wall 0.09 s

Running a double precision version
           CCSD T amplitudes will be solved using DIIS.

           Start     Size      MaxIter   EConv     TConv     
           3         7         100       1.00e-07  1.00e-05  
 ------------------------------------------------------------------------------
           Energy (a.u.)   Ediff      Tdiff       Comment
 ------------------------------------------------------------------------------
         -7125.83489301                           
     1   -7125.80399512   3.09e-02   7.69e-01     
     2   -7125.83547066   3.15e-02   1.07e-01     
     3   -7125.83143292   4.04e-03   5.21e-02     
     4   -7125.83512217   3.69e-03   2.45e-02     Switched to DIIS steps.
     5   -7125.83647314   1.35e-03   1.35e-02     
     6   -7125.83666660   1.93e-04   4.24e-03     
     7   -7125.83670699   4.04e-05   2.11e-03     
     8   -7125.83672343   1.64e-05   8.46e-04     
     9   -7125.83673210   8.67e-06   4.33e-04     
    10   -7125.83673104   1.05e-06   1.17e-04     
    11   -7125.83673195   9.07e-07   5.22e-05     
    12   -7125.83673166   2.95e-07   3.23e-05     
    13   -7125.83673168   2.23e-08   1.16e-05     
    14   -7125.83673159   9.34e-08   5.29e-06     
 ------------------------------------------------------------------------------
         -7125.83673159                           CCSD T converged.

End of double precision
 SCF energy                 = -7125.05841543
 MP2 energy                 = -7125.83489301
 CCSD correlation energy     =    -0.77831615
 CCSD total energy           = -7125.83673159

 CCSD  T1^2 = 0.0228  T2^2 = 0.2596  Leading amplitudes:

 Amplitude    Orbitals with energies
  0.0436       36 (A) A                  ->    39 (A) A                   
              -0.4613                         -0.0072                     
  0.0436       36 (A) B                  ->    39 (A) B                   
              -0.4613                         -0.0072                     
  0.0354       34 (A) A                  ->    39 (A) A                   
              -0.6034                         -0.0072                     
  0.0354       34 (A) B                  ->    39 (A) B                   
              -0.6034                         -0.0072                     

 Amplitude    Orbitals with energies
 -0.0856       35 (A) A      35 (A) B    ->    40 (A) A      40 (A) B     
              -0.5778       -0.5778            0.0764        0.0764       
  0.0856       35 (A) A      35 (A) B    ->    40 (A) B      40 (A) A     
              -0.5778       -0.5778            0.0764        0.0764       
  0.0856       35 (A) B      35 (A) A    ->    40 (A) A      40 (A) B     
              -0.5778       -0.5778            0.0764        0.0764       
 -0.0856       35 (A) B      35 (A) A    ->    40 (A) B      40 (A) A     
              -0.5778       -0.5778            0.0764        0.0764       

 Computing CCSD intemediates for later calculations in double precision
 Finished.

Running a double precision version
           CCSD Lambda amplitudes will be solved using DIIS.
           Start     Size      MaxIter   EConv     LConv     
           3         7         100       1.00e-07  1.00e-05  
 ------------------------------------------------------------------------------
            Enorm      Ldiff       Comment
 ------------------------------------------------------------------------------
     1     6.15e-02   4.25e-02     
     2     1.97e-02   6.68e-03     
     3     9.41e-03   1.58e-03     
     4     4.82e-03   1.46e-03     Switched to DIIS steps.
     5     1.81e-03   1.05e-03     
     6     9.66e-04   3.83e-04     
     7     3.31e-04   1.48e-04     
     8     1.56e-04   2.37e-05     
     9     6.35e-05   1.08e-06     
    10     3.45e-05   3.50e-07     
    11     1.83e-05   2.28e-07     
    12     8.41e-06   1.24e-06     
    13     4.21e-06   3.24e-07     
    14     2.16e-06   2.14e-08     
    15     1.13e-06   8.08e-08     
    16     6.35e-07   1.33e-07     
    17     2.86e-07   7.64e-08     
    18     1.37e-07   2.65e-08     
    19     6.45e-08   5.39e-09     
 ------------------------------------------------------------------------------
                                   CCSD Lambda converged.

 Computing density matrices in double precision...
           Orbital response amplitudes will be solved using DIIS.
           Start     Size      MaxIter   EConv     LConv     
           3         7         100       1.00e-06  1.00e-06  
 ------------------------------------------------------------------------------
            Enorm      Ldiff       Comment
 ------------------------------------------------------------------------------
     1     1.01e-01   5.42e-03     
     2     9.31e-02   1.08e-03     
     3     1.28e-01   3.08e-02     
     4     1.08e-02   5.47e-02     Switched to DIIS steps.
     5     4.67e-03   2.97e-04     
     6     1.23e-03   2.78e-04     
     7     5.69e-04   2.10e-04     
     8     2.92e-04   8.85e-05     
     9     5.75e-05   6.99e-05     
    10     2.62e-05   7.38e-06     
    11     9.95e-06   1.47e-06     
    12     4.12e-06   1.58e-06     
    13     1.04e-06   6.02e-07     
    14     6.06e-07   1.31e-08     
 ------------------------------------------------------------------------------
                                   Orbital response converged.

 Computing density matrices... Done.
 CCSD calculation:   CPU 1486.57 s  wall 258.44 s

 Transferring MO TPDM to AO TPDM
 Transferring g2_o1o1o1o1
 Transferring g2_o1o1o1v1
 Transferring g2_o1o1v1v1
 Transferring g2_o1v1o1v1
 Transferring g2_o1v1v1v1
 Transferring g2_v1v1v1v1
 Adding separable TPDM
 Computing TPDM gradient
 --------------------------------------------------------
 2e gradient
  Atom          X               Y               Z
 --------------------------------------------------------
    1        -45.479069        9.641210        0.000000  
    2          3.393665      -23.186811       -0.000000  
    3         27.009774       -0.091259        0.000000  
    4         15.075630       13.636860       -0.000000  
 --------------------------------------------------------
 --------------------------------------------------------
 Final gradient
  Atom          X               Y               Z
 --------------------------------------------------------
    1        -45.479069        9.641210        0.000000  
    2          3.393665      -23.186811       -0.000000  
    3         27.009774       -0.091259        0.000000  
    4         15.075630       13.636860       -0.000000  
 --------------------------------------------------------
 Analytic gradient from two-electron contribution:   CPU 283.24 s  wall 87.84 s

 Total ccman2 time:   CPU 1825.29 s  wall 358.24 s


 --------------------------------------------------------------

                    Orbital Energies (a.u.)
 --------------------------------------------------------------

 Alpha MOs
 -- Occupied --
*******-180.923-169.730-169.728-169.728 -37.976 -33.166 -33.159
-33.159 -26.335 -24.350 -24.348 -24.348 -24.341 -24.341 -15.777
-15.714  -7.293  -5.529  -5.513  -5.512  -2.453  -2.446  -2.445
 -2.427  -2.427  -1.643  -1.420  -0.958  -0.847  -0.733  -0.717
 -0.704  -0.603  -0.578  -0.461  -0.415  -0.407
 -- Virtual --
 -0.007   0.076   0.133   0.153   0.168   0.172   0.198   0.231
  0.242   0.276   0.292   0.307   0.309   0.310   0.362   0.386
  0.415   0.505   0.560   0.560   0.585   0.596   0.652   0.741
  0.838   0.908   0.921   0.965   1.028   1.034   1.173   1.214
  1.448   1.494   1.507   1.538   1.559   1.637   1.671   1.901
  2.011   2.021   2.139   2.360   2.417   2.633   2.704   3.002
  3.040   3.343   3.972   4.053   4.176   4.192   4.225   4.286
  4.373   4.389   4.446   4.468   4.475   4.479   4.554   4.704
  4.806   4.963   5.443   6.488   6.499   6.527   6.910   6.973
  7.106  28.896  29.482  29.494  29.515  29.834  29.844  29.844
 29.874  29.950  36.493  37.136  68.740 130.542 130.550 130.577
154.2841912.203
 --------------------------------------------------------------

          Ground-State Mulliken Net Atomic Charges

     Atom                 Charge (a.u.)
  ----------------------------------------
      1 I                     0.161380
      2 N                     0.046260
      3 N                    -0.113944
      4 F                    -0.093697
  ----------------------------------------
  Sum of atomic charges =    -0.000000

 -----------------------------------------------------------------
                    Cartesian Multipole Moments
 -----------------------------------------------------------------
    Charge (ESU x 10^10)
                -0.0000
    Dipole Moment (Debye)
         X       1.8033      Y      -0.0299      Z       0.0000
       Tot       1.8035
    Quadrupole Moments (Debye-Ang)
        XX     -45.5256     XY      -2.1551     YY     -46.8990
        XZ      -0.0000     YZ      -0.0000     ZZ     -44.1374
    Octopole Moments (Debye-Ang^2)
       XXX      35.0612    XXY      -3.8936    XYY      10.2777
       YYY     -10.3420    XXZ       0.0000    XYZ       0.0000
       YYZ       0.0000    XZZ       4.4186    YZZ      -2.0325
       ZZZ      -0.0000
    Hexadecapole Moments (Debye-Ang^3)
      XXXX    -491.1979   XXXY       1.7760   XXYY    -105.9777
      XYYY      10.7515   YYYY    -130.0660   XXXZ      -0.0000
      XXYZ      -0.0000   XYYZ      -0.0000   YYYZ      -0.0000
      XXZZ     -86.1535   XYZZ       2.3092   YYZZ     -29.6911
      XZZZ       0.0000   YZZZ      -0.0000   ZZZZ     -52.8888
 -----------------------------------------------------------------
 DrvMan completing analytic gradient of the correlated energy
 Correlated dipole moment
            1
    1   0.7094548
    2  -0.0117827
    3   0.0000000
 Energy read as -7125.836731585
 Full Analytical Gradient: (in a.u., or Hartree/Bohr)
             1             2             3             4
    1   -0.00006531   -0.00047005    0.00043995    0.00009541
    2    0.00007591   -0.00054400    0.00031502    0.00015308
    3    0.00000000   -0.00000000    0.00000000   -0.00000000
 Gradient time:  CPU 1.43 s  wall 1.47 s
 ----------------------------------------------------------------
             Standard Nuclear Orientation (Angstroms)
    I     Atom           X                Y                Z
 ----------------------------------------------------------------
    1      I       0.7794068007    -0.0486757799    -0.0000000000
    2      N      -1.0683784938     1.0514102266     0.0010000000
    3      N      -2.1374604254     0.5119100007     0.0000000000
    4      F      -2.0964097780    -0.9292694732    -0.0000000000
 ----------------------------------------------------------------
 Nuclear Repulsion Energy =   301.0329354183 hartrees
 There are       38 alpha and       38 beta electrons

                       Distance Matrix (Angstroms)
             I (  1)   N (  2)   N (  3)
   N (  2)  2.150465
   N (  3)  2.970248  1.197496
   F (  4)  3.007618  2.231578  1.441764

 Requested basis set is 6-311++G(d,p)
 There are 42 shells and 128 basis functions
 A cutoff of  1.0D-14 yielded    813 shell pairs
 There are      7842 function pairs (      8857 Cartesian)
 Smallest overlap matrix eigenvalue = 1.96E-04
 Guess MOs from SCF MO coefficient file

 -----------------------------------------------------------------------
  General SCF calculation program by
  Eric Jon Sundstrom, Paul Horn, Yuezhi Mao, Dmitri Zuev, Alec White,
  David Stuck, Shaama M.S., Shane Yost, Joonho Lee, David Small,
  Daniel Levine, Susi Lehtola, Hugh Burton, Evgeny Epifanovsky
 -----------------------------------------------------------------------
 Hartree-Fock
 using 6 threads for integral computing
 -------------------------------------------------------
 OpenMP Integral computing Module                
 Release: version 2.0, May 2017, Q-Chem Inc. Pleasanton 
 -------------------------------------------------------
 A restricted SCF calculation will be
 performed using DIIS
 SCF converges when DIIS error is below 1.0e-08
 ---------------------------------------
  Cycle       Energy         DIIS error
 ---------------------------------------
    1   -7125.0583418144      2.25e-05  
    2   -7125.0583429872      6.67e-06  
    3   -7125.0583431283      4.19e-06  
    4   -7125.0583431720      1.31e-06  
    5   -7125.0583431827      6.38e-07  
    6   -7125.0583431860      3.06e-07  
    7   -7125.0583431869      1.31e-07  
    8   -7125.0583431871      3.65e-08  
    9   -7125.0583431871      1.82e-08  
   10   -7125.0583431870      8.02e-09  Convergence criterion met
 ---------------------------------------
 SCF time:   CPU 6.33s  wall 2.00s 
 SCF   energy in the final basis set =    -7125.0583431870
 Total energy in the final basis set =    -7125.0583431870


 ------------------------------------------------------------------------------

   CCMAN2: suite of methods based on coupled cluster
           and equation of motion theories.

   Components:
   * libvmm-1.3-trunk
     by Evgeny Epifanovsky, Ilya Kaliman.
   * libtensor-2.5-trunk
     by Evgeny Epifanovsky, Michael Wormit, Dmitry Zuev, Sam Manzer, 
        Ilya Kaliman.
   * libcc-2.5-trunk
     by Evgeny Epifanovsky, Arik Landau, Tomasz Kus, Kirill Khistyaev, 
        Dmitry Zuev, Prashant Manohar, Xintian Feng, Anna Krylov, 
        Matthew Goldey, Alec White, Thomas Jagau, Kaushik Nanda, 
        Anastasia Gunina, Alexander Kunitsa, Joonho Lee.

   CCMAN original authors:
   Anna I. Krylov, C. David Sherrill, Steven R. Gwaltney,
   Edward F. C. Byrd (2000)
   Sergey V. Levchenko, Lyudmila V. Slipchenko, Tao Wang,
   Ana-Maria C. Cristian (2003)
   Piotr A. Pieniazek, C. Melania Oana, Evgeny Epifanovsky (2007)
   Prashant Manohar (2009)

 ------------------------------------------------------------------------------


 Allocating and initializing 63808MB of RAM...
 Calculation will run on 6 cores.


 Alpha MOs, Restricted
 -- Occupied --                  
******* -180.92 -169.73 -169.73 -169.73  -37.98  -33.17  -33.16
  1 A     2 A     3 A     4 A     5 A     6 A     7 A     8 A                  
-33.159 -26.335 -24.350 -24.348 -24.348 -24.341 -24.341 -15.777
  9 A    10 A    11 A    12 A    13 A    14 A    15 A    16 A                  
-15.715  -7.292  -5.529  -5.513  -5.512  -2.453  -2.446  -2.445
 17 A    18 A    19 A    20 A    21 A    22 A    23 A    24 A                  
 -2.427  -2.427  -1.643  -1.420  -0.958  -0.847  -0.733  -0.717
 25 A    26 A    27 A    28 A    29 A    30 A    31 A    32 A                  
 -0.704  -0.603  -0.578  -0.461  -0.415  -0.407
 33 A    34 A    35 A    36 A    37 A    38 A                                  
 -- Virtual --                   
 -0.007   0.076   0.133   0.153   0.168   0.172   0.198   0.231
 39 A    40 A    41 A    42 A    43 A    44 A    45 A    46 A                  
  0.242   0.276   0.292   0.307   0.309   0.310   0.362   0.386
 47 A    48 A    49 A    50 A    51 A    52 A    53 A    54 A                  
  0.415   0.505   0.560   0.560   0.584   0.596   0.652   0.741
 55 A    56 A    57 A    58 A    59 A    60 A    61 A    62 A                  
  0.838   0.908   0.921   0.965   1.028   1.034   1.172   1.213
 63 A    64 A    65 A    66 A    67 A    68 A    69 A    70 A                  
  1.448   1.494   1.506   1.538   1.559   1.637   1.671   1.901
 71 A    72 A    73 A    74 A    75 A    76 A    77 A    78 A                  
  2.011   2.022   2.139   2.360   2.417   2.633   2.703   3.002
 79 A    80 A    81 A    82 A    83 A    84 A    85 A    86 A                  
  3.039   3.343   3.972   4.052   4.176   4.192   4.225   4.286
 87 A    88 A    89 A    90 A    91 A    92 A    93 A    94 A                  
  4.373   4.388   4.446   4.468   4.475   4.479   4.554   4.704
 95 A    96 A    97 A    98 A    99 A   100 A   101 A   102 A                  
  4.806   4.963   5.443   6.488   6.499   6.527   6.909   6.972
103 A   104 A   105 A   106 A   107 A   108 A   109 A   110 A                  
  7.106  28.896  29.482  29.494  29.515  29.834  29.844  29.844
111 A   112 A   113 A   114 A   115 A   116 A   117 A   118 A                  
 29.874  29.950  36.493  37.134  68.740 130.542 130.550 130.577
119 A   120 A   121 A   122 A   123 A   124 A   125 A   126 A                  
154.2841912.202
127 A   128 A                                                                  

 Beta MOs, Restricted
 -- Occupied --                  
******* -180.92 -169.73 -169.73 -169.73  -37.98  -33.17  -33.16
  1 A     2 A     3 A     4 A     5 A     6 A     7 A     8 A                  
-33.159 -26.335 -24.350 -24.348 -24.348 -24.341 -24.341 -15.777
  9 A    10 A    11 A    12 A    13 A    14 A    15 A    16 A                  
-15.715  -7.292  -5.529  -5.513  -5.512  -2.453  -2.446  -2.445
 17 A    18 A    19 A    20 A    21 A    22 A    23 A    24 A                  
 -2.427  -2.427  -1.643  -1.420  -0.958  -0.847  -0.733  -0.717
 25 A    26 A    27 A    28 A    29 A    30 A    31 A    32 A                  
 -0.704  -0.603  -0.578  -0.461  -0.415  -0.407
 33 A    34 A    35 A    36 A    37 A    38 A                                  
 -- Virtual --                   
 -0.007   0.076   0.133   0.153   0.168   0.172   0.198   0.231
 39 A    40 A    41 A    42 A    43 A    44 A    45 A    46 A                  
  0.242   0.276   0.292   0.307   0.309   0.310   0.362   0.386
 47 A    48 A    49 A    50 A    51 A    52 A    53 A    54 A                  
  0.415   0.505   0.560   0.560   0.584   0.596   0.652   0.741
 55 A    56 A    57 A    58 A    59 A    60 A    61 A    62 A                  
  0.838   0.908   0.921   0.965   1.028   1.034   1.172   1.213
 63 A    64 A    65 A    66 A    67 A    68 A    69 A    70 A                  
  1.448   1.494   1.506   1.538   1.559   1.637   1.671   1.901
 71 A    72 A    73 A    74 A    75 A    76 A    77 A    78 A                  
  2.011   2.022   2.139   2.360   2.417   2.633   2.703   3.002
 79 A    80 A    81 A    82 A    83 A    84 A    85 A    86 A                  
  3.039   3.343   3.972   4.052   4.176   4.192   4.225   4.286
 87 A    88 A    89 A    90 A    91 A    92 A    93 A    94 A                  
  4.373   4.388   4.446   4.468   4.475   4.479   4.554   4.704
 95 A    96 A    97 A    98 A    99 A   100 A   101 A   102 A                  
  4.806   4.963   5.443   6.488   6.499   6.527   6.909   6.972
103 A   104 A   105 A   106 A   107 A   108 A   109 A   110 A                  
  7.106  28.896  29.482  29.494  29.515  29.834  29.844  29.844
111 A   112 A   113 A   114 A   115 A   116 A   117 A   118 A                  
 29.874  29.950  36.493  37.134  68.740 130.542 130.550 130.577
119 A   120 A   121 A   122 A   123 A   124 A   125 A   126 A                  
154.2841912.202
127 A   128 A                                                                  

 Occupation and symmetry of molecular orbitals

 Point group: C1 (1 irreducible representation).

                           A     All 
 -------------------------------------
 All molecular orbitals:
  - Alpha                  128   128 
  - Beta                   128   128 
 -------------------------------------
 Alpha orbitals:
  - Frozen occupied        21    21  
  - Active occupied        17    17  
  - Active virtual         90    90  
  - Frozen virtual         0     0   
 -------------------------------------
 Beta orbitals:
  - Frozen occupied        21    21  
  - Active occupied        17    17  
  - Active virtual         90    90  
  - Frozen virtual         0     0   
 -------------------------------------

 Import integrals:   CPU 0.00 s  wall 0.00 s

 Import integrals:   CPU 52.94 s  wall 11.94 s

 MP2 amplitudes:   CPU 0.18 s  wall 0.14 s

Running a double precision version
           CCSD T amplitudes will be solved using DIIS.

           Start     Size      MaxIter   EConv     TConv     
           3         7         100       1.00e-07  1.00e-05  
 ------------------------------------------------------------------------------
           Energy (a.u.)   Ediff      Tdiff       Comment
 ------------------------------------------------------------------------------
         -7125.83490953                           
     1   -7125.80397578   3.09e-02   7.69e-01     
     2   -7125.83547423   3.15e-02   1.07e-01     
     3   -7125.83142857   4.05e-03   5.21e-02     
     4   -7125.83512153   3.69e-03   2.45e-02     Switched to DIIS steps.
     5   -7125.83647327   1.35e-03   1.35e-02     
     6   -7125.83666698   1.94e-04   4.25e-03     
     7   -7125.83670734   4.04e-05   2.11e-03     
     8   -7125.83672380   1.65e-05   8.46e-04     
     9   -7125.83673249   8.69e-06   4.33e-04     
    10   -7125.83673143   1.05e-06   1.17e-04     
    11   -7125.83673234   9.10e-07   5.24e-05     
    12   -7125.83673205   2.95e-07   3.23e-05     
    13   -7125.83673207   2.26e-08   1.16e-05     
    14   -7125.83673198   9.35e-08   5.29e-06     
 ------------------------------------------------------------------------------
         -7125.83673198                           CCSD T converged.

End of double precision
 SCF energy                 = -7125.05834319
 MP2 energy                 = -7125.83490953
 CCSD correlation energy     =    -0.77838879
 CCSD total energy           = -7125.83673198

 CCSD  T1^2 = 0.0228  T2^2 = 0.2597  Leading amplitudes:

 Amplitude    Orbitals with energies
  0.0436       36 (A) A                  ->    39 (A) A                   
              -0.4613                         -0.0072                     
  0.0436       36 (A) B                  ->    39 (A) B                   
              -0.4613                         -0.0072                     
  0.0354       34 (A) A                  ->    39 (A) A                   
              -0.6034                         -0.0072                     
  0.0354       34 (A) B                  ->    39 (A) B                   
              -0.6034                         -0.0072                     

 Amplitude    Orbitals with energies
 -0.0858       35 (A) A      35 (A) B    ->    40 (A) A      40 (A) B     
              -0.5777       -0.5777            0.0763        0.0763       
  0.0858       35 (A) A      35 (A) B    ->    40 (A) B      40 (A) A     
              -0.5777       -0.5777            0.0763        0.0763       
  0.0858       35 (A) B      35 (A) A    ->    40 (A) A      40 (A) B     
              -0.5777       -0.5777            0.0763        0.0763       
 -0.0858       35 (A) B      35 (A) A    ->    40 (A) B      40 (A) A     
              -0.5777       -0.5777            0.0763        0.0763       

 Computing CCSD intemediates for later calculations in double precision
 Finished.

Running a double precision version
           CCSD Lambda amplitudes will be solved using DIIS.
           Start     Size      MaxIter   EConv     LConv     
           3         7         100       1.00e-07  1.00e-05  
 ------------------------------------------------------------------------------
            Enorm      Ldiff       Comment
 ------------------------------------------------------------------------------
     1     6.15e-02   4.25e-02     
     2     1.97e-02   6.68e-03     
     3     9.41e-03   1.58e-03     
     4     4.82e-03   1.46e-03     Switched to DIIS steps.
     5     1.81e-03   1.05e-03     
     6     9.67e-04   3.84e-04     
     7     3.31e-04   1.48e-04     
     8     1.57e-04   2.37e-05     
     9     6.35e-05   1.07e-06     
    10     3.46e-05   3.45e-07     
    11     1.83e-05   2.26e-07     
    12     8.41e-06   1.24e-06     
    13     4.21e-06   3.24e-07     
    14     2.16e-06   2.06e-08     
    15     1.13e-06   8.05e-08     
    16     6.36e-07   1.33e-07     
    17     2.87e-07   7.64e-08     
    18     1.38e-07   2.65e-08     
    19     6.46e-08   5.39e-09     
 ------------------------------------------------------------------------------
                                   CCSD Lambda converged.

 Computing density matrices in double precision...
           Orbital response amplitudes will be solved using DIIS.
           Start     Size      MaxIter   EConv     LConv     
           3         7         100       1.00e-06  1.00e-06  
 ------------------------------------------------------------------------------
            Enorm      Ldiff       Comment
 ------------------------------------------------------------------------------
     1     1.01e-01   5.38e-03     
     2     9.33e-02   1.03e-03     
     3     1.28e-01   3.09e-02     
     4     1.08e-02   5.49e-02     Switched to DIIS steps.
     5     4.69e-03   2.97e-04     
     6     1.23e-03   2.82e-04     
     7     5.69e-04   2.10e-04     
     8     2.92e-04   8.88e-05     
     9     5.76e-05   6.99e-05     
    10     2.63e-05   7.37e-06     
    11     9.97e-06   1.46e-06     
    12     4.13e-06   1.58e-06     
    13     1.05e-06   6.02e-07     
    14     6.09e-07   1.34e-08     
 ------------------------------------------------------------------------------
                                   Orbital response converged.

 Computing density matrices... Done.
 CCSD calculation:   CPU 1488.29 s  wall 258.49 s

 Transferring MO TPDM to AO TPDM
 Transferring g2_o1o1o1o1
 Transferring g2_o1o1o1v1
 Transferring g2_o1o1v1v1
 Transferring g2_o1v1o1v1
 Transferring g2_o1v1v1v1
 Transferring g2_v1v1v1v1
 Adding separable TPDM
 Computing TPDM gradient
 --------------------------------------------------------
 2e gradient
  Atom          X               Y               Z
 --------------------------------------------------------
    1        -45.465650        9.647278        0.011433  
    2          3.400101      -23.202744       -0.024715  
    3         26.989379       -0.084137        0.011993  
    4         15.076170       13.639603        0.001289  
 --------------------------------------------------------
 --------------------------------------------------------
 Final gradient
  Atom          X               Y               Z
 --------------------------------------------------------
    1        -45.465650        9.647278        0.011433  
    2          3.400101      -23.202744       -0.024715  
    3         26.989379       -0.084137        0.011993  
    4         15.076170       13.639603        0.001289  
 --------------------------------------------------------
 Analytic gradient from two-electron contribution:   CPU 268.52 s  wall 82.33 s

 Total ccman2 time:   CPU 1818.71 s  wall 355.60 s


 --------------------------------------------------------------

                    Orbital Energies (a.u.)
 --------------------------------------------------------------

 Alpha MOs
 -- Occupied --
*******-180.923-169.730-169.728-169.728 -37.976 -33.166 -33.159
-33.159 -26.335 -24.350 -24.348 -24.348 -24.341 -24.341 -15.777
-15.715  -7.292  -5.529  -5.513  -5.512  -2.453  -2.446  -2.445
 -2.427  -2.427  -1.643  -1.420  -0.958  -0.847  -0.733  -0.717
 -0.704  -0.603  -0.578  -0.461  -0.415  -0.407
 -- Virtual --
 -0.007   0.076   0.133   0.153   0.168   0.172   0.198   0.231
  0.242   0.276   0.292   0.307   0.309   0.310   0.362   0.386
  0.415   0.505   0.560   0.560   0.584   0.596   0.652   0.741
  0.838   0.908   0.921   0.965   1.028   1.034   1.172   1.213
  1.448   1.494   1.506   1.538   1.559   1.637   1.671   1.901
  2.011   2.022   2.139   2.360   2.417   2.633   2.703   3.002
  3.039   3.343   3.972   4.052   4.176   4.192   4.225   4.286
  4.373   4.388   4.446   4.468   4.475   4.479   4.554   4.704
  4.806   4.963   5.443   6.488   6.499   6.527   6.909   6.972
  7.106  28.896  29.482  29.494  29.515  29.834  29.844  29.844
 29.874  29.950  36.493  37.134  68.740 130.542 130.550 130.577
154.2841912.202
 --------------------------------------------------------------

          Ground-State Mulliken Net Atomic Charges

     Atom                 Charge (a.u.)
  ----------------------------------------
      1 I                     0.161027
      2 N                     0.046401
      3 N                    -0.114041
      4 F                    -0.093388
  ----------------------------------------
  Sum of atomic charges =    -0.000000

 -----------------------------------------------------------------
                    Cartesian Multipole Moments
 -----------------------------------------------------------------
    Charge (ESU x 10^10)
                -0.0000
    Dipole Moment (Debye)
         X       1.8008      Y      -0.0313      Z      -0.0005
       Tot       1.8010
    Quadrupole Moments (Debye-Ang)
        XX     -45.5267     XY      -2.1530     YY     -46.8976
        XZ      -0.0023     YZ      -0.0003     ZZ     -44.1397
    Octopole Moments (Debye-Ang^2)
       XXX      35.0516    XXY      -3.9102    XYY      10.2768
       YYY     -10.3666    XXZ      -0.0082    XYZ       0.0023
       YYZ      -0.0080    XZZ       4.4193    YZZ      -2.0394
       ZZZ      -0.0155
    Hexadecapole Moments (Debye-Ang^3)
      XXXX    -491.2236   XXXY       1.8154   XXYY    -105.9827
      XYYY      10.7796   YYYY    -130.1382   XXXZ       0.0031
      XXYZ      -0.0042   XYYZ       0.0063   YYYZ      -0.0211
      XXZZ     -86.1589   XYZZ       2.3172   YYZZ     -29.7032
      XZZZ       0.0132   YZZZ      -0.0159   ZZZZ     -52.8950
 -----------------------------------------------------------------
 DrvMan completing analytic gradient of the correlated energy
 Correlated dipole moment
            1
    1   0.7084756
    2  -0.0122974
    3  -0.0001828
 Energy read as -7125.836731978
 Full Analytical Gradient: (in a.u., or Hartree/Bohr)
             1             2             3             4
    1   -0.00002440    0.00004714   -0.00001004   -0.00001270
    2   -0.00000230    0.00006103   -0.00003461   -0.00002412
    3   -0.00002750    0.00007361   -0.00008432    0.00003821
 Gradient time:  CPU 1.42 s  wall 1.45 s
 ----------------------------------------------------------------
             Standard Nuclear Orientation (Angstroms)
    I     Atom           X                Y                Z
 ----------------------------------------------------------------
    1      I       0.7794068007    -0.0486757799    -0.0000000000
    2      N      -1.0683784938     1.0514102266     0.0000000000
    3      N      -2.1364604254     0.5119100007     0.0000000000
    4      F      -2.0964097780    -0.9292694732    -0.0000000000
 ----------------------------------------------------------------
 Nuclear Repulsion Energy =   301.0714192371 hartrees
 There are       38 alpha and       38 beta electrons

                       Distance Matrix (Angstroms)
             I (  1)   N (  2)   N (  3)
   N (  2)  2.150465
   N (  3)  2.969266  1.196603
   F (  4)  3.007618  2.231578  1.441736

 Requested basis set is 6-311++G(d,p)
 There are 42 shells and 128 basis functions
 A cutoff of  1.0D-14 yielded    813 shell pairs
 There are      7842 function pairs (      8857 Cartesian)
 Smallest overlap matrix eigenvalue = 1.95E-04
 Guess MOs from SCF MO coefficient file

 -----------------------------------------------------------------------
  General SCF calculation program by
  Eric Jon Sundstrom, Paul Horn, Yuezhi Mao, Dmitri Zuev, Alec White,
  David Stuck, Shaama M.S., Shane Yost, Joonho Lee, David Small,
  Daniel Levine, Susi Lehtola, Hugh Burton, Evgeny Epifanovsky
 -----------------------------------------------------------------------
 Hartree-Fock
 using 6 threads for integral computing
 -------------------------------------------------------
 OpenMP Integral computing Module                
 Release: version 2.0, May 2017, Q-Chem Inc. Pleasanton 
 -------------------------------------------------------
 A restricted SCF calculation will be
 performed using DIIS
 SCF converges when DIIS error is below 1.0e-08
 ---------------------------------------
  Cycle       Energy         DIIS error
 ---------------------------------------
    1   -7125.0584296494      2.69e-05  
    2   -7125.0584311510      7.59e-06  
    3   -7125.0584313255      4.55e-06  
    4   -7125.0584313767      1.50e-06  
    5   -7125.0584313874      6.77e-07  
    6   -7125.0584313908      3.30e-07  
    7   -7125.0584313917      1.54e-07  
    8   -7125.0584313919      4.96e-08  
    9   -7125.0584313919      2.06e-08  
   10   -7125.0584313921      9.49e-09  Convergence criterion met
 ---------------------------------------
 SCF time:   CPU 6.37s  wall 2.00s 
 SCF   energy in the final basis set =    -7125.0584313921
 Total energy in the final basis set =    -7125.0584313921


 ------------------------------------------------------------------------------

   CCMAN2: suite of methods based on coupled cluster
           and equation of motion theories.

   Components:
   * libvmm-1.3-trunk
     by Evgeny Epifanovsky, Ilya Kaliman.
   * libtensor-2.5-trunk
     by Evgeny Epifanovsky, Michael Wormit, Dmitry Zuev, Sam Manzer, 
        Ilya Kaliman.
   * libcc-2.5-trunk
     by Evgeny Epifanovsky, Arik Landau, Tomasz Kus, Kirill Khistyaev, 
        Dmitry Zuev, Prashant Manohar, Xintian Feng, Anna Krylov, 
        Matthew Goldey, Alec White, Thomas Jagau, Kaushik Nanda, 
        Anastasia Gunina, Alexander Kunitsa, Joonho Lee.

   CCMAN original authors:
   Anna I. Krylov, C. David Sherrill, Steven R. Gwaltney,
   Edward F. C. Byrd (2000)
   Sergey V. Levchenko, Lyudmila V. Slipchenko, Tao Wang,
   Ana-Maria C. Cristian (2003)
   Piotr A. Pieniazek, C. Melania Oana, Evgeny Epifanovsky (2007)
   Prashant Manohar (2009)

 ------------------------------------------------------------------------------


 Allocating and initializing 63808MB of RAM...
 Calculation will run on 6 cores.


 Alpha MOs, Restricted
 -- Occupied --                  
******* -180.92 -169.73 -169.73 -169.73  -37.98  -33.17  -33.16
  1 A     2 A     3 A     4 A     5 A     6 A     7 A     8 A                  
-33.159 -26.335 -24.350 -24.348 -24.348 -24.341 -24.341 -15.777
  9 A    10 A    11 A    12 A    13 A    14 A    15 A    16 A                  
-15.714  -7.292  -5.529  -5.513  -5.512  -2.453  -2.446  -2.445
 17 A    18 A    19 A    20 A    21 A    22 A    23 A    24 A                  
 -2.427  -2.427  -1.643  -1.420  -0.958  -0.847  -0.733  -0.717
 25 A    26 A    27 A    28 A    29 A    30 A    31 A    32 A                  
 -0.704  -0.604  -0.578  -0.461  -0.415  -0.407
 33 A    34 A    35 A    36 A    37 A    38 A                                  
 -- Virtual --                   
 -0.007   0.077   0.133   0.153   0.168   0.172   0.198   0.231
 39 A    40 A    41 A    42 A    43 A    44 A    45 A    46 A                  
  0.242   0.276   0.292   0.307   0.309   0.310   0.362   0.386
 47 A    48 A    49 A    50 A    51 A    52 A    53 A    54 A                  
  0.415   0.505   0.560   0.561   0.584   0.596   0.652   0.741
 55 A    56 A    57 A    58 A    59 A    60 A    61 A    62 A                  
  0.838   0.908   0.920   0.965   1.028   1.034   1.173   1.213
 63 A    64 A    65 A    66 A    67 A    68 A    69 A    70 A                  
  1.448   1.494   1.506   1.538   1.559   1.637   1.671   1.901
 71 A    72 A    73 A    74 A    75 A    76 A    77 A    78 A                  
  2.011   2.021   2.139   2.360   2.417   2.633   2.704   3.003
 79 A    80 A    81 A    82 A    83 A    84 A    85 A    86 A                  
  3.041   3.344   3.972   4.053   4.176   4.192   4.225   4.287
 87 A    88 A    89 A    90 A    91 A    92 A    93 A    94 A                  
  4.373   4.389   4.446   4.468   4.475   4.479   4.554   4.704
 95 A    96 A    97 A    98 A    99 A   100 A   101 A   102 A                  
  4.806   4.963   5.443   6.488   6.499   6.527   6.910   6.972
103 A   104 A   105 A   106 A   107 A   108 A   109 A   110 A                  
  7.106  28.896  29.482  29.494  29.515  29.834  29.844  29.844
111 A   112 A   113 A   114 A   115 A   116 A   117 A   118 A                  
 29.874  29.950  36.493  37.138  68.740 130.542 130.550 130.577
119 A   120 A   121 A   122 A   123 A   124 A   125 A   126 A                  
154.2841912.202
127 A   128 A                                                                  

 Beta MOs, Restricted
 -- Occupied --                  
******* -180.92 -169.73 -169.73 -169.73  -37.98  -33.17  -33.16
  1 A     2 A     3 A     4 A     5 A     6 A     7 A     8 A                  
-33.159 -26.335 -24.350 -24.348 -24.348 -24.341 -24.341 -15.777
  9 A    10 A    11 A    12 A    13 A    14 A    15 A    16 A                  
-15.714  -7.292  -5.529  -5.513  -5.512  -2.453  -2.446  -2.445
 17 A    18 A    19 A    20 A    21 A    22 A    23 A    24 A                  
 -2.427  -2.427  -1.643  -1.420  -0.958  -0.847  -0.733  -0.717
 25 A    26 A    27 A    28 A    29 A    30 A    31 A    32 A                  
 -0.704  -0.604  -0.578  -0.461  -0.415  -0.407
 33 A    34 A    35 A    36 A    37 A    38 A                                  
 -- Virtual --                   
 -0.007   0.077   0.133   0.153   0.168   0.172   0.198   0.231
 39 A    40 A    41 A    42 A    43 A    44 A    45 A    46 A                  
  0.242   0.276   0.292   0.307   0.309   0.310   0.362   0.386
 47 A    48 A    49 A    50 A    51 A    52 A    53 A    54 A                  
  0.415   0.505   0.560   0.561   0.584   0.596   0.652   0.741
 55 A    56 A    57 A    58 A    59 A    60 A    61 A    62 A                  
  0.838   0.908   0.920   0.965   1.028   1.034   1.173   1.213
 63 A    64 A    65 A    66 A    67 A    68 A    69 A    70 A                  
  1.448   1.494   1.506   1.538   1.559   1.637   1.671   1.901
 71 A    72 A    73 A    74 A    75 A    76 A    77 A    78 A                  
  2.011   2.021   2.139   2.360   2.417   2.633   2.704   3.003
 79 A    80 A    81 A    82 A    83 A    84 A    85 A    86 A                  
  3.041   3.344   3.972   4.053   4.176   4.192   4.225   4.287
 87 A    88 A    89 A    90 A    91 A    92 A    93 A    94 A                  
  4.373   4.389   4.446   4.468   4.475   4.479   4.554   4.704
 95 A    96 A    97 A    98 A    99 A   100 A   101 A   102 A                  
  4.806   4.963   5.443   6.488   6.499   6.527   6.910   6.972
103 A   104 A   105 A   106 A   107 A   108 A   109 A   110 A                  
  7.106  28.896  29.482  29.494  29.515  29.834  29.844  29.844
111 A   112 A   113 A   114 A   115 A   116 A   117 A   118 A                  
 29.874  29.950  36.493  37.138  68.740 130.542 130.550 130.577
119 A   120 A   121 A   122 A   123 A   124 A   125 A   126 A                  
154.2841912.202
127 A   128 A                                                                  

 Occupation and symmetry of molecular orbitals

 Point group: C1 (1 irreducible representation).

                           A     All 
 -------------------------------------
 All molecular orbitals:
  - Alpha                  128   128 
  - Beta                   128   128 
 -------------------------------------
 Alpha orbitals:
  - Frozen occupied        21    21  
  - Active occupied        17    17  
  - Active virtual         90    90  
  - Frozen virtual         0     0   
 -------------------------------------
 Beta orbitals:
  - Frozen occupied        21    21  
  - Active occupied        17    17  
  - Active virtual         90    90  
  - Frozen virtual         0     0   
 -------------------------------------

 Import integrals:   CPU 0.00 s  wall 0.00 s

 Import integrals:   CPU 50.46 s  wall 10.21 s

 MP2 amplitudes:   CPU 0.18 s  wall 0.14 s

Running a double precision version
           CCSD T amplitudes will be solved using DIIS.

           Start     Size      MaxIter   EConv     TConv     
           3         7         100       1.00e-07  1.00e-05  
 ------------------------------------------------------------------------------
           Energy (a.u.)   Ediff      Tdiff       Comment
 ------------------------------------------------------------------------------
         -7125.83489878                           
     1   -7125.80399758   3.09e-02   7.68e-01     
     2   -7125.83547193   3.15e-02   1.07e-01     
     3   -7125.83143138   4.04e-03   5.21e-02     
     4   -7125.83512091   3.69e-03   2.45e-02     Switched to DIIS steps.
     5   -7125.83647196   1.35e-03   1.35e-02     
     6   -7125.83666558   1.94e-04   4.25e-03     
     7   -7125.83670605   4.05e-05   2.11e-03     
     8   -7125.83672252   1.65e-05   8.48e-04     
     9   -7125.83673122   8.69e-06   4.33e-04     
    10   -7125.83673016   1.06e-06   1.17e-04     
    11   -7125.83673107   9.14e-07   5.24e-05     
    12   -7125.83673077   2.97e-07   3.24e-05     
    13   -7125.83673080   2.25e-08   1.17e-05     
    14   -7125.83673070   9.39e-08   5.29e-06     
 ------------------------------------------------------------------------------
         -7125.83673070                           CCSD T converged.

End of double precision
 SCF energy                 = -7125.05843139
 MP2 energy                 = -7125.83489878
 CCSD correlation energy     =    -0.77829931
 CCSD total energy           = -7125.83673070

 CCSD  T1^2 = 0.0228  T2^2 = 0.2596  Leading amplitudes:

 Amplitude    Orbitals with energies
  0.0436       36 (A) A                  ->    39 (A) A                   
              -0.4611                         -0.0073                     
  0.0436       36 (A) B                  ->    39 (A) B                   
              -0.4611                         -0.0073                     
  0.0354       34 (A) A                  ->    39 (A) A                   
              -0.6035                         -0.0073                     
  0.0354       34 (A) B                  ->    39 (A) B                   
              -0.6035                         -0.0073                     

 Amplitude    Orbitals with energies
 -0.0855       35 (A) A      35 (A) B    ->    40 (A) A      40 (A) B     
              -0.5780       -0.5780            0.0766        0.0766       
  0.0855       35 (A) A      35 (A) B    ->    40 (A) B      40 (A) A     
              -0.5780       -0.5780            0.0766        0.0766       
  0.0855       35 (A) B      35 (A) A    ->    40 (A) A      40 (A) B     
              -0.5780       -0.5780            0.0766        0.0766       
 -0.0855       35 (A) B      35 (A) A    ->    40 (A) B      40 (A) A     
              -0.5780       -0.5780            0.0766        0.0766       

 Computing CCSD intemediates for later calculations in double precision
 Finished.

Running a double precision version
           CCSD Lambda amplitudes will be solved using DIIS.
           Start     Size      MaxIter   EConv     LConv     
           3         7         100       1.00e-07  1.00e-05  
 ------------------------------------------------------------------------------
            Enorm      Ldiff       Comment
 ------------------------------------------------------------------------------
     1     6.15e-02   4.25e-02     
     2     1.97e-02   6.68e-03     
     3     9.41e-03   1.58e-03     
     4     4.82e-03   1.46e-03     Switched to DIIS steps.
     5     1.81e-03   1.05e-03     
     6     9.67e-04   3.84e-04     
     7     3.31e-04   1.48e-04     
     8     1.57e-04   2.38e-05     
     9     6.36e-05   1.14e-06     
    10     3.46e-05   3.75e-07     
    11     1.83e-05   2.40e-07     
    12     8.42e-06   1.25e-06     
    13     4.21e-06   3.25e-07     
    14     2.17e-06   2.15e-08     
    15     1.13e-06   8.12e-08     
    16     6.37e-07   1.33e-07     
    17     2.87e-07   7.66e-08     
    18     1.38e-07   2.65e-08     
    19     6.47e-08   5.40e-09     
 ------------------------------------------------------------------------------
                                   CCSD Lambda converged.

 Computing density matrices in double precision...
           Orbital response amplitudes will be solved using DIIS.
           Start     Size      MaxIter   EConv     LConv     
           3         7         100       1.00e-06  1.00e-06  
 ------------------------------------------------------------------------------
            Enorm      Ldiff       Comment
 ------------------------------------------------------------------------------
     1     1.01e-01   5.43e-03     
     2     9.31e-02   1.07e-03     
     3     1.28e-01   3.08e-02     
     4     1.08e-02   5.47e-02     Switched to DIIS steps.
     5     4.67e-03   3.00e-04     
     6     1.23e-03   2.78e-04     
     7     5.69e-04   2.10e-04     
     8     2.92e-04   8.90e-05     
     9     5.75e-05   7.00e-05     
    10     2.63e-05   7.38e-06     
    11     9.99e-06   1.47e-06     
    12     4.14e-06   1.58e-06     
    13     1.05e-06   6.02e-07     
    14     6.11e-07   1.27e-08     
 ------------------------------------------------------------------------------
                                   Orbital response converged.

 Computing density matrices... Done.
 CCSD calculation:   CPU 1490.11 s  wall 259.30 s

 Transferring MO TPDM to AO TPDM
 Transferring g2_o1o1o1o1
 Transferring g2_o1o1o1v1
 Transferring g2_o1o1v1v1
 Transferring g2_o1v1o1v1
 Transferring g2_o1v1v1v1
 Transferring g2_v1v1v1v1
 Adding separable TPDM
 Computing TPDM gradient
 --------------------------------------------------------
 2e gradient
  Atom          X               Y               Z
 --------------------------------------------------------
    1        -45.468343        9.647525       -0.000002  
    2          3.385530      -23.219830        0.000006  
    3         26.998234       -0.066341       -0.000003  
    4         15.084579       13.638646       -0.000000  
 --------------------------------------------------------
 --------------------------------------------------------
 Final gradient
  Atom          X               Y               Z
 --------------------------------------------------------
    1        -45.468343        9.647525       -0.000002  
    2          3.385530      -23.219830        0.000006  
    3         26.998234       -0.066341       -0.000003  
    4         15.084579       13.638646       -0.000000  
 --------------------------------------------------------
 Analytic gradient from two-electron contribution:   CPU 281.77 s  wall 87.70 s

 Total ccman2 time:   CPU 1832.78 s  wall 360.60 s


 --------------------------------------------------------------

                    Orbital Energies (a.u.)
 --------------------------------------------------------------

 Alpha MOs
 -- Occupied --
*******-180.923-169.730-169.728-169.728 -37.976 -33.166 -33.159
-33.159 -26.335 -24.350 -24.348 -24.348 -24.341 -24.341 -15.777
-15.714  -7.292  -5.529  -5.513  -5.512  -2.453  -2.446  -2.445
 -2.427  -2.427  -1.643  -1.420  -0.958  -0.847  -0.733  -0.717
 -0.704  -0.604  -0.578  -0.461  -0.415  -0.407
 -- Virtual --
 -0.007   0.077   0.133   0.153   0.168   0.172   0.198   0.231
  0.242   0.276   0.292   0.307   0.309   0.310   0.362   0.386
  0.415   0.505   0.560   0.561   0.584   0.596   0.652   0.741
  0.838   0.908   0.920   0.965   1.028   1.034   1.173   1.213
  1.448   1.494   1.506   1.538   1.559   1.637   1.671   1.901
  2.011   2.021   2.139   2.360   2.417   2.633   2.704   3.003
  3.041   3.344   3.972   4.053   4.176   4.192   4.225   4.287
  4.373   4.389   4.446   4.468   4.475   4.479   4.554   4.704
  4.806   4.963   5.443   6.488   6.499   6.527   6.910   6.972
  7.106  28.896  29.482  29.494  29.515  29.834  29.844  29.844
 29.874  29.950  36.493  37.138  68.740 130.542 130.550 130.577
154.2841912.202
 --------------------------------------------------------------

          Ground-State Mulliken Net Atomic Charges

     Atom                 Charge (a.u.)
  ----------------------------------------
      1 I                     0.160797
      2 N                     0.046961
      3 N                    -0.114423
      4 F                    -0.093335
  ----------------------------------------
  Sum of atomic charges =    -0.000000

 -----------------------------------------------------------------
                    Cartesian Multipole Moments
 -----------------------------------------------------------------
    Charge (ESU x 10^10)
                -0.0000
    Dipole Moment (Debye)
         X       1.8004      Y      -0.0294      Z       0.0000
       Tot       1.8006
    Quadrupole Moments (Debye-Ang)
        XX     -45.5311     XY      -2.1555     YY     -46.8935
        XZ      -0.0000     YZ       0.0000     ZZ     -44.1382
    Octopole Moments (Debye-Ang^2)
       XXX      35.0374    XXY      -3.9065    XYY      10.2662
       YYY     -10.3559    XXZ      -0.0000    XYZ       0.0000
       YYZ       0.0000    XZZ       4.4097    YZZ      -2.0365
       ZZZ      -0.0000
    Hexadecapole Moments (Debye-Ang^3)
      XXXX    -491.1076   XXXY       1.7949   XXYY    -105.9509
      XYYY      10.7580   YYYY    -130.1163   XXXZ      -0.0000
      XXYZ       0.0000   XYYZ      -0.0000   YYYZ       0.0000
      XXZZ     -86.1324   XYZZ       2.3099   YYZZ     -29.6999
      XZZZ      -0.0000   YZZZ       0.0000   ZZZZ     -52.8937
 -----------------------------------------------------------------
 DrvMan completing analytic gradient of the correlated energy
 Correlated dipole moment
            1
    1   0.7083127
    2  -0.0115643
    3   0.0000002
 Energy read as -7125.836730702
 Full Analytical Gradient: (in a.u., or Hartree/Bohr)
             1             2             3             4
    1   -0.00013266   -0.00116555    0.00142682   -0.00012862
    2    0.00001521   -0.00039045    0.00028198    0.00009326
    3    0.00000001   -0.00000005    0.00000005   -0.00000002
 Gradient time:  CPU 1.45 s  wall 1.48 s
 ----------------------------------------------------------------
             Standard Nuclear Orientation (Angstroms)
    I     Atom           X                Y                Z
 ----------------------------------------------------------------
    1      I       0.7794068007    -0.0486757799    -0.0000000000
    2      N      -1.0683784938     1.0514102266     0.0000000000
    3      N      -2.1384604254     0.5119100007     0.0000000000
    4      F      -2.0964097780    -0.9292694732    -0.0000000000
 ----------------------------------------------------------------
 Nuclear Repulsion Energy =   300.9945135326 hartrees
 There are       38 alpha and       38 beta electrons

                       Distance Matrix (Angstroms)
             I (  1)   N (  2)   N (  3)
   N (  2)  2.150465
   N (  3)  2.971230  1.198389
   F (  4)  3.007618  2.231578  1.441793

 Requested basis set is 6-311++G(d,p)
 There are 42 shells and 128 basis functions
 A cutoff of  1.0D-14 yielded    813 shell pairs
 There are      7842 function pairs (      8857 Cartesian)
 Smallest overlap matrix eigenvalue = 1.96E-04
 Guess MOs from SCF MO coefficient file

 -----------------------------------------------------------------------
  General SCF calculation program by
  Eric Jon Sundstrom, Paul Horn, Yuezhi Mao, Dmitri Zuev, Alec White,
  David Stuck, Shaama M.S., Shane Yost, Joonho Lee, David Small,
  Daniel Levine, Susi Lehtola, Hugh Burton, Evgeny Epifanovsky
 -----------------------------------------------------------------------
 Hartree-Fock
 using 6 threads for integral computing
 -------------------------------------------------------
 OpenMP Integral computing Module                
 Release: version 2.0, May 2017, Q-Chem Inc. Pleasanton 
 -------------------------------------------------------
 A restricted SCF calculation will be
 performed using DIIS
 SCF converges when DIIS error is below 1.0e-08
 ---------------------------------------
  Cycle       Energy         DIIS error
 ---------------------------------------
    1   -7125.0582481407      4.45e-05  
    2   -7125.0582517184      1.29e-05  
    3   -7125.0582521100      7.67e-06  
    4   -7125.0582522355      2.24e-06  
    5   -7125.0582522525      8.90e-07  
    6   -7125.0582522568      3.99e-07  
    7   -7125.0582522576      1.73e-07  
    8   -7125.0582522578      6.53e-08  
    9   -7125.0582522578      2.53e-08  
   10   -7125.0582522579      1.11e-08  
   11   -7125.0582522578      3.78e-09  Convergence criterion met
 ---------------------------------------
 SCF time:   CPU 6.76s  wall 2.00s 
 SCF   energy in the final basis set =    -7125.0582522578
 Total energy in the final basis set =    -7125.0582522578


 ------------------------------------------------------------------------------

   CCMAN2: suite of methods based on coupled cluster
           and equation of motion theories.

   Components:
   * libvmm-1.3-trunk
     by Evgeny Epifanovsky, Ilya Kaliman.
   * libtensor-2.5-trunk
     by Evgeny Epifanovsky, Michael Wormit, Dmitry Zuev, Sam Manzer, 
        Ilya Kaliman.
   * libcc-2.5-trunk
     by Evgeny Epifanovsky, Arik Landau, Tomasz Kus, Kirill Khistyaev, 
        Dmitry Zuev, Prashant Manohar, Xintian Feng, Anna Krylov, 
        Matthew Goldey, Alec White, Thomas Jagau, Kaushik Nanda, 
        Anastasia Gunina, Alexander Kunitsa, Joonho Lee.

   CCMAN original authors:
   Anna I. Krylov, C. David Sherrill, Steven R. Gwaltney,
   Edward F. C. Byrd (2000)
   Sergey V. Levchenko, Lyudmila V. Slipchenko, Tao Wang,
   Ana-Maria C. Cristian (2003)
   Piotr A. Pieniazek, C. Melania Oana, Evgeny Epifanovsky (2007)
   Prashant Manohar (2009)

 ------------------------------------------------------------------------------


 Allocating and initializing 63808MB of RAM...
 Calculation will run on 6 cores.


 Alpha MOs, Restricted
 -- Occupied --                  
******* -180.92 -169.73 -169.73 -169.73  -37.98  -33.17  -33.16
  1 A     2 A     3 A     4 A     5 A     6 A     7 A     8 A                  
-33.159 -26.335 -24.350 -24.348 -24.348 -24.341 -24.341 -15.777
  9 A    10 A    11 A    12 A    13 A    14 A    15 A    16 A                  
-15.715  -7.292  -5.529  -5.513  -5.512  -2.453  -2.446  -2.445
 17 A    18 A    19 A    20 A    21 A    22 A    23 A    24 A                  
 -2.427  -2.427  -1.643  -1.419  -0.958  -0.847  -0.733  -0.717
 25 A    26 A    27 A    28 A    29 A    30 A    31 A    32 A                  
 -0.704  -0.603  -0.577  -0.461  -0.415  -0.407
 33 A    34 A    35 A    36 A    37 A    38 A                                  
 -- Virtual --                   
 -0.007   0.076   0.133   0.153   0.168   0.172   0.198   0.231
 39 A    40 A    41 A    42 A    43 A    44 A    45 A    46 A                  
  0.242   0.276   0.292   0.307   0.309   0.310   0.362   0.386
 47 A    48 A    49 A    50 A    51 A    52 A    53 A    54 A                  
  0.415   0.504   0.560   0.560   0.584   0.596   0.651   0.741
 55 A    56 A    57 A    58 A    59 A    60 A    61 A    62 A                  
  0.838   0.908   0.921   0.965   1.027   1.033   1.172   1.213
 63 A    64 A    65 A    66 A    67 A    68 A    69 A    70 A                  
  1.448   1.494   1.507   1.538   1.559   1.637   1.670   1.900
 71 A    72 A    73 A    74 A    75 A    76 A    77 A    78 A                  
  2.011   2.022   2.139   2.360   2.416   2.632   2.702   3.001
 79 A    80 A    81 A    82 A    83 A    84 A    85 A    86 A                  
  3.038   3.342   3.972   4.052   4.176   4.192   4.225   4.286
 87 A    88 A    89 A    90 A    91 A    92 A    93 A    94 A                  
  4.373   4.387   4.446   4.468   4.475   4.479   4.554   4.704
 95 A    96 A    97 A    98 A    99 A   100 A   101 A   102 A                  
  4.806   4.964   5.443   6.488   6.499   6.527   6.909   6.972
103 A   104 A   105 A   106 A   107 A   108 A   109 A   110 A                  
  7.105  28.896  29.482  29.494  29.515  29.834  29.844  29.844
111 A   112 A   113 A   114 A   115 A   116 A   117 A   118 A                  
 29.874  29.950  36.493  37.130  68.740 130.542 130.550 130.577
119 A   120 A   121 A   122 A   123 A   124 A   125 A   126 A                  
154.2831912.202
127 A   128 A                                                                  

 Beta MOs, Restricted
 -- Occupied --                  
******* -180.92 -169.73 -169.73 -169.73  -37.98  -33.17  -33.16
  1 A     2 A     3 A     4 A     5 A     6 A     7 A     8 A                  
-33.159 -26.335 -24.350 -24.348 -24.348 -24.341 -24.341 -15.777
  9 A    10 A    11 A    12 A    13 A    14 A    15 A    16 A                  
-15.715  -7.292  -5.529  -5.513  -5.512  -2.453  -2.446  -2.445
 17 A    18 A    19 A    20 A    21 A    22 A    23 A    24 A                  
 -2.427  -2.427  -1.643  -1.419  -0.958  -0.847  -0.733  -0.717
 25 A    26 A    27 A    28 A    29 A    30 A    31 A    32 A                  
 -0.704  -0.603  -0.577  -0.461  -0.415  -0.407
 33 A    34 A    35 A    36 A    37 A    38 A                                  
 -- Virtual --                   
 -0.007   0.076   0.133   0.153   0.168   0.172   0.198   0.231
 39 A    40 A    41 A    42 A    43 A    44 A    45 A    46 A                  
  0.242   0.276   0.292   0.307   0.309   0.310   0.362   0.386
 47 A    48 A    49 A    50 A    51 A    52 A    53 A    54 A                  
  0.415   0.504   0.560   0.560   0.584   0.596   0.651   0.741
 55 A    56 A    57 A    58 A    59 A    60 A    61 A    62 A                  
  0.838   0.908   0.921   0.965   1.027   1.033   1.172   1.213
 63 A    64 A    65 A    66 A    67 A    68 A    69 A    70 A                  
  1.448   1.494   1.507   1.538   1.559   1.637   1.670   1.900
 71 A    72 A    73 A    74 A    75 A    76 A    77 A    78 A                  
  2.011   2.022   2.139   2.360   2.416   2.632   2.702   3.001
 79 A    80 A    81 A    82 A    83 A    84 A    85 A    86 A                  
  3.038   3.342   3.972   4.052   4.176   4.192   4.225   4.286
 87 A    88 A    89 A    90 A    91 A    92 A    93 A    94 A                  
  4.373   4.387   4.446   4.468   4.475   4.479   4.554   4.704
 95 A    96 A    97 A    98 A    99 A   100 A   101 A   102 A                  
  4.806   4.964   5.443   6.488   6.499   6.527   6.909   6.972
103 A   104 A   105 A   106 A   107 A   108 A   109 A   110 A                  
  7.105  28.896  29.482  29.494  29.515  29.834  29.844  29.844
111 A   112 A   113 A   114 A   115 A   116 A   117 A   118 A                  
 29.874  29.950  36.493  37.130  68.740 130.542 130.550 130.577
119 A   120 A   121 A   122 A   123 A   124 A   125 A   126 A                  
154.2831912.202
127 A   128 A                                                                  

 Occupation and symmetry of molecular orbitals

 Point group: C1 (1 irreducible representation).

                           A     All 
 -------------------------------------
 All molecular orbitals:
  - Alpha                  128   128 
  - Beta                   128   128 
 -------------------------------------
 Alpha orbitals:
  - Frozen occupied        21    21  
  - Active occupied        17    17  
  - Active virtual         90    90  
  - Frozen virtual         0     0   
 -------------------------------------
 Beta orbitals:
  - Frozen occupied        21    21  
  - Active occupied        17    17  
  - Active virtual         90    90  
  - Frozen virtual         0     0   
 -------------------------------------

 Import integrals:   CPU 0.00 s  wall 0.00 s

 Import integrals:   CPU 52.26 s  wall 11.31 s

 MP2 amplitudes:   CPU 0.19 s  wall 0.15 s

Running a double precision version
           CCSD T amplitudes will be solved using DIIS.

           Start     Size      MaxIter   EConv     TConv     
           3         7         100       1.00e-07  1.00e-05  
 ------------------------------------------------------------------------------
           Energy (a.u.)   Ediff      Tdiff       Comment
 ------------------------------------------------------------------------------
         -7125.83491785                           
     1   -7125.80395130   3.10e-02   7.69e-01     
     2   -7125.83547399   3.15e-02   1.08e-01     
     3   -7125.83142315   4.05e-03   5.22e-02     
     4   -7125.83511955   3.70e-03   2.45e-02     Switched to DIIS steps.
     5   -7125.83647200   1.35e-03   1.35e-02     
     6   -7125.83666580   1.94e-04   4.25e-03     
     7   -7125.83670606   4.03e-05   2.11e-03     
     8   -7125.83672250   1.64e-05   8.45e-04     
     9   -7125.83673118   8.68e-06   4.33e-04     
    10   -7125.83673014   1.04e-06   1.17e-04     
    11   -7125.83673104   9.05e-07   5.23e-05     
    12   -7125.83673075   2.94e-07   3.23e-05     
    13   -7125.83673077   2.26e-08   1.16e-05     
    14   -7125.83673068   9.32e-08   5.30e-06     
 ------------------------------------------------------------------------------
         -7125.83673068                           CCSD T converged.

End of double precision
 SCF energy                 = -7125.05825226
 MP2 energy                 = -7125.83491785
 CCSD correlation energy     =    -0.77847842
 CCSD total energy           = -7125.83673068

 CCSD  T1^2 = 0.0228  T2^2 = 0.2598  Leading amplitudes:

 Amplitude    Orbitals with energies
 -0.0435       36 (A) A                  ->    39 (A) A                   
              -0.4615                         -0.0072                     
 -0.0435       36 (A) B                  ->    39 (A) B                   
              -0.4615                         -0.0072                     
 -0.0353       34 (A) A                  ->    39 (A) A                   
              -0.6032                         -0.0072                     
 -0.0353       34 (A) B                  ->    39 (A) B                   
              -0.6032                         -0.0072                     

 Amplitude    Orbitals with energies
 -0.0861       35 (A) A      35 (A) B    ->    40 (A) A      40 (A) B     
              -0.5774       -0.5774            0.0760        0.0760       
  0.0861       35 (A) A      35 (A) B    ->    40 (A) B      40 (A) A     
              -0.5774       -0.5774            0.0760        0.0760       
  0.0861       35 (A) B      35 (A) A    ->    40 (A) A      40 (A) B     
              -0.5774       -0.5774            0.0760        0.0760       
 -0.0861       35 (A) B      35 (A) A    ->    40 (A) B      40 (A) A     
              -0.5774       -0.5774            0.0760        0.0760       

 Computing CCSD intemediates for later calculations in double precision
 Finished.

Running a double precision version
           CCSD Lambda amplitudes will be solved using DIIS.
           Start     Size      MaxIter   EConv     LConv     
           3         7         100       1.00e-07  1.00e-05  
 ------------------------------------------------------------------------------
            Enorm      Ldiff       Comment
 ------------------------------------------------------------------------------
     1     6.16e-02   4.25e-02     
     2     1.97e-02   6.68e-03     
     3     9.41e-03   1.58e-03     
     4     4.82e-03   1.47e-03     Switched to DIIS steps.
     5     1.81e-03   1.05e-03     
     6     9.67e-04   3.84e-04     
     7     3.31e-04   1.48e-04     
     8     1.56e-04   2.35e-05     
     9     6.35e-05   1.01e-06     
    10     3.45e-05   3.14e-07     
    11     1.83e-05   2.12e-07     
    12     8.41e-06   1.23e-06     
    13     4.21e-06   3.23e-07     
    14     2.16e-06   1.96e-08     
    15     1.13e-06   7.99e-08     
    16     6.35e-07   1.32e-07     
    17     2.86e-07   7.62e-08     
    18     1.38e-07   2.64e-08     
    19     6.45e-08   5.38e-09     
 ------------------------------------------------------------------------------
                                   CCSD Lambda converged.

 Computing density matrices in double precision...
           Orbital response amplitudes will be solved using DIIS.
           Start     Size      MaxIter   EConv     LConv     
           3         7         100       1.00e-06  1.00e-06  
 ------------------------------------------------------------------------------
            Enorm      Ldiff       Comment
 ------------------------------------------------------------------------------
     1     1.01e-01   5.33e-03     
     2     9.35e-02   9.98e-04     
     3     1.29e-01   3.10e-02     
     4     1.08e-02   5.51e-02     Switched to DIIS steps.
     5     4.71e-03   2.95e-04     
     6     1.23e-03   2.86e-04     
     7     5.69e-04   2.11e-04     
     8     2.92e-04   8.86e-05     
     9     5.77e-05   6.99e-05     
    10     2.62e-05   7.35e-06     
    11     9.95e-06   1.45e-06     
    12     4.12e-06   1.58e-06     
    13     1.04e-06   6.03e-07     
    14     6.07e-07   1.42e-08     
 ------------------------------------------------------------------------------
                                   Orbital response converged.

 Computing density matrices... Done.
 CCSD calculation:   CPU 1490.63 s  wall 258.99 s

 Transferring MO TPDM to AO TPDM
 Transferring g2_o1o1o1o1
 Transferring g2_o1o1o1v1
 Transferring g2_o1o1v1v1
 Transferring g2_o1v1o1v1
 Transferring g2_o1v1v1v1
 Transferring g2_v1v1v1v1
 Adding separable TPDM
 Computing TPDM gradient
 --------------------------------------------------------
 2e gradient
  Atom          X               Y               Z
 --------------------------------------------------------
    1        -45.462961        9.647024       -0.000000  
    2          3.414676      -23.185652        0.000000  
    3         26.980526       -0.101900       -0.000000  
    4         15.067759       13.640527        0.000000  
 --------------------------------------------------------
 --------------------------------------------------------
 Final gradient
  Atom          X               Y               Z
 --------------------------------------------------------
    1        -45.462961        9.647024       -0.000000  
    2          3.414676      -23.185652        0.000000  
    3         26.980526       -0.101900       -0.000000  
    4         15.067759       13.640527        0.000000  
 --------------------------------------------------------
 Analytic gradient from two-electron contribution:   CPU 275.89 s  wall 82.75 s

 Total ccman2 time:   CPU 1829.12 s  wall 356.37 s


 --------------------------------------------------------------

                    Orbital Energies (a.u.)
 --------------------------------------------------------------

 Alpha MOs
 -- Occupied --
*******-180.923-169.730-169.728-169.728 -37.976 -33.166 -33.159
-33.159 -26.335 -24.350 -24.348 -24.348 -24.341 -24.341 -15.777
-15.715  -7.292  -5.529  -5.513  -5.512  -2.453  -2.446  -2.445
 -2.427  -2.427  -1.643  -1.419  -0.958  -0.847  -0.733  -0.717
 -0.704  -0.603  -0.577  -0.461  -0.415  -0.407
 -- Virtual --
 -0.007   0.076   0.133   0.153   0.168   0.172   0.198   0.231
  0.242   0.276   0.292   0.307   0.309   0.310   0.362   0.386
  0.415   0.504   0.560   0.560   0.584   0.596   0.651   0.741
  0.838   0.908   0.921   0.965   1.027   1.033   1.172   1.213
  1.448   1.494   1.507   1.538   1.559   1.637   1.670   1.900
  2.011   2.022   2.139   2.360   2.416   2.632   2.702   3.001
  3.038   3.342   3.972   4.052   4.176   4.192   4.225   4.286
  4.373   4.387   4.446   4.468   4.475   4.479   4.554   4.704
  4.806   4.964   5.443   6.488   6.499   6.527   6.909   6.972
  7.105  28.896  29.482  29.494  29.515  29.834  29.844  29.844
 29.874  29.950  36.493  37.130  68.740 130.542 130.550 130.577
154.2831912.202
 --------------------------------------------------------------

          Ground-State Mulliken Net Atomic Charges

     Atom                 Charge (a.u.)
  ----------------------------------------
      1 I                     0.161257
      2 N                     0.045844
      3 N                    -0.113660
      4 F                    -0.093441
  ----------------------------------------
  Sum of atomic charges =     0.000000

 -----------------------------------------------------------------
                    Cartesian Multipole Moments
 -----------------------------------------------------------------
    Charge (ESU x 10^10)
                -0.0000
    Dipole Moment (Debye)
         X       1.8012      Y      -0.0331      Z       0.0000
       Tot       1.8015
    Quadrupole Moments (Debye-Ang)
        XX     -45.5223     XY      -2.1505     YY     -46.9016
        XZ      -0.0000     YZ       0.0000     ZZ     -44.1413
    Octopole Moments (Debye-Ang^2)
       XXX      35.0658    XXY      -3.9137    XYY      10.2874
       YYY     -10.3772    XXZ      -0.0000    XYZ       0.0000
       YYZ       0.0000    XZZ       4.4289    YZZ      -2.0422
       ZZZ      -0.0000
    Hexadecapole Moments (Debye-Ang^3)
      XXXX    -491.3395   XXXY       1.8357   XXYY    -106.0145
      XYYY      10.8011   YYYY    -130.1601   XXXZ      -0.0000
      XXYZ       0.0000   XYYZ      -0.0000   YYYZ       0.0000
      XXZZ     -86.1854   XYZZ       2.3244   YYZZ     -29.7066
      XZZZ      -0.0000   YZZZ       0.0000   ZZZZ     -52.8963
 -----------------------------------------------------------------
 DrvMan completing analytic gradient of the correlated energy
 Correlated dipole moment
            1
    1   0.7086361
    2  -0.0130263
    3   0.0000000
 Energy read as -7125.836730679
 Full Analytical Gradient: (in a.u., or Hartree/Bohr)
             1             2             3             4
    1    0.00008342    0.00125169   -0.00143859    0.00010347
    2   -0.00001956    0.00050702   -0.00034656   -0.00014090
    3    0.00000000   -0.00000000    0.00000000   -0.00000000
 Gradient time:  CPU 1.40 s  wall 1.43 s
 ----------------------------------------------------------------
             Standard Nuclear Orientation (Angstroms)
    I     Atom           X                Y                Z
 ----------------------------------------------------------------
    1      I       0.7794068007    -0.0486757799    -0.0000000000
    2      N      -1.0683784938     1.0514102266     0.0000000000
    3      N      -2.1374604254     0.5129100007     0.0000000000
    4      F      -2.0964097780    -0.9292694732    -0.0000000000
 ----------------------------------------------------------------
 Nuclear Repulsion Energy =   301.0208740403 hartrees
 There are       38 alpha and       38 beta electrons

                       Distance Matrix (Angstroms)
             I (  1)   N (  2)   N (  3)
   N (  2)  2.150465
   N (  3)  2.970437  1.197046
   F (  4)  3.007618  2.231578  1.442764

 Requested basis set is 6-311++G(d,p)
 There are 42 shells and 128 basis functions
 A cutoff of  1.0D-14 yielded    813 shell pairs
 There are      7842 function pairs (      8857 Cartesian)
 Smallest overlap matrix eigenvalue = 1.95E-04
 Guess MOs from SCF MO coefficient file

 -----------------------------------------------------------------------
  General SCF calculation program by
  Eric Jon Sundstrom, Paul Horn, Yuezhi Mao, Dmitri Zuev, Alec White,
  David Stuck, Shaama M.S., Shane Yost, Joonho Lee, David Small,
  Daniel Levine, Susi Lehtola, Hugh Burton, Evgeny Epifanovsky
 -----------------------------------------------------------------------
 Hartree-Fock
 using 6 threads for integral computing
 -------------------------------------------------------
 OpenMP Integral computing Module                
 Release: version 2.0, May 2017, Q-Chem Inc. Pleasanton 
 -------------------------------------------------------
 A restricted SCF calculation will be
 performed using DIIS
 SCF converges when DIIS error is below 1.0e-08
 ---------------------------------------
  Cycle       Energy         DIIS error
 ---------------------------------------
    1   -7125.0583346416      3.68e-05  
    2   -7125.0583372279      1.09e-05  
    3   -7125.0583375051      6.79e-06  
    4   -7125.0583375997      1.77e-06  
    5   -7125.0583376124      8.13e-07  
    6   -7125.0583376157      3.45e-07  
    7   -7125.0583376163      1.45e-07  
    8   -7125.0583376164      6.40e-08  
    9   -7125.0583376164      2.24e-08  
   10   -7125.0583376165      9.13e-09  Convergence criterion met
 ---------------------------------------
 SCF time:   CPU 6.21s  wall 1.00s 
 SCF   energy in the final basis set =    -7125.0583376165
 Total energy in the final basis set =    -7125.0583376165


 ------------------------------------------------------------------------------

   CCMAN2: suite of methods based on coupled cluster
           and equation of motion theories.

   Components:
   * libvmm-1.3-trunk
     by Evgeny Epifanovsky, Ilya Kaliman.
   * libtensor-2.5-trunk
     by Evgeny Epifanovsky, Michael Wormit, Dmitry Zuev, Sam Manzer, 
        Ilya Kaliman.
   * libcc-2.5-trunk
     by Evgeny Epifanovsky, Arik Landau, Tomasz Kus, Kirill Khistyaev, 
        Dmitry Zuev, Prashant Manohar, Xintian Feng, Anna Krylov, 
        Matthew Goldey, Alec White, Thomas Jagau, Kaushik Nanda, 
        Anastasia Gunina, Alexander Kunitsa, Joonho Lee.

   CCMAN original authors:
   Anna I. Krylov, C. David Sherrill, Steven R. Gwaltney,
   Edward F. C. Byrd (2000)
   Sergey V. Levchenko, Lyudmila V. Slipchenko, Tao Wang,
   Ana-Maria C. Cristian (2003)
   Piotr A. Pieniazek, C. Melania Oana, Evgeny Epifanovsky (2007)
   Prashant Manohar (2009)

 ------------------------------------------------------------------------------


 Allocating and initializing 63808MB of RAM...
 Calculation will run on 6 cores.


 Alpha MOs, Restricted
 -- Occupied --                  
******* -180.92 -169.73 -169.73 -169.73  -37.98  -33.17  -33.16
  1 A     2 A     3 A     4 A     5 A     6 A     7 A     8 A                  
-33.159 -26.334 -24.350 -24.348 -24.348 -24.342 -24.342 -15.777
  9 A    10 A    11 A    12 A    13 A    14 A    15 A    16 A                  
-15.715  -7.293  -5.529  -5.513  -5.512  -2.453  -2.446  -2.445
 17 A    18 A    19 A    20 A    21 A    22 A    23 A    24 A                  
 -2.427  -2.427  -1.642  -1.420  -0.958  -0.847  -0.733  -0.716
 25 A    26 A    27 A    28 A    29 A    30 A    31 A    32 A                  
 -0.704  -0.603  -0.578  -0.461  -0.415  -0.407
 33 A    34 A    35 A    36 A    37 A    38 A                                  
 -- Virtual --                   
 -0.007   0.076   0.133   0.153   0.168   0.172   0.198   0.231
 39 A    40 A    41 A    42 A    43 A    44 A    45 A    46 A                  
  0.242   0.276   0.292   0.307   0.309   0.310   0.362   0.386
 47 A    48 A    49 A    50 A    51 A    52 A    53 A    54 A                  
  0.415   0.505   0.560   0.560   0.584   0.596   0.652   0.741
 55 A    56 A    57 A    58 A    59 A    60 A    61 A    62 A                  
  0.838   0.908   0.920   0.965   1.028   1.034   1.173   1.213
 63 A    64 A    65 A    66 A    67 A    68 A    69 A    70 A                  
  1.448   1.494   1.507   1.538   1.559   1.638   1.671   1.901
 71 A    72 A    73 A    74 A    75 A    76 A    77 A    78 A                  
  2.011   2.021   2.138   2.360   2.417   2.633   2.704   3.003
 79 A    80 A    81 A    82 A    83 A    84 A    85 A    86 A                  
  3.040   3.343   3.972   4.053   4.176   4.193   4.225   4.286
 87 A    88 A    89 A    90 A    91 A    92 A    93 A    94 A                  
  4.373   4.389   4.446   4.468   4.475   4.479   4.554   4.704
 95 A    96 A    97 A    98 A    99 A   100 A   101 A   102 A                  
  4.806   4.963   5.442   6.488   6.499   6.527   6.910   6.973
103 A   104 A   105 A   106 A   107 A   108 A   109 A   110 A                  
  7.105  28.896  29.482  29.494  29.514  29.833  29.844  29.844
111 A   112 A   113 A   114 A   115 A   116 A   117 A   118 A                  
 29.874  29.950  36.493  37.136  68.741 130.541 130.550 130.577
119 A   120 A   121 A   122 A   123 A   124 A   125 A   126 A                  
154.2831912.202
127 A   128 A                                                                  

 Beta MOs, Restricted
 -- Occupied --                  
******* -180.92 -169.73 -169.73 -169.73  -37.98  -33.17  -33.16
  1 A     2 A     3 A     4 A     5 A     6 A     7 A     8 A                  
-33.159 -26.334 -24.350 -24.348 -24.348 -24.342 -24.342 -15.777
  9 A    10 A    11 A    12 A    13 A    14 A    15 A    16 A                  
-15.715  -7.293  -5.529  -5.513  -5.512  -2.453  -2.446  -2.445
 17 A    18 A    19 A    20 A    21 A    22 A    23 A    24 A                  
 -2.427  -2.427  -1.642  -1.420  -0.958  -0.847  -0.733  -0.716
 25 A    26 A    27 A    28 A    29 A    30 A    31 A    32 A                  
 -0.704  -0.603  -0.578  -0.461  -0.415  -0.407
 33 A    34 A    35 A    36 A    37 A    38 A                                  
 -- Virtual --                   
 -0.007   0.076   0.133   0.153   0.168   0.172   0.198   0.231
 39 A    40 A    41 A    42 A    43 A    44 A    45 A    46 A                  
  0.242   0.276   0.292   0.307   0.309   0.310   0.362   0.386
 47 A    48 A    49 A    50 A    51 A    52 A    53 A    54 A                  
  0.415   0.505   0.560   0.560   0.584   0.596   0.652   0.741
 55 A    56 A    57 A    58 A    59 A    60 A    61 A    62 A                  
  0.838   0.908   0.920   0.965   1.028   1.034   1.173   1.213
 63 A    64 A    65 A    66 A    67 A    68 A    69 A    70 A                  
  1.448   1.494   1.507   1.538   1.559   1.638   1.671   1.901
 71 A    72 A    73 A    74 A    75 A    76 A    77 A    78 A                  
  2.011   2.021   2.138   2.360   2.417   2.633   2.704   3.003
 79 A    80 A    81 A    82 A    83 A    84 A    85 A    86 A                  
  3.040   3.343   3.972   4.053   4.176   4.193   4.225   4.286
 87 A    88 A    89 A    90 A    91 A    92 A    93 A    94 A                  
  4.373   4.389   4.446   4.468   4.475   4.479   4.554   4.704
 95 A    96 A    97 A    98 A    99 A   100 A   101 A   102 A                  
  4.806   4.963   5.442   6.488   6.499   6.527   6.910   6.973
103 A   104 A   105 A   106 A   107 A   108 A   109 A   110 A                  
  7.105  28.896  29.482  29.494  29.514  29.833  29.844  29.844
111 A   112 A   113 A   114 A   115 A   116 A   117 A   118 A                  
 29.874  29.950  36.493  37.136  68.741 130.541 130.550 130.577
119 A   120 A   121 A   122 A   123 A   124 A   125 A   126 A                  
154.2831912.202
127 A   128 A                                                                  

 Occupation and symmetry of molecular orbitals

 Point group: C1 (1 irreducible representation).

                           A     All 
 -------------------------------------
 All molecular orbitals:
  - Alpha                  128   128 
  - Beta                   128   128 
 -------------------------------------
 Alpha orbitals:
  - Frozen occupied        21    21  
  - Active occupied        17    17  
  - Active virtual         90    90  
  - Frozen virtual         0     0   
 -------------------------------------
 Beta orbitals:
  - Frozen occupied        21    21  
  - Active occupied        17    17  
  - Active virtual         90    90  
  - Frozen virtual         0     0   
 -------------------------------------

 Import integrals:   CPU 0.00 s  wall 0.00 s

 Import integrals:   CPU 51.90 s  wall 11.93 s

 MP2 amplitudes:   CPU 0.13 s  wall 0.09 s

Running a double precision version
           CCSD T amplitudes will be solved using DIIS.

           Start     Size      MaxIter   EConv     TConv     
           3         7         100       1.00e-07  1.00e-05  
 ------------------------------------------------------------------------------
           Energy (a.u.)   Ediff      Tdiff       Comment
 ------------------------------------------------------------------------------
         -7125.83491597                           
     1   -7125.80396227   3.10e-02   7.69e-01     
     2   -7125.83547630   3.15e-02   1.07e-01     
     3   -7125.83142309   4.05e-03   5.22e-02     
     4   -7125.83511935   3.70e-03   2.45e-02     Switched to DIIS steps.
     5   -7125.83647223   1.35e-03   1.35e-02     
     6   -7125.83666644   1.94e-04   4.26e-03     
     7   -7125.83670696   4.05e-05   2.11e-03     
     8   -7125.83672346   1.65e-05   8.48e-04     
     9   -7125.83673216   8.70e-06   4.33e-04     
    10   -7125.83673111   1.06e-06   1.17e-04     
    11   -7125.83673202   9.16e-07   5.25e-05     
    12   -7125.83673173   2.95e-07   3.24e-05     
    13   -7125.83673175   2.30e-08   1.17e-05     
    14   -7125.83673166   9.35e-08   5.32e-06     
 ------------------------------------------------------------------------------
         -7125.83673166                           CCSD T converged.

End of double precision
 SCF energy                 = -7125.05833762
 MP2 energy                 = -7125.83491597
 CCSD correlation energy     =    -0.77839404
 CCSD total energy           = -7125.83673166

 CCSD  T1^2 = 0.0229  T2^2 = 0.2597  Leading amplitudes:

 Amplitude    Orbitals with energies
 -0.0436       36 (A) A                  ->    39 (A) A                   
              -0.4613                         -0.0074                     
 -0.0436       36 (A) B                  ->    39 (A) B                   
              -0.4613                         -0.0074                     
 -0.0354       34 (A) A                  ->    39 (A) A                   
              -0.6034                         -0.0074                     
 -0.0354       34 (A) B                  ->    39 (A) B                   
              -0.6034                         -0.0074                     

 Amplitude    Orbitals with energies
 -0.0855       35 (A) A      35 (A) B    ->    40 (A) A      40 (A) B     
              -0.5779       -0.5779            0.0764        0.0764       
  0.0855       35 (A) A      35 (A) B    ->    40 (A) B      40 (A) A     
              -0.5779       -0.5779            0.0764        0.0764       
  0.0855       35 (A) B      35 (A) A    ->    40 (A) A      40 (A) B     
              -0.5779       -0.5779            0.0764        0.0764       
 -0.0855       35 (A) B      35 (A) A    ->    40 (A) B      40 (A) A     
              -0.5779       -0.5779            0.0764        0.0764       

 Computing CCSD intemediates for later calculations in double precision
 Finished.

Running a double precision version
           CCSD Lambda amplitudes will be solved using DIIS.
           Start     Size      MaxIter   EConv     LConv     
           3         7         100       1.00e-07  1.00e-05  
 ------------------------------------------------------------------------------
            Enorm      Ldiff       Comment
 ------------------------------------------------------------------------------
     1     6.16e-02   4.25e-02     
     2     1.98e-02   6.69e-03     
     3     9.43e-03   1.57e-03     
     4     4.83e-03   1.47e-03     Switched to DIIS steps.
     5     1.82e-03   1.06e-03     
     6     9.69e-04   3.84e-04     
     7     3.32e-04   1.48e-04     
     8     1.57e-04   2.39e-05     
     9     6.38e-05   1.12e-06     
    10     3.47e-05   3.55e-07     
    11     1.84e-05   2.27e-07     
    12     8.47e-06   1.24e-06     
    13     4.24e-06   3.25e-07     
    14     2.18e-06   2.22e-08     
    15     1.14e-06   8.17e-08     
    16     6.40e-07   1.34e-07     
    17     2.89e-07   7.71e-08     
    18     1.39e-07   2.68e-08     
    19     6.51e-08   5.46e-09     
 ------------------------------------------------------------------------------
                                   CCSD Lambda converged.

 Computing density matrices in double precision...
           Orbital response amplitudes will be solved using DIIS.
           Start     Size      MaxIter   EConv     LConv     
           3         7         100       1.00e-06  1.00e-06  
 ------------------------------------------------------------------------------
            Enorm      Ldiff       Comment
 ------------------------------------------------------------------------------
     1     1.01e-01   5.37e-03     
     2     9.32e-02   1.13e-03     
     3     1.28e-01   3.08e-02     
     4     1.07e-02   5.47e-02     Switched to DIIS steps.
     5     4.68e-03   2.92e-04     
     6     1.23e-03   2.77e-04     
     7     5.70e-04   2.10e-04     
     8     2.93e-04   8.85e-05     
     9     5.77e-05   7.03e-05     
    10     2.64e-05   7.40e-06     
    11     9.99e-06   1.47e-06     
    12     4.14e-06   1.59e-06     
    13     1.05e-06   6.07e-07     
    14     6.09e-07   1.28e-08     
 ------------------------------------------------------------------------------
                                   Orbital response converged.

 Computing density matrices... Done.
 CCSD calculation:   CPU 1490.33 s  wall 259.07 s

 Transferring MO TPDM to AO TPDM
 Transferring g2_o1o1o1o1
 Transferring g2_o1o1o1v1
 Transferring g2_o1o1v1v1
 Transferring g2_o1v1o1v1
 Transferring g2_o1v1v1v1
 Transferring g2_v1v1v1v1
 Adding separable TPDM
 Computing TPDM gradient
 --------------------------------------------------------
 2e gradient
  Atom          X               Y               Z
 --------------------------------------------------------
    1        -45.463810        9.651776       -0.000000  
    2          3.379544      -23.194030        0.000000  
    3         27.009444       -0.085347       -0.000000  
    4         15.074822       13.627601        0.000000  
 --------------------------------------------------------
 --------------------------------------------------------
 Final gradient
  Atom          X               Y               Z
 --------------------------------------------------------
    1        -45.463810        9.651776       -0.000000  
    2          3.379544      -23.194030        0.000000  
    3         27.009444       -0.085347       -0.000000  
    4         15.074822       13.627601        0.000000  
 --------------------------------------------------------
 Analytic gradient from two-electron contribution:   CPU 269.37 s  wall 81.52 s

 Total ccman2 time:   CPU 1818.17 s  wall 354.67 s


 --------------------------------------------------------------

                    Orbital Energies (a.u.)
 --------------------------------------------------------------

 Alpha MOs
 -- Occupied --
*******-180.923-169.730-169.728-169.728 -37.976 -33.166 -33.159
-33.159 -26.334 -24.350 -24.348 -24.348 -24.342 -24.342 -15.777
-15.715  -7.293  -5.529  -5.513  -5.512  -2.453  -2.446  -2.445
 -2.427  -2.427  -1.642  -1.420  -0.958  -0.847  -0.733  -0.716
 -0.704  -0.603  -0.578  -0.461  -0.415  -0.407
 -- Virtual --
 -0.007   0.076   0.133   0.153   0.168   0.172   0.198   0.231
  0.242   0.276   0.292   0.307   0.309   0.310   0.362   0.386
  0.415   0.505   0.560   0.560   0.584   0.596   0.652   0.741
  0.838   0.908   0.920   0.965   1.028   1.034   1.173   1.213
  1.448   1.494   1.507   1.538   1.559   1.638   1.671   1.901
  2.011   2.021   2.138   2.360   2.417   2.633   2.704   3.003
  3.040   3.343   3.972   4.053   4.176   4.193   4.225   4.286
  4.373   4.389   4.446   4.468   4.475   4.479   4.554   4.704
  4.806   4.963   5.442   6.488   6.499   6.527   6.910   6.973
  7.105  28.896  29.482  29.494  29.514  29.833  29.844  29.844
 29.874  29.950  36.493  37.136  68.741 130.541 130.550 130.577
154.2831912.202
 --------------------------------------------------------------

          Ground-State Mulliken Net Atomic Charges

     Atom                 Charge (a.u.)
  ----------------------------------------
      1 I                     0.161555
      2 N                     0.046422
      3 N                    -0.113731
      4 F                    -0.094247
  ----------------------------------------
  Sum of atomic charges =     0.000000

 -----------------------------------------------------------------
                    Cartesian Multipole Moments
 -----------------------------------------------------------------
    Charge (ESU x 10^10)
                 0.0000
    Dipole Moment (Debye)
         X       1.8067      Y      -0.0260      Z       0.0000
       Tot       1.8069
    Quadrupole Moments (Debye-Ang)
        XX     -45.5328     XY      -2.1669     YY     -46.8967
        XZ      -0.0000     YZ       0.0000     ZZ     -44.1384
    Octopole Moments (Debye-Ang^2)
       XXX      35.0813    XXY      -3.8871    XYY      10.2819
       YYY     -10.3715    XXZ      -0.0000    XYZ      -0.0000
       YYZ       0.0000    XZZ       4.4220    YZZ      -2.0412
       ZZZ      -0.0000
    Hexadecapole Moments (Debye-Ang^3)
      XXXX    -491.2597   XXXY       1.7716   XXYY    -105.9981
      XYYY      10.7864   YYYY    -130.1664   XXXZ      -0.0000
      XXYZ       0.0000   XYYZ      -0.0000   YYYZ       0.0000
      XXZZ     -86.1600   XYZZ       2.3201   YYZZ     -29.7068
      XZZZ      -0.0000   YZZZ       0.0000   ZZZZ     -52.8897
 -----------------------------------------------------------------
 DrvMan completing analytic gradient of the correlated energy
 Correlated dipole moment
            1
    1   0.7108231
    2  -0.0102167
    3   0.0000000
 Energy read as -7125.836731656
 Full Analytical Gradient: (in a.u., or Hartree/Bohr)
             1             2             3             4
    1   -0.00000646   -0.00037647    0.00030528    0.00007765
    2    0.00000150   -0.00028866    0.00045351   -0.00016636
    3    0.00000000   -0.00000000    0.00000000   -0.00000000
 Gradient time:  CPU 1.42 s  wall 1.45 s
 ----------------------------------------------------------------
             Standard Nuclear Orientation (Angstroms)
    I     Atom           X                Y                Z
 ----------------------------------------------------------------
    1      I       0.7794068007    -0.0486757799    -0.0000000000
    2      N      -1.0683784938     1.0514102266     0.0000000000
    3      N      -2.1374604254     0.5109100007     0.0000000000
    4      F      -2.0964097780    -0.9292694732    -0.0000000000
 ----------------------------------------------------------------
 Nuclear Repulsion Energy =   301.0450442617 hartrees
 There are       38 alpha and       38 beta electrons

                       Distance Matrix (Angstroms)
             I (  1)   N (  2)   N (  3)
   N (  2)  2.150465
   N (  3)  2.970059  1.197947
   F (  4)  3.007618  2.231578  1.440764

 Requested basis set is 6-311++G(d,p)
 There are 42 shells and 128 basis functions
 A cutoff of  1.0D-14 yielded    813 shell pairs
 There are      7842 function pairs (      8857 Cartesian)
 Smallest overlap matrix eigenvalue = 1.96E-04
 Guess MOs from SCF MO coefficient file

 -----------------------------------------------------------------------
  General SCF calculation program by
  Eric Jon Sundstrom, Paul Horn, Yuezhi Mao, Dmitri Zuev, Alec White,
  David Stuck, Shaama M.S., Shane Yost, Joonho Lee, David Small,
  Daniel Levine, Susi Lehtola, Hugh Burton, Evgeny Epifanovsky
 -----------------------------------------------------------------------
 Hartree-Fock
 using 6 threads for integral computing
 -------------------------------------------------------
 OpenMP Integral computing Module                
 Release: version 2.0, May 2017, Q-Chem Inc. Pleasanton 
 -------------------------------------------------------
 A restricted SCF calculation will be
 performed using DIIS
 SCF converges when DIIS error is below 1.0e-08
 ---------------------------------------
  Cycle       Energy         DIIS error
 ---------------------------------------
    1   -7125.0583425720      4.70e-05  
    2   -7125.0583473966      1.24e-05  
    3   -7125.0583478933      7.78e-06  
    4   -7125.0583480212      2.34e-06  
    5   -7125.0583480512      1.06e-06  
    6   -7125.0583480575      4.88e-07  
    7   -7125.0583480588      1.69e-07  
    8   -7125.0583480591      7.63e-08  
    9   -7125.0583480590      2.46e-08  
   10   -7125.0583480591      9.98e-09  Convergence criterion met
 ---------------------------------------
 SCF time:   CPU 6.15s  wall 2.00s 
 SCF   energy in the final basis set =    -7125.0583480591
 Total energy in the final basis set =    -7125.0583480591


 ------------------------------------------------------------------------------

   CCMAN2: suite of methods based on coupled cluster
           and equation of motion theories.

   Components:
   * libvmm-1.3-trunk
     by Evgeny Epifanovsky, Ilya Kaliman.
   * libtensor-2.5-trunk
     by Evgeny Epifanovsky, Michael Wormit, Dmitry Zuev, Sam Manzer, 
        Ilya Kaliman.
   * libcc-2.5-trunk
     by Evgeny Epifanovsky, Arik Landau, Tomasz Kus, Kirill Khistyaev, 
        Dmitry Zuev, Prashant Manohar, Xintian Feng, Anna Krylov, 
        Matthew Goldey, Alec White, Thomas Jagau, Kaushik Nanda, 
        Anastasia Gunina, Alexander Kunitsa, Joonho Lee.

   CCMAN original authors:
   Anna I. Krylov, C. David Sherrill, Steven R. Gwaltney,
   Edward F. C. Byrd (2000)
   Sergey V. Levchenko, Lyudmila V. Slipchenko, Tao Wang,
   Ana-Maria C. Cristian (2003)
   Piotr A. Pieniazek, C. Melania Oana, Evgeny Epifanovsky (2007)
   Prashant Manohar (2009)

 ------------------------------------------------------------------------------


 Allocating and initializing 63808MB of RAM...
 Calculation will run on 6 cores.


 Alpha MOs, Restricted
 -- Occupied --                  
******* -180.92 -169.73 -169.73 -169.73  -37.98  -33.17  -33.16
  1 A     2 A     3 A     4 A     5 A     6 A     7 A     8 A                  
-33.159 -26.335 -24.350 -24.348 -24.348 -24.341 -24.341 -15.777
  9 A    10 A    11 A    12 A    13 A    14 A    15 A    16 A                  
-15.715  -7.292  -5.529  -5.513  -5.512  -2.453  -2.446  -2.445
 17 A    18 A    19 A    20 A    21 A    22 A    23 A    24 A                  
 -2.427  -2.427  -1.643  -1.419  -0.958  -0.848  -0.734  -0.717
 25 A    26 A    27 A    28 A    29 A    30 A    31 A    32 A                  
 -0.704  -0.603  -0.578  -0.461  -0.415  -0.407
 33 A    34 A    35 A    36 A    37 A    38 A                                  
 -- Virtual --                   
 -0.007   0.076   0.133   0.153   0.168   0.172   0.198   0.231
 39 A    40 A    41 A    42 A    43 A    44 A    45 A    46 A                  
  0.242   0.276   0.292   0.307   0.309   0.310   0.362   0.386
 47 A    48 A    49 A    50 A    51 A    52 A    53 A    54 A                  
  0.415   0.505   0.560   0.561   0.584   0.596   0.652   0.741
 55 A    56 A    57 A    58 A    59 A    60 A    61 A    62 A                  
  0.838   0.908   0.921   0.965   1.028   1.033   1.172   1.213
 63 A    64 A    65 A    66 A    67 A    68 A    69 A    70 A                  
  1.448   1.494   1.506   1.538   1.558   1.637   1.671   1.901
 71 A    72 A    73 A    74 A    75 A    76 A    77 A    78 A                  
  2.010   2.022   2.140   2.360   2.416   2.633   2.703   3.001
 79 A    80 A    81 A    82 A    83 A    84 A    85 A    86 A                  
  3.039   3.342   3.972   4.052   4.176   4.192   4.225   4.286
 87 A    88 A    89 A    90 A    91 A    92 A    93 A    94 A                  
  4.373   4.388   4.446   4.468   4.475   4.479   4.554   4.704
 95 A    96 A    97 A    98 A    99 A   100 A   101 A   102 A                  
  4.806   4.964   5.445   6.488   6.499   6.527   6.909   6.972
103 A   104 A   105 A   106 A   107 A   108 A   109 A   110 A                  
  7.107  28.896  29.482  29.494  29.515  29.834  29.844  29.844
111 A   112 A   113 A   114 A   115 A   116 A   117 A   118 A                  
 29.874  29.950  36.493  37.132  68.740 130.542 130.550 130.577
119 A   120 A   121 A   122 A   123 A   124 A   125 A   126 A                  
154.2841912.202
127 A   128 A                                                                  

 Beta MOs, Restricted
 -- Occupied --                  
******* -180.92 -169.73 -169.73 -169.73  -37.98  -33.17  -33.16
  1 A     2 A     3 A     4 A     5 A     6 A     7 A     8 A                  
-33.159 -26.335 -24.350 -24.348 -24.348 -24.341 -24.341 -15.777
  9 A    10 A    11 A    12 A    13 A    14 A    15 A    16 A                  
-15.715  -7.292  -5.529  -5.513  -5.512  -2.453  -2.446  -2.445
 17 A    18 A    19 A    20 A    21 A    22 A    23 A    24 A                  
 -2.427  -2.427  -1.643  -1.419  -0.958  -0.848  -0.734  -0.717
 25 A    26 A    27 A    28 A    29 A    30 A    31 A    32 A                  
 -0.704  -0.603  -0.578  -0.461  -0.415  -0.407
 33 A    34 A    35 A    36 A    37 A    38 A                                  
 -- Virtual --                   
 -0.007   0.076   0.133   0.153   0.168   0.172   0.198   0.231
 39 A    40 A    41 A    42 A    43 A    44 A    45 A    46 A                  
  0.242   0.276   0.292   0.307   0.309   0.310   0.362   0.386
 47 A    48 A    49 A    50 A    51 A    52 A    53 A    54 A                  
  0.415   0.505   0.560   0.561   0.584   0.596   0.652   0.741
 55 A    56 A    57 A    58 A    59 A    60 A    61 A    62 A                  
  0.838   0.908   0.921   0.965   1.028   1.033   1.172   1.213
 63 A    64 A    65 A    66 A    67 A    68 A    69 A    70 A                  
  1.448   1.494   1.506   1.538   1.558   1.637   1.671   1.901
 71 A    72 A    73 A    74 A    75 A    76 A    77 A    78 A                  
  2.010   2.022   2.140   2.360   2.416   2.633   2.703   3.001
 79 A    80 A    81 A    82 A    83 A    84 A    85 A    86 A                  
  3.039   3.342   3.972   4.052   4.176   4.192   4.225   4.286
 87 A    88 A    89 A    90 A    91 A    92 A    93 A    94 A                  
  4.373   4.388   4.446   4.468   4.475   4.479   4.554   4.704
 95 A    96 A    97 A    98 A    99 A   100 A   101 A   102 A                  
  4.806   4.964   5.445   6.488   6.499   6.527   6.909   6.972
103 A   104 A   105 A   106 A   107 A   108 A   109 A   110 A                  
  7.107  28.896  29.482  29.494  29.515  29.834  29.844  29.844
111 A   112 A   113 A   114 A   115 A   116 A   117 A   118 A                  
 29.874  29.950  36.493  37.132  68.740 130.542 130.550 130.577
119 A   120 A   121 A   122 A   123 A   124 A   125 A   126 A                  
154.2841912.202
127 A   128 A                                                                  

 Occupation and symmetry of molecular orbitals

 Point group: C1 (1 irreducible representation).

                           A     All 
 -------------------------------------
 All molecular orbitals:
  - Alpha                  128   128 
  - Beta                   128   128 
 -------------------------------------
 Alpha orbitals:
  - Frozen occupied        21    21  
  - Active occupied        17    17  
  - Active virtual         90    90  
  - Frozen virtual         0     0   
 -------------------------------------
 Beta orbitals:
  - Frozen occupied        21    21  
  - Active occupied        17    17  
  - Active virtual         90    90  
  - Frozen virtual         0     0   
 -------------------------------------

 Import integrals:   CPU 0.00 s  wall 0.00 s

 Import integrals:   CPU 51.76 s  wall 11.86 s

 MP2 amplitudes:   CPU 0.13 s  wall 0.09 s

Running a double precision version
           CCSD T amplitudes will be solved using DIIS.

           Start     Size      MaxIter   EConv     TConv     
           3         7         100       1.00e-07  1.00e-05  
 ------------------------------------------------------------------------------
           Energy (a.u.)   Ediff      Tdiff       Comment
 ------------------------------------------------------------------------------
         -7125.83490240                           
     1   -7125.80398842   3.09e-02   7.69e-01     
     2   -7125.83547141   3.15e-02   1.07e-01     
     3   -7125.83143323   4.04e-03   5.21e-02     
     4   -7125.83512290   3.69e-03   2.45e-02     Switched to DIIS steps.
     5   -7125.83647350   1.35e-03   1.35e-02     
     6   -7125.83666672   1.93e-04   4.24e-03     
     7   -7125.83670693   4.02e-05   2.10e-03     
     8   -7125.83672334   1.64e-05   8.44e-04     
     9   -7125.83673202   8.68e-06   4.33e-04     
    10   -7125.83673097   1.05e-06   1.17e-04     
    11   -7125.83673187   9.03e-07   5.22e-05     
    12   -7125.83673158   2.95e-07   3.23e-05     
    13   -7125.83673160   2.22e-08   1.16e-05     
    14   -7125.83673151   9.36e-08   5.27e-06     
 ------------------------------------------------------------------------------
         -7125.83673151                           CCSD T converged.

End of double precision
 SCF energy                 = -7125.05834806
 MP2 energy                 = -7125.83490240
 CCSD correlation energy     =    -0.77838345
 CCSD total energy           = -7125.83673151

 CCSD  T1^2 = 0.0228  T2^2 = 0.2597  Leading amplitudes:

 Amplitude    Orbitals with energies
  0.0435       36 (A) A                  ->    39 (A) A                   
              -0.4613                         -0.0070                     
  0.0435       36 (A) B                  ->    39 (A) B                   
              -0.4613                         -0.0070                     
  0.0353       34 (A) A                  ->    39 (A) A                   
              -0.6034                         -0.0070                     
  0.0353       34 (A) B                  ->    39 (A) B                   
              -0.6034                         -0.0070                     

 Amplitude    Orbitals with energies
 -0.0860       35 (A) A      35 (A) B    ->    40 (A) A      40 (A) B     
              -0.5776       -0.5776            0.0762        0.0762       
  0.0860       35 (A) A      35 (A) B    ->    40 (A) B      40 (A) A     
              -0.5776       -0.5776            0.0762        0.0762       
  0.0860       35 (A) B      35 (A) A    ->    40 (A) A      40 (A) B     
              -0.5776       -0.5776            0.0762        0.0762       
 -0.0860       35 (A) B      35 (A) A    ->    40 (A) B      40 (A) A     
              -0.5776       -0.5776            0.0762        0.0762       

 Computing CCSD intemediates for later calculations in double precision
 Finished.

Running a double precision version
           CCSD Lambda amplitudes will be solved using DIIS.
           Start     Size      MaxIter   EConv     LConv     
           3         7         100       1.00e-07  1.00e-05  
 ------------------------------------------------------------------------------
            Enorm      Ldiff       Comment
 ------------------------------------------------------------------------------
     1     6.15e-02   4.25e-02     
     2     1.97e-02   6.67e-03     
     3     9.39e-03   1.58e-03     
     4     4.82e-03   1.46e-03     Switched to DIIS steps.
     5     1.81e-03   1.05e-03     
     6     9.65e-04   3.83e-04     
     7     3.30e-04   1.47e-04     
     8     1.56e-04   2.34e-05     
     9     6.33e-05   1.03e-06     
    10     3.44e-05   3.35e-07     
    11     1.82e-05   2.25e-07     
    12     8.36e-06   1.24e-06     
    13     4.19e-06   3.23e-07     
    14     2.15e-06   1.90e-08     
    15     1.12e-06   7.94e-08     
    16     6.32e-07   1.32e-07     
    17     2.85e-07   7.57e-08     
    18     1.37e-07   2.62e-08     
    19     6.41e-08   5.32e-09     
 ------------------------------------------------------------------------------
                                   CCSD Lambda converged.

 Computing density matrices in double precision...
           Orbital response amplitudes will be solved using DIIS.
           Start     Size      MaxIter   EConv     LConv     
           3         7         100       1.00e-06  1.00e-06  
 ------------------------------------------------------------------------------
            Enorm      Ldiff       Comment
 ------------------------------------------------------------------------------
     1     1.01e-01   5.40e-03     
     2     9.33e-02   9.40e-04     
     3     1.29e-01   3.09e-02     
     4     1.09e-02   5.50e-02     Switched to DIIS steps.
     5     4.70e-03   3.03e-04     
     6     1.23e-03   2.87e-04     
     7     5.67e-04   2.11e-04     
     8     2.91e-04   8.91e-05     
     9     5.75e-05   6.96e-05     
    10     2.62e-05   7.33e-06     
    11     9.94e-06   1.45e-06     
    12     4.12e-06   1.57e-06     
    13     1.05e-06   5.97e-07     
    14     6.09e-07   1.41e-08     
 ------------------------------------------------------------------------------
                                   Orbital response converged.

 Computing density matrices... Done.
 CCSD calculation:   CPU 1489.33 s  wall 258.83 s

 Transferring MO TPDM to AO TPDM
 Transferring g2_o1o1o1o1
 Transferring g2_o1o1o1v1
 Transferring g2_o1o1v1v1
 Transferring g2_o1v1o1v1
 Transferring g2_o1v1v1v1
 Transferring g2_v1v1v1v1
 Adding separable TPDM
 Computing TPDM gradient
 --------------------------------------------------------
 2e gradient
  Atom          X               Y               Z
 --------------------------------------------------------
    1        -45.467491        9.642786       -0.000000  
    2          3.420612      -23.211443        0.000000  
    3         26.969365       -0.082959       -0.000000  
    4         15.077514       13.651615        0.000000  
 --------------------------------------------------------
 --------------------------------------------------------
 Final gradient
  Atom          X               Y               Z
 --------------------------------------------------------
    1        -45.467491        9.642786       -0.000000  
    2          3.420612      -23.211443        0.000000  
    3         26.969365       -0.082959       -0.000000  
    4         15.077514       13.651615        0.000000  
 --------------------------------------------------------
 Analytic gradient from two-electron contribution:   CPU 278.30 s  wall 85.98 s

 Total ccman2 time:   CPU 1826.51 s  wall 358.93 s


 --------------------------------------------------------------

                    Orbital Energies (a.u.)
 --------------------------------------------------------------

 Alpha MOs
 -- Occupied --
*******-180.923-169.730-169.728-169.728 -37.976 -33.166 -33.159
-33.159 -26.335 -24.350 -24.348 -24.348 -24.341 -24.341 -15.777
-15.715  -7.292  -5.529  -5.513  -5.512  -2.453  -2.446  -2.445
 -2.427  -2.427  -1.643  -1.419  -0.958  -0.848  -0.734  -0.717
 -0.704  -0.603  -0.578  -0.461  -0.415  -0.407
 -- Virtual --
 -0.007   0.076   0.133   0.153   0.168   0.172   0.198   0.231
  0.242   0.276   0.292   0.307   0.309   0.310   0.362   0.386
  0.415   0.505   0.560   0.561   0.584   0.596   0.652   0.741
  0.838   0.908   0.921   0.965   1.028   1.033   1.172   1.213
  1.448   1.494   1.506   1.538   1.558   1.637   1.671   1.901
  2.010   2.022   2.140   2.360   2.416   2.633   2.703   3.001
  3.039   3.342   3.972   4.052   4.176   4.192   4.225   4.286
  4.373   4.388   4.446   4.468   4.475   4.479   4.554   4.704
  4.806   4.964   5.445   6.488   6.499   6.527   6.909   6.972
  7.107  28.896  29.482  29.494  29.515  29.834  29.844  29.844
 29.874  29.950  36.493  37.132  68.740 130.542 130.550 130.577
154.2841912.202
 --------------------------------------------------------------

          Ground-State Mulliken Net Atomic Charges

     Atom                 Charge (a.u.)
  ----------------------------------------
      1 I                     0.160501
      2 N                     0.046382
      3 N                    -0.114352
      4 F                    -0.092530
  ----------------------------------------
  Sum of atomic charges =    -0.000000

 -----------------------------------------------------------------
                    Cartesian Multipole Moments
 -----------------------------------------------------------------
    Charge (ESU x 10^10)
                 0.0000
    Dipole Moment (Debye)
         X       1.7948      Y      -0.0365      Z      -0.0000
       Tot       1.7952
    Quadrupole Moments (Debye-Ang)
        XX     -45.5206     XY      -2.1390     YY     -46.8984
        XZ      -0.0000     YZ       0.0000     ZZ     -44.1411
    Octopole Moments (Debye-Ang^2)
       XXX      35.0220    XXY      -3.9332    XYY      10.2718
       YYY     -10.3616    XXZ      -0.0000    XYZ      -0.0000
       YYZ      -0.0000    XZZ       4.4166    YZZ      -2.0376
       ZZZ      -0.0000
    Hexadecapole Moments (Debye-Ang^3)
      XXXX    -491.1876   XXXY       1.8591   XXYY    -105.9673
      XYYY      10.7727   YYYY    -130.1101   XXXZ      -0.0000
      XXYZ       0.0000   XYYZ      -0.0000   YYYZ       0.0000
      XXZZ     -86.1578   XYZZ       2.3143   YYZZ     -29.6997
      XZZZ      -0.0000   YZZZ       0.0000   ZZZZ     -52.9002
 -----------------------------------------------------------------
 DrvMan completing analytic gradient of the correlated energy
 Correlated dipole moment
            1
    1   0.7061327
    2  -0.0143752
    3  -0.0000000
 Energy read as -7125.836731507
 Full Analytical Gradient: (in a.u., or Hartree/Bohr)
             1             2             3             4
    1   -0.00004246    0.00046901   -0.00032329   -0.00010327
    2   -0.00000610    0.00041066   -0.00052518    0.00012062
    3   -0.00000000    0.00000000   -0.00000000   -0.00000000
 Gradient time:  CPU 1.46 s  wall 1.63 s
 ----------------------------------------------------------------
             Standard Nuclear Orientation (Angstroms)
    I     Atom           X                Y                Z
 ----------------------------------------------------------------
    1      I       0.7794068007    -0.0486757799    -0.0000000000
    2      N      -1.0683784938     1.0514102266     0.0000000000
    3      N      -2.1374604254     0.5119100007     0.0010000000
    4      F      -2.0964097780    -0.9292694732    -0.0000000000
 ----------------------------------------------------------------
 Nuclear Repulsion Energy =   301.0329374810 hartrees
 There are       38 alpha and       38 beta electrons

                       Distance Matrix (Angstroms)
             I (  1)   N (  2)   N (  3)
   N (  2)  2.150465
   N (  3)  2.970248  1.197496
   F (  4)  3.007618  2.231578  1.441764

 Requested basis set is 6-311++G(d,p)
 There are 42 shells and 128 basis functions
 A cutoff of  1.0D-14 yielded    813 shell pairs
 There are      7842 function pairs (      8857 Cartesian)
 Smallest overlap matrix eigenvalue = 1.96E-04
 Guess MOs from SCF MO coefficient file

 -----------------------------------------------------------------------
  General SCF calculation program by
  Eric Jon Sundstrom, Paul Horn, Yuezhi Mao, Dmitri Zuev, Alec White,
  David Stuck, Shaama M.S., Shane Yost, Joonho Lee, David Small,
  Daniel Levine, Susi Lehtola, Hugh Burton, Evgeny Epifanovsky
 -----------------------------------------------------------------------
 Hartree-Fock
 using 6 threads for integral computing
 -------------------------------------------------------
 OpenMP Integral computing Module                
 Release: version 2.0, May 2017, Q-Chem Inc. Pleasanton 
 -------------------------------------------------------
 A restricted SCF calculation will be
 performed using DIIS
 SCF converges when DIIS error is below 1.0e-08
 ---------------------------------------
  Cycle       Energy         DIIS error
 ---------------------------------------
    1   -7125.0583408742      2.88e-05  
    2   -7125.0583428443      7.78e-06  
    3   -7125.0583430851      4.43e-06  
    4   -7125.0583431345      1.65e-06  
    5   -7125.0583431508      7.02e-07  
    6   -7125.0583431541      3.47e-07  
    7   -7125.0583431550      1.27e-07  
    8   -7125.0583431550      5.68e-08  
    9   -7125.0583431550      2.32e-08  
   10   -7125.0583431551      1.09e-08  
   11   -7125.0583431552      3.91e-09  Convergence criterion met
 ---------------------------------------
 SCF time:   CPU 6.89s  wall 2.00s 
 SCF   energy in the final basis set =    -7125.0583431552
 Total energy in the final basis set =    -7125.0583431552


 ------------------------------------------------------------------------------

   CCMAN2: suite of methods based on coupled cluster
           and equation of motion theories.

   Components:
   * libvmm-1.3-trunk
     by Evgeny Epifanovsky, Ilya Kaliman.
   * libtensor-2.5-trunk
     by Evgeny Epifanovsky, Michael Wormit, Dmitry Zuev, Sam Manzer, 
        Ilya Kaliman.
   * libcc-2.5-trunk
     by Evgeny Epifanovsky, Arik Landau, Tomasz Kus, Kirill Khistyaev, 
        Dmitry Zuev, Prashant Manohar, Xintian Feng, Anna Krylov, 
        Matthew Goldey, Alec White, Thomas Jagau, Kaushik Nanda, 
        Anastasia Gunina, Alexander Kunitsa, Joonho Lee.

   CCMAN original authors:
   Anna I. Krylov, C. David Sherrill, Steven R. Gwaltney,
   Edward F. C. Byrd (2000)
   Sergey V. Levchenko, Lyudmila V. Slipchenko, Tao Wang,
   Ana-Maria C. Cristian (2003)
   Piotr A. Pieniazek, C. Melania Oana, Evgeny Epifanovsky (2007)
   Prashant Manohar (2009)

 ------------------------------------------------------------------------------


 Allocating and initializing 63808MB of RAM...
 Calculation will run on 6 cores.


 Alpha MOs, Restricted
 -- Occupied --                  
******* -180.92 -169.73 -169.73 -169.73  -37.98  -33.17  -33.16
  1 A     2 A     3 A     4 A     5 A     6 A     7 A     8 A                  
-33.159 -26.335 -24.350 -24.348 -24.348 -24.341 -24.341 -15.777
  9 A    10 A    11 A    12 A    13 A    14 A    15 A    16 A                  
-15.715  -7.292  -5.529  -5.513  -5.512  -2.453  -2.446  -2.445
 17 A    18 A    19 A    20 A    21 A    22 A    23 A    24 A                  
 -2.427  -2.427  -1.643  -1.420  -0.958  -0.847  -0.733  -0.717
 25 A    26 A    27 A    28 A    29 A    30 A    31 A    32 A                  
 -0.704  -0.603  -0.578  -0.461  -0.415  -0.407
 33 A    34 A    35 A    36 A    37 A    38 A                                  
 -- Virtual --                   
 -0.007   0.076   0.133   0.153   0.168   0.172   0.198   0.231
 39 A    40 A    41 A    42 A    43 A    44 A    45 A    46 A                  
  0.242   0.276   0.292   0.307   0.309   0.310   0.362   0.386
 47 A    48 A    49 A    50 A    51 A    52 A    53 A    54 A                  
  0.415   0.505   0.560   0.560   0.584   0.596   0.652   0.741
 55 A    56 A    57 A    58 A    59 A    60 A    61 A    62 A                  
  0.838   0.908   0.921   0.965   1.028   1.034   1.172   1.213
 63 A    64 A    65 A    66 A    67 A    68 A    69 A    70 A                  
  1.448   1.494   1.506   1.538   1.559   1.637   1.671   1.901
 71 A    72 A    73 A    74 A    75 A    76 A    77 A    78 A                  
  2.011   2.022   2.139   2.360   2.417   2.633   2.703   3.002
 79 A    80 A    81 A    82 A    83 A    84 A    85 A    86 A                  
  3.039   3.343   3.972   4.052   4.176   4.192   4.225   4.286
 87 A    88 A    89 A    90 A    91 A    92 A    93 A    94 A                  
  4.373   4.388   4.446   4.468   4.475   4.479   4.554   4.704
 95 A    96 A    97 A    98 A    99 A   100 A   101 A   102 A                  
  4.806   4.963   5.443   6.488   6.499   6.527   6.909   6.972
103 A   104 A   105 A   106 A   107 A   108 A   109 A   110 A                  
  7.106  28.896  29.482  29.494  29.515  29.834  29.844  29.844
111 A   112 A   113 A   114 A   115 A   116 A   117 A   118 A                  
 29.874  29.950  36.493  37.134  68.740 130.542 130.550 130.577
119 A   120 A   121 A   122 A   123 A   124 A   125 A   126 A                  
154.2841912.202
127 A   128 A                                                                  

 Beta MOs, Restricted
 -- Occupied --                  
******* -180.92 -169.73 -169.73 -169.73  -37.98  -33.17  -33.16
  1 A     2 A     3 A     4 A     5 A     6 A     7 A     8 A                  
-33.159 -26.335 -24.350 -24.348 -24.348 -24.341 -24.341 -15.777
  9 A    10 A    11 A    12 A    13 A    14 A    15 A    16 A                  
-15.715  -7.292  -5.529  -5.513  -5.512  -2.453  -2.446  -2.445
 17 A    18 A    19 A    20 A    21 A    22 A    23 A    24 A                  
 -2.427  -2.427  -1.643  -1.420  -0.958  -0.847  -0.733  -0.717
 25 A    26 A    27 A    28 A    29 A    30 A    31 A    32 A                  
 -0.704  -0.603  -0.578  -0.461  -0.415  -0.407
 33 A    34 A    35 A    36 A    37 A    38 A                                  
 -- Virtual --                   
 -0.007   0.076   0.133   0.153   0.168   0.172   0.198   0.231
 39 A    40 A    41 A    42 A    43 A    44 A    45 A    46 A                  
  0.242   0.276   0.292   0.307   0.309   0.310   0.362   0.386
 47 A    48 A    49 A    50 A    51 A    52 A    53 A    54 A                  
  0.415   0.505   0.560   0.560   0.584   0.596   0.652   0.741
 55 A    56 A    57 A    58 A    59 A    60 A    61 A    62 A                  
  0.838   0.908   0.921   0.965   1.028   1.034   1.172   1.213
 63 A    64 A    65 A    66 A    67 A    68 A    69 A    70 A                  
  1.448   1.494   1.506   1.538   1.559   1.637   1.671   1.901
 71 A    72 A    73 A    74 A    75 A    76 A    77 A    78 A                  
  2.011   2.022   2.139   2.360   2.417   2.633   2.703   3.002
 79 A    80 A    81 A    82 A    83 A    84 A    85 A    86 A                  
  3.039   3.343   3.972   4.052   4.176   4.192   4.225   4.286
 87 A    88 A    89 A    90 A    91 A    92 A    93 A    94 A                  
  4.373   4.388   4.446   4.468   4.475   4.479   4.554   4.704
 95 A    96 A    97 A    98 A    99 A   100 A   101 A   102 A                  
  4.806   4.963   5.443   6.488   6.499   6.527   6.909   6.972
103 A   104 A   105 A   106 A   107 A   108 A   109 A   110 A                  
  7.106  28.896  29.482  29.494  29.515  29.834  29.844  29.844
111 A   112 A   113 A   114 A   115 A   116 A   117 A   118 A                  
 29.874  29.950  36.493  37.134  68.740 130.542 130.550 130.577
119 A   120 A   121 A   122 A   123 A   124 A   125 A   126 A                  
154.2841912.202
127 A   128 A                                                                  

 Occupation and symmetry of molecular orbitals

 Point group: C1 (1 irreducible representation).

                           A     All 
 -------------------------------------
 All molecular orbitals:
  - Alpha                  128   128 
  - Beta                   128   128 
 -------------------------------------
 Alpha orbitals:
  - Frozen occupied        21    21  
  - Active occupied        17    17  
  - Active virtual         90    90  
  - Frozen virtual         0     0   
 -------------------------------------
 Beta orbitals:
  - Frozen occupied        21    21  
  - Active occupied        17    17  
  - Active virtual         90    90  
  - Frozen virtual         0     0   
 -------------------------------------

 Import integrals:   CPU 0.00 s  wall 0.00 s

 Import integrals:   CPU 49.42 s  wall 10.31 s

 MP2 amplitudes:   CPU 0.18 s  wall 0.14 s

Running a double precision version
           CCSD T amplitudes will be solved using DIIS.

           Start     Size      MaxIter   EConv     TConv     
           3         7         100       1.00e-07  1.00e-05  
 ------------------------------------------------------------------------------
           Energy (a.u.)   Ediff      Tdiff       Comment
 ------------------------------------------------------------------------------
         -7125.83490950                           
     1   -7125.80397575   3.09e-02   7.69e-01     
     2   -7125.83547421   3.15e-02   1.07e-01     
     3   -7125.83142854   4.05e-03   5.21e-02     
     4   -7125.83512150   3.69e-03   2.45e-02     Switched to DIIS steps.
     5   -7125.83647324   1.35e-03   1.35e-02     
     6   -7125.83666695   1.94e-04   4.25e-03     
     7   -7125.83670731   4.04e-05   2.11e-03     
     8   -7125.83672377   1.65e-05   8.46e-04     
     9   -7125.83673246   8.69e-06   4.33e-04     
    10   -7125.83673141   1.05e-06   1.17e-04     
    11   -7125.83673231   9.10e-07   5.24e-05     
    12   -7125.83673202   2.95e-07   3.23e-05     
    13   -7125.83673204   2.26e-08   1.16e-05     
    14   -7125.83673195   9.35e-08   5.29e-06     
 ------------------------------------------------------------------------------
         -7125.83673195                           CCSD T converged.

End of double precision
 SCF energy                 = -7125.05834316
 MP2 energy                 = -7125.83490950
 CCSD correlation energy     =    -0.77838879
 CCSD total energy           = -7125.83673195

 CCSD  T1^2 = 0.0228  T2^2 = 0.2597  Leading amplitudes:

 Amplitude    Orbitals with energies
  0.0436       36 (A) A                  ->    39 (A) A                   
              -0.4613                         -0.0072                     
  0.0436       36 (A) B                  ->    39 (A) B                   
              -0.4613                         -0.0072                     
  0.0354       34 (A) A                  ->    39 (A) A                   
              -0.6034                         -0.0072                     
  0.0354       34 (A) B                  ->    39 (A) B                   
              -0.6034                         -0.0072                     

 Amplitude    Orbitals with energies
 -0.0858       35 (A) A      35 (A) B    ->    40 (A) A      40 (A) B     
              -0.5777       -0.5777            0.0763        0.0763       
  0.0858       35 (A) A      35 (A) B    ->    40 (A) B      40 (A) A     
              -0.5777       -0.5777            0.0763        0.0763       
  0.0858       35 (A) B      35 (A) A    ->    40 (A) A      40 (A) B     
              -0.5777       -0.5777            0.0763        0.0763       
 -0.0858       35 (A) B      35 (A) A    ->    40 (A) B      40 (A) A     
              -0.5777       -0.5777            0.0763        0.0763       

 Computing CCSD intemediates for later calculations in double precision
 Finished.

Running a double precision version
           CCSD Lambda amplitudes will be solved using DIIS.
           Start     Size      MaxIter   EConv     LConv     
           3         7         100       1.00e-07  1.00e-05  
 ------------------------------------------------------------------------------
            Enorm      Ldiff       Comment
 ------------------------------------------------------------------------------
     1     6.15e-02   4.25e-02     
     2     1.97e-02   6.68e-03     
     3     9.41e-03   1.58e-03     
     4     4.82e-03   1.46e-03     Switched to DIIS steps.
     5     1.81e-03   1.05e-03     
     6     9.67e-04   3.84e-04     
     7     3.31e-04   1.48e-04     
     8     1.57e-04   2.37e-05     
     9     6.35e-05   1.07e-06     
    10     3.46e-05   3.45e-07     
    11     1.83e-05   2.26e-07     
    12     8.41e-06   1.24e-06     
    13     4.21e-06   3.24e-07     
    14     2.16e-06   2.06e-08     
    15     1.13e-06   8.05e-08     
    16     6.36e-07   1.33e-07     
    17     2.87e-07   7.64e-08     
    18     1.38e-07   2.65e-08     
    19     6.46e-08   5.39e-09     
 ------------------------------------------------------------------------------
                                   CCSD Lambda converged.

 Computing density matrices in double precision...
           Orbital response amplitudes will be solved using DIIS.
           Start     Size      MaxIter   EConv     LConv     
           3         7         100       1.00e-06  1.00e-06  
 ------------------------------------------------------------------------------
            Enorm      Ldiff       Comment
 ------------------------------------------------------------------------------
     1     1.01e-01   5.38e-03     
     2     9.33e-02   1.03e-03     
     3     1.28e-01   3.09e-02     
     4     1.08e-02   5.49e-02     Switched to DIIS steps.
     5     4.69e-03   2.97e-04     
     6     1.23e-03   2.82e-04     
     7     5.69e-04   2.10e-04     
     8     2.92e-04   8.88e-05     
     9     5.76e-05   6.99e-05     
    10     2.63e-05   7.37e-06     
    11     9.97e-06   1.46e-06     
    12     4.13e-06   1.58e-06     
    13     1.05e-06   6.02e-07     
    14     6.09e-07   1.34e-08     
 ------------------------------------------------------------------------------
                                   Orbital response converged.

 Computing density matrices... Done.
 CCSD calculation:   CPU 1489.51 s  wall 259.06 s

 Transferring MO TPDM to AO TPDM
 Transferring g2_o1o1o1o1
 Transferring g2_o1o1o1v1
 Transferring g2_o1o1v1v1
 Transferring g2_o1v1o1v1
 Transferring g2_o1v1v1v1
 Transferring g2_v1v1v1v1
 Adding separable TPDM
 Computing TPDM gradient
 --------------------------------------------------------
 2e gradient
  Atom          X               Y               Z
 --------------------------------------------------------
    1        -45.465656        9.647283        0.003113  
    2          3.400103      -23.202741        0.011641  
    3         26.989384       -0.084137       -0.019485  
    4         15.076169       13.639596        0.004731  
 --------------------------------------------------------
 --------------------------------------------------------
 Final gradient
  Atom          X               Y               Z
 --------------------------------------------------------
    1        -45.465656        9.647283        0.003113  
    2          3.400103      -23.202741        0.011641  
    3         26.989384       -0.084137       -0.019485  
    4         15.076169       13.639596        0.004731  
 --------------------------------------------------------
 Analytic gradient from two-electron contribution:   CPU 280.04 s  wall 82.19 s

 Total ccman2 time:   CPU 1829.29 s  wall 354.93 s


 --------------------------------------------------------------

                    Orbital Energies (a.u.)
 --------------------------------------------------------------

 Alpha MOs
 -- Occupied --
*******-180.923-169.730-169.728-169.728 -37.976 -33.166 -33.159
-33.159 -26.335 -24.350 -24.348 -24.348 -24.341 -24.341 -15.777
-15.715  -7.292  -5.529  -5.513  -5.512  -2.453  -2.446  -2.445
 -2.427  -2.427  -1.643  -1.420  -0.958  -0.847  -0.733  -0.717
 -0.704  -0.603  -0.578  -0.461  -0.415  -0.407
 -- Virtual --
 -0.007   0.076   0.133   0.153   0.168   0.172   0.198   0.231
  0.242   0.276   0.292   0.307   0.309   0.310   0.362   0.386
  0.415   0.505   0.560   0.560   0.584   0.596   0.652   0.741
  0.838   0.908   0.921   0.965   1.028   1.034   1.172   1.213
  1.448   1.494   1.506   1.538   1.559   1.637   1.671   1.901
  2.011   2.022   2.139   2.360   2.417   2.633   2.703   3.002
  3.039   3.343   3.972   4.052   4.176   4.192   4.225   4.286
  4.373   4.388   4.446   4.468   4.475   4.479   4.554   4.704
  4.806   4.963   5.443   6.488   6.499   6.527   6.909   6.972
  7.106  28.896  29.482  29.494  29.515  29.834  29.844  29.844
 29.874  29.950  36.493  37.134  68.740 130.542 130.550 130.577
154.2841912.202
 --------------------------------------------------------------

          Ground-State Mulliken Net Atomic Charges

     Atom                 Charge (a.u.)
  ----------------------------------------
      1 I                     0.161028
      2 N                     0.046401
      3 N                    -0.114040
      4 F                    -0.093389
  ----------------------------------------
  Sum of atomic charges =    -0.000000

 -----------------------------------------------------------------
                    Cartesian Multipole Moments
 -----------------------------------------------------------------
    Charge (ESU x 10^10)
                 0.0000
    Dipole Moment (Debye)
         X       1.8008      Y      -0.0313      Z       0.0001
       Tot       1.8010
    Quadrupole Moments (Debye-Ang)
        XX     -45.5267     XY      -2.1530     YY     -46.8976
        XZ       0.0018     YZ      -0.0011     ZZ     -44.1397
    Octopole Moments (Debye-Ang^2)
       XXX      35.0516    XXY      -3.9101    XYY      10.2769
       YYY     -10.3666    XXZ      -0.0078    XYZ       0.0014
       YYZ      -0.0066    XZZ       4.4193    YZZ      -2.0394
       ZZZ      -0.0154
    Hexadecapole Moments (Debye-Ang^3)
      XXXX    -491.2236   XXXY       1.8153   XXYY    -105.9827
      XYYY      10.7796   YYYY    -130.1383   XXXZ       0.0537
      XXYZ      -0.0091   XYYZ       0.0151   YYYZ      -0.0084
      XXZZ     -86.1589   XYZZ       2.3172   YYZZ     -29.7032
      XZZZ       0.0355   YZZZ      -0.0093   ZZZZ     -52.8950
 -----------------------------------------------------------------
 DrvMan completing analytic gradient of the correlated energy
 Correlated dipole moment
            1
    1   0.7084776
    2  -0.0122968
    3   0.0000516
 Energy read as -7125.836731949
 Full Analytical Gradient: (in a.u., or Hartree/Bohr)
             1             2             3             4
    1   -0.00002437    0.00004720   -0.00001018   -0.00001265
    2   -0.00000230    0.00006095   -0.00003455   -0.00002410
    3    0.00003151   -0.00008429    0.00009658   -0.00004381
 Gradient time:  CPU 1.41 s  wall 1.45 s
 ----------------------------------------------------------------
             Standard Nuclear Orientation (Angstroms)
    I     Atom           X                Y                Z
 ----------------------------------------------------------------
    1      I       0.7794068007    -0.0486757799    -0.0000000000
    2      N      -1.0683784938     1.0514102266     0.0000000000
    3      N      -2.1374604254     0.5119100007     0.0000000000
    4      F      -2.0954097780    -0.9292694732    -0.0000000000
 ----------------------------------------------------------------
 Nuclear Repulsion Energy =   301.0622653169 hartrees
 There are       38 alpha and       38 beta electrons

                       Distance Matrix (Angstroms)
             I (  1)   N (  2)   N (  3)
   N (  2)  2.150465
   N (  3)  2.970248  1.197496
   F (  4)  3.006662  2.231118  1.441793

 Requested basis set is 6-311++G(d,p)
 There are 42 shells and 128 basis functions
 A cutoff of  1.0D-14 yielded    813 shell pairs
 There are      7842 function pairs (      8857 Cartesian)
 Smallest overlap matrix eigenvalue = 1.96E-04
 Guess MOs from SCF MO coefficient file

 -----------------------------------------------------------------------
  General SCF calculation program by
  Eric Jon Sundstrom, Paul Horn, Yuezhi Mao, Dmitri Zuev, Alec White,
  David Stuck, Shaama M.S., Shane Yost, Joonho Lee, David Small,
  Daniel Levine, Susi Lehtola, Hugh Burton, Evgeny Epifanovsky
 -----------------------------------------------------------------------
 Hartree-Fock
 using 6 threads for integral computing
 -------------------------------------------------------
 OpenMP Integral computing Module                
 Release: version 2.0, May 2017, Q-Chem Inc. Pleasanton 
 -------------------------------------------------------
 A restricted SCF calculation will be
 performed using DIIS
 SCF converges when DIIS error is below 1.0e-08
 ---------------------------------------
  Cycle       Energy         DIIS error
 ---------------------------------------
    1   -7125.0583494918      1.85e-05  
    2   -7125.0583504410      5.33e-06  
    3   -7125.0583505974      1.92e-06  
    4   -7125.0583506182      1.25e-06  
    5   -7125.0583506251      4.41e-07  
    6   -7125.0583506267      1.69e-07  
    7   -7125.0583506269      7.05e-08  
    8   -7125.0583506268      2.83e-08  
    9   -7125.0583506269      1.22e-08  
   10   -7125.0583506269      5.37e-09  Convergence criterion met
 ---------------------------------------
 SCF time:   CPU 6.20s  wall 2.00s 
 SCF   energy in the final basis set =    -7125.0583506269
 Total energy in the final basis set =    -7125.0583506269


 ------------------------------------------------------------------------------

   CCMAN2: suite of methods based on coupled cluster
           and equation of motion theories.

   Components:
   * libvmm-1.3-trunk
     by Evgeny Epifanovsky, Ilya Kaliman.
   * libtensor-2.5-trunk
     by Evgeny Epifanovsky, Michael Wormit, Dmitry Zuev, Sam Manzer, 
        Ilya Kaliman.
   * libcc-2.5-trunk
     by Evgeny Epifanovsky, Arik Landau, Tomasz Kus, Kirill Khistyaev, 
        Dmitry Zuev, Prashant Manohar, Xintian Feng, Anna Krylov, 
        Matthew Goldey, Alec White, Thomas Jagau, Kaushik Nanda, 
        Anastasia Gunina, Alexander Kunitsa, Joonho Lee.

   CCMAN original authors:
   Anna I. Krylov, C. David Sherrill, Steven R. Gwaltney,
   Edward F. C. Byrd (2000)
   Sergey V. Levchenko, Lyudmila V. Slipchenko, Tao Wang,
   Ana-Maria C. Cristian (2003)
   Piotr A. Pieniazek, C. Melania Oana, Evgeny Epifanovsky (2007)
   Prashant Manohar (2009)

 ------------------------------------------------------------------------------


 Allocating and initializing 63808MB of RAM...
 Calculation will run on 6 cores.


 Alpha MOs, Restricted
 -- Occupied --                  
******* -180.92 -169.73 -169.73 -169.73  -37.98  -33.17  -33.16
  1 A     2 A     3 A     4 A     5 A     6 A     7 A     8 A                  
-33.159 -26.335 -24.350 -24.348 -24.348 -24.341 -24.341 -15.777
  9 A    10 A    11 A    12 A    13 A    14 A    15 A    16 A                  
-15.715  -7.292  -5.529  -5.513  -5.512  -2.453  -2.446  -2.445
 17 A    18 A    19 A    20 A    21 A    22 A    23 A    24 A                  
 -2.427  -2.427  -1.643  -1.420  -0.958  -0.847  -0.733  -0.717
 25 A    26 A    27 A    28 A    29 A    30 A    31 A    32 A                  
 -0.704  -0.603  -0.578  -0.461  -0.415  -0.407
 33 A    34 A    35 A    36 A    37 A    38 A                                  
 -- Virtual --                   
 -0.007   0.076   0.133   0.153   0.168   0.172   0.198   0.231
 39 A    40 A    41 A    42 A    43 A    44 A    45 A    46 A                  
  0.242   0.276   0.292   0.307   0.309   0.310   0.362   0.386
 47 A    48 A    49 A    50 A    51 A    52 A    53 A    54 A                  
  0.415   0.505   0.560   0.561   0.584   0.596   0.652   0.741
 55 A    56 A    57 A    58 A    59 A    60 A    61 A    62 A                  
  0.838   0.908   0.921   0.965   1.028   1.034   1.172   1.213
 63 A    64 A    65 A    66 A    67 A    68 A    69 A    70 A                  
  1.448   1.494   1.506   1.538   1.559   1.637   1.671   1.901
 71 A    72 A    73 A    74 A    75 A    76 A    77 A    78 A                  
  2.011   2.022   2.139   2.360   2.417   2.633   2.703   3.002
 79 A    80 A    81 A    82 A    83 A    84 A    85 A    86 A                  
  3.040   3.343   3.972   4.053   4.176   4.192   4.225   4.286
 87 A    88 A    89 A    90 A    91 A    92 A    93 A    94 A                  
  4.373   4.388   4.446   4.468   4.475   4.479   4.554   4.704
 95 A    96 A    97 A    98 A    99 A   100 A   101 A   102 A                  
  4.806   4.963   5.443   6.488   6.499   6.527   6.909   6.973
103 A   104 A   105 A   106 A   107 A   108 A   109 A   110 A                  
  7.106  28.896  29.482  29.494  29.515  29.834  29.844  29.844
111 A   112 A   113 A   114 A   115 A   116 A   117 A   118 A                  
 29.874  29.950  36.493  37.134  68.740 130.542 130.550 130.577
119 A   120 A   121 A   122 A   123 A   124 A   125 A   126 A                  
154.2841912.202
127 A   128 A                                                                  

 Beta MOs, Restricted
 -- Occupied --                  
******* -180.92 -169.73 -169.73 -169.73  -37.98  -33.17  -33.16
  1 A     2 A     3 A     4 A     5 A     6 A     7 A     8 A                  
-33.159 -26.335 -24.350 -24.348 -24.348 -24.341 -24.341 -15.777
  9 A    10 A    11 A    12 A    13 A    14 A    15 A    16 A                  
-15.715  -7.292  -5.529  -5.513  -5.512  -2.453  -2.446  -2.445
 17 A    18 A    19 A    20 A    21 A    22 A    23 A    24 A                  
 -2.427  -2.427  -1.643  -1.420  -0.958  -0.847  -0.733  -0.717
 25 A    26 A    27 A    28 A    29 A    30 A    31 A    32 A                  
 -0.704  -0.603  -0.578  -0.461  -0.415  -0.407
 33 A    34 A    35 A    36 A    37 A    38 A                                  
 -- Virtual --                   
 -0.007   0.076   0.133   0.153   0.168   0.172   0.198   0.231
 39 A    40 A    41 A    42 A    43 A    44 A    45 A    46 A                  
  0.242   0.276   0.292   0.307   0.309   0.310   0.362   0.386
 47 A    48 A    49 A    50 A    51 A    52 A    53 A    54 A                  
  0.415   0.505   0.560   0.561   0.584   0.596   0.652   0.741
 55 A    56 A    57 A    58 A    59 A    60 A    61 A    62 A                  
  0.838   0.908   0.921   0.965   1.028   1.034   1.172   1.213
 63 A    64 A    65 A    66 A    67 A    68 A    69 A    70 A                  
  1.448   1.494   1.506   1.538   1.559   1.637   1.671   1.901
 71 A    72 A    73 A    74 A    75 A    76 A    77 A    78 A                  
  2.011   2.022   2.139   2.360   2.417   2.633   2.703   3.002
 79 A    80 A    81 A    82 A    83 A    84 A    85 A    86 A                  
  3.040   3.343   3.972   4.053   4.176   4.192   4.225   4.286
 87 A    88 A    89 A    90 A    91 A    92 A    93 A    94 A                  
  4.373   4.388   4.446   4.468   4.475   4.479   4.554   4.704
 95 A    96 A    97 A    98 A    99 A   100 A   101 A   102 A                  
  4.806   4.963   5.443   6.488   6.499   6.527   6.909   6.973
103 A   104 A   105 A   106 A   107 A   108 A   109 A   110 A                  
  7.106  28.896  29.482  29.494  29.515  29.834  29.844  29.844
111 A   112 A   113 A   114 A   115 A   116 A   117 A   118 A                  
 29.874  29.950  36.493  37.134  68.740 130.542 130.550 130.577
119 A   120 A   121 A   122 A   123 A   124 A   125 A   126 A                  
154.2841912.202
127 A   128 A                                                                  

 Occupation and symmetry of molecular orbitals

 Point group: C1 (1 irreducible representation).

                           A     All 
 -------------------------------------
 All molecular orbitals:
  - Alpha                  128   128 
  - Beta                   128   128 
 -------------------------------------
 Alpha orbitals:
  - Frozen occupied        21    21  
  - Active occupied        17    17  
  - Active virtual         90    90  
  - Frozen virtual         0     0   
 -------------------------------------
 Beta orbitals:
  - Frozen occupied        21    21  
  - Active occupied        17    17  
  - Active virtual         90    90  
  - Frozen virtual         0     0   
 -------------------------------------

 Import integrals:   CPU 0.00 s  wall 0.00 s

 Import integrals:   CPU 51.19 s  wall 11.05 s

 MP2 amplitudes:   CPU 0.13 s  wall 0.09 s

Running a double precision version
           CCSD T amplitudes will be solved using DIIS.

           Start     Size      MaxIter   EConv     TConv     
           3         7         100       1.00e-07  1.00e-05  
 ------------------------------------------------------------------------------
           Energy (a.u.)   Ediff      Tdiff       Comment
 ------------------------------------------------------------------------------
         -7125.83490462                           
     1   -7125.80397914   3.09e-02   7.69e-01     
     2   -7125.83547312   3.15e-02   1.07e-01     
     3   -7125.83142990   4.04e-03   5.21e-02     
     4   -7125.83512195   3.69e-03   2.45e-02     Switched to DIIS steps.
     5   -7125.83647343   1.35e-03   1.35e-02     
     6   -7125.83666703   1.94e-04   4.25e-03     
     7   -7125.83670735   4.03e-05   2.11e-03     
     8   -7125.83672379   1.64e-05   8.46e-04     
     9   -7125.83673247   8.68e-06   4.33e-04     
    10   -7125.83673142   1.05e-06   1.17e-04     
    11   -7125.83673233   9.07e-07   5.23e-05     
    12   -7125.83673203   2.94e-07   3.23e-05     
    13   -7125.83673206   2.25e-08   1.16e-05     
    14   -7125.83673196   9.34e-08   5.30e-06     
 ------------------------------------------------------------------------------
         -7125.83673196                           CCSD T converged.

End of double precision
 SCF energy                 = -7125.05835063
 MP2 energy                 = -7125.83490462
 CCSD correlation energy     =    -0.77838134
 CCSD total energy           = -7125.83673196

 CCSD  T1^2 = 0.0228  T2^2 = 0.2597  Leading amplitudes:

 Amplitude    Orbitals with energies
  0.0435       36 (A) A                  ->    39 (A) A                   
              -0.4613                         -0.0072                     
  0.0435       36 (A) B                  ->    39 (A) B                   
              -0.4613                         -0.0072                     
  0.0354       34 (A) A                  ->    39 (A) A                   
              -0.6034                         -0.0072                     
  0.0354       34 (A) B                  ->    39 (A) B                   
              -0.6034                         -0.0072                     

 Amplitude    Orbitals with energies
 -0.0858       35 (A) A      35 (A) B    ->    40 (A) A      40 (A) B     
              -0.5777       -0.5777            0.0763        0.0763       
  0.0858       35 (A) A      35 (A) B    ->    40 (A) B      40 (A) A     
              -0.5777       -0.5777            0.0763        0.0763       
  0.0858       35 (A) B      35 (A) A    ->    40 (A) A      40 (A) B     
              -0.5777       -0.5777            0.0763        0.0763       
 -0.0858       35 (A) B      35 (A) A    ->    40 (A) B      40 (A) A     
              -0.5777       -0.5777            0.0763        0.0763       

 Computing CCSD intemediates for later calculations in double precision
 Finished.

Running a double precision version
           CCSD Lambda amplitudes will be solved using DIIS.
           Start     Size      MaxIter   EConv     LConv     
           3         7         100       1.00e-07  1.00e-05  
 ------------------------------------------------------------------------------
            Enorm      Ldiff       Comment
 ------------------------------------------------------------------------------
     1     6.15e-02   4.25e-02     
     2     1.97e-02   6.68e-03     
     3     9.41e-03   1.58e-03     
     4     4.82e-03   1.46e-03     Switched to DIIS steps.
     5     1.81e-03   1.05e-03     
     6     9.66e-04   3.83e-04     
     7     3.31e-04   1.48e-04     
     8     1.57e-04   2.36e-05     
     9     6.36e-05   1.05e-06     
    10     3.46e-05   3.37e-07     
    11     1.84e-05   2.22e-07     
    12     8.43e-06   1.24e-06     
    13     4.22e-06   3.23e-07     
    14     2.17e-06   2.15e-08     
    15     1.13e-06   8.10e-08     
    16     6.36e-07   1.33e-07     
    17     2.87e-07   7.65e-08     
    18     1.38e-07   2.65e-08     
    19     6.47e-08   5.40e-09     
 ------------------------------------------------------------------------------
                                   CCSD Lambda converged.

 Computing density matrices in double precision...
           Orbital response amplitudes will be solved using DIIS.
           Start     Size      MaxIter   EConv     LConv     
           3         7         100       1.00e-06  1.00e-06  
 ------------------------------------------------------------------------------
            Enorm      Ldiff       Comment
 ------------------------------------------------------------------------------
     1     1.01e-01   5.38e-03     
     2     9.33e-02   1.05e-03     
     3     1.28e-01   3.09e-02     
     4     1.08e-02   5.49e-02     Switched to DIIS steps.
     5     4.69e-03   2.97e-04     
     6     1.23e-03   2.81e-04     
     7     5.69e-04   2.10e-04     
     8     2.92e-04   8.87e-05     
     9     5.76e-05   6.99e-05     
    10     2.63e-05   7.37e-06     
    11     9.96e-06   1.46e-06     
    12     4.12e-06   1.58e-06     
    13     1.05e-06   6.02e-07     
    14     6.08e-07   1.34e-08     
 ------------------------------------------------------------------------------
                                   Orbital response converged.

 Computing density matrices... Done.
 CCSD calculation:   CPU 1489.81 s  wall 258.94 s

 Transferring MO TPDM to AO TPDM
 Transferring g2_o1o1o1o1
 Transferring g2_o1o1o1v1
 Transferring g2_o1o1v1v1
 Transferring g2_o1v1o1v1
 Transferring g2_o1v1v1v1
 Transferring g2_v1v1v1v1
 Adding separable TPDM
 Computing TPDM gradient
 --------------------------------------------------------
 2e gradient
  Atom          X               Y               Z
 --------------------------------------------------------
    1        -45.473034        9.644685        0.000002  
    2          3.401381      -23.201087       -0.000003  
    3         26.996631       -0.086871        0.000002  
    4         15.075022       13.643273       -0.000001  
 --------------------------------------------------------
 --------------------------------------------------------
 Final gradient
  Atom          X               Y               Z
 --------------------------------------------------------
    1        -45.473034        9.644685        0.000002  
    2          3.401381      -23.201087       -0.000003  
    3         26.996631       -0.086871        0.000002  
    4         15.075022       13.643273       -0.000001  
 --------------------------------------------------------
 Analytic gradient from two-electron contribution:   CPU 271.62 s  wall 84.81 s

 Total ccman2 time:   CPU 1817.96 s  wall 356.60 s


 --------------------------------------------------------------

                    Orbital Energies (a.u.)
 --------------------------------------------------------------

 Alpha MOs
 -- Occupied --
*******-180.923-169.730-169.728-169.728 -37.976 -33.166 -33.159
-33.159 -26.335 -24.350 -24.348 -24.348 -24.341 -24.341 -15.777
-15.715  -7.292  -5.529  -5.513  -5.512  -2.453  -2.446  -2.445
 -2.427  -2.427  -1.643  -1.420  -0.958  -0.847  -0.733  -0.717
 -0.704  -0.603  -0.578  -0.461  -0.415  -0.407
 -- Virtual --
 -0.007   0.076   0.133   0.153   0.168   0.172   0.198   0.231
  0.242   0.276   0.292   0.307   0.309   0.310   0.362   0.386
  0.415   0.505   0.560   0.561   0.584   0.596   0.652   0.741
  0.838   0.908   0.921   0.965   1.028   1.034   1.172   1.213
  1.448   1.494   1.506   1.538   1.559   1.637   1.671   1.901
  2.011   2.022   2.139   2.360   2.417   2.633   2.703   3.002
  3.040   3.343   3.972   4.053   4.176   4.192   4.225   4.286
  4.373   4.388   4.446   4.468   4.475   4.479   4.554   4.704
  4.806   4.963   5.443   6.488   6.499   6.527   6.909   6.973
  7.106  28.896  29.482  29.494  29.515  29.834  29.844  29.844
 29.874  29.950  36.493  37.134  68.740 130.542 130.550 130.577
154.2841912.202
 --------------------------------------------------------------

          Ground-State Mulliken Net Atomic Charges

     Atom                 Charge (a.u.)
  ----------------------------------------
      1 I                     0.161110
      2 N                     0.046310
      3 N                    -0.113960
      4 F                    -0.093460
  ----------------------------------------
  Sum of atomic charges =     0.000000

 -----------------------------------------------------------------
                    Cartesian Multipole Moments
 -----------------------------------------------------------------
    Charge (ESU x 10^10)
                -0.0000
    Dipole Moment (Debye)
         X       1.8003      Y      -0.0313      Z      -0.0000
       Tot       1.8005
    Quadrupole Moments (Debye-Ang)
        XX     -45.5229     XY      -2.1537     YY     -46.8983
        XZ       0.0000     YZ      -0.0000     ZZ     -44.1395
    Octopole Moments (Debye-Ang^2)
       XXX      35.0257    XXY      -3.9093    XYY      10.2712
       YYY     -10.3680    XXZ       0.0000    XYZ      -0.0000
       YYZ      -0.0000    XZZ       4.4144    YZZ      -2.0395
       ZZZ       0.0000
    Hexadecapole Moments (Debye-Ang^3)
      XXXX    -491.0576   XXXY       1.8274   XXYY    -105.9593
      XYYY      10.7908   YYYY    -130.1432   XXXZ       0.0000
      XXYZ      -0.0000   XYYZ       0.0000   YYYZ      -0.0000
      XXZZ     -86.1373   XYZZ       2.3216   YYZZ     -29.7035
      XZZZ       0.0000   YZZZ      -0.0000   ZZZZ     -52.8943
 -----------------------------------------------------------------
 DrvMan completing analytic gradient of the correlated energy
 Correlated dipole moment
            1
    1   0.7082778
    2  -0.0122970
    3  -0.0000001
 Energy read as -7125.836731963
 Full Analytical Gradient: (in a.u., or Hartree/Bohr)
             1             2             3             4
    1   -0.00002737    0.00005329   -0.00012567    0.00009975
    2   -0.00001693   -0.00004724    0.00005603    0.00000814
    3   -0.00000001   -0.00000001   -0.00000001    0.00000003
 Gradient time:  CPU 1.43 s  wall 1.49 s
 ----------------------------------------------------------------
             Standard Nuclear Orientation (Angstroms)
    I     Atom           X                Y                Z
 ----------------------------------------------------------------
    1      I       0.7794068007    -0.0486757799    -0.0000000000
    2      N      -1.0683784938     1.0514102266     0.0000000000
    3      N      -2.1374604254     0.5119100007     0.0000000000
    4      F      -2.0974097780    -0.9292694732    -0.0000000000
 ----------------------------------------------------------------
 Nuclear Repulsion Energy =   301.0036473439 hartrees
 There are       38 alpha and       38 beta electrons

                       Distance Matrix (Angstroms)
             I (  1)   N (  2)   N (  3)
   N (  2)  2.150465
   N (  3)  2.970248  1.197496
   F (  4)  3.008574  2.232039  1.441736

 Requested basis set is 6-311++G(d,p)
 There are 42 shells and 128 basis functions
 A cutoff of  1.0D-14 yielded    813 shell pairs
 There are      7842 function pairs (      8857 Cartesian)
 Smallest overlap matrix eigenvalue = 1.96E-04
 Guess MOs from SCF MO coefficient file

 -----------------------------------------------------------------------
  General SCF calculation program by
  Eric Jon Sundstrom, Paul Horn, Yuezhi Mao, Dmitri Zuev, Alec White,
  David Stuck, Shaama M.S., Shane Yost, Joonho Lee, David Small,
  Daniel Levine, Susi Lehtola, Hugh Burton, Evgeny Epifanovsky
 -----------------------------------------------------------------------
 Hartree-Fock
 using 6 threads for integral computing
 -------------------------------------------------------
 OpenMP Integral computing Module                
 Release: version 2.0, May 2017, Q-Chem Inc. Pleasanton 
 -------------------------------------------------------
 A restricted SCF calculation will be
 performed using DIIS
 SCF converges when DIIS error is below 1.0e-08
 ---------------------------------------
  Cycle       Energy         DIIS error
 ---------------------------------------
    1   -7125.0583348228      1.62e-05  
    2   -7125.0583355636      5.14e-06  
    3   -7125.0583356957      2.53e-06  
    4   -7125.0583357177      1.38e-06  
    5   -7125.0583357267      3.53e-07  
    6   -7125.0583357273      1.56e-07  
    7   -7125.0583357274      4.72e-08  
    8   -7125.0583357274      1.75e-08  
    9   -7125.0583357274      7.33e-09  Convergence criterion met
 ---------------------------------------
 SCF time:   CPU 5.70s  wall 1.00s 
 SCF   energy in the final basis set =    -7125.0583357274
 Total energy in the final basis set =    -7125.0583357274


 ------------------------------------------------------------------------------

   CCMAN2: suite of methods based on coupled cluster
           and equation of motion theories.

   Components:
   * libvmm-1.3-trunk
     by Evgeny Epifanovsky, Ilya Kaliman.
   * libtensor-2.5-trunk
     by Evgeny Epifanovsky, Michael Wormit, Dmitry Zuev, Sam Manzer, 
        Ilya Kaliman.
   * libcc-2.5-trunk
     by Evgeny Epifanovsky, Arik Landau, Tomasz Kus, Kirill Khistyaev, 
        Dmitry Zuev, Prashant Manohar, Xintian Feng, Anna Krylov, 
        Matthew Goldey, Alec White, Thomas Jagau, Kaushik Nanda, 
        Anastasia Gunina, Alexander Kunitsa, Joonho Lee.

   CCMAN original authors:
   Anna I. Krylov, C. David Sherrill, Steven R. Gwaltney,
   Edward F. C. Byrd (2000)
   Sergey V. Levchenko, Lyudmila V. Slipchenko, Tao Wang,
   Ana-Maria C. Cristian (2003)
   Piotr A. Pieniazek, C. Melania Oana, Evgeny Epifanovsky (2007)
   Prashant Manohar (2009)

 ------------------------------------------------------------------------------


 Allocating and initializing 63808MB of RAM...
 Calculation will run on 6 cores.


 Alpha MOs, Restricted
 -- Occupied --                  
******* -180.92 -169.73 -169.73 -169.73  -37.98  -33.17  -33.16
  1 A     2 A     3 A     4 A     5 A     6 A     7 A     8 A                  
-33.159 -26.335 -24.350 -24.348 -24.348 -24.341 -24.341 -15.777
  9 A    10 A    11 A    12 A    13 A    14 A    15 A    16 A                  
-15.715  -7.292  -5.529  -5.513  -5.512  -2.453  -2.446  -2.445
 17 A    18 A    19 A    20 A    21 A    22 A    23 A    24 A                  
 -2.427  -2.427  -1.643  -1.420  -0.958  -0.847  -0.733  -0.717
 25 A    26 A    27 A    28 A    29 A    30 A    31 A    32 A                  
 -0.704  -0.603  -0.578  -0.461  -0.415  -0.407
 33 A    34 A    35 A    36 A    37 A    38 A                                  
 -- Virtual --                   
 -0.007   0.076   0.133   0.153   0.168   0.172   0.198   0.231
 39 A    40 A    41 A    42 A    43 A    44 A    45 A    46 A                  
  0.242   0.276   0.292   0.307   0.309   0.310   0.362   0.386
 47 A    48 A    49 A    50 A    51 A    52 A    53 A    54 A                  
  0.415   0.505   0.560   0.560   0.584   0.596   0.652   0.741
 55 A    56 A    57 A    58 A    59 A    60 A    61 A    62 A                  
  0.838   0.908   0.921   0.965   1.028   1.034   1.173   1.213
 63 A    64 A    65 A    66 A    67 A    68 A    69 A    70 A                  
  1.448   1.494   1.506   1.538   1.559   1.637   1.670   1.901
 71 A    72 A    73 A    74 A    75 A    76 A    77 A    78 A                  
  2.011   2.022   2.139   2.360   2.417   2.633   2.703   3.002
 79 A    80 A    81 A    82 A    83 A    84 A    85 A    86 A                  
  3.039   3.343   3.972   4.052   4.176   4.192   4.225   4.286
 87 A    88 A    89 A    90 A    91 A    92 A    93 A    94 A                  
  4.373   4.388   4.446   4.468   4.475   4.479   4.554   4.704
 95 A    96 A    97 A    98 A    99 A   100 A   101 A   102 A                  
  4.806   4.963   5.443   6.488   6.499   6.527   6.909   6.972
103 A   104 A   105 A   106 A   107 A   108 A   109 A   110 A                  
  7.106  28.896  29.482  29.494  29.515  29.834  29.844  29.844
111 A   112 A   113 A   114 A   115 A   116 A   117 A   118 A                  
 29.874  29.950  36.493  37.134  68.740 130.542 130.550 130.577
119 A   120 A   121 A   122 A   123 A   124 A   125 A   126 A                  
154.2831912.202
127 A   128 A                                                                  

 Beta MOs, Restricted
 -- Occupied --                  
******* -180.92 -169.73 -169.73 -169.73  -37.98  -33.17  -33.16
  1 A     2 A     3 A     4 A     5 A     6 A     7 A     8 A                  
-33.159 -26.335 -24.350 -24.348 -24.348 -24.341 -24.341 -15.777
  9 A    10 A    11 A    12 A    13 A    14 A    15 A    16 A                  
-15.715  -7.292  -5.529  -5.513  -5.512  -2.453  -2.446  -2.445
 17 A    18 A    19 A    20 A    21 A    22 A    23 A    24 A                  
 -2.427  -2.427  -1.643  -1.420  -0.958  -0.847  -0.733  -0.717
 25 A    26 A    27 A    28 A    29 A    30 A    31 A    32 A                  
 -0.704  -0.603  -0.578  -0.461  -0.415  -0.407
 33 A    34 A    35 A    36 A    37 A    38 A                                  
 -- Virtual --                   
 -0.007   0.076   0.133   0.153   0.168   0.172   0.198   0.231
 39 A    40 A    41 A    42 A    43 A    44 A    45 A    46 A                  
  0.242   0.276   0.292   0.307   0.309   0.310   0.362   0.386
 47 A    48 A    49 A    50 A    51 A    52 A    53 A    54 A                  
  0.415   0.505   0.560   0.560   0.584   0.596   0.652   0.741
 55 A    56 A    57 A    58 A    59 A    60 A    61 A    62 A                  
  0.838   0.908   0.921   0.965   1.028   1.034   1.173   1.213
 63 A    64 A    65 A    66 A    67 A    68 A    69 A    70 A                  
  1.448   1.494   1.506   1.538   1.559   1.637   1.670   1.901
 71 A    72 A    73 A    74 A    75 A    76 A    77 A    78 A                  
  2.011   2.022   2.139   2.360   2.417   2.633   2.703   3.002
 79 A    80 A    81 A    82 A    83 A    84 A    85 A    86 A                  
  3.039   3.343   3.972   4.052   4.176   4.192   4.225   4.286
 87 A    88 A    89 A    90 A    91 A    92 A    93 A    94 A                  
  4.373   4.388   4.446   4.468   4.475   4.479   4.554   4.704
 95 A    96 A    97 A    98 A    99 A   100 A   101 A   102 A                  
  4.806   4.963   5.443   6.488   6.499   6.527   6.909   6.972
103 A   104 A   105 A   106 A   107 A   108 A   109 A   110 A                  
  7.106  28.896  29.482  29.494  29.515  29.834  29.844  29.844
111 A   112 A   113 A   114 A   115 A   116 A   117 A   118 A                  
 29.874  29.950  36.493  37.134  68.740 130.542 130.550 130.577
119 A   120 A   121 A   122 A   123 A   124 A   125 A   126 A                  
154.2831912.202
127 A   128 A                                                                  

 Occupation and symmetry of molecular orbitals

 Point group: C1 (1 irreducible representation).

                           A     All 
 -------------------------------------
 All molecular orbitals:
  - Alpha                  128   128 
  - Beta                   128   128 
 -------------------------------------
 Alpha orbitals:
  - Frozen occupied        21    21  
  - Active occupied        17    17  
  - Active virtual         90    90  
  - Frozen virtual         0     0   
 -------------------------------------
 Beta orbitals:
  - Frozen occupied        21    21  
  - Active occupied        17    17  
  - Active virtual         90    90  
  - Frozen virtual         0     0   
 -------------------------------------

 Import integrals:   CPU 0.00 s  wall 0.00 s

 Import integrals:   CPU 53.72 s  wall 11.78 s

 MP2 amplitudes:   CPU 0.13 s  wall 0.09 s

Running a double precision version
           CCSD T amplitudes will be solved using DIIS.

           Start     Size      MaxIter   EConv     TConv     
           3         7         100       1.00e-07  1.00e-05  
 ------------------------------------------------------------------------------
           Energy (a.u.)   Ediff      Tdiff       Comment
 ------------------------------------------------------------------------------
         -7125.83491435                           
     1   -7125.80397234   3.09e-02   7.69e-01     
     2   -7125.83547526   3.15e-02   1.07e-01     
     3   -7125.83142715   4.05e-03   5.21e-02     
     4   -7125.83512101   3.69e-03   2.45e-02     Switched to DIIS steps.
     5   -7125.83647302   1.35e-03   1.35e-02     
     6   -7125.83666684   1.94e-04   4.25e-03     
     7   -7125.83670724   4.04e-05   2.11e-03     
     8   -7125.83672371   1.65e-05   8.47e-04     
     9   -7125.83673241   8.70e-06   4.33e-04     
    10   -7125.83673136   1.06e-06   1.17e-04     
    11   -7125.83673227   9.12e-07   5.24e-05     
    12   -7125.83673197   2.96e-07   3.24e-05     
    13   -7125.83673200   2.27e-08   1.16e-05     
    14   -7125.83673190   9.37e-08   5.29e-06     
 ------------------------------------------------------------------------------
         -7125.83673190                           CCSD T converged.

End of double precision
 SCF energy                 = -7125.05833573
 MP2 energy                 = -7125.83491435
 CCSD correlation energy     =    -0.77839617
 CCSD total energy           = -7125.83673190

 CCSD  T1^2 = 0.0228  T2^2 = 0.2597  Leading amplitudes:

 Amplitude    Orbitals with energies
  0.0436       36 (A) A                  ->    39 (A) A                   
              -0.4613                         -0.0072                     
  0.0436       36 (A) B                  ->    39 (A) B                   
              -0.4613                         -0.0072                     
 -0.0354       34 (A) A                  ->    39 (A) A                   
              -0.6034                         -0.0072                     
 -0.0354       34 (A) B                  ->    39 (A) B                   
              -0.6034                         -0.0072                     

 Amplitude    Orbitals with energies
 -0.0858       35 (A) A      35 (A) B    ->    40 (A) A      40 (A) B     
              -0.5778       -0.5778            0.0763        0.0763       
  0.0858       35 (A) A      35 (A) B    ->    40 (A) B      40 (A) A     
              -0.5778       -0.5778            0.0763        0.0763       
  0.0858       35 (A) B      35 (A) A    ->    40 (A) A      40 (A) B     
              -0.5778       -0.5778            0.0763        0.0763       
 -0.0858       35 (A) B      35 (A) A    ->    40 (A) B      40 (A) A     
              -0.5778       -0.5778            0.0763        0.0763       

 Computing CCSD intemediates for later calculations in double precision
 Finished.

Running a double precision version
           CCSD Lambda amplitudes will be solved using DIIS.
           Start     Size      MaxIter   EConv     LConv     
           3         7         100       1.00e-07  1.00e-05  
 ------------------------------------------------------------------------------
            Enorm      Ldiff       Comment
 ------------------------------------------------------------------------------
     1     6.16e-02   4.25e-02     
     2     1.97e-02   6.68e-03     
     3     9.42e-03   1.58e-03     
     4     4.82e-03   1.47e-03     Switched to DIIS steps.
     5     1.81e-03   1.05e-03     
     6     9.67e-04   3.84e-04     
     7     3.31e-04   1.48e-04     
     8     1.57e-04   2.37e-05     
     9     6.35e-05   1.09e-06     
    10     3.45e-05   3.53e-07     
    11     1.83e-05   2.29e-07     
    12     8.40e-06   1.24e-06     
    13     4.20e-06   3.25e-07     
    14     2.16e-06   1.97e-08     
    15     1.13e-06   8.00e-08     
    16     6.35e-07   1.32e-07     
    17     2.86e-07   7.63e-08     
    18     1.38e-07   2.65e-08     
    19     6.45e-08   5.38e-09     
 ------------------------------------------------------------------------------
                                   CCSD Lambda converged.

 Computing density matrices in double precision...
           Orbital response amplitudes will be solved using DIIS.
           Start     Size      MaxIter   EConv     LConv     
           3         7         100       1.00e-06  1.00e-06  
 ------------------------------------------------------------------------------
            Enorm      Ldiff       Comment
 ------------------------------------------------------------------------------
     1     1.01e-01   5.39e-03     
     2     9.33e-02   1.02e-03     
     3     1.28e-01   3.09e-02     
     4     1.08e-02   5.49e-02     Switched to DIIS steps.
     5     4.69e-03   2.98e-04     
     6     1.23e-03   2.82e-04     
     7     5.69e-04   2.11e-04     
     8     2.92e-04   8.89e-05     
     9     5.76e-05   7.00e-05     
    10     2.63e-05   7.36e-06     
    11     9.98e-06   1.46e-06     
    12     4.13e-06   1.58e-06     
    13     1.05e-06   6.02e-07     
    14     6.10e-07   1.35e-08     
 ------------------------------------------------------------------------------
                                   Orbital response converged.

 Computing density matrices... Done.
 CCSD calculation:   CPU 1490.38 s  wall 259.02 s

 Transferring MO TPDM to AO TPDM
 Transferring g2_o1o1o1o1
 Transferring g2_o1o1o1v1
 Transferring g2_o1o1v1v1
 Transferring g2_o1v1o1v1
 Transferring g2_o1v1v1v1
 Transferring g2_v1v1v1v1
 Adding separable TPDM
 Computing TPDM gradient
 --------------------------------------------------------
 2e gradient
  Atom          X               Y               Z
 --------------------------------------------------------
    1        -45.458277        9.649882        0.000000  
    2          3.398793      -23.204429       -0.000000  
    3         26.982160       -0.081371        0.000000  
    4         15.077324       13.635918       -0.000000  
 --------------------------------------------------------
 --------------------------------------------------------
 Final gradient
  Atom          X               Y               Z
 --------------------------------------------------------
    1        -45.458277        9.649882        0.000000  
    2          3.398793      -23.204429       -0.000000  
    3         26.982160       -0.081371        0.000000  
    4         15.077324       13.635918       -0.000000  
 --------------------------------------------------------
 Analytic gradient from two-electron contribution:   CPU 267.83 s  wall 81.97 s

 Total ccman2 time:   CPU 1817.47 s  wall 355.00 s


 --------------------------------------------------------------

                    Orbital Energies (a.u.)
 --------------------------------------------------------------

 Alpha MOs
 -- Occupied --
*******-180.923-169.730-169.728-169.728 -37.976 -33.166 -33.159
-33.159 -26.335 -24.350 -24.348 -24.348 -24.341 -24.341 -15.777
-15.715  -7.292  -5.529  -5.513  -5.512  -2.453  -2.446  -2.445
 -2.427  -2.427  -1.643  -1.420  -0.958  -0.847  -0.733  -0.717
 -0.704  -0.603  -0.578  -0.461  -0.415  -0.407
 -- Virtual --
 -0.007   0.076   0.133   0.153   0.168   0.172   0.198   0.231
  0.242   0.276   0.292   0.307   0.309   0.310   0.362   0.386
  0.415   0.505   0.560   0.560   0.584   0.596   0.652   0.741
  0.838   0.908   0.921   0.965   1.028   1.034   1.173   1.213
  1.448   1.494   1.506   1.538   1.559   1.637   1.670   1.901
  2.011   2.022   2.139   2.360   2.417   2.633   2.703   3.002
  3.039   3.343   3.972   4.052   4.176   4.192   4.225   4.286
  4.373   4.388   4.446   4.468   4.475   4.479   4.554   4.704
  4.806   4.963   5.443   6.488   6.499   6.527   6.909   6.972
  7.106  28.896  29.482  29.494  29.515  29.834  29.844  29.844
 29.874  29.950  36.493  37.134  68.740 130.542 130.550 130.577
154.2831912.202
 --------------------------------------------------------------

          Ground-State Mulliken Net Atomic Charges

     Atom                 Charge (a.u.)
  ----------------------------------------
      1 I                     0.160945
      2 N                     0.046493
      3 N                    -0.114122
      4 F                    -0.093317
  ----------------------------------------
  Sum of atomic charges =     0.000000

 -----------------------------------------------------------------
                    Cartesian Multipole Moments
 -----------------------------------------------------------------
    Charge (ESU x 10^10)
                 0.0000
    Dipole Moment (Debye)
         X       1.8013      Y      -0.0313      Z      -0.0000
       Tot       1.8015
    Quadrupole Moments (Debye-Ang)
        XX     -45.5305     XY      -2.1522     YY     -46.8969
        XZ       0.0000     YZ      -0.0000     ZZ     -44.1399
    Octopole Moments (Debye-Ang^2)
       XXX      35.0775    XXY      -3.9110    XYY      10.2825
       YYY     -10.3652    XXZ       0.0000    XYZ       0.0000
       YYZ      -0.0000    XZZ       4.4242    YZZ      -2.0393
       ZZZ       0.0000
    Hexadecapole Moments (Debye-Ang^3)
      XXXX    -491.3897   XXXY       1.8033   XXYY    -106.0061
      XYYY      10.7684   YYYY    -130.1332   XXXZ       0.0000
      XXYZ      -0.0000   XYYZ       0.0000   YYYZ      -0.0000
      XXZZ     -86.1804   XYZZ       2.3128   YYZZ     -29.7030
      XZZZ       0.0000   YZZZ      -0.0000   ZZZZ     -52.8956
 -----------------------------------------------------------------
 DrvMan completing analytic gradient of the correlated energy
 Correlated dipole moment
            1
    1   0.7086752
    2  -0.0122961
    3  -0.0000000
 Energy read as -7125.836731902
 Full Analytical Gradient: (in a.u., or Hartree/Bohr)
             1             2             3             4
    1   -0.00002158    0.00004014    0.00010650   -0.00012506
    2    0.00001228    0.00016879   -0.00012496   -0.00005611
    3   -0.00000000    0.00000000   -0.00000000    0.00000000
 Gradient time:  CPU 1.48 s  wall 1.54 s
 ----------------------------------------------------------------
             Standard Nuclear Orientation (Angstroms)
    I     Atom           X                Y                Z
 ----------------------------------------------------------------
    1      I       0.7794068007    -0.0486757799    -0.0000000000
    2      N      -1.0683784938     1.0514102266     0.0000000000
    3      N      -2.1374604254     0.5119100007     0.0000000000
    4      F      -2.0964097780    -0.9282694732    -0.0000000000
 ----------------------------------------------------------------
 Nuclear Repulsion Energy =   301.0631075852 hartrees
 There are       38 alpha and       38 beta electrons

                       Distance Matrix (Angstroms)
             I (  1)   N (  2)   N (  3)
   N (  2)  2.150465
   N (  3)  2.970248  1.197496
   F (  4)  3.007325  2.230690  1.440764

 Requested basis set is 6-311++G(d,p)
 There are 42 shells and 128 basis functions
 A cutoff of  1.0D-14 yielded    813 shell pairs
 There are      7842 function pairs (      8857 Cartesian)
 Smallest overlap matrix eigenvalue = 1.96E-04
 Guess MOs from SCF MO coefficient file

 -----------------------------------------------------------------------
  General SCF calculation program by
  Eric Jon Sundstrom, Paul Horn, Yuezhi Mao, Dmitri Zuev, Alec White,
  David Stuck, Shaama M.S., Shane Yost, Joonho Lee, David Small,
  Daniel Levine, Susi Lehtola, Hugh Burton, Evgeny Epifanovsky
 -----------------------------------------------------------------------
 Hartree-Fock
 using 6 threads for integral computing
 -------------------------------------------------------
 OpenMP Integral computing Module                
 Release: version 2.0, May 2017, Q-Chem Inc. Pleasanton 
 -------------------------------------------------------
 A restricted SCF calculation will be
 performed using DIIS
 SCF converges when DIIS error is below 1.0e-08
 ---------------------------------------
  Cycle       Energy         DIIS error
 ---------------------------------------
    1   -7125.0584068601      1.79e-05  
    2   -7125.0584075581      4.44e-06  
    3   -7125.0584076406      2.53e-06  
    4   -7125.0584076572      1.09e-06  
    5   -7125.0584076634      4.02e-07  
    6   -7125.0584076646      1.79e-07  
    7   -7125.0584076647      5.48e-08  
    8   -7125.0584076647      2.63e-08  
    9   -7125.0584076646      8.95e-09  Convergence criterion met
 ---------------------------------------
 SCF time:   CPU 5.54s  wall 1.00s 
 SCF   energy in the final basis set =    -7125.0584076646
 Total energy in the final basis set =    -7125.0584076646


 ------------------------------------------------------------------------------

   CCMAN2: suite of methods based on coupled cluster
           and equation of motion theories.

   Components:
   * libvmm-1.3-trunk
     by Evgeny Epifanovsky, Ilya Kaliman.
   * libtensor-2.5-trunk
     by Evgeny Epifanovsky, Michael Wormit, Dmitry Zuev, Sam Manzer, 
        Ilya Kaliman.
   * libcc-2.5-trunk
     by Evgeny Epifanovsky, Arik Landau, Tomasz Kus, Kirill Khistyaev, 
        Dmitry Zuev, Prashant Manohar, Xintian Feng, Anna Krylov, 
        Matthew Goldey, Alec White, Thomas Jagau, Kaushik Nanda, 
        Anastasia Gunina, Alexander Kunitsa, Joonho Lee.

   CCMAN original authors:
   Anna I. Krylov, C. David Sherrill, Steven R. Gwaltney,
   Edward F. C. Byrd (2000)
   Sergey V. Levchenko, Lyudmila V. Slipchenko, Tao Wang,
   Ana-Maria C. Cristian (2003)
   Piotr A. Pieniazek, C. Melania Oana, Evgeny Epifanovsky (2007)
   Prashant Manohar (2009)

 ------------------------------------------------------------------------------


 Allocating and initializing 63808MB of RAM...
 Calculation will run on 6 cores.


 Alpha MOs, Restricted
 -- Occupied --                  
******* -180.92 -169.73 -169.73 -169.73  -37.98  -33.17  -33.16
  1 A     2 A     3 A     4 A     5 A     6 A     7 A     8 A                  
-33.159 -26.335 -24.350 -24.348 -24.348 -24.341 -24.341 -15.777
  9 A    10 A    11 A    12 A    13 A    14 A    15 A    16 A                  
-15.714  -7.292  -5.529  -5.513  -5.512  -2.453  -2.446  -2.445
 17 A    18 A    19 A    20 A    21 A    22 A    23 A    24 A                  
 -2.427  -2.427  -1.643  -1.420  -0.958  -0.848  -0.734  -0.717
 25 A    26 A    27 A    28 A    29 A    30 A    31 A    32 A                  
 -0.704  -0.603  -0.578  -0.461  -0.415  -0.407
 33 A    34 A    35 A    36 A    37 A    38 A                                  
 -- Virtual --                   
 -0.007   0.076   0.133   0.153   0.168   0.172   0.198   0.231
 39 A    40 A    41 A    42 A    43 A    44 A    45 A    46 A                  
  0.242   0.277   0.292   0.307   0.309   0.310   0.362   0.386
 47 A    48 A    49 A    50 A    51 A    52 A    53 A    54 A                  
  0.415   0.505   0.560   0.561   0.584   0.596   0.652   0.741
 55 A    56 A    57 A    58 A    59 A    60 A    61 A    62 A                  
  0.838   0.908   0.921   0.965   1.028   1.034   1.173   1.214
 63 A    64 A    65 A    66 A    67 A    68 A    69 A    70 A                  
  1.448   1.494   1.506   1.538   1.559   1.637   1.671   1.901
 71 A    72 A    73 A    74 A    75 A    76 A    77 A    78 A                  
  2.011   2.022   2.140   2.360   2.417   2.633   2.703   3.002
 79 A    80 A    81 A    82 A    83 A    84 A    85 A    86 A                  
  3.039   3.343   3.972   4.052   4.176   4.192   4.225   4.286
 87 A    88 A    89 A    90 A    91 A    92 A    93 A    94 A                  
  4.374   4.388   4.446   4.468   4.475   4.479   4.554   4.704
 95 A    96 A    97 A    98 A    99 A   100 A   101 A   102 A                  
  4.806   4.964   5.445   6.488   6.499   6.527   6.909   6.972
103 A   104 A   105 A   106 A   107 A   108 A   109 A   110 A                  
  7.107  28.896  29.482  29.494  29.515  29.834  29.844  29.844
111 A   112 A   113 A   114 A   115 A   116 A   117 A   118 A                  
 29.874  29.950  36.493  37.134  68.740 130.542 130.550 130.577
119 A   120 A   121 A   122 A   123 A   124 A   125 A   126 A                  
154.2841912.203
127 A   128 A                                                                  

 Beta MOs, Restricted
 -- Occupied --                  
******* -180.92 -169.73 -169.73 -169.73  -37.98  -33.17  -33.16
  1 A     2 A     3 A     4 A     5 A     6 A     7 A     8 A                  
-33.159 -26.335 -24.350 -24.348 -24.348 -24.341 -24.341 -15.777
  9 A    10 A    11 A    12 A    13 A    14 A    15 A    16 A                  
-15.714  -7.292  -5.529  -5.513  -5.512  -2.453  -2.446  -2.445
 17 A    18 A    19 A    20 A    21 A    22 A    23 A    24 A                  
 -2.427  -2.427  -1.643  -1.420  -0.958  -0.848  -0.734  -0.717
 25 A    26 A    27 A    28 A    29 A    30 A    31 A    32 A                  
 -0.704  -0.603  -0.578  -0.461  -0.415  -0.407
 33 A    34 A    35 A    36 A    37 A    38 A                                  
 -- Virtual --                   
 -0.007   0.076   0.133   0.153   0.168   0.172   0.198   0.231
 39 A    40 A    41 A    42 A    43 A    44 A    45 A    46 A                  
  0.242   0.277   0.292   0.307   0.309   0.310   0.362   0.386
 47 A    48 A    49 A    50 A    51 A    52 A    53 A    54 A                  
  0.415   0.505   0.560   0.561   0.584   0.596   0.652   0.741
 55 A    56 A    57 A    58 A    59 A    60 A    61 A    62 A                  
  0.838   0.908   0.921   0.965   1.028   1.034   1.173   1.214
 63 A    64 A    65 A    66 A    67 A    68 A    69 A    70 A                  
  1.448   1.494   1.506   1.538   1.559   1.637   1.671   1.901
 71 A    72 A    73 A    74 A    75 A    76 A    77 A    78 A                  
  2.011   2.022   2.140   2.360   2.417   2.633   2.703   3.002
 79 A    80 A    81 A    82 A    83 A    84 A    85 A    86 A                  
  3.039   3.343   3.972   4.052   4.176   4.192   4.225   4.286
 87 A    88 A    89 A    90 A    91 A    92 A    93 A    94 A                  
  4.374   4.388   4.446   4.468   4.475   4.479   4.554   4.704
 95 A    96 A    97 A    98 A    99 A   100 A   101 A   102 A                  
  4.806   4.964   5.445   6.488   6.499   6.527   6.909   6.972
103 A   104 A   105 A   106 A   107 A   108 A   109 A   110 A                  
  7.107  28.896  29.482  29.494  29.515  29.834  29.844  29.844
111 A   112 A   113 A   114 A   115 A   116 A   117 A   118 A                  
 29.874  29.950  36.493  37.134  68.740 130.542 130.550 130.577
119 A   120 A   121 A   122 A   123 A   124 A   125 A   126 A                  
154.2841912.203
127 A   128 A                                                                  

 Occupation and symmetry of molecular orbitals

 Point group: C1 (1 irreducible representation).

                           A     All 
 -------------------------------------
 All molecular orbitals:
  - Alpha                  128   128 
  - Beta                   128   128 
 -------------------------------------
 Alpha orbitals:
  - Frozen occupied        21    21  
  - Active occupied        17    17  
  - Active virtual         90    90  
  - Frozen virtual         0     0   
 -------------------------------------
 Beta orbitals:
  - Frozen occupied        21    21  
  - Active occupied        17    17  
  - Active virtual         90    90  
  - Frozen virtual         0     0   
 -------------------------------------

 Import integrals:   CPU 0.00 s  wall 0.00 s

 Import integrals:   CPU 54.10 s  wall 12.35 s

 MP2 amplitudes:   CPU 0.18 s  wall 0.15 s

Running a double precision version
           CCSD T amplitudes will be solved using DIIS.

           Start     Size      MaxIter   EConv     TConv     
           3         7         100       1.00e-07  1.00e-05  
 ------------------------------------------------------------------------------
           Energy (a.u.)   Ediff      Tdiff       Comment
 ------------------------------------------------------------------------------
         -7125.83488729                           
     1   -7125.80400522   3.09e-02   7.69e-01     
     2   -7125.83546849   3.15e-02   1.07e-01     
     3   -7125.83143748   4.03e-03   5.21e-02     
     4   -7125.83512398   3.69e-03   2.44e-02     Switched to DIIS steps.
     5   -7125.83647402   1.35e-03   1.35e-02     
     6   -7125.83666703   1.93e-04   4.24e-03     
     7   -7125.83670726   4.02e-05   2.11e-03     
     8   -7125.83672365   1.64e-05   8.44e-04     
     9   -7125.83673232   8.66e-06   4.33e-04     
    10   -7125.83673127   1.05e-06   1.17e-04     
    11   -7125.83673217   9.02e-07   5.21e-05     
    12   -7125.83673187   2.95e-07   3.22e-05     
    13   -7125.83673189   2.21e-08   1.16e-05     
    14   -7125.83673180   9.36e-08   5.27e-06     
 ------------------------------------------------------------------------------
         -7125.83673180                           CCSD T converged.

End of double precision
 SCF energy                 = -7125.05840766
 MP2 energy                 = -7125.83488729
 CCSD correlation energy     =    -0.77832414
 CCSD total energy           = -7125.83673180

 CCSD  T1^2 = 0.0228  T2^2 = 0.2597  Leading amplitudes:

 Amplitude    Orbitals with energies
 -0.0435       36 (A) A                  ->    39 (A) A                   
              -0.4613                         -0.0071                     
 -0.0435       36 (A) B                  ->    39 (A) B                   
              -0.4613                         -0.0071                     
 -0.0353       34 (A) A                  ->    39 (A) A                   
              -0.6034                         -0.0071                     
 -0.0353       34 (A) B                  ->    39 (A) B                   
              -0.6034                         -0.0071                     

 Amplitude    Orbitals with energies
 -0.0859       35 (A) A      35 (A) B    ->    40 (A) A      40 (A) B     
              -0.5777       -0.5777            0.0763        0.0763       
  0.0859       35 (A) A      35 (A) B    ->    40 (A) B      40 (A) A     
              -0.5777       -0.5777            0.0763        0.0763       
  0.0859       35 (A) B      35 (A) A    ->    40 (A) A      40 (A) B     
              -0.5777       -0.5777            0.0763        0.0763       
 -0.0859       35 (A) B      35 (A) A    ->    40 (A) B      40 (A) A     
              -0.5777       -0.5777            0.0763        0.0763       

 Computing CCSD intemediates for later calculations in double precision
 Finished.

Running a double precision version
           CCSD Lambda amplitudes will be solved using DIIS.
           Start     Size      MaxIter   EConv     LConv     
           3         7         100       1.00e-07  1.00e-05  
 ------------------------------------------------------------------------------
            Enorm      Ldiff       Comment
 ------------------------------------------------------------------------------
     1     6.15e-02   4.25e-02     
     2     1.97e-02   6.67e-03     
     3     9.39e-03   1.58e-03     
     4     4.81e-03   1.46e-03     Switched to DIIS steps.
     5     1.81e-03   1.05e-03     
     6     9.64e-04   3.83e-04     
     7     3.30e-04   1.47e-04     
     8     1.56e-04   2.35e-05     
     9     6.34e-05   1.04e-06     
    10     3.44e-05   3.40e-07     
    11     1.83e-05   2.27e-07     
    12     8.38e-06   1.24e-06     
    13     4.19e-06   3.23e-07     
    14     2.16e-06   2.05e-08     
    15     1.12e-06   8.03e-08     
    16     6.32e-07   1.33e-07     
    17     2.85e-07   7.59e-08     
    18     1.37e-07   2.63e-08     
    19     6.43e-08   5.34e-09     
 ------------------------------------------------------------------------------
                                   CCSD Lambda converged.

 Computing density matrices in double precision...
           Orbital response amplitudes will be solved using DIIS.
           Start     Size      MaxIter   EConv     LConv     
           3         7         100       1.00e-06  1.00e-06  
 ------------------------------------------------------------------------------
            Enorm      Ldiff       Comment
 ------------------------------------------------------------------------------
     1     1.01e-01   5.43e-03     
     2     9.32e-02   9.64e-04     
     3     1.28e-01   3.09e-02     
     4     1.08e-02   5.49e-02     Switched to DIIS steps.
     5     4.69e-03   3.07e-04     
     6     1.23e-03   2.84e-04     
     7     5.68e-04   2.11e-04     
     8     2.91e-04   8.93e-05     
     9     5.75e-05   6.97e-05     
    10     2.62e-05   7.33e-06     
    11     9.93e-06   1.46e-06     
    12     4.11e-06   1.57e-06     
    13     1.04e-06   5.97e-07     
    14     6.07e-07   1.35e-08     
 ------------------------------------------------------------------------------
                                   Orbital response converged.

 Computing density matrices... Done.
 CCSD calculation:   CPU 1492.38 s  wall 259.33 s

 Transferring MO TPDM to AO TPDM
 Transferring g2_o1o1o1o1
 Transferring g2_o1o1o1v1
 Transferring g2_o1o1v1v1
 Transferring g2_o1v1o1v1
 Transferring g2_o1v1v1v1
 Transferring g2_v1v1v1v1
 Adding separable TPDM
 Computing TPDM gradient
 --------------------------------------------------------
 2e gradient
  Atom          X               Y               Z
 --------------------------------------------------------
    1        -45.470252        9.648746        0.000000  
    2          3.403623      -23.200530       -0.000000  
    3         26.986546       -0.094103        0.000000  
    4         15.080083       13.645887       -0.000000  
 --------------------------------------------------------
 --------------------------------------------------------
 Final gradient
  Atom          X               Y               Z
 --------------------------------------------------------
    1        -45.470252        9.648746        0.000000  
    2          3.403623      -23.200530       -0.000000  
    3         26.986546       -0.094103        0.000000  
    4         15.080083       13.645887       -0.000000  
 --------------------------------------------------------
 Analytic gradient from two-electron contribution:   CPU 265.48 s  wall 75.89 s

 Total ccman2 time:   CPU 1822.39 s  wall 351.03 s


 --------------------------------------------------------------

                    Orbital Energies (a.u.)
 --------------------------------------------------------------

 Alpha MOs
 -- Occupied --
*******-180.923-169.730-169.728-169.728 -37.976 -33.166 -33.159
-33.159 -26.335 -24.350 -24.348 -24.348 -24.341 -24.341 -15.777
-15.714  -7.292  -5.529  -5.513  -5.512  -2.453  -2.446  -2.445
 -2.427  -2.427  -1.643  -1.420  -0.958  -0.848  -0.734  -0.717
 -0.704  -0.603  -0.578  -0.461  -0.415  -0.407
 -- Virtual --
 -0.007   0.076   0.133   0.153   0.168   0.172   0.198   0.231
  0.242   0.277   0.292   0.307   0.309   0.310   0.362   0.386
  0.415   0.505   0.560   0.561   0.584   0.596   0.652   0.741
  0.838   0.908   0.921   0.965   1.028   1.034   1.173   1.214
  1.448   1.494   1.506   1.538   1.559   1.637   1.671   1.901
  2.011   2.022   2.140   2.360   2.417   2.633   2.703   3.002
  3.039   3.343   3.972   4.052   4.176   4.192   4.225   4.286
  4.374   4.388   4.446   4.468   4.475   4.479   4.554   4.704
  4.806   4.964   5.445   6.488   6.499   6.527   6.909   6.972
  7.107  28.896  29.482  29.494  29.515  29.834  29.844  29.844
 29.874  29.950  36.493  37.134  68.740 130.542 130.550 130.577
154.2841912.203
 --------------------------------------------------------------

          Ground-State Mulliken Net Atomic Charges

     Atom                 Charge (a.u.)
  ----------------------------------------
      1 I                     0.160668
      2 N                     0.046311
      3 N                    -0.114221
      4 F                    -0.092758
  ----------------------------------------
  Sum of atomic charges =    -0.000000

 -----------------------------------------------------------------
                    Cartesian Multipole Moments
 -----------------------------------------------------------------
    Charge (ESU x 10^10)
                 0.0000
    Dipole Moment (Debye)
         X       1.7955      Y      -0.0359      Z      -0.0000
       Tot       1.7959
    Quadrupole Moments (Debye-Ang)
        XX     -45.5186     XY      -2.1413     YY     -46.8979
        XZ       0.0000     YZ      -0.0000     ZZ     -44.1397
    Octopole Moments (Debye-Ang^2)
       XXX      35.0201    XXY      -3.9373    XYY      10.2694
       YYY     -10.3933    XXZ       0.0000    XYZ       0.0000
       YYZ      -0.0000    XZZ       4.4152    YZZ      -2.0463
       ZZZ       0.0000
    Hexadecapole Moments (Debye-Ang^3)
      XXXX    -491.1600   XXXY       1.9112   XXYY    -105.9609
      XYYY      10.8371   YYYY    -130.0901   XXXZ       0.0000
      XXYZ      -0.0000   XYYZ       0.0000   YYYZ      -0.0000
      XXZZ     -86.1533   XYZZ       2.3330   YYZZ     -29.6947
      XZZZ       0.0000   YZZZ      -0.0000   ZZZZ     -52.8974
 -----------------------------------------------------------------
 DrvMan completing analytic gradient of the correlated energy
 Correlated dipole moment
            1
    1   0.7064199
    2  -0.0141266
    3  -0.0000000
 Energy read as -7125.836731801
 Full Analytical Gradient: (in a.u., or Hartree/Bohr)
             1             2             3             4
    1   -0.00002387   -0.00010301    0.00010737    0.00001951
    2    0.00001463   -0.00011626   -0.00017896    0.00028059
    3   -0.00000000    0.00000000   -0.00000000    0.00000000
 Gradient time:  CPU 1.45 s  wall 1.52 s
 ----------------------------------------------------------------
             Standard Nuclear Orientation (Angstroms)
    I     Atom           X                Y                Z
 ----------------------------------------------------------------
    1      I       0.7794068007    -0.0486757799    -0.0000000000
    2      N      -1.0683784938     1.0514102266     0.0000000000
    3      N      -2.1374604254     0.5119100007     0.0000000000
    4      F      -2.0964097780    -0.9302694732    -0.0000000000
 ----------------------------------------------------------------
 Nuclear Repulsion Energy =   301.0028205115 hartrees
 There are       38 alpha and       38 beta electrons

                       Distance Matrix (Angstroms)
             I (  1)   N (  2)   N (  3)
   N (  2)  2.150465
   N (  3)  2.970248  1.197496
   F (  4)  3.007911  2.232466  1.442764

 Requested basis set is 6-311++G(d,p)
 There are 42 shells and 128 basis functions
 A cutoff of  1.0D-14 yielded    813 shell pairs
 There are      7842 function pairs (      8857 Cartesian)
 Smallest overlap matrix eigenvalue = 1.96E-04
 Guess MOs from SCF MO coefficient file

 -----------------------------------------------------------------------
  General SCF calculation program by
  Eric Jon Sundstrom, Paul Horn, Yuezhi Mao, Dmitri Zuev, Alec White,
  David Stuck, Shaama M.S., Shane Yost, Joonho Lee, David Small,
  Daniel Levine, Susi Lehtola, Hugh Burton, Evgeny Epifanovsky
 -----------------------------------------------------------------------
 Hartree-Fock
 using 6 threads for integral computing
 -------------------------------------------------------
 OpenMP Integral computing Module                
 Release: version 2.0, May 2017, Q-Chem Inc. Pleasanton 
 -------------------------------------------------------
 A restricted SCF calculation will be
 performed using DIIS
 SCF converges when DIIS error is below 1.0e-08
 ---------------------------------------
  Cycle       Energy         DIIS error
 ---------------------------------------
    1   -7125.0582757365      3.30e-05  
    2   -7125.0582780970      7.69e-06  
    3   -7125.0582783799      3.79e-06  
    4   -7125.0582784262      1.90e-06  
    5   -7125.0582784449      7.36e-07  
    6   -7125.0582784490      3.07e-07  
    7   -7125.0582784496      9.31e-08  
    8   -7125.0582784496      4.43e-08  
    9   -7125.0582784496      1.60e-08  
   10   -7125.0582784496      5.28e-09  Convergence criterion met
 ---------------------------------------
 SCF time:   CPU 6.31s  wall 1.00s 
 SCF   energy in the final basis set =    -7125.0582784496
 Total energy in the final basis set =    -7125.0582784496


 ------------------------------------------------------------------------------

   CCMAN2: suite of methods based on coupled cluster
           and equation of motion theories.

   Components:
   * libvmm-1.3-trunk
     by Evgeny Epifanovsky, Ilya Kaliman.
   * libtensor-2.5-trunk
     by Evgeny Epifanovsky, Michael Wormit, Dmitry Zuev, Sam Manzer, 
        Ilya Kaliman.
   * libcc-2.5-trunk
     by Evgeny Epifanovsky, Arik Landau, Tomasz Kus, Kirill Khistyaev, 
        Dmitry Zuev, Prashant Manohar, Xintian Feng, Anna Krylov, 
        Matthew Goldey, Alec White, Thomas Jagau, Kaushik Nanda, 
        Anastasia Gunina, Alexander Kunitsa, Joonho Lee.

   CCMAN original authors:
   Anna I. Krylov, C. David Sherrill, Steven R. Gwaltney,
   Edward F. C. Byrd (2000)
   Sergey V. Levchenko, Lyudmila V. Slipchenko, Tao Wang,
   Ana-Maria C. Cristian (2003)
   Piotr A. Pieniazek, C. Melania Oana, Evgeny Epifanovsky (2007)
   Prashant Manohar (2009)

 ------------------------------------------------------------------------------


 Allocating and initializing 63808MB of RAM...
 Calculation will run on 6 cores.


 Alpha MOs, Restricted
 -- Occupied --                  
******* -180.92 -169.73 -169.73 -169.73  -37.98  -33.17  -33.16
  1 A     2 A     3 A     4 A     5 A     6 A     7 A     8 A                  
-33.159 -26.334 -24.350 -24.348 -24.348 -24.342 -24.342 -15.777
  9 A    10 A    11 A    12 A    13 A    14 A    15 A    16 A                  
-15.715  -7.293  -5.529  -5.513  -5.512  -2.453  -2.446  -2.445
 17 A    18 A    19 A    20 A    21 A    22 A    23 A    24 A                  
 -2.427  -2.427  -1.642  -1.420  -0.958  -0.847  -0.733  -0.716
 25 A    26 A    27 A    28 A    29 A    30 A    31 A    32 A                  
 -0.704  -0.603  -0.578  -0.461  -0.415  -0.407
 33 A    34 A    35 A    36 A    37 A    38 A                                  
 -- Virtual --                   
 -0.007   0.076   0.133   0.153   0.168   0.172   0.198   0.231
 39 A    40 A    41 A    42 A    43 A    44 A    45 A    46 A                  
  0.242   0.276   0.292   0.307   0.309   0.310   0.362   0.386
 47 A    48 A    49 A    50 A    51 A    52 A    53 A    54 A                  
  0.415   0.505   0.560   0.560   0.584   0.596   0.652   0.741
 55 A    56 A    57 A    58 A    59 A    60 A    61 A    62 A                  
  0.838   0.908   0.921   0.965   1.028   1.034   1.172   1.213
 63 A    64 A    65 A    66 A    67 A    68 A    69 A    70 A                  
  1.448   1.494   1.506   1.538   1.559   1.638   1.671   1.901
 71 A    72 A    73 A    74 A    75 A    76 A    77 A    78 A                  
  2.010   2.022   2.138   2.360   2.417   2.633   2.703   3.002
 79 A    80 A    81 A    82 A    83 A    84 A    85 A    86 A                  
  3.040   3.343   3.972   4.053   4.176   4.192   4.225   4.286
 87 A    88 A    89 A    90 A    91 A    92 A    93 A    94 A                  
  4.373   4.388   4.446   4.468   4.474   4.479   4.554   4.704
 95 A    96 A    97 A    98 A    99 A   100 A   101 A   102 A                  
  4.806   4.963   5.442   6.488   6.499   6.527   6.910   6.973
103 A   104 A   105 A   106 A   107 A   108 A   109 A   110 A                  
  7.104  28.896  29.482  29.494  29.514  29.833  29.844  29.844
111 A   112 A   113 A   114 A   115 A   116 A   117 A   118 A                  
 29.874  29.950  36.493  37.134  68.741 130.541 130.550 130.577
119 A   120 A   121 A   122 A   123 A   124 A   125 A   126 A                  
154.2831912.202
127 A   128 A                                                                  

 Beta MOs, Restricted
 -- Occupied --                  
******* -180.92 -169.73 -169.73 -169.73  -37.98  -33.17  -33.16
  1 A     2 A     3 A     4 A     5 A     6 A     7 A     8 A                  
-33.159 -26.334 -24.350 -24.348 -24.348 -24.342 -24.342 -15.777
  9 A    10 A    11 A    12 A    13 A    14 A    15 A    16 A                  
-15.715  -7.293  -5.529  -5.513  -5.512  -2.453  -2.446  -2.445
 17 A    18 A    19 A    20 A    21 A    22 A    23 A    24 A                  
 -2.427  -2.427  -1.642  -1.420  -0.958  -0.847  -0.733  -0.716
 25 A    26 A    27 A    28 A    29 A    30 A    31 A    32 A                  
 -0.704  -0.603  -0.578  -0.461  -0.415  -0.407
 33 A    34 A    35 A    36 A    37 A    38 A                                  
 -- Virtual --                   
 -0.007   0.076   0.133   0.153   0.168   0.172   0.198   0.231
 39 A    40 A    41 A    42 A    43 A    44 A    45 A    46 A                  
  0.242   0.276   0.292   0.307   0.309   0.310   0.362   0.386
 47 A    48 A    49 A    50 A    51 A    52 A    53 A    54 A                  
  0.415   0.505   0.560   0.560   0.584   0.596   0.652   0.741
 55 A    56 A    57 A    58 A    59 A    60 A    61 A    62 A                  
  0.838   0.908   0.921   0.965   1.028   1.034   1.172   1.213
 63 A    64 A    65 A    66 A    67 A    68 A    69 A    70 A                  
  1.448   1.494   1.506   1.538   1.559   1.638   1.671   1.901
 71 A    72 A    73 A    74 A    75 A    76 A    77 A    78 A                  
  2.010   2.022   2.138   2.360   2.417   2.633   2.703   3.002
 79 A    80 A    81 A    82 A    83 A    84 A    85 A    86 A                  
  3.040   3.343   3.972   4.053   4.176   4.192   4.225   4.286
 87 A    88 A    89 A    90 A    91 A    92 A    93 A    94 A                  
  4.373   4.388   4.446   4.468   4.474   4.479   4.554   4.704
 95 A    96 A    97 A    98 A    99 A   100 A   101 A   102 A                  
  4.806   4.963   5.442   6.488   6.499   6.527   6.910   6.973
103 A   104 A   105 A   106 A   107 A   108 A   109 A   110 A                  
  7.104  28.896  29.482  29.494  29.514  29.833  29.844  29.844
111 A   112 A   113 A   114 A   115 A   116 A   117 A   118 A                  
 29.874  29.950  36.493  37.134  68.741 130.541 130.550 130.577
119 A   120 A   121 A   122 A   123 A   124 A   125 A   126 A                  
154.2831912.202
127 A   128 A                                                                  

 Occupation and symmetry of molecular orbitals

 Point group: C1 (1 irreducible representation).

                           A     All 
 -------------------------------------
 All molecular orbitals:
  - Alpha                  128   128 
  - Beta                   128   128 
 -------------------------------------
 Alpha orbitals:
  - Frozen occupied        21    21  
  - Active occupied        17    17  
  - Active virtual         90    90  
  - Frozen virtual         0     0   
 -------------------------------------
 Beta orbitals:
  - Frozen occupied        21    21  
  - Active occupied        17    17  
  - Active virtual         90    90  
  - Frozen virtual         0     0   
 -------------------------------------

 Import integrals:   CPU 0.00 s  wall 0.00 s

 Import integrals:   CPU 53.20 s  wall 11.87 s

 MP2 amplitudes:   CPU 0.13 s  wall 0.09 s

Running a double precision version
           CCSD T amplitudes will be solved using DIIS.

           Start     Size      MaxIter   EConv     TConv     
           3         7         100       1.00e-07  1.00e-05  
 ------------------------------------------------------------------------------
           Energy (a.u.)   Ediff      Tdiff       Comment
 ------------------------------------------------------------------------------
         -7125.83493136                           
     1   -7125.80394588   3.10e-02   7.69e-01     
     2   -7125.83547957   3.15e-02   1.07e-01     
     3   -7125.83141919   4.06e-03   5.22e-02     
     4   -7125.83511862   3.70e-03   2.46e-02     Switched to DIIS steps.
     5   -7125.83647207   1.35e-03   1.35e-02     
     6   -7125.83666648   1.94e-04   4.26e-03     
     7   -7125.83670699   4.05e-05   2.11e-03     
     8   -7125.83672350   1.65e-05   8.49e-04     
     9   -7125.83673222   8.71e-06   4.34e-04     
    10   -7125.83673116   1.06e-06   1.17e-04     
    11   -7125.83673208   9.17e-07   5.26e-05     
    12   -7125.83673178   2.95e-07   3.24e-05     
    13   -7125.83673180   2.31e-08   1.17e-05     
    14   -7125.83673171   9.35e-08   5.32e-06     
 ------------------------------------------------------------------------------
         -7125.83673171                           CCSD T converged.

End of double precision
 SCF energy                 = -7125.05827845
 MP2 energy                 = -7125.83493136
 CCSD correlation energy     =    -0.77845326
 CCSD total energy           = -7125.83673171

 CCSD  T1^2 = 0.0229  T2^2 = 0.2598  Leading amplitudes:

 Amplitude    Orbitals with energies
  0.0436       36 (A) A                  ->    39 (A) A                   
              -0.4613                         -0.0074                     
  0.0436       36 (A) B                  ->    39 (A) B                   
              -0.4613                         -0.0074                     
  0.0354       34 (A) A                  ->    39 (A) A                   
              -0.6034                         -0.0074                     
  0.0354       34 (A) B                  ->    39 (A) B                   
              -0.6034                         -0.0074                     

 Amplitude    Orbitals with energies
 -0.0857       35 (A) A      35 (A) B    ->    40 (A) A      40 (A) B     
              -0.5778       -0.5778            0.0762        0.0762       
  0.0857       35 (A) A      35 (A) B    ->    40 (A) B      40 (A) A     
              -0.5778       -0.5778            0.0762        0.0762       
  0.0857       35 (A) B      35 (A) A    ->    40 (A) A      40 (A) B     
              -0.5778       -0.5778            0.0762        0.0762       
 -0.0857       35 (A) B      35 (A) A    ->    40 (A) B      40 (A) A
[truncated: 40,572 more chars]
