# Supplementary material for: Geometric and energetic data from ab initio calculations of haloethene, haloimine, halomethylenephosphine, haloiminophosphine, halodiazene, halodiphosphene and halocyclopropane
Source: Data Brief. 2019 Nov 2;27:104738. doi: 10.1016/j.dib.2019.104738 (PMC6861602; doi:10.1016/j.dib.2019.104738)
Supplement: Multimedia component 6 [file mmc6.zip › NN/CCSD/freq/HENNBrE.out]

Q-Chem Developer Version!
                  Welcome to Q-Chem
     A Quantum Leap Into The Future Of Chemistry


 Q-Chem 5.1, Q-Chem, Inc., Pleasanton, CA (2018)

 Yihan Shao,  Zhengting Gan,  E. Epifanovsky,  A. T. B. Gilbert,  M. Wormit,  
 J. Kussmann,  A. W. Lange,  A. Behn,  Jia Deng,  Xintian Feng,  D. Ghosh,  
 M. Goldey,  P. R. Horn,  L. D. Jacobson,  I. Kaliman,  T. Kus,  A. Landau,  
 Jie Liu,  E. I. Proynov,  R. M. Richard,  R. P. Steele,  E. J. Sundstrom,  
 H. L. Woodcock III,  P. M. Zimmerman,  D. Zuev,  B. Albrecht,  E. Alguire,  
 S. A. Baeppler,  D. Barton,  Z. Benda,  Y. A. Bernard,  E. J. Berquist,  
 K. B. Bravaya,  H. Burton,  D. Casanova,  Chun-Min Chang,  Yunqing Chen,  
 A. Chien,  K. D. Closser,  M. P. Coons,  S. Coriani,  S. Dasgupta,  
 A. L. Dempwolff,  M. Diedenhofen,  Hainam Do,  R. G. Edgar,  Po-Tung Fang,  
 S. Faraji,  S. Fatehi,  Qingguo Feng,  K. D. Fenk,  J. Fosso-Tande,  
 Qinghui Ge,  A. Ghysels,  G. Gidofalvi,  J. Gomes,  J. Gonthier,  A. Gunina,  
 D. Hait,  M. W. D. Hanson-Heine,  P. H. P. Harbach,  A. W. Hauser,  
 J. E. Herr,  E. G. Hohenstein,  Z. C. Holden,  Kerwin Hui,  B. C. Huynh,  
 T.-C. Jagau,  Hyunjun Ji,  B. Kaduk,  K. Khistyaev,  Jaehoon Kim,  
 P. Klunzinger,  K. Koh,  D. Kosenkov,  L. Koulias,  T. Kowalczyk,  
 C. M. Krauter,  A. Kunitsa,  Ka Un Lao,  A. Laurent,  K. V. Lawler,  
 Joonho Lee,  D. Lefrancois,  S. Lehtola,  D. S. Levine,  Yi-Pei Li,  
 You-Sheng Lin,  Fenglai Liu,  E. Livshits,  A. Luenser,  P. Manohar,  
 E. Mansoor,  S. F. Manzer,  Shan-Ping Mao,  Yuezhi Mao,  N. Mardirossian,  
 A. V. Marenich,  T. Markovich,  L. A. Martinez-Martinez,  S. A. Maurer,  
 N. J. Mayhall,  S. C. McKenzie,  J.-M. Mewes,  A. F. Morrison,  
 J. W. Mullinax,  K. Nanda,  T. S. Nguyen-Beck,  R. Olivares-Amaya,  
 J. A. Parkhill,  T. M. Perrine,  F. Plasser,  P. Pokhilko,  S. Prager,  
 A. Prociuk,  E. Ramos,  D. R. Rehn,  F. Rob,  M. Schneider,  N. Sergueev,  
 S. M. Sharada,  S. Sharma,  D. W. Small,  T. Stauch,  T. Stein,  
 Yu-Chuan Su,  A. J. W. Thom,  A. Tkatchenko,  T. Tsuchimochi,  N. M. Tubman,  
 L. Vogt,  M. L. Vidal,  O. Vydrov,  M. A. Watson,  J. Wenzel,  
 M. de Wergifosse,  T. A. Wesolowski,  A. White,  J. Witte,  A. Yamada,  
 Jun Yang,  K. Yao,  S. Yeganeh,  S. R. Yost,  Zhi-Qiang You,  A. Zech,  
 Igor Ying Zhang,  Xing Zhang,  Yan Zhao,  Ying Zhu,  B. R. Brooks,  
 G. K. L. Chan,  C. J. Cramer,  M. S. Gordon,  W. J. Hehre,  A. Klamt,  
 M. W. Schmidt,  C. D. Sherrill,  D. G. Truhlar,  A. Aspuru-Guzik,  R. Baer,  
 A. T. Bell,  N. A. Besley,  Jeng-Da Chai,  A. E. DePrince, III,  
 R. A. DiStasio Jr.,  A. Dreuw,  B. D. Dunietz,  T. R. Furlani,  
 Chao-Ping Hsu,  Yousung Jung,  Jing Kong,  D. S. Lambrecht,  WanZhen Liang,  
 C. Ochsenfeld,  V. A. Rassolov,  L. V. Slipchenko,  J. E. Subotnik,  
 T. Van Voorhis,  J. M. Herbert,  A. I. Krylov,  P. M. W. Gill,  M. Head-Gordon

 Contributors to earlier versions of Q-Chem not listed above: 
 R. D. Adamson,  B. Austin,  J. Baker,  G. J. O. Beran,  K. Brandhorst,  
 S. T. Brown,  E. F. C. Byrd,  A. K. Chakraborty,  C.-L. Cheng,  
 Siu Hung Chien,  D. M. Chipman,  D. L. Crittenden,  H. Dachsel,  
 R. J. Doerksen,  A. D. Dutoi,  L. Fusti-Molnar,  W. A. Goddard III,  
 A. Golubeva-Zadorozhnaya,  S. R. Gwaltney,  G. Hawkins,  A. Heyden,  
 S. Hirata,  G. Kedziora,  F. J. Keil,  C. Kelley,  Jihan Kim,  R. A. King,  
 R. Z. Khaliullin,  P. P. Korambath,  W. Kurlancheek,  A. M. Lee,  M. S. Lee,  
 S. V. Levchenko,  Ching Yeh Lin,  D. Liotard,  R. C. Lochan,  I. Lotan,  
 P. E. Maslen,  N. Nair,  D. P. O'Neill,  D. Neuhauser,  E. Neuscamman,  
 C. M. Oana,  R. Olson,  B. Peters,  R. Peverati,  P. A. Pieniazek,  
 Y. M. Rhee,  J. Ritchie,  M. A. Rohrdanz,  E. Rosta,  N. J. Russ,  
 H. F. Schaefer III,  N. E. Schultz,  N. Shenvi,  A. C. Simmonett,  A. Sodt,  
 D. Stuck,  K. S. Thanthiriwatte,  V. Vanovschi,  Tao Wang,  A. Warshel,  
 C. F. Williams,  Q. Wu,  X. Xu,  W. Zhang

 Please cite Q-Chem as follows:
 Y. Shao et al., Mol. Phys. 113, 184-215 (2015)
 DOI: 10.1080/00268976.2014.952696

 Q-Chem 5.1.2 for Intel X86 EM64T Linux

 Parts of Q-Chem use Armadillo 8.300.2 (Tropical Shenanigans).
 http://arma.sourceforge.net/

 Q-Chem begins on Mon May  6 09:35:32 2019  

Host: 
0

     Scratch files written to /scratch/taweetham/qchem31210//
Input Ideriv = 1
Curr. Ideriv = -1
Max.  Ideriv = 1


!!********************************************.
!!******************Warning*******************.
!!Desired Analytical derivatives not available.
!!Finite difference job might take a long time.
!!********************************************.
!!********************************************.


 2-order derivative to be evaluated numerically with 1-order analytical derivatives

Checking the input file for inconsistencies... 	...done.

--------------------------------------------------------------
User input:
--------------------------------------------------------------
H=Br_c.out
$molecule
0 1
Br
N  1 2.084251
N  2 1.197451 1 115.263425
H  3 1.032308 2 117.858057 1 -0.000000 0
$end

$rem
   JOB_TYPE 	FREQUENCY
   BASIS 		6-311++G**
   METHOD	ccsd
   MEM_TOTAL	64000
   N_FROZEN_CORE      FC
$end


--------------------------------------------------------------
 ----------------------------------------------------------------
             Standard Nuclear Orientation (Angstroms)
    I     Atom           X                Y                Z
 ----------------------------------------------------------------
    1      Br      0.7194469343    -0.0309223672    -0.0000000000
    2      N      -1.2656772653     0.6042029299     0.0000000000
    3      N      -2.0824148361    -0.2714845931    -0.0000000000
    4      H      -1.7439979907    -1.2467455046    -0.0000000000
 ----------------------------------------------------------------
 Molecular Point Group                 Cs    NOp =  2
 Largest Abelian Subgroup              Cs    NOp =  2
 Nuclear Repulsion Energy =   142.2284466124 hartrees
 There are       25 alpha and       25 beta electrons
 Requested basis set is 6-311++G(d,p)
 There are 36 shells and 99 basis functions
 Total memory of 64000MB is distributed as follows: 
   QALLOC including MEM_STATIC uses 192MB
   MEM_STATIC is set to 192MB
   CCMAN JOB total memory use is  63808MB
 Warning: actual memory use might exceed 64000MB

 Total QAlloc Memory Limit    192 MB
 Mega-Array Size       188 MB
 MEM_STATIC part       192 MB

                       Distance Matrix (Angstroms)
             Br(  1)   N (  2)   N (  3)
   N (  2)  2.084251
   N (  3)  2.812170  1.197451
   H (  4)  2.747142  1.911753  1.032308

 A cutoff of  1.0D-14 yielded    642 shell pairs
 There are      4973 function pairs (      5503 Cartesian)

 -------------------------------------------------------
 OpenMP Integral Computing Module                       
 Release: version 1.0, May 2013, Q-Chem Inc. Pittsburgh 
 -------------------------------------------------------
 Integral Job Info:
 Integral job number is                      11
 Integral operator is                         1
 short-range coefficients                     0
 long-range coefficients              100000000
 Omega coefficients                           0
 if combine SR and LR in K                    0
 Integral screening is                        0
 Integral computing path is                   2
 max size of driver memory is            800000
 size of driver memory is                593474
 size of scratch memory is             29623520
 max col of scratch BK array               1296
 max len of scratch array in speh3          155
 max len of scratch index in speh4           18
 max int batch size is                      520
 min int batch size is                       52
 fixed nKL is                                45
 max L of basis functions is                  2
 order of int derivative is                   0
 number of shells is                         36
 number of basis is                         104
 number of cartesian basis is               104
 number of contracted shell pairs           642
 number of primitive shell pairs           1859
 maxK2 (contraction) of shell pair           36
 max number of K2 of shell pair               1
 max number of CS2 of shell pair             67
 max number of PS2 of shell pair            132
 mem total for path MDJ                  515062
 -------------------------------------------------------
 Smallest overlap matrix eigenvalue = 2.29E-04
 Guess from superposition of atomic densities
 Warning:  Energy on first SCF cycle will be non-variational
 SAD guess density has 50.000000 electrons

 -----------------------------------------------------------------------
  General SCF calculation program by
  Eric Jon Sundstrom, Paul Horn, Yuezhi Mao, Dmitri Zuev, Alec White,
  David Stuck, Shaama M.S., Shane Yost, Joonho Lee, David Small,
  Daniel Levine, Susi Lehtola, Hugh Burton, Evgeny Epifanovsky
 -----------------------------------------------------------------------
 Hartree-Fock
 using 6 threads for integral computing
 -------------------------------------------------------
 OpenMP Integral computing Module                
 Release: version 2.0, May 2017, Q-Chem Inc. Pleasanton 
 -------------------------------------------------------
 A restricted SCF calculation will be
 performed using DIIS
 SCF converges when DIIS error is below 1.0e-08
 ---------------------------------------
  Cycle       Energy         DIIS error
 ---------------------------------------
    1   -2682.0101316666      5.01e-02  
    2   -2681.7036790666      7.22e-03  
    3   -2681.7520098596      5.41e-03  
    4   -2681.7852512576      9.18e-04  
    5   -2681.7871957643      4.92e-04  
    6   -2681.7878992950      2.15e-04  
    7   -2681.7881326222      1.27e-04  
    8   -2681.7881847932      3.96e-05  
    9   -2681.7881922067      1.45e-05  
   10   -2681.7881928732      3.38e-06  
   11   -2681.7881929010      9.39e-07  
   12   -2681.7881929040      3.26e-07  
   13   -2681.7881929047      1.22e-07  
   14   -2681.7881929048      2.84e-08  
   15   -2681.7881929048      5.34e-09  Convergence criterion met
 ---------------------------------------
 SCF time:   CPU 6.37s  wall 1.00s 
 SCF   energy in the final basis set =    -2681.7881929048
 Total energy in the final basis set =    -2681.7881929048


 ------------------------------------------------------------------------------

   CCMAN2: suite of methods based on coupled cluster
           and equation of motion theories.

   Components:
   * libvmm-1.3-trunk
     by Evgeny Epifanovsky, Ilya Kaliman.
   * libtensor-2.5-trunk
     by Evgeny Epifanovsky, Michael Wormit, Dmitry Zuev, Sam Manzer, 
        Ilya Kaliman.
   * libcc-2.5-trunk
     by Evgeny Epifanovsky, Arik Landau, Tomasz Kus, Kirill Khistyaev, 
        Dmitry Zuev, Prashant Manohar, Xintian Feng, Anna Krylov, 
        Matthew Goldey, Alec White, Thomas Jagau, Kaushik Nanda, 
        Anastasia Gunina, Alexander Kunitsa, Joonho Lee.

   CCMAN original authors:
   Anna I. Krylov, C. David Sherrill, Steven R. Gwaltney,
   Edward F. C. Byrd (2000)
   Sergey V. Levchenko, Lyudmila V. Slipchenko, Tao Wang,
   Ana-Maria C. Cristian (2003)
   Piotr A. Pieniazek, C. Melania Oana, Evgeny Epifanovsky (2007)
   Prashant Manohar (2009)

 ------------------------------------------------------------------------------


 Allocating and initializing 63808MB of RAM...
 Calculation will run on 6 cores.


 Alpha MOs, Restricted
 -- Occupied --                  
-490.03  -65.16  -58.52  -58.52  -58.52  -15.75  -15.70   -9.84
  1 A'    2 A'    3 A'    1 A"    4 A'    5 A'    6 A'    7 A'                 
 -7.457  -7.448  -7.448  -3.196  -3.192  -3.192  -3.182  -3.182
  8 A'    9 A'    2 A"   10 A'    3 A"   11 A'   12 A'    4 A"                 
 -1.451  -1.022  -0.935  -0.721  -0.648  -0.609  -0.424  -0.420
 13 A'   14 A'   15 A'   16 A'   17 A'    5 A"   18 A'    6 A"                 
 -0.404
 19 A'                                                                         
 -- Virtual --                   
  0.026   0.047   0.064   0.098   0.111   0.113   0.137   0.177
 20 A'   21 A'    7 A"   22 A'    8 A"   23 A'   24 A'   25 A'                 
  0.184   0.204   0.228   0.241   0.247   0.265   0.298   0.345
  9 A"   26 A'   27 A'   28 A'   10 A"   29 A'   30 A'   31 A'                 
  0.546   0.557   0.568   0.618   0.656   0.744   0.758   0.786
 32 A'   33 A'   11 A"   34 A'   35 A'   36 A'   12 A"   13 A"                 
  0.796   0.816   0.913   0.938   0.992   1.031   1.044   1.047
 37 A'   38 A'   39 A'   14 A"   40 A'   41 A'   15 A"   42 A'                 
  1.128   1.283   1.464   1.469   1.639   1.918   2.009   2.117
 43 A'   44 A'   16 A"   45 A'   46 A'   17 A"   47 A'   48 A'                 
  2.119   2.243   2.310   2.341   2.635   2.654   2.698   2.810
 18 A"   49 A'   19 A"   50 A'   20 A"   51 A'   52 A'   53 A'                 
  3.045   3.062   3.393   3.435   4.105   4.240   4.350   4.422
 54 A'   21 A"   55 A'   56 A'   22 A"   57 A'   23 A"   58 A'                 
  4.549   4.565   4.577   4.624   4.759   4.852   5.413   7.167
 24 A"   59 A'   25 A"   60 A'   61 A'   62 A'   63 A'   64 A'                 
  8.209   8.227   8.311  36.587  37.152  49.447 293.890 293.908
 26 A"   65 A'   66 A'   67 A'   68 A'   69 A'   27 A"   70 A'                 
294.0051028.379
 71 A'   72 A'                                                                 

 Beta MOs, Restricted
 -- Occupied --                  
-490.03  -65.16  -58.52  -58.52  -58.52  -15.75  -15.70   -9.84
  1 A'    2 A'    3 A'    1 A"    4 A'    5 A'    6 A'    7 A'                 
 -7.457  -7.448  -7.448  -3.196  -3.192  -3.192  -3.182  -3.182
  8 A'    9 A'    2 A"   10 A'    3 A"   11 A'   12 A'    4 A"                 
 -1.451  -1.022  -0.935  -0.721  -0.648  -0.609  -0.424  -0.420
 13 A'   14 A'   15 A'   16 A'   17 A'    5 A"   18 A'    6 A"                 
 -0.404
 19 A'                                                                         
 -- Virtual --                   
  0.026   0.047   0.064   0.098   0.111   0.113   0.137   0.177
 20 A'   21 A'    7 A"   22 A'    8 A"   23 A'   24 A'   25 A'                 
  0.184   0.204   0.228   0.241   0.247   0.265   0.298   0.345
  9 A"   26 A'   27 A'   28 A'   10 A"   29 A'   30 A'   31 A'                 
  0.546   0.557   0.568   0.618   0.656   0.744   0.758   0.786
 32 A'   33 A'   11 A"   34 A'   35 A'   36 A'   12 A"   13 A"                 
  0.796   0.816   0.913   0.938   0.992   1.031   1.044   1.047
 37 A'   38 A'   39 A'   14 A"   40 A'   41 A'   15 A"   42 A'                 
  1.128   1.283   1.464   1.469   1.639   1.918   2.009   2.117
 43 A'   44 A'   16 A"   45 A'   46 A'   17 A"   47 A'   48 A'                 
  2.119   2.243   2.310   2.341   2.635   2.654   2.698   2.810
 18 A"   49 A'   19 A"   50 A'   20 A"   51 A'   52 A'   53 A'                 
  3.045   3.062   3.393   3.435   4.105   4.240   4.350   4.422
 54 A'   21 A"   55 A'   56 A'   22 A"   57 A'   23 A"   58 A'                 
  4.549   4.565   4.577   4.624   4.759   4.852   5.413   7.167
 24 A"   59 A'   25 A"   60 A'   61 A'   62 A'   63 A'   64 A'                 
  8.209   8.227   8.311  36.587  37.152  49.447 293.890 293.908
 26 A"   65 A'   66 A'   67 A'   68 A'   69 A'   27 A"   70 A'                 
294.0051028.379
 71 A'   72 A'                                                                 

 Occupation and symmetry of molecular orbitals

 Point group: Cs (2 irreducible representations).

                           A'   A"    All 
 ------------------------------------------
 All molecular orbitals:
  - Alpha                  72   27    99  
  - Beta                   72   27    99  
 ------------------------------------------
 Alpha orbitals:
  - Frozen occupied        9    2     11  
  - Active occupied        10   4     14  
  - Active virtual         53   21    74  
  - Frozen virtual         0    0     0   
 ------------------------------------------
 Beta orbitals:
  - Frozen occupied        9    2     11  
  - Active occupied        10   4     14  
  - Active virtual         53   21    74  
  - Frozen virtual         0    0     0   
 ------------------------------------------

 Import integrals:   CPU 0.00 s  wall 0.00 s

 Import integrals:   CPU 14.73 s  wall 3.76 s

 MP2 amplitudes:   CPU 0.16 s  wall 0.15 s

Running a double precision version
           CCSD T amplitudes will be solved using DIIS.

           Start     Size      MaxIter   EConv     TConv     
           3         7         100       1.00e-07  1.00e-05  
 ------------------------------------------------------------------------------
           Energy (a.u.)   Ediff      Tdiff       Comment
 ------------------------------------------------------------------------------
         -2682.42815301                           
     1   -2682.40441187   2.37e-02   7.19e-01     
     2   -2682.42804538   2.36e-02   9.54e-02     
     3   -2682.42634744   1.70e-03   4.54e-02     
     4   -2682.42885516   2.51e-03   1.46e-02     Switched to DIIS steps.
     5   -2682.42982382   9.69e-04   1.26e-02     
     6   -2682.42988140   5.76e-05   2.45e-03     
     7   -2682.42989412   1.27e-05   1.31e-03     
     8   -2682.42990526   1.11e-05   6.03e-04     
     9   -2682.42991098   5.71e-06   4.59e-04     
    10   -2682.42991005   9.29e-07   1.01e-04     
    11   -2682.42991035   3.05e-07   4.55e-05     
    12   -2682.42991016   1.92e-07   3.03e-05     
    13   -2682.42991019   2.95e-08   9.82e-06     
 ------------------------------------------------------------------------------
         -2682.42991019                           CCSD T converged.

End of double precision
 SCF energy                 = -2681.78819290
 MP2 energy                 = -2682.42815301
 CCSD correlation energy     =    -0.64171729
 CCSD total energy           = -2682.42991019

 CCSD  T1^2 = 0.0138  T2^2 = 0.2216  Leading amplitudes:

 Amplitude    Orbitals with energies
  0.0293       17 (A') A                 ->    20 (A') A                  
              -0.6484                          0.0258                     
  0.0293       17 (A') B                 ->    20 (A') B                  
              -0.6484                          0.0258                     
 -0.0254       6 (A") A                  ->    7 (A") A                   
              -0.4198                          0.0639                     
 -0.0254       6 (A") B                  ->    7 (A") B                   
              -0.4198                          0.0639                     

 Amplitude    Orbitals with energies
 -0.0993       5 (A") A      5 (A") B    ->    7 (A") A      7 (A") B     
              -0.6095       -0.6095            0.0639        0.0639       
  0.0993       5 (A") A      5 (A") B    ->    7 (A") B      7 (A") A     
              -0.6095       -0.6095            0.0639        0.0639       
  0.0993       5 (A") B      5 (A") A    ->    7 (A") A      7 (A") B     
              -0.6095       -0.6095            0.0639        0.0639       
 -0.0993       5 (A") B      5 (A") A    ->    7 (A") B      7 (A") A     
              -0.6095       -0.6095            0.0639        0.0639       

 Computing CCSD intemediates for later calculations in double precision
 Finished.

Running a double precision version
           CCSD Lambda amplitudes will be solved using DIIS.
           Start     Size      MaxIter   EConv     LConv     
           3         7         100       1.00e-07  1.00e-05  
 ------------------------------------------------------------------------------
            Enorm      Ldiff       Comment
 ------------------------------------------------------------------------------
     1     5.48e-02   4.10e-02     
     2     1.39e-02   4.28e-03     
     3     5.78e-03   1.83e-03     
     4     3.68e-03   1.14e-03     Switched to DIIS steps.
     5     1.50e-03   7.47e-04     
     6     8.91e-04   2.64e-04     
     7     3.54e-04   8.92e-05     
     8     1.60e-04   5.47e-06     
     9     4.60e-05   1.02e-05     
    10     2.47e-05   1.80e-06     
    11     1.35e-05   4.27e-08     
    12     6.75e-06   7.03e-07     
    13     2.89e-06   1.72e-07     
    14     1.22e-06   1.59e-07     
    15     6.54e-07   5.22e-08     
    16     3.46e-07   2.12e-08     
    17     2.20e-07   1.77e-08     
    18     9.81e-08   1.14e-08     
 ------------------------------------------------------------------------------
                                   CCSD Lambda converged.

 Computing density matrices in double precision...
           Orbital response amplitudes will be solved using DIIS.
           Start     Size      MaxIter   EConv     LConv     
           3         7         100       1.00e-06  1.00e-06  
 ------------------------------------------------------------------------------
            Enorm      Ldiff       Comment
 ------------------------------------------------------------------------------
     1     1.16e-01   1.27e-02     
     2     1.79e-01   4.46e-02     
     3     3.06e-01   7.57e-02     
     4     2.12e-02   1.65e-01     Switched to DIIS steps.
     5     8.47e-03   4.39e-04     
     6     1.90e-03   1.51e-03     
     7     8.36e-04   2.53e-04     
     8     1.56e-04   6.77e-05     
     9     3.05e-05   3.02e-05     
    10     1.27e-05   2.81e-06     
    11     5.42e-06   6.88e-07     
    12     1.08e-06   5.28e-07     
    13     3.85e-07   8.33e-08     
 ------------------------------------------------------------------------------
                                   Orbital response converged.

 Computing density matrices... Done.
 CCSD calculation:   CPU 159.10 s  wall 31.08 s

 Transferring MO TPDM to AO TPDM
 Transferring g2_o1o1o1o1
 Transferring g2_o1o1o1v1
 Transferring g2_o1o1v1v1
 Transferring g2_o1v1o1v1
 Transferring g2_o1v1v1v1
 Transferring g2_v1v1v1v1
 Adding separable TPDM
 Computing TPDM gradient
 --------------------------------------------------------
 2e gradient
  Atom          X               Y               Z
 --------------------------------------------------------
    1        -24.246728        3.398040        0.000000  
    2          5.238299      -15.164160       -0.000000  
    3         19.165549        7.105041        0.000000  
    4         -0.157120        4.661079        0.000000  
 --------------------------------------------------------
 --------------------------------------------------------
 Final gradient
  Atom          X               Y               Z
 --------------------------------------------------------
    1        -24.246728        3.398040        0.000000  
    2          5.238299      -15.164160       -0.000000  
    3         19.165549        7.105041        0.000000  
    4         -0.157120        4.661079        0.000000  
 --------------------------------------------------------
 Analytic gradient from two-electron contribution:   CPU 120.35 s  wall 36.17 s

 Total ccman2 time:   CPU 302.87 s  wall 73.86 s


 --------------------------------------------------------------
             Orbital Energies (a.u.) and Symmetries
 --------------------------------------------------------------

 Alpha MOs, Restricted
 -- Occupied --                  
-490.03  -65.16  -58.52  -58.52  -15.75  -15.70   -9.84   -7.46
  1 A'    2 A'    3 A'    4 A'    5 A'    6 A'    7 A'    8 A'                 
 -7.448 -58.522  -7.448  -3.196  -3.192  -3.182  -1.451  -1.022
  9 A'    1 A"    2 A"   10 A'   11 A'   12 A'   13 A'   14 A'                 
 -0.935  -0.721  -0.648  -0.424  -0.404  -3.192  -3.182  -0.609
 15 A'   16 A'   17 A'   18 A'   19 A'    3 A"    4 A"    5 A"                 
 -0.420
  6 A"                                                                         
 -- Virtual --                   
  0.026   0.047   0.098   0.113   0.137   0.177   0.204   0.228
 20 A'   21 A'   22 A'   23 A'   24 A'   25 A'   26 A'   27 A'                 
  0.241   0.265   0.298   0.345   0.546   0.557   0.618   0.656
 28 A'   29 A'   30 A'   31 A'   32 A'   33 A'   34 A'   35 A'                 
  0.744   0.796   0.816   0.913   0.992   1.031   1.047   1.128
 36 A'   37 A'   38 A'   39 A'   40 A'   41 A'   42 A'   43 A'                 
  1.283   1.469   1.639   2.009   2.117   2.243   2.341   2.654
 44 A'   45 A'   46 A'   47 A'   48 A'   49 A'   50 A'   51 A'                 
  2.698   2.810   3.045   3.393   3.435   4.240   4.422   4.565
 52 A'   53 A'   54 A'   55 A'   56 A'   57 A'   58 A'   59 A'                 
  4.624   4.759   4.852   5.413   7.167   8.227   8.311  36.587
 60 A'   61 A'   62 A'   63 A'   64 A'   65 A'   66 A'   67 A'                 
 37.152  49.447 293.908 294.0051028.379   0.064   0.111   0.184
 68 A'   69 A'   70 A'   71 A'   72 A'    7 A"    8 A"    9 A"                 
  0.247   0.568   0.758   0.786   0.938   1.044   1.464   1.918
 10 A"   11 A"   12 A"   13 A"   14 A"   15 A"   16 A"   17 A"                 
  2.119   2.310   2.635   3.062   4.105   4.350   4.549   4.577
 18 A"   19 A"   20 A"   21 A"   22 A"   23 A"   24 A"   25 A"                 
  8.209 293.890
 26 A"   27 A"                                                                 

 Beta MOs, Restricted
 -- Occupied --                  
-490.03  -65.16  -58.52  -58.52  -15.75  -15.70   -9.84   -7.46
  1 A'    2 A'    3 A'    4 A'    5 A'    6 A'    7 A'    8 A'                 
 -7.448 -58.522  -7.448  -3.196  -3.192  -3.182  -1.451  -1.022
  9 A'    1 A"    2 A"   10 A'   11 A'   12 A'   13 A'   14 A'                 
 -0.935  -0.721  -0.648  -0.424  -0.404  -3.192  -3.182  -0.609
 15 A'   16 A'   17 A'   18 A'   19 A'    3 A"    4 A"    5 A"                 
 -0.420
  6 A"                                                                         
 -- Virtual --                   
  0.026   0.047   0.098   0.113   0.137   0.177   0.204   0.228
 20 A'   21 A'   22 A'   23 A'   24 A'   25 A'   26 A'   27 A'                 
  0.241   0.265   0.298   0.345   0.546   0.557   0.618   0.656
 28 A'   29 A'   30 A'   31 A'   32 A'   33 A'   34 A'   35 A'                 
  0.744   0.796   0.816   0.913   0.992   1.031   1.047   1.128
 36 A'   37 A'   38 A'   39 A'   40 A'   41 A'   42 A'   43 A'                 
  1.283   1.469   1.639   2.009   2.117   2.243   2.341   2.654
 44 A'   45 A'   46 A'   47 A'   48 A'   49 A'   50 A'   51 A'                 
  2.698   2.810   3.045   3.393   3.435   4.240   4.422   4.565
 52 A'   53 A'   54 A'   55 A'   56 A'   57 A'   58 A'   59 A'                 
  4.624   4.759   4.852   5.413   7.167   8.227   8.311  36.587
 60 A'   61 A'   62 A'   63 A'   64 A'   65 A'   66 A'   67 A'                 
 37.152  49.447 293.908 294.0051028.379   0.064   0.111   0.184
 68 A'   69 A'   70 A'   71 A'   72 A'    7 A"    8 A"    9 A"                 
  0.247   0.568   0.758   0.786   0.938   1.044   1.464   1.918
 10 A"   11 A"   12 A"   13 A"   14 A"   15 A"   16 A"   17 A"                 
  2.119   2.310   2.635   3.062   4.105   4.350   4.549   4.577
 18 A"   19 A"   20 A"   21 A"   22 A"   23 A"   24 A"   25 A"                 
  8.209 293.890
 26 A"   27 A"                                                                 
 --------------------------------------------------------------

          Ground-State Mulliken Net Atomic Charges

     Atom                 Charge (a.u.)
  ----------------------------------------
      1 Br                   -0.188040
      2 N                     0.077227
      3 N                    -0.126487
      4 H                     0.237300
  ----------------------------------------
  Sum of atomic charges =     0.000000

 -----------------------------------------------------------------
                    Cartesian Multipole Moments
 -----------------------------------------------------------------
    Charge (ESU x 10^10)
                -0.0000
    Dipole Moment (Debye)
         X      -1.1244      Y      -1.8581      Z       0.0000
       Tot       2.1718
    Quadrupole Moments (Debye-Ang)
        XX     -30.7721     XY       2.8655     YY     -29.2822
        XZ       0.0000     YZ      -0.0000     ZZ     -30.4260
    Octopole Moments (Debye-Ang^2)
       XXX      28.3367    XXY      -6.6176    XYY       2.3326
       YYY      -5.5874    XXZ       0.0000    XYZ      -0.0000
       YYZ       0.0000    XZZ       4.3892    YZZ      -0.3940
       ZZZ       0.0000
    Hexadecapole Moments (Debye-Ang^3)
      XXXX    -326.3468   XXXY       6.4702   XXYY     -52.9239
      XYYY       8.4487   YYYY     -53.1941   XXXZ       0.0000
      XXYZ       0.0000   XYYZ       0.0000   YYYZ      -0.0000
      XXZZ     -54.9172   XYZZ       0.4226   YYZZ     -14.9009
      XZZZ      -0.0000   YZZZ      -0.0000   ZZZZ     -34.6751
 -----------------------------------------------------------------
 DrvMan completing analytic gradient of the correlated energy
 Correlated dipole moment
            1
    1  -0.4423691
    2  -0.7310171
    3   0.0000000
 Energy read as -2682.429910190
 Full Analytical Gradient: (in a.u., or Hartree/Bohr)
             1             2             3             4
    1    0.00000232    0.00004565   -0.00005243    0.00000447
    2   -0.00000409    0.00005051   -0.00006496    0.00001854
    3   -0.00000000    0.00000000   -0.00000000   -0.00000000
 Gradient time:  CPU 1.39 s  wall 1.41 s
 ######################################################
 ######################################################
 # Starting finite difference calculation for IDERIV  #
 Finite diff step size:  1.88973e-03 a.u.
 ----------------------------------------------------------------
             Standard Nuclear Orientation (Angstroms)
    I     Atom           X                Y                Z
 ----------------------------------------------------------------
    1      Br      0.7204469343    -0.0309223672    -0.0000000000
    2      N      -1.2656772653     0.6042029299     0.0000000000
    3      N      -2.0824148361    -0.2714845931    -0.0000000000
    4      H      -1.7439979907    -1.2467455046    -0.0000000000
 ----------------------------------------------------------------
 Nuclear Repulsion Energy =   142.1815054234 hartrees
 There are       25 alpha and       25 beta electrons

                       Distance Matrix (Angstroms)
             Br(  1)   N (  2)   N (  3)
   N (  2)  2.085203
   N (  3)  2.813166  1.197451
   H (  4)  2.748038  1.911753  1.032308

 Requested basis set is 6-311++G(d,p)
 There are 36 shells and 99 basis functions
 A cutoff of  1.0D-14 yielded    642 shell pairs
 There are      4973 function pairs (      5503 Cartesian)
 Smallest overlap matrix eigenvalue = 2.29E-04
 Guess MOs from SCF MO coefficient file

 -----------------------------------------------------------------------
  General SCF calculation program by
  Eric Jon Sundstrom, Paul Horn, Yuezhi Mao, Dmitri Zuev, Alec White,
  David Stuck, Shaama M.S., Shane Yost, Joonho Lee, David Small,
  Daniel Levine, Susi Lehtola, Hugh Burton, Evgeny Epifanovsky
 -----------------------------------------------------------------------
 Hartree-Fock
 using 6 threads for integral computing
 -------------------------------------------------------
 OpenMP Integral computing Module                
 Release: version 2.0, May 2017, Q-Chem Inc. Pleasanton 
 -------------------------------------------------------
 A restricted SCF calculation will be
 performed using DIIS
 SCF converges when DIIS error is below 1.0e-08
 ---------------------------------------
  Cycle       Energy         DIIS error
 ---------------------------------------
    1   -2681.7881654648      9.22e-06  
    2   -2681.7881656245      3.55e-06  
    3   -2681.7881656499      2.16e-06  
    4   -2681.7881656602      8.66e-07  
    5   -2681.7881656634      3.48e-07  
    6   -2681.7881656640      1.20e-07  
    7   -2681.7881656641      4.56e-08  
    8   -2681.7881656640      1.46e-08  
    9   -2681.7881656641      3.98e-09  Convergence criterion met
 ---------------------------------------
 SCF time:   CPU 3.85s  wall 1.00s 
 SCF   energy in the final basis set =    -2681.7881656641
 Total energy in the final basis set =    -2681.7881656641


 ------------------------------------------------------------------------------

   CCMAN2: suite of methods based on coupled cluster
           and equation of motion theories.

   Components:
   * libvmm-1.3-trunk
     by Evgeny Epifanovsky, Ilya Kaliman.
   * libtensor-2.5-trunk
     by Evgeny Epifanovsky, Michael Wormit, Dmitry Zuev, Sam Manzer, 
        Ilya Kaliman.
   * libcc-2.5-trunk
     by Evgeny Epifanovsky, Arik Landau, Tomasz Kus, Kirill Khistyaev, 
        Dmitry Zuev, Prashant Manohar, Xintian Feng, Anna Krylov, 
        Matthew Goldey, Alec White, Thomas Jagau, Kaushik Nanda, 
        Anastasia Gunina, Alexander Kunitsa, Joonho Lee.

   CCMAN original authors:
   Anna I. Krylov, C. David Sherrill, Steven R. Gwaltney,
   Edward F. C. Byrd (2000)
   Sergey V. Levchenko, Lyudmila V. Slipchenko, Tao Wang,
   Ana-Maria C. Cristian (2003)
   Piotr A. Pieniazek, C. Melania Oana, Evgeny Epifanovsky (2007)
   Prashant Manohar (2009)

 ------------------------------------------------------------------------------


 Allocating and initializing 63808MB of RAM...
 Calculation will run on 6 cores.


 Alpha MOs, Restricted
 -- Occupied --                  
-490.03  -65.16  -58.52  -58.52  -58.52  -15.75  -15.70   -9.84
  1 A     2 A     3 A     4 A     5 A     6 A     7 A     8 A                  
 -7.457  -7.448  -7.448  -3.196  -3.192  -3.192  -3.182  -3.182
  9 A    10 A    11 A    12 A    13 A    14 A    15 A    16 A                  
 -1.451  -1.022  -0.935  -0.721  -0.648  -0.610  -0.424  -0.420
 17 A    18 A    19 A    20 A    21 A    22 A    23 A    24 A                  
 -0.404
 25 A                                                                          
 -- Virtual --                   
  0.026   0.047   0.064   0.098   0.111   0.113   0.137   0.177
 26 A    27 A    28 A    29 A    30 A    31 A    32 A    33 A                  
  0.184   0.204   0.228   0.241   0.247   0.265   0.298   0.345
 34 A    35 A    36 A    37 A    38 A    39 A    40 A    41 A                  
  0.546   0.557   0.568   0.618   0.656   0.744   0.758   0.786
 42 A    43 A    44 A    45 A    46 A    47 A    48 A    49 A                  
  0.796   0.816   0.913   0.938   0.992   1.031   1.044   1.047
 50 A    51 A    52 A    53 A    54 A    55 A    56 A    57 A                  
  1.128   1.283   1.464   1.469   1.639   1.918   2.009   2.117
 58 A    59 A    60 A    61 A    62 A    63 A    64 A    65 A                  
  2.119   2.243   2.310   2.341   2.634   2.653   2.697   2.810
 66 A    67 A    68 A    69 A    70 A    71 A    72 A    73 A                  
  3.045   3.062   3.393   3.434   4.105   4.240   4.350   4.422
 74 A    75 A    76 A    77 A    78 A    79 A    80 A    81 A                  
  4.549   4.565   4.577   4.624   4.759   4.851   5.412   7.167
 82 A    83 A    84 A    85 A    86 A    87 A    88 A    89 A                  
  8.209   8.227   8.311  36.587  37.152  49.447 293.890 293.908
 90 A    91 A    92 A    93 A    94 A    95 A    96 A    97 A                  
294.0051028.379
 98 A    99 A                                                                  

 Beta MOs, Restricted
 -- Occupied --                  
-490.03  -65.16  -58.52  -58.52  -58.52  -15.75  -15.70   -9.84
  1 A     2 A     3 A     4 A     5 A     6 A     7 A     8 A                  
 -7.457  -7.448  -7.448  -3.196  -3.192  -3.192  -3.182  -3.182
  9 A    10 A    11 A    12 A    13 A    14 A    15 A    16 A                  
 -1.451  -1.022  -0.935  -0.721  -0.648  -0.610  -0.424  -0.420
 17 A    18 A    19 A    20 A    21 A    22 A    23 A    24 A                  
 -0.404
 25 A                                                                          
 -- Virtual --                   
  0.026   0.047   0.064   0.098   0.111   0.113   0.137   0.177
 26 A    27 A    28 A    29 A    30 A    31 A    32 A    33 A                  
  0.184   0.204   0.228   0.241   0.247   0.265   0.298   0.345
 34 A    35 A    36 A    37 A    38 A    39 A    40 A    41 A                  
  0.546   0.557   0.568   0.618   0.656   0.744   0.758   0.786
 42 A    43 A    44 A    45 A    46 A    47 A    48 A    49 A                  
  0.796   0.816   0.913   0.938   0.992   1.031   1.044   1.047
 50 A    51 A    52 A    53 A    54 A    55 A    56 A    57 A                  
  1.128   1.283   1.464   1.469   1.639   1.918   2.009   2.117
 58 A    59 A    60 A    61 A    62 A    63 A    64 A    65 A                  
  2.119   2.243   2.310   2.341   2.634   2.653   2.697   2.810
 66 A    67 A    68 A    69 A    70 A    71 A    72 A    73 A                  
  3.045   3.062   3.393   3.434   4.105   4.240   4.350   4.422
 74 A    75 A    76 A    77 A    78 A    79 A    80 A    81 A                  
  4.549   4.565   4.577   4.624   4.759   4.851   5.412   7.167
 82 A    83 A    84 A    85 A    86 A    87 A    88 A    89 A                  
  8.209   8.227   8.311  36.587  37.152  49.447 293.890 293.908
 90 A    91 A    92 A    93 A    94 A    95 A    96 A    97 A                  
294.0051028.379
 98 A    99 A                                                                  

 Occupation and symmetry of molecular orbitals

 Point group: C1 (1 irreducible representation).

                           A     All 
 -------------------------------------
 All molecular orbitals:
  - Alpha                  99    99  
  - Beta                   99    99  
 -------------------------------------
 Alpha orbitals:
  - Frozen occupied        11    11  
  - Active occupied        14    14  
  - Active virtual         74    74  
  - Frozen virtual         0     0   
 -------------------------------------
 Beta orbitals:
  - Frozen occupied        11    11  
  - Active occupied        14    14  
  - Active virtual         74    74  
  - Frozen virtual         0     0   
 -------------------------------------

 Import integrals:   CPU 0.00 s  wall 0.00 s

 Import integrals:   CPU 17.15 s  wall 4.87 s

 MP2 amplitudes:   CPU 0.08 s  wall 0.05 s

Running a double precision version
           CCSD T amplitudes will be solved using DIIS.

           Start     Size      MaxIter   EConv     TConv     
           3         7         100       1.00e-07  1.00e-05  
 ------------------------------------------------------------------------------
           Energy (a.u.)   Ediff      Tdiff       Comment
 ------------------------------------------------------------------------------
         -2682.42816346                           
     1   -2682.40439991   2.38e-02   7.19e-01     
     2   -2682.42804776   2.36e-02   9.54e-02     
     3   -2682.42634424   1.70e-03   4.55e-02     
     4   -2682.42885447   2.51e-03   1.46e-02     Switched to DIIS steps.
     5   -2682.42982371   9.69e-04   1.26e-02     
     6   -2682.42988134   5.76e-05   2.45e-03     
     7   -2682.42989400   1.27e-05   1.31e-03     
     8   -2682.42990511   1.11e-05   6.02e-04     
     9   -2682.42991085   5.74e-06   4.60e-04     
    10   -2682.42990991   9.33e-07   1.01e-04     
    11   -2682.42991022   3.09e-07   4.57e-05     
    12   -2682.42991003   1.93e-07   3.05e-05     
    13   -2682.42991006   2.98e-08   9.85e-06     
 ------------------------------------------------------------------------------
         -2682.42991006                           CCSD T converged.

End of double precision
 SCF energy                 = -2681.78816566
 MP2 energy                 = -2682.42816346
 CCSD correlation energy     =    -0.64174440
 CCSD total energy           = -2682.42991006

 CCSD  T1^2 = 0.0138  T2^2 = 0.2217  Leading amplitudes:

 Amplitude    Orbitals with energies
  0.0294       21 (A) A                  ->    26 (A) A                   
              -0.6484                          0.0256                     
  0.0294       21 (A) B                  ->    26 (A) B                   
              -0.6484                          0.0256                     
 -0.0254       24 (A) A                  ->    28 (A) A                   
              -0.4197                          0.0639                     
 -0.0254       24 (A) B                  ->    28 (A) B                   
              -0.4197                          0.0639                     

 Amplitude    Orbitals with energies
 -0.0994       22 (A) A      22 (A) B    ->    28 (A) A      28 (A) B     
              -0.6095       -0.6095            0.0639        0.0639       
  0.0994       22 (A) A      22 (A) B    ->    28 (A) B      28 (A) A     
              -0.6095       -0.6095            0.0639        0.0639       
  0.0994       22 (A) B      22 (A) A    ->    28 (A) A      28 (A) B     
              -0.6095       -0.6095            0.0639        0.0639       
 -0.0994       22 (A) B      22 (A) A    ->    28 (A) B      28 (A) A     
              -0.6095       -0.6095            0.0639        0.0639       

 Computing CCSD intemediates for later calculations in double precision
 Finished.

Running a double precision version
           CCSD Lambda amplitudes will be solved using DIIS.
           Start     Size      MaxIter   EConv     LConv     
           3         7         100       1.00e-07  1.00e-05  
 ------------------------------------------------------------------------------
            Enorm      Ldiff       Comment
 ------------------------------------------------------------------------------
     1     5.48e-02   4.10e-02     
     2     1.39e-02   4.28e-03     
     3     5.79e-03   1.83e-03     
     4     3.69e-03   1.14e-03     Switched to DIIS steps.
     5     1.50e-03   7.47e-04     
     6     8.93e-04   2.64e-04     
     7     3.55e-04   8.92e-05     
     8     1.61e-04   5.50e-06     
     9     4.61e-05   1.03e-05     
    10     2.48e-05   1.81e-06     
    11     1.36e-05   4.23e-08     
    12     6.79e-06   7.09e-07     
    13     2.91e-06   1.75e-07     
    14     1.23e-06   1.61e-07     
    15     6.58e-07   5.22e-08     
    16     3.48e-07   2.13e-08     
    17     2.21e-07   1.77e-08     
    18     9.87e-08   1.14e-08     
 ------------------------------------------------------------------------------
                                   CCSD Lambda converged.

 Computing density matrices in double precision...
           Orbital response amplitudes will be solved using DIIS.
           Start     Size      MaxIter   EConv     LConv     
           3         7         100       1.00e-06  1.00e-06  
 ------------------------------------------------------------------------------
            Enorm      Ldiff       Comment
 ------------------------------------------------------------------------------
     1     1.16e-01   1.28e-02     
     2     1.80e-01   4.49e-02     
     3     3.07e-01   7.63e-02     
     4     2.13e-02   1.66e-01     Switched to DIIS steps.
     5     8.49e-03   4.45e-04     
     6     1.91e-03   1.51e-03     
     7     8.39e-04   2.54e-04     
     8     1.56e-04   6.72e-05     
     9     3.06e-05   3.03e-05     
    10     1.27e-05   2.82e-06     
    11     5.44e-06   6.90e-07     
    12     1.08e-06   5.32e-07     
    13     3.86e-07   8.41e-08     
 ------------------------------------------------------------------------------
                                   Orbital response converged.

 Computing density matrices... Done.
 CCSD calculation:   CPU 512.20 s  wall 97.69 s

 Transferring MO TPDM to AO TPDM
 Transferring g2_o1o1o1o1
 Transferring g2_o1o1o1v1
 Transferring g2_o1o1v1v1
 Transferring g2_o1v1o1v1
 Transferring g2_o1v1v1v1
 Transferring g2_v1v1v1v1
 Adding separable TPDM
 Computing TPDM gradient
 --------------------------------------------------------
 2e gradient
  Atom          X               Y               Z
 --------------------------------------------------------
    1        -24.231398        3.393527        0.000000  
    2          5.227567      -15.160166        0.000000  
    3         19.162579        7.105784       -0.000000  
    4         -0.158748        4.660855       -0.000000  
 --------------------------------------------------------
 --------------------------------------------------------
 Final gradient
  Atom          X               Y               Z
 --------------------------------------------------------
    1        -24.231398        3.393527        0.000000  
    2          5.227567      -15.160166        0.000000  
    3         19.162579        7.105784       -0.000000  
    4         -0.158748        4.660855       -0.000000  
 --------------------------------------------------------
 Analytic gradient from two-electron contribution:   CPU 116.21 s  wall 36.11 s

 Total ccman2 time:   CPU 651.75 s  wall 140.83 s


 --------------------------------------------------------------

                    Orbital Energies (a.u.)
 --------------------------------------------------------------

 Alpha MOs
 -- Occupied --
******* -65.164 -58.524 -58.522 -58.522 -15.755 -15.697  -9.843
 -7.457  -7.448  -7.448  -3.196  -3.192  -3.192  -3.182  -3.182
 -1.451  -1.022  -0.935  -0.721  -0.648  -0.610  -0.424  -0.420
 -0.404
 -- Virtual --
  0.026   0.047   0.064   0.098   0.111   0.113   0.137   0.177
  0.184   0.204   0.228   0.241   0.247   0.265   0.298   0.345
  0.546   0.557   0.568   0.618   0.656   0.744   0.758   0.786
  0.796   0.816   0.913   0.938   0.992   1.031   1.044   1.047
  1.128   1.283   1.464   1.469   1.639   1.918   2.009   2.117
  2.119   2.243   2.310   2.341   2.634   2.653   2.697   2.810
  3.045   3.062   3.393   3.434   4.105   4.240   4.350   4.422
  4.549   4.565   4.577   4.624   4.759   4.851   5.412   7.167
  8.209   8.227   8.311  36.587  37.152  49.447 293.890 293.908
294.0051028.379
 --------------------------------------------------------------

          Ground-State Mulliken Net Atomic Charges

     Atom                 Charge (a.u.)
  ----------------------------------------
      1 Br                   -0.188347
      2 N                     0.077289
      3 N                    -0.126393
      4 H                     0.237451
  ----------------------------------------
  Sum of atomic charges =    -0.000000

 -----------------------------------------------------------------
                    Cartesian Multipole Moments
 -----------------------------------------------------------------
    Charge (ESU x 10^10)
                -0.0000
    Dipole Moment (Debye)
         X      -1.1298      Y      -1.8582      Z       0.0000
       Tot       2.1747
    Quadrupole Moments (Debye-Ang)
        XX     -30.7660     XY       2.8661     YY     -29.2817
        XZ      -0.0000     YZ       0.0000     ZZ     -30.4277
    Octopole Moments (Debye-Ang^2)
       XXX      28.2555    XXY      -6.6183    XYY       2.3081
       YYY      -5.5882    XXZ       0.0000    XYZ      -0.0000
       YYZ       0.0000    XZZ       4.3678    YZZ      -0.3941
       ZZZ       0.0000
    Hexadecapole Moments (Debye-Ang^3)
      XXXX    -326.4404   XXXY       6.4736   XXYY     -52.9463
      XYYY       8.4517   YYYY     -53.1921   XXXZ      -0.0000
      XXYZ       0.0000   XYYZ      -0.0000   YYYZ       0.0000
      XXZZ     -54.9447   XYZZ       0.4234   YYZZ     -14.9021
      XZZZ      -0.0000   YZZZ       0.0000   ZZZZ     -34.6808
 -----------------------------------------------------------------
 DrvMan completing analytic gradient of the correlated energy
 Correlated dipole moment
            1
    1  -0.4445047
    2  -0.7310864
    3   0.0000000
 Energy read as -2682.429910060
 Full Analytical Gradient: (in a.u., or Hartree/Bohr)
             1             2             3             4
    1    0.00014500    0.00004304   -0.00020415    0.00001611
    2   -0.00002385    0.00014105   -0.00014208    0.00002489
    3   -0.00000000    0.00000000   -0.00000000   -0.00000000
 Gradient time:  CPU 1.41 s  wall 1.46 s
 ----------------------------------------------------------------
             Standard Nuclear Orientation (Angstroms)
    I     Atom           X                Y                Z
 ----------------------------------------------------------------
    1      Br      0.7184469343    -0.0309223672    -0.0000000000
    2      N      -1.2656772653     0.6042029299     0.0000000000
    3      N      -2.0824148361    -0.2714845931    -0.0000000000
    4      H      -1.7439979907    -1.2467455046    -0.0000000000
 ----------------------------------------------------------------
 Nuclear Repulsion Energy =   142.2754252439 hartrees
 There are       25 alpha and       25 beta electrons

                       Distance Matrix (Angstroms)
             Br(  1)   N (  2)   N (  3)
   N (  2)  2.083299
   N (  3)  2.811174  1.197451
   H (  4)  2.746245  1.911753  1.032308

 Requested basis set is 6-311++G(d,p)
 There are 36 shells and 99 basis functions
 A cutoff of  1.0D-14 yielded    642 shell pairs
 There are      4973 function pairs (      5503 Cartesian)
 Smallest overlap matrix eigenvalue = 2.29E-04
 Guess MOs from SCF MO coefficient file

 -----------------------------------------------------------------------
  General SCF calculation program by
  Eric Jon Sundstrom, Paul Horn, Yuezhi Mao, Dmitri Zuev, Alec White,
  David Stuck, Shaama M.S., Shane Yost, Joonho Lee, David Small,
  Daniel Levine, Susi Lehtola, Hugh Burton, Evgeny Epifanovsky
 -----------------------------------------------------------------------
 Hartree-Fock
 using 6 threads for integral computing
 -------------------------------------------------------
 OpenMP Integral computing Module                
 Release: version 2.0, May 2017, Q-Chem Inc. Pleasanton 
 -------------------------------------------------------
 A restricted SCF calculation will be
 performed using DIIS
 SCF converges when DIIS error is below 1.0e-08
 ---------------------------------------
  Cycle       Energy         DIIS error
 ---------------------------------------
    1   -2681.7882191122      1.85e-05  
    2   -2681.7882197518      7.11e-06  
    3   -2681.7882198536      4.31e-06  
    4   -2681.7882198948      1.73e-06  
    5   -2681.7882199075      6.95e-07  
    6   -2681.7882199100      2.39e-07  
    7   -2681.7882199102      9.11e-08  
    8   -2681.7882199102      2.92e-08  
    9   -2681.7882199102      7.96e-09  Convergence criterion met
 ---------------------------------------
 SCF time:   CPU 3.94s  wall 1.00s 
 SCF   energy in the final basis set =    -2681.7882199102
 Total energy in the final basis set =    -2681.7882199102


 ------------------------------------------------------------------------------

   CCMAN2: suite of methods based on coupled cluster
           and equation of motion theories.

   Components:
   * libvmm-1.3-trunk
     by Evgeny Epifanovsky, Ilya Kaliman.
   * libtensor-2.5-trunk
     by Evgeny Epifanovsky, Michael Wormit, Dmitry Zuev, Sam Manzer, 
        Ilya Kaliman.
   * libcc-2.5-trunk
     by Evgeny Epifanovsky, Arik Landau, Tomasz Kus, Kirill Khistyaev, 
        Dmitry Zuev, Prashant Manohar, Xintian Feng, Anna Krylov, 
        Matthew Goldey, Alec White, Thomas Jagau, Kaushik Nanda, 
        Anastasia Gunina, Alexander Kunitsa, Joonho Lee.

   CCMAN original authors:
   Anna I. Krylov, C. David Sherrill, Steven R. Gwaltney,
   Edward F. C. Byrd (2000)
   Sergey V. Levchenko, Lyudmila V. Slipchenko, Tao Wang,
   Ana-Maria C. Cristian (2003)
   Piotr A. Pieniazek, C. Melania Oana, Evgeny Epifanovsky (2007)
   Prashant Manohar (2009)

 ------------------------------------------------------------------------------


 Allocating and initializing 63808MB of RAM...
 Calculation will run on 6 cores.


 Alpha MOs, Restricted
 -- Occupied --                  
-490.03  -65.16  -58.52  -58.52  -58.52  -15.75  -15.70   -9.84
  1 A     2 A     3 A     4 A     5 A     6 A     7 A     8 A                  
 -7.457  -7.448  -7.448  -3.196  -3.193  -3.193  -3.182  -3.182
  9 A    10 A    11 A    12 A    13 A    14 A    15 A    16 A                  
 -1.451  -1.022  -0.935  -0.720  -0.648  -0.609  -0.424  -0.420
 17 A    18 A    19 A    20 A    21 A    22 A    23 A    24 A                  
 -0.404
 25 A                                                                          
 -- Virtual --                   
  0.026   0.047   0.064   0.097   0.111   0.113   0.137   0.177
 26 A    27 A    28 A    29 A    30 A    31 A    32 A    33 A                  
  0.185   0.204   0.228   0.241   0.247   0.265   0.298   0.345
 34 A    35 A    36 A    37 A    38 A    39 A    40 A    41 A                  
  0.546   0.557   0.568   0.618   0.656   0.744   0.758   0.786
 42 A    43 A    44 A    45 A    46 A    47 A    48 A    49 A                  
  0.796   0.816   0.913   0.939   0.992   1.031   1.044   1.047
 50 A    51 A    52 A    53 A    54 A    55 A    56 A    57 A                  
  1.128   1.283   1.464   1.469   1.639   1.918   2.009   2.118
 58 A    59 A    60 A    61 A    62 A    63 A    64 A    65 A                  
  2.119   2.243   2.310   2.341   2.635   2.654   2.698   2.810
 66 A    67 A    68 A    69 A    70 A    71 A    72 A    73 A                  
  3.045   3.062   3.393   3.435   4.105   4.240   4.350   4.422
 74 A    75 A    76 A    77 A    78 A    79 A    80 A    81 A                  
  4.549   4.565   4.577   4.624   4.759   4.852   5.413   7.167
 82 A    83 A    84 A    85 A    86 A    87 A    88 A    89 A                  
  8.209   8.227   8.311  36.587  37.152  49.447 293.889 293.908
 90 A    91 A    92 A    93 A    94 A    95 A    96 A    97 A                  
294.0051028.379
 98 A    99 A                                                                  

 Beta MOs, Restricted
 -- Occupied --                  
-490.03  -65.16  -58.52  -58.52  -58.52  -15.75  -15.70   -9.84
  1 A     2 A     3 A     4 A     5 A     6 A     7 A     8 A                  
 -7.457  -7.448  -7.448  -3.196  -3.193  -3.193  -3.182  -3.182
  9 A    10 A    11 A    12 A    13 A    14 A    15 A    16 A                  
 -1.451  -1.022  -0.935  -0.720  -0.648  -0.609  -0.424  -0.420
 17 A    18 A    19 A    20 A    21 A    22 A    23 A    24 A                  
 -0.404
 25 A                                                                          
 -- Virtual --                   
  0.026   0.047   0.064   0.097   0.111   0.113   0.137   0.177
 26 A    27 A    28 A    29 A    30 A    31 A    32 A    33 A                  
  0.185   0.204   0.228   0.241   0.247   0.265   0.298   0.345
 34 A    35 A    36 A    37 A    38 A    39 A    40 A    41 A                  
  0.546   0.557   0.568   0.618   0.656   0.744   0.758   0.786
 42 A    43 A    44 A    45 A    46 A    47 A    48 A    49 A                  
  0.796   0.816   0.913   0.939   0.992   1.031   1.044   1.047
 50 A    51 A    52 A    53 A    54 A    55 A    56 A    57 A                  
  1.128   1.283   1.464   1.469   1.639   1.918   2.009   2.118
 58 A    59 A    60 A    61 A    62 A    63 A    64 A    65 A                  
  2.119   2.243   2.310   2.341   2.635   2.654   2.698   2.810
 66 A    67 A    68 A    69 A    70 A    71 A    72 A    73 A                  
  3.045   3.062   3.393   3.435   4.105   4.240   4.350   4.422
 74 A    75 A    76 A    77 A    78 A    79 A    80 A    81 A                  
  4.549   4.565   4.577   4.624   4.759   4.852   5.413   7.167
 82 A    83 A    84 A    85 A    86 A    87 A    88 A    89 A                  
  8.209   8.227   8.311  36.587  37.152  49.447 293.889 293.908
 90 A    91 A    92 A    93 A    94 A    95 A    96 A    97 A                  
294.0051028.379
 98 A    99 A                                                                  

 Occupation and symmetry of molecular orbitals

 Point group: C1 (1 irreducible representation).

                           A     All 
 -------------------------------------
 All molecular orbitals:
  - Alpha                  99    99  
  - Beta                   99    99  
 -------------------------------------
 Alpha orbitals:
  - Frozen occupied        11    11  
  - Active occupied        14    14  
  - Active virtual         74    74  
  - Frozen virtual         0     0   
 -------------------------------------
 Beta orbitals:
  - Frozen occupied        11    11  
  - Active occupied        14    14  
  - Active virtual         74    74  
  - Frozen virtual         0     0   
 -------------------------------------

 Import integrals:   CPU 0.00 s  wall 0.00 s

 Import integrals:   CPU 16.35 s  wall 4.04 s

 MP2 amplitudes:   CPU 0.06 s  wall 0.04 s

Running a double precision version
           CCSD T amplitudes will be solved using DIIS.

           Start     Size      MaxIter   EConv     TConv     
           3         7         100       1.00e-07  1.00e-05  
 ------------------------------------------------------------------------------
           Energy (a.u.)   Ediff      Tdiff       Comment
 ------------------------------------------------------------------------------
         -2682.42814228                           
     1   -2682.40442354   2.37e-02   7.18e-01     
     2   -2682.42804272   2.36e-02   9.54e-02     
     3   -2682.42635036   1.69e-03   4.54e-02     
     4   -2682.42885558   2.51e-03   1.46e-02     Switched to DIIS steps.
     5   -2682.42982365   9.68e-04   1.26e-02     
     6   -2682.42988118   5.75e-05   2.45e-03     
     7   -2682.42989397   1.28e-05   1.31e-03     
     8   -2682.42990514   1.12e-05   6.04e-04     
     9   -2682.42991084   5.69e-06   4.58e-04     
    10   -2682.42990991   9.24e-07   1.00e-04     
    11   -2682.42991021   3.01e-07   4.53e-05     
    12   -2682.42991002   1.92e-07   3.02e-05     
    13   -2682.42991005   2.93e-08   9.78e-06     
 ------------------------------------------------------------------------------
         -2682.42991005                           CCSD T converged.

End of double precision
 SCF energy                 = -2681.78821991
 MP2 energy                 = -2682.42814228
 CCSD correlation energy     =    -0.64169014
 CCSD total energy           = -2682.42991005

 CCSD  T1^2 = 0.0138  T2^2 = 0.2215  Leading amplitudes:

 Amplitude    Orbitals with energies
  0.0293       21 (A) A                  ->    26 (A) A                   
              -0.6483                          0.0259                     
  0.0293       21 (A) B                  ->    26 (A) B                   
              -0.6483                          0.0259                     
 -0.0254       24 (A) A                  ->    28 (A) A                   
              -0.4198                          0.0640                     
 -0.0254       24 (A) B                  ->    28 (A) B                   
              -0.4198                          0.0640                     

 Amplitude    Orbitals with energies
 -0.0992       22 (A) A      22 (A) B    ->    28 (A) A      28 (A) B     
              -0.6094       -0.6094            0.0640        0.0640       
  0.0992       22 (A) A      22 (A) B    ->    28 (A) B      28 (A) A     
              -0.6094       -0.6094            0.0640        0.0640       
  0.0992       22 (A) B      22 (A) A    ->    28 (A) A      28 (A) B     
              -0.6094       -0.6094            0.0640        0.0640       
 -0.0992       22 (A) B      22 (A) A    ->    28 (A) B      28 (A) A     
              -0.6094       -0.6094            0.0640        0.0640       

 Computing CCSD intemediates for later calculations in double precision
 Finished.

Running a double precision version
           CCSD Lambda amplitudes will be solved using DIIS.
           Start     Size      MaxIter   EConv     LConv     
           3         7         100       1.00e-07  1.00e-05  
 ------------------------------------------------------------------------------
            Enorm      Ldiff       Comment
 ------------------------------------------------------------------------------
     1     5.47e-02   4.09e-02     
     2     1.39e-02   4.28e-03     
     3     5.77e-03   1.83e-03     
     4     3.68e-03   1.14e-03     Switched to DIIS steps.
     5     1.49e-03   7.46e-04     
     6     8.90e-04   2.64e-04     
     7     3.53e-04   8.92e-05     
     8     1.60e-04   5.44e-06     
     9     4.58e-05   1.01e-05     
    10     2.45e-05   1.79e-06     
    11     1.34e-05   4.31e-08     
    12     6.71e-06   6.98e-07     
    13     2.88e-06   1.69e-07     
    14     1.21e-06   1.57e-07     
    15     6.50e-07   5.22e-08     
    16     3.44e-07   2.12e-08     
    17     2.19e-07   1.76e-08     
    18     9.76e-08   1.15e-08     
 ------------------------------------------------------------------------------
                                   CCSD Lambda converged.

 Computing density matrices in double precision...
           Orbital response amplitudes will be solved using DIIS.
           Start     Size      MaxIter   EConv     LConv     
           3         7         100       1.00e-06  1.00e-06  
 ------------------------------------------------------------------------------
            Enorm      Ldiff       Comment
 ------------------------------------------------------------------------------
     1     1.16e-01   1.26e-02     
     2     1.79e-01   4.43e-02     
     3     3.04e-01   7.52e-02     
     4     2.12e-02   1.64e-01     Switched to DIIS steps.
     5     8.45e-03   4.33e-04     
     6     1.90e-03   1.50e-03     
     7     8.34e-04   2.52e-04     
     8     1.55e-04   6.82e-05     
     9     3.04e-05   3.02e-05     
    10     1.27e-05   2.80e-06     
    11     5.40e-06   6.86e-07     
    12     1.08e-06   5.24e-07     
    13     3.85e-07   8.24e-08     
 ------------------------------------------------------------------------------
                                   Orbital response converged.

 Computing density matrices... Done.
 CCSD calculation:   CPU 513.65 s  wall 98.14 s

 Transferring MO TPDM to AO TPDM
 Transferring g2_o1o1o1o1
 Transferring g2_o1o1o1v1
 Transferring g2_o1o1v1v1
 Transferring g2_o1v1o1v1
 Transferring g2_o1v1v1v1
 Transferring g2_v1v1v1v1
 Adding separable TPDM
 Computing TPDM gradient
 --------------------------------------------------------
 2e gradient
  Atom          X               Y               Z
 --------------------------------------------------------
    1        -24.262073        3.402563       -0.000000  
    2          5.249048      -15.168163        0.000000  
    3         19.168516        7.104296       -0.000000  
    4         -0.155491        4.661304        0.000000  
 --------------------------------------------------------
 --------------------------------------------------------
 Final gradient
  Atom          X               Y               Z
 --------------------------------------------------------
    1        -24.262073        3.402563       -0.000000  
    2          5.249048      -15.168163        0.000000  
    3         19.168516        7.104296       -0.000000  
    4         -0.155491        4.661304        0.000000  
 --------------------------------------------------------
 Analytic gradient from two-electron contribution:   CPU 110.80 s  wall 33.22 s

 Total ccman2 time:   CPU 644.51 s  wall 136.75 s


 --------------------------------------------------------------

                    Orbital Energies (a.u.)
 --------------------------------------------------------------

 Alpha MOs
 -- Occupied --
******* -65.164 -58.524 -58.522 -58.522 -15.755 -15.697  -9.843
 -7.457  -7.448  -7.448  -3.196  -3.193  -3.193  -3.182  -3.182
 -1.451  -1.022  -0.935  -0.720  -0.648  -0.609  -0.424  -0.420
 -0.404
 -- Virtual --
  0.026   0.047   0.064   0.097   0.111   0.113   0.137   0.177
  0.185   0.204   0.228   0.241   0.247   0.265   0.298   0.345
  0.546   0.557   0.568   0.618   0.656   0.744   0.758   0.786
  0.796   0.816   0.913   0.939   0.992   1.031   1.044   1.047
  1.128   1.283   1.464   1.469   1.639   1.918   2.009   2.118
  2.119   2.243   2.310   2.341   2.635   2.654   2.698   2.810
  3.045   3.062   3.393   3.435   4.105   4.240   4.350   4.422
  4.549   4.565   4.577   4.624   4.759   4.852   5.413   7.167
  8.209   8.227   8.311  36.587  37.152  49.447 293.889 293.908
294.0051028.379
 --------------------------------------------------------------

          Ground-State Mulliken Net Atomic Charges

     Atom                 Charge (a.u.)
  ----------------------------------------
      1 Br                   -0.187732
      2 N                     0.077164
      3 N                    -0.126581
      4 H                     0.237148
  ----------------------------------------
  Sum of atomic charges =     0.000000

 -----------------------------------------------------------------
                    Cartesian Multipole Moments
 -----------------------------------------------------------------
    Charge (ESU x 10^10)
                 0.0000
    Dipole Moment (Debye)
         X      -1.1190      Y      -1.8579      Z       0.0000
       Tot       2.1688
    Quadrupole Moments (Debye-Ang)
        XX     -30.7782     XY       2.8650     YY     -29.2827
        XZ       0.0000     YZ       0.0000     ZZ     -30.4243
    Octopole Moments (Debye-Ang^2)
       XXX      28.4179    XXY      -6.6169    XYY       2.3572
       YYY      -5.5866    XXZ      -0.0000    XYZ      -0.0000
       YYZ      -0.0000    XZZ       4.4105    YZZ      -0.3939
       ZZZ      -0.0000
    Hexadecapole Moments (Debye-Ang^3)
      XXXX    -326.2535   XXXY       6.4669   XXYY     -52.9017
      XYYY       8.4457   YYYY     -53.1961   XXXZ       0.0000
      XXYZ       0.0000   XYYZ       0.0000   YYYZ       0.0000
      XXZZ     -54.8896   XYZZ       0.4218   YYZZ     -14.8997
      XZZZ       0.0000   YZZZ       0.0000   ZZZZ     -34.6693
 -----------------------------------------------------------------
 DrvMan completing analytic gradient of the correlated energy
 Correlated dipole moment
            1
    1  -0.4402319
    2  -0.7309478
    3   0.0000000
 Energy read as -2682.429910050
 Full Analytical Gradient: (in a.u., or Hartree/Bohr)
             1             2             3             4
    1   -0.00014087    0.00004842    0.00009966   -0.00000720
    2    0.00001572   -0.00004009    0.00001217    0.00001220
    3    0.00000000    0.00000000   -0.00000000   -0.00000000
 Gradient time:  CPU 1.42 s  wall 1.45 s
 ----------------------------------------------------------------
             Standard Nuclear Orientation (Angstroms)
    I     Atom           X                Y                Z
 ----------------------------------------------------------------
    1      Br      0.7194469343    -0.0299223672    -0.0000000000
    2      N      -1.2656772653     0.6042029299     0.0000000000
    3      N      -2.0824148361    -0.2714845931    -0.0000000000
    4      H      -1.7439979907    -1.2467455046    -0.0000000000
 ----------------------------------------------------------------
 Nuclear Repulsion Energy =   142.2350443024 hartrees
 There are       25 alpha and       25 beta electrons

                       Distance Matrix (Angstroms)
             Br(  1)   N (  2)   N (  3)
   N (  2)  2.083946
   N (  3)  2.812256  1.197451
   H (  4)  2.747584  1.911753  1.032308

 Requested basis set is 6-311++G(d,p)
 There are 36 shells and 99 basis functions
 A cutoff of  1.0D-14 yielded    642 shell pairs
 There are      4973 function pairs (      5503 Cartesian)
 Smallest overlap matrix eigenvalue = 2.29E-04
 Guess MOs from SCF MO coefficient file

 -----------------------------------------------------------------------
  General SCF calculation program by
  Eric Jon Sundstrom, Paul Horn, Yuezhi Mao, Dmitri Zuev, Alec White,
  David Stuck, Shaama M.S., Shane Yost, Joonho Lee, David Small,
  Daniel Levine, Susi Lehtola, Hugh Burton, Evgeny Epifanovsky
 -----------------------------------------------------------------------
 Hartree-Fock
 using 6 threads for integral computing
 -------------------------------------------------------
 OpenMP Integral computing Module                
 Release: version 2.0, May 2017, Q-Chem Inc. Pleasanton 
 -------------------------------------------------------
 A restricted SCF calculation will be
 performed using DIIS
 SCF converges when DIIS error is below 1.0e-08
 ---------------------------------------
  Cycle       Energy         DIIS error
 ---------------------------------------
    1   -2681.7881994880      8.06e-06  
    2   -2681.7881996352      3.20e-06  
    3   -2681.7881996639      1.99e-06  
    4   -2681.7881996754      8.63e-07  
    5   -2681.7881996796      2.95e-07  
    6   -2681.7881996802      9.64e-08  
    7   -2681.7881996802      4.03e-08  
    8   -2681.7881996803      1.54e-08  
    9   -2681.7881996802      5.55e-09  Convergence criterion met
 ---------------------------------------
 SCF time:   CPU 3.93s  wall 1.00s 
 SCF   energy in the final basis set =    -2681.7881996802
 Total energy in the final basis set =    -2681.7881996802


 ------------------------------------------------------------------------------

   CCMAN2: suite of methods based on coupled cluster
           and equation of motion theories.

   Components:
   * libvmm-1.3-trunk
     by Evgeny Epifanovsky, Ilya Kaliman.
   * libtensor-2.5-trunk
     by Evgeny Epifanovsky, Michael Wormit, Dmitry Zuev, Sam Manzer, 
        Ilya Kaliman.
   * libcc-2.5-trunk
     by Evgeny Epifanovsky, Arik Landau, Tomasz Kus, Kirill Khistyaev, 
        Dmitry Zuev, Prashant Manohar, Xintian Feng, Anna Krylov, 
        Matthew Goldey, Alec White, Thomas Jagau, Kaushik Nanda, 
        Anastasia Gunina, Alexander Kunitsa, Joonho Lee.

   CCMAN original authors:
   Anna I. Krylov, C. David Sherrill, Steven R. Gwaltney,
   Edward F. C. Byrd (2000)
   Sergey V. Levchenko, Lyudmila V. Slipchenko, Tao Wang,
   Ana-Maria C. Cristian (2003)
   Piotr A. Pieniazek, C. Melania Oana, Evgeny Epifanovsky (2007)
   Prashant Manohar (2009)

 ------------------------------------------------------------------------------


 Allocating and initializing 63808MB of RAM...
 Calculation will run on 6 cores.


 Alpha MOs, Restricted
 -- Occupied --                  
-490.03  -65.16  -58.52  -58.52  -58.52  -15.75  -15.70   -9.84
  1 A     2 A     3 A     4 A     5 A     6 A     7 A     8 A                  
 -7.457  -7.448  -7.448  -3.196  -3.193  -3.192  -3.182  -3.182
  9 A    10 A    11 A    12 A    13 A    14 A    15 A    16 A                  
 -1.451  -1.022  -0.935  -0.721  -0.648  -0.609  -0.424  -0.420
 17 A    18 A    19 A    20 A    21 A    22 A    23 A    24 A                  
 -0.404
 25 A                                                                          
 -- Virtual --                   
  0.026   0.047   0.064   0.097   0.111   0.113   0.137   0.177
 26 A    27 A    28 A    29 A    30 A    31 A    32 A    33 A                  
  0.185   0.204   0.228   0.241   0.247   0.265   0.298   0.345
 34 A    35 A    36 A    37 A    38 A    39 A    40 A    41 A                  
  0.546   0.557   0.568   0.618   0.656   0.744   0.758   0.786
 42 A    43 A    44 A    45 A    46 A    47 A    48 A    49 A                  
  0.796   0.816   0.913   0.938   0.992   1.031   1.044   1.047
 50 A    51 A    52 A    53 A    54 A    55 A    56 A    57 A                  
  1.128   1.283   1.464   1.469   1.639   1.918   2.009   2.117
 58 A    59 A    60 A    61 A    62 A    63 A    64 A    65 A                  
  2.119   2.243   2.310   2.341   2.635   2.654   2.698   2.810
 66 A    67 A    68 A    69 A    70 A    71 A    72 A    73 A                  
  3.045   3.062   3.393   3.435   4.105   4.240   4.350   4.422
 74 A    75 A    76 A    77 A    78 A    79 A    80 A    81 A                  
  4.549   4.565   4.577   4.624   4.759   4.852   5.413   7.167
 82 A    83 A    84 A    85 A    86 A    87 A    88 A    89 A                  
  8.209   8.227   8.311  36.587  37.152  49.447 293.890 293.908
 90 A    91 A    92 A    93 A    94 A    95 A    96 A    97 A                  
294.0051028.379
 98 A    99 A                                                                  

 Beta MOs, Restricted
 -- Occupied --                  
-490.03  -65.16  -58.52  -58.52  -58.52  -15.75  -15.70   -9.84
  1 A     2 A     3 A     4 A     5 A     6 A     7 A     8 A                  
 -7.457  -7.448  -7.448  -3.196  -3.193  -3.192  -3.182  -3.182
  9 A    10 A    11 A    12 A    13 A    14 A    15 A    16 A                  
 -1.451  -1.022  -0.935  -0.721  -0.648  -0.609  -0.424  -0.420
 17 A    18 A    19 A    20 A    21 A    22 A    23 A    24 A                  
 -0.404
 25 A                                                                          
 -- Virtual --                   
  0.026   0.047   0.064   0.097   0.111   0.113   0.137   0.177
 26 A    27 A    28 A    29 A    30 A    31 A    32 A    33 A                  
  0.185   0.204   0.228   0.241   0.247   0.265   0.298   0.345
 34 A    35 A    36 A    37 A    38 A    39 A    40 A    41 A                  
  0.546   0.557   0.568   0.618   0.656   0.744   0.758   0.786
 42 A    43 A    44 A    45 A    46 A    47 A    48 A    49 A                  
  0.796   0.816   0.913   0.938   0.992   1.031   1.044   1.047
 50 A    51 A    52 A    53 A    54 A    55 A    56 A    57 A                  
  1.128   1.283   1.464   1.469   1.639   1.918   2.009   2.117
 58 A    59 A    60 A    61 A    62 A    63 A    64 A    65 A                  
  2.119   2.243   2.310   2.341   2.635   2.654   2.698   2.810
 66 A    67 A    68 A    69 A    70 A    71 A    72 A    73 A                  
  3.045   3.062   3.393   3.435   4.105   4.240   4.350   4.422
 74 A    75 A    76 A    77 A    78 A    79 A    80 A    81 A                  
  4.549   4.565   4.577   4.624   4.759   4.852   5.413   7.167
 82 A    83 A    84 A    85 A    86 A    87 A    88 A    89 A                  
  8.209   8.227   8.311  36.587  37.152  49.447 293.890 293.908
 90 A    91 A    92 A    93 A    94 A    95 A    96 A    97 A                  
294.0051028.379
 98 A    99 A                                                                  

 Occupation and symmetry of molecular orbitals

 Point group: C1 (1 irreducible representation).

                           A     All 
 -------------------------------------
 All molecular orbitals:
  - Alpha                  99    99  
  - Beta                   99    99  
 -------------------------------------
 Alpha orbitals:
  - Frozen occupied        11    11  
  - Active occupied        14    14  
  - Active virtual         74    74  
  - Frozen virtual         0     0   
 -------------------------------------
 Beta orbitals:
  - Frozen occupied        11    11  
  - Active occupied        14    14  
  - Active virtual         74    74  
  - Frozen virtual         0     0   
 -------------------------------------

 Import integrals:   CPU 0.00 s  wall 0.00 s

 Import integrals:   CPU 18.18 s  wall 4.85 s

 MP2 amplitudes:   CPU 0.04 s  wall 0.03 s

Running a double precision version
           CCSD T amplitudes will be solved using DIIS.

           Start     Size      MaxIter   EConv     TConv     
           3         7         100       1.00e-07  1.00e-05  
 ------------------------------------------------------------------------------
           Energy (a.u.)   Ediff      Tdiff       Comment
 ------------------------------------------------------------------------------
         -2682.42815147                           
     1   -2682.40441485   2.37e-02   7.19e-01     
     2   -2682.42804515   2.36e-02   9.54e-02     
     3   -2682.42634823   1.70e-03   4.54e-02     
     4   -2682.42885528   2.51e-03   1.46e-02     Switched to DIIS steps.
     5   -2682.42982380   9.69e-04   1.26e-02     
     6   -2682.42988137   5.76e-05   2.45e-03     
     7   -2682.42989411   1.27e-05   1.31e-03     
     8   -2682.42990525   1.11e-05   6.03e-04     
     9   -2682.42991095   5.71e-06   4.58e-04     
    10   -2682.42991003   9.28e-07   1.01e-04     
    11   -2682.42991033   3.04e-07   4.54e-05     
    12   -2682.42991014   1.92e-07   3.03e-05     
    13   -2682.42991017   2.95e-08   9.80e-06     
 ------------------------------------------------------------------------------
         -2682.42991017                           CCSD T converged.

End of double precision
 SCF energy                 = -2681.78819968
 MP2 energy                 = -2682.42815147
 CCSD correlation energy     =    -0.64171049
 CCSD total energy           = -2682.42991017

 CCSD  T1^2 = 0.0138  T2^2 = 0.2216  Leading amplitudes:

 Amplitude    Orbitals with energies
  0.0293       21 (A) A                  ->    26 (A) A                   
              -0.6483                          0.0258                     
  0.0293       21 (A) B                  ->    26 (A) B                   
              -0.6483                          0.0258                     
 -0.0254       24 (A) A                  ->    28 (A) A                   
              -0.4198                          0.0640                     
 -0.0254       24 (A) B                  ->    28 (A) B                   
              -0.4198                          0.0640                     

 Amplitude    Orbitals with energies
 -0.0993       22 (A) A      22 (A) B    ->    28 (A) A      28 (A) B     
              -0.6094       -0.6094            0.0640        0.0640       
  0.0993       22 (A) A      22 (A) B    ->    28 (A) B      28 (A) A     
              -0.6094       -0.6094            0.0640        0.0640       
  0.0993       22 (A) B      22 (A) A    ->    28 (A) A      28 (A) B     
              -0.6094       -0.6094            0.0640        0.0640       
 -0.0993       22 (A) B      22 (A) A    ->    28 (A) B      28 (A) A     
              -0.6094       -0.6094            0.0640        0.0640       

 Computing CCSD intemediates for later calculations in double precision
 Finished.

Running a double precision version
           CCSD Lambda amplitudes will be solved using DIIS.
           Start     Size      MaxIter   EConv     LConv     
           3         7         100       1.00e-07  1.00e-05  
 ------------------------------------------------------------------------------
            Enorm      Ldiff       Comment
 ------------------------------------------------------------------------------
     1     5.48e-02   4.09e-02     
     2     1.39e-02   4.28e-03     
     3     5.78e-03   1.83e-03     
     4     3.68e-03   1.14e-03     Switched to DIIS steps.
     5     1.50e-03   7.47e-04     
     6     8.91e-04   2.64e-04     
     7     3.54e-04   8.92e-05     
     8     1.60e-04   5.48e-06     
     9     4.59e-05   1.02e-05     
    10     2.46e-05   1.80e-06     
    11     1.35e-05   4.47e-08     
    12     6.73e-06   7.00e-07     
    13     2.89e-06   1.71e-07     
    14     1.22e-06   1.58e-07     
    15     6.53e-07   5.20e-08     
    16     3.45e-07   2.12e-08     
    17     2.19e-07   1.76e-08     
    18     9.78e-08   1.14e-08     
 ------------------------------------------------------------------------------
                                   CCSD Lambda converged.

 Computing density matrices in double precision...
           Orbital response amplitudes will be solved using DIIS.
           Start     Size      MaxIter   EConv     LConv     
           3         7         100       1.00e-06  1.00e-06  
 ------------------------------------------------------------------------------
            Enorm      Ldiff       Comment
 ------------------------------------------------------------------------------
     1     1.16e-01   1.26e-02     
     2     1.79e-01   4.45e-02     
     3     3.05e-01   7.55e-02     
     4     2.12e-02   1.65e-01     Switched to DIIS steps.
     5     8.46e-03   4.38e-04     
     6     1.90e-03   1.50e-03     
     7     8.36e-04   2.53e-04     
     8     1.56e-04   6.79e-05     
     9     3.05e-05   3.02e-05     
    10     1.27e-05   2.80e-06     
    11     5.42e-06   6.88e-07     
    12     1.08e-06   5.27e-07     
    13     3.85e-07   8.30e-08     
 ------------------------------------------------------------------------------
                                   Orbital response converged.

 Computing density matrices... Done.
 CCSD calculation:   CPU 511.12 s  wall 97.64 s

 Transferring MO TPDM to AO TPDM
 Transferring g2_o1o1o1o1
 Transferring g2_o1o1o1v1
 Transferring g2_o1o1v1v1
 Transferring g2_o1v1o1v1
 Transferring g2_o1v1v1v1
 Transferring g2_v1v1v1v1
 Adding separable TPDM
 Computing TPDM gradient
 --------------------------------------------------------
 2e gradient
  Atom          X               Y               Z
 --------------------------------------------------------
    1        -24.251552        3.388402        0.000000  
    2          5.243573      -15.156467       -0.000000  
    3         19.164765        7.107172        0.000000  
    4         -0.156786        4.660893       -0.000000  
 --------------------------------------------------------
 --------------------------------------------------------
 Final gradient
  Atom          X               Y               Z
 --------------------------------------------------------
    1        -24.251552        3.388402        0.000000  
    2          5.243573      -15.156467       -0.000000  
    3         19.164765        7.107172        0.000000  
    4         -0.156786        4.660893       -0.000000  
 --------------------------------------------------------
 Analytic gradient from two-electron contribution:   CPU 113.77 s  wall 35.65 s

 Total ccman2 time:   CPU 646.83 s  wall 139.49 s


 --------------------------------------------------------------

                    Orbital Energies (a.u.)
 --------------------------------------------------------------

 Alpha MOs
 -- Occupied --
******* -65.164 -58.524 -58.522 -58.522 -15.755 -15.697  -9.843
 -7.457  -7.448  -7.448  -3.196  -3.193  -3.192  -3.182  -3.182
 -1.451  -1.022  -0.935  -0.721  -0.648  -0.609  -0.424  -0.420
 -0.404
 -- Virtual --
  0.026   0.047   0.064   0.097   0.111   0.113   0.137   0.177
  0.185   0.204   0.228   0.241   0.247   0.265   0.298   0.345
  0.546   0.557   0.568   0.618   0.656   0.744   0.758   0.786
  0.796   0.816   0.913   0.938   0.992   1.031   1.044   1.047
  1.128   1.283   1.464   1.469   1.639   1.918   2.009   2.117
  2.119   2.243   2.310   2.341   2.635   2.654   2.698   2.810
  3.045   3.062   3.393   3.435   4.105   4.240   4.350   4.422
  4.549   4.565   4.577   4.624   4.759   4.852   5.413   7.167
  8.209   8.227   8.311  36.587  37.152  49.447 293.890 293.908
294.0051028.379
 --------------------------------------------------------------

          Ground-State Mulliken Net Atomic Charges

     Atom                 Charge (a.u.)
  ----------------------------------------
      1 Br                   -0.187902
      2 N                     0.077091
      3 N                    -0.126440
      4 H                     0.237251
  ----------------------------------------
  Sum of atomic charges =     0.000000

 -----------------------------------------------------------------
                    Cartesian Multipole Moments
 -----------------------------------------------------------------
    Charge (ESU x 10^10)
                -0.0000
    Dipole Moment (Debye)
         X      -1.1227      Y      -1.8588      Z       0.0000
       Tot       2.1716
    Quadrupole Moments (Debye-Ang)
        XX     -30.7735     XY       2.8664     YY     -29.2833
        XZ      -0.0000     YZ      -0.0000     ZZ     -30.4255
    Octopole Moments (Debye-Ang^2)
       XXX      28.3464    XXY      -6.6341    XYY       2.3329
       YYY      -5.6452    XXZ       0.0000    XYZ       0.0000
       YYZ       0.0000    XZZ       4.3899    YZZ      -0.4135
       ZZZ      -0.0000
    Hexadecapole Moments (Debye-Ang^3)
      XXXX    -326.3517   XXXY       6.4362   XXYY     -52.9297
      XYYY       8.4089   YYYY     -53.1886   XXXZ      -0.0000
      XXYZ      -0.0000   XYYZ      -0.0000   YYYZ      -0.0000
      XXZZ     -54.9171   XYZZ       0.4088   YYZZ     -14.8995
      XZZZ      -0.0000   YZZZ      -0.0000   ZZZZ     -34.6733
 -----------------------------------------------------------------
 DrvMan completing analytic gradient of the correlated energy
 Correlated dipole moment
            1
    1  -0.4417004
    2  -0.7313228
    3   0.0000000
 Energy read as -2682.429910168
 Full Analytical Gradient: (in a.u., or Hartree/Bohr)
             1             2             3             4
    1   -0.00001750    0.00007859   -0.00005750   -0.00000358
    2    0.00003363   -0.00004224   -0.00001576    0.00002437
    3   -0.00000000   -0.00000000   -0.00000000    0.00000000
 Gradient time:  CPU 1.46 s  wall 1.50 s
 ----------------------------------------------------------------
             Standard Nuclear Orientation (Angstroms)
    I     Atom           X                Y                Z
 ----------------------------------------------------------------
    1      Br      0.7194469343    -0.0319223672    -0.0000000000
    2      N      -1.2656772653     0.6042029299     0.0000000000
    3      N      -2.0824148361    -0.2714845931    -0.0000000000
    4      H      -1.7439979907    -1.2467455046    -0.0000000000
 ----------------------------------------------------------------
 Nuclear Repulsion Energy =   142.2218325222 hartrees
 There are       25 alpha and       25 beta electrons

                       Distance Matrix (Angstroms)
             Br(  1)   N (  2)   N (  3)
   N (  2)  2.084556
   N (  3)  2.812085  1.197451
   H (  4)  2.746699  1.911753  1.032308

 Requested basis set is 6-311++G(d,p)
 There are 36 shells and 99 basis functions
 A cutoff of  1.0D-14 yielded    642 shell pairs
 There are      4973 function pairs (      5503 Cartesian)
 Smallest overlap matrix eigenvalue = 2.29E-04
 Guess MOs from SCF MO coefficient file

 -----------------------------------------------------------------------
  General SCF calculation program by
  Eric Jon Sundstrom, Paul Horn, Yuezhi Mao, Dmitri Zuev, Alec White,
  David Stuck, Shaama M.S., Shane Yost, Joonho Lee, David Small,
  Daniel Levine, Susi Lehtola, Hugh Burton, Evgeny Epifanovsky
 -----------------------------------------------------------------------
 Hartree-Fock
 using 6 threads for integral computing
 -------------------------------------------------------
 OpenMP Integral computing Module                
 Release: version 2.0, May 2017, Q-Chem Inc. Pleasanton 
 -------------------------------------------------------
 A restricted SCF calculation will be
 performed using DIIS
 SCF converges when DIIS error is below 1.0e-08
 ---------------------------------------
  Cycle       Energy         DIIS error
 ---------------------------------------
    1   -2681.7881856894      9.62e-06  
    2   -2681.7881859537      3.51e-06  
    3   -2681.7881860218      1.75e-06  
    4   -2681.7881860368      1.10e-06  
    5   -2681.7881860430      2.86e-07  
    6   -2681.7881860434      1.34e-07  
    7   -2681.7881860435      3.92e-08  
    8   -2681.7881860435      1.75e-08  
    9   -2681.7881860434      5.47e-09  Convergence criterion met
 ---------------------------------------
 SCF time:   CPU 4.07s  wall 1.00s 
 SCF   energy in the final basis set =    -2681.7881860434
 Total energy in the final basis set =    -2681.7881860434


 ------------------------------------------------------------------------------

   CCMAN2: suite of methods based on coupled cluster
           and equation of motion theories.

   Components:
   * libvmm-1.3-trunk
     by Evgeny Epifanovsky, Ilya Kaliman.
   * libtensor-2.5-trunk
     by Evgeny Epifanovsky, Michael Wormit, Dmitry Zuev, Sam Manzer, 
        Ilya Kaliman.
   * libcc-2.5-trunk
     by Evgeny Epifanovsky, Arik Landau, Tomasz Kus, Kirill Khistyaev, 
        Dmitry Zuev, Prashant Manohar, Xintian Feng, Anna Krylov, 
        Matthew Goldey, Alec White, Thomas Jagau, Kaushik Nanda, 
        Anastasia Gunina, Alexander Kunitsa, Joonho Lee.

   CCMAN original authors:
   Anna I. Krylov, C. David Sherrill, Steven R. Gwaltney,
   Edward F. C. Byrd (2000)
   Sergey V. Levchenko, Lyudmila V. Slipchenko, Tao Wang,
   Ana-Maria C. Cristian (2003)
   Piotr A. Pieniazek, C. Melania Oana, Evgeny Epifanovsky (2007)
   Prashant Manohar (2009)

 ------------------------------------------------------------------------------


 Allocating and initializing 63808MB of RAM...
 Calculation will run on 6 cores.


 Alpha MOs, Restricted
 -- Occupied --                  
-490.03  -65.16  -58.52  -58.52  -58.52  -15.75  -15.70   -9.84
  1 A     2 A     3 A     4 A     5 A     6 A     7 A     8 A                  
 -7.457  -7.448  -7.448  -3.196  -3.192  -3.192  -3.182  -3.182
  9 A    10 A    11 A    12 A    13 A    14 A    15 A    16 A                  
 -1.451  -1.022  -0.935  -0.721  -0.648  -0.609  -0.424  -0.420
 17 A    18 A    19 A    20 A    21 A    22 A    23 A    24 A                  
 -0.404
 25 A                                                                          
 -- Virtual --                   
  0.026   0.047   0.064   0.098   0.111   0.113   0.137   0.177
 26 A    27 A    28 A    29 A    30 A    31 A    32 A    33 A                  
  0.184   0.204   0.228   0.241   0.247   0.265   0.298   0.345
 34 A    35 A    36 A    37 A    38 A    39 A    40 A    41 A                  
  0.546   0.557   0.568   0.618   0.656   0.744   0.758   0.786
 42 A    43 A    44 A    45 A    46 A    47 A    48 A    49 A                  
  0.796   0.816   0.913   0.938   0.992   1.031   1.044   1.047
 50 A    51 A    52 A    53 A    54 A    55 A    56 A    57 A                  
  1.128   1.283   1.464   1.469   1.639   1.918   2.009   2.117
 58 A    59 A    60 A    61 A    62 A    63 A    64 A    65 A                  
  2.119   2.243   2.310   2.341   2.635   2.654   2.698   2.810
 66 A    67 A    68 A    69 A    70 A    71 A    72 A    73 A                  
  3.045   3.062   3.393   3.434   4.105   4.240   4.350   4.422
 74 A    75 A    76 A    77 A    78 A    79 A    80 A    81 A                  
  4.549   4.565   4.577   4.624   4.759   4.852   5.413   7.167
 82 A    83 A    84 A    85 A    86 A    87 A    88 A    89 A                  
  8.209   8.227   8.311  36.587  37.152  49.447 293.890 293.908
 90 A    91 A    92 A    93 A    94 A    95 A    96 A    97 A                  
294.0051028.379
 98 A    99 A                                                                  

 Beta MOs, Restricted
 -- Occupied --                  
-490.03  -65.16  -58.52  -58.52  -58.52  -15.75  -15.70   -9.84
  1 A     2 A     3 A     4 A     5 A     6 A     7 A     8 A                  
 -7.457  -7.448  -7.448  -3.196  -3.192  -3.192  -3.182  -3.182
  9 A    10 A    11 A    12 A    13 A    14 A    15 A    16 A                  
 -1.451  -1.022  -0.935  -0.721  -0.648  -0.609  -0.424  -0.420
 17 A    18 A    19 A    20 A    21 A    22 A    23 A    24 A                  
 -0.404
 25 A                                                                          
 -- Virtual --                   
  0.026   0.047   0.064   0.098   0.111   0.113   0.137   0.177
 26 A    27 A    28 A    29 A    30 A    31 A    32 A    33 A                  
  0.184   0.204   0.228   0.241   0.247   0.265   0.298   0.345
 34 A    35 A    36 A    37 A    38 A    39 A    40 A    41 A                  
  0.546   0.557   0.568   0.618   0.656   0.744   0.758   0.786
 42 A    43 A    44 A    45 A    46 A    47 A    48 A    49 A                  
  0.796   0.816   0.913   0.938   0.992   1.031   1.044   1.047
 50 A    51 A    52 A    53 A    54 A    55 A    56 A    57 A                  
  1.128   1.283   1.464   1.469   1.639   1.918   2.009   2.117
 58 A    59 A    60 A    61 A    62 A    63 A    64 A    65 A                  
  2.119   2.243   2.310   2.341   2.635   2.654   2.698   2.810
 66 A    67 A    68 A    69 A    70 A    71 A    72 A    73 A                  
  3.045   3.062   3.393   3.434   4.105   4.240   4.350   4.422
 74 A    75 A    76 A    77 A    78 A    79 A    80 A    81 A                  
  4.549   4.565   4.577   4.624   4.759   4.852   5.413   7.167
 82 A    83 A    84 A    85 A    86 A    87 A    88 A    89 A                  
  8.209   8.227   8.311  36.587  37.152  49.447 293.890 293.908
 90 A    91 A    92 A    93 A    94 A    95 A    96 A    97 A                  
294.0051028.379
 98 A    99 A                                                                  

 Occupation and symmetry of molecular orbitals

 Point group: C1 (1 irreducible representation).

                           A     All 
 -------------------------------------
 All molecular orbitals:
  - Alpha                  99    99  
  - Beta                   99    99  
 -------------------------------------
 Alpha orbitals:
  - Frozen occupied        11    11  
  - Active occupied        14    14  
  - Active virtual         74    74  
  - Frozen virtual         0     0   
 -------------------------------------
 Beta orbitals:
  - Frozen occupied        11    11  
  - Active occupied        14    14  
  - Active virtual         74    74  
  - Frozen virtual         0     0   
 -------------------------------------

 Import integrals:   CPU 0.00 s  wall 0.00 s

 Import integrals:   CPU 17.31 s  wall 4.68 s

 MP2 amplitudes:   CPU 0.06 s  wall 0.04 s

Running a double precision version
           CCSD T amplitudes will be solved using DIIS.

           Start     Size      MaxIter   EConv     TConv     
           3         7         100       1.00e-07  1.00e-05  
 ------------------------------------------------------------------------------
           Energy (a.u.)   Ediff      Tdiff       Comment
 ------------------------------------------------------------------------------
         -2682.42815450                           
     1   -2682.40440881   2.37e-02   7.19e-01     
     2   -2682.42804555   2.36e-02   9.54e-02     
     3   -2682.42634658   1.70e-03   4.54e-02     
     4   -2682.42885498   2.51e-03   1.46e-02     Switched to DIIS steps.
     5   -2682.42982376   9.69e-04   1.26e-02     
     6   -2682.42988136   5.76e-05   2.45e-03     
     7   -2682.42989407   1.27e-05   1.31e-03     
     8   -2682.42990521   1.11e-05   6.03e-04     
     9   -2682.42991093   5.72e-06   4.59e-04     
    10   -2682.42991000   9.30e-07   1.01e-04     
    11   -2682.42991031   3.06e-07   4.56e-05     
    12   -2682.42991012   1.92e-07   3.04e-05     
    13   -2682.42991015   2.96e-08   9.84e-06     
 ------------------------------------------------------------------------------
         -2682.42991015                           CCSD T converged.

End of double precision
 SCF energy                 = -2681.78818604
 MP2 energy                 = -2682.42815450
 CCSD correlation energy     =    -0.64172410
 CCSD total energy           = -2682.42991015

 CCSD  T1^2 = 0.0138  T2^2 = 0.2216  Leading amplitudes:

 Amplitude    Orbitals with energies
  0.0294       21 (A) A                  ->    26 (A) A                   
              -0.6484                          0.0257                     
  0.0294       21 (A) B                  ->    26 (A) B                   
              -0.6484                          0.0257                     
 -0.0254       24 (A) A                  ->    28 (A) A                   
              -0.4197                          0.0639                     
 -0.0254       24 (A) B                  ->    28 (A) B                   
              -0.4197                          0.0639                     

 Amplitude    Orbitals with energies
 -0.0993       22 (A) A      22 (A) B    ->    28 (A) A      28 (A) B     
              -0.6095       -0.6095            0.0639        0.0639       
  0.0993       22 (A) A      22 (A) B    ->    28 (A) B      28 (A) A     
              -0.6095       -0.6095            0.0639        0.0639       
  0.0993       22 (A) B      22 (A) A    ->    28 (A) A      28 (A) B     
              -0.6095       -0.6095            0.0639        0.0639       
 -0.0993       22 (A) B      22 (A) A    ->    28 (A) B      28 (A) A     
              -0.6095       -0.6095            0.0639        0.0639       

 Computing CCSD intemediates for later calculations in double precision
 Finished.

Running a double precision version
           CCSD Lambda amplitudes will be solved using DIIS.
           Start     Size      MaxIter   EConv     LConv     
           3         7         100       1.00e-07  1.00e-05  
 ------------------------------------------------------------------------------
            Enorm      Ldiff       Comment
 ------------------------------------------------------------------------------
     1     5.48e-02   4.10e-02     
     2     1.39e-02   4.28e-03     
     3     5.78e-03   1.83e-03     
     4     3.68e-03   1.14e-03     Switched to DIIS steps.
     5     1.50e-03   7.47e-04     
     6     8.92e-04   2.64e-04     
     7     3.54e-04   8.92e-05     
     8     1.60e-04   5.47e-06     
     9     4.60e-05   1.02e-05     
    10     2.47e-05   1.80e-06     
    11     1.35e-05   4.07e-08     
    12     6.77e-06   7.07e-07     
    13     2.90e-06   1.73e-07     
    14     1.22e-06   1.60e-07     
    15     6.56e-07   5.24e-08     
    16     3.47e-07   2.13e-08     
    17     2.21e-07   1.77e-08     
    18     9.85e-08   1.15e-08     
 ------------------------------------------------------------------------------
                                   CCSD Lambda converged.

 Computing density matrices in double precision...
           Orbital response amplitudes will be solved using DIIS.
           Start     Size      MaxIter   EConv     LConv     
           3         7         100       1.00e-06  1.00e-06  
 ------------------------------------------------------------------------------
            Enorm      Ldiff       Comment
 ------------------------------------------------------------------------------
     1     1.16e-01   1.27e-02     
     2     1.80e-01   4.47e-02     
     3     3.06e-01   7.59e-02     
     4     2.13e-02   1.65e-01     Switched to DIIS steps.
     5     8.47e-03   4.40e-04     
     6     1.90e-03   1.51e-03     
     7     8.37e-04   2.53e-04     
     8     1.56e-04   6.76e-05     
     9     3.05e-05   3.02e-05     
    10     1.27e-05   2.81e-06     
    11     5.43e-06   6.88e-07     
    12     1.08e-06   5.29e-07     
    13     3.85e-07   8.35e-08     
 ------------------------------------------------------------------------------
                                   Orbital response converged.

 Computing density matrices... Done.
 CCSD calculation:   CPU 513.76 s  wall 98.16 s

 Transferring MO TPDM to AO TPDM
 Transferring g2_o1o1o1o1
 Transferring g2_o1o1o1v1
 Transferring g2_o1o1v1v1
 Transferring g2_o1v1o1v1
 Transferring g2_o1v1v1v1
 Transferring g2_v1v1v1v1
 Adding separable TPDM
 Computing TPDM gradient
 --------------------------------------------------------
 2e gradient
  Atom          X               Y               Z
 --------------------------------------------------------
    1        -24.241896        3.407672        0.000000  
    2          5.233019      -15.171846        0.000000  
    3         19.166331        7.102909        0.000000  
    4         -0.157455        4.661265       -0.000000  
 --------------------------------------------------------
 --------------------------------------------------------
 Final gradient
  Atom          X               Y               Z
 --------------------------------------------------------
    1        -24.241896        3.407672        0.000000  
    2          5.233019      -15.171846        0.000000  
    3         19.166331        7.102909        0.000000  
    4         -0.157455        4.661265       -0.000000  
 --------------------------------------------------------
 Analytic gradient from two-electron contribution:   CPU 112.85 s  wall 34.88 s

 Total ccman2 time:   CPU 647.51 s  wall 139.09 s


 --------------------------------------------------------------

                    Orbital Energies (a.u.)
 --------------------------------------------------------------

 Alpha MOs
 -- Occupied --
******* -65.164 -58.524 -58.522 -58.522 -15.755 -15.697  -9.843
 -7.457  -7.448  -7.448  -3.196  -3.192  -3.192  -3.182  -3.182
 -1.451  -1.022  -0.935  -0.721  -0.648  -0.609  -0.424  -0.420
 -0.404
 -- Virtual --
  0.026   0.047   0.064   0.098   0.111   0.113   0.137   0.177
  0.184   0.204   0.228   0.241   0.247   0.265   0.298   0.345
  0.546   0.557   0.568   0.618   0.656   0.744   0.758   0.786
  0.796   0.816   0.913   0.938   0.992   1.031   1.044   1.047
  1.128   1.283   1.464   1.469   1.639   1.918   2.009   2.117
  2.119   2.243   2.310   2.341   2.635   2.654   2.698   2.810
  3.045   3.062   3.393   3.434   4.105   4.240   4.350   4.422
  4.549   4.565   4.577   4.624   4.759   4.852   5.413   7.167
  8.209   8.227   8.311  36.587  37.152  49.447 293.890 293.908
294.0051028.379
 --------------------------------------------------------------

          Ground-State Mulliken Net Atomic Charges

     Atom                 Charge (a.u.)
  ----------------------------------------
      1 Br                   -0.188178
      2 N                     0.077363
      3 N                    -0.126534
      4 H                     0.237349
  ----------------------------------------
  Sum of atomic charges =    -0.000000

 -----------------------------------------------------------------
                    Cartesian Multipole Moments
 -----------------------------------------------------------------
    Charge (ESU x 10^10)
                -0.0000
    Dipole Moment (Debye)
         X      -1.1261      Y      -1.8573      Z       0.0000
       Tot       2.1720
    Quadrupole Moments (Debye-Ang)
        XX     -30.7707     XY       2.8647     YY     -29.2812
        XZ       0.0000     YZ       0.0000     ZZ     -30.4266
    Octopole Moments (Debye-Ang^2)
       XXX      28.3269    XXY      -6.6011    XYY       2.3324
       YYY      -5.5296    XXZ       0.0000    XYZ       0.0000
       YYZ       0.0000    XZZ       4.3884    YZZ      -0.3745
       ZZZ       0.0000
    Hexadecapole Moments (Debye-Ang^3)
      XXXX    -326.3419   XXXY       6.5043   XXYY     -52.9182
      XYYY       8.4885   YYYY     -53.1998   XXXZ       0.0000
      XXYZ       0.0000   XYYZ      -0.0000   YYYZ       0.0000
      XXZZ     -54.9172   XYZZ       0.4363   YYZZ     -14.9023
      XZZZ       0.0000   YZZZ       0.0000   ZZZZ     -34.6768
 -----------------------------------------------------------------
 DrvMan completing analytic gradient of the correlated energy
 Correlated dipole moment
            1
    1  -0.4430381
    2  -0.7307109
    3   0.0000000
 Energy read as -2682.429910147
 Full Analytical Gradient: (in a.u., or Hartree/Bohr)
             1             2             3             4
    1    0.00002210    0.00001279   -0.00004743    0.00001253
    2   -0.00004183    0.00014335   -0.00011423    0.00001271
    3    0.00000000   -0.00000000   -0.00000000    0.00000000
 Gradient time:  CPU 1.45 s  wall 1.49 s
 ----------------------------------------------------------------
             Standard Nuclear Orientation (Angstroms)
    I     Atom           X                Y                Z
 ----------------------------------------------------------------
    1      Br      0.7194469343    -0.0309223672     0.0010000000
    2      N      -1.2656772653     0.6042029299     0.0000000000
    3      N      -2.0824148361    -0.2714845931    -0.0000000000
    4      H      -1.7439979907    -1.2467455046    -0.0000000000
 ----------------------------------------------------------------
 Nuclear Repulsion Energy =   142.2284360913 hartrees
 There are       25 alpha and       25 beta electrons

                       Distance Matrix (Angstroms)
             Br(  1)   N (  2)   N (  3)
   N (  2)  2.084251
   N (  3)  2.812170  1.197451
   H (  4)  2.747142  1.911753  1.032308

 Requested basis set is 6-311++G(d,p)
 There are 36 shells and 99 basis functions
 A cutoff of  1.0D-14 yielded    642 shell pairs
 There are      4973 function pairs (      5503 Cartesian)
 Smallest overlap matrix eigenvalue = 2.29E-04
 Guess MOs from SCF MO coefficient file

 -----------------------------------------------------------------------
  General SCF calculation program by
  Eric Jon Sundstrom, Paul Horn, Yuezhi Mao, Dmitri Zuev, Alec White,
  David Stuck, Shaama M.S., Shane Yost, Joonho Lee, David Small,
  Daniel Levine, Susi Lehtola, Hugh Burton, Evgeny Epifanovsky
 -----------------------------------------------------------------------
 Hartree-Fock
 using 6 threads for integral computing
 -------------------------------------------------------
 OpenMP Integral computing Module                
 Release: version 2.0, May 2017, Q-Chem Inc. Pleasanton 
 -------------------------------------------------------
 A restricted SCF calculation will be
 performed using DIIS
 SCF converges when DIIS error is below 1.0e-08
 ---------------------------------------
  Cycle       Energy         DIIS error
 ---------------------------------------
    1   -2681.7881927330      6.20e-06  
    2   -2681.7881928480      2.24e-06  
    3   -2681.7881928784      1.07e-06  
    4   -2681.7881928848      6.81e-07  
    5   -2681.7881928870      1.68e-07  
    6   -2681.7881928871      8.46e-08  
    7   -2681.7881928871      2.88e-08  
    8   -2681.7881928871      1.26e-08  
    9   -2681.7881928871      4.85e-09  Convergence criterion met
 ---------------------------------------
 SCF time:   CPU 4.12s  wall 1.00s 
 SCF   energy in the final basis set =    -2681.7881928871
 Total energy in the final basis set =    -2681.7881928871


 ------------------------------------------------------------------------------

   CCMAN2: suite of methods based on coupled cluster
           and equation of motion theories.

   Components:
   * libvmm-1.3-trunk
     by Evgeny Epifanovsky, Ilya Kaliman.
   * libtensor-2.5-trunk
     by Evgeny Epifanovsky, Michael Wormit, Dmitry Zuev, Sam Manzer, 
        Ilya Kaliman.
   * libcc-2.5-trunk
     by Evgeny Epifanovsky, Arik Landau, Tomasz Kus, Kirill Khistyaev, 
        Dmitry Zuev, Prashant Manohar, Xintian Feng, Anna Krylov, 
        Matthew Goldey, Alec White, Thomas Jagau, Kaushik Nanda, 
        Anastasia Gunina, Alexander Kunitsa, Joonho Lee.

   CCMAN original authors:
   Anna I. Krylov, C. David Sherrill, Steven R. Gwaltney,
   Edward F. C. Byrd (2000)
   Sergey V. Levchenko, Lyudmila V. Slipchenko, Tao Wang,
   Ana-Maria C. Cristian (2003)
   Piotr A. Pieniazek, C. Melania Oana, Evgeny Epifanovsky (2007)
   Prashant Manohar (2009)

 ------------------------------------------------------------------------------


 Allocating and initializing 63808MB of RAM...
 Calculation will run on 6 cores.


 Alpha MOs, Restricted
 -- Occupied --                  
-490.03  -65.16  -58.52  -58.52  -58.52  -15.75  -15.70   -9.84
  1 A     2 A     3 A     4 A     5 A     6 A     7 A     8 A                  
 -7.457  -7.448  -7.448  -3.196  -3.192  -3.192  -3.182  -3.182
  9 A    10 A    11 A    12 A    13 A    14 A    15 A    16 A                  
 -1.451  -1.022  -0.935  -0.721  -0.648  -0.609  -0.424  -0.420
 17 A    18 A    19 A    20 A    21 A    22 A    23 A    24 A                  
 -0.404
 25 A                                                                          
 -- Virtual --                   
  0.026   0.047   0.064   0.098   0.111   0.113   0.137   0.177
 26 A    27 A    28 A    29 A    30 A    31 A    32 A    33 A                  
  0.184   0.204   0.228   0.241   0.247   0.265   0.298   0.345
 34 A    35 A    36 A    37 A    38 A    39 A    40 A    41 A                  
  0.546   0.557   0.568   0.618   0.656   0.744   0.758   0.786
 42 A    43 A    44 A    45 A    46 A    47 A    48 A    49 A                  
  0.796   0.816   0.913   0.938   0.992   1.031   1.044   1.047
 50 A    51 A    52 A    53 A    54 A    55 A    56 A    57 A                  
  1.128   1.283   1.464   1.469   1.639   1.918   2.009   2.117
 58 A    59 A    60 A    61 A    62 A    63 A    64 A    65 A                  
  2.119   2.243   2.310   2.341   2.635   2.654   2.698   2.810
 66 A    67 A    68 A    69 A    70 A    71 A    72 A    73 A                  
  3.045   3.062   3.393   3.435   4.105   4.240   4.350   4.422
 74 A    75 A    76 A    77 A    78 A    79 A    80 A    81 A                  
  4.549   4.565   4.577   4.624   4.759   4.852   5.413   7.167
 82 A    83 A    84 A    85 A    86 A    87 A    88 A    89 A                  
  8.209   8.227   8.311  36.587  37.152  49.447 293.890 293.908
 90 A    91 A    92 A    93 A    94 A    95 A    96 A    97 A                  
294.0051028.379
 98 A    99 A                                                                  

 Beta MOs, Restricted
 -- Occupied --                  
-490.03  -65.16  -58.52  -58.52  -58.52  -15.75  -15.70   -9.84
  1 A     2 A     3 A     4 A     5 A     6 A     7 A     8 A                  
 -7.457  -7.448  -7.448  -3.196  -3.192  -3.192  -3.182  -3.182
  9 A    10 A    11 A    12 A    13 A    14 A    15 A    16 A                  
 -1.451  -1.022  -0.935  -0.721  -0.648  -0.609  -0.424  -0.420
 17 A    18 A    19 A    20 A    21 A    22 A    23 A    24 A                  
 -0.404
 25 A                                                                          
 -- Virtual --                   
  0.026   0.047   0.064   0.098   0.111   0.113   0.137   0.177
 26 A    27 A    28 A    29 A    30 A    31 A    32 A    33 A                  
  0.184   0.204   0.228   0.241   0.247   0.265   0.298   0.345
 34 A    35 A    36 A    37 A    38 A    39 A    40 A    41 A                  
  0.546   0.557   0.568   0.618   0.656   0.744   0.758   0.786
 42 A    43 A    44 A    45 A    46 A    47 A    48 A    49 A                  
  0.796   0.816   0.913   0.938   0.992   1.031   1.044   1.047
 50 A    51 A    52 A    53 A    54 A    55 A    56 A    57 A                  
  1.128   1.283   1.464   1.469   1.639   1.918   2.009   2.117
 58 A    59 A    60 A    61 A    62 A    63 A    64 A    65 A                  
  2.119   2.243   2.310   2.341   2.635   2.654   2.698   2.810
 66 A    67 A    68 A    69 A    70 A    71 A    72 A    73 A                  
  3.045   3.062   3.393   3.435   4.105   4.240   4.350   4.422
 74 A    75 A    76 A    77 A    78 A    79 A    80 A    81 A                  
  4.549   4.565   4.577   4.624   4.759   4.852   5.413   7.167
 82 A    83 A    84 A    85 A    86 A    87 A    88 A    89 A                  
  8.209   8.227   8.311  36.587  37.152  49.447 293.890 293.908
 90 A    91 A    92 A    93 A    94 A    95 A    96 A    97 A                  
294.0051028.379
 98 A    99 A                                                                  

 Occupation and symmetry of molecular orbitals

 Point group: C1 (1 irreducible representation).

                           A     All 
 -------------------------------------
 All molecular orbitals:
  - Alpha                  99    99  
  - Beta                   99    99  
 -------------------------------------
 Alpha orbitals:
  - Frozen occupied        11    11  
  - Active occupied        14    14  
  - Active virtual         74    74  
  - Frozen virtual         0     0   
 -------------------------------------
 Beta orbitals:
  - Frozen occupied        11    11  
  - Active occupied        14    14  
  - Active virtual         74    74  
  - Frozen virtual         0     0   
 -------------------------------------

 Import integrals:   CPU 0.00 s  wall 0.00 s

 Import integrals:   CPU 15.16 s  wall 3.71 s

 MP2 amplitudes:   CPU 0.04 s  wall 0.03 s

Running a double precision version
           CCSD T amplitudes will be solved using DIIS.

           Start     Size      MaxIter   EConv     TConv     
           3         7         100       1.00e-07  1.00e-05  
 ------------------------------------------------------------------------------
           Energy (a.u.)   Ediff      Tdiff       Comment
 ------------------------------------------------------------------------------
         -2682.42815301                           
     1   -2682.40441186   2.37e-02   7.19e-01     
     2   -2682.42804537   2.36e-02   9.54e-02     
     3   -2682.42634743   1.70e-03   4.54e-02     
     4   -2682.42885515   2.51e-03   1.46e-02     Switched to DIIS steps.
     5   -2682.42982381   9.69e-04   1.26e-02     
     6   -2682.42988139   5.76e-05   2.45e-03     
     7   -2682.42989411   1.27e-05   1.31e-03     
     8   -2682.42990525   1.11e-05   6.03e-04     
     9   -2682.42991097   5.71e-06   4.59e-04     
    10   -2682.42991004   9.29e-07   1.01e-04     
    11   -2682.42991035   3.05e-07   4.55e-05     
    12   -2682.42991015   1.92e-07   3.03e-05     
    13   -2682.42991018   2.95e-08   9.82e-06     
 ------------------------------------------------------------------------------
         -2682.42991018                           CCSD T converged.

End of double precision
 SCF energy                 = -2681.78819289
 MP2 energy                 = -2682.42815301
 CCSD correlation energy     =    -0.64171730
 CCSD total energy           = -2682.42991018

 CCSD  T1^2 = 0.0138  T2^2 = 0.2216  Leading amplitudes:

 Amplitude    Orbitals with energies
 -0.0293       21 (A) A                  ->    26 (A) A                   
              -0.6484                          0.0258                     
 -0.0293       21 (A) B                  ->    26 (A) B                   
              -0.6484                          0.0258                     
 -0.0254       24 (A) A                  ->    28 (A) A                   
              -0.4198                          0.0639                     
 -0.0254       24 (A) B                  ->    28 (A) B                   
              -0.4198                          0.0639                     

 Amplitude    Orbitals with energies
 -0.0993       22 (A) A      22 (A) B    ->    28 (A) A      28 (A) B     
              -0.6095       -0.6095            0.0639        0.0639       
  0.0993       22 (A) A      22 (A) B    ->    28 (A) B      28 (A) A     
              -0.6095       -0.6095            0.0639        0.0639       
  0.0993       22 (A) B      22 (A) A    ->    28 (A) A      28 (A) B     
              -0.6095       -0.6095            0.0639        0.0639       
 -0.0993       22 (A) B      22 (A) A    ->    28 (A) B      28 (A) A     
              -0.6095       -0.6095            0.0639        0.0639       

 Computing CCSD intemediates for later calculations in double precision
 Finished.

Running a double precision version
           CCSD Lambda amplitudes will be solved using DIIS.
           Start     Size      MaxIter   EConv     LConv     
           3         7         100       1.00e-07  1.00e-05  
 ------------------------------------------------------------------------------
            Enorm      Ldiff       Comment
 ------------------------------------------------------------------------------
     1     5.48e-02   4.10e-02     
     2     1.39e-02   4.28e-03     
     3     5.78e-03   1.83e-03     
     4     3.68e-03   1.14e-03     Switched to DIIS steps.
     5     1.50e-03   7.47e-04     
     6     8.91e-04   2.64e-04     
     7     3.54e-04   8.92e-05     
     8     1.60e-04   5.47e-06     
     9     4.60e-05   1.02e-05     
    10     2.47e-05   1.80e-06     
    11     1.35e-05   4.27e-08     
    12     6.75e-06   7.03e-07     
    13     2.89e-06   1.72e-07     
    14     1.22e-06   1.59e-07     
    15     6.54e-07   5.22e-08     
    16     3.46e-07   2.12e-08     
    17     2.20e-07   1.77e-08     
    18     9.81e-08   1.14e-08     
 ------------------------------------------------------------------------------
                                   CCSD Lambda converged.

 Computing density matrices in double precision...
           Orbital response amplitudes will be solved using DIIS.
           Start     Size      MaxIter   EConv     LConv     
           3         7         100       1.00e-06  1.00e-06  
 ------------------------------------------------------------------------------
            Enorm      Ldiff       Comment
 ------------------------------------------------------------------------------
     1     1.16e-01   1.27e-02     
     2     1.79e-01   4.46e-02     
     3     3.06e-01   7.57e-02     
     4     2.12e-02   1.65e-01     Switched to DIIS steps.
     5     8.47e-03   4.39e-04     
     6     1.90e-03   1.51e-03     
     7     8.36e-04   2.53e-04     
     8     1.56e-04   6.77e-05     
     9     3.05e-05   3.02e-05     
    10     1.27e-05   2.81e-06     
    11     5.42e-06   6.88e-07     
    12     1.08e-06   5.28e-07     
    13     3.85e-07   8.33e-08     
 ------------------------------------------------------------------------------
                                   Orbital response converged.

 Computing density matrices... Done.
 CCSD calculation:   CPU 513.08 s  wall 97.90 s

 Transferring MO TPDM to AO TPDM
 Transferring g2_o1o1o1o1
 Transferring g2_o1o1o1v1
 Transferring g2_o1o1v1v1
 Transferring g2_o1v1o1v1
 Transferring g2_o1v1v1v1
 Transferring g2_v1v1v1v1
 Adding separable TPDM
 Computing TPDM gradient
 --------------------------------------------------------
 2e gradient
  Atom          X               Y               Z
 --------------------------------------------------------
    1        -24.246722        3.398039       -0.010883  
    2          5.238295      -15.164160        0.007277  
    3         19.165547        7.105041        0.002832  
    4         -0.157121        4.661079        0.000774  
 --------------------------------------------------------
 --------------------------------------------------------
 Final gradient
  Atom          X               Y               Z
 --------------------------------------------------------
    1        -24.246722        3.398039       -0.010883  
    2          5.238295      -15.164160        0.007277  
    3         19.165547        7.105041        0.002832  
    4         -0.157121        4.661079        0.000774  
 --------------------------------------------------------
 Analytic gradient from two-electron contribution:   CPU 104.59 s  wall 32.23 s

 Total ccman2 time:   CPU 636.09 s  wall 134.99 s


 --------------------------------------------------------------

                    Orbital Energies (a.u.)
 --------------------------------------------------------------

 Alpha MOs
 -- Occupied --
******* -65.164 -58.524 -58.522 -58.522 -15.755 -15.697  -9.843
 -7.457  -7.448  -7.448  -3.196  -3.192  -3.192  -3.182  -3.182
 -1.451  -1.022  -0.935  -0.721  -0.648  -0.609  -0.424  -0.420
 -0.404
 -- Virtual --
  0.026   0.047   0.064   0.098   0.111   0.113   0.137   0.177
  0.184   0.204   0.228   0.241   0.247   0.265   0.298   0.345
  0.546   0.557   0.568   0.618   0.656   0.744   0.758   0.786
  0.796   0.816   0.913   0.938   0.992   1.031   1.044   1.047
  1.128   1.283   1.464   1.469   1.639   1.918   2.009   2.117
  2.119   2.243   2.310   2.341   2.635   2.654   2.698   2.810
  3.045   3.062   3.393   3.435   4.105   4.240   4.350   4.422
  4.549   4.565   4.577   4.624   4.759   4.852   5.413   7.167
  8.209   8.227   8.311  36.587  37.152  49.447 293.890 293.908
294.0051028.379
 --------------------------------------------------------------

          Ground-State Mulliken Net Atomic Charges

     Atom                 Charge (a.u.)
  ----------------------------------------
      1 Br                   -0.188040
      2 N                     0.077227
      3 N                    -0.126487
      4 H                     0.237300
  ----------------------------------------
  Sum of atomic charges =    -0.000000

 -----------------------------------------------------------------
                    Cartesian Multipole Moments
 -----------------------------------------------------------------
    Charge (ESU x 10^10)
                 0.0000
    Dipole Moment (Debye)
         X      -1.1244      Y      -1.8581      Z      -0.0005
       Tot       2.1718
    Quadrupole Moments (Debye-Ang)
        XX     -30.7721     XY       2.8655     YY     -29.2822
        XZ      -0.0003     YZ       0.0001     ZZ     -30.4260
    Octopole Moments (Debye-Ang^2)
       XXX      28.3367    XXY      -6.6176    XYY       2.3326
       YYY      -5.5874    XXZ      -0.0141    XYZ      -0.0011
       YYZ      -0.0192    XZZ       4.3892    YZZ      -0.3940
       ZZZ      -0.0584
    Hexadecapole Moments (Debye-Ang^3)
      XXXX    -326.3468   XXXY       6.4702   XXYY     -52.9239
      XYYY       8.4487   YYYY     -53.1941   XXXZ      -0.0401
      XXYZ      -0.0008   XYYZ      -0.0137   YYYZ       0.0026
      XXZZ     -54.9172   XYZZ       0.4226   YYZZ     -14.9009
      XZZZ      -0.0422   YZZZ       0.0022   ZZZZ     -34.6752
 -----------------------------------------------------------------
 DrvMan completing analytic gradient of the correlated energy
 Correlated dipole moment
            1
    1  -0.4423694
    2  -0.7310171
    3  -0.0001885
 Energy read as -2682.429910183
 Full Analytical Gradient: (in a.u., or Hartree/Bohr)
             1             2             3             4
    1    0.00000234    0.00004564   -0.00005246    0.00000448
    2   -0.00000411    0.00005057   -0.00006499    0.00001853
    3    0.00000982   -0.00002527    0.00003569   -0.00002024
 Gradient time:  CPU 1.45 s  wall 1.49 s
 ----------------------------------------------------------------
             Standard Nuclear Orientation (Angstroms)
    I     Atom           X                Y                Z
 ----------------------------------------------------------------
    1      Br      0.7194469343    -0.0309223672    -0.0000000000
    2      N      -1.2646772653     0.6042029299     0.0000000000
    3      N      -2.0824148361    -0.2714845931    -0.0000000000
    4      H      -1.7439979907    -1.2467455046    -0.0000000000
 ----------------------------------------------------------------
 Nuclear Repulsion Energy =   142.2442993463 hartrees
 There are       25 alpha and       25 beta electrons

                       Distance Matrix (Angstroms)
             Br(  1)   N (  2)   N (  3)
   N (  2)  2.083299
   N (  3)  2.812170  1.198133
   H (  4)  2.747142  1.912004  1.032308

 Requested basis set is 6-311++G(d,p)
 There are 36 shells and 99 basis functions
 A cutoff of  1.0D-14 yielded    642 shell pairs
 There are      4973 function pairs (      5503 Cartesian)
 Smallest overlap matrix eigenvalue = 2.30E-04
 Guess MOs from SCF MO coefficient file

 -----------------------------------------------------------------------
  General SCF calculation program by
  Eric Jon Sundstrom, Paul Horn, Yuezhi Mao, Dmitri Zuev, Alec White,
  David Stuck, Shaama M.S., Shane Yost, Joonho Lee, David Small,
  Daniel Levine, Susi Lehtola, Hugh Burton, Evgeny Epifanovsky
 -----------------------------------------------------------------------
 Hartree-Fock
 using 6 threads for integral computing
 -------------------------------------------------------
 OpenMP Integral computing Module                
 Release: version 2.0, May 2017, Q-Chem Inc. Pleasanton 
 -------------------------------------------------------
 A restricted SCF calculation will be
 performed using DIIS
 SCF converges when DIIS error is below 1.0e-08
 ---------------------------------------
  Cycle       Energy         DIIS error
 ---------------------------------------
    1   -2681.7881379703      2.56e-05  
    2   -2681.7881389318      6.58e-06  
    3   -2681.7881390631      3.29e-06  
    4   -2681.7881390906      1.36e-06  
    5   -2681.7881390995      7.01e-07  
    6   -2681.7881391016      3.22e-07  
    7   -2681.7881391021      9.42e-08  
    8   -2681.7881391021      5.63e-08  
    9   -2681.7881391021      1.29e-08  
   10   -2681.7881391021      4.28e-09  Convergence criterion met
 ---------------------------------------
 SCF time:   CPU 4.39s  wall 2.00s 
 SCF   energy in the final basis set =    -2681.7881391021
 Total energy in the final basis set =    -2681.7881391021


 ------------------------------------------------------------------------------

   CCMAN2: suite of methods based on coupled cluster
           and equation of motion theories.

   Components:
   * libvmm-1.3-trunk
     by Evgeny Epifanovsky, Ilya Kaliman.
   * libtensor-2.5-trunk
     by Evgeny Epifanovsky, Michael Wormit, Dmitry Zuev, Sam Manzer, 
        Ilya Kaliman.
   * libcc-2.5-trunk
     by Evgeny Epifanovsky, Arik Landau, Tomasz Kus, Kirill Khistyaev, 
        Dmitry Zuev, Prashant Manohar, Xintian Feng, Anna Krylov, 
        Matthew Goldey, Alec White, Thomas Jagau, Kaushik Nanda, 
        Anastasia Gunina, Alexander Kunitsa, Joonho Lee.

   CCMAN original authors:
   Anna I. Krylov, C. David Sherrill, Steven R. Gwaltney,
   Edward F. C. Byrd (2000)
   Sergey V. Levchenko, Lyudmila V. Slipchenko, Tao Wang,
   Ana-Maria C. Cristian (2003)
   Piotr A. Pieniazek, C. Melania Oana, Evgeny Epifanovsky (2007)
   Prashant Manohar (2009)

 ------------------------------------------------------------------------------


 Allocating and initializing 63808MB of RAM...
 Calculation will run on 6 cores.


 Alpha MOs, Restricted
 -- Occupied --                  
-490.03  -65.16  -58.52  -58.52  -58.52  -15.75  -15.70   -9.84
  1 A     2 A     3 A     4 A     5 A     6 A     7 A     8 A                  
 -7.457  -7.448  -7.448  -3.197  -3.193  -3.193  -3.182  -3.182
  9 A    10 A    11 A    12 A    13 A    14 A    15 A    16 A                  
 -1.451  -1.022  -0.935  -0.720  -0.648  -0.609  -0.424  -0.420
 17 A    18 A    19 A    20 A    21 A    22 A    23 A    24 A                  
 -0.404
 25 A                                                                          
 -- Virtual --                   
  0.026   0.047   0.064   0.097   0.111   0.113   0.137   0.177
 26 A    27 A    28 A    29 A    30 A    31 A    32 A    33 A                  
  0.185   0.204   0.229   0.241   0.247   0.265   0.298   0.345
 34 A    35 A    36 A    37 A    38 A    39 A    40 A    41 A                  
  0.546   0.556   0.568   0.617   0.656   0.744   0.758   0.785
 42 A    43 A    44 A    45 A    46 A    47 A    48 A    49 A                  
  0.796   0.816   0.914   0.939   0.992   1.031   1.044   1.047
 50 A    51 A    52 A    53 A    54 A    55 A    56 A    57 A                  
  1.128   1.283   1.464   1.469   1.639   1.918   2.009   2.118
 58 A    59 A    60 A    61 A    62 A    63 A    64 A    65 A                  
  2.119   2.243   2.310   2.341   2.635   2.654   2.697   2.810
 66 A    67 A    68 A    69 A    70 A    71 A    72 A    73 A                  
  3.045   3.061   3.392   3.434   4.105   4.240   4.350   4.421
 74 A    75 A    76 A    77 A    78 A    79 A    80 A    81 A                  
  4.549   4.565   4.576   4.624   4.758   4.852   5.413   7.167
 82 A    83 A    84 A    85 A    86 A    87 A    88 A    89 A                  
  8.208   8.226   8.311  36.587  37.150  49.447 293.889 293.908
 90 A    91 A    92 A    93 A    94 A    95 A    96 A    97 A                  
294.0051028.379
 98 A    99 A                                                                  

 Beta MOs, Restricted
 -- Occupied --                  
-490.03  -65.16  -58.52  -58.52  -58.52  -15.75  -15.70   -9.84
  1 A     2 A     3 A     4 A     5 A     6 A     7 A     8 A                  
 -7.457  -7.448  -7.448  -3.197  -3.193  -3.193  -3.182  -3.182
  9 A    10 A    11 A    12 A    13 A    14 A    15 A    16 A                  
 -1.451  -1.022  -0.935  -0.720  -0.648  -0.609  -0.424  -0.420
 17 A    18 A    19 A    20 A    21 A    22 A    23 A    24 A                  
 -0.404
 25 A                                                                          
 -- Virtual --                   
  0.026   0.047   0.064   0.097   0.111   0.113   0.137   0.177
 26 A    27 A    28 A    29 A    30 A    31 A    32 A    33 A                  
  0.185   0.204   0.229   0.241   0.247   0.265   0.298   0.345
 34 A    35 A    36 A    37 A    38 A    39 A    40 A    41 A                  
  0.546   0.556   0.568   0.617   0.656   0.744   0.758   0.785
 42 A    43 A    44 A    45 A    46 A    47 A    48 A    49 A                  
  0.796   0.816   0.914   0.939   0.992   1.031   1.044   1.047
 50 A    51 A    52 A    53 A    54 A    55 A    56 A    57 A                  
  1.128   1.283   1.464   1.469   1.639   1.918   2.009   2.118
 58 A    59 A    60 A    61 A    62 A    63 A    64 A    65 A                  
  2.119   2.243   2.310   2.341   2.635   2.654   2.697   2.810
 66 A    67 A    68 A    69 A    70 A    71 A    72 A    73 A                  
  3.045   3.061   3.392   3.434   4.105   4.240   4.350   4.421
 74 A    75 A    76 A    77 A    78 A    79 A    80 A    81 A                  
  4.549   4.565   4.576   4.624   4.758   4.852   5.413   7.167
 82 A    83 A    84 A    85 A    86 A    87 A    88 A    89 A                  
  8.208   8.226   8.311  36.587  37.150  49.447 293.889 293.908
 90 A    91 A    92 A    93 A    94 A    95 A    96 A    97 A                  
294.0051028.379
 98 A    99 A                                                                  

 Occupation and symmetry of molecular orbitals

 Point group: C1 (1 irreducible representation).

                           A     All 
 -------------------------------------
 All molecular orbitals:
  - Alpha                  99    99  
  - Beta                   99    99  
 -------------------------------------
 Alpha orbitals:
  - Frozen occupied        11    11  
  - Active occupied        14    14  
  - Active virtual         74    74  
  - Frozen virtual         0     0   
 -------------------------------------
 Beta orbitals:
  - Frozen occupied        11    11  
  - Active occupied        14    14  
  - Active virtual         74    74  
  - Frozen virtual         0     0   
 -------------------------------------

 Import integrals:   CPU 0.00 s  wall 0.00 s

 Import integrals:   CPU 15.78 s  wall 4.50 s

 MP2 amplitudes:   CPU 0.06 s  wall 0.04 s

Running a double precision version
           CCSD T amplitudes will be solved using DIIS.

           Start     Size      MaxIter   EConv     TConv     
           3         7         100       1.00e-07  1.00e-05  
 ------------------------------------------------------------------------------
           Energy (a.u.)   Ediff      Tdiff       Comment
 ------------------------------------------------------------------------------
         -2682.42814878                           
     1   -2682.40439915   2.37e-02   7.19e-01     
     2   -2682.42804240   2.36e-02   9.54e-02     
     3   -2682.42634446   1.70e-03   4.54e-02     
     4   -2682.42885322   2.51e-03   1.46e-02     Switched to DIIS steps.
     5   -2682.42982284   9.70e-04   1.26e-02     
     6   -2682.42988055   5.77e-05   2.46e-03     
     7   -2682.42989338   1.28e-05   1.31e-03     
     8   -2682.42990457   1.12e-05   6.05e-04     
     9   -2682.42991028   5.71e-06   4.58e-04     
    10   -2682.42990935   9.30e-07   1.00e-04     
    11   -2682.42990965   3.02e-07   4.53e-05     
    12   -2682.42990946   1.92e-07   3.02e-05     
    13   -2682.42990949   2.96e-08   9.80e-06     
 ------------------------------------------------------------------------------
         -2682.42990949                           CCSD T converged.

End of double precision
 SCF energy                 = -2681.78813910
 MP2 energy                 = -2682.42814878
 CCSD correlation energy     =    -0.64177038
 CCSD total energy           = -2682.42990949

 CCSD  T1^2 = 0.0138  T2^2 = 0.2216  Leading amplitudes:

 Amplitude    Orbitals with energies
 -0.0292       21 (A) A                  ->    26 (A) A                   
              -0.6481                          0.0259                     
 -0.0292       21 (A) B                  ->    26 (A) B                   
              -0.6481                          0.0259                     
 -0.0255       24 (A) A                  ->    28 (A) A                   
              -0.4199                          0.0639                     
 -0.0255       24 (A) B                  ->    28 (A) B                   
              -0.4199                          0.0639                     

 Amplitude    Orbitals with energies
 -0.0994       22 (A) A      22 (A) B    ->    28 (A) A      28 (A) B     
              -0.6091       -0.6091            0.0639        0.0639       
  0.0994       22 (A) A      22 (A) B    ->    28 (A) B      28 (A) A     
              -0.6091       -0.6091            0.0639        0.0639       
  0.0994       22 (A) B      22 (A) A    ->    28 (A) A      28 (A) B     
              -0.6091       -0.6091            0.0639        0.0639       
 -0.0994       22 (A) B      22 (A) A    ->    28 (A) B      28 (A) A     
              -0.6091       -0.6091            0.0639        0.0639       

 Computing CCSD intemediates for later calculations in double precision
 Finished.

Running a double precision version
           CCSD Lambda amplitudes will be solved using DIIS.
           Start     Size      MaxIter   EConv     LConv     
           3         7         100       1.00e-07  1.00e-05  
 ------------------------------------------------------------------------------
            Enorm      Ldiff       Comment
 ------------------------------------------------------------------------------
     1     5.47e-02   4.10e-02     
     2     1.39e-02   4.28e-03     
     3     5.78e-03   1.84e-03     
     4     3.68e-03   1.14e-03     Switched to DIIS steps.
     5     1.50e-03   7.48e-04     
     6     8.91e-04   2.65e-04     
     7     3.53e-04   8.94e-05     
     8     1.60e-04   5.46e-06     
     9     4.58e-05   1.02e-05     
    10     2.45e-05   1.80e-06     
    11     1.34e-05   4.86e-08     
    12     6.72e-06   6.96e-07     
    13     2.88e-06   1.69e-07     
    14     1.21e-06   1.57e-07     
    15     6.51e-07   5.22e-08     
    16     3.45e-07   2.13e-08     
    17     2.19e-07   1.77e-08     
    18     9.76e-08   1.15e-08     
 ------------------------------------------------------------------------------
                                   CCSD Lambda converged.

 Computing density matrices in double precision...
           Orbital response amplitudes will be solved using DIIS.
           Start     Size      MaxIter   EConv     LConv     
           3         7         100       1.00e-06  1.00e-06  
 ------------------------------------------------------------------------------
            Enorm      Ldiff       Comment
 ------------------------------------------------------------------------------
     1     1.16e-01   1.26e-02     
     2     1.79e-01   4.44e-02     
     3     3.05e-01   7.54e-02     
     4     2.13e-02   1.64e-01     Switched to DIIS steps.
     5     8.48e-03   4.33e-04     
     6     1.90e-03   1.50e-03     
     7     8.34e-04   2.51e-04     
     8     1.56e-04   6.83e-05     
     9     3.06e-05   3.01e-05     
    10     1.27e-05   2.80e-06     
    11     5.42e-06   6.91e-07     
    12     1.08e-06   5.24e-07     
    13     3.85e-07   8.28e-08     
 ------------------------------------------------------------------------------
                                   Orbital response converged.

 Computing density matrices... Done.
 CCSD calculation:   CPU 512.58 s  wall 97.69 s

 Transferring MO TPDM to AO TPDM
 Transferring g2_o1o1o1o1
 Transferring g2_o1o1o1v1
 Transferring g2_o1o1v1v1
 Transferring g2_o1v1o1v1
 Transferring g2_o1v1v1v1
 Transferring g2_v1v1v1v1
 Adding separable TPDM
 Computing TPDM gradient
 --------------------------------------------------------
 2e gradient
  Atom          X               Y               Z
 --------------------------------------------------------
    1        -24.260913        3.404357       -0.000001  
    2          5.252189      -15.155521        0.000001  
    3         19.164015        7.091517       -0.000001  
    4         -0.155291        4.659647        0.000001  
 --------------------------------------------------------
 --------------------------------------------------------
 Final gradient
  Atom          X               Y               Z
 --------------------------------------------------------
    1        -24.260913        3.404357       -0.000001  
    2          5.252189      -15.155521        0.000001  
    3         19.164015        7.091517       -0.000001  
    4         -0.155291        4.659647        0.000001  
 --------------------------------------------------------
 Analytic gradient from two-electron contribution:   CPU 104.81 s  wall 32.45 s

 Total ccman2 time:   CPU 637.10 s  wall 136.05 s


 --------------------------------------------------------------

                    Orbital Energies (a.u.)
 --------------------------------------------------------------

 Alpha MOs
 -- Occupied --
******* -65.164 -58.524 -58.523 -58.523 -15.755 -15.697  -9.843
 -7.457  -7.448  -7.448  -3.197  -3.193  -3.193  -3.182  -3.182
 -1.451  -1.022  -0.935  -0.720  -0.648  -0.609  -0.424  -0.420
 -0.404
 -- Virtual --
  0.026   0.047   0.064   0.097   0.111   0.113   0.137   0.177
  0.185   0.204   0.229   0.241   0.247   0.265   0.298   0.345
  0.546   0.556   0.568   0.617   0.656   0.744   0.758   0.785
  0.796   0.816   0.914   0.939   0.992   1.031   1.044   1.047
  1.128   1.283   1.464   1.469   1.639   1.918   2.009   2.118
  2.119   2.243   2.310   2.341   2.635   2.654   2.697   2.810
  3.045   3.061   3.392   3.434   4.105   4.240   4.350   4.421
  4.549   4.565   4.576   4.624   4.758   4.852   5.413   7.167
  8.208   8.226   8.311  36.587  37.150  49.447 293.889 293.908
294.0051028.379
 --------------------------------------------------------------

          Ground-State Mulliken Net Atomic Charges

     Atom                 Charge (a.u.)
  ----------------------------------------
      1 Br                   -0.187257
      2 N                     0.076921
      3 N                    -0.126689
      4 H                     0.237025
  ----------------------------------------
  Sum of atomic charges =    -0.000000

 -----------------------------------------------------------------
                    Cartesian Multipole Moments
 -----------------------------------------------------------------
    Charge (ESU x 10^10)
                 0.0000
    Dipole Moment (Debye)
         X      -1.1137      Y      -1.8582      Z       0.0000
       Tot       2.1664
    Quadrupole Moments (Debye-Ang)
        XX     -30.7842     XY       2.8653     YY     -29.2846
        XZ      -0.0000     YZ       0.0000     ZZ     -30.4252
    Octopole Moments (Debye-Ang^2)
       XXX      28.3801    XXY      -6.6177    XYY       2.3373
       YYY      -5.5875    XXZ       0.0000    XYZ       0.0000
       YYZ       0.0000    XZZ       4.3922    YZZ      -0.3946
       ZZZ       0.0000
    Hexadecapole Moments (Debye-Ang^3)
      XXXX    -326.3645   XXXY       6.4610   XXYY     -52.9205
      XYYY       8.4362   YYYY     -53.1993   XXXZ      -0.0000
      XXYZ       0.0000   XYYZ      -0.0000   YYYZ       0.0000
      XXZZ     -54.9114   XYZZ       0.4200   YYZZ     -14.9000
      XZZZ      -0.0000   YZZZ       0.0000   ZZZZ     -34.6688
 -----------------------------------------------------------------
 DrvMan completing analytic gradient of the correlated energy
 Correlated dipole moment
            1
    1  -0.4381806
    2  -0.7310556
    3   0.0000001
 Energy read as -2682.429909486
 Full Analytical Gradient: (in a.u., or Hartree/Bohr)
             1             2             3             4
    1   -0.00000058    0.00070199   -0.00068732   -0.00001410
    2    0.00002887    0.00066445   -0.00070511    0.00001179
    3    0.00000000   -0.00000001    0.00000003   -0.00000002
 Gradient time:  CPU 1.42 s  wall 1.46 s
 ----------------------------------------------------------------
             Standard Nuclear Orientation (Angstroms)
    I     Atom           X                Y                Z
 ----------------------------------------------------------------
    1      Br      0.7194469343    -0.0309223672    -0.0000000000
    2      N      -1.2666772653     0.6042029299     0.0000000000
    3      N      -2.0824148361    -0.2714845931    -0.0000000000
    4      H      -1.7439979907    -1.2467455046    -0.0000000000
 ----------------------------------------------------------------
 Nuclear Repulsion Energy =   142.2126240720 hartrees
 There are       25 alpha and       25 beta electrons

                       Distance Matrix (Angstroms)
             Br(  1)   N (  2)   N (  3)
   N (  2)  2.085203
   N (  3)  2.812170  1.196769
   H (  4)  2.747142  1.911503  1.032308

 Requested basis set is 6-311++G(d,p)
 There are 36 shells and 99 basis functions
 A cutoff of  1.0D-14 yielded    642 shell pairs
 There are      4973 function pairs (      5503 Cartesian)
 Smallest overlap matrix eigenvalue = 2.29E-04
 Guess MOs from SCF MO coefficient file

 -----------------------------------------------------------------------
  General SCF calculation program by
  Eric Jon Sundstrom, Paul Horn, Yuezhi Mao, Dmitri Zuev, Alec White,
  David Stuck, Shaama M.S., Shane Yost, Joonho Lee, David Small,
  Daniel Levine, Susi Lehtola, Hugh Burton, Evgeny Epifanovsky
 -----------------------------------------------------------------------
 Hartree-Fock
 using 6 threads for integral computing
 -------------------------------------------------------
 OpenMP Integral computing Module                
 Release: version 2.0, May 2017, Q-Chem Inc. Pleasanton 
 -------------------------------------------------------
 A restricted SCF calculation will be
 performed using DIIS
 SCF converges when DIIS error is below 1.0e-08
 ---------------------------------------
  Cycle       Energy         DIIS error
 ---------------------------------------
    1   -2681.7882413043      5.06e-05  
    2   -2681.7882449545      1.29e-05  
    3   -2681.7882454310      6.43e-06  
    4   -2681.7882455292      2.60e-06  
    5   -2681.7882455599      1.35e-06  
    6   -2681.7882455677      6.28e-07  
    7   -2681.7882455694      1.82e-07  
    8   -2681.7882455695      1.10e-07  
    9   -2681.7882455694      2.31e-08  
   10   -2681.7882455695      6.36e-09  Convergence criterion met
 ---------------------------------------
 SCF time:   CPU 4.41s  wall 1.00s 
 SCF   energy in the final basis set =    -2681.7882455695
 Total energy in the final basis set =    -2681.7882455695


 ------------------------------------------------------------------------------

   CCMAN2: suite of methods based on coupled cluster
           and equation of motion theories.

   Components:
   * libvmm-1.3-trunk
     by Evgeny Epifanovsky, Ilya Kaliman.
   * libtensor-2.5-trunk
     by Evgeny Epifanovsky, Michael Wormit, Dmitry Zuev, Sam Manzer, 
        Ilya Kaliman.
   * libcc-2.5-trunk
     by Evgeny Epifanovsky, Arik Landau, Tomasz Kus, Kirill Khistyaev, 
        Dmitry Zuev, Prashant Manohar, Xintian Feng, Anna Krylov, 
        Matthew Goldey, Alec White, Thomas Jagau, Kaushik Nanda, 
        Anastasia Gunina, Alexander Kunitsa, Joonho Lee.

   CCMAN original authors:
   Anna I. Krylov, C. David Sherrill, Steven R. Gwaltney,
   Edward F. C. Byrd (2000)
   Sergey V. Levchenko, Lyudmila V. Slipchenko, Tao Wang,
   Ana-Maria C. Cristian (2003)
   Piotr A. Pieniazek, C. Melania Oana, Evgeny Epifanovsky (2007)
   Prashant Manohar (2009)

 ------------------------------------------------------------------------------


 Allocating and initializing 63808MB of RAM...
 Calculation will run on 6 cores.


 Alpha MOs, Restricted
 -- Occupied --                  
-490.03  -65.16  -58.52  -58.52  -58.52  -15.75  -15.70   -9.84
  1 A     2 A     3 A     4 A     5 A     6 A     7 A     8 A                  
 -7.457  -7.448  -7.448  -3.196  -3.192  -3.192  -3.182  -3.182
  9 A    10 A    11 A    12 A    13 A    14 A    15 A    16 A                  
 -1.452  -1.022  -0.935  -0.721  -0.649  -0.610  -0.424  -0.420
 17 A    18 A    19 A    20 A    21 A    22 A    23 A    24 A                  
 -0.404
 25 A                                                                          
 -- Virtual --                   
  0.026   0.047   0.064   0.098   0.111   0.113   0.137   0.177
 26 A    27 A    28 A    29 A    30 A    31 A    32 A    33 A                  
  0.184   0.204   0.228   0.241   0.247   0.265   0.298   0.345
 34 A    35 A    36 A    37 A    38 A    39 A    40 A    41 A                  
  0.546   0.557   0.568   0.618   0.656   0.744   0.758   0.786
 42 A    43 A    44 A    45 A    46 A    47 A    48 A    49 A                  
  0.796   0.816   0.913   0.938   0.992   1.031   1.044   1.047
 50 A    51 A    52 A    53 A    54 A    55 A    56 A    57 A                  
  1.128   1.283   1.464   1.469   1.639   1.918   2.009   2.117
 58 A    59 A    60 A    61 A    62 A    63 A    64 A    65 A                  
  2.119   2.243   2.310   2.341   2.635   2.654   2.698   2.810
 66 A    67 A    68 A    69 A    70 A    71 A    72 A    73 A                  
  3.045   3.063   3.393   3.435   4.105   4.240   4.350   4.422
 74 A    75 A    76 A    77 A    78 A    79 A    80 A    81 A                  
  4.549   4.566   4.577   4.624   4.759   4.851   5.412   7.167
 82 A    83 A    84 A    85 A    86 A    87 A    88 A    89 A                  
  8.209   8.227   8.311  36.586  37.155  49.447 293.890 293.908
 90 A    91 A    92 A    93 A    94 A    95 A    96 A    97 A                  
294.0051028.379
 98 A    99 A                                                                  

 Beta MOs, Restricted
 -- Occupied --                  
-490.03  -65.16  -58.52  -58.52  -58.52  -15.75  -15.70   -9.84
  1 A     2 A     3 A     4 A     5 A     6 A     7 A     8 A                  
 -7.457  -7.448  -7.448  -3.196  -3.192  -3.192  -3.182  -3.182
  9 A    10 A    11 A    12 A    13 A    14 A    15 A    16 A                  
 -1.452  -1.022  -0.935  -0.721  -0.649  -0.610  -0.424  -0.420
 17 A    18 A    19 A    20 A    21 A    22 A    23 A    24 A                  
 -0.404
 25 A                                                                          
 -- Virtual --                   
  0.026   0.047   0.064   0.098   0.111   0.113   0.137   0.177
 26 A    27 A    28 A    29 A    30 A    31 A    32 A    33 A                  
  0.184   0.204   0.228   0.241   0.247   0.265   0.298   0.345
 34 A    35 A    36 A    37 A    38 A    39 A    40 A    41 A                  
  0.546   0.557   0.568   0.618   0.656   0.744   0.758   0.786
 42 A    43 A    44 A    45 A    46 A    47 A    48 A    49 A                  
  0.796   0.816   0.913   0.938   0.992   1.031   1.044   1.047
 50 A    51 A    52 A    53 A    54 A    55 A    56 A    57 A                  
  1.128   1.283   1.464   1.469   1.639   1.918   2.009   2.117
 58 A    59 A    60 A    61 A    62 A    63 A    64 A    65 A                  
  2.119   2.243   2.310   2.341   2.635   2.654   2.698   2.810
 66 A    67 A    68 A    69 A    70 A    71 A    72 A    73 A                  
  3.045   3.063   3.393   3.435   4.105   4.240   4.350   4.422
 74 A    75 A    76 A    77 A    78 A    79 A    80 A    81 A                  
  4.549   4.566   4.577   4.624   4.759   4.851   5.412   7.167
 82 A    83 A    84 A    85 A    86 A    87 A    88 A    89 A                  
  8.209   8.227   8.311  36.586  37.155  49.447 293.890 293.908
 90 A    91 A    92 A    93 A    94 A    95 A    96 A    97 A                  
294.0051028.379
 98 A    99 A                                                                  

 Occupation and symmetry of molecular orbitals

 Point group: C1 (1 irreducible representation).

                           A     All 
 -------------------------------------
 All molecular orbitals:
  - Alpha                  99    99  
  - Beta                   99    99  
 -------------------------------------
 Alpha orbitals:
  - Frozen occupied        11    11  
  - Active occupied        14    14  
  - Active virtual         74    74  
  - Frozen virtual         0     0   
 -------------------------------------
 Beta orbitals:
  - Frozen occupied        11    11  
  - Active occupied        14    14  
  - Active virtual         74    74  
  - Frozen virtual         0     0   
 -------------------------------------

 Import integrals:   CPU 0.00 s  wall 0.00 s

 Import integrals:   CPU 17.76 s  wall 4.99 s

 MP2 amplitudes:   CPU 0.04 s  wall 0.03 s

Running a double precision version
           CCSD T amplitudes will be solved using DIIS.

           Start     Size      MaxIter   EConv     TConv     
           3         7         100       1.00e-07  1.00e-05  
 ------------------------------------------------------------------------------
           Energy (a.u.)   Ediff      Tdiff       Comment
 ------------------------------------------------------------------------------
         -2682.42815610                           
     1   -2682.40442333   2.37e-02   7.19e-01     
     2   -2682.42804712   2.36e-02   9.54e-02     
     3   -2682.42634918   1.70e-03   4.54e-02     
     4   -2682.42885586   2.51e-03   1.46e-02     Switched to DIIS steps.
     5   -2682.42982355   9.68e-04   1.26e-02     
     6   -2682.42988100   5.74e-05   2.45e-03     
     7   -2682.42989362   1.26e-05   1.31e-03     
     8   -2682.42990472   1.11e-05   6.02e-04     
     9   -2682.42991044   5.72e-06   4.59e-04     
    10   -2682.42990951   9.28e-07   1.01e-04     
    11   -2682.42990982   3.08e-07   4.57e-05     
    12   -2682.42990962   1.92e-07   3.05e-05     
    13   -2682.42990965   2.94e-08   9.84e-06     
 ------------------------------------------------------------------------------
         -2682.42990965                           CCSD T converged.

End of double precision
 SCF energy                 = -2681.78824557
 MP2 energy                 = -2682.42815610
 CCSD correlation energy     =    -0.64166408
 CCSD total energy           = -2682.42990965

 CCSD  T1^2 = 0.0138  T2^2 = 0.2215  Leading amplitudes:

 Amplitude    Orbitals with energies
 -0.0294       21 (A) A                  ->    26 (A) A                   
              -0.6487                          0.0256                     
 -0.0294       21 (A) B                  ->    26 (A) B                   
              -0.6487                          0.0256                     
 -0.0254       24 (A) A                  ->    28 (A) A                   
              -0.4196                          0.0640                     
 -0.0254       24 (A) B                  ->    28 (A) B                   
              -0.4196                          0.0640                     

 Amplitude    Orbitals with energies
 -0.0991       22 (A) A      22 (A) B    ->    28 (A) A      28 (A) B     
              -0.6099       -0.6099            0.0640        0.0640       
  0.0991       22 (A) A      22 (A) B    ->    28 (A) B      28 (A) A     
              -0.6099       -0.6099            0.0640        0.0640       
  0.0991       22 (A) B      22 (A) A    ->    28 (A) A      28 (A) B     
              -0.6099       -0.6099            0.0640        0.0640       
 -0.0991       22 (A) B      22 (A) A    ->    28 (A) B      28 (A) A     
              -0.6099       -0.6099            0.0640        0.0640       

 Computing CCSD intemediates for later calculations in double precision
 Finished.

Running a double precision version
           CCSD Lambda amplitudes will be solved using DIIS.
           Start     Size      MaxIter   EConv     LConv     
           3         7         100       1.00e-07  1.00e-05  
 ------------------------------------------------------------------------------
            Enorm      Ldiff       Comment
 ------------------------------------------------------------------------------
     1     5.48e-02   4.10e-02     
     2     1.39e-02   4.28e-03     
     3     5.78e-03   1.83e-03     
     4     3.68e-03   1.14e-03     Switched to DIIS steps.
     5     1.49e-03   7.46e-04     
     6     8.92e-04   2.64e-04     
     7     3.55e-04   8.90e-05     
     8     1.61e-04   5.49e-06     
     9     4.61e-05   1.03e-05     
    10     2.48e-05   1.80e-06     
    11     1.36e-05   3.67e-08     
    12     6.78e-06   7.11e-07     
    13     2.91e-06   1.75e-07     
    14     1.22e-06   1.60e-07     
    15     6.57e-07   5.22e-08     
    16     3.48e-07   2.12e-08     
    17     2.21e-07   1.77e-08     
    18     9.87e-08   1.14e-08     
 ------------------------------------------------------------------------------
                                   CCSD Lambda converged.

 Computing density matrices in double precision...
           Orbital response amplitudes will be solved using DIIS.
           Start     Size      MaxIter   EConv     LConv     
           3         7         100       1.00e-06  1.00e-06  
 ------------------------------------------------------------------------------
            Enorm      Ldiff       Comment
 ------------------------------------------------------------------------------
     1     1.16e-01   1.28e-02     
     2     1.80e-01   4.47e-02     
     3     3.06e-01   7.60e-02     
     4     2.12e-02   1.65e-01     Switched to DIIS steps.
     5     8.45e-03   4.45e-04     
     6     1.90e-03   1.51e-03     
     7     8.38e-04   2.55e-04     
     8     1.55e-04   6.72e-05     
     9     3.04e-05   3.03e-05     
    10     1.27e-05   2.81e-06     
    11     5.42e-06   6.86e-07     
    12     1.08e-06   5.32e-07     
    13     3.85e-07   8.38e-08     
 ------------------------------------------------------------------------------
                                   Orbital response converged.

 Computing density matrices... Done.
 CCSD calculation:   CPU 512.82 s  wall 97.68 s

 Transferring MO TPDM to AO TPDM
 Transferring g2_o1o1o1o1
 Transferring g2_o1o1o1v1
 Transferring g2_o1o1v1v1
 Transferring g2_o1v1o1v1
 Transferring g2_o1v1v1v1
 Transferring g2_v1v1v1v1
 Adding separable TPDM
 Computing TPDM gradient
 --------------------------------------------------------
 2e gradient
  Atom          X               Y               Z
 --------------------------------------------------------
    1        -24.232555        3.391733       -0.000000  
    2          5.224448      -15.172810        0.000000  
    3         19.167058        7.118567       -0.000000  
    4         -0.158951        4.662510        0.000000  
 --------------------------------------------------------
 --------------------------------------------------------
 Final gradient
  Atom          X               Y               Z
 --------------------------------------------------------
    1        -24.232555        3.391733       -0.000000  
    2          5.224448      -15.172810        0.000000  
    3         19.167058        7.118567       -0.000000  
    4         -0.158951        4.662510        0.000000  
 --------------------------------------------------------
 Analytic gradient from two-electron contribution:   CPU 106.71 s  wall 31.57 s

 Total ccman2 time:   CPU 640.48 s  wall 135.44 s


 --------------------------------------------------------------

                    Orbital Energies (a.u.)
 --------------------------------------------------------------

 Alpha MOs
 -- Occupied --
******* -65.164 -58.524 -58.522 -58.522 -15.755 -15.697  -9.843
 -7.457  -7.448  -7.448  -3.196  -3.192  -3.192  -3.182  -3.182
 -1.452  -1.022  -0.935  -0.721  -0.649  -0.610  -0.424  -0.420
 -0.404
 -- Virtual --
  0.026   0.047   0.064   0.098   0.111   0.113   0.137   0.177
  0.184   0.204   0.228   0.241   0.247   0.265   0.298   0.345
  0.546   0.557   0.568   0.618   0.656   0.744   0.758   0.786
  0.796   0.816   0.913   0.938   0.992   1.031   1.044   1.047
  1.128   1.283   1.464   1.469   1.639   1.918   2.009   2.117
  2.119   2.243   2.310   2.341   2.635   2.654   2.698   2.810
  3.045   3.063   3.393   3.435   4.105   4.240   4.350   4.422
  4.549   4.566   4.577   4.624   4.759   4.851   5.412   7.167
  8.209   8.227   8.311  36.586  37.155  49.447 293.890 293.908
294.0051028.379
 --------------------------------------------------------------

          Ground-State Mulliken Net Atomic Charges

     Atom                 Charge (a.u.)
  ----------------------------------------
      1 Br                   -0.188824
      2 N                     0.077533
      3 N                    -0.126284
      4 H                     0.237575
  ----------------------------------------
  Sum of atomic charges =    -0.000000

 -----------------------------------------------------------------
                    Cartesian Multipole Moments
 -----------------------------------------------------------------
    Charge (ESU x 10^10)
                -0.0000
    Dipole Moment (Debye)
         X      -1.1351      Y      -1.8580      Z       0.0000
       Tot       2.1772
    Quadrupole Moments (Debye-Ang)
        XX     -30.7599     XY       2.8658     YY     -29.2798
        XZ      -0.0000     YZ       0.0000     ZZ     -30.4268
    Octopole Moments (Debye-Ang^2)
       XXX      28.2930    XXY      -6.6175    XYY       2.3280
       YYY      -5.5873    XXZ       0.0000    XYZ      -0.0000
       YYZ       0.0000    XZZ       4.3862    YZZ      -0.3934
       ZZZ       0.0000
    Hexadecapole Moments (Debye-Ang^3)
      XXXX    -326.3288   XXXY       6.4795   XXYY     -52.9274
      XYYY       8.4612   YYYY     -53.1889   XXXZ      -0.0000
      XXYZ       0.0000   XYYZ      -0.0000   YYYZ       0.0000
      XXZZ     -54.9229   XYZZ       0.4252   YYZZ     -14.9017
      XZZZ      -0.0000   YZZZ       0.0000   ZZZZ     -34.6814
 -----------------------------------------------------------------
 DrvMan completing analytic gradient of the correlated energy
 Correlated dipole moment
            1
    1  -0.4465660
    2  -0.7309796
    3   0.0000000
 Energy read as -2682.429909654
 Full Analytical Gradient: (in a.u., or Hartree/Bohr)
             1             2             3             4
    1    0.00000487   -0.00061215    0.00058420    0.00002307
    2   -0.00003689   -0.00056724    0.00057873    0.00002540
    3   -0.00000000   -0.00000000    0.00000000   -0.00000000
 Gradient time:  CPU 1.38 s  wall 1.42 s
 ----------------------------------------------------------------
             Standard Nuclear Orientation (Angstroms)
    I     Atom           X                Y                Z
 ----------------------------------------------------------------
    1      Br      0.7194469343    -0.0309223672    -0.0000000000
    2      N      -1.2656772653     0.6052029299     0.0000000000
    3      N      -2.0824148361    -0.2714845931    -0.0000000000
    4      H      -1.7439979907    -1.2467455046    -0.0000000000
 ----------------------------------------------------------------
 Nuclear Repulsion Energy =   142.2051464380 hartrees
 There are       25 alpha and       25 beta electrons

                       Distance Matrix (Angstroms)
             Br(  1)   N (  2)   N (  3)
   N (  2)  2.084556
   N (  3)  2.812170  1.198182
   H (  4)  2.747142  1.912722  1.032308

 Requested basis set is 6-311++G(d,p)
 There are 36 shells and 99 basis functions
 A cutoff of  1.0D-14 yielded    642 shell pairs
 There are      4973 function pairs (      5503 Cartesian)
 Smallest overlap matrix eigenvalue = 2.30E-04
 Guess MOs from SCF MO coefficient file

 -----------------------------------------------------------------------
  General SCF calculation program by
  Eric Jon Sundstrom, Paul Horn, Yuezhi Mao, Dmitri Zuev, Alec White,
  David Stuck, Shaama M.S., Shane Yost, Joonho Lee, David Small,
  Daniel Levine, Susi Lehtola, Hugh Burton, Evgeny Epifanovsky
 -----------------------------------------------------------------------
 Hartree-Fock
 using 6 threads for integral computing
 -------------------------------------------------------
 OpenMP Integral computing Module                
 Release: version 2.0, May 2017, Q-Chem Inc. Pleasanton 
 -------------------------------------------------------
 A restricted SCF calculation will be
 performed using DIIS
 SCF converges when DIIS error is below 1.0e-08
 ---------------------------------------
  Cycle       Energy         DIIS error
 ---------------------------------------
    1   -2681.7880965506      4.14e-05  
    2   -2681.7880985431      1.06e-05  
    3   -2681.7880988006      6.05e-06  
    4   -2681.7880988717      2.02e-06  
    5   -2681.7880988916      1.32e-06  
    6   -2681.7880988968      4.82e-07  
    7   -2681.7880988980      1.94e-07  
    8   -2681.7880988981      5.57e-08  
    9   -2681.7880988981      1.98e-08  
   10   -2681.7880988981      3.14e-09  Convergence criterion met
 ---------------------------------------
 SCF time:   CPU 4.40s  wall 1.00s 
 SCF   energy in the final basis set =    -2681.7880988981
 Total energy in the final basis set =    -2681.7880988981


 ------------------------------------------------------------------------------

   CCMAN2: suite of methods based on coupled cluster
           and equation of motion theories.

   Components:
   * libvmm-1.3-trunk
     by Evgeny Epifanovsky, Ilya Kaliman.
   * libtensor-2.5-trunk
     by Evgeny Epifanovsky, Michael Wormit, Dmitry Zuev, Sam Manzer, 
        Ilya Kaliman.
   * libcc-2.5-trunk
     by Evgeny Epifanovsky, Arik Landau, Tomasz Kus, Kirill Khistyaev, 
        Dmitry Zuev, Prashant Manohar, Xintian Feng, Anna Krylov, 
        Matthew Goldey, Alec White, Thomas Jagau, Kaushik Nanda, 
        Anastasia Gunina, Alexander Kunitsa, Joonho Lee.

   CCMAN original authors:
   Anna I. Krylov, C. David Sherrill, Steven R. Gwaltney,
   Edward F. C. Byrd (2000)
   Sergey V. Levchenko, Lyudmila V. Slipchenko, Tao Wang,
   Ana-Maria C. Cristian (2003)
   Piotr A. Pieniazek, C. Melania Oana, Evgeny Epifanovsky (2007)
   Prashant Manohar (2009)

 ------------------------------------------------------------------------------


 Allocating and initializing 63808MB of RAM...
 Calculation will run on 6 cores.


 Alpha MOs, Restricted
 -- Occupied --                  
-490.03  -65.16  -58.52  -58.52  -58.52  -15.75  -15.70   -9.84
  1 A     2 A     3 A     4 A     5 A     6 A     7 A     8 A                  
 -7.457  -7.448  -7.448  -3.196  -3.193  -3.193  -3.182  -3.182
  9 A    10 A    11 A    12 A    13 A    14 A    15 A    16 A                  
 -1.451  -1.022  -0.935  -0.720  -0.648  -0.609  -0.424  -0.420
 17 A    18 A    19 A    20 A    21 A    22 A    23 A    24 A                  
 -0.404
 25 A                                                                          
 -- Virtual --                   
  0.026   0.047   0.064   0.097   0.111   0.113   0.137   0.177
 26 A    27 A    28 A    29 A    30 A    31 A    32 A    33 A                  
  0.185   0.204   0.228   0.241   0.247   0.265   0.298   0.345
 34 A    35 A    36 A    37 A    38 A    39 A    40 A    41 A                  
  0.546   0.557   0.568   0.617   0.656   0.744   0.758   0.786
 42 A    43 A    44 A    45 A    46 A    47 A    48 A    49 A                  
  0.796   0.816   0.913   0.939   0.992   1.031   1.044   1.047
 50 A    51 A    52 A    53 A    54 A    55 A    56 A    57 A                  
  1.128   1.283   1.464   1.469   1.640   1.918   2.009   2.117
 58 A    59 A    60 A    61 A    62 A    63 A    64 A    65 A                  
  2.119   2.243   2.310   2.341   2.634   2.653   2.697   2.810
 66 A    67 A    68 A    69 A    70 A    71 A    72 A    73 A                  
  3.045   3.061   3.392   3.434   4.105   4.240   4.349   4.421
 74 A    75 A    76 A    77 A    78 A    79 A    80 A    81 A                  
  4.549   4.565   4.576   4.624   4.758   4.851   5.413   7.167
 82 A    83 A    84 A    85 A    86 A    87 A    88 A    89 A                  
  8.209   8.227   8.311  36.587  37.149  49.447 293.889 293.908
 90 A    91 A    92 A    93 A    94 A    95 A    96 A    97 A                  
294.0051028.379
 98 A    99 A                                                                  

 Beta MOs, Restricted
 -- Occupied --                  
-490.03  -65.16  -58.52  -58.52  -58.52  -15.75  -15.70   -9.84
  1 A     2 A     3 A     4 A     5 A     6 A     7 A     8 A                  
 -7.457  -7.448  -7.448  -3.196  -3.193  -3.193  -3.182  -3.182
  9 A    10 A    11 A    12 A    13 A    14 A    15 A    16 A                  
 -1.451  -1.022  -0.935  -0.720  -0.648  -0.609  -0.424  -0.420
 17 A    18 A    19 A    20 A    21 A    22 A    23 A    24 A                  
 -0.404
 25 A                                                                          
 -- Virtual --                   
  0.026   0.047   0.064   0.097   0.111   0.113   0.137   0.177
 26 A    27 A    28 A    29 A    30 A    31 A    32 A    33 A                  
  0.185   0.204   0.228   0.241   0.247   0.265   0.298   0.345
 34 A    35 A    36 A    37 A    38 A    39 A    40 A    41 A                  
  0.546   0.557   0.568   0.617   0.656   0.744   0.758   0.786
 42 A    43 A    44 A    45 A    46 A    47 A    48 A    49 A                  
  0.796   0.816   0.913   0.939   0.992   1.031   1.044   1.047
 50 A    51 A    52 A    53 A    54 A    55 A    56 A    57 A                  
  1.128   1.283   1.464   1.469   1.640   1.918   2.009   2.117
 58 A    59 A    60 A    61 A    62 A    63 A    64 A    65 A                  
  2.119   2.243   2.310   2.341   2.634   2.653   2.697   2.810
 66 A    67 A    68 A    69 A    70 A    71 A    72 A    73 A                  
  3.045   3.061   3.392   3.434   4.105   4.240   4.349   4.421
 74 A    75 A    76 A    77 A    78 A    79 A    80 A    81 A                  
  4.549   4.565   4.576   4.624   4.758   4.851   5.413   7.167
 82 A    83 A    84 A    85 A    86 A    87 A    88 A    89 A                  
  8.209   8.227   8.311  36.587  37.149  49.447 293.889 293.908
 90 A    91 A    92 A    93 A    94 A    95 A    96 A    97 A                  
294.0051028.379
 98 A    99 A                                                                  

 Occupation and symmetry of molecular orbitals

 Point group: C1 (1 irreducible representation).

                           A     All 
 -------------------------------------
 All molecular orbitals:
  - Alpha                  99    99  
  - Beta                   99    99  
 -------------------------------------
 Alpha orbitals:
  - Frozen occupied        11    11  
  - Active occupied        14    14  
  - Active virtual         74    74  
  - Frozen virtual         0     0   
 -------------------------------------
 Beta orbitals:
  - Frozen occupied        11    11  
  - Active occupied        14    14  
  - Active virtual         74    74  
  - Frozen virtual         0     0   
 -------------------------------------

 Import integrals:   CPU 0.00 s  wall 0.00 s

 Import integrals:   CPU 18.39 s  wall 4.84 s

 MP2 amplitudes:   CPU 0.07 s  wall 0.04 s

Running a double precision version
           CCSD T amplitudes will be solved using DIIS.

           Start     Size      MaxIter   EConv     TConv     
           3         7         100       1.00e-07  1.00e-05  
 ------------------------------------------------------------------------------
           Energy (a.u.)   Ediff      Tdiff       Comment
 ------------------------------------------------------------------------------
         -2682.42816242                           
     1   -2682.40438167   2.38e-02   7.19e-01     
     2   -2682.42804429   2.37e-02   9.55e-02     
     3   -2682.42633943   1.70e-03   4.55e-02     
     4   -2682.42885168   2.51e-03   1.46e-02     Switched to DIIS steps.
     5   -2682.42982223   9.71e-04   1.26e-02     
     6   -2682.42988006   5.78e-05   2.46e-03     
     7   -2682.42989287   1.28e-05   1.31e-03     
     8   -2682.42990405   1.12e-05   6.05e-04     
     9   -2682.42990981   5.75e-06   4.60e-04     
    10   -2682.42990887   9.36e-07   1.01e-04     
    11   -2682.42990918   3.06e-07   4.56e-05     
    12   -2682.42990898   1.93e-07   3.04e-05     
    13   -2682.42990901   2.98e-08   9.87e-06     
 ------------------------------------------------------------------------------
         -2682.42990901                           CCSD T converged.

End of double precision
 SCF energy                 = -2681.78809890
 MP2 energy                 = -2682.42816242
 CCSD correlation energy     =    -0.64181011
 CCSD total energy           = -2682.42990901

 CCSD  T1^2 = 0.0138  T2^2 = 0.2217  Leading amplitudes:

 Amplitude    Orbitals with energies
 -0.0294       21 (A) A                  ->    26 (A) A                   
              -0.6482                          0.0257                     
 -0.0294       21 (A) B                  ->    26 (A) B                   
              -0.6482                          0.0257                     
 -0.0255       24 (A) A                  ->    28 (A) A                   
              -0.4198                          0.0637                     
 -0.0255       24 (A) B                  ->    28 (A) B                   
              -0.4198                          0.0637                     

 Amplitude    Orbitals with energies
 -0.0995       22 (A) A      22 (A) B    ->    28 (A) A      28 (A) B     
              -0.6091       -0.6091            0.0637        0.0637       
  0.0995       22 (A) A      22 (A) B    ->    28 (A) B      28 (A) A     
              -0.6091       -0.6091            0.0637        0.0637       
  0.0995       22 (A) B      22 (A) A    ->    28 (A) A      28 (A) B     
              -0.6091       -0.6091            0.0637        0.0637       
 -0.0995       22 (A) B      22 (A) A    ->    28 (A) B      28 (A) A     
              -0.6091       -0.6091            0.0637        0.0637       

 Computing CCSD intemediates for later calculations in double precision
 Finished.

Running a double precision version
           CCSD Lambda amplitudes will be solved using DIIS.
           Start     Size      MaxIter   EConv     LConv     
           3         7         100       1.00e-07  1.00e-05  
 ------------------------------------------------------------------------------
            Enorm      Ldiff       Comment
 ------------------------------------------------------------------------------
     1     5.48e-02   4.10e-02     
     2     1.39e-02   4.28e-03     
     3     5.79e-03   1.84e-03     
     4     3.69e-03   1.14e-03     Switched to DIIS steps.
     5     1.50e-03   7.48e-04     
     6     8.93e-04   2.65e-04     
     7     3.55e-04   8.96e-05     
     8     1.61e-04   5.45e-06     
     9     4.61e-05   1.02e-05     
    10     2.48e-05   1.81e-06     
    11     1.36e-05   4.41e-08     
    12     6.78e-06   7.08e-07     
    13     2.91e-06   1.73e-07     
    14     1.22e-06   1.60e-07     
    15     6.57e-07   5.28e-08     
    16     3.48e-07   2.15e-08     
    17     2.21e-07   1.79e-08     
    18     9.87e-08   1.16e-08     
 ------------------------------------------------------------------------------
                                   CCSD Lambda converged.

 Computing density matrices in double precision...
           Orbital response amplitudes will be solved using DIIS.
           Start     Size      MaxIter   EConv     LConv     
           3         7         100       1.00e-06  1.00e-06  
 ------------------------------------------------------------------------------
            Enorm      Ldiff       Comment
 ------------------------------------------------------------------------------
     1     1.16e-01   1.27e-02     
     2     1.80e-01   4.48e-02     
     3     3.06e-01   7.61e-02     
     4     2.13e-02   1.65e-01     Switched to DIIS steps.
     5     8.51e-03   4.40e-04     
     6     1.90e-03   1.52e-03     
     7     8.37e-04   2.52e-04     
     8     1.56e-04   6.79e-05     
     9     3.07e-05   3.02e-05     
    10     1.28e-05   2.82e-06     
    11     5.46e-06   6.93e-07     
    12     1.08e-06   5.30e-07     
    13     3.86e-07   8.36e-08     
 ------------------------------------------------------------------------------
                                   Orbital response converged.

 Computing density matrices... Done.
 CCSD calculation:   CPU 513.07 s  wall 98.03 s

 Transferring MO TPDM to AO TPDM
 Transferring g2_o1o1o1o1
 Transferring g2_o1o1o1v1
 Transferring g2_o1o1v1v1
 Transferring g2_o1v1o1v1
 Transferring g2_o1v1v1v1
 Transferring g2_v1v1v1v1
 Adding separable TPDM
 Computing TPDM gradient
 --------------------------------------------------------
 2e gradient
  Atom          X               Y               Z
 --------------------------------------------------------
    1        -24.243493        3.406534       -0.000000  
    2          5.248005      -15.174381        0.000000  
    3         19.151188        7.106409       -0.000000  
    4         -0.155700        4.661438        0.000000  
 --------------------------------------------------------
 --------------------------------------------------------
 Final gradient
  Atom          X               Y               Z
 --------------------------------------------------------
    1        -24.243493        3.406534       -0.000000  
    2          5.248005      -15.174381        0.000000  
    3         19.151188        7.106409       -0.000000  
    4         -0.155700        4.661438        0.000000  
 --------------------------------------------------------
 Analytic gradient from two-electron contribution:   CPU 105.35 s  wall 33.32 s

 Total ccman2 time:   CPU 640.63 s  wall 137.70 s


 --------------------------------------------------------------

                    Orbital Energies (a.u.)
 --------------------------------------------------------------

 Alpha MOs
 -- Occupied --
******* -65.164 -58.524 -58.522 -58.522 -15.755 -15.697  -9.843
 -7.457  -7.448  -7.448  -3.196  -3.193  -3.193  -3.182  -3.182
 -1.451  -1.022  -0.935  -0.720  -0.648  -0.609  -0.424  -0.420
 -0.404
 -- Virtual --
  0.026   0.047   0.064   0.097   0.111   0.113   0.137   0.177
  0.185   0.204   0.228   0.241   0.247   0.265   0.298   0.345
  0.546   0.557   0.568   0.617   0.656   0.744   0.758   0.786
  0.796   0.816   0.913   0.939   0.992   1.031   1.044   1.047
  1.128   1.283   1.464   1.469   1.640   1.918   2.009   2.117
  2.119   2.243   2.310   2.341   2.634   2.653   2.697   2.810
  3.045   3.061   3.392   3.434   4.105   4.240   4.349   4.421
  4.549   4.565   4.576   4.624   4.758   4.851   5.413   7.167
  8.209   8.227   8.311  36.587  37.149  49.447 293.889 293.908
294.0051028.379
 --------------------------------------------------------------

          Ground-State Mulliken Net Atomic Charges

     Atom                 Charge (a.u.)
  ----------------------------------------
      1 Br                   -0.187884
      2 N                     0.077341
      3 N                    -0.126835
      4 H                     0.237379
  ----------------------------------------
  Sum of atomic charges =    -0.000000

 -----------------------------------------------------------------
                    Cartesian Multipole Moments
 -----------------------------------------------------------------
    Charge (ESU x 10^10)
                -0.0000
    Dipole Moment (Debye)
         X      -1.1209      Y      -1.8580      Z       0.0000
       Tot       2.1700
    Quadrupole Moments (Debye-Ang)
        XX     -30.7796     XY       2.8635     YY     -29.2811
        XZ      -0.0000     YZ       0.0000     ZZ     -30.4278
    Octopole Moments (Debye-Ang^2)
       XXX      28.3672    XXY      -6.6268    XYY       2.3359
       YYY      -5.6079    XXZ       0.0000    XYZ      -0.0000
       YYZ       0.0000    XZZ       4.3940    YZZ      -0.3998
       ZZZ       0.0000
    Hexadecapole Moments (Debye-Ang^3)
      XXXX    -326.4386   XXXY       6.4863   XXYY     -52.9304
      XYYY       8.4719   YYYY     -53.2288   XXXZ      -0.0000
      XXYZ       0.0000   XYYZ      -0.0000   YYYZ       0.0000
      XXZZ     -54.9257   XYZZ       0.4289   YYZZ     -14.9068
      XZZZ      -0.0000   YZZZ       0.0000   ZZZZ     -34.6775
 -----------------------------------------------------------------
 DrvMan completing analytic gradient of the correlated energy
 Correlated dipole moment
            1
    1  -0.4410035
    2  -0.7310116
    3   0.0000000
 Energy read as -2682.429909013
 Full Analytical Gradient: (in a.u., or Hartree/Bohr)
             1             2             3             4
    1    0.00009272    0.00065922   -0.00066292   -0.00008902
    2   -0.00009687    0.00119774   -0.00104216   -0.00005870
    3   -0.00000000   -0.00000000    0.00000000   -0.00000000
 Gradient time:  CPU 1.46 s  wall 1.51 s
 ----------------------------------------------------------------
             Standard Nuclear Orientation (Angstroms)
    I     Atom           X                Y                Z
 ----------------------------------------------------------------
    1      Br      0.7194469343    -0.0309223672    -0.0000000000
    2      N      -1.2656772653     0.6032029299     0.0000000000
    3      N      -2.0824148361    -0.2714845931    -0.0000000000
    4      H      -1.7439979907    -1.2467455046    -0.0000000000
 ----------------------------------------------------------------
 Nuclear Repulsion Energy =   142.2517465443 hartrees
 There are       25 alpha and       25 beta electrons

                       Distance Matrix (Angstroms)
             Br(  1)   N (  2)   N (  3)
   N (  2)  2.083946
   N (  3)  2.812170  1.196720
   H (  4)  2.747142  1.910785  1.032308

 Requested basis set is 6-311++G(d,p)
 There are 36 shells and 99 basis functions
 A cutoff of  1.0D-14 yielded    642 shell pairs
 There are      4973 function pairs (      5503 Cartesian)
 Smallest overlap matrix eigenvalue = 2.28E-04
 Guess MOs from SCF MO coefficient file

 -----------------------------------------------------------------------
  General SCF calculation program by
  Eric Jon Sundstrom, Paul Horn, Yuezhi Mao, Dmitri Zuev, Alec White,
  David Stuck, Shaama M.S., Shane Yost, Joonho Lee, David Small,
  Daniel Levine, Susi Lehtola, Hugh Burton, Evgeny Epifanovsky
 -----------------------------------------------------------------------
 Hartree-Fock
 using 6 threads for integral computing
 -------------------------------------------------------
 OpenMP Integral computing Module                
 Release: version 2.0, May 2017, Q-Chem Inc. Pleasanton 
 -------------------------------------------------------
 A restricted SCF calculation will be
 performed using DIIS
 SCF converges when DIIS error is below 1.0e-08
 ---------------------------------------
  Cycle       Energy         DIIS error
 ---------------------------------------
    1   -2681.7882816553      4.69e-05  
    2   -2681.7882841673      1.32e-05  
    3   -2681.7882844740      7.67e-06  
    4   -2681.7882845681      2.36e-06  
    5   -2681.7882845883      1.40e-06  
    6   -2681.7882845952      5.39e-07  
    7   -2681.7882845967      2.75e-07  
    8   -2681.7882845968      4.65e-08  
    9   -2681.7882845968      1.71e-08  
   10   -2681.7882845968      4.18e-09  Convergence criterion met
 ---------------------------------------
 SCF time:   CPU 4.48s  wall 2.00s 
 SCF   energy in the final basis set =    -2681.7882845968
 Total energy in the final basis set =    -2681.7882845968


 ------------------------------------------------------------------------------

   CCMAN2: suite of methods based on coupled cluster
           and equation of motion theories.

   Components:
   * libvmm-1.3-trunk
     by Evgeny Epifanovsky, Ilya Kaliman.
   * libtensor-2.5-trunk
     by Evgeny Epifanovsky, Michael Wormit, Dmitry Zuev, Sam Manzer, 
        Ilya Kaliman.
   * libcc-2.5-trunk
     by Evgeny Epifanovsky, Arik Landau, Tomasz Kus, Kirill Khistyaev, 
        Dmitry Zuev, Prashant Manohar, Xintian Feng, Anna Krylov, 
        Matthew Goldey, Alec White, Thomas Jagau, Kaushik Nanda, 
        Anastasia Gunina, Alexander Kunitsa, Joonho Lee.

   CCMAN original authors:
   Anna I. Krylov, C. David Sherrill, Steven R. Gwaltney,
   Edward F. C. Byrd (2000)
   Sergey V. Levchenko, Lyudmila V. Slipchenko, Tao Wang,
   Ana-Maria C. Cristian (2003)
   Piotr A. Pieniazek, C. Melania Oana, Evgeny Epifanovsky (2007)
   Prashant Manohar (2009)

 ------------------------------------------------------------------------------


 Allocating and initializing 63808MB of RAM...
 Calculation will run on 6 cores.


 Alpha MOs, Restricted
 -- Occupied --                  
-490.03  -65.16  -58.52  -58.52  -58.52  -15.75  -15.70   -9.84
  1 A     2 A     3 A     4 A     5 A     6 A     7 A     8 A                  
 -7.457  -7.448  -7.448  -3.196  -3.192  -3.192  -3.182  -3.182
  9 A    10 A    11 A    12 A    13 A    14 A    15 A    16 A                  
 -1.452  -1.022  -0.935  -0.721  -0.649  -0.610  -0.424  -0.420
 17 A    18 A    19 A    20 A    21 A    22 A    23 A    24 A                  
 -0.404
 25 A                                                                          
 -- Virtual --                   
  0.026   0.047   0.064   0.098   0.111   0.113   0.137   0.177
 26 A    27 A    28 A    29 A    30 A    31 A    32 A    33 A                  
  0.184   0.204   0.228   0.241   0.247   0.265   0.298   0.345
 34 A    35 A    36 A    37 A    38 A    39 A    40 A    41 A                  
  0.546   0.557   0.568   0.618   0.656   0.744   0.758   0.786
 42 A    43 A    44 A    45 A    46 A    47 A    48 A    49 A                  
  0.796   0.816   0.913   0.938   0.992   1.031   1.044   1.047
 50 A    51 A    52 A    53 A    54 A    55 A    56 A    57 A                  
  1.128   1.283   1.464   1.469   1.639   1.918   2.009   2.118
 58 A    59 A    60 A    61 A    62 A    63 A    64 A    65 A                  
  2.119   2.243   2.310   2.341   2.635   2.654   2.698   2.811
 66 A    67 A    68 A    69 A    70 A    71 A    72 A    73 A                  
  3.046   3.063   3.393   3.435   4.105   4.240   4.350   4.422
 74 A    75 A    76 A    77 A    78 A    79 A    80 A    81 A                  
  4.549   4.565   4.577   4.624   4.760   4.852   5.412   7.167
 82 A    83 A    84 A    85 A    86 A    87 A    88 A    89 A                  
  8.209   8.227   8.311  36.587  37.155  49.447 293.890 293.908
 90 A    91 A    92 A    93 A    94 A    95 A    96 A    97 A                  
294.0051028.379
 98 A    99 A                                                                  

 Beta MOs, Restricted
 -- Occupied --                  
-490.03  -65.16  -58.52  -58.52  -58.52  -15.75  -15.70   -9.84
  1 A     2 A     3 A     4 A     5 A     6 A     7 A     8 A                  
 -7.457  -7.448  -7.448  -3.196  -3.192  -3.192  -3.182  -3.182
  9 A    10 A    11 A    12 A    13 A    14 A    15 A    16 A                  
 -1.452  -1.022  -0.935  -0.721  -0.649  -0.610  -0.424  -0.420
 17 A    18 A    19 A    20 A    21 A    22 A    23 A    24 A                  
 -0.404
 25 A                                                                          
 -- Virtual --                   
  0.026   0.047   0.064   0.098   0.111   0.113   0.137   0.177
 26 A    27 A    28 A    29 A    30 A    31 A    32 A    33 A                  
  0.184   0.204   0.228   0.241   0.247   0.265   0.298   0.345
 34 A    35 A    36 A    37 A    38 A    39 A    40 A    41 A                  
  0.546   0.557   0.568   0.618   0.656   0.744   0.758   0.786
 42 A    43 A    44 A    45 A    46 A    47 A    48 A    49 A                  
  0.796   0.816   0.913   0.938   0.992   1.031   1.044   1.047
 50 A    51 A    52 A    53 A    54 A    55 A    56 A    57 A                  
  1.128   1.283   1.464   1.469   1.639   1.918   2.009   2.118
 58 A    59 A    60 A    61 A    62 A    63 A    64 A    65 A                  
  2.119   2.243   2.310   2.341   2.635   2.654   2.698   2.811
 66 A    67 A    68 A    69 A    70 A    71 A    72 A    73 A                  
  3.046   3.063   3.393   3.435   4.105   4.240   4.350   4.422
 74 A    75 A    76 A    77 A    78 A    79 A    80 A    81 A                  
  4.549   4.565   4.577   4.624   4.760   4.852   5.412   7.167
 82 A    83 A    84 A    85 A    86 A    87 A    88 A    89 A                  
  8.209   8.227   8.311  36.587  37.155  49.447 293.890 293.908
 90 A    91 A    92 A    93 A    94 A    95 A    96 A    97 A                  
294.0051028.379
 98 A    99 A                                                                  

 Occupation and symmetry of molecular orbitals

 Point group: C1 (1 irreducible representation).

                           A     All 
 -------------------------------------
 All molecular orbitals:
  - Alpha                  99    99  
  - Beta                   99    99  
 -------------------------------------
 Alpha orbitals:
  - Frozen occupied        11    11  
  - Active occupied        14    14  
  - Active virtual         74    74  
  - Frozen virtual         0     0   
 -------------------------------------
 Beta orbitals:
  - Frozen occupied        11    11  
  - Active occupied        14    14  
  - Active virtual         74    74  
  - Frozen virtual         0     0   
 -------------------------------------

 Import integrals:   CPU 0.00 s  wall 0.00 s

 Import integrals:   CPU 16.57 s  wall 5.26 s

 MP2 amplitudes:   CPU 0.04 s  wall 0.03 s

Running a double precision version
           CCSD T amplitudes will be solved using DIIS.

           Start     Size      MaxIter   EConv     TConv     
           3         7         100       1.00e-07  1.00e-05  
 ------------------------------------------------------------------------------
           Energy (a.u.)   Ediff      Tdiff       Comment
 ------------------------------------------------------------------------------
         -2682.42814150                           
     1   -2682.40443981   2.37e-02   7.18e-01     
     2   -2682.42804431   2.36e-02   9.53e-02     
     3   -2682.42635326   1.69e-03   4.54e-02     
     4   -2682.42885647   2.50e-03   1.46e-02     Switched to DIIS steps.
     5   -2682.42982324   9.67e-04   1.26e-02     
     6   -2682.42988056   5.73e-05   2.45e-03     
     7   -2682.42989321   1.26e-05   1.31e-03     
     8   -2682.42990430   1.11e-05   6.02e-04     
     9   -2682.42990998   5.68e-06   4.58e-04     
    10   -2682.42990906   9.22e-07   1.00e-04     
    11   -2682.42990936   3.04e-07   4.54e-05     
    12   -2682.42990917   1.91e-07   3.02e-05     
    13   -2682.42990920   2.92e-08   9.77e-06     
 ------------------------------------------------------------------------------
         -2682.42990920                           CCSD T converged.

End of double precision
 SCF energy                 = -2681.78828460
 MP2 energy                 = -2682.42814150
 CCSD correlation energy     =    -0.64162461
 CCSD total energy           = -2682.42990920

 CCSD  T1^2 = 0.0137  T2^2 = 0.2215  Leading amplitudes:

 Amplitude    Orbitals with energies
 -0.0293       21 (A) A                  ->    26 (A) A                   
              -0.6486                          0.0258                     
 -0.0293       21 (A) B                  ->    26 (A) B                   
              -0.6486                          0.0258                     
 -0.0254       24 (A) A                  ->    28 (A) A                   
              -0.4197                          0.0641                     
 -0.0254       24 (A) B                  ->    28 (A) B                   
              -0.4197                          0.0641                     

 Amplitude    Orbitals with energies
 -0.0990       22 (A) A      22 (A) B    ->    28 (A) A      28 (A) B     
              -0.6098       -0.6098            0.0641        0.0641       
  0.0990       22 (A) A      22 (A) B    ->    28 (A) B      28 (A) A     
              -0.6098       -0.6098            0.0641        0.0641       
  0.0990       22 (A) B      22 (A) A    ->    28 (A) A      28 (A) B     
              -0.6098       -0.6098            0.0641        0.0641       
 -0.0990       22 (A) B      22 (A) A    ->    28 (A) B      28 (A) A     
              -0.6098       -0.6098            0.0641        0.0641       

 Computing CCSD intemediates for later calculations in double precision
 Finished.

Running a double precision version
           CCSD Lambda amplitudes will be solved using DIIS.
           Start     Size      MaxIter   EConv     LConv     
           3         7         100       1.00e-07  1.00e-05  
 ------------------------------------------------------------------------------
            Enorm      Ldiff       Comment
 ------------------------------------------------------------------------------
     1     5.47e-02   4.09e-02     
     2     1.39e-02   4.28e-03     
     3     5.77e-03   1.83e-03     
     4     3.68e-03   1.13e-03     Switched to DIIS steps.
     5     1.49e-03   7.45e-04     
     6     8.90e-04   2.63e-04     
     7     3.53e-04   8.88e-05     
     8     1.60e-04   5.50e-06     
     9     4.58e-05   1.02e-05     
    10     2.46e-05   1.79e-06     
    11     1.34e-05   4.14e-08     
    12     6.72e-06   6.98e-07     
    13     2.88e-06   1.71e-07     
    14     1.21e-06   1.58e-07     
    15     6.51e-07   5.17e-08     
    16     3.45e-07   2.10e-08     
    17     2.19e-07   1.75e-08     
    18     9.76e-08   1.13e-08     
 ------------------------------------------------------------------------------
                                   CCSD Lambda converged.

 Computing density matrices in double precision...
           Orbital response amplitudes will be solved using DIIS.
           Start     Size      MaxIter   EConv     LConv     
           3         7         100       1.00e-06  1.00e-06  
 ------------------------------------------------------------------------------
            Enorm      Ldiff       Comment
 ------------------------------------------------------------------------------
     1     1.16e-01   1.26e-02     
     2     1.79e-01   4.44e-02     
     3     3.05e-01   7.53e-02     
     4     2.11e-02   1.64e-01     Switched to DIIS steps.
     5     8.42e-03   4.38e-04     
     6     1.90e-03   1.50e-03     
     7     8.36e-04   2.54e-04     
     8     1.55e-04   6.75e-05     
     9     3.03e-05   3.02e-05     
    10     1.26e-05   2.79e-06     
    11     5.39e-06   6.84e-07     
    12     1.07e-06   5.26e-07     
    13     3.84e-07   8.30e-08     
 ------------------------------------------------------------------------------
                                   Orbital response converged.

 Computing density matrices... Done.
 CCSD calculation:   CPU 513.16 s  wall 98.40 s

 Transferring MO TPDM to AO TPDM
 Transferring g2_o1o1o1o1
 Transferring g2_o1o1o1v1
 Transferring g2_o1o1v1v1
 Transferring g2_o1v1o1v1
 Transferring g2_o1v1v1v1
 Transferring g2_v1v1v1v1
 Adding separable TPDM
 Computing TPDM gradient
 --------------------------------------------------------
 2e gradient
  Atom          X               Y               Z
 --------------------------------------------------------
    1        -24.249944        3.389536       -0.000000  
    2          5.228595      -15.153888        0.000000  
    3         19.179889        7.103632       -0.000000  
    4         -0.158540        4.660720        0.000000  
 --------------------------------------------------------
 --------------------------------------------------------
 Final gradient
  Atom          X               Y               Z
 --------------------------------------------------------
    1        -24.249944        3.389536       -0.000000  
    2          5.228595      -15.153888        0.000000  
    3         19.179889        7.103632       -0.000000  
    4         -0.158540        4.660720        0.000000  
 --------------------------------------------------------
 Analytic gradient from two-electron contribution:   CPU 96.07 s  wall 26.12 s

 Total ccman2 time:   CPU 628.57 s  wall 130.93 s


 --------------------------------------------------------------

                    Orbital Energies (a.u.)
 --------------------------------------------------------------

 Alpha MOs
 -- Occupied --
******* -65.164 -58.524 -58.522 -58.522 -15.755 -15.697  -9.843
 -7.457  -7.448  -7.448  -3.196  -3.192  -3.192  -3.182  -3.182
 -1.452  -1.022  -0.935  -0.721  -0.649  -0.610  -0.424  -0.420
 -0.404
 -- Virtual --
  0.026   0.047   0.064   0.098   0.111   0.113   0.137   0.177
  0.184   0.204   0.228   0.241   0.247   0.265   0.298   0.345
  0.546   0.557   0.568   0.618   0.656   0.744   0.758   0.786
  0.796   0.816   0.913   0.938   0.992   1.031   1.044   1.047
  1.128   1.283   1.464   1.469   1.639   1.918   2.009   2.118
  2.119   2.243   2.310   2.341   2.635   2.654   2.698   2.811
  3.046   3.063   3.393   3.435   4.105   4.240   4.350   4.422
  4.549   4.565   4.577   4.624   4.760   4.852   5.412   7.167
  8.209   8.227   8.311  36.587  37.155  49.447 293.890 293.908
294.0051028.379
 --------------------------------------------------------------

          Ground-State Mulliken Net Atomic Charges

     Atom                 Charge (a.u.)
  ----------------------------------------
      1 Br                   -0.188196
      2 N                     0.077112
      3 N                    -0.126137
      4 H                     0.237221
  ----------------------------------------
  Sum of atomic charges =     0.000000

 -----------------------------------------------------------------
                    Cartesian Multipole Moments
 -----------------------------------------------------------------
    Charge (ESU x 10^10)
                 0.0000
    Dipole Moment (Debye)
         X      -1.1279      Y      -1.8581      Z      -0.0000
       Tot       2.1736
    Quadrupole Moments (Debye-Ang)
        XX     -30.7645     XY       2.8675     YY     -29.2834
        XZ      -0.0000     YZ       0.0000     ZZ     -30.4242
    Octopole Moments (Debye-Ang^2)
       XXX      28.3061    XXY      -6.6084    XYY       2.3294
       YYY      -5.5669    XXZ       0.0000    XYZ       0.0000
       YYZ      -0.0000    XZZ       4.3843    YZZ      -0.3881
       ZZZ      -0.0000
    Hexadecapole Moments (Debye-Ang^3)
      XXXX    -326.2551   XXXY       6.4542   XXYY     -52.9175
      XYYY       8.4255   YYYY     -53.1595   XXXZ      -0.0000
      XXYZ       0.0000   XYYZ       0.0000   YYYZ       0.0000
      XXZZ     -54.9086   XYZZ       0.4163   YYZZ     -14.8950
      XZZZ       0.0000   YZZZ       0.0000   ZZZZ     -34.6726
 -----------------------------------------------------------------
 DrvMan completing analytic gradient of the correlated energy
 Correlated dipole moment
            1
    1  -0.4437361
    2  -0.7310216
    3  -0.0000000
 Energy read as -2682.429909202
 Full Analytical Gradient: (in a.u., or Hartree/Bohr)
             1             2             3             4
    1   -0.00008840   -0.00057246    0.00056284    0.00009802
    2    0.00008874   -0.00110051    0.00091572    0.00009606
    3    0.00000000   -0.00000000    0.00000000   -0.00000000
 Gradient time:  CPU 1.44 s  wall 1.46 s
 ----------------------------------------------------------------
             Standard Nuclear Orientation (Angstroms)
    I     Atom           X                Y                Z
 ----------------------------------------------------------------
    1      Br      0.7194469343    -0.0309223672    -0.0000000000
    2      N      -1.2656772653     0.6042029299     0.0010000000
    3      N      -2.0824148361    -0.2714845931    -0.0000000000
    4      H      -1.7439979907    -1.2467455046    -0.0000000000
 ----------------------------------------------------------------
 Nuclear Repulsion Energy =   142.2284316370 hartrees
 There are       25 alpha and       25 beta electrons

                       Distance Matrix (Angstroms)
             Br(  1)   N (  2)   N (  3)
   N (  2)  2.084251
   N (  3)  2.812170  1.197451
   H (  4)  2.747142  1.911754  1.032308

 Requested basis set is 6-311++G(d,p)
 There are 36 shells and 99 basis functions
 A cutoff of  1.0D-14 yielded    642 shell pairs
 There are      4973 function pairs (      5503 Cartesian)
 Smallest overlap matrix eigenvalue = 2.29E-04
 Guess MOs from SCF MO coefficient file

 -----------------------------------------------------------------------
  General SCF calculation program by
  Eric Jon Sundstrom, Paul Horn, Yuezhi Mao, Dmitri Zuev, Alec White,
  David Stuck, Shaama M.S., Shane Yost, Joonho Lee, David Small,
  Daniel Levine, Susi Lehtola, Hugh Burton, Evgeny Epifanovsky
 -----------------------------------------------------------------------
 Hartree-Fock
 using 6 threads for integral computing
 -------------------------------------------------------
 OpenMP Integral computing Module                
 Release: version 2.0, May 2017, Q-Chem Inc. Pleasanton 
 -------------------------------------------------------
 A restricted SCF calculation will be
 performed using DIIS
 SCF converges when DIIS error is below 1.0e-08
 ---------------------------------------
  Cycle       Energy         DIIS error
 ---------------------------------------
    1   -2681.7881913551      2.97e-05  
    2   -2681.7881925634      8.41e-06  
    3   -2681.7881927222      4.77e-06  
    4   -2681.7881927635      1.66e-06  
    5   -2681.7881927742      9.51e-07  
    6   -2681.7881927775      3.75e-07  
    7   -2681.7881927783      1.74e-07  
    8   -2681.7881927783      4.13e-08  
    9   -2681.7881927784      1.73e-08  
   10   -2681.7881927783      5.86e-09  Convergence criterion met
 ---------------------------------------
 SCF time:   CPU 4.41s  wall 1.00s 
 SCF   energy in the final basis set =    -2681.7881927783
 Total energy in the final basis set =    -2681.7881927783


 ------------------------------------------------------------------------------

   CCMAN2: suite of methods based on coupled cluster
           and equation of motion theories.

   Components:
   * libvmm-1.3-trunk
     by Evgeny Epifanovsky, Ilya Kaliman.
   * libtensor-2.5-trunk
     by Evgeny Epifanovsky, Michael Wormit, Dmitry Zuev, Sam Manzer, 
        Ilya Kaliman.
   * libcc-2.5-trunk
     by Evgeny Epifanovsky, Arik Landau, Tomasz Kus, Kirill Khistyaev, 
        Dmitry Zuev, Prashant Manohar, Xintian Feng, Anna Krylov, 
        Matthew Goldey, Alec White, Thomas Jagau, Kaushik Nanda, 
        Anastasia Gunina, Alexander Kunitsa, Joonho Lee.

   CCMAN original authors:
   Anna I. Krylov, C. David Sherrill, Steven R. Gwaltney,
   Edward F. C. Byrd (2000)
   Sergey V. Levchenko, Lyudmila V. Slipchenko, Tao Wang,
   Ana-Maria C. Cristian (2003)
   Piotr A. Pieniazek, C. Melania Oana, Evgeny Epifanovsky (2007)
   Prashant Manohar (2009)

 ------------------------------------------------------------------------------


 Allocating and initializing 63808MB of RAM...
 Calculation will run on 6 cores.


 Alpha MOs, Restricted
 -- Occupied --                  
-490.03  -65.16  -58.52  -58.52  -58.52  -15.75  -15.70   -9.84
  1 A     2 A     3 A     4 A     5 A     6 A     7 A     8 A                  
 -7.457  -7.448  -7.448  -3.196  -3.192  -3.192  -3.182  -3.182
  9 A    10 A    11 A    12 A    13 A    14 A    15 A    16 A                  
 -1.451  -1.022  -0.935  -0.721  -0.648  -0.609  -0.424  -0.420
 17 A    18 A    19 A    20 A    21 A    22 A    23 A    24 A                  
 -0.404
 25 A                                                                          
 -- Virtual --                   
  0.026   0.047   0.064   0.098   0.111   0.113   0.137   0.177
 26 A    27 A    28 A    29 A    30 A    31 A    32 A    33 A                  
  0.184   0.204   0.228   0.241   0.247   0.265   0.298   0.345
 34 A    35 A    36 A    37 A    38 A    39 A    40 A    41 A                  
  0.546   0.557   0.568   0.618   0.656   0.744   0.758   0.786
 42 A    43 A    44 A    45 A    46 A    47 A    48 A    49 A                  
  0.796   0.816   0.913   0.938   0.992   1.031   1.044   1.047
 50 A    51 A    52 A    53 A    54 A    55 A    56 A    57 A                  
  1.128   1.283   1.464   1.469   1.639   1.918   2.009   2.117
 58 A    59 A    60 A    61 A    62 A    63 A    64 A    65 A                  
  2.119   2.243   2.310   2.341   2.635   2.654   2.698   2.810
 66 A    67 A    68 A    69 A    70 A    71 A    72 A    73 A                  
  3.045   3.062   3.393   3.435   4.105   4.240   4.350   4.422
 74 A    75 A    76 A    77 A    78 A    79 A    80 A    81 A                  
  4.549   4.565   4.577   4.624   4.759   4.852   5.413   7.167
 82 A    83 A    84 A    85 A    86 A    87 A    88 A    89 A                  
  8.209   8.227   8.311  36.587  37.152  49.447 293.890 293.908
 90 A    91 A    92 A    93 A    94 A    95 A    96 A    97 A                  
294.0051028.379
 98 A    99 A                                                                  

 Beta MOs, Restricted
 -- Occupied --                  
-490.03  -65.16  -58.52  -58.52  -58.52  -15.75  -15.70   -9.84
  1 A     2 A     3 A     4 A     5 A     6 A     7 A     8 A                  
 -7.457  -7.448  -7.448  -3.196  -3.192  -3.192  -3.182  -3.182
  9 A    10 A    11 A    12 A    13 A    14 A    15 A    16 A                  
 -1.451  -1.022  -0.935  -0.721  -0.648  -0.609  -0.424  -0.420
 17 A    18 A    19 A    20 A    21 A    22 A    23 A    24 A                  
 -0.404
 25 A                                                                          
 -- Virtual --                   
  0.026   0.047   0.064   0.098   0.111   0.113   0.137   0.177
 26 A    27 A    28 A    29 A    30 A    31 A    32 A    33 A                  
  0.184   0.204   0.228   0.241   0.247   0.265   0.298   0.345
 34 A    35 A    36 A    37 A    38 A    39 A    40 A    41 A                  
  0.546   0.557   0.568   0.618   0.656   0.744   0.758   0.786
 42 A    43 A    44 A    45 A    46 A    47 A    48 A    49 A                  
  0.796   0.816   0.913   0.938   0.992   1.031   1.044   1.047
 50 A    51 A    52 A    53 A    54 A    55 A    56 A    57 A                  
  1.128   1.283   1.464   1.469   1.639   1.918   2.009   2.117
 58 A    59 A    60 A    61 A    62 A    63 A    64 A    65 A                  
  2.119   2.243   2.310   2.341   2.635   2.654   2.698   2.810
 66 A    67 A    68 A    69 A    70 A    71 A    72 A    73 A                  
  3.045   3.062   3.393   3.435   4.105   4.240   4.350   4.422
 74 A    75 A    76 A    77 A    78 A    79 A    80 A    81 A                  
  4.549   4.565   4.577   4.624   4.759   4.852   5.413   7.167
 82 A    83 A    84 A    85 A    86 A    87 A    88 A    89 A                  
  8.209   8.227   8.311  36.587  37.152  49.447 293.890 293.908
 90 A    91 A    92 A    93 A    94 A    95 A    96 A    97 A                  
294.0051028.379
 98 A    99 A                                                                  

 Occupation and symmetry of molecular orbitals

 Point group: C1 (1 irreducible representation).

                           A     All 
 -------------------------------------
 All molecular orbitals:
  - Alpha                  99    99  
  - Beta                   99    99  
 -------------------------------------
 Alpha orbitals:
  - Frozen occupied        11    11  
  - Active occupied        14    14  
  - Active virtual         74    74  
  - Frozen virtual         0     0   
 -------------------------------------
 Beta orbitals:
  - Frozen occupied        11    11  
  - Active occupied        14    14  
  - Active virtual         74    74  
  - Frozen virtual         0     0   
 -------------------------------------

 Import integrals:   CPU 0.00 s  wall 0.00 s

 Import integrals:   CPU 15.97 s  wall 3.86 s

 MP2 amplitudes:   CPU 0.04 s  wall 0.03 s

Running a double precision version
           CCSD T amplitudes will be solved using DIIS.

           Start     Size      MaxIter   EConv     TConv     
           3         7         100       1.00e-07  1.00e-05  
 ------------------------------------------------------------------------------
           Energy (a.u.)   Ediff      Tdiff       Comment
 ------------------------------------------------------------------------------
         -2682.42815296                           
     1   -2682.40441179   2.37e-02   7.19e-01     
     2   -2682.42804532   2.36e-02   9.54e-02     
     3   -2682.42634738   1.70e-03   4.54e-02     
     4   -2682.42885510   2.51e-03   1.46e-02     Switched to DIIS steps.
     5   -2682.42982376   9.69e-04   1.26e-02     
     6   -2682.42988134   5.76e-05   2.45e-03     
     7   -2682.42989406   1.27e-05   1.31e-03     
     8   -2682.42990520   1.11e-05   6.03e-04     
     9   -2682.42991092   5.71e-06   4.59e-04     
    10   -2682.42990999   9.29e-07   1.01e-04     
    11   -2682.42991029   3.05e-07   4.55e-05     
    12   -2682.42991010   1.92e-07   3.03e-05     
    13   -2682.42991013   2.95e-08   9.82e-06     
 ------------------------------------------------------------------------------
         -2682.42991013                           CCSD T converged.

End of double precision
 SCF energy                 = -2681.78819278
 MP2 energy                 = -2682.42815296
 CCSD correlation energy     =    -0.64171735
 CCSD total energy           = -2682.42991013

 CCSD  T1^2 = 0.0138  T2^2 = 0.2216  Leading amplitudes:

 Amplitude    Orbitals with energies
  0.0293       21 (A) A                  ->    26 (A) A                   
              -0.6484                          0.0258                     
  0.0293       21 (A) B                  ->    26 (A) B                   
              -0.6484                          0.0258                     
 -0.0254       24 (A) A                  ->    28 (A) A                   
              -0.4198                          0.0639                     
 -0.0254       24 (A) B                  ->    28 (A) B                   
              -0.4198                          0.0639                     

 Amplitude    Orbitals with energies
 -0.0993       22 (A) A      22 (A) B    ->    28 (A) A      28 (A) B     
              -0.6095       -0.6095            0.0639        0.0639       
  0.0993       22 (A) A      22 (A) B    ->    28 (A) B      28 (A) A     
              -0.6095       -0.6095            0.0639        0.0639       
  0.0993       22 (A) B      22 (A) A    ->    28 (A) A      28 (A) B     
              -0.6095       -0.6095            0.0639        0.0639       
 -0.0993       22 (A) B      22 (A) A    ->    28 (A) B      28 (A) A     
              -0.6095       -0.6095            0.0639        0.0639       

 Computing CCSD intemediates for later calculations in double precision
 Finished.

Running a double precision version
           CCSD Lambda amplitudes will be solved using DIIS.
           Start     Size      MaxIter   EConv     LConv     
           3         7         100       1.00e-07  1.00e-05  
 ------------------------------------------------------------------------------
            Enorm      Ldiff       Comment
 ------------------------------------------------------------------------------
     1     5.48e-02   4.10e-02     
     2     1.39e-02   4.28e-03     
     3     5.78e-03   1.83e-03     
     4     3.68e-03   1.14e-03     Switched to DIIS steps.
     5     1.50e-03   7.47e-04     
     6     8.91e-04   2.64e-04     
     7     3.54e-04   8.92e-05     
     8     1.60e-04   5.47e-06     
     9     4.60e-05   1.02e-05     
    10     2.47e-05   1.80e-06     
    11     1.35e-05   4.27e-08     
    12     6.75e-06   7.03e-07     
    13     2.89e-06   1.72e-07     
    14     1.22e-06   1.59e-07     
    15     6.54e-07   5.22e-08     
    16     3.46e-07   2.12e-08     
    17     2.20e-07   1.77e-08     
    18     9.81e-08   1.14e-08     
 ------------------------------------------------------------------------------
                                   CCSD Lambda converged.

 Computing density matrices in double precision...
           Orbital response amplitudes will be solved using DIIS.
           Start     Size      MaxIter   EConv     LConv     
           3         7         100       1.00e-06  1.00e-06  
 ------------------------------------------------------------------------------
            Enorm      Ldiff       Comment
 ------------------------------------------------------------------------------
     1     1.16e-01   1.27e-02     
     2     1.79e-01   4.46e-02     
     3     3.06e-01   7.57e-02     
     4     2.12e-02   1.65e-01     Switched to DIIS steps.
     5     8.47e-03   4.39e-04     
     6     1.90e-03   1.51e-03     
     7     8.36e-04   2.53e-04     
     8     1.56e-04   6.77e-05     
     9     3.05e-05   3.02e-05     
    10     1.27e-05   2.81e-06     
    11     5.42e-06   6.88e-07     
    12     1.08e-06   5.28e-07     
    13     3.85e-07   8.33e-08     
 ------------------------------------------------------------------------------
                                   Orbital response converged.

 Computing density matrices... Done.
 CCSD calculation:   CPU 512.94 s  wall 97.95 s

 Transferring MO TPDM to AO TPDM
 Transferring g2_o1o1o1o1
 Transferring g2_o1o1o1v1
 Transferring g2_o1o1v1v1
 Transferring g2_o1v1o1v1
 Transferring g2_o1v1v1v1
 Transferring g2_v1v1v1v1
 Adding separable TPDM
 Computing TPDM gradient
 --------------------------------------------------------
 2e gradient
  Atom          X               Y               Z
 --------------------------------------------------------
    1        -24.246724        3.398039        0.007437  
    2          5.238305      -15.164153       -0.018759  
    3         19.165538        7.105034        0.012015  
    4         -0.157119        4.661080       -0.000693  
 --------------------------------------------------------
 --------------------------------------------------------
 Final gradient
  Atom          X               Y               Z
 --------------------------------------------------------
    1        -24.246724        3.398039        0.007437  
    2          5.238305      -15.164153       -0.018759  
    3         19.165538        7.105034        0.012015  
    4         -0.157119        4.661080       -0.000693  
 --------------------------------------------------------
 Analytic gradient from two-electron contribution:   CPU 111.50 s  wall 34.06 s

 Total ccman2 time:   CPU 644.00 s  wall 137.17 s


 --------------------------------------------------------------

                    Orbital Energies (a.u.)
 --------------------------------------------------------------

 Alpha MOs
 -- Occupied --
******* -65.164 -58.524 -58.522 -58.522 -15.755 -15.697  -9.843
 -7.457  -7.448  -7.448  -3.196  -3.192  -3.192  -3.182  -3.182
 -1.451  -1.022  -0.935  -0.721  -0.648  -0.609  -0.424  -0.420
 -0.404
 -- Virtual --
  0.026   0.047   0.064   0.098   0.111   0.113   0.137   0.177
  0.184   0.204   0.228   0.241   0.247   0.265   0.298   0.345
  0.546   0.557   0.568   0.618   0.656   0.744   0.758   0.786
  0.796   0.816   0.913   0.938   0.992   1.031   1.044   1.047
  1.128   1.283   1.464   1.469   1.639   1.918   2.009   2.117
  2.119   2.243   2.310   2.341   2.635   2.654   2.698   2.810
  3.045   3.062   3.393   3.435   4.105   4.240   4.350   4.422
  4.549   4.565   4.577   4.624   4.759   4.852   5.413   7.167
  8.209   8.227   8.311  36.587  37.152  49.447 293.890 293.908
294.0051028.379
 --------------------------------------------------------------

          Ground-State Mulliken Net Atomic Charges

     Atom                 Charge (a.u.)
  ----------------------------------------
      1 Br                   -0.188040
      2 N                     0.077227
      3 N                    -0.126487
      4 H                     0.237300
  ----------------------------------------
  Sum of atomic charges =     0.000000

 -----------------------------------------------------------------
                    Cartesian Multipole Moments
 -----------------------------------------------------------------
    Charge (ESU x 10^10)
                -0.0000
    Dipole Moment (Debye)
         X      -1.1244      Y      -1.8581      Z      -0.0003
       Tot       2.1718
    Quadrupole Moments (Debye-Ang)
        XX     -30.7721     XY       2.8655     YY     -29.2822
        XZ      -0.0009     YZ      -0.0010     ZZ     -30.4260
    Octopole Moments (Debye-Ang^2)
       XXX      28.3367    XXY      -6.6176    XYY       2.3326
       YYY      -5.5874    XXZ      -0.0082    XYZ       0.0023
       YYZ      -0.0067    XZZ       4.3892    YZZ      -0.3940
       ZZZ      -0.0156
    Hexadecapole Moments (Debye-Ang^3)
      XXXX    -326.3469   XXXY       6.4702   XXYY     -52.9239
      XYYY       8.4487   YYYY     -53.1941   XXXZ       0.0160
      XXYZ      -0.0050   XYYZ       0.0083   YYYZ      -0.0127
      XXZZ     -54.9172   XYZZ       0.4226   YYZZ     -14.9009
      XZZZ       0.0186   YZZZ      -0.0099   ZZZZ     -34.6751
 -----------------------------------------------------------------
 DrvMan completing analytic gradient of the correlated energy
 Correlated dipole moment
            1
    1  -0.4423683
    2  -0.7310170
    3  -0.0001360
 Energy read as -2682.429910132
 Full Analytical Gradient: (in a.u., or Hartree/Bohr)
             1             2             3             4
    1    0.00000235    0.00004600   -0.00005277    0.00000442
    2   -0.00000412    0.00005107   -0.00006546    0.00001851
    3   -0.00002527    0.00006514   -0.00009207    0.00005220
 Gradient time:  CPU 1.44 s  wall 1.48 s
 ----------------------------------------------------------------
             Standard Nuclear Orientation (Angstroms)
    I     Atom           X                Y                Z
 ----------------------------------------------------------------
    1      Br      0.7194469343    -0.0309223672    -0.0000000000
    2      N      -1.2656772653     0.6042029299     0.0000000000
    3      N      -2.0814148361    -0.2714845931    -0.0000000000
    4      H      -1.7439979907    -1.2467455046    -0.0000000000
 ----------------------------------------------------------------
 Nuclear Repulsion Energy =   142.2582616943 hartrees
 There are       25 alpha and       25 beta electrons

                       Distance Matrix (Angstroms)
             Br(  1)   N (  2)   N (  3)
   N (  2)  2.084251
   N (  3)  2.811174  1.196769
   H (  4)  2.747142  1.911753  1.031981

 Requested basis set is 6-311++G(d,p)
 There are 36 shells and 99 basis functions
 A cutoff of  1.0D-14 yielded    642 shell pairs
 There are      4973 function pairs (      5503 Cartesian)
 Smallest overlap matrix eigenvalue = 2.29E-04
 Guess MOs from SCF MO coefficient file

 -----------------------------------------------------------------------
  General SCF calculation program by
  Eric Jon Sundstrom, Paul Horn, Yuezhi Mao, Dmitri Zuev, Alec White,
  David Stuck, Shaama M.S., Shane Yost, Joonho Lee, David Small,
  Daniel Levine, Susi Lehtola, Hugh Burton, Evgeny Epifanovsky
 -----------------------------------------------------------------------
 Hartree-Fock
 using 6 threads for integral computing
 -------------------------------------------------------
 OpenMP Integral computing Module                
 Release: version 2.0, May 2017, Q-Chem Inc. Pleasanton 
 -------------------------------------------------------
 A restricted SCF calculation will be
 performed using DIIS
 SCF converges when DIIS error is below 1.0e-08
 ---------------------------------------
  Cycle       Energy         DIIS error
 ---------------------------------------
    1   -2681.7882768598      3.04e-05  
    2   -2681.7882781550      8.11e-06  
    3   -2681.7882783221      4.01e-06  
    4   -2681.7882783563      1.49e-06  
    5   -2681.7882783661      8.25e-07  
    6   -2681.7882783684      3.42e-07  
    7   -2681.7882783691      1.26e-07  
    8   -2681.7882783692      5.38e-08  
    9   -2681.7882783692      2.09e-08  
   10   -2681.7882783692      5.95e-09  Convergence criterion met
 ---------------------------------------
 SCF time:   CPU 4.32s  wall 1.00s 
 SCF   energy in the final basis set =    -2681.7882783692
 Total energy in the final basis set =    -2681.7882783692


 ------------------------------------------------------------------------------

   CCMAN2: suite of methods based on coupled cluster
           and equation of motion theories.

   Components:
   * libvmm-1.3-trunk
     by Evgeny Epifanovsky, Ilya Kaliman.
   * libtensor-2.5-trunk
     by Evgeny Epifanovsky, Michael Wormit, Dmitry Zuev, Sam Manzer, 
        Ilya Kaliman.
   * libcc-2.5-trunk
     by Evgeny Epifanovsky, Arik Landau, Tomasz Kus, Kirill Khistyaev, 
        Dmitry Zuev, Prashant Manohar, Xintian Feng, Anna Krylov, 
        Matthew Goldey, Alec White, Thomas Jagau, Kaushik Nanda, 
        Anastasia Gunina, Alexander Kunitsa, Joonho Lee.

   CCMAN original authors:
   Anna I. Krylov, C. David Sherrill, Steven R. Gwaltney,
   Edward F. C. Byrd (2000)
   Sergey V. Levchenko, Lyudmila V. Slipchenko, Tao Wang,
   Ana-Maria C. Cristian (2003)
   Piotr A. Pieniazek, C. Melania Oana, Evgeny Epifanovsky (2007)
   Prashant Manohar (2009)

 ------------------------------------------------------------------------------


 Allocating and initializing 63808MB of RAM...
 Calculation will run on 6 cores.


 Alpha MOs, Restricted
 -- Occupied --                  
-490.03  -65.16  -58.52  -58.52  -58.52  -15.75  -15.70   -9.84
  1 A     2 A     3 A     4 A     5 A     6 A     7 A     8 A                  
 -7.457  -7.448  -7.448  -3.196  -3.192  -3.192  -3.182  -3.182
  9 A    10 A    11 A    12 A    13 A    14 A    15 A    16 A                  
 -1.452  -1.022  -0.935  -0.721  -0.649  -0.610  -0.424  -0.420
 17 A    18 A    19 A    20 A    21 A    22 A    23 A    24 A                  
 -0.404
 25 A                                                                          
 -- Virtual --                   
  0.026   0.047   0.064   0.098   0.111   0.113   0.137   0.177
 26 A    27 A    28 A    29 A    30 A    31 A    32 A    33 A                  
  0.184   0.204   0.228   0.241   0.247   0.265   0.298   0.345
 34 A    35 A    36 A    37 A    38 A    39 A    40 A    41 A                  
  0.546   0.557   0.568   0.618   0.656   0.744   0.758   0.786
 42 A    43 A    44 A    45 A    46 A    47 A    48 A    49 A                  
  0.796   0.816   0.913   0.938   0.992   1.031   1.044   1.047
 50 A    51 A    52 A    53 A    54 A    55 A    56 A    57 A                  
  1.128   1.283   1.464   1.469   1.640   1.918   2.009   2.117
 58 A    59 A    60 A    61 A    62 A    63 A    64 A    65 A                  
  2.119   2.244   2.310   2.341   2.635   2.654   2.698   2.810
 66 A    67 A    68 A    69 A    70 A    71 A    72 A    73 A                  
  3.045   3.063   3.394   3.436   4.105   4.240   4.350   4.422
 74 A    75 A    76 A    77 A    78 A    79 A    80 A    81 A                  
  4.549   4.566   4.577   4.624   4.759   4.852   5.412   7.167
 82 A    83 A    84 A    85 A    86 A    87 A    88 A    89 A                  
  8.209   8.227   8.311  36.587  37.155  49.447 293.890 293.908
 90 A    91 A    92 A    93 A    94 A    95 A    96 A    97 A                  
294.0051028.379
 98 A    99 A                                                                  

 Beta MOs, Restricted
 -- Occupied --                  
-490.03  -65.16  -58.52  -58.52  -58.52  -15.75  -15.70   -9.84
  1 A     2 A     3 A     4 A     5 A     6 A     7 A     8 A                  
 -7.457  -7.448  -7.448  -3.196  -3.192  -3.192  -3.182  -3.182
  9 A    10 A    11 A    12 A    13 A    14 A    15 A    16 A                  
 -1.452  -1.022  -0.935  -0.721  -0.649  -0.610  -0.424  -0.420
 17 A    18 A    19 A    20 A    21 A    22 A    23 A    24 A                  
 -0.404
 25 A                                                                          
 -- Virtual --                   
  0.026   0.047   0.064   0.098   0.111   0.113   0.137   0.177
 26 A    27 A    28 A    29 A    30 A    31 A    32 A    33 A                  
  0.184   0.204   0.228   0.241   0.247   0.265   0.298   0.345
 34 A    35 A    36 A    37 A    38 A    39 A    40 A    41 A                  
  0.546   0.557   0.568   0.618   0.656   0.744   0.758   0.786
 42 A    43 A    44 A    45 A    46 A    47 A    48 A    49 A                  
  0.796   0.816   0.913   0.938   0.992   1.031   1.044   1.047
 50 A    51 A    52 A    53 A    54 A    55 A    56 A    57 A                  
  1.128   1.283   1.464   1.469   1.640   1.918   2.009   2.117
 58 A    59 A    60 A    61 A    62 A    63 A    64 A    65 A                  
  2.119   2.244   2.310   2.341   2.635   2.654   2.698   2.810
 66 A    67 A    68 A    69 A    70 A    71 A    72 A    73 A                  
  3.045   3.063   3.394   3.436   4.105   4.240   4.350   4.422
 74 A    75 A    76 A    77 A    78 A    79 A    80 A    81 A                  
  4.549   4.566   4.577   4.624   4.759   4.852   5.412   7.167
 82 A    83 A    84 A    85 A    86 A    87 A    88 A    89 A                  
  8.209   8.227   8.311  36.587  37.155  49.447 293.890 293.908
 90 A    91 A    92 A    93 A    94 A    95 A    96 A    97 A                  
294.0051028.379
 98 A    99 A                                                                  

 Occupation and symmetry of molecular orbitals

 Point group: C1 (1 irreducible representation).

                           A     All 
 -------------------------------------
 All molecular orbitals:
  - Alpha                  99    99  
  - Beta                   99    99  
 -------------------------------------
 Alpha orbitals:
  - Frozen occupied        11    11  
  - Active occupied        14    14  
  - Active virtual         74    74  
  - Frozen virtual         0     0   
 -------------------------------------
 Beta orbitals:
  - Frozen occupied        11    11  
  - Active occupied        14    14  
  - Active virtual         74    74  
  - Frozen virtual         0     0   
 -------------------------------------

 Import integrals:   CPU 0.00 s  wall 0.00 s

 Import integrals:   CPU 16.94 s  wall 3.75 s

 MP2 amplitudes:   CPU 0.08 s  wall 0.05 s

Running a double precision version
           CCSD T amplitudes will be solved using DIIS.

           Start     Size      MaxIter   EConv     TConv     
           3         7         100       1.00e-07  1.00e-05  
 ------------------------------------------------------------------------------
           Energy (a.u.)   Ediff      Tdiff       Comment
 ------------------------------------------------------------------------------
         -2682.42814850                           
     1   -2682.40443509   2.37e-02   7.18e-01     
     2   -2682.42804539   2.36e-02   9.54e-02     
     3   -2682.42635185   1.69e-03   4.54e-02     
     4   -2682.42885606   2.50e-03   1.46e-02     Switched to DIIS steps.
     5   -2682.42982322   9.67e-04   1.26e-02     
     6   -2682.42988064   5.74e-05   2.45e-03     
     7   -2682.42989335   1.27e-05   1.31e-03     
     8   -2682.42990449   1.11e-05   6.03e-04     
     9   -2682.42991019   5.70e-06   4.58e-04     
    10   -2682.42990926   9.24e-07   1.01e-04     
    11   -2682.42990957   3.05e-07   4.55e-05     
    12   -2682.42990938   1.92e-07   3.03e-05     
    13   -2682.42990941   2.92e-08   9.80e-06     
 ------------------------------------------------------------------------------
         -2682.42990941                           CCSD T converged.

End of double precision
 SCF energy                 = -2681.78827837
 MP2 energy                 = -2682.42814850
 CCSD correlation energy     =    -0.64163104
 CCSD total energy           = -2682.42990941

 CCSD  T1^2 = 0.0138  T2^2 = 0.2215  Leading amplitudes:

 Amplitude    Orbitals with energies
  0.0294       21 (A) A                  ->    26 (A) A                   
              -0.6486                          0.0258                     
  0.0294       21 (A) B                  ->    26 (A) B                   
              -0.6486                          0.0258                     
 -0.0254       24 (A) A                  ->    28 (A) A                   
              -0.4197                          0.0641                     
 -0.0254       24 (A) B                  ->    28 (A) B                   
              -0.4197                          0.0641                     

 Amplitude    Orbitals with energies
 -0.0991       22 (A) A      22 (A) B    ->    28 (A) A      28 (A) B     
              -0.6098       -0.6098            0.0641        0.0641       
  0.0991       22 (A) A      22 (A) B    ->    28 (A) B      28 (A) A     
              -0.6098       -0.6098            0.0641        0.0641       
  0.0991       22 (A) B      22 (A) A    ->    28 (A) A      28 (A) B     
              -0.6098       -0.6098            0.0641        0.0641       
 -0.0991       22 (A) B      22 (A) A    ->    28 (A) B      28 (A) A     
              -0.6098       -0.6098            0.0641        0.0641       

 Computing CCSD intemediates for later calculations in double precision
 Finished.

Running a double precision version
           CCSD Lambda amplitudes will be solved using DIIS.
           Start     Size      MaxIter   EConv     LConv     
           3         7         100       1.00e-07  1.00e-05  
 ------------------------------------------------------------------------------
            Enorm      Ldiff       Comment
 ------------------------------------------------------------------------------
     1     5.47e-02   4.09e-02     
     2     1.39e-02   4.28e-03     
     3     5.78e-03   1.83e-03     
     4     3.68e-03   1.14e-03     Switched to DIIS steps.
     5     1.49e-03   7.45e-04     
     6     8.90e-04   2.64e-04     
     7     3.54e-04   8.90e-05     
     8     1.60e-04   5.45e-06     
     9     4.59e-05   1.02e-05     
    10     2.46e-05   1.79e-06     
    11     1.35e-05   3.90e-08     
    12     6.74e-06   7.04e-07     
    13     2.89e-06   1.72e-07     
    14     1.22e-06   1.58e-07     
    15     6.53e-07   5.21e-08     
    16     3.46e-07   2.12e-08     
    17     2.20e-07   1.76e-08     
    18     9.80e-08   1.14e-08     
 ------------------------------------------------------------------------------
                                   CCSD Lambda converged.

 Computing density matrices in double precision...
           Orbital response amplitudes will be solved using DIIS.
           Start     Size      MaxIter   EConv     LConv     
           3         7         100       1.00e-06  1.00e-06  
 ------------------------------------------------------------------------------
            Enorm      Ldiff       Comment
 ------------------------------------------------------------------------------
     1     1.16e-01   1.27e-02     
     2     1.79e-01   4.44e-02     
     3     3.05e-01   7.54e-02     
     4     2.12e-02   1.64e-01     Switched to DIIS steps.
     5     8.43e-03   4.41e-04     
     6     1.90e-03   1.50e-03     
     7     8.37e-04   2.55e-04     
     8     1.55e-04   6.80e-05     
     9     3.04e-05   3.03e-05     
    10     1.26e-05   2.81e-06     
    11     5.41e-06   6.84e-07     
    12     1.08e-06   5.29e-07     
    13     3.85e-07   8.27e-08     
 ------------------------------------------------------------------------------
                                   Orbital response converged.

 Computing density matrices... Done.
 CCSD calculation:   CPU 512.29 s  wall 98.20 s

 Transferring MO TPDM to AO TPDM
 Transferring g2_o1o1o1o1
 Transferring g2_o1o1o1v1
 Transferring g2_o1o1v1v1
 Transferring g2_o1v1o1v1
 Transferring g2_o1v1v1v1
 Transferring g2_v1v1v1v1
 Adding separable TPDM
 Computing TPDM gradient
 --------------------------------------------------------
 2e gradient
  Atom          X               Y               Z
 --------------------------------------------------------
    1        -24.246915        3.395914        0.000000  
    2          5.233509      -15.177366       -0.000000  
    3         19.165622        7.116724       -0.000000  
    4         -0.152216        4.664727        0.000000  
 --------------------------------------------------------
 --------------------------------------------------------
 Final gradient
  Atom          X               Y               Z
 --------------------------------------------------------
    1        -24.246915        3.395914        0.000000  
    2          5.233509      -15.177366       -0.000000  
    3         19.165622        7.116724       -0.000000  
    4         -0.152216        4.664727        0.000000  
 --------------------------------------------------------
 Analytic gradient from two-electron contribution:   CPU 112.17 s  wall 33.42 s

 Total ccman2 time:   CPU 647.40 s  wall 137.57 s


 --------------------------------------------------------------

                    Orbital Energies (a.u.)
 --------------------------------------------------------------

 Alpha MOs
 -- Occupied --
******* -65.164 -58.524 -58.522 -58.522 -15.755 -15.697  -9.843
 -7.457  -7.448  -7.448  -3.196  -3.192  -3.192  -3.182  -3.182
 -1.452  -1.022  -0.935  -0.721  -0.649  -0.610  -0.424  -0.420
 -0.404
 -- Virtual --
  0.026   0.047   0.064   0.098   0.111   0.113   0.137   0.177
  0.184   0.204   0.228   0.241   0.247   0.265   0.298   0.345
  0.546   0.557   0.568   0.618   0.656   0.744   0.758   0.786
  0.796   0.816   0.913   0.938   0.992   1.031   1.044   1.047
  1.128   1.283   1.464   1.469   1.640   1.918   2.009   2.117
  2.119   2.244   2.310   2.341   2.635   2.654   2.698   2.810
  3.045   3.063   3.394   3.436   4.105   4.240   4.350   4.422
  4.549   4.566   4.577   4.624   4.759   4.852   5.412   7.167
  8.209   8.227   8.311  36.587  37.155  49.447 293.890 293.908
294.0051028.379
 --------------------------------------------------------------

          Ground-State Mulliken Net Atomic Charges

     Atom                 Charge (a.u.)
  ----------------------------------------
      1 Br                   -0.188621
      2 N                     0.077467
      3 N                    -0.126426
      4 H                     0.237579
  ----------------------------------------
  Sum of atomic charges =     0.000000

 -----------------------------------------------------------------
                    Cartesian Multipole Moments
 -----------------------------------------------------------------
    Charge (ESU x 10^10)
                 0.0000
    Dipole Moment (Debye)
         X      -1.1319      Y      -1.8585      Z       0.0000
       Tot       2.1761
    Quadrupole Moments (Debye-Ang)
        XX     -30.7638     XY       2.8674     YY     -29.2790
        XZ      -0.0000     YZ      -0.0000     ZZ     -30.4250
    Octopole Moments (Debye-Ang^2)
       XXX      28.2702    XXY      -6.6223    XYY       2.3173
       YYY      -5.5888    XXZ       0.0000    XYZ       0.0000
       YYZ      -0.0000    XZZ       4.3766    YZZ      -0.3938
       ZZZ      -0.0000
    Hexadecapole Moments (Debye-Ang^3)
      XXXX    -326.1124   XXXY       6.4860   XXYY     -52.8874
      XYYY       8.4592   YYYY     -53.1850   XXXZ      -0.0000
      XXYZ      -0.0000   XYYZ       0.0000   YYYZ      -0.0000
      XXZZ     -54.8877   XYZZ       0.4243   YYZZ     -14.9000
      XZZZ      -0.0000   YZZZ      -0.0000   ZZZZ     -34.6762
 -----------------------------------------------------------------
 DrvMan completing analytic gradient of the correlated energy
 Correlated dipole moment
            1
    1  -0.4453299
    2  -0.7311884
    3   0.0000000
 Energy read as -2682.429909406
 Full Analytical Gradient: (in a.u., or Hartree/Bohr)
             1             2             3             4
    1   -0.00014983   -0.00059095    0.00088401   -0.00014323
    2   -0.00000907   -0.00056431    0.00036057    0.00021281
    3   -0.00000001   -0.00000000    0.00000002   -0.00000001
 Gradient time:  CPU 1.42 s  wall 1.45 s
 ----------------------------------------------------------------
             Standard Nuclear Orientation (Angstroms)
    I     Atom           X                Y                Z
 ----------------------------------------------------------------
    1      Br      0.7194469343    -0.0309223672    -0.0000000000
    2      N      -1.2656772653     0.6042029299     0.0000000000
    3      N      -2.0834148361    -0.2714845931    -0.0000000000
    4      H      -1.7439979907    -1.2467455046    -0.0000000000
 ----------------------------------------------------------------
 Nuclear Repulsion Energy =   142.1986467549 hartrees
 There are       25 alpha and       25 beta electrons

                       Distance Matrix (Angstroms)
             Br(  1)   N (  2)   N (  3)
   N (  2)  2.084251
   N (  3)  2.813166  1.198133
   H (  4)  2.747142  1.911753  1.032636

 Requested basis set is 6-311++G(d,p)
 There are 36 shells and 99 basis functions
 A cutoff of  1.0D-14 yielded    642 shell pairs
 There are      4973 function pairs (      5503 Cartesian)
 Smallest overlap matrix eigenvalue = 2.30E-04
 Guess MOs from SCF MO coefficient file

 -----------------------------------------------------------------------
  General SCF calculation program by
  Eric Jon Sundstrom, Paul Horn, Yuezhi Mao, Dmitri Zuev, Alec White,
  David Stuck, Shaama M.S., Shane Yost, Joonho Lee, David Small,
  Daniel Levine, Susi Lehtola, Hugh Burton, Evgeny Epifanovsky
 -----------------------------------------------------------------------
 Hartree-Fock
 using 6 threads for integral computing
 -------------------------------------------------------
 OpenMP Integral computing Module                
 Release: version 2.0, May 2017, Q-Chem Inc. Pleasanton 
 -------------------------------------------------------
 A restricted SCF calculation will be
 performed using DIIS
 SCF converges when DIIS error is below 1.0e-08
 ---------------------------------------
  Cycle       Energy         DIIS error
 ---------------------------------------
    1   -2681.7881022304      4.87e-05  
    2   -2681.7881050923      1.24e-05  
    3   -2681.7881054177      6.53e-06  
    4   -2681.7881054954      2.05e-06  
    5   -2681.7881055130      1.20e-06  
    6   -2681.7881055174      4.68e-07  
    7   -2681.7881055188      2.03e-07  
    8   -2681.7881055189      7.42e-08  
    9   -2681.7881055189      3.08e-08  
   10   -2681.7881055190      7.16e-09  Convergence criterion met
 ---------------------------------------
 SCF time:   CPU 4.33s  wall 1.00s 
 SCF   energy in the final basis set =    -2681.7881055190
 Total energy in the final basis set =    -2681.7881055190


 ------------------------------------------------------------------------------

   CCMAN2: suite of methods based on coupled cluster
           and equation of motion theories.

   Components:
   * libvmm-1.3-trunk
     by Evgeny Epifanovsky, Ilya Kaliman.
   * libtensor-2.5-trunk
     by Evgeny Epifanovsky, Michael Wormit, Dmitry Zuev, Sam Manzer, 
        Ilya Kaliman.
   * libcc-2.5-trunk
     by Evgeny Epifanovsky, Arik Landau, Tomasz Kus, Kirill Khistyaev, 
        Dmitry Zuev, Prashant Manohar, Xintian Feng, Anna Krylov, 
        Matthew Goldey, Alec White, Thomas Jagau, Kaushik Nanda, 
        Anastasia Gunina, Alexander Kunitsa, Joonho Lee.

   CCMAN original authors:
   Anna I. Krylov, C. David Sherrill, Steven R. Gwaltney,
   Edward F. C. Byrd (2000)
   Sergey V. Levchenko, Lyudmila V. Slipchenko, Tao Wang,
   Ana-Maria C. Cristian (2003)
   Piotr A. Pieniazek, C. Melania Oana, Evgeny Epifanovsky (2007)
   Prashant Manohar (2009)

 ------------------------------------------------------------------------------


 Allocating and initializing 63808MB of RAM...
 Calculation will run on 6 cores.


 Alpha MOs, Restricted
 -- Occupied --                  
-490.03  -65.16  -58.52  -58.52  -58.52  -15.75  -15.70   -9.84
  1 A     2 A     3 A     4 A     5 A     6 A     7 A     8 A                  
 -7.457  -7.448  -7.448  -3.196  -3.193  -3.193  -3.182  -3.182
  9 A    10 A    11 A    12 A    13 A    14 A    15 A    16 A                  
 -1.451  -1.022  -0.935  -0.720  -0.648  -0.609  -0.424  -0.420
 17 A    18 A    19 A    20 A    21 A    22 A    23 A    24 A                  
 -0.404
 25 A                                                                          
 -- Virtual --                   
  0.026   0.047   0.064   0.097   0.111   0.113   0.137   0.177
 26 A    27 A    28 A    29 A    30 A    31 A    32 A    33 A                  
  0.185   0.204   0.229   0.241   0.247   0.265   0.298   0.345
 34 A    35 A    36 A    37 A    38 A    39 A    40 A    41 A                  
  0.546   0.556   0.568   0.617   0.656   0.744   0.758   0.786
 42 A    43 A    44 A    45 A    46 A    47 A    48 A    49 A                  
  0.796   0.816   0.913   0.939   0.992   1.031   1.044   1.047
 50 A    51 A    52 A    53 A    54 A    55 A    56 A    57 A                  
  1.128   1.283   1.464   1.469   1.639   1.918   2.009   2.118
 58 A    59 A    60 A    61 A    62 A    63 A    64 A    65 A                  
  2.119   2.243   2.310   2.341   2.634   2.653   2.697   2.810
 66 A    67 A    68 A    69 A    70 A    71 A    72 A    73 A                  
  3.045   3.061   3.391   3.433   4.105   4.240   4.350   4.421
 74 A    75 A    76 A    77 A    78 A    79 A    80 A    81 A                  
  4.549   4.565   4.576   4.624   4.758   4.851   5.413   7.167
 82 A    83 A    84 A    85 A    86 A    87 A    88 A    89 A                  
  8.209   8.226   8.311  36.587  37.149  49.447 293.889 293.908
 90 A    91 A    92 A    93 A    94 A    95 A    96 A    97 A                  
294.0051028.379
 98 A    99 A                                                                  

 Beta MOs, Restricted
 -- Occupied --                  
-490.03  -65.16  -58.52  -58.52  -58.52  -15.75  -15.70   -9.84
  1 A     2 A     3 A     4 A     5 A     6 A     7 A     8 A                  
 -7.457  -7.448  -7.448  -3.196  -3.193  -3.193  -3.182  -3.182
  9 A    10 A    11 A    12 A    13 A    14 A    15 A    16 A                  
 -1.451  -1.022  -0.935  -0.720  -0.648  -0.609  -0.424  -0.420
 17 A    18 A    19 A    20 A    21 A    22 A    23 A    24 A                  
 -0.404
 25 A                                                                          
 -- Virtual --                   
  0.026   0.047   0.064   0.097   0.111   0.113   0.137   0.177
 26 A    27 A    28 A    29 A    30 A    31 A    32 A    33 A                  
  0.185   0.204   0.229   0.241   0.247   0.265   0.298   0.345
 34 A    35 A    36 A    37 A    38 A    39 A    40 A    41 A                  
  0.546   0.556   0.568   0.617   0.656   0.744   0.758   0.786
 42 A    43 A    44 A    45 A    46 A    47 A    48 A    49 A                  
  0.796   0.816   0.913   0.939   0.992   1.031   1.044   1.047
 50 A    51 A    52 A    53 A    54 A    55 A    56 A    57 A                  
  1.128   1.283   1.464   1.469   1.639   1.918   2.009   2.118
 58 A    59 A    60 A    61 A    62 A    63 A    64 A    65 A                  
  2.119   2.243   2.310   2.341   2.634   2.653   2.697   2.810
 66 A    67 A    68 A    69 A    70 A    71 A    72 A    73 A                  
  3.045   3.061   3.391   3.433   4.105   4.240   4.350   4.421
 74 A    75 A    76 A    77 A    78 A    79 A    80 A    81 A                  
  4.549   4.565   4.576   4.624   4.758   4.851   5.413   7.167
 82 A    83 A    84 A    85 A    86 A    87 A    88 A    89 A                  
  8.209   8.226   8.311  36.587  37.149  49.447 293.889 293.908
 90 A    91 A    92 A    93 A    94 A    95 A    96 A    97 A                  
294.0051028.379
 98 A    99 A                                                                  

 Occupation and symmetry of molecular orbitals

 Point group: C1 (1 irreducible representation).

                           A     All 
 -------------------------------------
 All molecular orbitals:
  - Alpha                  99    99  
  - Beta                   99    99  
 -------------------------------------
 Alpha orbitals:
  - Frozen occupied        11    11  
  - Active occupied        14    14  
  - Active virtual         74    74  
  - Frozen virtual         0     0   
 -------------------------------------
 Beta orbitals:
  - Frozen occupied        11    11  
  - Active occupied        14    14  
  - Active virtual         74    74  
  - Frozen virtual         0     0   
 -------------------------------------

 Import integrals:   CPU 0.00 s  wall 0.00 s

 Import integrals:   CPU 15.91 s  wall 4.06 s

 MP2 amplitudes:   CPU 0.04 s  wall 0.03 s

Running a double precision version
           CCSD T amplitudes will be solved using DIIS.

           Start     Size      MaxIter   EConv     TConv     
           3         7         100       1.00e-07  1.00e-05  
 ------------------------------------------------------------------------------
           Energy (a.u.)   Ediff      Tdiff       Comment
 ------------------------------------------------------------------------------
         -2682.42815590                           
     1   -2682.40438683   2.38e-02   7.19e-01     
     2   -2682.42804363   2.37e-02   9.55e-02     
     3   -2682.42634126   1.70e-03   4.55e-02     
     4   -2682.42885250   2.51e-03   1.46e-02     Switched to DIIS steps.
     5   -2682.42982265   9.70e-04   1.26e-02     
     6   -2682.42988039   5.77e-05   2.46e-03     
     7   -2682.42989313   1.27e-05   1.31e-03     
     8   -2682.42990428   1.11e-05   6.03e-04     
     9   -2682.42991001   5.73e-06   4.59e-04     
    10   -2682.42990907   9.33e-07   1.01e-04     
    11   -2682.42990938   3.06e-07   4.55e-05     
    12   -2682.42990919   1.92e-07   3.04e-05     
    13   -2682.42990922   2.98e-08   9.84e-06     
 ------------------------------------------------------------------------------
         -2682.42990922                           CCSD T converged.

End of double precision
 SCF energy                 = -2681.78810552
 MP2 energy                 = -2682.42815590
 CCSD correlation energy     =    -0.64180370
 CCSD total energy           = -2682.42990922

 CCSD  T1^2 = 0.0138  T2^2 = 0.2217  Leading amplitudes:

 Amplitude    Orbitals with energies
 -0.0293       21 (A) A                  ->    26 (A) A                   
              -0.6481                          0.0257                     
 -0.0293       21 (A) B                  ->    26 (A) B                   
              -0.6481                          0.0257                     
 -0.0255       24 (A) A                  ->    28 (A) A                   
              -0.4199                          0.0638                     
 -0.0255       24 (A) B                  ->    28 (A) B                   
              -0.4199                          0.0638                     

 Amplitude    Orbitals with energies
 -0.0995       22 (A) A      22 (A) B    ->    28 (A) A      28 (A) B     
              -0.6091       -0.6091            0.0638        0.0638       
  0.0995       22 (A) A      22 (A) B    ->    28 (A) B      28 (A) A     
              -0.6091       -0.6091            0.0638        0.0638       
  0.0995       22 (A) B      22 (A) A    ->    28 (A) A      28 (A) B     
              -0.6091       -0.6091            0.0638        0.0638       
 -0.0995       22 (A) B      22 (A) A    ->    28 (A) B      28 (A) A     
              -0.6091       -0.6091            0.0638        0.0638       

 Computing CCSD intemediates for later calculations in double precision
 Finished.

Running a double precision version
           CCSD Lambda amplitudes will be solved using DIIS.
           Start     Size      MaxIter   EConv     LConv     
           3         7         100       1.00e-07  1.00e-05  
 ------------------------------------------------------------------------------
            Enorm      Ldiff       Comment
 ------------------------------------------------------------------------------
     1     5.48e-02   4.10e-02     
     2     1.39e-02   4.28e-03     
     3     5.79e-03   1.84e-03     
     4     3.69e-03   1.14e-03     Switched to DIIS steps.
     5     1.50e-03   7.48e-04     
     6     8.92e-04   2.65e-04     
     7     3.54e-04   8.94e-05     
     8     1.60e-04   5.50e-06     
     9     4.60e-05   1.03e-05     
    10     2.47e-05   1.81e-06     
    11     1.35e-05   4.65e-08     
    12     6.76e-06   7.03e-07     
    13     2.90e-06   1.72e-07     
    14     1.22e-06   1.60e-07     
    15     6.55e-07   5.24e-08     
    16     3.47e-07   2.13e-08     
    17     2.20e-07   1.77e-08     
    18     9.83e-08   1.15e-08     
 ------------------------------------------------------------------------------
                                   CCSD Lambda converged.

 Computing density matrices in double precision...
           Orbital response amplitudes will be solved using DIIS.
           Start     Size      MaxIter   EConv     LConv     
           3         7         100       1.00e-06  1.00e-06  
 ------------------------------------------------------------------------------
            Enorm      Ldiff       Comment
 ------------------------------------------------------------------------------
     1     1.16e-01   1.27e-02     
     2     1.80e-01   4.48e-02     
     3     3.06e-01   7.60e-02     
     4     2.13e-02   1.65e-01     Switched to DIIS steps.
     5     8.50e-03   4.37e-04     
     6     1.90e-03   1.51e-03     
     7     8.36e-04   2.52e-04     
     8     1.56e-04   6.75e-05     
     9     3.06e-05   3.01e-05     
    10     1.27e-05   2.80e-06     
    11     5.44e-06   6.92e-07     
    12     1.08e-06   5.27e-07     
    13     3.86e-07   8.38e-08     
 ------------------------------------------------------------------------------
                                   Orbital response converged.

 Computing density matrices... Done.
 CCSD calculation:   CPU 512.46 s  wall 97.88 s

 Transferring MO TPDM to AO TPDM
 Transferring g2_o1o1o1o1
 Transferring g2_o1o1o1v1
 Transferring g2_o1o1v1v1
 Transferring g2_o1v1o1v1
 Transferring g2_o1v1v1v1
 Transferring g2_v1v1v1v1
 Adding separable TPDM
 Computing TPDM gradient
 --------------------------------------------------------
 2e gradient
  Atom          X               Y               Z
 --------------------------------------------------------
    1        -24.246526        3.400158       -0.000000  
    2          5.243122      -15.150950        0.000000  
    3         19.165426        7.093365       -0.000000  
    4         -0.162021        4.657427        0.000000  
 --------------------------------------------------------
 --------------------------------------------------------
 Final gradient
  Atom          X               Y               Z
 --------------------------------------------------------
    1        -24.246526        3.400158       -0.000000  
    2          5.243122      -15.150950        0.000000  
    3         19.165426        7.093365       -0.000000  
    4         -0.162021        4.657427        0.000000  
 --------------------------------------------------------
 Analytic gradient from two-electron contribution:   CPU 111.44 s  wall 32.90 s

 Total ccman2 time:   CPU 644.30 s  wall 136.48 s


 --------------------------------------------------------------

                    Orbital Energies (a.u.)
 --------------------------------------------------------------

 Alpha MOs
 -- Occupied --
******* -65.164 -58.524 -58.523 -58.523 -15.755 -15.697  -9.843
 -7.457  -7.448  -7.448  -3.196  -3.193  -3.193  -3.182  -3.182
 -1.451  -1.022  -0.935  -0.720  -0.648  -0.609  -0.424  -0.420
 -0.404
 -- Virtual --
  0.026   0.047   0.064   0.097   0.111   0.113   0.137   0.177
  0.185   0.204   0.229   0.241   0.247   0.265   0.298   0.345
  0.546   0.556   0.568   0.617   0.656   0.744   0.758   0.786
  0.796   0.816   0.913   0.939   0.992   1.031   1.044   1.047
  1.128   1.283   1.464   1.469   1.639   1.918   2.009   2.118
  2.119   2.243   2.310   2.341   2.634   2.653   2.697   2.810
  3.045   3.061   3.391   3.433   4.105   4.240   4.350   4.421
  4.549   4.565   4.576   4.624   4.758   4.851   5.413   7.167
  8.209   8.226   8.311  36.587  37.149  49.447 293.889 293.908
294.0051028.379
 --------------------------------------------------------------

          Ground-State Mulliken Net Atomic Charges

     Atom                 Charge (a.u.)
  ----------------------------------------
      1 Br                   -0.187461
      2 N                     0.076986
      3 N                    -0.126546
      4 H                     0.237021
  ----------------------------------------
  Sum of atomic charges =    -0.000000

 -----------------------------------------------------------------
                    Cartesian Multipole Moments
 -----------------------------------------------------------------
    Charge (ESU x 10^10)
                -0.0000
    Dipole Moment (Debye)
         X      -1.1169      Y      -1.8576      Z       0.0000
       Tot       2.1675
    Quadrupole Moments (Debye-Ang)
        XX     -30.7803     XY       2.8637     YY     -29.2855
        XZ      -0.0000     YZ       0.0000     ZZ     -30.4270
    Octopole Moments (Debye-Ang^2)
       XXX      28.4030    XXY      -6.6129    XYY       2.3480
       YYY      -5.5861    XXZ       0.0000    XYZ       0.0000
       YYZ       0.0000    XZZ       4.4018    YZZ      -0.3942
       ZZZ       0.0000
    Hexadecapole Moments (Debye-Ang^3)
      XXXX    -326.5811   XXXY       6.4544   XXYY     -52.9605
      XYYY       8.4383   YYYY     -53.2033   XXXZ      -0.0000
      XXYZ       0.0000   XYYZ      -0.0000   YYYZ       0.0000
      XXZZ     -54.9466   XYZZ       0.4208   YYZZ     -14.9017
      XZZZ      -0.0000   YZZZ       0.0000   ZZZZ     -34.6739
 -----------------------------------------------------------------
 DrvMan completing analytic gradient of the correlated energy
 Correlated dipole moment
            1
    1  -0.4394179
    2  -0.7308456
    3   0.0000000
 Energy read as -2682.429909216
 Full Analytical Gradient: (in a.u., or Hartree/Bohr)
             1             2             3             4
    1    0.00015391    0.00068057   -0.00098717    0.00015268
    2    0.00000096    0.00066147   -0.00048676   -0.00017567
    3   -0.00000000   -0.00000000    0.00000000   -0.00000000
 Gradient time:  CPU 1.48 s  wall 1.52 s
 ----------------------------------------------------------------
             Standard Nuclear Orientation (Angstroms)
    I     Atom           X                Y                Z
 ----------------------------------------------------------------
    1      Br      0.7194469343    -0.0309223672    -0.0000000000
    2      N      -1.2656772653     0.6042029299     0.0000000000
    3      N      -2.0824148361    -0.2704845931    -0.0000000000
    4      H      -1.7439979907    -1.2467455046    -0.0000000000
 ----------------------------------------------------------------
 Nuclear Repulsion Energy =   142.2397939358 hartrees
 There are       25 alpha and       25 beta electrons

                       Distance Matrix (Angstroms)
             Br(  1)   N (  2)   N (  3)
   N (  2)  2.084251
   N (  3)  2.812085  1.196720
   H (  4)  2.747142  1.911753  1.033253

 Requested basis set is 6-311++G(d,p)
 There are 36 shells and 99 basis functions
 A cutoff of  1.0D-14 yielded    642 shell pairs
 There are      4973 function pairs (      5503 Cartesian)
 Smallest overlap matrix eigenvalue = 2.29E-04
 Guess MOs from SCF MO coefficient file

 -----------------------------------------------------------------------
  General SCF calculation program by
  Eric Jon Sundstrom, Paul Horn, Yuezhi Mao, Dmitri Zuev, Alec White,
  David Stuck, Shaama M.S., Shane Yost, Joonho Lee, David Small,
  Daniel Levine, Susi Lehtola, Hugh Burton, Evgeny Epifanovsky
 -----------------------------------------------------------------------
 Hartree-Fock
 using 6 threads for integral computing
 -------------------------------------------------------
 OpenMP Integral computing Module                
 Release: version 2.0, May 2017, Q-Chem Inc. Pleasanton 
 -------------------------------------------------------
 A restricted SCF calculation will be
 performed using DIIS
 SCF converges when DIIS error is below 1.0e-08
 ---------------------------------------
  Cycle       Energy         DIIS error
 ---------------------------------------
    1   -2681.7882470275      4.22e-05  
    2   -2681.7882490064      1.13e-05  
    3   -2681.7882492404      6.94e-06  
    4   -2681.7882493135      2.20e-06  
    5   -2681.7882493305      1.21e-06  
    6   -2681.7882493358      5.04e-07  
    7   -2681.7882493370      2.27e-07  
    8   -2681.7882493372      6.78e-08  
    9   -2681.7882493371      2.22e-08  
   10   -2681.7882493371      5.11e-09  Convergence criterion met
 ---------------------------------------
 SCF time:   CPU 4.42s  wall 1.00s 
 SCF   energy in the final basis set =    -2681.7882493371
 Total energy in the final basis set =    -2681.7882493371


 ------------------------------------------------------------------------------

   CCMAN2: suite of methods based on coupled cluster
           and equation of motion theories.

   Components:
   * libvmm-1.3-trunk
     by Evgeny Epifanovsky, Ilya Kaliman.
   * libtensor-2.5-trunk
     by Evgeny Epifanovsky, Michael Wormit, Dmitry Zuev, Sam Manzer, 
        Ilya Kaliman.
   * libcc-2.5-trunk
     by Evgeny Epifanovsky, Arik Landau, Tomasz Kus, Kirill Khistyaev, 
        Dmitry Zuev, Prashant Manohar, Xintian Feng, Anna Krylov, 
        Matthew Goldey, Alec White, Thomas Jagau, Kaushik Nanda, 
        Anastasia Gunina, Alexander Kunitsa, Joonho Lee.

   CCMAN original authors:
   Anna I. Krylov, C. David Sherrill, Steven R. Gwaltney,
   Edward F. C. Byrd (2000)
   Sergey V. Levchenko, Lyudmila V. Slipchenko, Tao Wang,
   Ana-Maria C. Cristian (2003)
   Piotr A. Pieniazek, C. Melania Oana, Evgeny Epifanovsky (2007)
   Prashant Manohar (2009)

 ------------------------------------------------------------------------------


 Allocating and initializing 63808MB of RAM...
 Calculation will run on 6 cores.


 Alpha MOs, Restricted
 -- Occupied --                  
-490.03  -65.16  -58.52  -58.52  -58.52  -15.75  -15.70   -9.84
  1 A     2 A     3 A     4 A     5 A     6 A     7 A     8 A                  
 -7.457  -7.448  -7.448  -3.196  -3.192  -3.192  -3.182  -3.182
  9 A    10 A    11 A    12 A    13 A    14 A    15 A    16 A                  
 -1.452  -1.022  -0.935  -0.721  -0.649  -0.610  -0.424  -0.420
 17 A    18 A    19 A    20 A    21 A    22 A    23 A    24 A                  
 -0.404
 25 A                                                                          
 -- Virtual --                   
  0.026   0.047   0.064   0.098   0.111   0.113   0.137   0.177
 26 A    27 A    28 A    29 A    30 A    31 A    32 A    33 A                  
  0.184   0.204   0.228   0.241   0.247   0.265   0.298   0.345
 34 A    35 A    36 A    37 A    38 A    39 A    40 A    41 A                  
  0.546   0.557   0.568   0.618   0.655   0.743   0.758   0.786
 42 A    43 A    44 A    45 A    46 A    47 A    48 A    49 A                  
  0.796   0.816   0.913   0.938   0.992   1.031   1.044   1.047
 50 A    51 A    52 A    53 A    54 A    55 A    56 A    57 A                  
  1.128   1.283   1.464   1.469   1.639   1.918   2.009   2.117
 58 A    59 A    60 A    61 A    62 A    63 A    64 A    65 A                  
  2.119   2.243   2.310   2.341   2.634   2.654   2.698   2.811
 66 A    67 A    68 A    69 A    70 A    71 A    72 A    73 A                  
  3.045   3.063   3.393   3.434   4.105   4.240   4.350   4.422
 74 A    75 A    76 A    77 A    78 A    79 A    80 A    81 A                  
  4.549   4.566   4.577   4.624   4.759   4.852   5.411   7.167
 82 A    83 A    84 A    85 A    86 A    87 A    88 A    89 A                  
  8.209   8.227   8.311  36.586  37.155  49.447 293.890 293.908
 90 A    91 A    92 A    93 A    94 A    95 A    96 A    97 A                  
294.0051028.379
 98 A    99 A                                                                  

 Beta MOs, Restricted
 -- Occupied --                  
-490.03  -65.16  -58.52  -58.52  -58.52  -15.75  -15.70   -9.84
  1 A     2 A     3 A     4 A     5 A     6 A     7 A     8 A                  
 -7.457  -7.448  -7.448  -3.196  -3.192  -3.192  -3.182  -3.182
  9 A    10 A    11 A    12 A    13 A    14 A    15 A    16 A                  
 -1.452  -1.022  -0.935  -0.721  -0.649  -0.610  -0.424  -0.420
 17 A    18 A    19 A    20 A    21 A    22 A    23 A    24 A                  
 -0.404
 25 A                                                                          
 -- Virtual --                   
  0.026   0.047   0.064   0.098   0.111   0.113   0.137   0.177
 26 A    27 A    28 A    29 A    30 A    31 A    32 A    33 A                  
  0.184   0.204   0.228   0.241   0.247   0.265   0.298   0.345
 34 A    35 A    36 A    37 A    38 A    39 A    40 A    41 A                  
  0.546   0.557   0.568   0.618   0.655   0.743   0.758   0.786
 42 A    43 A    44 A    45 A    46 A    47 A    48 A    49 A                  
  0.796   0.816   0.913   0.938   0.992   1.031   1.044   1.047
 50 A    51 A    52 A    53 A    54 A    55 A    56 A    57 A                  
  1.128   1.283   1.464   1.469   1.639   1.918   2.009   2.117
 58 A    59 A    60 A    61 A    62 A    63 A    64 A    65 A                  
  2.119   2.243   2.310   2.341   2.634   2.654   2.698   2.811
 66 A    67 A    68 A    69 A    70 A    71 A    72 A    73 A                  
  3.045   3.063   3.393   3.434   4.105   4.240   4.350   4.422
 74 A    75 A    76 A    77 A    78 A    79 A    80 A    81 A                  
  4.549   4.566   4.577   4.624   4.759   4.852   5.411   7.167
 82 A    83 A    84 A    85 A    86 A    87 A    88 A    89 A                  
  8.209   8.227   8.311  36.586  37.155  49.447 293.890 293.908
 90 A    91 A    92 A    93 A    94 A    95 A    96 A    97 A                  
294.0051028.379
 98 A    99 A                                                                  

 Occupation and symmetry of molecular orbitals

 Point group: C1 (1 irreducible representation).

                           A     All 
 -------------------------------------
 All molecular orbitals:
  - Alpha                  99    99  
  - Beta                   99    99  
 -------------------------------------
 Alpha orbitals:
  - Frozen occupied        11    11  
  - Active occupied        14    14  
  - Active virtual         74    74  
  - Frozen virtual         0     0   
 -------------------------------------
 Beta orbitals:
  - Frozen occupied        11    11  
  - Active occupied        14    14  
  - Active virtual         74    74  
  - Frozen virtual         0     0   
 -------------------------------------

 Import integrals:   CPU 0.00 s  wall 0.00 s

 Import integrals:   CPU 17.88 s  wall 4.82 s

 MP2 amplitudes:   CPU 0.16 s  wall 0.08 s

Running a double precision version
           CCSD T amplitudes will be solved using DIIS.

           Start     Size      MaxIter   EConv     TConv     
           3         7         100       1.00e-07  1.00e-05  
 ------------------------------------------------------------------------------
           Energy (a.u.)   Ediff      Tdiff       Comment
 ------------------------------------------------------------------------------
         -2682.42814798                           
     1   -2682.40443033   2.37e-02   7.19e-01     
     2   -2682.42804378   2.36e-02   9.54e-02     
     3   -2682.42635085   1.69e-03   4.54e-02     
     4   -2682.42885549   2.50e-03   1.46e-02     Switched to DIIS steps.
     5   -2682.42982284   9.67e-04   1.26e-02     
     6   -2682.42988021   5.74e-05   2.45e-03     
     7   -2682.42989285   1.26e-05   1.31e-03     
     8   -2682.42990395   1.11e-05   6.02e-04     
     9   -2682.42990964   5.69e-06   4.58e-04     
    10   -2682.42990871   9.22e-07   1.01e-04     
    11   -2682.42990902   3.05e-07   4.56e-05     
    12   -2682.42990883   1.92e-07   3.03e-05     
    13   -2682.42990886   2.91e-08   9.79e-06     
 ------------------------------------------------------------------------------
         -2682.42990886                           CCSD T converged.

End of double precision
 SCF energy                 = -2681.78824934
 MP2 energy                 = -2682.42814798
 CCSD correlation energy     =    -0.64165952
 CCSD total energy           = -2682.42990886

 CCSD  T1^2 = 0.0138  T2^2 = 0.2215  Leading amplitudes:

 Amplitude    Orbitals with energies
 -0.0293       21 (A) A                  ->    26 (A) A                   
              -0.6486                          0.0257                     
 -0.0293       21 (A) B                  ->    26 (A) B                   
              -0.6486                          0.0257                     
 -0.0254       24 (A) A                  ->    28 (A) A                   
              -0.4197                          0.0641                     
 -0.0254       24 (A) B                  ->    28 (A) B                   
              -0.4197                          0.0641                     

 Amplitude    Orbitals with energies
 -0.0990       22 (A) A      22 (A) B    ->    28 (A) A      28 (A) B     
              -0.6098       -0.6098            0.0641        0.0641       
  0.0990       22 (A) A      22 (A) B    ->    28 (A) B      28 (A) A     
              -0.6098       -0.6098            0.0641        0.0641       
  0.0990       22 (A) B      22 (A) A    ->    28 (A) A      28 (A) B     
              -0.6098       -0.6098            0.0641        0.0641       
 -0.0990       22 (A) B      22 (A) A    ->    28 (A) B      28 (A) A     
              -0.6098       -0.6098            0.0641        0.0641       

 Computing CCSD intemediates for later calculations in double precision
 Finished.

Running a double precision version
           CCSD Lambda amplitudes will be solved using DIIS.
           Start     Size      MaxIter   EConv     LConv     
           3         7         100       1.00e-07  1.00e-05  
 ------------------------------------------------------------------------------
            Enorm      Ldiff       Comment
 ------------------------------------------------------------------------------
     1     5.47e-02   4.09e-02     
     2     1.39e-02   4.28e-03     
     3     5.78e-03   1.83e-03     
     4     3.68e-03   1.13e-03     Switched to DIIS steps.
     5     1.49e-03   7.45e-04     
     6     8.90e-04   2.63e-04     
     7     3.54e-04   8.89e-05     
     8     1.60e-04   5.50e-06     
     9     4.59e-05   1.02e-05     
    10     2.47e-05   1.79e-06     
    11     1.35e-05   3.88e-08     
    12     6.74e-06   7.04e-07     
    13     2.89e-06   1.72e-07     
    14     1.22e-06   1.59e-07     
    15     6.54e-07   5.19e-08     
    16     3.46e-07   2.10e-08     
    17     2.20e-07   1.75e-08     
    18     9.81e-08   1.13e-08     
 ------------------------------------------------------------------------------
                                   CCSD Lambda converged.

 Computing density matrices in double precision...
           Orbital response amplitudes will be solved using DIIS.
           Start     Size      MaxIter   EConv     LConv     
           3         7         100       1.00e-06  1.00e-06  
 ------------------------------------------------------------------------------
            Enorm      Ldiff       Comment
 ------------------------------------------------------------------------------
     1     1.16e-01   1.26e-02     
     2     1.79e-01   4.44e-02     
     3     3.05e-01   7.54e-02     
     4     2.12e-02   1.64e-01     Switched to DIIS steps.
     5     8.43e-03   4.39e-04     
     6     1.90e-03   1.50e-03     
     7     8.36e-04   2.54e-04     
     8     1.55e-04   6.75e-05     
     9     3.03e-05   3.03e-05     
    10     1.26e-05   2.79e-06     
    11     5.40e-06   6.86e-07     
    12     1.08e-06   5.27e-07     
    13     3.85e-07   8.32e-08     
 ------------------------------------------------------------------------------
                                   Orbital response converged.

 Computing density matrices... Done.
 CCSD calculation:   CPU 512.64 s  wall 97.67 s

 Transferring MO TPDM to AO TPDM
 Transferring g2_o1o1o1o1
 Transferring g2_o1o1o1v1
 Transferring g2_o1o1v1v1
 Transferring g2_o1v1o1v1
 Transferring g2_o1v1v1v1
 Transferring g2_v1v1v1v1
 Adding separable TPDM
 Computing TPDM gradient
 --------------------------------------------------------
 2e gradient
  Atom          X               Y               Z
 --------------------------------------------------------
    1        -24.244261        3.399381       -0.000000  
    2          5.222187      -15.161705        0.000000  
    3         19.179267        7.103523       -0.000000  
    4         -0.157193        4.658800        0.000000  
 --------------------------------------------------------
 --------------------------------------------------------
 Final gradient
  Atom          X               Y               Z
 --------------------------------------------------------
    1        -24.244261        3.399381       -0.000000  
    2          5.222187      -15.161705        0.000000  
    3         19.179267        7.103523       -0.000000  
    4         -0.157193        4.658800        0.000000  
 --------------------------------------------------------
 Analytic gradient from two-electron contribution:   CPU 110.09 s  wall 34.65 s

 Total ccman2 time:   CPU 644.98 s  wall 138.73 s


 --------------------------------------------------------------

                    Orbital Energies (a.u.)
 --------------------------------------------------------------

 Alpha MOs
 -- Occupied --
******* -65.164 -58.524 -58.522 -58.522 -15.755 -15.697  -9.843
 -7.457  -7.448  -7.448  -3.196  -3.192  -3.192  -3.182  -3.182
 -1.452  -1.022  -0.935  -0.721  -0.649  -0.610  -0.424  -0.420
 -0.404
 -- Virtual --
  0.026   0.047   0.064   0.098   0.111   0.113   0.137   0.177
  0.184   0.204   0.228   0.241   0.247   0.265   0.298   0.345
  0.546   0.557   0.568   0.618   0.655   0.743   0.758   0.786
  0.796   0.816   0.913   0.938   0.992   1.031   1.044   1.047
  1.128   1.283   1.464   1.469   1.639   1.918   2.009   2.117
  2.119   2.243   2.310   2.341   2.634   2.654   2.698   2.811
  3.045   3.063   3.393   3.434   4.105   4.240   4.350   4.422
  4.549   4.566   4.577   4.624   4.759   4.852   5.411   7.167
  8.209   8.227   8.311  36.586  37.155  49.447 293.890 293.908
294.0051028.379
 --------------------------------------------------------------

          Ground-State Mulliken Net Atomic Charges

     Atom                 Charge (a.u.)
  ----------------------------------------
      1 Br                   -0.188323
      2 N                     0.077151
      3 N                    -0.126036
      4 H                     0.237208
  ----------------------------------------
  Sum of atomic charges =    -0.000000

 -----------------------------------------------------------------
                    Cartesian Multipole Moments
 -----------------------------------------------------------------
    Charge (ESU x 10^10)
                -0.0000
    Dipole Moment (Debye)
         X      -1.1297      Y      -1.8580      Z       0.0000
       Tot       2.1745
    Quadrupole Moments (Debye-Ang)
        XX     -30.7636     XY       2.8667     YY     -29.2840
        XZ      -0.0000     YZ       0.0000     ZZ     -30.4258
    Octopole Moments (Debye-Ang^2)
       XXX      28.2974    XXY      -6.6243    XYY       2.3315
       YYY      -5.5980    XXZ       0.0000    XYZ       0.0000
       YYZ       0.0000    XZZ       4.3851    YZZ      -0.3974
       ZZZ       0.0000
    Hexadecapole Moments (Debye-Ang^3)
      XXXX    -326.2601   XXXY       6.5137   XXYY     -52.9222
      XYYY       8.4746   YYYY     -53.1921   XXXZ      -0.0000
      XXYZ       0.0000   XYYZ      -0.0000   YYYZ       0.0000
      XXZZ     -54.9118   XYZZ       0.4316   YYZZ     -14.9004
      XZZZ      -0.0000   YZZZ       0.0000   ZZZZ     -34.6759
 -----------------------------------------------------------------
 DrvMan completing analytic gradient of the correlated energy
 Correlated dipole moment
            1
    1  -0.4444670
    2  -0.7309768
    3   0.0000000
 Energy read as -2682.429908856
 Full Analytical Gradient: (in a.u., or Hartree/Bohr)
             1             2             3             4
    1   -0.00007485   -0.00059843    0.00037447    0.00029880
    2    0.00004518   -0.00093000    0.00147632   -0.00059149
    3   -0.00000000   -0.00000000    0.00000000   -0.00000000
 Gradient time:  CPU 1.39 s  wall 1.41 s
 ----------------------------------------------------------------
             Standard Nuclear Orientation (Angstroms)
    I     Atom           X                Y                Z
 ----------------------------------------------------------------
    1      Br      0.7194469343    -0.0309223672    -0.0000000000
    2      N      -1.2656772653     0.6042029299     0.0000000000
    3      N      -2.0824148361    -0.2724845931    -0.0000000000
    4      H      -1.7439979907    -1.2467455046    -0.0000000000
 ----------------------------------------------------------------
 Nuclear Repulsion Energy =   142.2171083632 hartrees
 There are       25 alpha and       25 beta electrons

                       Distance Matrix (Angstroms)
             Br(  1)   N (  2)   N (  3)
   N (  2)  2.084251
   N (  3)  2.812256  1.198182
   H (  4)  2.747142  1.911753  1.031363

 Requested basis set is 6-311++G(d,p)
 There are 36 shells and 99 basis functions
 A cutoff of  1.0D-14 yielded    642 shell pairs
 There are      4973 function pairs (      5503 Cartesian)
 Smallest overlap matrix eigenvalue = 2.30E-04
 Guess MOs from SCF MO coefficient file

 -----------------------------------------------------------------------
  General SCF calculation program by
  Eric Jon Sundstrom, Paul Horn, Yuezhi Mao, Dmitri Zuev, Alec White,
  David Stuck, Shaama M.S., Shane Yost, Joonho Lee, David Small,
  Daniel Levine, Susi Lehtola, Hugh Burton, Evgeny Epifanovsky
 -----------------------------------------------------------------------
 Hartree-Fock
 using 6 threads for integral computing
 -------------------------------------------------------
 OpenMP Integral computing Module                
 Release: version 2.0, May 2017, Q-Chem Inc. Pleasanton 
 -------------------------------------------------------
 A restricted SCF calculation will be
 performed using DIIS
 SCF converges when DIIS error is below 1.0e-08
 ---------------------------------------
  Cycle       Energy         DIIS error
 ---------------------------------------
    1   -2681.7881293690      5.51e-05  
    2   -2681.7881329140      1.51e-05  
    3   -2681.7881332900      1.04e-05  
    4   -2681.7881334273      2.75e-06  
    5   -2681.7881334535      1.32e-06  
    6   -2681.7881334601      5.77e-07  
    7   -2681.7881334614      2.16e-07  
    8   -2681.7881334616      8.76e-08  
    9   -2681.7881334616      2.81e-08  
   10   -2681.7881334616      6.55e-09  Convergence criterion met
 ---------------------------------------
 SCF time:   CPU 4.30s  wall 1.00s 
 SCF   energy in the final basis set =    -2681.7881334616
 Total energy in the final basis set =    -2681.7881334616


 ------------------------------------------------------------------------------

   CCMAN2: suite of methods based on coupled cluster
           and equation of motion theories.

   Components:
   * libvmm-1.3-trunk
     by Evgeny Epifanovsky, Ilya Kaliman.
   * libtensor-2.5-trunk
     by Evgeny Epifanovsky, Michael Wormit, Dmitry Zuev, Sam Manzer, 
        Ilya Kaliman.
   * libcc-2.5-trunk
     by Evgeny Epifanovsky, Arik Landau, Tomasz Kus, Kirill Khistyaev, 
        Dmitry Zuev, Prashant Manohar, Xintian Feng, Anna Krylov, 
        Matthew Goldey, Alec White, Thomas Jagau, Kaushik Nanda, 
        Anastasia Gunina, Alexander Kunitsa, Joonho Lee.

   CCMAN original authors:
   Anna I. Krylov, C. David Sherrill, Steven R. Gwaltney,
   Edward F. C. Byrd (2000)
   Sergey V. Levchenko, Lyudmila V. Slipchenko, Tao Wang,
   Ana-Maria C. Cristian (2003)
   Piotr A. Pieniazek, C. Melania Oana, Evgeny Epifanovsky (2007)
   Prashant Manohar (2009)

 ------------------------------------------------------------------------------


 Allocating and initializing 63808MB of RAM...
 Calculation will run on 6 cores.


 Alpha MOs, Restricted
 -- Occupied --                  
-490.03  -65.16  -58.52  -58.52  -58.52  -15.75  -15.70   -9.84
  1 A     2 A     3 A     4 A     5 A     6 A     7 A     8 A                  
 -7.457  -7.448  -7.448  -3.196  -3.193  -3.193  -3.182  -3.182
  9 A    10 A    11 A    12 A    13 A    14 A    15 A    16 A                  
 -1.451  -1.022  -0.935  -0.720  -0.648  -0.609  -0.424  -0.420
 17 A    18 A    19 A    20 A    21 A    22 A    23 A    24 A                  
 -0.404
 25 A                                                                          
 -- Virtual --                   
  0.026   0.047   0.064   0.097   0.111   0.113   0.137   0.177
 26 A    27 A    28 A    29 A    30 A    31 A    32 A    33 A                  
  0.185   0.204   0.228   0.241   0.247   0.265   0.298   0.345
 34 A    35 A    36 A    37 A    38 A    39 A    40 A    41 A                  
  0.546   0.556   0.568   0.617   0.656   0.744   0.758   0.786
 42 A    43 A    44 A    45 A    46 A    47 A    48 A    49 A                  
  0.796   0.816   0.913   0.939   0.992   1.031   1.044   1.047
 50 A    51 A    52 A    53 A    54 A    55 A    56 A    57 A                  
  1.128   1.283   1.464   1.469   1.640   1.918   2.010   2.118
 58 A    59 A    60 A    61 A    62 A    63 A    64 A    65 A                  
  2.119   2.244   2.310   2.341   2.635   2.653   2.697   2.810
 66 A    67 A    68 A    69 A    70 A    71 A    72 A    73 A                  
  3.045   3.061   3.392   3.435   4.105   4.240   4.350   4.421
 74 A    75 A    76 A    77 A    78 A    79 A    80 A    81 A                  
  4.549   4.565   4.576   4.624   4.759   4.852   5.414   7.167
 82 A    83 A    84 A    85 A    86 A    87 A    88 A    89 A                  
  8.209   8.226   8.311  36.588  37.149  49.447 293.889 293.908
 90 A    91 A    92 A    93 A    94 A    95 A    96 A    97 A                  
294.0051028.379
 98 A    99 A                                                                  

 Beta MOs, Restricted
 -- Occupied --                  
-490.03  -65.16  -58.52  -58.52  -58.52  -15.75  -15.70   -9.84
  1 A     2 A     3 A     4 A     5 A     6 A     7 A     8 A                  
 -7.457  -7.448  -7.448  -3.196  -3.193  -3.193  -3.182  -3.182
  9 A    10 A    11 A    12 A    13 A    14 A    15 A    16 A                  
 -1.451  -1.022  -0.935  -0.720  -0.648  -0.609  -0.424  -0.420
 17 A    18 A    19 A    20 A    21 A    22 A    23 A    24 A                  
 -0.404
 25 A                                                                          
 -- Virtual --                   
  0.026   0.047   0.064   0.097   0.111   0.113   0.137   0.177
 26 A    27 A    28 A    29 A    30 A    31 A    32 A    33 A                  
  0.185   0.204   0.228   0.241   0.247   0.265   0.298   0.345
 34 A    35 A    36 A    37 A    38 A    39 A    40 A    41 A                  
  0.546   0.556   0.568   0.617   0.656   0.744   0.758   0.786
 42 A    43 A    44 A    45 A    46 A    47 A    48 A    49 A                  
  0.796   0.816   0.913   0.939   0.992   1.031   1.044   1.047
 50 A    51 A    52 A    53 A    54 A    55 A    56 A    57 A                  
  1.128   1.283   1.464   1.469   1.640   1.918   2.010   2.118
 58 A    59 A    60 A    61 A    62 A    63 A    64 A    65 A                  
  2.119   2.244   2.310   2.341   2.635   2.653   2.697   2.810
 66 A    67 A    68 A    69 A    70 A    71 A    72 A    73 A                  
  3.045   3.061   3.392   3.435   4.105   4.240   4.350   4.421
 74 A    75 A    76 A    77 A    78 A    79 A    80 A    81 A                  
  4.549   4.565   4.576   4.624   4.759   4.852   5.414   7.167
 82 A    83 A    84 A    85 A    86 A    87 A    88 A    89 A                  
  8.209   8.226   8.311  36.588  37.149  49.447 293.889 293.908
 90 A    91 A    92 A    93 A    94 A    95 A    96 A    97 A                  
294.0051028.379
 98 A    99 A                                                                  

 Occupation and symmetry of molecular orbitals

 Point group: C1 (1 irreducible representation).

                           A     All 
 -------------------------------------
 All molecular orbitals:
  - Alpha                  99    99  
  - Beta                   99    99  
 -------------------------------------
 Alpha orbitals:
  - Frozen occupied        11    11  
  - Active occupied        14    14  
  - Active virtual         74    74  
  - Frozen virtual         0     0   
 -------------------------------------
 Beta orbitals:
  - Frozen occupied        11    11  
  - Active occupied        14    14  
  - Active virtual         74    74  
  - Frozen virtual         0     0   
 -------------------------------------

 Import integrals:   CPU 0.00 s  wall 0.00 s

 Import integrals:   CPU 17.56 s  wall 4.82 s

 MP2 amplitudes:   CPU 0.08 s  wall 0.06 s

Running a double precision version
           CCSD T amplitudes will be solved using DIIS.

           Start     Size      MaxIter   EConv     TConv     
           3         7         100       1.00e-07  1.00e-05  
 ------------------------------------------------------------------------------
           Energy (a.u.)   Ediff      Tdiff       Comment
 ------------------------------------------------------------------------------
         -2682.42815518                           
     1   -2682.40439042   2.38e-02   7.19e-01     
     2   -2682.42804406   2.37e-02   9.55e-02     
     3   -2682.42634110   1.70e-03   4.55e-02     
     4   -2682.42885191   2.51e-03   1.46e-02     Switched to DIIS steps.
     5   -2682.42982189   9.70e-04   1.26e-02     
     6   -2682.42987967   5.78e-05   2.46e-03     
     7   -2682.42989248   1.28e-05   1.31e-03     
     8   -2682.42990366   1.12e-05   6.05e-04     
     9   -2682.42990941   5.74e-06   4.59e-04     
    10   -2682.42990847   9.35e-07   1.01e-04     
    11   -2682.42990878   3.05e-07   4.54e-05     
    12   -2682.42990859   1.93e-07   3.03e-05     
    13   -2682.42990862   3.00e-08   9.84e-06     
 ------------------------------------------------------------------------------
         -2682.42990862                           CCSD T converged.

End of double precision
 SCF energy                 = -2681.78813346
 MP2 energy                 = -2682.42815518
 CCSD correlation energy     =    -0.64177515
 CCSD total energy           = -2682.42990862

 CCSD  T1^2 = 0.0138  T2^2 = 0.2217  Leading amplitudes:

 Amplitude    Orbitals with energies
 -0.0293       21 (A) A                  ->    26 (A) A                   
              -0.6482                          0.0258                     
 -0.0293       21 (A) B                  ->    26 (A) B                   
              -0.6482                          0.0258                     
 -0.0255       24 (A) A                  ->    28 (A) A                   
              -0.4198                          0.0638                     
 -0.0255       24 (A) B                  ->    28 (A) B                   
              -0.4198                          0.0638                     

 Amplitude    Orbitals with energies
 -0.0995       22 (A) A      22 (A) B    ->    28 (A) A      28 (A) B     
              -0.6091       -0.6091            0.0638        0.0638       
  0.0995       22 (A) A      22 (A) B    ->    28 (A) B      28 (A) A     
              -0.6091       -0.6091            0.0638        0.0638       
  0.0995       22 (A) B      22 (A) A    ->    28 (A) A      28 (A) B     
              -0.6091       -0.6091            0.0638        0.0638       
 -0.0995       22 (A) B      22 (A) A    ->    28 (A) B      28 (A) A     
              -0.6091       -0.6091            0.0638        0.0638       

 Computing CCSD intemediates for later calculations in double precision
 Finished.

Running a double precision version
           CCSD Lambda amplitudes will be solved using DIIS.
           Start     Size      MaxIter   EConv     LConv     
           3         7         100       1.00e-07  1.00e-05  
 ------------------------------------------------------------------------------
            Enorm      Ldiff       Comment
 ------------------------------------------------------------------------------
     1     5.48e-02   4.10e-02     
     2     1.39e-02   4.28e-03     
     3     5.79e-03   1.83e-03     
     4     3.69e-03   1.14e-03     Switched to DIIS steps.
     5     1.50e-03   7.48e-04     
     6     8.93e-04   2.65e-04     
     7     3.54e-04   8.95e-05     
     8     1.60e-04   5.44e-06     
     9     4.60e-05   1.02e-05     
    10     2.47e-05   1.80e-06     
    11     1.35e-05   4.67e-08     
    12     6.76e-06   7.03e-07     
    13     2.90e-06   1.72e-07     
    14     1.22e-06   1.59e-07     
    15     6.55e-07   5.25e-08     
    16     3.47e-07   2.15e-08     
    17     2.20e-07   1.78e-08     
    18     9.81e-08   1.15e-08     
 ------------------------------------------------------------------------------
                                   CCSD Lambda converged.

 Computing density matrices in double precision...
           Orbital response amplitudes will be solved using DIIS.
           Start     Size      MaxIter   EConv     LConv     
           3         7         100       1.00e-06  1.00e-06  
 ------------------------------------------------------------------------------
            Enorm      Ldiff       Comment
 ------------------------------------------------------------------------------
     1     1.16e-01   1.27e-02     
     2     1.80e-01   4.47e-02     
     3     3.06e-01   7.60e-02     
     4     2.13e-02   1.65e-01     Switched to DIIS steps.
     5     8.51e-03   4.39e-04     
     6     1.90e-03   1.51e-03     
     7     8.36e-04   2.52e-04     
     8     1.56e-04   6.80e-05     
     9     3.07e-05   3.02e-05     
    10     1.28e-05   2.82e-06     
    11     5.44e-06   6.91e-07     
    12     1.08e-06   5.29e-07     
    13     3.86e-07   8.33e-08     
 ------------------------------------------------------------------------------
                                   Orbital response converged.

 Computing density matrices... Done.
 CCSD calculation:   CPU 514.42 s  wall 98.17 s

 Transferring MO TPDM to AO TPDM
 Transferring g2_o1o1o1o1
 Transferring g2_o1o1o1v1
 Transferring g2_o1o1v1v1
 Transferring g2_o1v1o1v1
 Transferring g2_o1v1v1v1
 Transferring g2_v1v1v1v1
 Adding separable TPDM
 Computing TPDM gradient
 --------------------------------------------------------
 2e gradient
  Atom          X               Y               Z
 --------------------------------------------------------
    1        -24.249187        3.396699       -0.000000  
    2          5.254408      -15.166584        0.000000  
    3         19.151828        7.106551        0.000000  
    4         -0.157049        4.663334       -0.000000  
 --------------------------------------------------------
 --------------------------------------------------------
 Final gradient
  Atom          X               Y               Z
 --------------------------------------------------------
    1        -24.249187        3.396699       -0.000000  
    2          5.254408      -15.166584        0.000000  
    3         19.151828        7.106551        0.000000  
    4         -0.157049        4.663334       -0.000000  
 --------------------------------------------------------
 Analytic gradient from two-electron contribution:   CPU 105.25 s  wall 32.09 s

 Total ccman2 time:   CPU 643.25 s  wall 137.42 s


 --------------------------------------------------------------

                    Orbital Energies (a.u.)
 --------------------------------------------------------------

 Alpha MOs
 -- Occupied --
******* -65.164 -58.524 -58.522 -58.522 -15.755 -15.697  -9.843
 -7.457  -7.448  -7.448  -3.196  -3.193  -3.193  -3.182  -3.182
 -1.451  -1.022  -0.935  -0.720  -0.648  -0.609  -0.424  -0.420
 -0.404
 -- Virtual --
  0.026   0.047   0.064   0.097   0.111   0.113   0.137   0.177
  0.185   0.204   0.228   0.241   0.247   0.265   0.298   0.345
  0.546   0.556   0.568   0.617   0.656   0.744   0.758   0.786
  0.796   0.816   0.913   0.939   0.992   1.031   1.044   1.047
  1.128   1.283   1.464   1.469   1.640   1.918   2.010   2.118
  2.119   2.244   2.310   2.341   2.635   2.653   2.697   2.810
  3.045   3.061   3.392   3.435   4.105   4.240   4.350   4.421
  4.549   4.565   4.576   4.624   4.759   4.852   5.414   7.167
  8.209   8.226   8.311  36.588  37.149  49.447 293.889 293.908
294.0051028.379
 --------------------------------------------------------------

          Ground-State Mulliken Net Atomic Charges

     Atom                 Charge (a.u.)
  ----------------------------------------
      1 Br                   -0.187756
      2 N                     0.077302
      3 N                    -0.126937
      4 H                     0.237391
  ----------------------------------------
  Sum of atomic charges =    -0.000000

 -----------------------------------------------------------------
                    Cartesian Multipole Moments
 -----------------------------------------------------------------
    Charge (ESU x 10^10)
                -0.0000
    Dipole Moment (Debye)
         X      -1.1191      Y      -1.8582      Z       0.0000
       Tot       2.1691
    Quadrupole Moments (Debye-Ang)
        XX     -30.7806     XY       2.8644     YY     -29.2805
        XZ      -0.0000     YZ       0.0000     ZZ     -30.4262
    Octopole Moments (Debye-Ang^2)
       XXX      28.3759    XXY      -6.6108    XYY       2.3338
       YYY      -5.5768    XXZ       0.0000    XYZ       0.0000
       YYZ      -0.0000    XZZ       4.3933    YZZ      -0.3905
       ZZZ      -0.0000
    Hexadecapole Moments (Debye-Ang^3)
      XXXX    -326.4335   XXXY       6.4266   XXYY     -52.9257
      XYYY       8.4227   YYYY     -53.1962   XXXZ      -0.0000
      XXYZ      -0.0000   XYYZ      -0.0000   YYYZ       0.0000
      XXZZ     -54.9225   XYZZ       0.4135   YYZZ     -14.9014
      XZZZ      -0.0000   YZZZ       0.0000   ZZZZ     -34.6742
 -----------------------------------------------------------------
 DrvMan completing analytic gradient of the correlated energy
 Correlated dipole moment
            1
    1  -0.4402704
    2  -0.7310536
    3   0.0000000
 Energy read as -2682.429908615
 Full Analytical Gradient: (in a.u., or Hartree/Bohr)
             1             2             3             4
    1    0.00007936    0.00068543   -0.00047288   -0.00029192
    2   -0.00005331    0.00102788   -0.00160754    0.00063297
    3   -0.00000000   -0.00000000    0.00000000    0.00000000
 Gradient time:  CPU 1.39 s  wall 1.40 s
 ----------------------------------------------------------------
             Standard Nuclear Orientation (Angstroms)
    I     Atom           X                Y                Z
 ----------------------------------------------------------------
    1      Br      0.7194469343    -0.0309223672    -0.0000000000
    2      N      -1.2656772653     0.6042029299     0.0000000000
    3      N      -2.0824148361    -0.2714845931     0.0010000000
    4      H      -1.7439979907    -1.2467455046    -0.0000000000
 ----------------------------------------------------------------
 Nuclear Repulsion Energy =   142.2284344632 hartrees
 There are       25 alpha and       25 beta electrons

                       Distance Matrix (Angstroms)
             Br(  1)   N (  2)   N (  3)
   N (  2)  2.084251
   N (  3)  2.812170  1.197451
   H (  4)  2.747142  1.911753  1.032308

 Requested basis set is 6-311++G(d,p)
 There are 36 shells and 99 basis functions
 A cutoff of  1.0D-14 yielded    642 shell pairs
 There are      4973 function pairs (      5503 Cartesian)
 Smallest overlap matrix eigenvalue = 2.29E-04
 Guess MOs from SCF MO coefficient file

 -----------------------------------------------------------------------
  General SCF calculation program by
  Eric Jon Sundstrom, Paul Horn, Yuezhi Mao, Dmitri Zuev, Alec White,
  David Stuck, Shaama M.S., Shane Yost, Joonho Lee, David Small,
  Daniel Levine, Susi Lehtola, Hugh Burton, Evgeny Epifanovsky
 -----------------------------------------------------------------------
 Hartree-Fock
 using 6 threads for integral computing
 -------------------------------------------------------
 OpenMP Integral computing Module                
 Release: version 2.0, May 2017, Q-Chem Inc. Pleasanton 
 -------------------------------------------------------
 A restricted SCF calculation will be
 performed using DIIS
 SCF converges when DIIS error is below 1.0e-08
 ---------------------------------------
  Cycle       Energy         DIIS error
 ---------------------------------------
    1   -2681.7881910178      3.34e-05  
    2   -2681.7881924671      9.11e-06  
    3   -2681.7881926327      5.92e-06  
    4   -2681.7881926816      1.82e-06  
    5   -2681.7881926946      9.10e-07  
    6   -2681.7881926987      4.36e-07  
    7   -2681.7881926998      1.67e-07  
    8   -2681.7881927000      8.15e-08  
    9   -2681.7881927000      3.46e-08  
   10   -2681.7881927000      1.22e-08  
   11   -2681.7881927000      3.93e-09  Convergence criterion met
 ---------------------------------------
 SCF time:   CPU 4.79s  wall 1.00s 
 SCF   energy in the final basis set =    -2681.7881927000
 Total energy in the final basis set =    -2681.7881927000


 ------------------------------------------------------------------------------

   CCMAN2: suite of methods based on coupled cluster
           and equation of motion theories.

   Components:
   * libvmm-1.3-trunk
     by Evgeny Epifanovsky, Ilya Kaliman.
   * libtensor-2.5-trunk
     by Evgeny Epifanovsky, Michael Wormit, Dmitry Zuev, Sam Manzer, 
        Ilya Kaliman.
   * libcc-2.5-trunk
     by Evgeny Epifanovsky, Arik Landau, Tomasz Kus, Kirill Khistyaev, 
        Dmitry Zuev, Prashant Manohar, Xintian Feng, Anna Krylov, 
        Matthew Goldey, Alec White, Thomas Jagau, Kaushik Nanda, 
        Anastasia Gunina, Alexander Kunitsa, Joonho Lee.

   CCMAN original authors:
   Anna I. Krylov, C. David Sherrill, Steven R. Gwaltney,
   Edward F. C. Byrd (2000)
   Sergey V. Levchenko, Lyudmila V. Slipchenko, Tao Wang,
   Ana-Maria C. Cristian (2003)
   Piotr A. Pieniazek, C. Melania Oana, Evgeny Epifanovsky (2007)
   Prashant Manohar (2009)

 ------------------------------------------------------------------------------


 Allocating and initializing 63808MB of RAM...
 Calculation will run on 6 cores.


 Alpha MOs, Restricted
 -- Occupied --                  
-490.03  -65.16  -58.52  -58.52  -58.52  -15.75  -15.70   -9.84
  1 A     2 A     3 A     4 A     5 A     6 A     7 A     8 A                  
 -7.457  -7.448  -7.448  -3.196  -3.192  -3.192  -3.182  -3.182
  9 A    10 A    11 A    12 A    13 A    14 A    15 A    16 A                  
 -1.451  -1.022  -0.935  -0.721  -0.648  -0.609  -0.424  -0.420
 17 A    18 A    19 A    20 A    21 A    22 A    23 A    24 A                  
 -0.404
 25 A                                                                          
 -- Virtual --                   
  0.026   0.047   0.064   0.098   0.111   0.113   0.137   0.177
 26 A    27 A    28 A    29 A    30 A    31 A    32 A    33 A                  
  0.184   0.204   0.228   0.241   0.247   0.265   0.298   0.345
 34 A    35 A    36 A    37 A    38 A    39 A    40 A    41 A                  
  0.546   0.557   0.568   0.618   0.656   0.744   0.758   0.786
 42 A    43 A    44 A    45 A    46 A    47 A    48 A    49 A                  
  0.796   0.816   0.913   0.938   0.992   1.031   1.044   1.047
 50 A    51 A    52 A    53 A    54 A    55 A    56 A    57 A                  
  1.128   1.283   1.464   1.469   1.639   1.918   2.009   2.117
 58 A    59 A    60 A    61 A    62 A    63 A    64 A    65 A                  
  2.119   2.243   2.310   2.341   2.635   2.654   2.698   2.810
 66 A    67 A    68 A    69 A    70 A    71 A    72 A    73 A                  
  3.045   3.062   3.393   3.435   4.105   4.240   4.350   4.422
 74 A    75 A    76 A    77 A    78 A    79 A    80 A    81 A                  
  4.549   4.565   4.577   4.624   4.759   4.852   5.413   7.167
 82 A    83 A    84 A    85 A    86 A    87 A    88 A    89 A                  
  8.209   8.227   8.311  36.587  37.152  49.447 293.890 293.908
 90 A    91 A    92 A    93 A    94 A    95 A    96 A    97 A                  
294.0051028.379
 98 A    99 A                                                                  

 Beta MOs, Restricted
 -- Occupied --                  
-490.03  -65.16  -58.52  -58.52  -58.52  -15.75  -15.70   -9.84
  1 A     2 A     3 A     4 A     5 A     6 A     7 A     8 A                  
 -7.457  -7.448  -7.448  -3.196  -3.192  -3.192  -3.182  -3.182
  9 A    10 A    11 A    12 A    13 A    14 A    15 A    16 A                  
 -1.451  -1.022  -0.935  -0.721  -0.648  -0.609  -0.424  -0.420
 17 A    18 A    19 A    20 A    21 A    22 A    23 A    24 A                  
 -0.404
 25 A                                                                          
 -- Virtual --                   
  0.026   0.047   0.064   0.098   0.111   0.113   0.137   0.177
 26 A    27 A    28 A    29 A    30 A    31 A    32 A    33 A                  
  0.184   0.204   0.228   0.241   0.247   0.265   0.298   0.345
 34 A    35 A    36 A    37 A    38 A    39 A    40 A    41 A                  
  0.546   0.557   0.568   0.618   0.656   0.744   0.758   0.786
 42 A    43 A    44 A    45 A    46 A    47 A    48 A    49 A                  
  0.796   0.816   0.913   0.938   0.992   1.031   1.044   1.047
 50 A    51 A    52 A    53 A    54 A    55 A    56 A    57 A                  
  1.128   1.283   1.464   1.469   1.639   1.918   2.009   2.117
 58 A    59 A    60 A    61 A    62 A    63 A    64 A    65 A                  
  2.119   2.243   2.310   2.341   2.635   2.654   2.698   2.810
 66 A    67 A    68 A    69 A    70 A    71 A    72 A    73 A                  
  3.045   3.062   3.393   3.435   4.105   4.240   4.350   4.422
 74 A    75 A    76 A    77 A    78 A    79 A    80 A    81 A                  
  4.549   4.565   4.577   4.624   4.759   4.852   5.413   7.167
 82 A    83 A    84 A    85 A    86 A    87 A    88 A    89 A                  
  8.209   8.227   8.311  36.587  37.152  49.447 293.890 293.908
 90 A    91 A    92 A    93 A    94 A    95 A    96 A    97 A                  
294.0051028.379
 98 A    99 A                                                                  

 Occupation and symmetry of molecular orbitals

 Point group: C1 (1 irreducible representation).

                           A     All 
 -------------------------------------
 All molecular orbitals:
  - Alpha                  99    99  
  - Beta                   99    99  
 -------------------------------------
 Alpha orbitals:
  - Frozen occupied        11    11  
  - Active occupied        14    14  
  - Active virtual         74    74  
  - Frozen virtual         0     0   
 -------------------------------------
 Beta orbitals:
  - Frozen occupied        11    11  
  - Active occupied        14    14  
  - Active virtual         74    74  
  - Frozen virtual         0     0   
 -------------------------------------

 Import integrals:   CPU 0.00 s  wall 0.00 s

 Import integrals:   CPU 17.51 s  wall 4.50 s

 MP2 amplitudes:   CPU 0.06 s  wall 0.04 s

Running a double precision version
           CCSD T amplitudes will be solved using DIIS.

           Start     Size      MaxIter   EConv     TConv     
           3         7         100       1.00e-07  1.00e-05  
 ------------------------------------------------------------------------------
           Energy (a.u.)   Ediff      Tdiff       Comment
 ------------------------------------------------------------------------------
         -2682.42815289                           
     1   -2682.40441172   2.37e-02   7.19e-01     
     2   -2682.42804526   2.36e-02   9.54e-02     
     3   -2682.42634731   1.70e-03   4.54e-02     
     4   -2682.42885504   2.51e-03   1.46e-02     Switched to DIIS steps.
     5   -2682.42982369   9.69e-04   1.26e-02     
     6   -2682.42988127   5.76e-05   2.45e-03     
     7   -2682.42989400   1.27e-05   1.31e-03     
     8   -2682.42990514   1.11e-05   6.03e-04     
     9   -2682.42991085   5.71e-06   4.59e-04     
    10   -2682.42990993   9.29e-07   1.01e-04     
    11   -2682.42991023   3.05e-07   4.55e-05     
    12   -2682.42991004   1.92e-07   3.03e-05     
    13   -2682.42991007   2.95e-08   9.82e-06     
 ------------------------------------------------------------------------------
         -2682.42991007                           CCSD T converged.

End of double precision
 SCF energy                 = -2681.78819270
 MP2 energy                 = -2682.42815289
 CCSD correlation energy     =    -0.64171737
 CCSD total energy           = -2682.42991007

 CCSD  T1^2 = 0.0138  T2^2 = 0.2216  Leading amplitudes:

 Amplitude    Orbitals with energies
 -0.0293       21 (A) A                  ->    26 (A) A                   
              -0.6484                          0.0258                     
 -0.0293       21 (A) B                  ->    26 (A) B                   
              -0.6484                          0.0258                     
  0.0254       24 (A) A                  ->    28 (A) A                   
              -0.4198                          0.0639                     
  0.0254       24 (A) B                  ->    28 (A) B                   
              -0.4198                          0.0639                     

 Amplitude    Orbitals with energies
 -0.0993       22 (A) A      22 (A) B    ->    28 (A) A      28 (A) B     
              -0.6095       -0.6095            0.0639        0.0639       
  0.0993       22 (A) A      22 (A) B    ->    28 (A) B      28 (A) A     
              -0.6095       -0.6095            0.0639        0.0639       
  0.0993       22 (A) B      22 (A) A    ->    28 (A) A      28 (A) B     
              -0.6095       -0.6095            0.0639        0.0639       
 -0.0993       22 (A) B      22 (A) A    ->    28 (A) B      28 (A) A     
              -0.6095       -0.6095            0.0639        0.0639       

 Computing CCSD intemediates for later calculations in double precision
 Finished.

Running a double precision version
           CCSD Lambda amplitudes will be solved using DIIS.
           Start     Size      MaxIter   EConv     LConv     
           3         7         100       1.00e-07  1.00e-05  
 ------------------------------------------------------------------------------
            Enorm      Ldiff       Comment
 ------------------------------------------------------------------------------
     1     5.48e-02   4.10e-02     
     2     1.39e-02   4.28e-03     
     3     5.78e-03   1.83e-03     
     4     3.68e-03   1.14e-03     Switched to DIIS steps.
     5     1.50e-03   7.47e-04     
     6     8.91e-04   2.64e-04     
     7     3.54e-04   8.92e-05     
     8     1.60e-04   5.47e-06     
     9     4.60e-05   1.02e-05     
    10     2.47e-05   1.80e-06     
    11     1.35e-05   4.27e-08     
    12     6.75e-06   7.03e-07     
    13     2.89e-06   1.72e-07     
    14     1.22e-06   1.59e-07     
    15     6.54e-07   5.22e-08     
    16     3.46e-07   2.12e-08     
    17     2.20e-07   1.77e-08     
    18     9.81e-08   1.15e-08     
 ------------------------------------------------------------------------------
                                   CCSD Lambda converged.

 Computing density matrices in double precision...
           Orbital response amplitudes will be solved using DIIS.
           Start     Size      MaxIter   EConv     LConv     
           3         7         100       1.00e-06  1.00e-06  
 ------------------------------------------------------------------------------
            Enorm      Ldiff       Comment
 ------------------------------------------------------------------------------
     1     1.16e-01   1.27e-02     
     2     1.79e-01   4.46e-02     
     3     3.06e-01   7.57e-02     
     4     2.12e-02   1.65e-01     Switched to DIIS steps.
     5     8.47e-03   4.39e-04     
     6     1.90e-03   1.51e-03     
     7     8.36e-04   2.53e-04     
     8     1.56e-04   6.77e-05     
     9     3.05e-05   3.02e-05     
    10     1.27e-05   2.81e-06     
    11     5.42e-06   6.88e-07     
    12     1.08e-06   5.28e-07     
    13     3.85e-07   8.33e-08     
 ------------------------------------------------------------------------------
                                   Orbital response converged.

 Computing density matrices... Done.
 CCSD calculation:   CPU 513.63 s  wall 98.02 s

 Transferring MO TPDM to AO TPDM
 Transferring g2_o1o1o1o1
 Transferring g2_o1o1o1v1
 Transferring g2_o1o1v1v1
 Transferring g2_o1v1o1v1
 Transferring g2_o1v1v1v1
 Transferring g2_v1v1v1v1
 Adding separable TPDM
 Computing TPDM gradient
 --------------------------------------------------------
 2e gradient
  Atom          X               Y               Z
 --------------------------------------------------------
    1        -24.246727        3.398040        0.002937  
    2          5.238312      -15.164151        0.010982  
    3         19.165534        7.105035       -0.019047  
    4         -0.157119        4.661076        0.005128  
 --------------------------------------------------------
 --------------------------------------------------------
 Final gradient
  Atom          X               Y               Z
 --------------------------------------------------------
    1        -24.246727        3.398040        0.002937  
    2          5.238312      -15.164151        0.010982  
    3         19.165534        7.105035       -0.019047  
    4         -0.157119        4.661076        0.005128  
 --------------------------------------------------------
 Analytic gradient from two-electron contribution:   CPU 117.69 s  wall 35.72 s

 Total ccman2 time:   CPU 651.99 s  wall 139.40 s


 --------------------------------------------------------------

                    Orbital Energies (a.u.)
 --------------------------------------------------------------

 Alpha MOs
 -- Occupied --
******* -65.164 -58.524 -58.522 -58.522 -15.755 -15.697  -9.843
 -7.457  -7.448  -7.448  -3.196  -3.192  -3.192  -3.182  -3.182
 -1.451  -1.022  -0.935  -0.721  -0.648  -0.609  -0.424  -0.420
 -0.404
 -- Virtual --
  0.026   0.047   0.064   0.098   0.111   0.113   0.137   0.177
  0.184   0.204   0.228   0.241   0.247   0.265   0.298   0.345
  0.546   0.557   0.568   0.618   0.656   0.744   0.758   0.786
  0.796   0.816   0.913   0.938   0.992   1.031   1.044   1.047
  1.128   1.283   1.464   1.469   1.639   1.918   2.009   2.117
  2.119   2.243   2.310   2.341   2.635   2.654   2.698   2.810
  3.045   3.062   3.393   3.435   4.105   4.240   4.350   4.422
  4.549   4.565   4.577   4.624   4.759   4.852   5.413   7.167
  8.209   8.227   8.311  36.587  37.152  49.447 293.890 293.908
294.0051028.379
 --------------------------------------------------------------

          Ground-State Mulliken Net Atomic Charges

     Atom                 Charge (a.u.)
  ----------------------------------------
      1 Br                   -0.188039
      2 N                     0.077227
      3 N                    -0.126487
      4 H                     0.237300
  ----------------------------------------
  Sum of atomic charges =     0.000000

 -----------------------------------------------------------------
                    Cartesian Multipole Moments
 -----------------------------------------------------------------
    Charge (ESU x 10^10)
                 0.0000
    Dipole Moment (Debye)
         X      -1.1244      Y      -1.8581      Z      -0.0007
       Tot       2.1718
    Quadrupole Moments (Debye-Ang)
        XX     -30.7721     XY       2.8655     YY     -29.2822
        XZ       0.0035     YZ       0.0005     ZZ     -30.4260
    Octopole Moments (Debye-Ang^2)
       XXX      28.3367    XXY      -6.6176    XYY       2.3326
       YYY      -5.5874    XXZ      -0.0131    XYZ      -0.0014
       YYZ      -0.0056    XZZ       4.3892    YZZ      -0.3940
       ZZZ      -0.0155
    Hexadecapole Moments (Debye-Ang^3)
      XXXX    -326.3468   XXXY       6.4702   XXYY     -52.9240
      XYYY       8.4487   YYYY     -53.1941   XXXZ       0.0624
      XXYZ       0.0042   XYYZ       0.0122   YYYZ       0.0049
      XXZZ     -54.9172   XYZZ       0.4226   YYZZ     -14.9009
      XZZZ       0.0354   YZZZ       0.0043   ZZZZ     -34.6751
 -----------------------------------------------------------------
 DrvMan completing analytic gradient of the correlated energy
 Correlated dipole moment
            1
    1  -0.4423677
    2  -0.7310169
    3  -0.0002565
 Energy read as -2682.429910069
 Full Analytical Gradient: (in a.u., or Hartree/Bohr)
             1             2             3             4
    1    0.00000234    0.00004599   -0.00005288    0.00000456
    2   -0.00000409    0.00005088   -0.00006506    0.00001827
    3    0.00003572   -0.00009204    0.00013010   -0.00007378
 Gradient time:  CPU 1.42 s  wall 1.42 s
 ----------------------------------------------------------------
             Standard Nuclear Orientation (Angstroms)
    I     Atom           X                Y                Z
 ----------------------------------------------------------------
    1      Br      0.7194469343    -0.0309223672    -0.0000000000
    2      N      -1.2656772653     0.6042029299     0.0000000000
    3      N      -2.0824148361    -0.2714845931    -0.0000000000
    4      H      -1.7429979907    -1.2467455046    -0.0000000000
 ----------------------------------------------------------------
 Nuclear Repulsion Energy =   142.2297606906 hartrees
 There are       25 alpha and       25 beta electrons

                       Distance Matrix (Angstroms)
             Br(  1)   N (  2)   N (  3)
   N (  2)  2.084251
   N (  3)  2.812170  1.197451
   H (  4)  2.746245  1.911503  1.032636

 Requested basis set is 6-311++G(d,p)
 There are 36 shells and 99 basis functions
 A cutoff of  1.0D-14 yielded    642 shell pairs
 There are      4973 function pairs (      5503 Cartesian)
 Smallest overlap matrix eigenvalue = 2.29E-04
 Guess MOs from SCF MO coefficient file

 -----------------------------------------------------------------------
  General SCF calculation program by
  Eric Jon Sundstrom, Paul Horn, Yuezhi Mao, Dmitri Zuev, Alec White,
  David Stuck, Shaama M.S., Shane Yost, Joonho Lee, David Small,
  Daniel Levine, Susi Lehtola, Hugh Burton, Evgeny Epifanovsky
 -----------------------------------------------------------------------
 Hartree-Fock
 using 6 threads for integral computing
 -------------------------------------------------------
 OpenMP Integral computing Module                
 Release: version 2.0, May 2017, Q-Chem Inc. Pleasanton 
 -------------------------------------------------------
 A restricted SCF calculation will be
 performed using DIIS
 SCF converges when DIIS error is below 1.0e-08
 ---------------------------------------
  Cycle       Energy         DIIS error
 ---------------------------------------
    1   -2681.7881859009      2.08e-05  
    2   -2681.7881865561      5.46e-06  
    3   -2681.7881866432      1.93e-06  
    4   -2681.7881866539      1.21e-06  
    5   -2681.7881866594      5.31e-07  
    6   -2681.7881866616      2.22e-07  
    7   -2681.7881866619      8.99e-08  
    8   -2681.7881866619      3.58e-08  
    9   -2681.7881866619      1.74e-08  
   10   -2681.7881866619      5.37e-09  Convergence criterion met
 ---------------------------------------
 SCF time:   CPU 4.32s  wall 1.00s 
 SCF   energy in the final basis set =    -2681.7881866619
 Total energy in the final basis set =    -2681.7881866619


 ------------------------------------------------------------------------------

   CCMAN2: suite of methods based on coupled cluster
           and equation of motion theories.

   Components:
   * libvmm-1.3-trunk
     by Evgeny Epifanovsky, Ilya Kaliman.
   * libtensor-2.5-trunk
     by Evgeny Epifanovsky, Michael Wormit, Dmitry Zuev, Sam Manzer, 
        Ilya Kaliman.
   * libcc-2.5-trunk
     by Evgeny Epifanovsky, Arik Landau, Tomasz Kus, Kirill Khistyaev, 
        Dmitry Zuev, Prashant Manohar, Xintian Feng, Anna Krylov, 
        Matthew Goldey, Alec White, Thomas Jagau, Kaushik Nanda, 
        Anastasia Gunina, Alexander Kunitsa, Joonho Lee.

   CCMAN original authors:
   Anna I. Krylov, C. David Sherrill, Steven R. Gwaltney,
   Edward F. C. Byrd (2000)
   Sergey V. Levchenko, Lyudmila V. Slipchenko, Tao Wang,
   Ana-Maria C. Cristian (2003)
   Piotr A. Pieniazek, C. Melania Oana, Evgeny Epifanovsky (2007)
   Prashant Manohar (2009)

 ------------------------------------------------------------------------------


 Allocating and initializing 63808MB of RAM...
 Calculation will run on 6 cores.


 Alpha MOs, Restricted
 -- Occupied --                  
-490.03  -65.16  -58.52  -58.52  -58.52  -15.75  -15.70   -9.84
  1 A     2 A     3 A     4 A     5 A     6 A     7 A     8 A                  
 -7.457  -7.448  -7.448  -3.196  -3.193  -3.192  -3.182  -3.182
  9 A    10 A    11 A    12 A    13 A    14 A    15 A    16 A                  
 -1.451  -1.022  -0.935  -0.721  -0.648  -0.609  -0.424  -0.420
 17 A    18 A    19 A    20 A    21 A    22 A    23 A    24 A                  
 -0.404
 25 A                                                                          
 -- Virtual --                   
  0.026   0.047   0.064   0.097   0.111   0.113   0.137   0.177
 26 A    27 A    28 A    29 A    30 A    31 A    32 A    33 A                  
  0.184   0.204   0.228   0.241   0.247   0.265   0.298   0.345
 34 A    35 A    36 A    37 A    38 A    39 A    40 A    41 A                  
  0.546   0.557   0.568   0.618   0.656   0.744   0.758   0.786
 42 A    43 A    44 A    45 A    46 A    47 A    48 A    49 A                  
  0.796   0.816   0.913   0.938   0.992   1.031   1.044   1.047
 50 A    51 A    52 A    53 A    54 A    55 A    56 A    57 A                  
  1.128   1.283   1.464   1.469   1.639   1.918   2.009   2.118
 58 A    59 A    60 A    61 A    62 A    63 A    64 A    65 A                  
  2.119   2.243   2.310   2.341   2.635   2.654   2.698   2.811
 66 A    67 A    68 A    69 A    70 A    71 A    72 A    73 A                  
  3.045   3.062   3.392   3.434   4.105   4.240   4.350   4.422
 74 A    75 A    76 A    77 A    78 A    79 A    80 A    81 A                  
  4.549   4.565   4.577   4.624   4.759   4.852   5.412   7.167
 82 A    83 A    84 A    85 A    86 A    87 A    88 A    89 A                  
  8.209   8.227   8.311  36.587  37.152  49.447 293.890 293.908
 90 A    91 A    92 A    93 A    94 A    95 A    96 A    97 A                  
294.0051028.379
 98 A    99 A                                                                  

 Beta MOs, Restricted
 -- Occupied --                  
-490.03  -65.16  -58.52  -58.52  -58.52  -15.75  -15.70   -9.84
  1 A     2 A     3 A     4 A     5 A     6 A     7 A     8 A                  
 -7.457  -7.448  -7.448  -3.196  -3.193  -3.192  -3.182  -3.182
  9 A    10 A    11 A    12 A    13 A    14 A    15 A    16 A                  
 -1.451  -1.022  -0.935  -0.721  -0.648  -0.609  -0.424  -0.420
 17 A    18 A    19 A    20 A    21 A    22 A    23 A    24 A                  
 -0.404
 25 A                                                                          
 -- Virtual --                   
  0.026   0.047   0.064   0.097   0.111   0.113   0.137   0.177
 26 A    27 A    28 A    29 A    30 A    31 A    32 A    33 A                  
  0.184   0.204   0.228   0.241   0.247   0.265   0.298   0.345
 34 A    35 A    36 A    37 A    38 A    39 A    40 A    41 A                  
  0.546   0.557   0.568   0.618   0.656   0.744   0.758   0.786
 42 A    43 A    44 A    45 A    46 A    47 A    48 A    49 A                  
  0.796   0.816   0.913   0.938   0.992   1.031   1.044   1.047
 50 A    51 A    52 A    53 A    54 A    55 A    56 A    57 A                  
  1.128   1.283   1.464   1.469   1.639   1.918   2.009   2.118
 58 A    59 A    60 A    61 A    62 A    63 A    64 A    65 A                  
  2.119   2.243   2.310   2.341   2.635   2.654   2.698   2.811
 66 A    67 A    68 A    69 A    70 A    71 A    72 A    73 A                  
  3.045   3.062   3.392   3.434   4.105   4.240   4.350   4.422
 74 A    75 A    76 A    77 A    78 A    79 A    80 A    81 A                  
  4.549   4.565   4.577   4.624   4.759   4.852   5.412   7.167
 82 A    83 A    84 A    85 A    86 A    87 A    88 A    89 A                  
  8.209   8.227   8.311  36.587  37.152  49.447 293.890 293.908
 90 A    91 A    92 A    93 A    94 A    95 A    96 A    97 A                  
294.0051028.379
 98 A    99 A                                                                  

 Occupation and symmetry of molecular orbitals

 Point group: C1 (1 irreducible representation).

                           A     All 
 -------------------------------------
 All molecular orbitals:
  - Alpha                  99    99  
  - Beta                   99    99  
 -------------------------------------
 Alpha orbitals:
  - Frozen occupied        11    11  
  - Active occupied        14    14  
  - Active virtual         74    74  
  - Frozen virtual         0     0   
 -------------------------------------
 Beta orbitals:
  - Frozen occupied        11    11  
  - Active occupied        14    14  
  - Active virtual         74    74  
  - Frozen virtual         0     0   
 -------------------------------------

 Import integrals:   CPU 0.00 s  wall 0.00 s

 Import integrals:   CPU 16.31 s  wall 4.12 s

 MP2 amplitudes:   CPU 0.05 s  wall 0.03 s

Running a double precision version
           CCSD T amplitudes will be solved using DIIS.

           Start     Size      MaxIter   EConv     TConv     
           3         7         100       1.00e-07  1.00e-05  
 ------------------------------------------------------------------------------
           Energy (a.u.)   Ediff      Tdiff       Comment
 ------------------------------------------------------------------------------
         -2682.42814966                           
     1   -2682.40441150   2.37e-02   7.19e-01     
     2   -2682.42804421   2.36e-02   9.54e-02     
     3   -2682.42634743   1.70e-03   4.54e-02     
     4   -2682.42885511   2.51e-03   1.46e-02     Switched to DIIS steps.
     5   -2682.42982372   9.69e-04   1.26e-02     
     6   -2682.42988128   5.76e-05   2.45e-03     
     7   -2682.42989398   1.27e-05   1.31e-03     
     8   -2682.42990511   1.11e-05   6.03e-04     
     9   -2682.42991082   5.71e-06   4.59e-04     
    10   -2682.42990990   9.27e-07   1.01e-04     
    11   -2682.42991020   3.05e-07   4.56e-05     
    12   -2682.42991001   1.92e-07   3.03e-05     
    13   -2682.42991004   2.94e-08   9.82e-06     
 ------------------------------------------------------------------------------
         -2682.42991004                           CCSD T converged.

End of double precision
 SCF energy                 = -2681.78818666
 MP2 energy                 = -2682.42814966
 CCSD correlation energy     =    -0.64172338
 CCSD total energy           = -2682.42991004

 CCSD  T1^2 = 0.0138  T2^2 = 0.2216  Leading amplitudes:

 Amplitude    Orbitals with energies
 -0.0293       21 (A) A                  ->    26 (A) A                   
              -0.6484                          0.0257                     
 -0.0293       21 (A) B                  ->    26 (A) B                   
              -0.6484                          0.0257                     
 -0.0254       24 (A) A                  ->    28 (A) A                   
              -0.4198                          0.0640                     
 -0.0254       24 (A) B                  ->    28 (A) B                   
              -0.4198                          0.0640                     

 Amplitude    Orbitals with energies
 -0.0993       22 (A) A      22 (A) B    ->    28 (A) A      28 (A) B     
              -0.6095       -0.6095            0.0640        0.0640       
  0.0993       22 (A) A      22 (A) B    ->    28 (A) B      28 (A) A     
              -0.6095       -0.6095            0.0640        0.0640       
  0.0993       22 (A) B      22 (A) A    ->    28 (A) A      28 (A) B     
              -0.6095       -0.6095            0.0640        0.0640       
 -0.0993       22 (A) B      22 (A) A    ->    28 (A) B      28 (A) A     
              -0.6095       -0.6095            0.0640        0.0640       

 Computing CCSD intemediates for later calculations in double precision
 Finished.

Running a double precision version
           CCSD Lambda amplitudes will be solved using DIIS.
           Start     Size      MaxIter   EConv     LConv     
           3         7         100       1.00e-07  1.00e-05  
 ------------------------------------------------------------------------------
            Enorm      Ldiff       Comment
 ------------------------------------------------------------------------------
     1     5.48e-02   4.10e-02     
     2     1.39e-02   4.28e-03     
     3     5.78e-03   1.83e-03     
     4     3.68e-03   1.14e-03     Switched to DIIS steps.
     5     1.50e-03   7.46e-04     
     6     8.91e-04   2.64e-04     
     7     3.54e-04   8.92e-05     
     8     1.60e-04   5.48e-06     
     9     4.60e-05   1.02e-05     
    10     2.47e-05   1.80e-06     
    11     1.35e-05   4.09e-08     
    12     6.76e-06   7.05e-07     
    13     2.90e-06   1.72e-07     
    14     1.22e-06   1.59e-07     
    15     6.55e-07   5.24e-08     
    16     3.46e-07   2.12e-08     
    17     2.20e-07   1.77e-08     
    18     9.83e-08   1.15e-08     
 ------------------------------------------------------------------------------
                                   CCSD Lambda converged.

 Computing density matrices in double precision...
           Orbital response amplitudes will be solved using DIIS.
           Start     Size      MaxIter   EConv     LConv     
           3         7         100       1.00e-06  1.00e-06  
 ------------------------------------------------------------------------------
            Enorm      Ldiff       Comment
 ------------------------------------------------------------------------------
     1     1.16e-01   1.27e-02     
     2     1.80e-01   4.46e-02     
     3     3.06e-01   7.58e-02     
     4     2.12e-02   1.65e-01     Switched to DIIS steps.
     5     8.47e-03   4.37e-04     
     6     1.90e-03   1.51e-03     
     7     8.36e-04   2.53e-04     
     8     1.56e-04   6.75e-05     
     9     3.05e-05   3.02e-05     
    10     1.27e-05   2.80e-06     
    11     5.42e-06   6.88e-07     
    12     1.08e-06   5.27e-07     
    13     3.85e-07   8.35e-08     
 ------------------------------------------------------------------------------
                                   Orbital response converged.

 Computing density matrices... Done.
 CCSD calculation:   CPU 511.55 s  wall 97.23 s

 Transferring MO TPDM to AO TPDM
 Transferring g2_o1o1o1o1
 Transferring g2_o1o1o1v1
 Transferring g2_o1o1v1v1
 Transferring g2_o1v1o1v1
 Transferring g2_o1v1v1v1
 Transferring g2_v1v1v1v1
 Adding separable TPDM
 Computing TPDM gradient
 --------------------------------------------------------
 2e gradient
  Atom          X               Y               Z
 --------------------------------------------------------
    1        -24.247691        3.398367        0.000000  
    2          5.239976      -15.163596       -0.000000  
    3         19.169938        7.106148        0.000001  
    4         -0.162223        4.659081       -0.000001  
 --------------------------------------------------------
 --------------------------------------------------------
 Final gradient
  Atom          X               Y               Z
 --------------------------------------------------------
    1        -24.247691        3.398367        0.000000  
    2          5.239976      -15.163596       -0.000000  
    3         19.169938        7.106148        0.000001  
    4         -0.162223        4.659081       -0.000001  
 --------------------------------------------------------
 Analytic gradient from two-electron contribution:   CPU 109.20 s  wall 33.87 s

 Total ccman2 time:   CPU 640.12 s  wall 136.42 s


 --------------------------------------------------------------

                    Orbital Energies (a.u.)
 --------------------------------------------------------------

 Alpha MOs
 -- Occupied --
******* -65.164 -58.524 -58.522 -58.522 -15.755 -15.697  -9.843
 -7.457  -7.448  -7.448  -3.196  -3.193  -3.192  -3.182  -3.182
 -1.451  -1.022  -0.935  -0.721  -0.648  -0.609  -0.424  -0.420
 -0.404
 -- Virtual --
  0.026   0.047   0.064   0.097   0.111   0.113   0.137   0.177
  0.184   0.204   0.228   0.241   0.247   0.265   0.298   0.345
  0.546   0.557   0.568   0.618   0.656   0.744   0.758   0.786
  0.796   0.816   0.913   0.938   0.992   1.031   1.044   1.047
  1.128   1.283   1.464   1.469   1.639   1.918   2.009   2.118
  2.119   2.243   2.310   2.341   2.635   2.654   2.698   2.811
  3.045   3.062   3.392   3.434   4.105   4.240   4.350   4.422
  4.549   4.565   4.577   4.624   4.759   4.852   5.412   7.167
  8.209   8.227   8.311  36.587  37.152  49.447 293.890 293.908
294.0051028.379
 --------------------------------------------------------------

          Ground-State Mulliken Net Atomic Charges

     Atom                 Charge (a.u.)
  ----------------------------------------
      1 Br                   -0.187936
      2 N                     0.077230
      3 N                    -0.126438
      4 H                     0.237144
  ----------------------------------------
  Sum of atomic charges =    -0.000000

 -----------------------------------------------------------------
                    Cartesian Multipole Moments
 -----------------------------------------------------------------
    Charge (ESU x 10^10)
                -0.0000
    Dipole Moment (Debye)
         X      -1.1221      Y      -1.8574      Z      -0.0000
       Tot       2.1700
    Quadrupole Moments (Debye-Ang)
        XX     -30.7765     XY       2.8616     YY     -29.2835
        XZ       0.0000     YZ      -0.0000     ZZ     -30.4261
    Octopole Moments (Debye-Ang^2)
       XXX      28.3484    XXY      -6.6064    XYY       2.3386
       YYY      -5.5852    XXZ      -0.0000    XYZ       0.0000
       YYZ      -0.0000    XZZ       4.3897    YZZ      -0.3935
       ZZZ      -0.0000
    Hexadecapole Moments (Debye-Ang^3)
      XXXX    -326.3565   XXXY       6.4405   XXYY     -52.9370
      XYYY       8.4422   YYYY     -53.2001   XXXZ       0.0000
      XXYZ      -0.0000   XYYZ       0.0000   YYYZ      -0.0000
      XXZZ     -54.9161   XYZZ       0.4222   YYZZ     -14.9014
      XZZZ       0.0000   YZZZ      -0.0000   ZZZZ     -34.6744
 -----------------------------------------------------------------
 DrvMan completing analytic gradient of the correlated energy
 Correlated dipole moment
            1
    1  -0.4414700
    2  -0.7307382
    3  -0.0000001
 Energy read as -2682.429910038
 Full Analytical Gradient: (in a.u., or Hartree/Bohr)
             1             2             3             4
    1    0.00001393    0.00002712   -0.00020060    0.00015956
    2   -0.00001217   -0.00004295    0.00023028   -0.00017516
    3    0.00000000   -0.00000002   -0.00000001    0.00000002
 Gradient time:  CPU 1.44 s  wall 1.46 s
 ----------------------------------------------------------------
             Standard Nuclear Orientation (Angstroms)
    I     Atom           X                Y                Z
 ----------------------------------------------------------------
    1      Br      0.7194469343    -0.0309223672    -0.0000000000
    2      N      -1.2656772653     0.6042029299     0.0000000000
    3      N      -2.0824148361    -0.2714845931    -0.0000000000
    4      H      -1.7449979907    -1.2467455046    -0.0000000000
 ----------------------------------------------------------------
 Nuclear Repulsion Energy =   142.2271310838 hartrees
 There are       25 alpha and       25 beta electrons

                       Distance Matrix (Angstroms)
             Br(  1)   N (  2)   N (  3)
   N (  2)  2.084251
   N (  3)  2.812170  1.197451
   H (  4)  2.748038  1.912004  1.031981

 Requested basis set is 6-311++G(d,p)
 There are 36 shells and 99 basis functions
 A cutoff of  1.0D-14 yielded    642 shell pairs
 There are      4973 function pairs (      5503 Cartesian)
 Smallest overlap matrix eigenvalue = 2.29E-04
 Guess MOs from SCF MO coefficient file

 -----------------------------------------------------------------------
  General SCF calculation program by
  Eric Jon Sundstrom, Paul Horn, Yuezhi Mao, Dmitri Zuev, Alec White,
  David Stuck, Shaama M.S., Shane Yost, Joonho Lee, David Small,
  Daniel Levine, Susi Lehtola, Hugh Burton, Evgeny Epifanovsky
 -----------------------------------------------------------------------
 Hartree-Fock
 using 6 threads for integral computing
 -------------------------------------------------------
 OpenMP Integral computing Module                
 Release: version 2.0, May 2017, Q-Chem Inc. Pleasanton 
 -------------------------------------------------------
 A restricted SCF calculation will be
 performed using DIIS
 SCF converges when DIIS error is below 1.0e-08
 ---------------------------------------
  Cycle       Energy         DIIS error
 ---------------------------------------
    1   -2681.7881983964      1.72e-05  
    2   -2681.7881987612      3.95e-06  
    3   -2681.7881987913      2.28e-06  
    4   -2681.7881987976      6.52e-07  
    5   -2681.7881987990      2.00e-07  
    6   -2681.7881987992      1.23e-07  
    7   -2681.7881987992      4.20e-08  
    8   -2681.7881987992      1.93e-08  
    9   -2681.7881987992      6.59e-09  Convergence criterion met
 ---------------------------------------
 SCF time:   CPU 3.98s  wall 1.00s 
 SCF   energy in the final basis set =    -2681.7881987992
 Total energy in the final basis set =    -2681.7881987992


 ------------------------------------------------------------------------------

   CCMAN2: suite of methods based on coupled cluster
           and equation of motion theories.

   Components:
   * libvmm-1.3-trunk
     by Evgeny Epifanovsky, Ilya Kaliman.
   * libtensor-2.5-trunk
     by Evgeny Epifanovsky, Michael Wormit, Dmitry Zuev, Sam Manzer, 
        Ilya Kaliman.
   * libcc-2.5-trunk
     by Evgeny Epifanovsky, Arik Landau, Tomasz Kus, Kirill Khistyaev, 
        Dmitry Zuev, Prashant Manohar, Xintian Feng, Anna Krylov, 
        Matthew Goldey, Alec White, Thomas Jagau, Kaushik Nanda, 
        Anastasia Gunina, Alexander Kunitsa, Joonho Lee.

   CCMAN original authors:
   Anna I. Krylov, C. David Sherrill, Steven R. Gwaltney,
   Edward F. C. Byrd (2000)
   Sergey V. Levchenko, Lyudmila V. Slipchenko, Tao Wang,
   Ana-Maria C. Cristian (2003)
   Piotr A. Pieniazek, C. Melania Oana, Evgeny Epifanovsky (2007)
   Prashant Manohar (2009)

 ------------------------------------------------------------------------------


 Allocating and initializing 63808MB of RAM...
 Calculation will run on 6 cores.


 Alpha MOs, Restricted
 -- Occupied --                  
-490.03  -65.16  -58.52  -58.52  -58.52  -15.75  -15.70   -9.84
  1 A     2 A     3 A     4 A     5 A     6 A     7 A     8 A                  
 -7.457  -7.448  -7.448  -3.196  -3.192  -3.192  -3.182  -3.182
  9 A    10 A    11 A    12 A    13 A    14 A    15 A    16 A                  
 -1.451  -1.022  -0.935  -0.721  -0.648  -0.609  -0.424  -0.420
 17 A    18 A    19 A    20 A    21 A    22 A    23 A    24 A                  
 -0.404
 25 A                                                                          
 -- Virtual --                   
  0.026   0.047   0.064   0.098   0.111   0.113   0.137   0.177
 26 A    27 A    28 A    29 A    30 A    31 A    32 A    33 A                  
  0.184   0.204   0.228   0.241   0.247   0.265   0.298   0.345
 34 A    35 A    36 A    37 A    38 A    39 A    40 A    41 A                  
  0.546   0.557   0.568   0.618   0.656   0.744   0.758   0.786
 42 A    43 A    44 A    45 A    46 A    47 A    48 A    49 A                  
  0.796   0.816   0.913   0.938   0.992   1.031   1.044   1.047
 50 A    51 A    52 A    53 A    54 A    55 A    56 A    57 A                  
  1.128   1.283   1.464   1.469   1.640   1.918   2.009   2.117
 58 A    59 A    60 A    61 A    62 A    63 A    64 A    65 A                  
  2.119   2.244   2.310   2.341   2.635   2.654   2.698   2.810
 66 A    67 A    68 A    69 A    70 A    71 A    72 A    73 A                  
  3.045   3.062   3.393   3.435   4.105   4.240   4.350   4.422
 74 A    75 A    76 A    77 A    78 A    79 A    80 A    81 A                  
  4.549   4.565   4.577   4.624   4.759   4.852   5.413   7.167
 82 A    83 A    84 A    85 A    86 A    87 A    88 A    89 A                  
  8.209   8.227   8.311  36.587  37.152  49.447 293.890 293.908
 90 A    91 A    92 A    93 A    94 A    95 A    96 A    97 A                  
294.0051028.379
 98 A    99 A                                                                  

 Beta MOs, Restricted
 -- Occupied --                  
-490.03  -65.16  -58.52  -58.52  -58.52  -15.75  -15.70   -9.84
  1 A     2 A     3 A     4 A     5 A     6 A     7 A     8 A                  
 -7.457  -7.448  -7.448  -3.196  -3.192  -3.192  -3.182  -3.182
  9 A    10 A    11 A    12 A    13 A    14 A    15 A    16 A                  
 -1.451  -1.022  -0.935  -0.721  -0.648  -0.609  -0.424  -0.420
 17 A    18 A    19 A    20 A    21 A    22 A    23 A    24 A                  
 -0.404
 25 A                                                                          
 -- Virtual --                   
  0.026   0.047   0.064   0.098   0.111   0.113   0.137   0.177
 26 A    27 A    28 A    29 A    30 A    31 A    32 A    33 A                  
  0.184   0.204   0.228   0.241   0.247   0.265   0.298   0.345
 34 A    35 A    36 A    37 A    38 A    39 A    40 A    41 A                  
  0.546   0.557   0.568   0.618   0.656   0.744   0.758   0.786
 42 A    43 A    44 A    45 A    46 A    47 A    48 A    49 A                  
  0.796   0.816   0.913   0.938   0.992   1.031   1.044   1.047
 50 A    51 A    52 A    53 A    54 A    55 A    56 A    57 A                  
  1.128   1.283   1.464   1.469   1.640   1.918   2.009   2.117
 58 A    59 A    60 A    61 A    62 A    63 A    64 A    65 A                  
  2.119   2.244   2.310   2.341   2.635   2.654   2.698   2.810
 66 A    67 A    68 A    69 A    70 A    71 A    72 A    73 A                  
  3.045   3.062   3.393   3.435   4.105   4.240   4.350   4.422
 74 A    75 A    76 A    77 A    78 A    79 A    80 A    81 A                  
  4.549   4.565   4.577   4.624   4.759   4.852   5.413   7.167
 82 A    83 A    84 A    85 A    86 A    87 A    88 A    89 A                  
  8.209   8.227   8.311  36.587  37.152  49.447 293.890 293.908
 90 A    91 A    92 A    93 A    94 A    95 A    96 A    97 A                  
294.0051028.379
 98 A    99 A                                                                  

 Occupation and symmetry of molecular orbitals

 Point group: C1 (1 irreducible representation).

                           A     All 
 -------------------------------------
 All molecular orbitals:
  - Alpha                  99    99  
  - Beta                   99    99  
 -------------------------------------
 Alpha orbitals:
  - Frozen occupied        11    11  
  - Active occupied        14    14  
  - Active virtual         74    74  
  - Frozen virtual         0     0   
 -------------------------------------
 Beta orbitals:
  - Frozen occupied        11    11  
  - Active occupied        14    14  
  - Active virtual         74    74  
  - Frozen virtual         0     0   
 -------------------------------------

 Import integrals:   CPU 0.00 s  wall 0.00 s

 Import integrals:   CPU 16.24 s  wall 4.05 s

 MP2 amplitudes:   CPU 0.04 s  wall 0.03 s

Running a double precision version
           CCSD T amplitudes will be solved using DIIS.

           Start     Size      MaxIter   EConv     TConv     
           3         7         100       1.00e-07  1.00e-05  
 ------------------------------------------------------------------------------
           Energy (a.u.)   Ediff      Tdiff       Comment
 ------------------------------------------------------------------------------
         -2682.42815608                           
     1   -2682.40441193   2.37e-02   7.19e-01     
     2   -2682.42804626   2.36e-02   9.54e-02     
     3   -2682.42634716   1.70e-03   4.54e-02     
     4   -2682.42885491   2.51e-03   1.46e-02     Switched to DIIS steps.
     5   -2682.42982362   9.69e-04   1.26e-02     
     6   -2682.42988122   5.76e-05   2.45e-03     
     7   -2682.42989397   1.27e-05   1.31e-03     
     8   -2682.42990512   1.11e-05   6.04e-04     
     9   -2682.42991084   5.72e-06   4.59e-04     
    10   -2682.42990991   9.30e-07   1.01e-04     
    11   -2682.42991021   3.06e-07   4.55e-05     
    12   -2682.42991002   1.92e-07   3.03e-05     
    13   -2682.42991005   2.96e-08   9.82e-06     
 ------------------------------------------------------------------------------
         -2682.42991005                           CCSD T converged.

End of double precision
 SCF energy                 = -2681.78819880
 MP2 energy                 = -2682.42815608
 CCSD correlation energy     =    -0.64171125
 CCSD total energy           = -2682.42991005

 CCSD  T1^2 = 0.0138  T2^2 = 0.2216  Leading amplitudes:

 Amplitude    Orbitals with energies
 -0.0294       21 (A) A                  ->    26 (A) A                   
              -0.6484                          0.0258                     
 -0.0294       21 (A) B                  ->    26 (A) B                   
              -0.6484                          0.0258                     
 -0.0254       24 (A) A                  ->    28 (A) A                   
              -0.4197                          0.0639                     
 -0.0254       24 (A) B                  ->    28 (A) B                   
              -0.4197                          0.0639                     

 Amplitude    Orbitals with energies
 -0.0993       22 (A) A      22 (A) B    ->    28 (A) A      28 (A) B     
              -0.6095       -0.6095            0.0639        0.0639       
  0.0993       22 (A) A      22 (A) B    ->    28 (A) B      28 (A) A     
              -0.6095       -0.6095            0.0639        0.0639       
  0.0993       22 (A) B      22 (A) A    ->    28 (A) A      28 (A) B     
              -0.6095       -0.6095            0.0639        0.0639       
 -0.0993       22 (A) B      22 (A) A    ->    28 (A) B      28 (A) A     
              -0.6095       -0.6095            0.0639        0.0639       

 Computing CCSD intemediates for later calculations in double precision
 Finished.

Running a double precision version
           CCSD Lambda amplitudes will be solved using DIIS.
           Start     Size      MaxIter   EConv     LConv     
           3         7         100       1.00e-07  1.00e-05  
 ------------------------------------------------------------------------------
            Enorm      Ldiff       Comment
 ------------------------------------------------------------------------------
     1     5.48e-02   4.10e-02     
     2     1.39e-02   4.28e-03     
     3     5.78e-03   1.83e-03     
     4     3.68e-03   1.14e-03     Switched to DIIS steps.
     5     1.50e-03   7.47e-04     
     6     8.92e-04   2.64e-04     
     7     3.54e-04   8.92e-05     
     8     1.60e-04   5.46e-06     
     9     4.59e-05   1.02e-05     
    10     2.46e-05   1.80e-06     
    11     1.35e-05   4.45e-08     
    12     6.74e-06   7.02e-07     
    13     2.89e-06   1.72e-07     
    14     1.22e-06   1.58e-07     
    15     6.54e-07   5.21e-08     
    16     3.46e-07   2.13e-08     
    17     2.20e-07   1.77e-08     
    18     9.80e-08   1.14e-08     
 ------------------------------------------------------------------------------
                                   CCSD Lambda converged.

 Computing density matrices in double precision...
           Orbital response amplitudes will be solved using DIIS.
           Start     Size      MaxIter   EConv     LConv     
           3         7         100       1.00e-06  1.00e-06  
 ------------------------------------------------------------------------------
            Enorm      Ldiff       Comment
 ------------------------------------------------------------------------------
     1     1.16e-01   1.27e-02     
     2     1.79e-01   4.45e-02     
     3     3.05e-01   7.57e-02     
     4     2.12e-02   1.65e-01     Switched to DIIS steps.
     5     8.47e-03   4.41e-04     
     6     1.90e-03   1.51e-03     
     7     8.37e-04   2.53e-04     
     8     1.56e-04   6.80e-05     
     9     3.05e-05   3.03e-05     
    10     1.27e-05   2.81e-06     
    11     5.43e-06   6.89e-07     
    12     1.08e-06   5.29e-07     
    13     3.86e-07   8.31e-08     
 ------------------------------------------------------------------------------
                                   Orbital response converged.

 Computing density matrices... Done.
 CCSD calculation:   CPU 512.79 s  wall 98.00 s

 Transferring MO TPDM to AO TPDM
 Transferring g2_o1o1o1o1
 Transferring g2_o1o1o1v1
 Transferring g2_o1o1v1v1
 Transferring g2_o1v1o1v1
 Transferring g2_o1v1v1v1
 Transferring g2_v1v1v1v1
 Adding separable TPDM
 Computing TPDM gradient
 --------------------------------------------------------
 2e gradient
  Atom          X               Y               Z
 --------------------------------------------------------
    1        -24.245762        3.397714        0.000000  
    2          5.236623      -15.164726       -0.000000  
    3         19.161153        7.103943        0.000000  
    4         -0.152014        4.663069       -0.000000  
 --------------------------------------------------------
 --------------------------------------------------------
 Final gradient
  Atom          X               Y               Z
 --------------------------------------------------------
    1        -24.245762        3.397714        0.000000  
    2          5.236623      -15.164726       -0.000000  
    3         19.161153        7.103943        0.000000  
    4         -0.152014        4.663069       -0.000000  
 --------------------------------------------------------
 Analytic gradient from two-electron contribution:   CPU 105.88 s  wall 31.97 s

 Total ccman2 time:   CPU 637.73 s  wall 135.19 s


 --------------------------------------------------------------

                    Orbital Energies (a.u.)
 --------------------------------------------------------------

 Alpha MOs
 -- Occupied --
******* -65.164 -58.524 -58.522 -58.522 -15.755 -15.697  -9.843
 -7.457  -7.448  -7.448  -3.196  -3.192  -3.192  -3.182  -3.182
 -1.451  -1.022  -0.935  -0.721  -0.648  -0.609  -0.424  -0.420
 -0.404
 -- Virtual --
  0.026   0.047   0.064   0.098   0.111   0.113   0.137   0.177
  0.184   0.204   0.228   0.241   0.247   0.265   0.298   0.345
  0.546   0.557   0.568   0.618   0.656   0.744   0.758   0.786
  0.796   0.816   0.913   0.938   0.992   1.031   1.044   1.047
  1.128   1.283   1.464   1.469   1.640   1.918   2.009   2.117
  2.119   2.244   2.310   2.341   2.635   2.654   2.698   2.810
  3.045   3.062   3.393   3.435   4.105   4.240   4.350   4.422
  4.549   4.565   4.577   4.624   4.759   4.852   5.413   7.167
  8.209   8.227   8.311  36.587  37.152  49.447 293.890 293.908
294.0051028.379
 --------------------------------------------------------------

          Ground-State Mulliken Net Atomic Charges

     Atom                 Charge (a.u.)
  ----------------------------------------
      1 Br                   -0.188144
      2 N                     0.077224
      3 N                    -0.126536
      4 H                     0.237456
  ----------------------------------------
  Sum of atomic charges =    -0.000000

 -----------------------------------------------------------------
                    Cartesian Multipole Moments
 -----------------------------------------------------------------
    Charge (ESU x 10^10)
                 0.0000
    Dipole Moment (Debye)
         X      -1.1267      Y      -1.8588      Z      -0.0000
       Tot       2.1736
    Quadrupole Moments (Debye-Ang)
        XX     -30.7676     XY       2.8695     YY     -29.2809
        XZ       0.0000     YZ      -0.0000     ZZ     -30.4259
    Octopole Moments (Debye-Ang^2)
       XXX      28.3249    XXY      -6.6288    XYY       2.3266
       YYY      -5.5897    XXZ      -0.0000    XYZ       0.0000
       YYZ      -0.0000    XZZ       4.3886    YZZ      -0.3944
       ZZZ      -0.0000
    Hexadecapole Moments (Debye-Ang^3)
      XXXX    -326.3370   XXXY       6.5000   XXYY     -52.9109
      XYYY       8.4553   YYYY     -53.1882   XXXZ       0.0000
      XXYZ      -0.0000   XYYZ       0.0000   YYYZ      -0.0000
      XXZZ     -54.9182   XYZZ       0.4230   YYZZ     -14.9004
      XZZZ       0.0000   YZZZ      -0.0000   ZZZZ     -34.6757
 -----------------------------------------------------------------
 DrvMan completing analytic gradient of the correlated energy
 Correlated dipole moment
            1
    1  -0.4432695
    2  -0.7312957
    3  -0.0000000
 Energy read as -2682.429910050
 Full Analytical Gradient: (in a.u., or Hartree/Bohr)
             1             2             3             4
    1   -0.00000937    0.00006427    0.00009533   -0.00015023
    2    0.00000395    0.00014408   -0.00036043    0.00021239
    3    0.00000000   -0.00000000   -0.00000000    0.00000000
 Gradient time:  CPU 1.43 s  wall 1.44 s
 ----------------------------------------------------------------
             Standard Nuclear Orientation (Angstroms)
    I     Atom           X                Y                Z
 ----------------------------------------------------------------
    1      Br      0.7194469343    -0.0309223672    -0.0000000000
    2      N      -1.2656772653     0.6042029299     0.0000000000
    3      N      -2.0824148361    -0.2714845931    -0.0000000000
    4      H      -1.7439979907    -1.2457455046    -0.0000000000
 ----------------------------------------------------------------
 Nuclear Repulsion Energy =   142.2338011098 hartrees
 There are       25 alpha and       25 beta electrons

                       Distance Matrix (Angstroms)
             Br(  1)   N (  2)   N (  3)
   N (  2)  2.084251
   N (  3)  2.812170  1.197451
   H (  4)  2.746699  1.910785  1.031363

 Requested basis set is 6-311++G(d,p)
 There are 36 shells and 99 basis functions
 A cutoff of  1.0D-14 yielded    642 shell pairs
 There are      4973 function pairs (      5503 Cartesian)
 Smallest overlap matrix eigenvalue = 2.29E-04
 Guess MOs from SCF MO coefficient file

 -----------------------------------------------------------------------
  General SCF calculation program by
  Eric Jon Sundstrom, Paul Horn, Yuezhi Mao, Dmitri Zuev, Alec White,
  David Stuck, Shaama M.S., Shane Yost, Joonho Lee, David Small,
  Daniel Levine, Susi Lehtola, Hugh Burton, Evgeny Epifanovsky
 -----------------------------------------------------------------------
 Hartree-Fock
 using 6 threads for integral computing
 -------------------------------------------------------
 OpenMP Integral computing Module                
 Release: version 2.0, May 2017, Q-Chem Inc. Pleasanton 
 -------------------------------------------------------
 A restricted SCF calculation will be
 performed using DIIS
 SCF converges when DIIS error is below 1.0e-08
 ---------------------------------------
  Cycle       Energy         DIIS error
 ---------------------------------------
    1   -2681.7882201191      1.32e-05  
    2   -2681.7882203155      3.48e-06  
    3   -2681.7882203287      2.21e-06  
    4   -2681.7882203341      5.18e-07  
    5   -2681.7882203347      1.81e-07  
    6   -2681.7882203348      7.97e-08  
    7   -2681.7882203348      3.72e-08  
    8   -2681.7882203348      1.72e-08  
    9   -2681.7882203348      5.93e-09  Convergence criterion met
 ---------------------------------------
 SCF time:   CPU 4.02s  wall 1.00s 
 SCF   energy in the final basis set =    -2681.7882203348
 Total energy in the final basis set =    -2681.7882203348


 ------------------------------------------------------------------------------

   CCMAN2: suite of methods based on coupled cluster
           and equation of motion theories.

   Components:
   * libvmm-1.3-trunk
     by Evgeny Epifanovsky, Ilya Kaliman.
   * libtensor-2.5-trunk
     by Evgeny Epifanovsky, Michael Wormit, Dmitry Zuev, Sam Manzer, 
        Ilya Kaliman.
   * libcc-2.5-trunk
     by Evgeny Epifanovsky, Arik Landau, Tomasz Kus, Kirill Khistyaev, 
        Dmitry Zuev, Prashant Manohar, Xintian Feng, Anna Krylov, 
        Matthew Goldey, Alec White, Thomas Jagau, Kaushik Nanda, 
        Anastasia Gunina, Alexander Kunitsa, Joonho Lee.

   CCMAN original authors:
   Anna I. Krylov, C. David Sherrill, Steven R. Gwaltney,
   Edward F. C. Byrd (2000)
   Sergey V. Levchenko, Lyudmila V. Slipchenko, Tao Wang,
   Ana-Maria C. Cristian (2003)
   Piotr A. Pieniazek, C. Melania Oana, Evgeny Epifanovsky (2007)
   Prashant Manohar (2009)

 ------------------------------------------------------------------------------


 Allocating and initializing 63808MB of RAM...
 Calculation will run on 6 cores.


 Alpha MOs, Restricted
 -- Occupied --                  
-490.03  -65.16  -58.52  -58.52  -58.52  -15.75  -15.70   -9.84
  1 A     2 A     3 A     4 A     5 A     6 A     7 A     8 A                  
 -7.457  -7.448  -7.448  -3.196  -3.192  -3.192  -3.182  -3.182
  9 A    10 A    11 A    12 A    13 A    14 A    15 A    16 A                  
 -1.451  -1.022  -0.935  -0.721  -0.648  -0.609  -0.424  -0.420
 17 A    18 A    19 A    20 A    21 A    22 A    23 A    24 A                  
 -0.404
 25 A                                                                          
 -- Virtual --                   
  0.026   0.047   0.064   0.098   0.111   0.113   0.137   0.177
 26 A    27 A    28 A    29 A    30 A    31 A    32 A    33 A                  
  0.184   0.204   0.228   0.241   0.247   0.265   0.298   0.345
 34 A    35 A    36 A    37 A    38 A    39 A    40 A    41 A                  
  0.546   0.557   0.568   0.618   0.656   0.744   0.758   0.786
 42 A    43 A    44 A    45 A    46 A    47 A    48 A    49 A                  
  0.796   0.816   0.913   0.938   0.992   1.031   1.044   1.047
 50 A    51 A    52 A    53 A    54 A    55 A    56 A    57 A                  
  1.128   1.283   1.464   1.469   1.639   1.918   2.010   2.118
 58 A    59 A    60 A    61 A    62 A    63 A    64 A    65 A                  
  2.119   2.244   2.310   2.341   2.635   2.654   2.697   2.810
 66 A    67 A    68 A    69 A    70 A    71 A    72 A    73 A                  
  3.046   3.062   3.393   3.435   4.105   4.240   4.350   4.422
 74 A    75 A    76 A    77 A    78 A    79 A    80 A    81 A                  
  4.549   4.565   4.577   4.624   4.759   4.852   5.414   7.167
 82 A    83 A    84 A    85 A    86 A    87 A    88 A    89 A                  
  8.209   8.227   8.311  36.587  37.152  49.447 293.890 293.908
 90 A    91 A    92 A    93 A    94 A    95 A    96 A    97 A                  
294.0051028.379
 98 A    99 A                                                                  

 Beta MOs, Restricted
 -- Occupied --                  
-490.03  -65.16  -58.52  -58.52  -58.52  -15.75  -15.70   -9.84
  1 A     2 A     3 A     4 A     5 A     6 A     7 A     8 A                  
 -7.457  -7.448  -7.448  -3.196  -3.192  -3.192  -3.182  -3.182
  9 A    10 A    11 A    12 A    13 A    14 A    15 A    16 A                  
 -1.451  -1.022  -0.935  -0.721  -0.648  -0.609  -0.424  -0.420
 17 A    18 A    19 A    20 A    21 A    22 A    23 A    24 A                  
 -0.404
 25 A                                                                          
 -- Virtual --                   
  0.026   0.047   0.064   0.098   0.111   0.113   0.137   0.177
 26 A    27 A    28 A    29 A    30 A    31 A    32 A    33 A                  
  0.184   0.204   0.228   0.241   0.247   0.265   0.298   0.345
 34 A    35 A    36 A    37 A    38 A    39 A    40 A    41 A                  
  0.546   0.557   0.568   0.618   0.656   0.744   0.758   0.786
 42 A    43 A    44 A    45 A    46 A    47 A    48 A    49 A                  
  0.796   0.816   0.913   0.938   0.992   1.031   1.044   1.047
 50 A    51 A    52 A    53 A    54 A    55 A    56 A    57 A                  
  1.128   1.283   1.464   1.469   1.639   1.918   2.010   2.118
 58 A    59 A    60 A    61 A    62 A    63 A    64 A    65 A                  
  2.119   2.244   2.310   2.341   2.635   2.654   2.697   2.810
 66 A    67 A    68 A    69 A    70 A    71 A    72 A    73 A                  
  3.046   3.062   3.393   3.435   4.105   4.240   4.350   4.422
 74 A    75 A    76 A    77 A    78 A    79 A    80 A    81 A                  
  4.549   4.565   4.577   4.624   4.759   4.852   5.414   7.167
 82 A    83 A    84 A    85 A    86 A    87 A    88 A    89 A                  
  8.209   8.227   8.311  36.587  37.152  49.447 293.890 293.908
 90 A    91 A    92 A    93 A    94 A    95 A    96 A    97 A                  
294.0051028.379
 98 A    99 A                                                                  

 Occupation and symmetry of molecular orbitals

 Point group: C1 (1 irreducible representation).

                           A     All 
 -------------------------------------
 All molecular orbitals:
  - Alpha                  99    99  
  - Beta                   99    99  
 -------------------------------------
 Alpha orbitals:
  - Frozen occupied        11    11  
  - Active occupied        14    14  
  - Active virtual         74    74  
  - Frozen virtual         0     0   
 -------------------------------------
 Beta orbitals:
  - Frozen occupied        11    11  
  - Active occupied        14    14  
  - Active virtual         74    74  
  - Frozen virtual         0     0   
 -------------------------------------

 Import integrals:   CPU 0.00 s  wall 0.00 s

 Import integrals:   CPU 17.67 s  wall 5.00 s

 MP2 amplitudes:   CPU 0.09 s  wall 0.06 s

Running a double precision version
           CCSD T amplitudes will be solved using DIIS.

           Start     Size      MaxIter   EConv     TConv     
           3         7         100       1.00e-07  1.00e-05  
 ------------------------------------------------------------------------------
           Energy (a.u.)   Ediff      Tdiff       Comment
 ------------------------------------------------------------------------------
         -2682.42814702                           
     1   -2682.40441731   2.37e-02   7.19e-01     
     2   -2682.42804508   2.36e-02   9.54e-02     
     3   -2682.42634801   1.70e-03   4.54e-02     
     4   -2682.42885496   2.51e-03   1.46e-02     Switched to DIIS steps.
     5   -2682.42982318   9.68e-04   1.26e-02     
     6   -2682.42988072   5.75e-05   2.45e-03     
     7   -2682.42989344   1.27e-05   1.31e-03     
     8   -2682.42990458   1.11e-05   6.03e-04     
     9   -2682.42991030   5.72e-06   4.59e-04     
    10   -2682.42990937   9.29e-07   1.01e-04     
    11   -2682.42990967   3.05e-07   4.54e-05     
    12   -2682.42990948   1.92e-07   3.03e-05     
    13   -2682.42990951   2.97e-08   9.81e-06     
 ------------------------------------------------------------------------------
         -2682.42990951                           CCSD T converged.

End of double precision
 SCF energy                 = -2681.78822033
 MP2 energy                 = -2682.42814702
 CCSD correlation energy     =    -0.64168917
 CCSD total energy           = -2682.42990951

 CCSD  T1^2 = 0.0138  T2^2 = 0.2216  Leading amplitudes:

 Amplitude    Orbitals with energies
 -0.0293       21 (A) A                  ->    26 (A) A                   
              -0.6484                          0.0258                     
 -0.0293       21 (A) B                  ->    26 (A) B                   
              -0.6484                          0.0258                     
 -0.0254       24 (A) A                  ->    28 (A) A                   
              -0.4198                          0.0639                     
 -0.0254       24 (A) B                  ->    28 (A) B                   
              -0.4198                          0.0639                     

 Amplitude    Orbitals with energies
 -0.0993       22 (A) A      22 (A) B    ->    28 (A) A      28 (A) B     
              -0.6095       -0.6095            0.0639        0.0639       
  0.0993       22 (A) A      22 (A) B    ->    28 (A) B      28 (A) A     
              -0.6095       -0.6095            0.0639        0.0639       
  0.0993       22 (A) B      22 (A) A    ->    28 (A) A      28 (A) B     
              -0.6095       -0.6095            0.0639        0.0639       
 -0.0993       22 (A) B      22 (A) A    ->    28 (A) B      28 (A) A     
              -0.6095       -0.6095            0.0639        0.0639       

 Computing CCSD intemediates for later calculations in double precision
 Finished.

Running a double precision version
           CCSD Lambda amplitudes will be solved using DIIS.
           Start     Size      MaxIter   EConv     LConv     
           3         7         100       1.00e-07  1.00e-05  
 ------------------------------------------------------------------------------
            Enorm      Ldiff       Comment
 ------------------------------------------------------------------------------
     1     5.48e-02   4.10e-02     
     2     1.39e-02   4.28e-03     
     3     5.78e-03   1.83e-03     
     4     3.68e-03   1.14e-03     Switched to DIIS steps.
     5     1.50e-03   7.47e-04     
     6     8.91e-04   2.64e-04     
     7     3.54e-04   8.92e-05     
     8     1.60e-04   5.47e-06     
     9     4.59e-05   1.02e-05     
    10     2.46e-05   1.79e-06     
    11     1.35e-05   4.34e-08     
    12     6.74e-06   7.02e-07     
    13     2.89e-06   1.72e-07     
    14     1.22e-06   1.58e-07     
    15     6.53e-07   5.22e-08     
    16     3.46e-07   2.13e-08     
    17     2.20e-07   1.77e-08     
    18     9.79e-08   1.14e-08     
 ------------------------------------------------------------------------------
                                   CCSD Lambda converged.

 Computing density matrices in double precision...
           Orbital response amplitudes will be solved using DIIS.
           Start     Size      MaxIter   EConv     LConv     
           3         7         100       1.00e-06  1.00e-06  
 ------------------------------------------------------------------------------
            Enorm      Ldiff       Comment
 ------------------------------------------------------------------------------
     1     1.16e-01   1.27e-02     
     2     1.80e-01   4.46e-02     
     3     3.06e-01   7.58e-02     
     4     2.13e-02   1.65e-01     Switched to DIIS steps.
     5     8.47e-03   4.40e-04     
     6     1.90e-03   1.51e-03     
     7     8.36e-04   2.53e-04     
     8     1.55e-04   6.76e-05     
     9     3.05e-05   3.02e-05     
    10     1.27e-05   2.81e-06     
    11     5.42e-06   6.86e-07     
    12     1.08e-06   5.28e-07     
    13     3.85e-07   8.33e-08     
 ------------------------------------------------------------------------------
                                   Orbital response converged.

 Computing density matrices... Done.
 CCSD calculation:   CPU 512.13 s  wall 97.81 s

 Transferring MO TPDM to AO TPDM
 Transferring g2_o1o1o1o1
 Transferring g2_o1o1o1v1
 Transferring g2_o1o1v1v1
 Transferring g2_o1v1o1v1
 Transferring g2_o1v1v1v1
 Transferring g2_v1v1v1v1
 Adding separable TPDM
 Computing TPDM gradient
 --------------------------------------------------------
 2e gradient
  Atom          X               Y               Z
 --------------------------------------------------------
    1        -24.247590        3.397835        0.000000  
    2          5.239429      -15.164046       -0.000000  
    3         19.166963        7.103043        0.000000  
    4         -0.158802        4.663168       -0.000000  
 --------------------------------------------------------
 --------------------------------------------------------
 Final gradient
  Atom          X               Y               Z
 --------------------------------------------------------
    1        -24.247590        3.397835        0.000000  
    2          5.239429      -15.164046       -0.000000  
    3         19.166963        7.103043        0.000000  
    4         -0.158802        4.663168       -0.000000  
 --------------------------------------------------------
 Analytic gradient from two-electron contribution:   CPU 108.34 s  wall 33.92 s

 Total ccman2 time:   CPU 644.64 s  wall 139.27 s


 --------------------------------------------------------------

                    Orbital Energies (a.u.)
 --------------------------------------------------------------

 Alpha MOs
 -- Occupied --
******* -65.164 -58.524 -58.522 -58.522 -15.755 -15.697  -9.843
 -7.457  -7.448  -7.448  -3.196  -3.192  -3.192  -3.182  -3.182
 -1.451  -1.022  -0.935  -0.721  -0.648  -0.609  -0.424  -0.420
 -0.404
 -- Virtual --
  0.026   0.047   0.064   0.098   0.111   0.113   0.137   0.177
  0.184   0.204   0.228   0.241   0.247   0.265   0.298   0.345
  0.546   0.557   0.568   0.618   0.656   0.744   0.758   0.786
  0.796   0.816   0.913   0.938   0.992   1.031   1.044   1.047
  1.128   1.283   1.464   1.469   1.639   1.918   2.010   2.118
  2.119   2.244   2.310   2.341   2.635   2.654   2.697   2.810
  3.046   3.062   3.393   3.435   4.105   4.240   4.350   4.422
  4.549   4.565   4.577   4.624   4.759   4.852   5.414   7.167
  8.209   8.227   8.311  36.587  37.152  49.447 293.890 293.908
294.0051028.379
 --------------------------------------------------------------

          Ground-State Mulliken Net Atomic Charges

     Atom                 Charge (a.u.)
  ----------------------------------------
      1 Br                   -0.188050
      2 N                     0.077325
      3 N                    -0.126636
      4 H                     0.237361
  ----------------------------------------
  Sum of atomic charges =     0.000000

 -----------------------------------------------------------------
                    Cartesian Multipole Moments
 -----------------------------------------------------------------
    Charge (ESU x 10^10)
                 0.0000
    Dipole Moment (Debye)
         X      -1.1242      Y      -1.8574      Z      -0.0000
       Tot       2.1711
    Quadrupole Moments (Debye-Ang)
        XX     -30.7716     XY       2.8644     YY     -29.2843
        XZ       0.0000     YZ      -0.0000     ZZ     -30.4250
    Octopole Moments (Debye-Ang^2)
       XXX      28.3356    XXY      -6.6159    XYY       2.3359
       YYY      -5.5863    XXZ      -0.0000    XYZ       0.0000
       YYZ      -0.0000    XZZ       4.3877    YZZ      -0.3956
       ZZZ      -0.0000
    Hexadecapole Moments (Debye-Ang^3)
      XXXX    -326.3368   XXXY       6.4730   XXYY     -52.9267
      XYYY       8.4463   YYYY     -53.1895   XXXZ       0.0000
      XXYZ      -0.0000   XYYZ       0.0000   YYYZ      -0.0000
      XXZZ     -54.9139   XYZZ       0.4254   YYZZ     -14.8976
      XZZZ       0.0000   YZZZ      -0.0000   ZZZZ     -34.6735
 -----------------------------------------------------------------
 DrvMan completing analytic gradient of the correlated energy
 Correlated dipole moment
            1
    1  -0.4423049
    2  -0.7307539
    3  -0.0000000
 Energy read as -2682.429909509
 Full Analytical Gradient: (in a.u., or Hartree/Bohr)
             1             2             3             4
    1    0.00000868    0.00003885    0.00014267   -0.00019020
    2    0.00000174   -0.00002685   -0.00067928    0.00070440
    3    0.00000000    0.00000000   -0.00000000    0.00000000
 Gradient time:  CPU 1.41 s  wall 1.41 s
 ----------------------------------------------------------------
             Standard Nuclear Orientation (Angstroms)
    I     Atom           X                Y                Z
 ----------------------------------------------------------------
    1      Br      0.7194469343    -0.0309223672    -0.0000000000
    2      N      -1.2656772653     0.6042029299     0.0000000000
    3      N      -2.0824148361    -0.2714845931    -0.0000000000
    4      H      -1.7439979907    -1.2477455046    -0.0000000000
 ----------------------------------------------------------------
 Nuclear Repulsion Energy =   142.2230983562 hartrees
 There are       25 alpha and       25 beta electrons

                       Distance Matrix (Angstroms)
             Br(  1)   N (  2)   N (  3)
   N (  2)  2.084251
   N (  3)  2.812170  1.197451
   H (  4)  2.747584  1.912722  1.033253

 Requested basis set is 6-311++G(d,p)
 There are 36 shells and 99 basis functions
 A cutoff of  1.0D-14 yielded    642 shell pairs
 There are      4973 function pairs (      5503 Cartesian)
 Smallest overlap matrix eigenvalue = 2.29E-04
 Guess MOs from SCF MO coefficient file

 -----------------------------------------------------------------------
  General SCF calculation program by
  Eric Jon Sundstrom, Paul Horn, Yuezhi Mao, Dmitri Zuev, Alec White,
  David Stuck, Shaama M.S., Shane Yost, Joonho Lee, David Small,
  Daniel Levine, Susi Lehtola, Hugh Burton, Evgeny Epifanovsky
 -----------------------------------------------------------------------
 Hartree-Fock
 using 6 threads for integral computing
 -------------------------------------------------------
 OpenMP Integral computing Module                
 Release: version 2.0, May 2017, Q-Chem Inc. Pleasanton 
 -------------------------------------------------------
 A restricted SCF calculation will be
 performed using DIIS
 SCF converges when DIIS error is below 1.0e-08
 ---------------------------------------
  Cycle       Energy         DIIS error
 ---------------------------------------
    1   -2681.7881631837      2.96e-05  
    2   -2681.7881640489      8.17e-06  
    3   -2681.7881641117      5.45e-06  
    4   -2681.7881641441      1.10e-06  
    5   -2681.7881641472      4.10e-07  
    6   -2681.7881641478      1.97e-07  
    7   -2681.7881641478      6.86e-08  
    8   -2681.7881641479      2.95e-08  
    9   -2681.7881641479      1.09e-08  
   10   -2681.7881641478      3.01e-09  Convergence criterion met
 ---------------------------------------
 SCF time:   CPU 4.55s  wall 1.00s 
 SCF   energy in the final basis set =    -2681.7881641478
 Total energy in the final basis set =    -2681.7881641478


 ------------------------------------------------------------------------------

   CCMAN2: suite of methods based on coupled cluster
           and equation of motion theories.

   Components:
   * libvmm-1.3-trunk
     by Evgeny Epifanovsky, Ilya Kaliman.
   * libtensor-2.5-trunk
     by Evgeny Epifanovsky, Michael Wormit, Dmitry Zuev, Sam Manzer, 
        Ilya Kaliman.
   * libcc-2.5-trunk
     by Evgeny Epifanovsky, Arik Landau, Tomasz Kus, Kirill Khistyaev, 
        Dmitry Zuev, Prashant Manohar, Xintian Feng, Anna Krylov, 
        Matthew Goldey, Alec White, Thomas Jagau, Kaushik Nanda, 
        Anastasia Gunina, Alexander Kunitsa, Joonho Lee.

   CCMAN original authors:
   Anna I. Krylov, C. David Sherrill, Steven R. Gwaltney,
   Edward F. C. Byrd (2000)
   Sergey V. Levchenko, Lyudmila V. Slipchenko, Tao Wang,
   Ana-Maria C. Cristian (2003)
   Piotr A. Pieniazek, C. Melania Oana, Evgeny Epifanovsky (2007)
   Prashant Manohar (2009)

 ------------------------------------------------------------------------------


 Allocating and initializing 63808MB of RAM...
 Calculation will run on 6 cores.


 Alpha MOs, Restricted
 -- Occupied --                  
-490.03  -65.16  -58.52  -58.52  -58.52  -15.75  -15.70   -9.84
  1 A     2 A     3 A     4 A     5 A     6 A     7 A     8 A                  
 -7.457  -7.448  -7.448  -3.196  -3.192  -3.192  -3.182  -3.182
  9 A    10 A    11 A    12 A    13 A    14 A    15 A    16 A                  
 -1.451  -1.022  -0.935  -0.720  -0.648  -0.609  -0.424  -0.420
 17 A    18 A    19 A    20 A    21 A    22 A    23 A    24 A                  
 -0.404
 25 A                                                                          
 -- Virtual --                   
  0.026   0.047   0.064   0.098   0.111   0.113   0.137   0.177
 26 A    27 A    28 A    29 A    30 A    31 A    32 A    33 A                  
  0.184   0.204   0.228   0.241   0.247   0.265   0.298   0.345
 34 A    35 A    36 A    37 A    38 A    39 A    40 A    41 A                  
  0.546   0.557   0.568   0.618   0.655   0.744   0.758   0.786
 42 A    43 A    44 A    45 A    46 A    47 A    48 A    49 A                  
  0.796   0.816   0.913   0.938   0.992   1.031   1.044   1.047
 50 A    51 A    52 A    53 A    54 A    55 A    56 A    57 A                  
  1.128   1.283   1.464   1.469   1.639   1.918   2.008   2.117
 58 A    59 A    60 A    61 A    62 A    63 A    64 A    65 A                  
  2.119   2.243   2.310   2.341   2.634   2.654   2.698   2.811
 66 A    67 A    68 A    69 A    70 A    71 A    72 A    73 A                  
  3.045   3.062   3.393   3.434   4.105   4.240   4.350   4.422
 74 A    75 A    76 A    77 A    78 A    79 A    80 A    81 A                  
  4.549   4.565   4.577   4.624   4.758   4.852   5.411   7.167
 82 A    83 A    84 A    85 A    86 A    87 A    88 A    89 A                  
  8.209   8.227   8.311  36.586  37.152  49.447 293.890 293.908
 90 A    91 A    92 A    93 A    94 A    95 A    96 A    97 A                  
294.0051028.379
 98 A    99 A                                                                  

 Beta MOs, Restricted
 -- Occupied --                  
-490.03  -65.16  -58.52  -58.52  -58.52  -15.75  -15.70   -9.84
  1 A     2 A     3 A     4 A     5 A     6 A     7 A     8 A                  
 -7.457  -7.448  -7.448  -3.196  -3.192  -3.192  -3.182  -3.182
  9 A    10 A    11 A    12 A    13 A    14 A    15 A    16 A                  
 -1.451  -1.022  -0.935  -0.720  -0.648  -0.609  -0.424  -0.420
 17 A    18 A    19 A    20 A    21 A    22 A    23 A    24 A                  
 -0.404
 25 A                                                                          
 -- Virtual --                   
  0.026   0.047   0.064   0.098   0.111   0.113   0.137   0.177
 26 A    27 A    28 A    29 A    30 A    31 A    32 A    33 A                  
  0.184   0.204   0.228   0.241   0.247   0.265   0.298   0.345
 34 A    35 A    36 A    37 A    38 A    39 A    40 A    41 A                  
  0.546   0.557   0.568   0.618   0.655   0.744   0.758   0.786
 42 A    43 A    44 A    45 A    46 A    47 A    48 A    49 A                  
  0.796   0.816   0.913   0.938   0.992   1.031   1.044   1.047
 50 A    51 A    52 A    53 A    54 A    55 A    56 A    57 A                  
  1.128   1.283   1.464   1.469   1.639   1.918   2.008   2.117
 58 A    59 A    60 A    61 A    62 A    63 A    64 A    65 A                  
  2.119   2.243   2.310   2.341   2.634   2.654   2.698   2.811
 66 A    67 A    68 A    69 A    70 A    71 A    72 A    73 A                  
  3.045   3.062   3.393   3.434   4.105   4.240   4.350   4.422
 74 A    75 A    76 A    77 A    78 A    79 A    80 A    81 A                  
  4.549   4.565   4.577   4.624   4.758   4.852   5.411   7.167
 82 A    83 A    84 A    85 A    86 A    87 A    88 A    89 A                  
  8.209   8.227   8.311  36.586  37.152  49.447 293.890 293.908
 90 A    91 A    92 A    93 A    94 A    95 A    96 A    97 A                  
294.0051028.379
 98 A    99 A                                                                  

 Occupation and symmetry of molecular orbitals

 Point group: C1 (1 irreducible representation).

                           A     All 
 -------------------------------------
 All molecular orbitals:
  - Alpha                  99    99  
  - Beta                   99    99  
 -------------------------------------
 Alpha orbitals:
  - Frozen occupied        11    11  
  - Active occupied        14    14  
  - Active virtual         74    74  
  - Frozen virtual         0     0   
 -------------------------------------
 Beta orbitals:
  - Frozen occupied        11    11  
  - Active occupied        14    14  
  - Active virtual         74    74  
  - Frozen virtual         0     0   
 -------------------------------------

 Import integrals:   CPU 0.00 s  wall 0.00 s

 Import integrals:   CPU 16.04 s  wall 4.51 s

 MP2 amplitudes:   CPU 0.04 s  wall 0.03 s

Running a double precision version
           CCSD T amplitudes will be solved using DIIS.

           Start     Size      MaxIter   EConv     TConv     
           3         7         100       1.00e-07  1.00e-05  
 ------------------------------------------------------------------------------
           Energy (a.u.)   Ediff      Tdiff       Comment
 ------------------------------------------------------------------------------
         -2682.42815771                           
     1   -2682.40440512   2.38e-02   7.19e-01     
     2   -2682.42804439   2.36e-02   9.54e-02     
     3   -2682.42634558   1.70e-03   4.54e-02     
     4   -2682.42885406   2.51e-03   1.46e-02     Switched to DIIS steps.
     5   -2682.42982316   9.69e-04   1.26e-02     
     6   -2682.42988078   5.76e-05   2.45e-03     
     7   -2682.42989351   1.27e-05   1.31e-03     
     8   -2682.42990465   1.11e-05   6.03e-04     
     9   -2682.42991037   5.71e-06   4.59e-04     
    10   -2682.42990944   9.28e-07   1.01e-04     
    11   -2682.42990975   3.05e-07   4.56e-05     
    12   -2682.42990955   1.92e-07   3.04e-05     
    13   -2682.42990958   2.94e-08   9.83e-06     
 ------------------------------------------------------------------------------
         -2682.42990958                           CCSD T converged.

End of double precision
 SCF energy                 = -2681.78816415
 MP2 energy                 = -2682.42815771
 CCSD correlation energy     =    -0.64174543
 CCSD total energy           = -2682.42990958

 CCSD  T1^2 = 0.0138  T2^2 = 0.2216  Leading amplitudes:

 Amplitude    Orbitals with energies
  0.0293       21 (A) A                  ->    26 (A) A                   
              -0.6483                          0.0257                     
  0.0293       21 (A) B                  ->    26 (A) B                   
              -0.6483                          0.0257                     
 -0.0254       24 (A) A                  ->    28 (A) A                   
              -0.4198                          0.0640                     
 -0.0254       24 (A) B                  ->    28 (A) B                   
              -0.4198                          0.0640                     

 Amplitude    Orbitals with energies
 -0.0993       22 (A) A      22 (A) B    ->    28 (A) A      28 (A) B     
              -0.6094       -0.6094            0.0640        0.0640       
  0.0993       22 (A) A      22 (A) B    ->    28 (A) B      28 (A) A     
              -0.6094       -0.6094            0.0640        0.0640       
  0.0993       22 (A) B      22 (A) A    ->    28 (A) A      28 (A) B     
              -0.6094       -0.6094            0.0640        0.0640       
 -0.0993       22 (A) B      22 (A) A    ->    28 (A) B      28 (A) A     
              -0.6094       -0.6094            0.0640        0.0640       

 Computing CCSD intemediates for later calculations in double precision
 Finished.

Running a double precision version
           CCSD Lambda amplitudes will be solved using DIIS.
           Start     Size      MaxIter   EConv     LConv     
           3         7         100       1.00e-07  1.00e-05  
 ------------------------------------------------------------------------------
            Enorm      Ldiff       Comment
 ------------------------------------------------------------------------------
     1     5.48e-02   4.10e-02     
     2     1.39e-02   4.28e-03     
     3     5.78e-03   1.83e-03     
     4     3.68e-03   1.14e-03     Switched to DIIS steps.
     5     1.50e-03   7.47e-04     
     6     8.92e-04   2.64e-04     
     7     3.54e-04   8.92e-05     
     8     1.60e-04   5.48e-06     
     9     4.60e-05   1.02e-05     
    10     2.47e-05   1.80e-06     
    11     1.35e-05   4.21e-08     
    12     6.76e-06   7.05e-07     
    13     2.90e-06   1.72e-07     
    14     1.22e-06   1.59e-07     
    15     6.55e-07   5.23e-08     
    16     3.47e-07   2.12e-08     
    17     2.20e-07   1.77e-08     
    18     9.84e-08   1.15e-08     
 ------------------------------------------------------------------------------
                                   CCSD Lambda converged.

 Computing density matrices in double precision...
           Orbital response amplitudes will be solved using DIIS.
           Start     Size      MaxIter   EConv     LConv     
           3         7         100       1.00e-06  1.00e-06  
 ------------------------------------------------------------------------------
            Enorm      Ldiff       Comment
 ------------------------------------------------------------------------------
     1     1.16e-01   1.27e-02     
     2     1.79e-01   4.45e-02     
     3     3.05e-01   7.56e-02     
     4     2.12e-02   1.65e-01     Switched to DIIS steps.
     5     8.47e-03   4.39e-04     
     6     1.90e-03   1.50e-03     
     7     8.37e-04   2.53e-04     
     8     1.56e-04   6.79e-05     
     9     3.05e-05   3.03e-05     
    10     1.27e-05   2.80e-06     
    11     5.43e-06   6.90e-07     
    12     1.08e-06   5.28e-07     
    13     3.86e-07   8.33e-08     
 ------------------------------------------------------------------------------
                                   Orbital response converged.

 Computing density matrices... Done.
 CCSD calculation:   CPU 512.03 s  wall 97.63 s

 Transferring MO TPDM to AO TPDM
 Transferring g2_o1o1o1o1
 Transferring g2_o1o1o1v1
 Transferring g2_o1o1v1v1
 Transferring g2_o1v1o1v1
 Transferring g2_o1v1v1v1
 Transferring g2_v1v1v1v1
 Adding separable TPDM
 Computing TPDM gradient
 --------------------------------------------------------
 2e gradient
  Atom          X               Y               Z
 --------------------------------------------------------
    1        -24.245868        3.398245        0.000000  
    2          5.237170      -15.164278        0.000000  
    3         19.164134        7.107054       -0.000000  
    4         -0.155437        4.658979        0.000000  
 --------------------------------------------------------
 --------------------------------------------------------
 Final gradient
  Atom          X               Y               Z
 --------------------------------------------------------
    1        -24.245868        3.398245        0.000000  
    2          5.237170      -15.164278        0.000000  
    3         19.164134        7.107054       -0.000000  
    4         -0.155437        4.658979        0.000000  
 --------------------------------------------------------
 Analytic gradient from two-electron contribution:   CPU 110.52 s  wall 34.94 s

 Total ccman2 time:   CPU 642.09 s  wall 138.67 s


 --------------------------------------------------------------

                    Orbital Energies (a.u.)
 --------------------------------------------------------------

 Alpha MOs
 -- Occupied --
******* -65.164 -58.524 -58.522 -58.522 -15.755 -15.697  -9.843
 -7.457  -7.448  -7.448  -3.196  -3.192  -3.192  -3.182  -3.182
 -1.451  -1.022  -0.935  -0.720  -0.648  -0.609  -0.424  -0.420
 -0.404
 -- Virtual --
  0.026   0.047   0.064   0.098   0.111   0.113   0.137   0.177
  0.184   0.204   0.228   0.241   0.247   0.265   0.298   0.345
  0.546   0.557   0.568   0.618   0.655   0.744   0.758   0.786
  0.796   0.816   0.913   0.938   0.992   1.031   1.044   1.047
  1.128   1.283   1.464   1.469   1.639   1.918   2.008   2.117
  2.119   2.243   2.310   2.341   2.634   2.654   2.698   2.811
  3.045   3.062   3.393   3.434   4.105   4.240   4.350   4.422
  4.549   4.565   4.577   4.624   4.758   4.852   5.411   7.167
  8.209   8.227   8.311  36.586  37.152  49.447 293.890 293.908
294.0051028.379
 --------------------------------------------------------------

          Ground-State Mulliken Net Atomic Charges

     Atom                 Charge (a.u.)
  ----------------------------------------
      1 Br                   -0.188029
      2 N                     0.077129
      3 N                    -0.126338
      4 H                     0.237238
  ----------------------------------------
  Sum of atomic charges =    -0.000000

 -----------------------------------------------------------------
                    Cartesian Multipole Moments
 -----------------------------------------------------------------
    Charge (ESU x 10^10)
                -0.0000
    Dipole Moment (Debye)
         X      -1.1245      Y      -1.8587      Z      -0.0000
       Tot       2.1724
    Quadrupole Moments (Debye-Ang)
        XX     -30.7725     XY       2.8667     YY     -29.2802
        XZ       0.0000     YZ      -0.0000     ZZ     -30.4270
    Octopole Moments (Debye-Ang^2)
       XXX      28.3377    XXY      -6.6193    XYY       2.3293
       YYY      -5.5885    XXZ      -0.0000    XYZ      -0.0000
       YYZ       0.0000    XZZ       4.3907    YZZ      -0.3923
       ZZZ      -0.0000
    Hexadecapole Moments (Debye-Ang^3)
      XXXX    -326.3568   XXXY       6.4674   XXYY     -52.9212
      XYYY       8.4511   YYYY     -53.1988   XXXZ       0.0000
      XXYZ       0.0000   XYYZ       0.0000   YYYZ      -0.0000
      XXZZ     -54.9204   XYZZ       0.4197   YYZZ     -14.9041
      XZZZ       0.0000   YZZZ      -0.0000   ZZZZ     -34.6766
 -----------------------------------------------------------------
 DrvMan completing analytic gradient of the correlated energy
 Correlated dipole moment
            1
    1  -0.4424313
    2  -0.7312789
    3  -0.0000000
 Energy read as -2682.429909582
 Full Analytical Gradient: (in a.u., or Hartree/Bohr)
             1             2             3             4
    1   -0.00000401    0.00005246   -0.00024580    0.00019736
    2   -0.00000994    0.00012791    0.00054517   -0.00066315
    3   -0.00000000    0.00000000   -0.00000000    0.00000000
 Gradient time:  CPU 1.44 s  wall 1.45 s
 ----------------------------------------------------------------
             Standard Nuclear Orientation (Angstroms)
    I     Atom           X                Y                Z
 ----------------------------------------------------------------
    1      Br      0.7194469343    -0.0309223672    -0.0000000000
    2      N      -1.2656772653     0.6042029299     0.0000000000
    3      N      -2.0824148361    -0.2714845931    -0.0000000000
    4      H      -1.7439979907    -1.2467455046     0.0010000000
 ----------------------------------------------------------------
 Nuclear Repulsion Energy =   142.2284442171 hartrees
 There are       25 alpha and       25 beta electrons

                       Distance Matrix (Angstroms)
             Br(  1)   N (  2)   N (  3)
   N (  2)  2.084251
   N (  3)  2.812170  1.197451
   H (  4)  2.747142  1.911754  1.032308

 Requested basis set is 6-311++G(d,p)
 There are 36 shells and 99 basis functions
 A cutoff of  1.0D-14 yielded    642 shell pairs
 There are      4973 function pairs (      5503 Cartesian)
 Smallest overlap matrix eigenvalue = 2.29E-04
 Guess MOs from SCF MO coefficient file

 -----------------------------------------------------------------------
  General SCF calculation program by
  Eric Jon Sundstrom, Paul Horn, Yuezhi Mao, Dmitri Zuev, Alec White,
  David Stuck, Shaama M.S., Shane Yost, Joonho Lee, David Small,
  Daniel Levine, Susi Lehtola, Hugh Burton, Evgeny Epifanovsky
 -----------------------------------------------------------------------
 Hartree-Fock
 using 6 threads for integral computing
 -------------------------------------------------------
 OpenMP Integral computing Module                
 Release: version 2.0, May 2017, Q-Chem Inc. Pleasanton 
 -------------------------------------------------------
 A restricted SCF calculation will be
 performed using DIIS
 SCF converges when DIIS error is below 1.0e-08
 ---------------------------------------
  Cycle       Energy         DIIS error
 ---------------------------------------
    1   -2681.7881925008      1.63e-05  
    2   -2681.7881927958      4.52e-06  
    3   -2681.7881928253      3.06e-06  
    4   -2681.7881928384      9.18e-07  
    5   -2681.7881928425      4.61e-07  
    6   -2681.7881928439      2.52e-07  
    7   -2681.7881928443      1.07e-07  
    8   -2681.7881928444      4.15e-08  
    9   -2681.7881928444      1.36e-08  
   10   -2681.7881928444      4.76e-09  Convergence criterion met
 ---------------------------------------
 SCF time:   CPU 4.44s  wall 2.00s 
 SCF   energy in the final basis set =    -2681.7881928444
 Total energy in the final basis set =    -2681.7881928444


 ------------------------------------------------------------------------------

   CCMAN2: suite of methods based on coupled cluster
           and equation of motion theories.

   Components:
   * libvmm-1.3-trunk
     by Evgeny Epifanovsky, Ilya Kaliman.
   * libtensor-2.5-trunk
     by Evgeny Epifanovsky, Michael Wormit, Dmitry Zuev, Sam Manzer, 
        Ilya Kaliman.
   * libcc-2.5-trunk
     by Evgeny Epifanovsky, Arik Landau, Tomasz Kus, Kirill Khistyaev, 
        Dmitry Zuev, Prashant Manohar, Xintian Feng, Anna Krylov, 
        Matthew Goldey, Alec White, Thomas Jagau, Kaushik Nanda, 
        Anastasia Gunina, Alexander Kunitsa, Joonho Lee.

   CCMAN original authors:
   Anna I. Krylov, C. David Sherrill, Steven R. Gwaltney,
   Edward F. C. Byrd (2000)
   Sergey V. Levchenko, Lyudmila V. Slipchenko, Tao Wang,
   Ana-Maria C. Cristian (2003)
   Piotr A. Pieniazek, C. Melania Oana, Evgeny Epifanovsky (2007)
   Prashant Manohar (2009)

 ------------------------------------------------------------------------------


 Allocating and initializing 63808MB of RAM...
 Calculation will run on 6 cores.


 Alpha MOs, Restricted
 -- Occupied --                  
-490.03  -65.16  -58.52  -58.52  -58.52  -15.75  -15.70   -9.84
  1 A     2 A     3 A     4 A     5 A     6 A     7 A     8 A                  
 -7.457  -7.448  -7.448  -3.196  -3.192  -3.192  -3.182  -3.182
  9 A    10 A    11 A    12 A    13 A    14 A    15 A    16 A                  
 -1.451  -1.022  -0.935  -0.721  -0.648  -0.609  -0.424  -0.420
 17 A    18 A    19 A    20 A    21 A    22 A    23 A    24 A                  
 -0.404
 25 A                                                                          
 -- Virtual --                   
  0.026   0.047   0.064   0.098   0.111   0.113   0.137   0.177
 26 A    27 A    28 A    29 A    30 A    31 A    32 A    33 A                  
  0.184   0.204   0.228   0.241   0.247   0.265   0.298   0.345
 34 A    35 A    36 A    37 A    38 A    39 A    40 A    41 A                  
  0.546   0.557   0.568   0.618   0.656   0.744   0.758   0.786
 42 A    43 A    44 A    45 A    46 A    47 A    48 A    49 A                  
  0.796   0.816   0.913   0.938   0.992   1.031   1.044   1.047
 50 A    51 A    52 A    53 A    54 A    55 A    56 A    57 A                  
  1.128   1.283   1.464   1.469   1.639   1.918   2.009   2.117
 58 A    59 A    60 A    61 A    62 A    63 A    64 A    65 A                  
  2.119   2.243   2.310   2.341   2.635   2.654   2.698   2.810
 66 A    67 A    68 A    69 A    70 A    71 A    72 A    73 A                  
  3.045   3.062   3.393   3.435   4.105   4.240   4.350   4.422
 74 A    75 A    76 A    77 A    78 A    79 A    80 A    81 A                  
  4.549   4.565   4.577   4.624   4.759   4.852   5.413   7.167
 82 A    83 A    84 A    85 A    86 A    87 A    88 A    89 A                  
  8.209   8.227   8.311  36.587  37.152  49.447 293.890 293.908
 90 A    91 A    92 A    93 A    94 A    95 A    96 A    97 A                  
294.0051028.379
 98 A    99 A                                                                  

 Beta MOs, Restricted
 -- Occupied --                  
-490.03  -65.16  -58.52  -58.52  -58.52  -15.75  -15.70   -9.84
  1 A     2 A     3 A     4 A     5 A     6 A     7 A     8 A                  
 -7.457  -7.448  -7.448  -3.196  -3.192  -3.192  -3.182  -3.182
  9 A    10 A    11 A    12 A    13 A    14 A    15 A    16 A                  
 -1.451  -1.022  -0.935  -0.721  -0.648  -0.609  -0.424  -0.420
 17 A    18 A    19 A    20 A    21 A    22 A    23 A    24 A                  
 -0.404
 25 A                                                                          
 -- Virtual --                   
  0.026   0.047   0.064   0.098   0.111   0.113   0.137   0.177
 26 A    27 A    28 A    29 A    30 A    31 A    32 A    33 A                  
  0.184   0.204   0.228   0.241   0.247   0.265   0.298   0.345
 34 A    35 A    36 A    37 A    38 A    39 A    40 A    41 A                  
  0.546   0.557   0.568   0.618   0.656   0.744   0.758   0.786
 42 A    43 A    44 A    45 A    46 A    47 A    48 A    49 A                  
  0.796   0.816   0.913   0.938   0.992   1.031   1.044   1.047
 50 A    51 A    52 A    53 A    54 A    55 A    56 A    57 A                  
  1.128   1.283   1.464   1.469   1.639   1.918   2.009   2.117
 58 A    59 A    60 A    61 A    62 A    63 A    64 A    65 A                  
  2.119   2.243   2.310   2.341   2.635   2.654   2.698   2.810
 66 A    67 A    68 A    69 A    70 A    71 A    72 A    73 A                  
  3.045   3.062   3.393   3.435   4.105   4.240   4.350   4.422
 74 A    75 A    76 A    77 A    78 A    79 A    80 A    81 A                  
  4.549   4.565   4.577   4.624   4.759   4.852   5.413   7.167
 82 A    83 A    84 A    85 A    86 A    87 A    88 A    89 A                  
  8.209   8.227   8.311  36.587  37.152  49.447 293.890 293.908
 90 A    91 A    92 A    93 A    94 A    95 A    96 A    97 A                  
294.0051028.379
 98 A    99 A                                                                  

 Occupation and symmetry of molecular orbitals

 Point group: C1 (1 irreducible representation).

                           A     All 
 -------------------------------------
 All molecular orbitals:
  - Alpha                  99    99  
  - Beta                   99    99  
 -------------------------------------
 Alpha orbitals:
  - Frozen occupied        11    11  
  - Active occupied        14    14  
  - Active virtual         74    74  
  - Frozen virtual         0     0   
 -------------------------------------
 Beta orbitals:
  - Frozen occupied        11    11  
  - Active occupied        14    14  
  - Active virtual         74    74  
  - Frozen virtual         0     0   
 -------------------------------------

 Import integrals:   CPU 0.00 s  wall 0.00 s

 Import integrals:   CPU 15.73 s  wall 3.93 s

 MP2 amplitudes:   CPU 0.08 s  wall 0.06 s

Running a double precision version
           CCSD T amplitudes will be solved using DIIS.

           Start     Size      MaxIter   EConv     TConv     
           3         7         100       1.00e-07  1.00e-05  
 ------------------------------------------------------------------------------
           Energy (a.u.)   Ediff      Tdiff       Comment
 ------------------------------------------------------------------------------
         -2682.42815297                           
     1   -2682.40441183   2.37e-02   7.19e-01     
     2   -2682.42804534   2.36e-02   9.54e-02     
     3   -2682.42634740   1.70e-03   4.54e-02     
     4   -2682.42885512   2.51e-03   1.46e-02     Switched to DIIS steps.
     5   -2682.42982378   9.69e-04   1.26e-02     
     6   -2682.42988136   5.76e-05   2.45e-03     
     7   -2682.42989408   1.27e-05   1.31e-03     
     8   -2682.42990522   1.11e-05   6.03e-04     
     9   -2682.42991094   5.71e-06   4.59e-04     
    10   -2682.42991001   9.29e-07   1.01e-04     
    11   -2682.42991032   3.05e-07   4.55e-05     
    12   -2682.42991012   1.92e-07   3.03e-05     
    13   -2682.42991015   2.95e-08   9.82e-06     
 ------------------------------------------------------------------------------
         -2682.42991015                           CCSD T converged.

End of double precision
 SCF energy                 = -2681.78819284
 MP2 energy                 = -2682.42815297
 CCSD correlation energy     =    -0.64171731
 CCSD total energy           = -2682.42991015

 CCSD  T1^2 = 0.0138  T2^2 = 0.2216  Leading amplitudes:

 Amplitude    Orbitals with energies
 -0.0293       21 (A) A                  ->    26 (A) A                   
              -0.6484                          0.0258                     
 -0.0293       21 (A) B                  ->    26 (A) B                   
              -0.6484                          0.0258                     
  0.0254       24 (A) A                  ->    28 (A) A                   
              -0.4198                          0.0639                     
  0.0254       24 (A) B                  ->    28 (A) B                   
              -0.4198                          0.0639                     

 Amplitude    Orbitals with energies
 -0.0993       22 (A) A      22 (A) B    ->    28 (A) A      28 (A) B     
              -0.6095       -0.6095            0.0639        0.0639       
  0.0993       22 (A) A      22 (A) B    ->    28 (A) B      28 (A) A     
              -0.6095       -0.6095            0.0639        0.0639       
  0.0993       22 (A) B      22 (A) A    ->    28 (A) A      28 (A) B     
              -0.6095       -0.6095            0.0639        0.0639       
 -0.0993       22 (A) B      22 (A) A    ->    28 (A) B      28 (A) A     
              -0.6095       -0.6095            0.0639        0.0639       

 Computing CCSD intemediates for later calculations in double precision
 Finished.

Running a double precision version
           CCSD Lambda amplitudes will be solved using DIIS.
           Start     Size      MaxIter   EConv     LConv     
           3         7         100       1.00e-07  1.00e-05  
 ------------------------------------------------------------------------------
            Enorm      Ldiff       Comment
 ------------------------------------------------------------------------------
     1     5.48e-02   4.10e-02     
     2     1.39e-02   4.28e-03     
     3     5.78e-03   1.83e-03     
     4     3.68e-03   1.14e-03     Switched to DIIS steps.
     5     1.50e-03   7.47e-04     
     6     8.91e-04   2.64e-04     
     7     3.54e-04   8.92e-05     
     8     1.60e-04   5.47e-06     
     9     4.60e-05   1.02e-05     
    10     2.47e-05   1.80e-06     
    11     1.35e-05   4.27e-08     
    12     6.75e-06   7.03e-07     
    13     2.89e-06   1.72e-07     
    14     1.22e-06   1.59e-07     
    15     6.54e-07   5.22e-08     
    16     3.46e-07   2.12e-08     
    17     2.20e-07   1.77e-08     
    18     9.81e-08   1.14e-08     
 ------------------------------------------------------------------------------
                                   CCSD Lambda converged.

 Computing density matrices in double precision...
           Orbital response amplitudes will be solved using DIIS.
           Start     Size      MaxIter   EConv     LConv     
           3         7         100       1.00e-06  1.00e-06  
 ------------------------------------------------------------------------------
            Enorm      Ldiff       Comment
 ------------------------------------------------------------------------------
     1     1.16e-01   1.27e-02     
     2     1.79e-01   4.46e-02     
     3     3.06e-01   7.57e-02     
     4     2.12e-02   1.65e-01     Switched to DIIS steps.
     5     8.47e-03   4.39e-04     
     6     1.90e-03   1.51e-03     
     7     8.36e-04   2.53e-04     
     8     1.56e-04   6.77e-05     
     9     3.05e-05   3.02e-05     
    10     1.27e-05   2.81e-06     
    11     5.42e-06   6.88e-07     
    12     1.08e-06   5.28e-07     
    13     3.85e-07   8.33e-08     
 ------------------------------------------------------------------------------
                                   Orbital response converged.

 Computing density matrices... Done.
 CCSD calculation:   CPU 512.68 s  wall 97.63 s

 Transferring MO TPDM to AO TPDM
 Transferring g2_o1o1o1o1
 Transferring g2_o1o1o1v1
 Transferring g2_o1o1v1v1
 Transferring g2_o1v1o1v1
 Transferring g2_o1v1v1v1
 Transferring g2_v1v1v1v1
 Adding separable TPDM
 Computing TPDM gradient
 --------------------------------------------------------
 2e gradient
  Atom          X               Y               Z
 --------------------------------------------------------
    1        -24.246727        3.398041        0.000510  
    2          5.238300      -15.164159        0.000499  
    3         19.165546        7.105043        0.004201  
    4         -0.157120        4.661076       -0.005210  
 --------------------------------------------------------
 --------------------------------------------------------
 Final gradient
  Atom          X               Y               Z
 --------------------------------------------------------
    1        -24.246727        3.398041        0.000510  
    2          5.238300      -15.164159        0.000499  
    3         19.165546        7.105043        0.004201  
    4         -0.157120        4.661076       -0.005210  
 --------------------------------------------------------
 Analytic gradient from two-electron contribution:   CPU 100.16 s  wall 28.31 s

 Total ccman2 time:   CPU 634.57 s  wall 132.12 s


 --------------------------------------------------------------

                    Orbital Energies (a.u.)
 --------------------------------------------------------------

 Alpha MOs
 -- Occupied --
******* -65.164 -58.524 -58.522 -58.522 -15.755 -15.697  -9.843
 -7.457  -7.448  -7.448  -3.196  -3.192  -3.192  -3.182  -3.182
 -1.451  -1.022  -0.935  -0.721  -0.648  -0.609  -0.424  -0.420
 -0.404
 -- Virtual --
  0.026   0.047   0.064   0.098   0.111   0.113   0.137   0.177
  0.184   0.204   0.228   0.241   0.247   0.265   0.298   0.345
  0.546   0.557   0.568   0.618   0.656   0.744   0.758   0.786
  0.796   0.816   0.913   0.938   0.992   1.031   1.044   1.047
  1.128   1.283   1.464   1.469   1.639   1.918   2.009   2.117
  2.119   2.243   2.310   2.341   2.635   2.654   2.698   2.810
  3.045   3.062   3.393   3.435   4.105   4.240   4.350   4.422
  4.549   4.565   4.577   4.624   4.759   4.852   5.413   7.167
  8.209   8.227   8.311  36.587  37.152  49.447 293.890 293.908
294.0051028.379
 --------------------------------------------------------------

          Ground-State Mulliken Net Atomic Charges

     Atom                 Charge (a.u.)
  ----------------------------------------
      1 Br                   -0.188040
      2 N                     0.077227
      3 N                    -0.126487
      4 H                     0.237300
  ----------------------------------------
  Sum of atomic charges =    -0.000000

 -----------------------------------------------------------------
                    Cartesian Multipole Moments
 -----------------------------------------------------------------
    Charge (ESU x 10^10)
                 0.0000
    Dipole Moment (Debye)
         X      -1.1244      Y      -1.8581      Z       0.0015
       Tot       2.1718
    Quadrupole Moments (Debye-Ang)
        XX     -30.7721     XY       2.8655     YY     -29.2822
        XZ      -0.0035     YZ      -0.0015     ZZ     -30.4260
    Octopole Moments (Debye-Ang^2)
       XXX      28.3367    XXY      -6.6176    XYY       2.3326
       YYY      -5.5874    XXZ       0.0045    XYZ       0.0031
       YYZ       0.0023    XZZ       4.3892    YZZ      -0.3940
       ZZZ      -0.0018
    Hexadecapole Moments (Debye-Ang^3)
      XXXX    -326.3468   XXXY       6.4702   XXYY     -52.9239
      XYYY       8.4487   YYYY     -53.1941   XXXZ      -0.0100
      XXYZ      -0.0049   XYYZ      -0.0044   YYYZ      -0.0005
      XXZZ     -54.9171   XYZZ       0.4226   YYZZ     -14.9009
      XZZZ       0.0013   YZZZ       0.0023   ZZZZ     -34.6751
 -----------------------------------------------------------------
 DrvMan completing analytic gradient of the correlated energy
 Correlated dipole moment
            1
    1  -0.4423692
    2  -0.7310169
    3   0.0005809
 Energy read as -2682.429910153
 Full Analytical Gradient: (in a.u., or Hartree/Bohr)
             1             2             3             4
    1    0.00000229    0.00004564   -0.00005251    0.00000458
    2   -0.00000411    0.00005054   -0.00006468    0.00001824
    3   -0.00002028    0.00005223   -0.00007380    0.00004185
 Gradient time:  CPU 1.54 s  wall 1.44 s
Dipole drv :
gprntSymmMtrx error report: 
 Final Hessian.
            1           2           3           4           5           6
    1   0.0756382  -0.0104747   0.0000000  -0.0014324   0.0479250   0.0000000
    2  -0.0104747   0.0199653   0.0000000   0.0174032  -0.0491079   0.0000000
    3   0.0000000   0.0000000   0.0051960   0.0000003   0.0000000  -0.0133722
    4  -0.0014324   0.0174032   0.0000003   0.3477076   0.3258897   0.0000000
    5   0.0479250  -0.0491079   0.0000000   0.3258897   0.6080911   0.0000000
    6   0.0000000   0.0000000  -0.0133722   0.0000000   0.0000000   0.0344713
    7  -0.0803764  -0.0026592  -0.0000010  -0.3364292  -0.3243249  -0.0000002
    8  -0.0408077   0.0260568   0.0000000  -0.3396919  -0.5180334   0.0000000
    9   0.0000000   0.0000000   0.0188940   0.0000000   0.0000000  -0.0487124
   10   0.0061667  -0.0042643   0.0000004  -0.0098337  -0.0494891  -0.0000023
   11   0.0033576   0.0030864   0.0000000  -0.0036005  -0.0409477   0.0000000
   12   0.0000000   0.0000000  -0.0107189   0.0000000   0.0000000   0.0276301
[truncated: 12,392 more chars]
