# Supplementary material for: Geometric and energetic data from ab initio calculations of haloethene, haloimine, halomethylenephosphine, haloiminophosphine, halodiazene, halodiphosphene and halocyclopropane
Source: Data Brief. 2019 Nov 2;27:104738. doi: 10.1016/j.dib.2019.104738 (PMC6861602; doi:10.1016/j.dib.2019.104738)
Supplement: Multimedia component 6 [file mmc6.zip › NN/CCSD/freq/HENNClE.out]

Q-Chem Developer Version!
                  Welcome to Q-Chem
     A Quantum Leap Into The Future Of Chemistry


 Q-Chem 5.1, Q-Chem, Inc., Pleasanton, CA (2018)

 Yihan Shao,  Zhengting Gan,  E. Epifanovsky,  A. T. B. Gilbert,  M. Wormit,  
 J. Kussmann,  A. W. Lange,  A. Behn,  Jia Deng,  Xintian Feng,  D. Ghosh,  
 M. Goldey,  P. R. Horn,  L. D. Jacobson,  I. Kaliman,  T. Kus,  A. Landau,  
 Jie Liu,  E. I. Proynov,  R. M. Richard,  R. P. Steele,  E. J. Sundstrom,  
 H. L. Woodcock III,  P. M. Zimmerman,  D. Zuev,  B. Albrecht,  E. Alguire,  
 S. A. Baeppler,  D. Barton,  Z. Benda,  Y. A. Bernard,  E. J. Berquist,  
 K. B. Bravaya,  H. Burton,  D. Casanova,  Chun-Min Chang,  Yunqing Chen,  
 A. Chien,  K. D. Closser,  M. P. Coons,  S. Coriani,  S. Dasgupta,  
 A. L. Dempwolff,  M. Diedenhofen,  Hainam Do,  R. G. Edgar,  Po-Tung Fang,  
 S. Faraji,  S. Fatehi,  Qingguo Feng,  K. D. Fenk,  J. Fosso-Tande,  
 Qinghui Ge,  A. Ghysels,  G. Gidofalvi,  J. Gomes,  J. Gonthier,  A. Gunina,  
 D. Hait,  M. W. D. Hanson-Heine,  P. H. P. Harbach,  A. W. Hauser,  
 J. E. Herr,  E. G. Hohenstein,  Z. C. Holden,  Kerwin Hui,  B. C. Huynh,  
 T.-C. Jagau,  Hyunjun Ji,  B. Kaduk,  K. Khistyaev,  Jaehoon Kim,  
 P. Klunzinger,  K. Koh,  D. Kosenkov,  L. Koulias,  T. Kowalczyk,  
 C. M. Krauter,  A. Kunitsa,  Ka Un Lao,  A. Laurent,  K. V. Lawler,  
 Joonho Lee,  D. Lefrancois,  S. Lehtola,  D. S. Levine,  Yi-Pei Li,  
 You-Sheng Lin,  Fenglai Liu,  E. Livshits,  A. Luenser,  P. Manohar,  
 E. Mansoor,  S. F. Manzer,  Shan-Ping Mao,  Yuezhi Mao,  N. Mardirossian,  
 A. V. Marenich,  T. Markovich,  L. A. Martinez-Martinez,  S. A. Maurer,  
 N. J. Mayhall,  S. C. McKenzie,  J.-M. Mewes,  A. F. Morrison,  
 J. W. Mullinax,  K. Nanda,  T. S. Nguyen-Beck,  R. Olivares-Amaya,  
 J. A. Parkhill,  T. M. Perrine,  F. Plasser,  P. Pokhilko,  S. Prager,  
 A. Prociuk,  E. Ramos,  D. R. Rehn,  F. Rob,  M. Schneider,  N. Sergueev,  
 S. M. Sharada,  S. Sharma,  D. W. Small,  T. Stauch,  T. Stein,  
 Yu-Chuan Su,  A. J. W. Thom,  A. Tkatchenko,  T. Tsuchimochi,  N. M. Tubman,  
 L. Vogt,  M. L. Vidal,  O. Vydrov,  M. A. Watson,  J. Wenzel,  
 M. de Wergifosse,  T. A. Wesolowski,  A. White,  J. Witte,  A. Yamada,  
 Jun Yang,  K. Yao,  S. Yeganeh,  S. R. Yost,  Zhi-Qiang You,  A. Zech,  
 Igor Ying Zhang,  Xing Zhang,  Yan Zhao,  Ying Zhu,  B. R. Brooks,  
 G. K. L. Chan,  C. J. Cramer,  M. S. Gordon,  W. J. Hehre,  A. Klamt,  
 M. W. Schmidt,  C. D. Sherrill,  D. G. Truhlar,  A. Aspuru-Guzik,  R. Baer,  
 A. T. Bell,  N. A. Besley,  Jeng-Da Chai,  A. E. DePrince, III,  
 R. A. DiStasio Jr.,  A. Dreuw,  B. D. Dunietz,  T. R. Furlani,  
 Chao-Ping Hsu,  Yousung Jung,  Jing Kong,  D. S. Lambrecht,  WanZhen Liang,  
 C. Ochsenfeld,  V. A. Rassolov,  L. V. Slipchenko,  J. E. Subotnik,  
 T. Van Voorhis,  J. M. Herbert,  A. I. Krylov,  P. M. W. Gill,  M. Head-Gordon

 Contributors to earlier versions of Q-Chem not listed above: 
 R. D. Adamson,  B. Austin,  J. Baker,  G. J. O. Beran,  K. Brandhorst,  
 S. T. Brown,  E. F. C. Byrd,  A. K. Chakraborty,  C.-L. Cheng,  
 Siu Hung Chien,  D. M. Chipman,  D. L. Crittenden,  H. Dachsel,  
 R. J. Doerksen,  A. D. Dutoi,  L. Fusti-Molnar,  W. A. Goddard III,  
 A. Golubeva-Zadorozhnaya,  S. R. Gwaltney,  G. Hawkins,  A. Heyden,  
 S. Hirata,  G. Kedziora,  F. J. Keil,  C. Kelley,  Jihan Kim,  R. A. King,  
 R. Z. Khaliullin,  P. P. Korambath,  W. Kurlancheek,  A. M. Lee,  M. S. Lee,  
 S. V. Levchenko,  Ching Yeh Lin,  D. Liotard,  R. C. Lochan,  I. Lotan,  
 P. E. Maslen,  N. Nair,  D. P. O'Neill,  D. Neuhauser,  E. Neuscamman,  
 C. M. Oana,  R. Olson,  B. Peters,  R. Peverati,  P. A. Pieniazek,  
 Y. M. Rhee,  J. Ritchie,  M. A. Rohrdanz,  E. Rosta,  N. J. Russ,  
 H. F. Schaefer III,  N. E. Schultz,  N. Shenvi,  A. C. Simmonett,  A. Sodt,  
 D. Stuck,  K. S. Thanthiriwatte,  V. Vanovschi,  Tao Wang,  A. Warshel,  
 C. F. Williams,  Q. Wu,  X. Xu,  W. Zhang

 Please cite Q-Chem as follows:
 Y. Shao et al., Mol. Phys. 113, 184-215 (2015)
 DOI: 10.1080/00268976.2014.952696

 Q-Chem 5.1.2 for Intel X86 EM64T Linux

 Parts of Q-Chem use Armadillo 8.300.2 (Tropical Shenanigans).
 http://arma.sourceforge.net/

 Q-Chem begins on Mon May  6 11:21:14 2019  

Host: 
0

     Scratch files written to /scratch/taweetham/qchem31788//
Input Ideriv = 1
Curr. Ideriv = -1
Max.  Ideriv = 1


!!********************************************.
!!******************Warning*******************.
!!Desired Analytical derivatives not available.
!!Finite difference job might take a long time.
!!********************************************.
!!********************************************.


 2-order derivative to be evaluated numerically with 1-order analytical derivatives

Checking the input file for inconsistencies... 	...done.

--------------------------------------------------------------
User input:
--------------------------------------------------------------
H=Cl_c.out
$molecule
0 1
Cl
N  1 1.879232
N  2 1.205060 1 114.944996
H  3 1.032675 2 116.171068 1 -0.000000 0
$end

$rem
   JOB_TYPE 	FREQUENCY
   BASIS 		6-311++G**
   METHOD	ccsd
   MEM_TOTAL	64000
   N_FROZEN_CORE      FC
$end


--------------------------------------------------------------
 ----------------------------------------------------------------
             Standard Nuclear Orientation (Angstroms)
    I     Atom           X                Y                Z
 ----------------------------------------------------------------
    1      Cl      1.0292355479    -0.0719534314    -0.0000000000
    2      N      -0.7274805595     0.5954755369     0.0000000000
    3      N      -1.5906420935    -0.2454297906     0.0000000000
    4      H      -1.2701457441    -1.2271118907     0.0000000000
 ----------------------------------------------------------------
 Molecular Point Group                 Cs    NOp =  2
 Largest Abelian Subgroup              Cs    NOp =  2
 Nuclear Repulsion Energy =    88.0414926554 hartrees
 There are       16 alpha and       16 beta electrons
 Requested basis set is 6-311++G(d,p)
 There are 30 shells and 81 basis functions
 Total memory of 64000MB is distributed as follows: 
   QALLOC including MEM_STATIC uses 192MB
   MEM_STATIC is set to 192MB
   CCMAN JOB total memory use is  63808MB
 Warning: actual memory use might exceed 64000MB

 Total QAlloc Memory Limit    192 MB
 Mega-Array Size       188 MB
 MEM_STATIC part       192 MB

                       Distance Matrix (Angstroms)
             Cl(  1)   N (  2)   N (  3)
   N (  2)  1.879232
   N (  3)  2.625615  1.205060
   H (  4)  2.573236  1.901660  1.032675

 A cutoff of  1.0D-14 yielded    455 shell pairs
 There are      3389 function pairs (      3653 Cartesian)

 -------------------------------------------------------
 OpenMP Integral Computing Module                       
 Release: version 1.0, May 2013, Q-Chem Inc. Pittsburgh 
 -------------------------------------------------------
 Integral Job Info:
 Integral job number is                      11
 Integral operator is                         1
 short-range coefficients                     0
 long-range coefficients              100000000
 Omega coefficients                           0
 if combine SR and LR in K                    0
 Integral screening is                        0
 Integral computing path is                   2
 max size of driver memory is            800000
 size of driver memory is                593474
 size of scratch memory is              8114252
 max col of scratch BK array               1296
 max len of scratch array in speh3          155
 max len of scratch index in speh4           18
 max int batch size is                      520
 min int batch size is                       52
 fixed nKL is                                52
 max L of basis functions is                  2
 order of int derivative is                   0
 number of shells is                         30
 number of basis is                          84
 number of cartesian basis is                84
 number of contracted shell pairs           455
 number of primitive shell pairs           1400
 maxK2 (contraction) of shell pair           36
 max number of K2 of shell pair               1
 max number of CS2 of shell pair             51
 max number of PS2 of shell pair            132
 mem total for path MDJ                  510786
 -------------------------------------------------------
 Smallest overlap matrix eigenvalue = 2.49E-04
 Guess from superposition of atomic densities
 Warning:  Energy on first SCF cycle will be non-variational
 SAD guess density has 32.000000 electrons

 -----------------------------------------------------------------------
  General SCF calculation program by
  Eric Jon Sundstrom, Paul Horn, Yuezhi Mao, Dmitri Zuev, Alec White,
  David Stuck, Shaama M.S., Shane Yost, Joonho Lee, David Small,
  Daniel Levine, Susi Lehtola, Hugh Burton, Evgeny Epifanovsky
 -----------------------------------------------------------------------
 Hartree-Fock
 using 6 threads for integral computing
 -------------------------------------------------------
 OpenMP Integral computing Module                
 Release: version 2.0, May 2017, Q-Chem Inc. Pleasanton 
 -------------------------------------------------------
 A restricted SCF calculation will be
 performed using DIIS
 SCF converges when DIIS error is below 1.0e-08
 ---------------------------------------
  Cycle       Energy         DIIS error
 ---------------------------------------
    1    -569.2092401388      6.06e-02  
    2    -568.8411301599      8.90e-03  
    3    -568.8908357744      6.09e-03  
    4    -568.9180565957      9.61e-04  
    5    -568.9199504366      5.94e-04  
    6    -568.9204985699      2.39e-04  
    7    -568.9206867603      1.04e-04  
    8    -568.9207186331      3.16e-05  
    9    -568.9207212551      8.37e-06  
   10    -568.9207213719      2.31e-06  
   11    -568.9207213808      7.10e-07  
   12    -568.9207213821      2.44e-07  
   13    -568.9207213823      6.47e-08  
   14    -568.9207213824      1.18e-08  
   15    -568.9207213824      3.61e-09  Convergence criterion met
 ---------------------------------------
 SCF time:   CPU 3.59s  wall 0.00s 
 SCF   energy in the final basis set =     -568.9207213824
 Total energy in the final basis set =     -568.9207213824


 ------------------------------------------------------------------------------

   CCMAN2: suite of methods based on coupled cluster
           and equation of motion theories.

   Components:
   * libvmm-1.3-trunk
     by Evgeny Epifanovsky, Ilya Kaliman.
   * libtensor-2.5-trunk
     by Evgeny Epifanovsky, Michael Wormit, Dmitry Zuev, Sam Manzer, 
        Ilya Kaliman.
   * libcc-2.5-trunk
     by Evgeny Epifanovsky, Arik Landau, Tomasz Kus, Kirill Khistyaev, 
        Dmitry Zuev, Prashant Manohar, Xintian Feng, Anna Krylov, 
        Matthew Goldey, Alec White, Thomas Jagau, Kaushik Nanda, 
        Anastasia Gunina, Alexander Kunitsa, Joonho Lee.

   CCMAN original authors:
   Anna I. Krylov, C. David Sherrill, Steven R. Gwaltney,
   Edward F. C. Byrd (2000)
   Sergey V. Levchenko, Lyudmila V. Slipchenko, Tao Wang,
   Ana-Maria C. Cristian (2003)
   Piotr A. Pieniazek, C. Melania Oana, Evgeny Epifanovsky (2007)
   Prashant Manohar (2009)

 ------------------------------------------------------------------------------


 Allocating and initializing 63808MB of RAM...
 Calculation will run on 6 cores.


 Alpha MOs, Restricted
 -- Occupied --                  
-104.85  -15.75  -15.69  -10.58   -8.05   -8.04   -8.04   -1.45
  1 A'    2 A'    3 A'    4 A'    5 A'    6 A'    1 A"    7 A'                 
 -1.107  -0.935  -0.731  -0.650  -0.611  -0.469  -0.463  -0.434
  8 A'    9 A'   10 A'   11 A'    2 A"   12 A'    3 A"   13 A'                 
 -- Virtual --                   
  0.042   0.065   0.067   0.113   0.126   0.129   0.161   0.182
 14 A'   15 A'    4 A"   16 A'    5 A"   17 A'   18 A'   19 A'                 
  0.191   0.211   0.231   0.248   0.256   0.271   0.306   0.360
  6 A"   20 A'   21 A'    7 A"   22 A'   23 A'   24 A'   25 A'                 
  0.569   0.572   0.595   0.626   0.691   0.820   0.909   0.926
 26 A'   27 A'    8 A"   28 A'   29 A'   30 A'    9 A"   31 A'                 
  0.973   1.000   1.074   1.114   1.140   1.165   1.202   1.219
 10 A"   32 A'   33 A'   34 A'   11 A"   35 A'   12 A"   36 A'                 
  1.263   1.351   1.471   1.514   1.639   1.917   2.045   2.132
 37 A'   38 A'   13 A"   39 A'   40 A'   14 A"   41 A'   15 A"                 
  2.161   2.370   2.577   2.609   2.669   2.696   2.819   2.909
 42 A'   43 A'   16 A"   44 A'   17 A"   45 A'   46 A'   47 A'                 
  3.051   3.054   3.378   3.455   4.108   4.253   4.352   4.486
 48 A'   18 A"   49 A'   50 A'   19 A"   51 A'   20 A"   52 A'                 
  4.755   5.418  10.312  26.632  26.704  27.081  36.599  37.127
 53 A'   54 A'   55 A'   21 A"   56 A'   57 A'   58 A'   59 A'                 
219.155
 60 A'                                                                         

 Beta MOs, Restricted
 -- Occupied --                  
-104.85  -15.75  -15.69  -10.58   -8.05   -8.04   -8.04   -1.45
  1 A'    2 A'    3 A'    4 A'    5 A'    6 A'    1 A"    7 A'                 
 -1.107  -0.935  -0.731  -0.650  -0.611  -0.469  -0.463  -0.434
  8 A'    9 A'   10 A'   11 A'    2 A"   12 A'    3 A"   13 A'                 
 -- Virtual --                   
  0.042   0.065   0.067   0.113   0.126   0.129   0.161   0.182
 14 A'   15 A'    4 A"   16 A'    5 A"   17 A'   18 A'   19 A'                 
  0.191   0.211   0.231   0.248   0.256   0.271   0.306   0.360
  6 A"   20 A'   21 A'    7 A"   22 A'   23 A'   24 A'   25 A'                 
  0.569   0.572   0.595   0.626   0.691   0.820   0.909   0.926
 26 A'   27 A'    8 A"   28 A'   29 A'   30 A'    9 A"   31 A'                 
  0.973   1.000   1.074   1.114   1.140   1.165   1.202   1.219
 10 A"   32 A'   33 A'   34 A'   11 A"   35 A'   12 A"   36 A'                 
  1.263   1.351   1.471   1.514   1.639   1.917   2.045   2.132
 37 A'   38 A'   13 A"   39 A'   40 A'   14 A"   41 A'   15 A"                 
  2.161   2.370   2.577   2.609   2.669   2.696   2.819   2.909
 42 A'   43 A'   16 A"   44 A'   17 A"   45 A'   46 A'   47 A'                 
  3.051   3.054   3.378   3.455   4.108   4.253   4.352   4.486
 48 A'   18 A"   49 A'   50 A'   19 A"   51 A'   20 A"   52 A'                 
  4.755   5.418  10.312  26.632  26.704  27.081  36.599  37.127
 53 A'   54 A'   55 A'   21 A"   56 A'   57 A'   58 A'   59 A'                 
219.155
 60 A'                                                                         

 Occupation and symmetry of molecular orbitals

 Point group: Cs (2 irreducible representations).

                           A'   A"    All 
 ------------------------------------------
 All molecular orbitals:
  - Alpha                  60   21    81  
  - Beta                   60   21    81  
 ------------------------------------------
 Alpha orbitals:
  - Frozen occupied        6    1     7   
  - Active occupied        7    2     9   
  - Active virtual         47   18    65  
  - Frozen virtual         0    0     0   
 ------------------------------------------
 Beta orbitals:
  - Frozen occupied        6    1     7   
  - Active occupied        7    2     9   
  - Active virtual         47   18    65  
  - Frozen virtual         0    0     0   
 ------------------------------------------

 Import integrals:   CPU 0.00 s  wall 0.00 s

 Import integrals:   CPU 7.07 s  wall 2.04 s

 MP2 amplitudes:   CPU 0.11 s  wall 0.11 s

Running a double precision version
           CCSD T amplitudes will be solved using DIIS.

           Start     Size      MaxIter   EConv     TConv     
           3         7         100       1.00e-07  1.00e-05  
 ------------------------------------------------------------------------------
           Energy (a.u.)   Ediff      Tdiff       Comment
 ------------------------------------------------------------------------------
          -569.41740231                           
     1    -569.41360492   3.80e-03   6.78e-01     
     2    -569.43304520   1.94e-02   9.03e-02     
     3    -569.43251781   5.27e-04   4.15e-02     
     4    -569.43476808   2.25e-03   1.32e-02     Switched to DIIS steps.
     5    -569.43569442   9.26e-04   1.19e-02     
     6    -569.43575573   6.13e-05   2.16e-03     
     7    -569.43576935   1.36e-05   1.25e-03     
     8    -569.43577680   7.45e-06   5.67e-04     
     9    -569.43578053   3.73e-06   3.18e-04     
    10    -569.43578048   4.85e-08   7.16e-05     
    11    -569.43578035   1.31e-07   3.22e-05     
    12    -569.43578032   2.75e-08   1.57e-05     
    13    -569.43578031   1.51e-08   5.20e-06     
 ------------------------------------------------------------------------------
          -569.43578031                           CCSD T converged.

End of double precision
 SCF energy                 = -568.92072138
 MP2 energy                 = -569.41740231
 CCSD correlation energy     =   -0.51505893
 CCSD total energy           = -569.43578031

 CCSD  T1^2 = 0.0125  T2^2 = 0.2022  Leading amplitudes:

 Amplitude    Orbitals with energies
 -0.0269       3 (A") A                  ->    4 (A") A                   
              -0.4629                          0.0666                     
 -0.0269       3 (A") B                  ->    4 (A") B                   
              -0.4629                          0.0666                     
 -0.0256       10 (A') A                 ->    15 (A') A                  
              -0.7315                          0.0655                     
 -0.0256       10 (A') B                 ->    15 (A') B                  
              -0.7315                          0.0655                     

 Amplitude    Orbitals with energies
 -0.0944       2 (A") A      2 (A") B    ->    4 (A") A      4 (A") B     
              -0.6111       -0.6111            0.0666        0.0666       
  0.0944       2 (A") A      2 (A") B    ->    4 (A") B      4 (A") A     
              -0.6111       -0.6111            0.0666        0.0666       
  0.0944       2 (A") B      2 (A") A    ->    4 (A") A      4 (A") B     
              -0.6111       -0.6111            0.0666        0.0666       
 -0.0944       2 (A") B      2 (A") A    ->    4 (A") B      4 (A") A     
              -0.6111       -0.6111            0.0666        0.0666       

 Computing CCSD intemediates for later calculations in double precision
 Finished.

Running a double precision version
           CCSD Lambda amplitudes will be solved using DIIS.
           Start     Size      MaxIter   EConv     LConv     
           3         7         100       1.00e-07  1.00e-05  
 ------------------------------------------------------------------------------
            Enorm      Ldiff       Comment
 ------------------------------------------------------------------------------
     1     4.87e-02   3.74e-02     
     2     1.25e-02   4.46e-03     
     3     5.16e-03   1.73e-03     
     4     3.34e-03   1.11e-03     Switched to DIIS steps.
     5     1.32e-03   6.93e-04     
     6     7.07e-04   2.47e-04     
     7     2.58e-04   6.89e-05     
     8     9.73e-05   8.47e-06     
     9     2.79e-05   6.53e-06     
    10     1.34e-05   1.38e-06     
    11     6.31e-06   1.53e-07     
    12     3.15e-06   1.76e-07     
    13     1.38e-06   2.70e-08     
    14     6.01e-07   4.47e-08     
    15     3.14e-07   3.13e-08     
    16     1.51e-07   5.50e-09     
    17     9.12e-08   4.53e-09     
 ------------------------------------------------------------------------------
                                   CCSD Lambda converged.

 Computing density matrices in double precision...
           Orbital response amplitudes will be solved using DIIS.
           Start     Size      MaxIter   EConv     LConv     
           3         7         100       1.00e-06  1.00e-06  
 ------------------------------------------------------------------------------
            Enorm      Ldiff       Comment
 ------------------------------------------------------------------------------
     1     7.73e-02   2.34e-03     
     2     8.28e-02   3.44e-03     
     3     1.24e-01   3.45e-02     
     4     1.17e-02   5.84e-02     Switched to DIIS steps.
     5     2.39e-03   3.13e-04     
     6     1.08e-03   1.12e-04     
     7     3.36e-04   2.27e-04     
     8     6.01e-05   5.49e-05     
     9     1.65e-05   9.93e-06     
    10     8.17e-06   4.30e-07     
    11     1.51e-06   5.66e-07     
    12     5.01e-07   1.84e-07     
 ------------------------------------------------------------------------------
                                   Orbital response converged.

 Computing density matrices... Done.
 CCSD calculation:   CPU 49.63 s  wall 10.89 s

 Transferring MO TPDM to AO TPDM
 Transferring g2_o1o1o1o1
 Transferring g2_o1o1o1v1
 Transferring g2_o1o1v1v1
 Transferring g2_o1v1o1v1
 Transferring g2_o1v1v1v1
 Transferring g2_v1v1v1v1
 Adding separable TPDM
 Computing TPDM gradient
 --------------------------------------------------------
 2e gradient
  Atom          X               Y               Z
 --------------------------------------------------------
    1        -13.541125        2.613983        0.000000  
    2         -1.107712      -12.430778        0.000000  
    3         14.854932        6.070277       -0.000000  
    4         -0.206094        3.746519        0.000000  
 --------------------------------------------------------
 --------------------------------------------------------
 Final gradient
  Atom          X               Y               Z
 --------------------------------------------------------
    1        -13.541125        2.613983        0.000000  
    2         -1.107712      -12.430778        0.000000  
    3         14.854932        6.070277       -0.000000  
    4         -0.206094        3.746519        0.000000  
 --------------------------------------------------------
 Analytic gradient from two-electron contribution:   CPU 66.30 s  wall 17.81 s

 Total ccman2 time:   CPU 129.72 s  wall 32.92 s


 --------------------------------------------------------------
             Orbital Energies (a.u.) and Symmetries
 --------------------------------------------------------------

 Alpha MOs, Restricted
 -- Occupied --                  
-104.85  -15.75  -15.69  -10.58   -8.05   -8.04   -8.04   -1.45
  1 A'    2 A'    3 A'    4 A'    5 A'    6 A'    1 A"    7 A'                 
 -1.107  -0.935  -0.731  -0.650  -0.469  -0.434  -0.611  -0.463
  8 A'    9 A'   10 A'   11 A'   12 A'   13 A'    2 A"    3 A"                 
 -- Virtual --                   
  0.042   0.065   0.113   0.129   0.161   0.182   0.211   0.231
 14 A'   15 A'   16 A'   17 A'   18 A'   19 A'   20 A'   21 A'                 
  0.256   0.271   0.306   0.360   0.569   0.572   0.626   0.691
 22 A'   23 A'   24 A'   25 A'   26 A'   27 A'   28 A'   29 A'                 
  0.820   0.926   1.000   1.074   1.114   1.165   1.219   1.263
 30 A'   31 A'   32 A'   33 A'   34 A'   35 A'   36 A'   37 A'                 
  1.351   1.514   1.639   2.045   2.161   2.370   2.609   2.696
 38 A'   39 A'   40 A'   41 A'   42 A'   43 A'   44 A'   45 A'                 
  2.819   2.909   3.051   3.378   3.455   4.253   4.486   4.755
 46 A'   47 A'   48 A'   49 A'   50 A'   51 A'   52 A'   53 A'                 
  5.418  10.312  26.704  27.081  36.599  37.127 219.155   0.067
 54 A'   55 A'   56 A'   57 A'   58 A'   59 A'   60 A'    4 A"                 
  0.126   0.191   0.248   0.595   0.909   0.973   1.140   1.202
  5 A"    6 A"    7 A"    8 A"    9 A"   10 A"   11 A"   12 A"                 
  1.471   1.917   2.132   2.577   2.669   3.054   4.108   4.352
 13 A"   14 A"   15 A"   16 A"   17 A"   18 A"   19 A"   20 A"                 
 26.632
 21 A"                                                                         

 Beta MOs, Restricted
 -- Occupied --                  
-104.85  -15.75  -15.69  -10.58   -8.05   -8.04   -8.04   -1.45
  1 A'    2 A'    3 A'    4 A'    5 A'    6 A'    1 A"    7 A'                 
 -1.107  -0.935  -0.731  -0.650  -0.469  -0.434  -0.611  -0.463
  8 A'    9 A'   10 A'   11 A'   12 A'   13 A'    2 A"    3 A"                 
 -- Virtual --                   
  0.042   0.065   0.113   0.129   0.161   0.182   0.211   0.231
 14 A'   15 A'   16 A'   17 A'   18 A'   19 A'   20 A'   21 A'                 
  0.256   0.271   0.306   0.360   0.569   0.572   0.626   0.691
 22 A'   23 A'   24 A'   25 A'   26 A'   27 A'   28 A'   29 A'                 
  0.820   0.926   1.000   1.074   1.114   1.165   1.219   1.263
 30 A'   31 A'   32 A'   33 A'   34 A'   35 A'   36 A'   37 A'                 
  1.351   1.514   1.639   2.045   2.161   2.370   2.609   2.696
 38 A'   39 A'   40 A'   41 A'   42 A'   43 A'   44 A'   45 A'                 
  2.819   2.909   3.051   3.378   3.455   4.253   4.486   4.755
 46 A'   47 A'   48 A'   49 A'   50 A'   51 A'   52 A'   53 A'                 
  5.418  10.312  26.704  27.081  36.599  37.127 219.155   0.067
 54 A'   55 A'   56 A'   57 A'   58 A'   59 A'   60 A'    4 A"                 
  0.126   0.191   0.248   0.595   0.909   0.973   1.140   1.202
  5 A"    6 A"    7 A"    8 A"    9 A"   10 A"   11 A"   12 A"                 
  1.471   1.917   2.132   2.577   2.669   3.054   4.108   4.352
 13 A"   14 A"   15 A"   16 A"   17 A"   18 A"   19 A"   20 A"                 
 26.632
 21 A"                                                                         
 --------------------------------------------------------------

          Ground-State Mulliken Net Atomic Charges

     Atom                 Charge (a.u.)
  ----------------------------------------
      1 Cl                   -0.170119
      2 N                     0.138244
      3 N                    -0.186812
      4 H                     0.218687
  ----------------------------------------
  Sum of atomic charges =    -0.000000

 -----------------------------------------------------------------
                    Cartesian Multipole Moments
 -----------------------------------------------------------------
    Charge (ESU x 10^10)
                 0.0000
    Dipole Moment (Debye)
         X      -0.8015      Y      -1.8581      Z      -0.0000
       Tot       2.0236
    Quadrupole Moments (Debye-Ang)
        XX     -26.5337     XY       2.0798     YY     -23.5235
        XZ       0.0000     YZ      -0.0000     ZZ     -24.3617
    Octopole Moments (Debye-Ang^2)
       XXX       9.1711    XXY      -3.7755    XYY      -2.3661
       YYY      -4.8917    XXZ      -0.0000    XYZ      -0.0000
       YYZ      -0.0000    XZZ      -0.9081    YZZ      -0.1873
       ZZZ      -0.0000
    Hexadecapole Moments (Debye-Ang^3)
      XXXX    -230.5609   XXXY       1.1591   XXYY     -40.4223
      XYYY       6.3371   YYYY     -44.7833   XXXZ       0.0000
      XXYZ      -0.0000   XYYZ       0.0000   YYYZ      -0.0000
      XXZZ     -40.7804   XYZZ       0.5966   YYZZ     -11.9614
      XZZZ       0.0000   YZZZ      -0.0000   ZZZZ     -25.8048
 -----------------------------------------------------------------
 DrvMan completing analytic gradient of the correlated energy
 Correlated dipole moment
            1
    1  -0.3153452
    2  -0.7310256
    3  -0.0000000
 Energy read as -569.435780309
 Full Analytical Gradient: (in a.u., or Hartree/Bohr)
             1             2             3             4
    1    0.00002381    0.00013974   -0.00018816    0.00002461
    2    0.00000061    0.00010618   -0.00011979    0.00001300
    3   -0.00000000    0.00000000   -0.00000000    0.00000000
 Gradient time:  CPU 1.43 s  wall 1.44 s
 ######################################################
 ######################################################
 # Starting finite difference calculation for IDERIV  #
 Finite diff step size:  1.88973e-03 a.u.
 ----------------------------------------------------------------
             Standard Nuclear Orientation (Angstroms)
    I     Atom           X                Y                Z
 ----------------------------------------------------------------
    1      Cl      1.0302355479    -0.0719534314    -0.0000000000
    2      N      -0.7274805595     0.5954755369     0.0000000000
    3      N      -1.5906420935    -0.2454297906     0.0000000000
    4      H      -1.2701457441    -1.2271118907     0.0000000000
 ----------------------------------------------------------------
 Nuclear Repulsion Energy =    88.0145066325 hartrees
 There are       16 alpha and       16 beta electrons

                       Distance Matrix (Angstroms)
             Cl(  1)   N (  2)   N (  3)
   N (  2)  1.880167
   N (  3)  2.626613  1.205060
   H (  4)  2.574130  1.901660  1.032675

 Requested basis set is 6-311++G(d,p)
 There are 30 shells and 81 basis functions
 A cutoff of  1.0D-14 yielded    455 shell pairs
 There are      3389 function pairs (      3653 Cartesian)
 Smallest overlap matrix eigenvalue = 2.49E-04
 Guess MOs from SCF MO coefficient file

 -----------------------------------------------------------------------
  General SCF calculation program by
  Eric Jon Sundstrom, Paul Horn, Yuezhi Mao, Dmitri Zuev, Alec White,
  David Stuck, Shaama M.S., Shane Yost, Joonho Lee, David Small,
  Daniel Levine, Susi Lehtola, Hugh Burton, Evgeny Epifanovsky
 -----------------------------------------------------------------------
 Hartree-Fock
 using 6 threads for integral computing
 -------------------------------------------------------
 OpenMP Integral computing Module                
 Release: version 2.0, May 2017, Q-Chem Inc. Pleasanton 
 -------------------------------------------------------
 A restricted SCF calculation will be
 performed using DIIS
 SCF converges when DIIS error is below 1.0e-08
 ---------------------------------------
  Cycle       Energy         DIIS error
 ---------------------------------------
    1    -568.9206906327      1.47e-05  
    2    -568.9206908885      5.16e-06  
    3    -568.9206909249      3.08e-06  
    4    -568.9206909377      1.19e-06  
    5    -568.9206909413      4.78e-07  
    6    -568.9206909421      1.59e-07  
    7    -568.9206909421      5.12e-08  
    8    -568.9206909421      1.34e-08  
    9    -568.9206909421      2.63e-09  Convergence criterion met
 ---------------------------------------
 SCF time:   CPU 2.37s  wall 1.00s 
 SCF   energy in the final basis set =     -568.9206909421
 Total energy in the final basis set =     -568.9206909421


 ------------------------------------------------------------------------------

   CCMAN2: suite of methods based on coupled cluster
           and equation of motion theories.

   Components:
   * libvmm-1.3-trunk
     by Evgeny Epifanovsky, Ilya Kaliman.
   * libtensor-2.5-trunk
     by Evgeny Epifanovsky, Michael Wormit, Dmitry Zuev, Sam Manzer, 
        Ilya Kaliman.
   * libcc-2.5-trunk
     by Evgeny Epifanovsky, Arik Landau, Tomasz Kus, Kirill Khistyaev, 
        Dmitry Zuev, Prashant Manohar, Xintian Feng, Anna Krylov, 
        Matthew Goldey, Alec White, Thomas Jagau, Kaushik Nanda, 
        Anastasia Gunina, Alexander Kunitsa, Joonho Lee.

   CCMAN original authors:
   Anna I. Krylov, C. David Sherrill, Steven R. Gwaltney,
   Edward F. C. Byrd (2000)
   Sergey V. Levchenko, Lyudmila V. Slipchenko, Tao Wang,
   Ana-Maria C. Cristian (2003)
   Piotr A. Pieniazek, C. Melania Oana, Evgeny Epifanovsky (2007)
   Prashant Manohar (2009)

 ------------------------------------------------------------------------------


 Allocating and initializing 63808MB of RAM...
 Calculation will run on 6 cores.


 Alpha MOs, Restricted
 -- Occupied --                  
-104.85  -15.75  -15.69  -10.58   -8.05   -8.04   -8.04   -1.45
  1 A     2 A     3 A     4 A     5 A     6 A     7 A     8 A                  
 -1.106  -0.936  -0.731  -0.650  -0.611  -0.469  -0.463  -0.434
  9 A    10 A    11 A    12 A    13 A    14 A    15 A    16 A                  
 -- Virtual --                   
  0.042   0.065   0.067   0.113   0.126   0.129   0.161   0.182
 17 A    18 A    19 A    20 A    21 A    22 A    23 A    24 A                  
  0.191   0.211   0.231   0.248   0.256   0.270   0.306   0.360
 25 A    26 A    27 A    28 A    29 A    30 A    31 A    32 A                  
  0.569   0.572   0.595   0.626   0.691   0.820   0.908   0.926
 33 A    34 A    35 A    36 A    37 A    38 A    39 A    40 A                  
  0.973   1.000   1.074   1.114   1.140   1.165   1.203   1.219
 41 A    42 A    43 A    44 A    45 A    46 A    47 A    48 A                  
  1.263   1.351   1.471   1.514   1.639   1.917   2.045   2.132
 49 A    50 A    51 A    52 A    53 A    54 A    55 A    56 A                  
  2.161   2.369   2.578   2.609   2.669   2.695   2.819   2.909
 57 A    58 A    59 A    60 A    61 A    62 A    63 A    64 A                  
  3.051   3.053   3.378   3.455   4.108   4.253   4.352   4.486
 65 A    66 A    67 A    68 A    69 A    70 A    71 A    72 A                  
  4.755   5.418  10.311  26.632  26.703  27.081  36.599  37.127
 73 A    74 A    75 A    76 A    77 A    78 A    79 A    80 A                  
219.155
 81 A                                                                          

 Beta MOs, Restricted
 -- Occupied --                  
-104.85  -15.75  -15.69  -10.58   -8.05   -8.04   -8.04   -1.45
  1 A     2 A     3 A     4 A     5 A     6 A     7 A     8 A                  
 -1.106  -0.936  -0.731  -0.650  -0.611  -0.469  -0.463  -0.434
  9 A    10 A    11 A    12 A    13 A    14 A    15 A    16 A                  
 -- Virtual --                   
  0.042   0.065   0.067   0.113   0.126   0.129   0.161   0.182
 17 A    18 A    19 A    20 A    21 A    22 A    23 A    24 A                  
  0.191   0.211   0.231   0.248   0.256   0.270   0.306   0.360
 25 A    26 A    27 A    28 A    29 A    30 A    31 A    32 A                  
  0.569   0.572   0.595   0.626   0.691   0.820   0.908   0.926
 33 A    34 A    35 A    36 A    37 A    38 A    39 A    40 A                  
  0.973   1.000   1.074   1.114   1.140   1.165   1.203   1.219
 41 A    42 A    43 A    44 A    45 A    46 A    47 A    48 A                  
  1.263   1.351   1.471   1.514   1.639   1.917   2.045   2.132
 49 A    50 A    51 A    52 A    53 A    54 A    55 A    56 A                  
  2.161   2.369   2.578   2.609   2.669   2.695   2.819   2.909
 57 A    58 A    59 A    60 A    61 A    62 A    63 A    64 A                  
  3.051   3.053   3.378   3.455   4.108   4.253   4.352   4.486
 65 A    66 A    67 A    68 A    69 A    70 A    71 A    72 A                  
  4.755   5.418  10.311  26.632  26.703  27.081  36.599  37.127
 73 A    74 A    75 A    76 A    77 A    78 A    79 A    80 A                  
219.155
 81 A                                                                          

 Occupation and symmetry of molecular orbitals

 Point group: C1 (1 irreducible representation).

                           A     All 
 -------------------------------------
 All molecular orbitals:
  - Alpha                  81    81  
  - Beta                   81    81  
 -------------------------------------
 Alpha orbitals:
  - Frozen occupied        7     7   
  - Active occupied        9     9   
  - Active virtual         65    65  
  - Frozen virtual         0     0   
 -------------------------------------
 Beta orbitals:
  - Frozen occupied        7     7   
  - Active occupied        9     9   
  - Active virtual         65    65  
  - Frozen virtual         0     0   
 -------------------------------------

 Import integrals:   CPU 0.00 s  wall 0.00 s

 Import integrals:   CPU 7.79 s  wall 3.00 s

 MP2 amplitudes:   CPU 0.03 s  wall 0.03 s

Running a double precision version
           CCSD T amplitudes will be solved using DIIS.

           Start     Size      MaxIter   EConv     TConv     
           3         7         100       1.00e-07  1.00e-05  
 ------------------------------------------------------------------------------
           Energy (a.u.)   Ediff      Tdiff       Comment
 ------------------------------------------------------------------------------
          -569.41741225                           
     1    -569.41359094   3.82e-03   6.78e-01     
     2    -569.43304688   1.95e-02   9.03e-02     
     3    -569.43251413   5.33e-04   4.15e-02     
     4    -569.43476688   2.25e-03   1.32e-02     Switched to DIIS steps.
     5    -569.43569417   9.27e-04   1.19e-02     
     6    -569.43575554   6.14e-05   2.16e-03     
     7    -569.43576914   1.36e-05   1.25e-03     
     8    -569.43577658   7.44e-06   5.67e-04     
     9    -569.43578033   3.75e-06   3.19e-04     
    10    -569.43578028   4.94e-08   7.18e-05     
    11    -569.43578015   1.29e-07   3.23e-05     
    12    -569.43578012   2.80e-08   1.58e-05     
    13    -569.43578011   1.50e-08   5.23e-06     
 ------------------------------------------------------------------------------
          -569.43578011                           CCSD T converged.

End of double precision
 SCF energy                 = -568.92069094
 MP2 energy                 = -569.41741225
 CCSD correlation energy     =   -0.51508917
 CCSD total energy           = -569.43578011

 CCSD  T1^2 = 0.0125  T2^2 = 0.2023  Leading amplitudes:

 Amplitude    Orbitals with energies
 -0.0269       15 (A) A                  ->    19 (A) A                   
              -0.4629                          0.0665                     
 -0.0269       15 (A) B                  ->    19 (A) B                   
              -0.4629                          0.0665                     
  0.0257       11 (A) A                  ->    18 (A) A                   
              -0.7315                          0.0653                     
  0.0257       11 (A) B                  ->    18 (A) B                   
              -0.7315                          0.0653                     

 Amplitude    Orbitals with energies
 -0.0946       13 (A) A      13 (A) B    ->    19 (A) A      19 (A) B     
              -0.6112       -0.6112            0.0665        0.0665       
  0.0946       13 (A) A      13 (A) B    ->    19 (A) B      19 (A) A     
              -0.6112       -0.6112            0.0665        0.0665       
  0.0946       13 (A) B      13 (A) A    ->    19 (A) A      19 (A) B     
              -0.6112       -0.6112            0.0665        0.0665       
 -0.0946       13 (A) B      13 (A) A    ->    19 (A) B      19 (A) A     
              -0.6112       -0.6112            0.0665        0.0665       

 Computing CCSD intemediates for later calculations in double precision
 Finished.

Running a double precision version
           CCSD Lambda amplitudes will be solved using DIIS.
           Start     Size      MaxIter   EConv     LConv     
           3         7         100       1.00e-07  1.00e-05  
 ------------------------------------------------------------------------------
            Enorm      Ldiff       Comment
 ------------------------------------------------------------------------------
     1     4.88e-02   3.74e-02     
     2     1.25e-02   4.46e-03     
     3     5.17e-03   1.73e-03     
     4     3.34e-03   1.12e-03     Switched to DIIS steps.
     5     1.33e-03   6.93e-04     
     6     7.09e-04   2.47e-04     
     7     2.59e-04   6.90e-05     
     8     9.78e-05   8.51e-06     
     9     2.81e-05   6.57e-06     
    10     1.35e-05   1.38e-06     
    11     6.35e-06   1.56e-07     
    12     3.17e-06   1.79e-07     
    13     1.39e-06   2.60e-08     
    14     6.05e-07   4.51e-08     
    15     3.15e-07   3.14e-08     
    16     1.52e-07   5.57e-09     
    17     9.20e-08   4.57e-09     
 ------------------------------------------------------------------------------
                                   CCSD Lambda converged.

 Computing density matrices in double precision...
           Orbital response amplitudes will be solved using DIIS.
           Start     Size      MaxIter   EConv     LConv     
           3         7         100       1.00e-06  1.00e-06  
 ------------------------------------------------------------------------------
            Enorm      Ldiff       Comment
 ------------------------------------------------------------------------------
     1     7.74e-02   2.40e-03     
     2     8.30e-02   3.49e-03     
     3     1.24e-01   3.47e-02     
     4     1.17e-02   5.87e-02     Switched to DIIS steps.
     5     2.40e-03   3.11e-04     
     6     1.08e-03   1.13e-04     
     7     3.37e-04   2.28e-04     
     8     6.02e-05   5.51e-05     
     9     1.65e-05   9.97e-06     
    10     8.19e-06   4.31e-07     
    11     1.51e-06   5.69e-07     
    12     5.03e-07   1.86e-07     
 ------------------------------------------------------------------------------
                                   Orbital response converged.

 Computing density matrices... Done.
 CCSD calculation:   CPU 121.59 s  wall 24.12 s

 Transferring MO TPDM to AO TPDM
 Transferring g2_o1o1o1o1
 Transferring g2_o1o1o1v1
 Transferring g2_o1o1v1v1
 Transferring g2_o1v1o1v1
 Transferring g2_o1v1v1v1
 Transferring g2_v1v1v1v1
 Adding separable TPDM
 Computing TPDM gradient
 --------------------------------------------------------
 2e gradient
  Atom          X               Y               Z
 --------------------------------------------------------
    1        -13.531991        2.609730       -0.000000  
    2         -1.114665      -12.426984       -0.000000  
    3         14.853924        6.070648        0.000000  
    4         -0.207268        3.746607       -0.000000  
 --------------------------------------------------------
 --------------------------------------------------------
 Final gradient
  Atom          X               Y               Z
 --------------------------------------------------------
    1        -13.531991        2.609730       -0.000000  
    2         -1.114665      -12.426984       -0.000000  
    3         14.853924        6.070648        0.000000  
    4         -0.207268        3.746607       -0.000000  
 --------------------------------------------------------
 Analytic gradient from two-electron contribution:   CPU 52.52 s  wall 13.39 s

 Total ccman2 time:   CPU 186.07 s  wall 41.74 s


 --------------------------------------------------------------

                    Orbital Energies (a.u.)
 --------------------------------------------------------------

 Alpha MOs
 -- Occupied --
******* -15.752 -15.690 -10.578  -8.046  -8.043  -8.043  -1.448
 -1.106  -0.936  -0.731  -0.650  -0.611  -0.469  -0.463  -0.434
 -- Virtual --
  0.042   0.065   0.067   0.113   0.126   0.129   0.161   0.182
  0.191   0.211   0.231   0.248   0.256   0.270   0.306   0.360
  0.569   0.572   0.595   0.626   0.691   0.820   0.908   0.926
  0.973   1.000   1.074   1.114   1.140   1.165   1.203   1.219
  1.263   1.351   1.471   1.514   1.639   1.917   2.045   2.132
  2.161   2.369   2.578   2.609   2.669   2.695   2.819   2.909
  3.051   3.053   3.378   3.455   4.108   4.253   4.352   4.486
  4.755   5.418  10.311  26.632  26.703  27.081  36.599  37.127
219.155
 --------------------------------------------------------------

          Ground-State Mulliken Net Atomic Charges

     Atom                 Charge (a.u.)
  ----------------------------------------
      1 Cl                   -0.170493
      2 N                     0.138323
      3 N                    -0.186688
      4 H                     0.218857
  ----------------------------------------
  Sum of atomic charges =    -0.000000

 -----------------------------------------------------------------
                    Cartesian Multipole Moments
 -----------------------------------------------------------------
    Charge (ESU x 10^10)
                -0.0000
    Dipole Moment (Debye)
         X      -0.8075      Y      -1.8581      Z       0.0000
       Tot       2.0260
    Quadrupole Moments (Debye-Ang)
        XX     -26.5317     XY       2.0804     YY     -23.5227
        XZ       0.0000     YZ       0.0000     ZZ     -24.3634
    Octopole Moments (Debye-Ang^2)
       XXX       9.1112    XXY      -3.7758    XYY      -2.3847
       YYY      -4.8920    XXZ       0.0000    XYZ      -0.0000
       YYZ       0.0000    XZZ      -0.9243    YZZ      -0.1872
       ZZZ       0.0000
    Hexadecapole Moments (Debye-Ang^3)
      XXXX    -230.6897   XXXY       1.1636   XXYY     -40.4483
      XYYY       6.3411   YYYY     -44.7791   XXXZ       0.0000
      XXYZ       0.0000   XYYZ       0.0000   YYYZ      -0.0000
      XXZZ     -40.8087   XYZZ       0.5977   YYZZ     -11.9620
      XZZZ       0.0000   YZZZ      -0.0000   ZZZZ     -25.8093
 -----------------------------------------------------------------
 DrvMan completing analytic gradient of the correlated energy
 Correlated dipole moment
            1
    1  -0.3176774
    2  -0.7310384
    3   0.0000000
 Energy read as -569.435780108
 Full Analytical Gradient: (in a.u., or Hartree/Bohr)
             1             2             3             4
    1    0.00019215    0.00014267   -0.00037417    0.00003935
    2   -0.00002160    0.00019160   -0.00018822    0.00001822
    3    0.00000000   -0.00000000   -0.00000000    0.00000000
 Gradient time:  CPU 1.45 s  wall 1.46 s
 ----------------------------------------------------------------
             Standard Nuclear Orientation (Angstroms)
    I     Atom           X                Y                Z
 ----------------------------------------------------------------
    1      Cl      1.0282355479    -0.0719534314    -0.0000000000
    2      N      -0.7274805595     0.5954755369     0.0000000000
    3      N      -1.5906420935    -0.2454297906     0.0000000000
    4      H      -1.2701457441    -1.2271118907     0.0000000000
 ----------------------------------------------------------------
 Nuclear Repulsion Energy =    88.0685017142 hartrees
 There are       16 alpha and       16 beta electrons

                       Distance Matrix (Angstroms)
             Cl(  1)   N (  2)   N (  3)
   N (  2)  1.878297
   N (  3)  2.624617  1.205060
   H (  4)  2.572343  1.901660  1.032675

 Requested basis set is 6-311++G(d,p)
 There are 30 shells and 81 basis functions
 A cutoff of  1.0D-14 yielded    455 shell pairs
 There are      3389 function pairs (      3653 Cartesian)
 Smallest overlap matrix eigenvalue = 2.49E-04
 Guess MOs from SCF MO coefficient file

 -----------------------------------------------------------------------
  General SCF calculation program by
  Eric Jon Sundstrom, Paul Horn, Yuezhi Mao, Dmitri Zuev, Alec White,
  David Stuck, Shaama M.S., Shane Yost, Joonho Lee, David Small,
  Daniel Levine, Susi Lehtola, Hugh Burton, Evgeny Epifanovsky
 -----------------------------------------------------------------------
 Hartree-Fock
 using 6 threads for integral computing
 -------------------------------------------------------
 OpenMP Integral computing Module                
 Release: version 2.0, May 2017, Q-Chem Inc. Pleasanton 
 -------------------------------------------------------
 A restricted SCF calculation will be
 performed using DIIS
 SCF converges when DIIS error is below 1.0e-08
 ---------------------------------------
  Cycle       Energy         DIIS error
 ---------------------------------------
    1    -568.9207502792      2.94e-05  
    2    -568.9207513032      1.03e-05  
    3    -568.9207514489      6.16e-06  
    4    -568.9207515003      2.39e-06  
    5    -568.9207515148      9.55e-07  
    6    -568.9207515177      3.18e-07  
    7    -568.9207515180      1.02e-07  
    8    -568.9207515180      2.67e-08  
    9    -568.9207515180      5.22e-09  Convergence criterion met
 ---------------------------------------
 SCF time:   CPU 2.37s  wall 1.00s 
 SCF   energy in the final basis set =     -568.9207515180
 Total energy in the final basis set =     -568.9207515180


 ------------------------------------------------------------------------------

   CCMAN2: suite of methods based on coupled cluster
           and equation of motion theories.

   Components:
   * libvmm-1.3-trunk
     by Evgeny Epifanovsky, Ilya Kaliman.
   * libtensor-2.5-trunk
     by Evgeny Epifanovsky, Michael Wormit, Dmitry Zuev, Sam Manzer, 
        Ilya Kaliman.
   * libcc-2.5-trunk
     by Evgeny Epifanovsky, Arik Landau, Tomasz Kus, Kirill Khistyaev, 
        Dmitry Zuev, Prashant Manohar, Xintian Feng, Anna Krylov, 
        Matthew Goldey, Alec White, Thomas Jagau, Kaushik Nanda, 
        Anastasia Gunina, Alexander Kunitsa, Joonho Lee.

   CCMAN original authors:
   Anna I. Krylov, C. David Sherrill, Steven R. Gwaltney,
   Edward F. C. Byrd (2000)
   Sergey V. Levchenko, Lyudmila V. Slipchenko, Tao Wang,
   Ana-Maria C. Cristian (2003)
   Piotr A. Pieniazek, C. Melania Oana, Evgeny Epifanovsky (2007)
   Prashant Manohar (2009)

 ------------------------------------------------------------------------------


 Allocating and initializing 63808MB of RAM...
 Calculation will run on 6 cores.


 Alpha MOs, Restricted
 -- Occupied --                  
-104.85  -15.75  -15.69  -10.58   -8.05   -8.04   -8.04   -1.45
  1 A     2 A     3 A     4 A     5 A     6 A     7 A     8 A                  
 -1.107  -0.935  -0.731  -0.650  -0.611  -0.469  -0.463  -0.434
  9 A    10 A    11 A    12 A    13 A    14 A    15 A    16 A                  
 -- Virtual --                   
  0.042   0.066   0.067   0.113   0.126   0.129   0.161   0.182
 17 A    18 A    19 A    20 A    21 A    22 A    23 A    24 A                  
  0.191   0.211   0.231   0.248   0.256   0.271   0.306   0.360
 25 A    26 A    27 A    28 A    29 A    30 A    31 A    32 A                  
  0.569   0.572   0.595   0.626   0.691   0.819   0.909   0.926
 33 A    34 A    35 A    36 A    37 A    38 A    39 A    40 A                  
  0.973   1.000   1.074   1.114   1.139   1.165   1.202   1.220
 41 A    42 A    43 A    44 A    45 A    46 A    47 A    48 A                  
  1.263   1.351   1.471   1.513   1.640   1.917   2.045   2.132
 49 A    50 A    51 A    52 A    53 A    54 A    55 A    56 A                  
  2.161   2.371   2.577   2.609   2.669   2.696   2.819   2.910
 57 A    58 A    59 A    60 A    61 A    62 A    63 A    64 A                  
  3.052   3.054   3.378   3.455   4.109   4.253   4.352   4.486
 65 A    66 A    67 A    68 A    69 A    70 A    71 A    72 A                  
  4.756   5.418  10.312  26.632  26.704  27.082  36.600  37.127
 73 A    74 A    75 A    76 A    77 A    78 A    79 A    80 A                  
219.155
 81 A                                                                          

 Beta MOs, Restricted
 -- Occupied --                  
-104.85  -15.75  -15.69  -10.58   -8.05   -8.04   -8.04   -1.45
  1 A     2 A     3 A     4 A     5 A     6 A     7 A     8 A                  
 -1.107  -0.935  -0.731  -0.650  -0.611  -0.469  -0.463  -0.434
  9 A    10 A    11 A    12 A    13 A    14 A    15 A    16 A                  
 -- Virtual --                   
  0.042   0.066   0.067   0.113   0.126   0.129   0.161   0.182
 17 A    18 A    19 A    20 A    21 A    22 A    23 A    24 A                  
  0.191   0.211   0.231   0.248   0.256   0.271   0.306   0.360
 25 A    26 A    27 A    28 A    29 A    30 A    31 A    32 A                  
  0.569   0.572   0.595   0.626   0.691   0.819   0.909   0.926
 33 A    34 A    35 A    36 A    37 A    38 A    39 A    40 A                  
  0.973   1.000   1.074   1.114   1.139   1.165   1.202   1.220
 41 A    42 A    43 A    44 A    45 A    46 A    47 A    48 A                  
  1.263   1.351   1.471   1.513   1.640   1.917   2.045   2.132
 49 A    50 A    51 A    52 A    53 A    54 A    55 A    56 A                  
  2.161   2.371   2.577   2.609   2.669   2.696   2.819   2.910
 57 A    58 A    59 A    60 A    61 A    62 A    63 A    64 A                  
  3.052   3.054   3.378   3.455   4.109   4.253   4.352   4.486
 65 A    66 A    67 A    68 A    69 A    70 A    71 A    72 A                  
  4.756   5.418  10.312  26.632  26.704  27.082  36.600  37.127
 73 A    74 A    75 A    76 A    77 A    78 A    79 A    80 A                  
219.155
 81 A                                                                          

 Occupation and symmetry of molecular orbitals

 Point group: C1 (1 irreducible representation).

                           A     All 
 -------------------------------------
 All molecular orbitals:
  - Alpha                  81    81  
  - Beta                   81    81  
 -------------------------------------
 Alpha orbitals:
  - Frozen occupied        7     7   
  - Active occupied        9     9   
  - Active virtual         65    65  
  - Frozen virtual         0     0   
 -------------------------------------
 Beta orbitals:
  - Frozen occupied        7     7   
  - Active occupied        9     9   
  - Active virtual         65    65  
  - Frozen virtual         0     0   
 -------------------------------------

 Import integrals:   CPU 0.00 s  wall 0.00 s

 Import integrals:   CPU 7.82 s  wall 2.96 s

 MP2 amplitudes:   CPU 0.06 s  wall 0.06 s

Running a double precision version
           CCSD T amplitudes will be solved using DIIS.

           Start     Size      MaxIter   EConv     TConv     
           3         7         100       1.00e-07  1.00e-05  
 ------------------------------------------------------------------------------
           Energy (a.u.)   Ediff      Tdiff       Comment
 ------------------------------------------------------------------------------
          -569.41739206                           
     1    -569.41361856   3.77e-03   6.78e-01     
     2    -569.43304320   1.94e-02   9.02e-02     
     3    -569.43252117   5.22e-04   4.15e-02     
     4    -569.43476896   2.25e-03   1.32e-02     Switched to DIIS steps.
     5    -569.43569434   9.25e-04   1.19e-02     
     6    -569.43575560   6.13e-05   2.15e-03     
     7    -569.43576923   1.36e-05   1.25e-03     
     8    -569.43577669   7.47e-06   5.68e-04     
     9    -569.43578041   3.72e-06   3.17e-04     
    10    -569.43578036   4.76e-08   7.14e-05     
    11    -569.43578023   1.32e-07   3.21e-05     
    12    -569.43578020   2.71e-08   1.55e-05     
    13    -569.43578019   1.52e-08   5.17e-06     
 ------------------------------------------------------------------------------
          -569.43578019                           CCSD T converged.

End of double precision
 SCF energy                 = -568.92075152
 MP2 energy                 = -569.41739206
 CCSD correlation energy     =   -0.51502867
 CCSD total energy           = -569.43578019

 CCSD  T1^2 = 0.0125  T2^2 = 0.2021  Leading amplitudes:

 Amplitude    Orbitals with energies
  0.0269       15 (A) A                  ->    19 (A) A                   
              -0.4630                          0.0666                     
  0.0269       15 (A) B                  ->    19 (A) B                   
              -0.4630                          0.0666                     
  0.0255       11 (A) A                  ->    18 (A) A                   
              -0.7315                          0.0657                     
  0.0255       11 (A) B                  ->    18 (A) B                   
              -0.7315                          0.0657                     

 Amplitude    Orbitals with energies
 -0.0943       13 (A) A      13 (A) B    ->    19 (A) A      19 (A) B     
              -0.6111       -0.6111            0.0666        0.0666       
  0.0943       13 (A) A      13 (A) B    ->    19 (A) B      19 (A) A     
              -0.6111       -0.6111            0.0666        0.0666       
  0.0943       13 (A) B      13 (A) A    ->    19 (A) A      19 (A) B     
              -0.6111       -0.6111            0.0666        0.0666       
 -0.0943       13 (A) B      13 (A) A    ->    19 (A) B      19 (A) A     
              -0.6111       -0.6111            0.0666        0.0666       

 Computing CCSD intemediates for later calculations in double precision
 Finished.

Running a double precision version
           CCSD Lambda amplitudes will be solved using DIIS.
           Start     Size      MaxIter   EConv     LConv     
           3         7         100       1.00e-07  1.00e-05  
 ------------------------------------------------------------------------------
            Enorm      Ldiff       Comment
 ------------------------------------------------------------------------------
     1     4.87e-02   3.73e-02     
     2     1.24e-02   4.45e-03     
     3     5.15e-03   1.73e-03     
     4     3.33e-03   1.11e-03     Switched to DIIS steps.
     5     1.32e-03   6.92e-04     
     6     7.06e-04   2.47e-04     
     7     2.58e-04   6.88e-05     
     8     9.68e-05   8.44e-06     
     9     2.78e-05   6.49e-06     
    10     1.33e-05   1.37e-06     
    11     6.26e-06   1.51e-07     
    12     3.13e-06   1.73e-07     
    13     1.37e-06   2.80e-08     
    14     5.97e-07   4.43e-08     
    15     3.12e-07   3.13e-08     
    16     1.50e-07   5.44e-09     
    17     9.04e-08   4.49e-09     
 ------------------------------------------------------------------------------
                                   CCSD Lambda converged.

 Computing density matrices in double precision...
           Orbital response amplitudes will be solved using DIIS.
           Start     Size      MaxIter   EConv     LConv     
           3         7         100       1.00e-06  1.00e-06  
 ------------------------------------------------------------------------------
            Enorm      Ldiff       Comment
 ------------------------------------------------------------------------------
     1     7.73e-02   2.28e-03     
     2     8.25e-02   3.38e-03     
     3     1.23e-01   3.43e-02     
     4     1.17e-02   5.82e-02     Switched to DIIS steps.
     5     2.38e-03   3.16e-04     
     6     1.08e-03   1.11e-04     
     7     3.36e-04   2.26e-04     
     8     5.99e-05   5.47e-05     
     9     1.65e-05   9.90e-06     
    10     8.14e-06   4.29e-07     
    11     1.50e-06   5.62e-07     
    12     4.99e-07   1.83e-07     
 ------------------------------------------------------------------------------
                                   Orbital response converged.

 Computing density matrices... Done.
 CCSD calculation:   CPU 121.72 s  wall 24.17 s

 Transferring MO TPDM to AO TPDM
 Transferring g2_o1o1o1o1
 Transferring g2_o1o1o1v1
 Transferring g2_o1o1v1v1
 Transferring g2_o1v1o1v1
 Transferring g2_o1v1v1v1
 Transferring g2_v1v1v1v1
 Adding separable TPDM
 Computing TPDM gradient
 --------------------------------------------------------
 2e gradient
  Atom          X               Y               Z
 --------------------------------------------------------
    1        -13.550269        2.618248        0.000000  
    2         -1.100748      -12.434584       -0.000000  
    3         14.855936        6.069905        0.000000  
    4         -0.204919        3.746431       -0.000000  
 --------------------------------------------------------
 --------------------------------------------------------
 Final gradient
  Atom          X               Y               Z
 --------------------------------------------------------
    1        -13.550269        2.618248        0.000000  
    2         -1.100748      -12.434584       -0.000000  
    3         14.855936        6.069905        0.000000  
    4         -0.204919        3.746431       -0.000000  
 --------------------------------------------------------
 Analytic gradient from two-electron contribution:   CPU 51.58 s  wall 12.89 s

 Total ccman2 time:   CPU 186.77 s  wall 42.03 s


 --------------------------------------------------------------

                    Orbital Energies (a.u.)
 --------------------------------------------------------------

 Alpha MOs
 -- Occupied --
******* -15.752 -15.690 -10.578  -8.046  -8.043  -8.043  -1.448
 -1.107  -0.935  -0.731  -0.650  -0.611  -0.469  -0.463  -0.434
 -- Virtual --
  0.042   0.066   0.067   0.113   0.126   0.129   0.161   0.182
  0.191   0.211   0.231   0.248   0.256   0.271   0.306   0.360
  0.569   0.572   0.595   0.626   0.691   0.819   0.909   0.926
  0.973   1.000   1.074   1.114   1.139   1.165   1.202   1.220
  1.263   1.351   1.471   1.513   1.640   1.917   2.045   2.132
  2.161   2.371   2.577   2.609   2.669   2.696   2.819   2.910
  3.052   3.054   3.378   3.455   4.109   4.253   4.352   4.486
  4.756   5.418  10.312  26.632  26.704  27.082  36.600  37.127
219.155
 --------------------------------------------------------------

          Ground-State Mulliken Net Atomic Charges

     Atom                 Charge (a.u.)
  ----------------------------------------
      1 Cl                   -0.169745
      2 N                     0.138165
      3 N                    -0.186937
      4 H                     0.218517
  ----------------------------------------
  Sum of atomic charges =    -0.000000

 -----------------------------------------------------------------
                    Cartesian Multipole Moments
 -----------------------------------------------------------------
    Charge (ESU x 10^10)
                -0.0000
    Dipole Moment (Debye)
         X      -0.7956      Y      -1.8580      Z       0.0000
       Tot       2.0212
    Quadrupole Moments (Debye-Ang)
        XX     -26.5358     XY       2.0793     YY     -23.5243
        XZ       0.0000     YZ       0.0000     ZZ     -24.3600
    Octopole Moments (Debye-Ang^2)
       XXX       9.2310    XXY      -3.7752    XYY      -2.3476
       YYY      -4.8915    XXZ       0.0000    XYZ      -0.0000
       YYZ       0.0000    XZZ      -0.8919    YZZ      -0.1873
       ZZZ       0.0000
    Hexadecapole Moments (Debye-Ang^3)
      XXXX    -230.4325   XXXY       1.1546   XXYY     -40.3963
      XYYY       6.3330   YYYY     -44.7875   XXXZ       0.0000
      XXYZ       0.0000   XYYZ       0.0000   YYYZ       0.0000
      XXZZ     -40.7522   XYZZ       0.5954   YYZZ     -11.9607
      XZZZ       0.0000   YZZZ       0.0000   ZZZZ     -25.8003
 -----------------------------------------------------------------
 DrvMan completing analytic gradient of the correlated energy
 Correlated dipole moment
            1
    1  -0.3130126
    2  -0.7310126
    3   0.0000000
 Energy read as -569.435780188
 Full Analytical Gradient: (in a.u., or Hartree/Bohr)
             1             2             3             4
    1   -0.00014529    0.00013720   -0.00000174    0.00000983
    2    0.00002292    0.00002073   -0.00005144    0.00000779
    3   -0.00000000    0.00000000    0.00000000   -0.00000000
 Gradient time:  CPU 1.42 s  wall 1.45 s
 ----------------------------------------------------------------
             Standard Nuclear Orientation (Angstroms)
    I     Atom           X                Y                Z
 ----------------------------------------------------------------
    1      Cl      1.0292355479    -0.0709534314    -0.0000000000
    2      N      -0.7274805595     0.5954755369     0.0000000000
    3      N      -1.5906420935    -0.2454297906     0.0000000000
    4      H      -1.2701457441    -1.2271118907     0.0000000000
 ----------------------------------------------------------------
 Nuclear Repulsion Energy =    88.0466075026 hartrees
 There are       16 alpha and       16 beta electrons

                       Distance Matrix (Angstroms)
             Cl(  1)   N (  2)   N (  3)
   N (  2)  1.878877
   N (  3)  2.625681  1.205060
   H (  4)  2.573685  1.901660  1.032675

 Requested basis set is 6-311++G(d,p)
 There are 30 shells and 81 basis functions
 A cutoff of  1.0D-14 yielded    455 shell pairs
 There are      3389 function pairs (      3653 Cartesian)
 Smallest overlap matrix eigenvalue = 2.49E-04
 Guess MOs from SCF MO coefficient file

 -----------------------------------------------------------------------
  General SCF calculation program by
  Eric Jon Sundstrom, Paul Horn, Yuezhi Mao, Dmitri Zuev, Alec White,
  David Stuck, Shaama M.S., Shane Yost, Joonho Lee, David Small,
  Daniel Levine, Susi Lehtola, Hugh Burton, Evgeny Epifanovsky
 -----------------------------------------------------------------------
 Hartree-Fock
 using 6 threads for integral computing
 -------------------------------------------------------
 OpenMP Integral computing Module                
 Release: version 2.0, May 2017, Q-Chem Inc. Pleasanton 
 -------------------------------------------------------
 A restricted SCF calculation will be
 performed using DIIS
 SCF converges when DIIS error is below 1.0e-08
 ---------------------------------------
  Cycle       Energy         DIIS error
 ---------------------------------------
    1    -568.9207295124      1.27e-05  
    2    -568.9207297357      4.52e-06  
    3    -568.9207297742      2.70e-06  
    4    -568.9207297866      1.17e-06  
    5    -568.9207297908      3.95e-07  
    6    -568.9207297914      1.36e-07  
    7    -568.9207297914      4.99e-08  
    8    -568.9207297915      1.43e-08  
    9    -568.9207297915      3.97e-09  Convergence criterion met
 ---------------------------------------
 SCF time:   CPU 2.63s  wall 1.00s 
 SCF   energy in the final basis set =     -568.9207297915
 Total energy in the final basis set =     -568.9207297915


 ------------------------------------------------------------------------------

   CCMAN2: suite of methods based on coupled cluster
           and equation of motion theories.

   Components:
   * libvmm-1.3-trunk
     by Evgeny Epifanovsky, Ilya Kaliman.
   * libtensor-2.5-trunk
     by Evgeny Epifanovsky, Michael Wormit, Dmitry Zuev, Sam Manzer, 
        Ilya Kaliman.
   * libcc-2.5-trunk
     by Evgeny Epifanovsky, Arik Landau, Tomasz Kus, Kirill Khistyaev, 
        Dmitry Zuev, Prashant Manohar, Xintian Feng, Anna Krylov, 
        Matthew Goldey, Alec White, Thomas Jagau, Kaushik Nanda, 
        Anastasia Gunina, Alexander Kunitsa, Joonho Lee.

   CCMAN original authors:
   Anna I. Krylov, C. David Sherrill, Steven R. Gwaltney,
   Edward F. C. Byrd (2000)
   Sergey V. Levchenko, Lyudmila V. Slipchenko, Tao Wang,
   Ana-Maria C. Cristian (2003)
   Piotr A. Pieniazek, C. Melania Oana, Evgeny Epifanovsky (2007)
   Prashant Manohar (2009)

 ------------------------------------------------------------------------------


 Allocating and initializing 63808MB of RAM...
 Calculation will run on 6 cores.


 Alpha MOs, Restricted
 -- Occupied --                  
-104.85  -15.75  -15.69  -10.58   -8.05   -8.04   -8.04   -1.45
  1 A     2 A     3 A     4 A     5 A     6 A     7 A     8 A                  
 -1.107  -0.935  -0.731  -0.650  -0.611  -0.469  -0.463  -0.434
  9 A    10 A    11 A    12 A    13 A    14 A    15 A    16 A                  
 -- Virtual --                   
  0.042   0.066   0.067   0.113   0.126   0.129   0.161   0.182
 17 A    18 A    19 A    20 A    21 A    22 A    23 A    24 A                  
  0.191   0.211   0.231   0.248   0.256   0.271   0.306   0.360
 25 A    26 A    27 A    28 A    29 A    30 A    31 A    32 A                  
  0.569   0.572   0.595   0.626   0.691   0.820   0.909   0.926
 33 A    34 A    35 A    36 A    37 A    38 A    39 A    40 A                  
  0.973   1.000   1.074   1.114   1.140   1.165   1.202   1.219
 41 A    42 A    43 A    44 A    45 A    46 A    47 A    48 A                  
  1.263   1.351   1.471   1.513   1.639   1.917   2.045   2.132
 49 A    50 A    51 A    52 A    53 A    54 A    55 A    56 A                  
  2.161   2.370   2.577   2.609   2.669   2.696   2.819   2.910
 57 A    58 A    59 A    60 A    61 A    62 A    63 A    64 A                  
  3.051   3.054   3.378   3.455   4.109   4.253   4.352   4.486
 65 A    66 A    67 A    68 A    69 A    70 A    71 A    72 A                  
  4.755   5.418  10.312  26.632  26.704  27.081  36.599  37.127
 73 A    74 A    75 A    76 A    77 A    78 A    79 A    80 A                  
219.155
 81 A                                                                          

 Beta MOs, Restricted
 -- Occupied --                  
-104.85  -15.75  -15.69  -10.58   -8.05   -8.04   -8.04   -1.45
  1 A     2 A     3 A     4 A     5 A     6 A     7 A     8 A                  
 -1.107  -0.935  -0.731  -0.650  -0.611  -0.469  -0.463  -0.434
  9 A    10 A    11 A    12 A    13 A    14 A    15 A    16 A                  
 -- Virtual --                   
  0.042   0.066   0.067   0.113   0.126   0.129   0.161   0.182
 17 A    18 A    19 A    20 A    21 A    22 A    23 A    24 A                  
  0.191   0.211   0.231   0.248   0.256   0.271   0.306   0.360
 25 A    26 A    27 A    28 A    29 A    30 A    31 A    32 A                  
  0.569   0.572   0.595   0.626   0.691   0.820   0.909   0.926
 33 A    34 A    35 A    36 A    37 A    38 A    39 A    40 A                  
  0.973   1.000   1.074   1.114   1.140   1.165   1.202   1.219
 41 A    42 A    43 A    44 A    45 A    46 A    47 A    48 A                  
  1.263   1.351   1.471   1.513   1.639   1.917   2.045   2.132
 49 A    50 A    51 A    52 A    53 A    54 A    55 A    56 A                  
  2.161   2.370   2.577   2.609   2.669   2.696   2.819   2.910
 57 A    58 A    59 A    60 A    61 A    62 A    63 A    64 A                  
  3.051   3.054   3.378   3.455   4.109   4.253   4.352   4.486
 65 A    66 A    67 A    68 A    69 A    70 A    71 A    72 A                  
  4.755   5.418  10.312  26.632  26.704  27.081  36.599  37.127
 73 A    74 A    75 A    76 A    77 A    78 A    79 A    80 A                  
219.155
 81 A                                                                          

 Occupation and symmetry of molecular orbitals

 Point group: C1 (1 irreducible representation).

                           A     All 
 -------------------------------------
 All molecular orbitals:
  - Alpha                  81    81  
  - Beta                   81    81  
 -------------------------------------
 Alpha orbitals:
  - Frozen occupied        7     7   
  - Active occupied        9     9   
  - Active virtual         65    65  
  - Frozen virtual         0     0   
 -------------------------------------
 Beta orbitals:
  - Frozen occupied        7     7   
  - Active occupied        9     9   
  - Active virtual         65    65  
  - Frozen virtual         0     0   
 -------------------------------------

 Import integrals:   CPU 0.00 s  wall 0.00 s

 Import integrals:   CPU 7.55 s  wall 2.80 s

 MP2 amplitudes:   CPU 0.02 s  wall 0.02 s

Running a double precision version
           CCSD T amplitudes will be solved using DIIS.

           Start     Size      MaxIter   EConv     TConv     
           3         7         100       1.00e-07  1.00e-05  
 ------------------------------------------------------------------------------
           Energy (a.u.)   Ediff      Tdiff       Comment
 ------------------------------------------------------------------------------
          -569.41740089                           
     1    -569.41360899   3.79e-03   6.78e-01     
     2    -569.43304509   1.94e-02   9.03e-02     
     3    -569.43251883   5.26e-04   4.15e-02     
     4    -569.43476831   2.25e-03   1.32e-02     Switched to DIIS steps.
     5    -569.43569439   9.26e-04   1.19e-02     
     6    -569.43575568   6.13e-05   2.16e-03     
     7    -569.43576930   1.36e-05   1.25e-03     
     8    -569.43577675   7.45e-06   5.67e-04     
     9    -569.43578048   3.73e-06   3.18e-04     
    10    -569.43578043   4.84e-08   7.15e-05     
    11    -569.43578030   1.31e-07   3.21e-05     
    12    -569.43578027   2.75e-08   1.56e-05     
    13    -569.43578026   1.51e-08   5.19e-06     
 ------------------------------------------------------------------------------
          -569.43578026                           CCSD T converged.

End of double precision
 SCF energy                 = -568.92072979
 MP2 energy                 = -569.41740089
 CCSD correlation energy     =   -0.51505046
 CCSD total energy           = -569.43578026

 CCSD  T1^2 = 0.0125  T2^2 = 0.2022  Leading amplitudes:

 Amplitude    Orbitals with energies
  0.0269       15 (A) A                  ->    19 (A) A                   
              -0.4629                          0.0666                     
  0.0269       15 (A) B                  ->    19 (A) B                   
              -0.4629                          0.0666                     
 -0.0256       11 (A) A                  ->    18 (A) A                   
              -0.7315                          0.0656                     
 -0.0256       11 (A) B                  ->    18 (A) B                   
              -0.7315                          0.0656                     

 Amplitude    Orbitals with energies
 -0.0944       13 (A) A      13 (A) B    ->    19 (A) A      19 (A) B     
              -0.6111       -0.6111            0.0666        0.0666       
  0.0944       13 (A) A      13 (A) B    ->    19 (A) B      19 (A) A     
              -0.6111       -0.6111            0.0666        0.0666       
  0.0944       13 (A) B      13 (A) A    ->    19 (A) A      19 (A) B     
              -0.6111       -0.6111            0.0666        0.0666       
 -0.0944       13 (A) B      13 (A) A    ->    19 (A) B      19 (A) A     
              -0.6111       -0.6111            0.0666        0.0666       

 Computing CCSD intemediates for later calculations in double precision
 Finished.

Running a double precision version
           CCSD Lambda amplitudes will be solved using DIIS.
           Start     Size      MaxIter   EConv     LConv     
           3         7         100       1.00e-07  1.00e-05  
 ------------------------------------------------------------------------------
            Enorm      Ldiff       Comment
 ------------------------------------------------------------------------------
     1     4.87e-02   3.74e-02     
     2     1.25e-02   4.46e-03     
     3     5.16e-03   1.73e-03     
     4     3.34e-03   1.11e-03     Switched to DIIS steps.
     5     1.32e-03   6.93e-04     
     6     7.07e-04   2.47e-04     
     7     2.58e-04   6.88e-05     
     8     9.71e-05   8.47e-06     
     9     2.79e-05   6.52e-06     
    10     1.34e-05   1.37e-06     
    11     6.28e-06   1.53e-07     
    12     3.14e-06   1.74e-07     
    13     1.37e-06   2.77e-08     
    14     5.99e-07   4.43e-08     
    15     3.13e-07   3.12e-08     
    16     1.51e-07   5.44e-09     
    17     9.07e-08   4.48e-09     
 ------------------------------------------------------------------------------
                                   CCSD Lambda converged.

 Computing density matrices in double precision...
           Orbital response amplitudes will be solved using DIIS.
           Start     Size      MaxIter   EConv     LConv     
           3         7         100       1.00e-06  1.00e-06  
 ------------------------------------------------------------------------------
            Enorm      Ldiff       Comment
 ------------------------------------------------------------------------------
     1     7.73e-02   2.32e-03     
     2     8.27e-02   3.42e-03     
     3     1.24e-01   3.45e-02     
     4     1.17e-02   5.84e-02     Switched to DIIS steps.
     5     2.39e-03   3.14e-04     
     6     1.08e-03   1.12e-04     
     7     3.36e-04   2.27e-04     
     8     6.00e-05   5.49e-05     
     9     1.65e-05   9.92e-06     
    10     8.15e-06   4.29e-07     
    11     1.50e-06   5.64e-07     
    12     5.00e-07   1.84e-07     
 ------------------------------------------------------------------------------
                                   Orbital response converged.

 Computing density matrices... Done.
 CCSD calculation:   CPU 122.04 s  wall 24.17 s

 Transferring MO TPDM to AO TPDM
 Transferring g2_o1o1o1o1
 Transferring g2_o1o1o1v1
 Transferring g2_o1o1v1v1
 Transferring g2_o1v1o1v1
 Transferring g2_o1v1v1v1
 Transferring g2_v1v1v1v1
 Adding separable TPDM
 Computing TPDM gradient
 --------------------------------------------------------
 2e gradient
  Atom          X               Y               Z
 --------------------------------------------------------
    1        -13.545020        2.608481        0.000000  
    2         -1.103598      -12.426081       -0.000000  
    3         14.854307        6.071335       -0.000000  
    4         -0.205689        3.746265       -0.000000  
 --------------------------------------------------------
 --------------------------------------------------------
 Final gradient
  Atom          X               Y               Z
 --------------------------------------------------------
    1        -13.545020        2.608481        0.000000  
    2         -1.103598      -12.426081       -0.000000  
    3         14.854307        6.071335       -0.000000  
    4         -0.205689        3.746265       -0.000000  
 --------------------------------------------------------
 Analytic gradient from two-electron contribution:   CPU 51.55 s  wall 13.66 s

 Total ccman2 time:   CPU 184.44 s  wall 41.98 s


 --------------------------------------------------------------

                    Orbital Energies (a.u.)
 --------------------------------------------------------------

 Alpha MOs
 -- Occupied --
******* -15.752 -15.690 -10.578  -8.046  -8.043  -8.043  -1.448
 -1.107  -0.935  -0.731  -0.650  -0.611  -0.469  -0.463  -0.434
 -- Virtual --
  0.042   0.066   0.067   0.113   0.126   0.129   0.161   0.182
  0.191   0.211   0.231   0.248   0.256   0.271   0.306   0.360
  0.569   0.572   0.595   0.626   0.691   0.820   0.909   0.926
  0.973   1.000   1.074   1.114   1.140   1.165   1.202   1.219
  1.263   1.351   1.471   1.513   1.639   1.917   2.045   2.132
  2.161   2.370   2.577   2.609   2.669   2.696   2.819   2.910
  3.051   3.054   3.378   3.455   4.109   4.253   4.352   4.486
  4.755   5.418  10.312  26.632  26.704  27.081  36.599  37.127
219.155
 --------------------------------------------------------------

          Ground-State Mulliken Net Atomic Charges

     Atom                 Charge (a.u.)
  ----------------------------------------
      1 Cl                   -0.169972
      2 N                     0.138113
      3 N                    -0.186760
      4 H                     0.218620
  ----------------------------------------
  Sum of atomic charges =     0.000000

 -----------------------------------------------------------------
                    Cartesian Multipole Moments
 -----------------------------------------------------------------
    Charge (ESU x 10^10)
                 0.0000
    Dipole Moment (Debye)
         X      -0.7993      Y      -1.8589      Z       0.0000
       Tot       2.0235
    Quadrupole Moments (Debye-Ang)
        XX     -26.5338     XY       2.0801     YY     -23.5248
        XZ      -0.0000     YZ      -0.0000     ZZ     -24.3611
    Octopole Moments (Debye-Ang^2)
       XXX       9.1803    XXY      -3.7868    XYY      -2.3652
       YYY      -4.9316    XXZ       0.0000    XYZ       0.0000
       YYZ       0.0000    XZZ      -0.9069    YZZ      -0.2007
       ZZZ      -0.0000
    Hexadecapole Moments (Debye-Ang^3)
      XXXX    -230.5540   XXXY       1.1243   XXYY     -40.4264
      XYYY       6.2977   YYYY     -44.7751   XXXZ      -0.0000
      XXYZ      -0.0000   XYYZ      -0.0000   YYYZ       0.0000
      XXZZ     -40.7799   XYZZ       0.5828   YYZZ     -11.9594
      XZZZ      -0.0000   YZZZ       0.0000   ZZZZ     -25.8031
 -----------------------------------------------------------------
 DrvMan completing analytic gradient of the correlated energy
 Correlated dipole moment
            1
    1  -0.3144607
    2  -0.7313516
    3   0.0000000
 Energy read as -569.435780256
 Full Analytical Gradient: (in a.u., or Hartree/Bohr)
             1             2             3             4
    1    0.00000150    0.00017571   -0.00019128    0.00001407
    2    0.00005462   -0.00001838   -0.00005769    0.00002145
    3   -0.00000000    0.00000000   -0.00000000    0.00000000
 Gradient time:  CPU 1.53 s  wall 1.95 s
 ----------------------------------------------------------------
             Standard Nuclear Orientation (Angstroms)
    I     Atom           X                Y                Z
 ----------------------------------------------------------------
    1      Cl      1.0292355479    -0.0729534314    -0.0000000000
    2      N      -0.7274805595     0.5954755369     0.0000000000
    3      N      -1.5906420935    -0.2454297906     0.0000000000
    4      H      -1.2701457441    -1.2271118907     0.0000000000
 ----------------------------------------------------------------
 Nuclear Repulsion Energy =    88.0363682679 hartrees
 There are       16 alpha and       16 beta electrons

                       Distance Matrix (Angstroms)
             Cl(  1)   N (  2)   N (  3)
   N (  2)  1.879587
   N (  3)  2.625549  1.205060
   H (  4)  2.572788  1.901660  1.032675

 Requested basis set is 6-311++G(d,p)
 There are 30 shells and 81 basis functions
 A cutoff of  1.0D-14 yielded    455 shell pairs
 There are      3389 function pairs (      3653 Cartesian)
 Smallest overlap matrix eigenvalue = 2.49E-04
 Guess MOs from SCF MO coefficient file

 -----------------------------------------------------------------------
  General SCF calculation program by
  Eric Jon Sundstrom, Paul Horn, Yuezhi Mao, Dmitri Zuev, Alec White,
  David Stuck, Shaama M.S., Shane Yost, Joonho Lee, David Small,
  Daniel Levine, Susi Lehtola, Hugh Burton, Evgeny Epifanovsky
 -----------------------------------------------------------------------
 Hartree-Fock
 using 6 threads for integral computing
 -------------------------------------------------------
 OpenMP Integral computing Module                
 Release: version 2.0, May 2017, Q-Chem Inc. Pleasanton 
 -------------------------------------------------------
 A restricted SCF calculation will be
 performed using DIIS
 SCF converges when DIIS error is below 1.0e-08
 ---------------------------------------
  Cycle       Energy         DIIS error
 ---------------------------------------
    1    -568.9207122715      1.70e-05  
    2    -568.9207127307      5.69e-06  
    3    -568.9207128277      2.74e-06  
    4    -568.9207128457      1.59e-06  
    5    -568.9207128526      4.07e-07  
    6    -568.9207128531      1.54e-07  
    7    -568.9207128532      4.05e-08  
    8    -568.9207128532      1.30e-08  
    9    -568.9207128532      4.00e-09  Convergence criterion met
 ---------------------------------------
 SCF time:   CPU 3.68s  wall 2.00s 
 SCF   energy in the final basis set =     -568.9207128532
 Total energy in the final basis set =     -568.9207128532


 ------------------------------------------------------------------------------

   CCMAN2: suite of methods based on coupled cluster
           and equation of motion theories.

   Components:
   * libvmm-1.3-trunk
     by Evgeny Epifanovsky, Ilya Kaliman.
   * libtensor-2.5-trunk
     by Evgeny Epifanovsky, Michael Wormit, Dmitry Zuev, Sam Manzer, 
        Ilya Kaliman.
   * libcc-2.5-trunk
     by Evgeny Epifanovsky, Arik Landau, Tomasz Kus, Kirill Khistyaev, 
        Dmitry Zuev, Prashant Manohar, Xintian Feng, Anna Krylov, 
        Matthew Goldey, Alec White, Thomas Jagau, Kaushik Nanda, 
        Anastasia Gunina, Alexander Kunitsa, Joonho Lee.

   CCMAN original authors:
   Anna I. Krylov, C. David Sherrill, Steven R. Gwaltney,
   Edward F. C. Byrd (2000)
   Sergey V. Levchenko, Lyudmila V. Slipchenko, Tao Wang,
   Ana-Maria C. Cristian (2003)
   Piotr A. Pieniazek, C. Melania Oana, Evgeny Epifanovsky (2007)
   Prashant Manohar (2009)

 ------------------------------------------------------------------------------


 Allocating and initializing 63808MB of RAM...
 Calculation will run on 6 cores.


 Alpha MOs, Restricted
 -- Occupied --                  
-104.85  -15.75  -15.69  -10.58   -8.05   -8.04   -8.04   -1.45
  1 A     2 A     3 A     4 A     5 A     6 A     7 A     8 A                  
 -1.106  -0.936  -0.731  -0.650  -0.611  -0.469  -0.463  -0.434
  9 A    10 A    11 A    12 A    13 A    14 A    15 A    16 A                  
 -- Virtual --                   
  0.042   0.065   0.067   0.113   0.126   0.129   0.161   0.182
 17 A    18 A    19 A    20 A    21 A    22 A    23 A    24 A                  
  0.191   0.211   0.231   0.248   0.256   0.271   0.306   0.360
 25 A    26 A    27 A    28 A    29 A    30 A    31 A    32 A                  
  0.569   0.572   0.595   0.626   0.691   0.819   0.908   0.926
 33 A    34 A    35 A    36 A    37 A    38 A    39 A    40 A                  
  0.973   1.000   1.074   1.114   1.140   1.165   1.202   1.219
 41 A    42 A    43 A    44 A    45 A    46 A    47 A    48 A                  
  1.263   1.351   1.471   1.514   1.639   1.917   2.045   2.132
 49 A    50 A    51 A    52 A    53 A    54 A    55 A    56 A                  
  2.161   2.370   2.577   2.609   2.669   2.695   2.819   2.909
 57 A    58 A    59 A    60 A    61 A    62 A    63 A    64 A                  
  3.051   3.054   3.378   3.455   4.108   4.253   4.352   4.486
 65 A    66 A    67 A    68 A    69 A    70 A    71 A    72 A                  
  4.755   5.418  10.312  26.632  26.704  27.081  36.599  37.127
 73 A    74 A    75 A    76 A    77 A    78 A    79 A    80 A                  
219.155
 81 A                                                                          

 Beta MOs, Restricted
 -- Occupied --                  
-104.85  -15.75  -15.69  -10.58   -8.05   -8.04   -8.04   -1.45
  1 A     2 A     3 A     4 A     5 A     6 A     7 A     8 A                  
 -1.106  -0.936  -0.731  -0.650  -0.611  -0.469  -0.463  -0.434
  9 A    10 A    11 A    12 A    13 A    14 A    15 A    16 A                  
 -- Virtual --                   
  0.042   0.065   0.067   0.113   0.126   0.129   0.161   0.182
 17 A    18 A    19 A    20 A    21 A    22 A    23 A    24 A                  
  0.191   0.211   0.231   0.248   0.256   0.271   0.306   0.360
 25 A    26 A    27 A    28 A    29 A    30 A    31 A    32 A                  
  0.569   0.572   0.595   0.626   0.691   0.819   0.908   0.926
 33 A    34 A    35 A    36 A    37 A    38 A    39 A    40 A                  
  0.973   1.000   1.074   1.114   1.140   1.165   1.202   1.219
 41 A    42 A    43 A    44 A    45 A    46 A    47 A    48 A                  
  1.263   1.351   1.471   1.514   1.639   1.917   2.045   2.132
 49 A    50 A    51 A    52 A    53 A    54 A    55 A    56 A                  
  2.161   2.370   2.577   2.609   2.669   2.695   2.819   2.909
 57 A    58 A    59 A    60 A    61 A    62 A    63 A    64 A                  
  3.051   3.054   3.378   3.455   4.108   4.253   4.352   4.486
 65 A    66 A    67 A    68 A    69 A    70 A    71 A    72 A                  
  4.755   5.418  10.312  26.632  26.704  27.081  36.599  37.127
 73 A    74 A    75 A    76 A    77 A    78 A    79 A    80 A                  
219.155
 81 A                                                                          

 Occupation and symmetry of molecular orbitals

 Point group: C1 (1 irreducible representation).

                           A     All 
 -------------------------------------
 All molecular orbitals:
  - Alpha                  81    81  
  - Beta                   81    81  
 -------------------------------------
 Alpha orbitals:
  - Frozen occupied        7     7   
  - Active occupied        9     9   
  - Active virtual         65    65  
  - Frozen virtual         0     0   
 -------------------------------------
 Beta orbitals:
  - Frozen occupied        7     7   
  - Active occupied        9     9   
  - Active virtual         65    65  
  - Frozen virtual         0     0   
 -------------------------------------

 Import integrals:   CPU 0.00 s  wall 0.00 s

 Import integrals:   CPU 6.65 s  wall 2.09 s

 MP2 amplitudes:   CPU 0.06 s  wall 0.06 s

Running a double precision version
           CCSD T amplitudes will be solved using DIIS.

           Start     Size      MaxIter   EConv     TConv     
           3         7         100       1.00e-07  1.00e-05  
 ------------------------------------------------------------------------------
           Energy (a.u.)   Ediff      Tdiff       Comment
 ------------------------------------------------------------------------------
          -569.41740363                           
     1    -569.41360073   3.80e-03   6.78e-01     
     2    -569.43304521   1.94e-02   9.03e-02     
     3    -569.43251670   5.29e-04   4.15e-02     
     4    -569.43476775   2.25e-03   1.32e-02     Switched to DIIS steps.
     5    -569.43569434   9.27e-04   1.19e-02     
     6    -569.43575568   6.13e-05   2.16e-03     
     7    -569.43576929   1.36e-05   1.25e-03     
     8    -569.43577674   7.45e-06   5.67e-04     
     9    -569.43578048   3.74e-06   3.19e-04     
    10    -569.43578043   4.86e-08   7.17e-05     
    11    -569.43578030   1.30e-07   3.22e-05     
    12    -569.43578027   2.76e-08   1.57e-05     
    13    -569.43578026   1.51e-08   5.22e-06     
 ------------------------------------------------------------------------------
          -569.43578026                           CCSD T converged.

End of double precision
 SCF energy                 = -568.92071285
 MP2 energy                 = -569.41740363
 CCSD correlation energy     =   -0.51506741
 CCSD total energy           = -569.43578026

 CCSD  T1^2 = 0.0125  T2^2 = 0.2022  Leading amplitudes:

 Amplitude    Orbitals with energies
 -0.0269       15 (A) A                  ->    19 (A) A                   
              -0.4629                          0.0665                     
 -0.0269       15 (A) B                  ->    19 (A) B                   
              -0.4629                          0.0665                     
  0.0256       11 (A) A                  ->    18 (A) A                   
              -0.7315                          0.0654                     
  0.0256       11 (A) B                  ->    18 (A) B                   
              -0.7315                          0.0654                     

 Amplitude    Orbitals with energies
 -0.0945       13 (A) A      13 (A) B    ->    19 (A) A      19 (A) B     
              -0.6112       -0.6112            0.0665        0.0665       
  0.0945       13 (A) A      13 (A) B    ->    19 (A) B      19 (A) A     
              -0.6112       -0.6112            0.0665        0.0665       
  0.0945       13 (A) B      13 (A) A    ->    19 (A) A      19 (A) B     
              -0.6112       -0.6112            0.0665        0.0665       
 -0.0945       13 (A) B      13 (A) A    ->    19 (A) B      19 (A) A     
              -0.6112       -0.6112            0.0665        0.0665       

 Computing CCSD intemediates for later calculations in double precision
 Finished.

Running a double precision version
           CCSD Lambda amplitudes will be solved using DIIS.
           Start     Size      MaxIter   EConv     LConv     
           3         7         100       1.00e-07  1.00e-05  
 ------------------------------------------------------------------------------
            Enorm      Ldiff       Comment
 ------------------------------------------------------------------------------
     1     4.88e-02   3.74e-02     
     2     1.25e-02   4.46e-03     
     3     5.16e-03   1.73e-03     
     4     3.34e-03   1.11e-03     Switched to DIIS steps.
     5     1.32e-03   6.93e-04     
     6     7.08e-04   2.47e-04     
     7     2.59e-04   6.89e-05     
     8     9.75e-05   8.48e-06     
     9     2.80e-05   6.54e-06     
    10     1.35e-05   1.38e-06     
    11     6.34e-06   1.53e-07     
    12     3.17e-06   1.78e-07     
    13     1.38e-06   2.63e-08     
    14     6.03e-07   4.51e-08     
    15     3.15e-07   3.14e-08     
    16     1.52e-07   5.57e-09     
    17     9.16e-08   4.58e-09     
 ------------------------------------------------------------------------------
                                   CCSD Lambda converged.

 Computing density matrices in double precision...
           Orbital response amplitudes will be solved using DIIS.
           Start     Size      MaxIter   EConv     LConv     
           3         7         100       1.00e-06  1.00e-06  
 ------------------------------------------------------------------------------
            Enorm      Ldiff       Comment
 ------------------------------------------------------------------------------
     1     7.74e-02   2.36e-03     
     2     8.28e-02   3.45e-03     
     3     1.24e-01   3.46e-02     
     4     1.17e-02   5.85e-02     Switched to DIIS steps.
     5     2.39e-03   3.13e-04     
     6     1.08e-03   1.12e-04     
     7     3.37e-04   2.27e-04     
     8     6.02e-05   5.50e-05     
     9     1.65e-05   9.95e-06     
    10     8.18e-06   4.32e-07     
    11     1.51e-06   5.67e-07     
    12     5.02e-07   1.85e-07     
 ------------------------------------------------------------------------------
                                   Orbital response converged.

 Computing density matrices... Done.
 CCSD calculation:   CPU 123.90 s  wall 24.69 s

 Transferring MO TPDM to AO TPDM
 Transferring g2_o1o1o1o1
 Transferring g2_o1o1o1v1
 Transferring g2_o1o1v1v1
 Transferring g2_o1v1o1v1
 Transferring g2_o1v1v1v1
 Transferring g2_v1v1v1v1
 Adding separable TPDM
 Computing TPDM gradient
 --------------------------------------------------------
 2e gradient
  Atom          X               Y               Z
 --------------------------------------------------------
    1        -13.537225        2.619480       -0.000000  
    2         -1.111830      -12.435469        0.000000  
    3         14.855555        6.069217       -0.000000  
    4         -0.206500        3.746772       -0.000000  
 --------------------------------------------------------
 --------------------------------------------------------
 Final gradient
  Atom          X               Y               Z
 --------------------------------------------------------
    1        -13.537225        2.619480       -0.000000  
    2         -1.111830      -12.435469        0.000000  
    3         14.855555        6.069217       -0.000000  
    4         -0.206500        3.746772       -0.000000  
 --------------------------------------------------------
 Analytic gradient from two-electron contribution:   CPU 50.48 s  wall 11.95 s

 Total ccman2 time:   CPU 187.23 s  wall 40.85 s


 --------------------------------------------------------------

                    Orbital Energies (a.u.)
 --------------------------------------------------------------

 Alpha MOs
 -- Occupied --
******* -15.752 -15.690 -10.578  -8.046  -8.043  -8.043  -1.448
 -1.106  -0.936  -0.731  -0.650  -0.611  -0.469  -0.463  -0.434
 -- Virtual --
  0.042   0.065   0.067   0.113   0.126   0.129   0.161   0.182
  0.191   0.211   0.231   0.248   0.256   0.271   0.306   0.360
  0.569   0.572   0.595   0.626   0.691   0.819   0.908   0.926
  0.973   1.000   1.074   1.114   1.140   1.165   1.202   1.219
  1.263   1.351   1.471   1.514   1.639   1.917   2.045   2.132
  2.161   2.370   2.577   2.609   2.669   2.695   2.819   2.909
  3.051   3.054   3.378   3.455   4.108   4.253   4.352   4.486
  4.755   5.418  10.312  26.632  26.704  27.081  36.599  37.127
219.155
 --------------------------------------------------------------

          Ground-State Mulliken Net Atomic Charges

     Atom                 Charge (a.u.)
  ----------------------------------------
      1 Cl                   -0.170266
      2 N                     0.138376
      3 N                    -0.186865
      4 H                     0.218755
  ----------------------------------------
  Sum of atomic charges =    -0.000000

 -----------------------------------------------------------------
                    Cartesian Multipole Moments
 -----------------------------------------------------------------
    Charge (ESU x 10^10)
                -0.0000
    Dipole Moment (Debye)
         X      -0.8038      Y      -1.8573      Z       0.0000
       Tot       2.0237
    Quadrupole Moments (Debye-Ang)
        XX     -26.5336     XY       2.0796     YY     -23.5222
        XZ       0.0000     YZ       0.0000     ZZ     -24.3624
    Octopole Moments (Debye-Ang^2)
       XXX       9.1620    XXY      -3.7642    XYY      -2.3671
       YYY      -4.8519    XXZ      -0.0000    XYZ      -0.0000
       YYZ       0.0000    XZZ      -0.9094    YZZ      -0.1738
       ZZZ       0.0000
    Hexadecapole Moments (Debye-Ang^3)
      XXXX    -230.5679   XXXY       1.1939   XXYY     -40.4182
      XYYY       6.3764   YYYY     -44.7917   XXXZ       0.0000
      XXYZ       0.0000   XYYZ       0.0000   YYYZ      -0.0000
      XXZZ     -40.7809   XYZZ       0.6104   YYZZ     -11.9634
      XZZZ       0.0000   YZZZ      -0.0000   ZZZZ     -25.8065
 -----------------------------------------------------------------
 DrvMan completing analytic gradient of the correlated energy
 Correlated dipole moment
            1
    1  -0.3162301
    2  -0.7306988
    3   0.0000000
 Energy read as -569.435780259
 Full Analytical Gradient: (in a.u., or Hartree/Bohr)
             1             2             3             4
    1    0.00004605    0.00010390   -0.00018511    0.00003516
    2   -0.00005341    0.00023078   -0.00018192    0.00000456
    3   -0.00000000    0.00000000    0.00000000   -0.00000000
 Gradient time:  CPU 1.46 s  wall 1.48 s
 ----------------------------------------------------------------
             Standard Nuclear Orientation (Angstroms)
    I     Atom           X                Y                Z
 ----------------------------------------------------------------
    1      Cl      1.0292355479    -0.0719534314     0.0010000000
    2      N      -0.7274805595     0.5954755369     0.0000000000
    3      N      -1.5906420935    -0.2454297906     0.0000000000
    4      H      -1.2701457441    -1.2271118907     0.0000000000
 ----------------------------------------------------------------
 Nuclear Repulsion Energy =    88.0414859076 hartrees
 There are       16 alpha and       16 beta electrons

                       Distance Matrix (Angstroms)
             Cl(  1)   N (  2)   N (  3)
   N (  2)  1.879232
   N (  3)  2.625615  1.205060
   H (  4)  2.573237  1.901660  1.032675

 Requested basis set is 6-311++G(d,p)
 There are 30 shells and 81 basis functions
 A cutoff of  1.0D-14 yielded    455 shell pairs
 There are      3389 function pairs (      3653 Cartesian)
 Smallest overlap matrix eigenvalue = 2.49E-04
 Guess MOs from SCF MO coefficient file

 -----------------------------------------------------------------------
  General SCF calculation program by
  Eric Jon Sundstrom, Paul Horn, Yuezhi Mao, Dmitri Zuev, Alec White,
  David Stuck, Shaama M.S., Shane Yost, Joonho Lee, David Small,
  Daniel Levine, Susi Lehtola, Hugh Burton, Evgeny Epifanovsky
 -----------------------------------------------------------------------
 Hartree-Fock
 using 6 threads for integral computing
 -------------------------------------------------------
 OpenMP Integral computing Module                
 Release: version 2.0, May 2017, Q-Chem Inc. Pleasanton 
 -------------------------------------------------------
 A restricted SCF calculation will be
 performed using DIIS
 SCF converges when DIIS error is below 1.0e-08
 ---------------------------------------
  Cycle       Energy         DIIS error
 ---------------------------------------
    1    -568.9207211063      1.09e-05  
    2    -568.9207213047      3.64e-06  
    3    -568.9207213485      1.65e-06  
    4    -568.9207213562      1.00e-06  
    5    -568.9207213588      2.55e-07  
    6    -568.9207213590      1.10e-07  
    7    -568.9207213590      4.31e-08  
    8    -568.9207213590      1.68e-08  
    9    -568.9207213590      7.21e-09  Convergence criterion met
 ---------------------------------------
 SCF time:   CPU 2.31s  wall 1.00s 
 SCF   energy in the final basis set =     -568.9207213590
 Total energy in the final basis set =     -568.9207213590


 ------------------------------------------------------------------------------

   CCMAN2: suite of methods based on coupled cluster
           and equation of motion theories.

   Components:
   * libvmm-1.3-trunk
     by Evgeny Epifanovsky, Ilya Kaliman.
   * libtensor-2.5-trunk
     by Evgeny Epifanovsky, Michael Wormit, Dmitry Zuev, Sam Manzer, 
        Ilya Kaliman.
   * libcc-2.5-trunk
     by Evgeny Epifanovsky, Arik Landau, Tomasz Kus, Kirill Khistyaev, 
        Dmitry Zuev, Prashant Manohar, Xintian Feng, Anna Krylov, 
        Matthew Goldey, Alec White, Thomas Jagau, Kaushik Nanda, 
        Anastasia Gunina, Alexander Kunitsa, Joonho Lee.

   CCMAN original authors:
   Anna I. Krylov, C. David Sherrill, Steven R. Gwaltney,
   Edward F. C. Byrd (2000)
   Sergey V. Levchenko, Lyudmila V. Slipchenko, Tao Wang,
   Ana-Maria C. Cristian (2003)
   Piotr A. Pieniazek, C. Melania Oana, Evgeny Epifanovsky (2007)
   Prashant Manohar (2009)

 ------------------------------------------------------------------------------


 Allocating and initializing 63808MB of RAM...
 Calculation will run on 6 cores.


 Alpha MOs, Restricted
 -- Occupied --                  
-104.85  -15.75  -15.69  -10.58   -8.05   -8.04   -8.04   -1.45
  1 A     2 A     3 A     4 A     5 A     6 A     7 A     8 A                  
 -1.107  -0.935  -0.731  -0.650  -0.611  -0.469  -0.463  -0.434
  9 A    10 A    11 A    12 A    13 A    14 A    15 A    16 A                  
 -- Virtual --                   
  0.042   0.065   0.067   0.113   0.126   0.129   0.161   0.182
 17 A    18 A    19 A    20 A    21 A    22 A    23 A    24 A                  
  0.191   0.211   0.231   0.248   0.256   0.271   0.306   0.360
 25 A    26 A    27 A    28 A    29 A    30 A    31 A    32 A                  
  0.569   0.572   0.595   0.626   0.691   0.820   0.909   0.926
 33 A    34 A    35 A    36 A    37 A    38 A    39 A    40 A                  
  0.973   1.000   1.074   1.114   1.140   1.165   1.202   1.219
 41 A    42 A    43 A    44 A    45 A    46 A    47 A    48 A                  
  1.263   1.351   1.471   1.514   1.639   1.917   2.045   2.132
 49 A    50 A    51 A    52 A    53 A    54 A    55 A    56 A                  
  2.161   2.370   2.577   2.609   2.669   2.696   2.819   2.909
 57 A    58 A    59 A    60 A    61 A    62 A    63 A    64 A                  
  3.051   3.054   3.378   3.455   4.108   4.253   4.352   4.486
 65 A    66 A    67 A    68 A    69 A    70 A    71 A    72 A                  
  4.755   5.418  10.312  26.632  26.704  27.081  36.599  37.127
 73 A    74 A    75 A    76 A    77 A    78 A    79 A    80 A                  
219.155
 81 A                                                                          

 Beta MOs, Restricted
 -- Occupied --                  
-104.85  -15.75  -15.69  -10.58   -8.05   -8.04   -8.04   -1.45
  1 A     2 A     3 A     4 A     5 A     6 A     7 A     8 A                  
 -1.107  -0.935  -0.731  -0.650  -0.611  -0.469  -0.463  -0.434
  9 A    10 A    11 A    12 A    13 A    14 A    15 A    16 A                  
 -- Virtual --                   
  0.042   0.065   0.067   0.113   0.126   0.129   0.161   0.182
 17 A    18 A    19 A    20 A    21 A    22 A    23 A    24 A                  
  0.191   0.211   0.231   0.248   0.256   0.271   0.306   0.360
 25 A    26 A    27 A    28 A    29 A    30 A    31 A    32 A                  
  0.569   0.572   0.595   0.626   0.691   0.820   0.909   0.926
 33 A    34 A    35 A    36 A    37 A    38 A    39 A    40 A                  
  0.973   1.000   1.074   1.114   1.140   1.165   1.202   1.219
 41 A    42 A    43 A    44 A    45 A    46 A    47 A    48 A                  
  1.263   1.351   1.471   1.514   1.639   1.917   2.045   2.132
 49 A    50 A    51 A    52 A    53 A    54 A    55 A    56 A                  
  2.161   2.370   2.577   2.609   2.669   2.696   2.819   2.909
 57 A    58 A    59 A    60 A    61 A    62 A    63 A    64 A                  
  3.051   3.054   3.378   3.455   4.108   4.253   4.352   4.486
 65 A    66 A    67 A    68 A    69 A    70 A    71 A    72 A                  
  4.755   5.418  10.312  26.632  26.704  27.081  36.599  37.127
 73 A    74 A    75 A    76 A    77 A    78 A    79 A    80 A                  
219.155
 81 A                                                                          

 Occupation and symmetry of molecular orbitals

 Point group: C1 (1 irreducible representation).

                           A     All 
 -------------------------------------
 All molecular orbitals:
  - Alpha                  81    81  
  - Beta                   81    81  
 -------------------------------------
 Alpha orbitals:
  - Frozen occupied        7     7   
  - Active occupied        9     9   
  - Active virtual         65    65  
  - Frozen virtual         0     0   
 -------------------------------------
 Beta orbitals:
  - Frozen occupied        7     7   
  - Active occupied        9     9   
  - Active virtual         65    65  
  - Frozen virtual         0     0   
 -------------------------------------

 Import integrals:   CPU 0.00 s  wall 0.00 s

 Import integrals:   CPU 7.64 s  wall 2.66 s

 MP2 amplitudes:   CPU 0.06 s  wall 0.05 s

Running a double precision version
           CCSD T amplitudes will be solved using DIIS.

           Start     Size      MaxIter   EConv     TConv     
           3         7         100       1.00e-07  1.00e-05  
 ------------------------------------------------------------------------------
           Energy (a.u.)   Ediff      Tdiff       Comment
 ------------------------------------------------------------------------------
          -569.41740230                           
     1    -569.41360490   3.80e-03   6.78e-01     
     2    -569.43304518   1.94e-02   9.03e-02     
     3    -569.43251780   5.27e-04   4.15e-02     
     4    -569.43476807   2.25e-03   1.32e-02     Switched to DIIS steps.
     5    -569.43569440   9.26e-04   1.19e-02     
     6    -569.43575572   6.13e-05   2.16e-03     
     7    -569.43576933   1.36e-05   1.25e-03     
     8    -569.43577678   7.45e-06   5.67e-04     
     9    -569.43578052   3.73e-06   3.18e-04     
    10    -569.43578047   4.85e-08   7.16e-05     
    11    -569.43578034   1.31e-07   3.22e-05     
    12    -569.43578031   2.75e-08   1.57e-05     
    13    -569.43578029   1.51e-08   5.20e-06     
 ------------------------------------------------------------------------------
          -569.43578029                           CCSD T converged.

End of double precision
 SCF energy                 = -568.92072136
 MP2 energy                 = -569.41740230
 CCSD correlation energy     =   -0.51505894
 CCSD total energy           = -569.43578029

 CCSD  T1^2 = 0.0125  T2^2 = 0.2022  Leading amplitudes:

 Amplitude    Orbitals with energies
 -0.0269       15 (A) A                  ->    19 (A) A                   
              -0.4629                          0.0666                     
 -0.0269       15 (A) B                  ->    19 (A) B                   
              -0.4629                          0.0666                     
 -0.0256       11 (A) A                  ->    18 (A) A                   
              -0.7315                          0.0655                     
 -0.0256       11 (A) B                  ->    18 (A) B                   
              -0.7315                          0.0655                     

 Amplitude    Orbitals with energies
 -0.0944       13 (A) A      13 (A) B    ->    19 (A) A      19 (A) B     
              -0.6111       -0.6111            0.0666        0.0666       
  0.0944       13 (A) A      13 (A) B    ->    19 (A) B      19 (A) A     
              -0.6111       -0.6111            0.0666        0.0666       
  0.0944       13 (A) B      13 (A) A    ->    19 (A) A      19 (A) B     
              -0.6111       -0.6111            0.0666        0.0666       
 -0.0944       13 (A) B      13 (A) A    ->    19 (A) B      19 (A) A     
              -0.6111       -0.6111            0.0666        0.0666       

 Computing CCSD intemediates for later calculations in double precision
 Finished.

Running a double precision version
           CCSD Lambda amplitudes will be solved using DIIS.
           Start     Size      MaxIter   EConv     LConv     
           3         7         100       1.00e-07  1.00e-05  
 ------------------------------------------------------------------------------
            Enorm      Ldiff       Comment
 ------------------------------------------------------------------------------
     1     4.87e-02   3.74e-02     
     2     1.25e-02   4.46e-03     
     3     5.16e-03   1.73e-03     
     4     3.34e-03   1.11e-03     Switched to DIIS steps.
     5     1.32e-03   6.93e-04     
     6     7.07e-04   2.47e-04     
     7     2.58e-04   6.89e-05     
     8     9.73e-05   8.47e-06     
     9     2.79e-05   6.53e-06     
    10     1.34e-05   1.38e-06     
    11     6.31e-06   1.53e-07     
    12     3.15e-06   1.76e-07     
    13     1.38e-06   2.70e-08     
    14     6.01e-07   4.47e-08     
    15     3.14e-07   3.13e-08     
    16     1.51e-07   5.50e-09     
    17     9.12e-08   4.53e-09     
 ------------------------------------------------------------------------------
                                   CCSD Lambda converged.

 Computing density matrices in double precision...
           Orbital response amplitudes will be solved using DIIS.
           Start     Size      MaxIter   EConv     LConv     
           3         7         100       1.00e-06  1.00e-06  
 ------------------------------------------------------------------------------
            Enorm      Ldiff       Comment
 ------------------------------------------------------------------------------
     1     7.73e-02   2.34e-03     
     2     8.28e-02   3.44e-03     
     3     1.24e-01   3.45e-02     
     4     1.17e-02   5.84e-02     Switched to DIIS steps.
     5     2.39e-03   3.13e-04     
     6     1.08e-03   1.13e-04     
     7     3.36e-04   2.27e-04     
     8     6.01e-05   5.49e-05     
     9     1.65e-05   9.93e-06     
    10     8.17e-06   4.30e-07     
    11     1.51e-06   5.65e-07     
    12     5.02e-07   1.85e-07     
 ------------------------------------------------------------------------------
                                   Orbital response converged.

 Computing density matrices... Done.
 CCSD calculation:   CPU 122.09 s  wall 24.25 s

 Transferring MO TPDM to AO TPDM
 Transferring g2_o1o1o1o1
 Transferring g2_o1o1o1v1
 Transferring g2_o1o1v1v1
 Transferring g2_o1v1o1v1
 Transferring g2_o1v1v1v1
 Transferring g2_v1v1v1v1
 Adding separable TPDM
 Computing TPDM gradient
 --------------------------------------------------------
 2e gradient
  Atom          X               Y               Z
 --------------------------------------------------------
    1        -13.541121        2.613982       -0.006751  
    2         -1.107715      -12.430778        0.004529  
    3         14.854931        6.070277        0.001594  
    4         -0.206094        3.746519        0.000628  
 --------------------------------------------------------
 --------------------------------------------------------
 Final gradient
  Atom          X               Y               Z
 --------------------------------------------------------
    1        -13.541121        2.613982       -0.006751  
    2         -1.107715      -12.430778        0.004529  
    3         14.854931        6.070277        0.001594  
    4         -0.206094        3.746519        0.000628  
 --------------------------------------------------------
 Analytic gradient from two-electron contribution:   CPU 58.19 s  wall 15.06 s

 Total ccman2 time:   CPU 193.90 s  wall 44.05 s


 --------------------------------------------------------------

                    Orbital Energies (a.u.)
 --------------------------------------------------------------

 Alpha MOs
 -- Occupied --
******* -15.752 -15.690 -10.578  -8.046  -8.043  -8.043  -1.448
 -1.107  -0.935  -0.731  -0.650  -0.611  -0.469  -0.463  -0.434
 -- Virtual --
  0.042   0.065   0.067   0.113   0.126   0.129   0.161   0.182
  0.191   0.211   0.231   0.248   0.256   0.271   0.306   0.360
  0.569   0.572   0.595   0.626   0.691   0.820   0.909   0.926
  0.973   1.000   1.074   1.114   1.140   1.165   1.202   1.219
  1.263   1.351   1.471   1.514   1.639   1.917   2.045   2.132
  2.161   2.370   2.577   2.609   2.669   2.696   2.819   2.909
  3.051   3.054   3.378   3.455   4.108   4.253   4.352   4.486
  4.755   5.418  10.312  26.632  26.704  27.081  36.599  37.127
219.155
 --------------------------------------------------------------

          Ground-State Mulliken Net Atomic Charges

     Atom                 Charge (a.u.)
  ----------------------------------------
      1 Cl                   -0.170119
      2 N                     0.138244
      3 N                    -0.186813
      4 H                     0.218687
  ----------------------------------------
  Sum of atomic charges =    -0.000000

 -----------------------------------------------------------------
                    Cartesian Multipole Moments
 -----------------------------------------------------------------
    Charge (ESU x 10^10)
                -0.0000
    Dipole Moment (Debye)
         X      -0.8015      Y      -1.8581      Z      -0.0004
       Tot       2.0236
    Quadrupole Moments (Debye-Ang)
        XX     -26.5337     XY       2.0798     YY     -23.5235
        XZ      -0.0009     YZ       0.0002     ZZ     -24.3617
    Octopole Moments (Debye-Ang^2)
       XXX       9.1711    XXY      -3.7755    XYY      -2.3661
       YYY      -4.8917    XXZ      -0.0094    XYZ      -0.0010
       YYZ      -0.0131    XZZ      -0.9081    YZZ      -0.1873
       ZZZ      -0.0401
    Hexadecapole Moments (Debye-Ang^3)
      XXXX    -230.5609   XXXY       1.1591   XXYY     -40.4223
      XYYY       6.3371   YYYY     -44.7833   XXXZ      -0.0376
      XXYZ      -0.0010   XYYZ      -0.0135   YYYZ       0.0038
      XXZZ     -40.7804   XYZZ       0.5966   YYZZ     -11.9614
      XZZZ      -0.0423   YZZZ       0.0034   ZZZZ     -25.8049
 -----------------------------------------------------------------
 DrvMan completing analytic gradient of the correlated energy
 Correlated dipole moment
            1
    1  -0.3153457
    2  -0.7310255
    3  -0.0001432
 Energy read as -569.435780295
 Full Analytical Gradient: (in a.u., or Hartree/Bohr)
             1             2             3             4
    1    0.00002383    0.00013973   -0.00018817    0.00002462
    2    0.00000058    0.00010623   -0.00011981    0.00001300
    3    0.00001376   -0.00003233    0.00004381   -0.00002524
 Gradient time:  CPU 1.41 s  wall 1.44 s
 ----------------------------------------------------------------
             Standard Nuclear Orientation (Angstroms)
    I     Atom           X                Y                Z
 ----------------------------------------------------------------
    1      Cl      1.0292355479    -0.0719534314    -0.0000000000
    2      N      -0.7264805595     0.5954755369     0.0000000000
    3      N      -1.5906420935    -0.2454297906     0.0000000000
    4      H      -1.2701457441    -1.2271118907     0.0000000000
 ----------------------------------------------------------------
 Nuclear Repulsion Energy =    88.0450910156 hartrees
 There are       16 alpha and       16 beta electrons

                       Distance Matrix (Angstroms)
             Cl(  1)   N (  2)   N (  3)
   N (  2)  1.878297
   N (  3)  2.625615  1.205776
   H (  4)  2.573236  1.901946  1.032675

 Requested basis set is 6-311++G(d,p)
 There are 30 shells and 81 basis functions
 A cutoff of  1.0D-14 yielded    455 shell pairs
 There are      3389 function pairs (      3653 Cartesian)
 Smallest overlap matrix eigenvalue = 2.50E-04
 Guess MOs from SCF MO coefficient file

 -----------------------------------------------------------------------
  General SCF calculation program by
  Eric Jon Sundstrom, Paul Horn, Yuezhi Mao, Dmitri Zuev, Alec White,
  David Stuck, Shaama M.S., Shane Yost, Joonho Lee, David Small,
  Daniel Levine, Susi Lehtola, Hugh Burton, Evgeny Epifanovsky
 -----------------------------------------------------------------------
 Hartree-Fock
 using 6 threads for integral computing
 -------------------------------------------------------
 OpenMP Integral computing Module                
 Release: version 2.0, May 2017, Q-Chem Inc. Pleasanton 
 -------------------------------------------------------
 A restricted SCF calculation will be
 performed using DIIS
 SCF converges when DIIS error is below 1.0e-08
 ---------------------------------------
  Cycle       Energy         DIIS error
 ---------------------------------------
    1    -568.9206663027      3.32e-05  
    2    -568.9206673932      8.56e-06  
    3    -568.9206675306      4.15e-06  
    4    -568.9206675567      1.76e-06  
    5    -568.9206675644      7.69e-07  
    6    -568.9206675662      3.73e-07  
    7    -568.9206675665      9.98e-08  
    8    -568.9206675665      3.69e-08  
    9    -568.9206675665      1.23e-08  
   10    -568.9206675665      5.41e-09  Convergence criterion met
 ---------------------------------------
 SCF time:   CPU 2.63s  wall 0.00s 
 SCF   energy in the final basis set =     -568.9206675665
 Total energy in the final basis set =     -568.9206675665


 ------------------------------------------------------------------------------

   CCMAN2: suite of methods based on coupled cluster
           and equation of motion theories.

   Components:
   * libvmm-1.3-trunk
     by Evgeny Epifanovsky, Ilya Kaliman.
   * libtensor-2.5-trunk
     by Evgeny Epifanovsky, Michael Wormit, Dmitry Zuev, Sam Manzer, 
        Ilya Kaliman.
   * libcc-2.5-trunk
     by Evgeny Epifanovsky, Arik Landau, Tomasz Kus, Kirill Khistyaev, 
        Dmitry Zuev, Prashant Manohar, Xintian Feng, Anna Krylov, 
        Matthew Goldey, Alec White, Thomas Jagau, Kaushik Nanda, 
        Anastasia Gunina, Alexander Kunitsa, Joonho Lee.

   CCMAN original authors:
   Anna I. Krylov, C. David Sherrill, Steven R. Gwaltney,
   Edward F. C. Byrd (2000)
   Sergey V. Levchenko, Lyudmila V. Slipchenko, Tao Wang,
   Ana-Maria C. Cristian (2003)
   Piotr A. Pieniazek, C. Melania Oana, Evgeny Epifanovsky (2007)
   Prashant Manohar (2009)

 ------------------------------------------------------------------------------


 Allocating and initializing 63808MB of RAM...
 Calculation will run on 6 cores.


 Alpha MOs, Restricted
 -- Occupied --                  
-104.85  -15.75  -15.69  -10.58   -8.05   -8.04   -8.04   -1.45
  1 A     2 A     3 A     4 A     5 A     6 A     7 A     8 A                  
 -1.107  -0.935  -0.731  -0.650  -0.611  -0.469  -0.463  -0.434
  9 A    10 A    11 A    12 A    13 A    14 A    15 A    16 A                  
 -- Virtual --                   
  0.042   0.066   0.066   0.113   0.126   0.129   0.161   0.182
 17 A    18 A    19 A    20 A    21 A    22 A    23 A    24 A                  
  0.191   0.211   0.231   0.248   0.256   0.271   0.306   0.360
 25 A    26 A    27 A    28 A    29 A    30 A    31 A    32 A                  
  0.569   0.571   0.595   0.625   0.691   0.820   0.909   0.926
 33 A    34 A    35 A    36 A    37 A    38 A    39 A    40 A                  
  0.973   1.000   1.074   1.114   1.139   1.165   1.202   1.220
 41 A    42 A    43 A    44 A    45 A    46 A    47 A    48 A                  
  1.263   1.350   1.471   1.513   1.639   1.917   2.045   2.133
 49 A    50 A    51 A    52 A    53 A    54 A    55 A    56 A                  
  2.161   2.370   2.577   2.609   2.669   2.695   2.819   2.910
 57 A    58 A    59 A    60 A    61 A    62 A    63 A    64 A                  
  3.051   3.053   3.377   3.455   4.108   4.253   4.352   4.485
 65 A    66 A    67 A    68 A    69 A    70 A    71 A    72 A                  
  4.755   5.419  10.311  26.632  26.703  27.081  36.600  37.124
 73 A    74 A    75 A    76 A    77 A    78 A    79 A    80 A                  
219.155
 81 A                                                                          

 Beta MOs, Restricted
 -- Occupied --                  
-104.85  -15.75  -15.69  -10.58   -8.05   -8.04   -8.04   -1.45
  1 A     2 A     3 A     4 A     5 A     6 A     7 A     8 A                  
 -1.107  -0.935  -0.731  -0.650  -0.611  -0.469  -0.463  -0.434
  9 A    10 A    11 A    12 A    13 A    14 A    15 A    16 A                  
 -- Virtual --                   
  0.042   0.066   0.066   0.113   0.126   0.129   0.161   0.182
 17 A    18 A    19 A    20 A    21 A    22 A    23 A    24 A                  
  0.191   0.211   0.231   0.248   0.256   0.271   0.306   0.360
 25 A    26 A    27 A    28 A    29 A    30 A    31 A    32 A                  
  0.569   0.571   0.595   0.625   0.691   0.820   0.909   0.926
 33 A    34 A    35 A    36 A    37 A    38 A    39 A    40 A                  
  0.973   1.000   1.074   1.114   1.139   1.165   1.202   1.220
 41 A    42 A    43 A    44 A    45 A    46 A    47 A    48 A                  
  1.263   1.350   1.471   1.513   1.639   1.917   2.045   2.133
 49 A    50 A    51 A    52 A    53 A    54 A    55 A    56 A                  
  2.161   2.370   2.577   2.609   2.669   2.695   2.819   2.910
 57 A    58 A    59 A    60 A    61 A    62 A    63 A    64 A                  
  3.051   3.053   3.377   3.455   4.108   4.253   4.352   4.485
 65 A    66 A    67 A    68 A    69 A    70 A    71 A    72 A                  
  4.755   5.419  10.311  26.632  26.703  27.081  36.600  37.124
 73 A    74 A    75 A    76 A    77 A    78 A    79 A    80 A                  
219.155
 81 A                                                                          

 Occupation and symmetry of molecular orbitals

 Point group: C1 (1 irreducible representation).

                           A     All 
 -------------------------------------
 All molecular orbitals:
  - Alpha                  81    81  
  - Beta                   81    81  
 -------------------------------------
 Alpha orbitals:
  - Frozen occupied        7     7   
  - Active occupied        9     9   
  - Active virtual         65    65  
  - Frozen virtual         0     0   
 -------------------------------------
 Beta orbitals:
  - Frozen occupied        7     7   
  - Active occupied        9     9   
  - Active virtual         65    65  
  - Frozen virtual         0     0   
 -------------------------------------

 Import integrals:   CPU 0.00 s  wall 0.00 s

 Import integrals:   CPU 6.53 s  wall 2.11 s

 MP2 amplitudes:   CPU 0.05 s  wall 0.04 s

Running a double precision version
           CCSD T amplitudes will be solved using DIIS.

           Start     Size      MaxIter   EConv     TConv     
           3         7         100       1.00e-07  1.00e-05  
 ------------------------------------------------------------------------------
           Energy (a.u.)   Ediff      Tdiff       Comment
 ------------------------------------------------------------------------------
          -569.41740146                           
     1    -569.41359462   3.81e-03   6.78e-01     
     2    -569.43304271   1.94e-02   9.03e-02     
     3    -569.43251549   5.27e-04   4.15e-02     
     4    -569.43476658   2.25e-03   1.32e-02     Switched to DIIS steps.
     5    -569.43569336   9.27e-04   1.19e-02     
     6    -569.43575476   6.14e-05   2.16e-03     
     7    -569.43576841   1.37e-05   1.25e-03     
     8    -569.43577588   7.47e-06   5.68e-04     
     9    -569.43577961   3.73e-06   3.18e-04     
    10    -569.43577956   4.83e-08   7.15e-05     
    11    -569.43577943   1.31e-07   3.21e-05     
    12    -569.43577940   2.73e-08   1.56e-05     
    13    -569.43577939   1.49e-08   5.17e-06     
 ------------------------------------------------------------------------------
          -569.43577939                           CCSD T converged.

End of double precision
 SCF energy                 = -568.92066757
 MP2 energy                 = -569.41740146
 CCSD correlation energy     =   -0.51511182
 CCSD total energy           = -569.43577939

 CCSD  T1^2 = 0.0125  T2^2 = 0.2023  Leading amplitudes:

 Amplitude    Orbitals with energies
 -0.0270       15 (A) A                  ->    19 (A) A                   
              -0.4630                          0.0665                     
 -0.0270       15 (A) B                  ->    19 (A) B                   
              -0.4630                          0.0665                     
 -0.0255       11 (A) A                  ->    18 (A) A                   
              -0.7314                          0.0656                     
 -0.0255       11 (A) B                  ->    18 (A) B                   
              -0.7314                          0.0656                     

 Amplitude    Orbitals with energies
 -0.0945       13 (A) A      13 (A) B    ->    19 (A) A      19 (A) B     
              -0.6108       -0.6108            0.0665        0.0665       
  0.0945       13 (A) A      13 (A) B    ->    19 (A) B      19 (A) A     
              -0.6108       -0.6108            0.0665        0.0665       
  0.0945       13 (A) B      13 (A) A    ->    19 (A) A      19 (A) B     
              -0.6108       -0.6108            0.0665        0.0665       
 -0.0945       13 (A) B      13 (A) A    ->    19 (A) B      19 (A) A     
              -0.6108       -0.6108            0.0665        0.0665       

 Computing CCSD intemediates for later calculations in double precision
 Finished.

Running a double precision version
           CCSD Lambda amplitudes will be solved using DIIS.
           Start     Size      MaxIter   EConv     LConv     
           3         7         100       1.00e-07  1.00e-05  
 ------------------------------------------------------------------------------
            Enorm      Ldiff       Comment
 ------------------------------------------------------------------------------
     1     4.87e-02   3.74e-02     
     2     1.25e-02   4.46e-03     
     3     5.16e-03   1.73e-03     
     4     3.34e-03   1.11e-03     Switched to DIIS steps.
     5     1.32e-03   6.93e-04     
     6     7.07e-04   2.47e-04     
     7     2.58e-04   6.89e-05     
     8     9.70e-05   8.45e-06     
     9     2.78e-05   6.51e-06     
    10     1.33e-05   1.38e-06     
    11     6.26e-06   1.54e-07     
    12     3.13e-06   1.72e-07     
    13     1.37e-06   2.85e-08     
    14     5.97e-07   4.42e-08     
    15     3.12e-07   3.13e-08     
    16     1.50e-07   5.43e-09     
    17     9.05e-08   4.49e-09     
 ------------------------------------------------------------------------------
                                   CCSD Lambda converged.

 Computing density matrices in double precision...
           Orbital response amplitudes will be solved using DIIS.
           Start     Size      MaxIter   EConv     LConv     
           3         7         100       1.00e-06  1.00e-06  
 ------------------------------------------------------------------------------
            Enorm      Ldiff       Comment
 ------------------------------------------------------------------------------
     1     7.73e-02   2.30e-03     
     2     8.27e-02   3.43e-03     
     3     1.24e-01   3.45e-02     
     4     1.17e-02   5.84e-02     Switched to DIIS steps.
     5     2.39e-03   3.22e-04     
     6     1.08e-03   1.12e-04     
     7     3.36e-04   2.26e-04     
     8     6.03e-05   5.48e-05     
     9     1.66e-05   9.93e-06     
    10     8.18e-06   4.33e-07     
    11     1.51e-06   5.63e-07     
    12     5.01e-07   1.84e-07     
 ------------------------------------------------------------------------------
                                   Orbital response converged.

 Computing density matrices... Done.
 CCSD calculation:   CPU 124.11 s  wall 24.77 s

 Transferring MO TPDM to AO TPDM
 Transferring g2_o1o1o1o1
 Transferring g2_o1o1o1v1
 Transferring g2_o1o1v1v1
 Transferring g2_o1v1o1v1
 Transferring g2_o1v1v1v1
 Transferring g2_v1v1v1v1
 Adding separable TPDM
 Computing TPDM gradient
 --------------------------------------------------------
 2e gradient
  Atom          X               Y               Z
 --------------------------------------------------------
    1        -13.549753        2.619322       -0.000000  
    2         -1.096677      -12.422152        0.000000  
    3         14.851276        6.057748       -0.000001  
    4         -0.204846        3.745082        0.000001  
 --------------------------------------------------------
 --------------------------------------------------------
 Final gradient
  Atom          X               Y               Z
 --------------------------------------------------------
    1        -13.549753        2.619322       -0.000000  
    2         -1.096677      -12.422152        0.000000  
    3         14.851276        6.057748       -0.000001  
    4         -0.204846        3.745082        0.000001  
 --------------------------------------------------------
 Analytic gradient from two-electron contribution:   CPU 51.65 s  wall 12.55 s

 Total ccman2 time:   CPU 186.64 s  wall 40.92 s


 --------------------------------------------------------------

                    Orbital Energies (a.u.)
 --------------------------------------------------------------

 Alpha MOs
 -- Occupied --
******* -15.752 -15.690 -10.578  -8.046  -8.043  -8.043  -1.448
 -1.107  -0.935  -0.731  -0.650  -0.611  -0.469  -0.463  -0.434
 -- Virtual --
  0.042   0.066   0.066   0.113   0.126   0.129   0.161   0.182
  0.191   0.211   0.231   0.248   0.256   0.271   0.306   0.360
  0.569   0.571   0.595   0.625   0.691   0.820   0.909   0.926
  0.973   1.000   1.074   1.114   1.139   1.165   1.202   1.220
  1.263   1.350   1.471   1.513   1.639   1.917   2.045   2.133
  2.161   2.370   2.577   2.609   2.669   2.695   2.819   2.910
  3.051   3.053   3.377   3.455   4.108   4.253   4.352   4.485
  4.755   5.419  10.311  26.632  26.703  27.081  36.600  37.124
219.155
 --------------------------------------------------------------

          Ground-State Mulliken Net Atomic Charges

     Atom                 Charge (a.u.)
  ----------------------------------------
      1 Cl                   -0.169400
      2 N                     0.137902
      3 N                    -0.186917
      4 H                     0.218414
  ----------------------------------------
  Sum of atomic charges =    -0.000000

 -----------------------------------------------------------------
                    Cartesian Multipole Moments
 -----------------------------------------------------------------
    Charge (ESU x 10^10)
                 0.0000
    Dipole Moment (Debye)
         X      -0.7916      Y      -1.8585      Z       0.0000
       Tot       2.0201
    Quadrupole Moments (Debye-Ang)
        XX     -26.5371     XY       2.0794     YY     -23.5263
        XZ      -0.0000     YZ       0.0000     ZZ     -24.3614
    Octopole Moments (Debye-Ang^2)
       XXX       9.1945    XXY      -3.7766    XYY      -2.3632
       YYY      -4.8922    XXZ       0.0000    XYZ       0.0000
       YYZ       0.0000    XZZ      -0.9056    YZZ      -0.1880
       ZZZ       0.0000
    Hexadecapole Moments (Debye-Ang^3)
      XXXX    -230.5314   XXXY       1.1495   XXYY     -40.4169
      XYYY       6.3241   YYYY     -44.7913   XXXZ      -0.0000
      XXYZ       0.0000   XYYZ      -0.0000   YYYZ       0.0000
      XXZZ     -40.7748   XYZZ       0.5936   YYZZ     -11.9616
      XZZZ      -0.0000   YZZZ       0.0000   ZZZZ     -25.8020
 -----------------------------------------------------------------
 DrvMan completing analytic gradient of the correlated energy
 Correlated dipole moment
            1
    1  -0.3114534
    2  -0.7311854
    3   0.0000001
 Energy read as -569.435779388
 Full Analytical Gradient: (in a.u., or Hartree/Bohr)
             1             2             3             4
    1    0.00002619    0.00083514   -0.00086454    0.00000321
    2    0.00003664    0.00069915   -0.00074645    0.00001066
    3   -0.00000001    0.00000000    0.00000002   -0.00000002
 Gradient time:  CPU 1.37 s  wall 1.40 s
 ----------------------------------------------------------------
             Standard Nuclear Orientation (Angstroms)
    I     Atom           X                Y                Z
 ----------------------------------------------------------------
    1      Cl      1.0292355479    -0.0719534314    -0.0000000000
    2      N      -0.7284805595     0.5954755369     0.0000000000
    3      N      -1.5906420935    -0.2454297906     0.0000000000
    4      H      -1.2701457441    -1.2271118907     0.0000000000
 ----------------------------------------------------------------
 Nuclear Repulsion Energy =    88.0379172640 hartrees
 There are       16 alpha and       16 beta electrons

                       Distance Matrix (Angstroms)
             Cl(  1)   N (  2)   N (  3)
   N (  2)  1.880167
   N (  3)  2.625615  1.204344
   H (  4)  2.573236  1.901375  1.032675

 Requested basis set is 6-311++G(d,p)
 There are 30 shells and 81 basis functions
 A cutoff of  1.0D-14 yielded    455 shell pairs
 There are      3389 function pairs (      3653 Cartesian)
 Smallest overlap matrix eigenvalue = 2.48E-04
 Guess MOs from SCF MO coefficient file

 -----------------------------------------------------------------------
  General SCF calculation program by
  Eric Jon Sundstrom, Paul Horn, Yuezhi Mao, Dmitri Zuev, Alec White,
  David Stuck, Shaama M.S., Shane Yost, Joonho Lee, David Small,
  Daniel Levine, Susi Lehtola, Hugh Burton, Evgeny Epifanovsky
 -----------------------------------------------------------------------
 Hartree-Fock
 using 6 threads for integral computing
 -------------------------------------------------------
 OpenMP Integral computing Module                
 Release: version 2.0, May 2017, Q-Chem Inc. Pleasanton 
 -------------------------------------------------------
 A restricted SCF calculation will be
 performed using DIIS
 SCF converges when DIIS error is below 1.0e-08
 ---------------------------------------
  Cycle       Energy         DIIS error
 ---------------------------------------
    1    -568.9207692892      6.51e-05  
    2    -568.9207733159      1.65e-05  
    3    -568.9207737932      8.00e-06  
    4    -568.9207738824      3.28e-06  
    5    -568.9207739076      1.44e-06  
    6    -568.9207739137      7.15e-07  
    7    -568.9207739148      1.79e-07  
    8    -568.9207739149      6.12e-08  
    9    -568.9207739149      1.50e-08  
   10    -568.9207739149      4.52e-09  Convergence criterion met
 ---------------------------------------
 SCF time:   CPU 2.59s  wall 1.00s 
 SCF   energy in the final basis set =     -568.9207739149
 Total energy in the final basis set =     -568.9207739149


 ------------------------------------------------------------------------------

   CCMAN2: suite of methods based on coupled cluster
           and equation of motion theories.

   Components:
   * libvmm-1.3-trunk
     by Evgeny Epifanovsky, Ilya Kaliman.
   * libtensor-2.5-trunk
     by Evgeny Epifanovsky, Michael Wormit, Dmitry Zuev, Sam Manzer, 
        Ilya Kaliman.
   * libcc-2.5-trunk
     by Evgeny Epifanovsky, Arik Landau, Tomasz Kus, Kirill Khistyaev, 
        Dmitry Zuev, Prashant Manohar, Xintian Feng, Anna Krylov, 
        Matthew Goldey, Alec White, Thomas Jagau, Kaushik Nanda, 
        Anastasia Gunina, Alexander Kunitsa, Joonho Lee.

   CCMAN original authors:
   Anna I. Krylov, C. David Sherrill, Steven R. Gwaltney,
   Edward F. C. Byrd (2000)
   Sergey V. Levchenko, Lyudmila V. Slipchenko, Tao Wang,
   Ana-Maria C. Cristian (2003)
   Piotr A. Pieniazek, C. Melania Oana, Evgeny Epifanovsky (2007)
   Prashant Manohar (2009)

 ------------------------------------------------------------------------------


 Allocating and initializing 63808MB of RAM...
 Calculation will run on 6 cores.


 Alpha MOs, Restricted
 -- Occupied --                  
-104.85  -15.75  -15.69  -10.58   -8.05   -8.04   -8.04   -1.45
  1 A     2 A     3 A     4 A     5 A     6 A     7 A     8 A                  
 -1.106  -0.936  -0.732  -0.650  -0.611  -0.469  -0.463  -0.434
  9 A    10 A    11 A    12 A    13 A    14 A    15 A    16 A                  
 -- Virtual --                   
  0.041   0.065   0.067   0.113   0.126   0.129   0.161   0.182
 17 A    18 A    19 A    20 A    21 A    22 A    23 A    24 A                  
  0.191   0.210   0.231   0.248   0.256   0.270   0.306   0.360
 25 A    26 A    27 A    28 A    29 A    30 A    31 A    32 A                  
  0.569   0.572   0.595   0.626   0.691   0.819   0.908   0.926
 33 A    34 A    35 A    36 A    37 A    38 A    39 A    40 A                  
  0.973   1.000   1.074   1.115   1.140   1.165   1.203   1.219
 41 A    42 A    43 A    44 A    45 A    46 A    47 A    48 A                  
  1.263   1.351   1.471   1.514   1.639   1.917   2.045   2.132
 49 A    50 A    51 A    52 A    53 A    54 A    55 A    56 A                  
  2.161   2.370   2.578   2.609   2.669   2.696   2.819   2.909
 57 A    58 A    59 A    60 A    61 A    62 A    63 A    64 A                  
  3.051   3.054   3.379   3.455   4.108   4.253   4.352   4.486
 65 A    66 A    67 A    68 A    69 A    70 A    71 A    72 A                  
  4.756   5.417  10.312  26.632  26.704  27.081  36.599  37.130
 73 A    74 A    75 A    76 A    77 A    78 A    79 A    80 A                  
219.155
 81 A                                                                          

 Beta MOs, Restricted
 -- Occupied --                  
-104.85  -15.75  -15.69  -10.58   -8.05   -8.04   -8.04   -1.45
  1 A     2 A     3 A     4 A     5 A     6 A     7 A     8 A                  
 -1.106  -0.936  -0.732  -0.650  -0.611  -0.469  -0.463  -0.434
  9 A    10 A    11 A    12 A    13 A    14 A    15 A    16 A                  
 -- Virtual --                   
  0.041   0.065   0.067   0.113   0.126   0.129   0.161   0.182
 17 A    18 A    19 A    20 A    21 A    22 A    23 A    24 A                  
  0.191   0.210   0.231   0.248   0.256   0.270   0.306   0.360
 25 A    26 A    27 A    28 A    29 A    30 A    31 A    32 A                  
  0.569   0.572   0.595   0.626   0.691   0.819   0.908   0.926
 33 A    34 A    35 A    36 A    37 A    38 A    39 A    40 A                  
  0.973   1.000   1.074   1.115   1.140   1.165   1.203   1.219
 41 A    42 A    43 A    44 A    45 A    46 A    47 A    48 A                  
  1.263   1.351   1.471   1.514   1.639   1.917   2.045   2.132
 49 A    50 A    51 A    52 A    53 A    54 A    55 A    56 A                  
  2.161   2.370   2.578   2.609   2.669   2.696   2.819   2.909
 57 A    58 A    59 A    60 A    61 A    62 A    63 A    64 A                  
  3.051   3.054   3.379   3.455   4.108   4.253   4.352   4.486
 65 A    66 A    67 A    68 A    69 A    70 A    71 A    72 A                  
  4.756   5.417  10.312  26.632  26.704  27.081  36.599  37.130
 73 A    74 A    75 A    76 A    77 A    78 A    79 A    80 A                  
219.155
 81 A                                                                          

 Occupation and symmetry of molecular orbitals

 Point group: C1 (1 irreducible representation).

                           A     All 
 -------------------------------------
 All molecular orbitals:
  - Alpha                  81    81  
  - Beta                   81    81  
 -------------------------------------
 Alpha orbitals:
  - Frozen occupied        7     7   
  - Active occupied        9     9   
  - Active virtual         65    65  
  - Frozen virtual         0     0   
 -------------------------------------
 Beta orbitals:
  - Frozen occupied        7     7   
  - Active occupied        9     9   
  - Active virtual         65    65  
  - Frozen virtual         0     0   
 -------------------------------------

 Import integrals:   CPU 0.00 s  wall 0.00 s

 Import integrals:   CPU 7.90 s  wall 3.06 s

 MP2 amplitudes:   CPU 0.06 s  wall 0.05 s

Running a double precision version
           CCSD T amplitudes will be solved using DIIS.

           Start     Size      MaxIter   EConv     TConv     
           3         7         100       1.00e-07  1.00e-05  
 ------------------------------------------------------------------------------
           Energy (a.u.)   Ediff      Tdiff       Comment
 ------------------------------------------------------------------------------
          -569.41740199                           
     1    -569.41361387   3.79e-03   6.78e-01     
     2    -569.43304638   1.94e-02   9.02e-02     
     3    -569.43251881   5.28e-04   4.15e-02     
     4    -569.43476826   2.25e-03   1.32e-02     Switched to DIIS steps.
     5    -569.43569416   9.26e-04   1.19e-02     
     6    -569.43575539   6.12e-05   2.15e-03     
     7    -569.43576896   1.36e-05   1.25e-03     
     8    -569.43577640   7.43e-06   5.67e-04     
     9    -569.43578014   3.74e-06   3.19e-04     
    10    -569.43578009   4.86e-08   7.17e-05     
    11    -569.43577996   1.30e-07   3.23e-05     
    12    -569.43577993   2.78e-08   1.57e-05     
    13    -569.43577991   1.53e-08   5.23e-06     
 ------------------------------------------------------------------------------
          -569.43577991                           CCSD T converged.

End of double precision
 SCF energy                 = -568.92077391
 MP2 energy                 = -569.41740199
 CCSD correlation energy     =   -0.51500600
 CCSD total energy           = -569.43577991

 CCSD  T1^2 = 0.0125  T2^2 = 0.2022  Leading amplitudes:

 Amplitude    Orbitals with energies
 -0.0269       15 (A) A                  ->    19 (A) A                   
              -0.4628                          0.0667                     
 -0.0269       15 (A) B                  ->    19 (A) B                   
              -0.4628                          0.0667                     
 -0.0257       11 (A) A                  ->    18 (A) A                   
              -0.7316                          0.0654                     
 -0.0257       11 (A) B                  ->    18 (A) B                   
              -0.7316                          0.0654                     

 Amplitude    Orbitals with energies
 -0.0944       13 (A) A      13 (A) B    ->    19 (A) A      19 (A) B     
              -0.6115       -0.6115            0.0667        0.0667       
  0.0944       13 (A) A      13 (A) B    ->    19 (A) B      19 (A) A     
              -0.6115       -0.6115            0.0667        0.0667       
  0.0944       13 (A) B      13 (A) A    ->    19 (A) A      19 (A) B     
              -0.6115       -0.6115            0.0667        0.0667       
 -0.0944       13 (A) B      13 (A) A    ->    19 (A) B      19 (A) A     
              -0.6115       -0.6115            0.0667        0.0667       

 Computing CCSD intemediates for later calculations in double precision
 Finished.

Running a double precision version
           CCSD Lambda amplitudes will be solved using DIIS.
           Start     Size      MaxIter   EConv     LConv     
           3         7         100       1.00e-07  1.00e-05  
 ------------------------------------------------------------------------------
            Enorm      Ldiff       Comment
 ------------------------------------------------------------------------------
     1     4.87e-02   3.74e-02     
     2     1.25e-02   4.46e-03     
     3     5.16e-03   1.73e-03     
     4     3.34e-03   1.11e-03     Switched to DIIS steps.
     5     1.32e-03   6.92e-04     
     6     7.08e-04   2.46e-04     
     7     2.59e-04   6.88e-05     
     8     9.76e-05   8.50e-06     
     9     2.80e-05   6.55e-06     
    10     1.35e-05   1.37e-06     
    11     6.36e-06   1.52e-07     
    12     3.18e-06   1.80e-07     
    13     1.39e-06   2.55e-08     
    14     6.04e-07   4.52e-08     
    15     3.15e-07   3.13e-08     
    16     1.52e-07   5.58e-09     
    17     9.19e-08   4.57e-09     
 ------------------------------------------------------------------------------
                                   CCSD Lambda converged.

 Computing density matrices in double precision...
           Orbital response amplitudes will be solved using DIIS.
           Start     Size      MaxIter   EConv     LConv     
           3         7         100       1.00e-06  1.00e-06  
 ------------------------------------------------------------------------------
            Enorm      Ldiff       Comment
 ------------------------------------------------------------------------------
     1     7.74e-02   2.38e-03     
     2     8.28e-02   3.44e-03     
     3     1.24e-01   3.46e-02     
     4     1.17e-02   5.85e-02     Switched to DIIS steps.
     5     2.39e-03   3.05e-04     
     6     1.08e-03   1.12e-04     
     7     3.36e-04   2.28e-04     
     8     5.99e-05   5.51e-05     
     9     1.65e-05   9.94e-06     
    10     8.15e-06   4.27e-07     
    11     1.50e-06   5.69e-07     
    12     5.01e-07   1.85e-07     
 ------------------------------------------------------------------------------
                                   Orbital response converged.

 Computing density matrices... Done.
 CCSD calculation:   CPU 123.29 s  wall 24.58 s

 Transferring MO TPDM to AO TPDM
 Transferring g2_o1o1o1o1
 Transferring g2_o1o1o1v1
 Transferring g2_o1o1v1v1
 Transferring g2_o1v1o1v1
 Transferring g2_o1v1v1v1
 Transferring g2_v1v1v1v1
 Adding separable TPDM
 Computing TPDM gradient
 --------------------------------------------------------
 2e gradient
  Atom          X               Y               Z
 --------------------------------------------------------
    1        -13.532503        2.608654       -0.000000  
    2         -1.118718      -12.439422        0.000000  
    3         14.858566        6.082813       -0.000000  
    4         -0.207345        3.747955        0.000000  
 --------------------------------------------------------
 --------------------------------------------------------
 Final gradient
  Atom          X               Y               Z
 --------------------------------------------------------
    1        -13.532503        2.608654       -0.000000  
    2         -1.118718      -12.439422        0.000000  
    3         14.858566        6.082813       -0.000000  
    4         -0.207345        3.747955        0.000000  
 --------------------------------------------------------
 Analytic gradient from two-electron contribution:   CPU 55.20 s  wall 14.11 s

 Total ccman2 time:   CPU 192.40 s  wall 44.03 s


 --------------------------------------------------------------

                    Orbital Energies (a.u.)
 --------------------------------------------------------------

 Alpha MOs
 -- Occupied --
******* -15.752 -15.690 -10.578  -8.046  -8.042  -8.042  -1.449
 -1.106  -0.936  -0.732  -0.650  -0.611  -0.469  -0.463  -0.434
 -- Virtual --
  0.041   0.065   0.067   0.113   0.126   0.129   0.161   0.182
  0.191   0.210   0.231   0.248   0.256   0.270   0.306   0.360
  0.569   0.572   0.595   0.626   0.691   0.819   0.908   0.926
  0.973   1.000   1.074   1.115   1.140   1.165   1.203   1.219
  1.263   1.351   1.471   1.514   1.639   1.917   2.045   2.132
  2.161   2.370   2.578   2.609   2.669   2.696   2.819   2.909
  3.051   3.054   3.379   3.455   4.108   4.253   4.352   4.486
  4.756   5.417  10.312  26.632  26.704  27.081  36.599  37.130
219.155
 --------------------------------------------------------------

          Ground-State Mulliken Net Atomic Charges

     Atom                 Charge (a.u.)
  ----------------------------------------
      1 Cl                   -0.170841
      2 N                     0.138587
      3 N                    -0.186707
      4 H                     0.218961
  ----------------------------------------
  Sum of atomic charges =     0.000000

 -----------------------------------------------------------------
                    Cartesian Multipole Moments
 -----------------------------------------------------------------
    Charge (ESU x 10^10)
                 0.0000
    Dipole Moment (Debye)
         X      -0.8114      Y      -1.8577      Z       0.0000
       Tot       2.0272
    Quadrupole Moments (Debye-Ang)
        XX     -26.5303     XY       2.0803     YY     -23.5207
        XZ      -0.0000     YZ       0.0000     ZZ     -24.3621
    Octopole Moments (Debye-Ang^2)
       XXX       9.1476    XXY      -3.7744    XYY      -2.3691
       YYY      -4.8912    XXZ       0.0000    XYZ       0.0000
       YYZ       0.0000    XZZ      -0.9107    YZZ      -0.1865
       ZZZ       0.0000
    Hexadecapole Moments (Debye-Ang^3)
      XXXX    -230.5904   XXXY       1.1687   XXYY     -40.4277
      XYYY       6.3501   YYYY     -44.7754   XXXZ      -0.0000
      XXYZ       0.0000   XYYZ      -0.0000   YYYZ       0.0000
      XXZZ     -40.7861   XYZZ       0.5995   YYZZ     -11.9612
      XZZZ      -0.0000   YZZZ       0.0000   ZZZZ     -25.8077
 -----------------------------------------------------------------
 DrvMan completing analytic gradient of the correlated energy
 Correlated dipole moment
            1
    1  -0.3192462
    2  -0.7308666
    3   0.0000000
 Energy read as -569.435779914
 Full Analytical Gradient: (in a.u., or Hartree/Bohr)
             1             2             3             4
    1    0.00002077   -0.00055723    0.00049040    0.00004607
    2   -0.00003515   -0.00049076    0.00051047    0.00001545
    3   -0.00000000    0.00000000    0.00000000   -0.00000000
 Gradient time:  CPU 1.44 s  wall 1.46 s
 ----------------------------------------------------------------
             Standard Nuclear Orientation (Angstroms)
    I     Atom           X                Y                Z
 ----------------------------------------------------------------
    1      Cl      1.0292355479    -0.0719534314    -0.0000000000
    2      N      -0.7274805595     0.5964755369     0.0000000000
    3      N      -1.5906420935    -0.2454297906     0.0000000000
    4      H      -1.2701457441    -1.2271118907     0.0000000000
 ----------------------------------------------------------------
 Nuclear Repulsion Energy =    88.0217188312 hartrees
 There are       16 alpha and       16 beta electrons

                       Distance Matrix (Angstroms)
             Cl(  1)   N (  2)   N (  3)
   N (  2)  1.879587
   N (  3)  2.625615  1.205758
   H (  4)  2.573236  1.902618  1.032675

 Requested basis set is 6-311++G(d,p)
 There are 30 shells and 81 basis functions
 A cutoff of  1.0D-14 yielded    455 shell pairs
 There are      3389 function pairs (      3653 Cartesian)
 Smallest overlap matrix eigenvalue = 2.50E-04
 Guess MOs from SCF MO coefficient file

 -----------------------------------------------------------------------
  General SCF calculation program by
  Eric Jon Sundstrom, Paul Horn, Yuezhi Mao, Dmitri Zuev, Alec White,
  David Stuck, Shaama M.S., Shane Yost, Joonho Lee, David Small,
  Daniel Levine, Susi Lehtola, Hugh Burton, Evgeny Epifanovsky
 -----------------------------------------------------------------------
 Hartree-Fock
 using 6 threads for integral computing
 -------------------------------------------------------
 OpenMP Integral computing Module                
 Release: version 2.0, May 2017, Q-Chem Inc. Pleasanton 
 -------------------------------------------------------
 A restricted SCF calculation will be
 performed using DIIS
 SCF converges when DIIS error is below 1.0e-08
 ---------------------------------------
  Cycle       Energy         DIIS error
 ---------------------------------------
    1    -568.9206310529      5.03e-05  
    2    -568.9206330302      1.28e-05  
    3    -568.9206332608      6.64e-06  
    4    -568.9206333170      1.99e-06  
    5    -568.9206333307      1.05e-06  
    6    -568.9206333337      3.50e-07  
    7    -568.9206333341      2.12e-07  
    8    -568.9206333341      3.70e-08  
    9    -568.9206333341      1.01e-08  
   10    -568.9206333341      2.34e-09  Convergence criterion met
 ---------------------------------------
 SCF time:   CPU 2.63s  wall 1.00s 
 SCF   energy in the final basis set =     -568.9206333341
 Total energy in the final basis set =     -568.9206333341


 ------------------------------------------------------------------------------

   CCMAN2: suite of methods based on coupled cluster
           and equation of motion theories.

   Components:
   * libvmm-1.3-trunk
     by Evgeny Epifanovsky, Ilya Kaliman.
   * libtensor-2.5-trunk
     by Evgeny Epifanovsky, Michael Wormit, Dmitry Zuev, Sam Manzer, 
        Ilya Kaliman.
   * libcc-2.5-trunk
     by Evgeny Epifanovsky, Arik Landau, Tomasz Kus, Kirill Khistyaev, 
        Dmitry Zuev, Prashant Manohar, Xintian Feng, Anna Krylov, 
        Matthew Goldey, Alec White, Thomas Jagau, Kaushik Nanda, 
        Anastasia Gunina, Alexander Kunitsa, Joonho Lee.

   CCMAN original authors:
   Anna I. Krylov, C. David Sherrill, Steven R. Gwaltney,
   Edward F. C. Byrd (2000)
   Sergey V. Levchenko, Lyudmila V. Slipchenko, Tao Wang,
   Ana-Maria C. Cristian (2003)
   Piotr A. Pieniazek, C. Melania Oana, Evgeny Epifanovsky (2007)
   Prashant Manohar (2009)

 ------------------------------------------------------------------------------


 Allocating and initializing 63808MB of RAM...
 Calculation will run on 6 cores.


 Alpha MOs, Restricted
 -- Occupied --                  
-104.85  -15.75  -15.69  -10.58   -8.05   -8.04   -8.04   -1.45
  1 A     2 A     3 A     4 A     5 A     6 A     7 A     8 A                  
 -1.106  -0.936  -0.731  -0.650  -0.611  -0.469  -0.463  -0.434
  9 A    10 A    11 A    12 A    13 A    14 A    15 A    16 A                  
 -- Virtual --                   
  0.042   0.065   0.066   0.113   0.126   0.129   0.161   0.182
 17 A    18 A    19 A    20 A    21 A    22 A    23 A    24 A                  
  0.191   0.211   0.231   0.248   0.256   0.271   0.306   0.360
 25 A    26 A    27 A    28 A    29 A    30 A    31 A    32 A                  
  0.569   0.572   0.595   0.625   0.691   0.820   0.909   0.926
 33 A    34 A    35 A    36 A    37 A    38 A    39 A    40 A                  
  0.973   0.999   1.074   1.114   1.140   1.165   1.202   1.219
 41 A    42 A    43 A    44 A    45 A    46 A    47 A    48 A                  
  1.263   1.350   1.471   1.514   1.640   1.917   2.045   2.132
 49 A    50 A    51 A    52 A    53 A    54 A    55 A    56 A                  
  2.161   2.370   2.577   2.609   2.669   2.695   2.819   2.909
 57 A    58 A    59 A    60 A    61 A    62 A    63 A    64 A                  
  3.051   3.053   3.377   3.454   4.108   4.253   4.351   4.485
 65 A    66 A    67 A    68 A    69 A    70 A    71 A    72 A                  
  4.755   5.419  10.311  26.632  26.703  27.081  36.600  37.124
 73 A    74 A    75 A    76 A    77 A    78 A    79 A    80 A                  
219.155
 81 A                                                                          

 Beta MOs, Restricted
 -- Occupied --                  
-104.85  -15.75  -15.69  -10.58   -8.05   -8.04   -8.04   -1.45
  1 A     2 A     3 A     4 A     5 A     6 A     7 A     8 A                  
 -1.106  -0.936  -0.731  -0.650  -0.611  -0.469  -0.463  -0.434
  9 A    10 A    11 A    12 A    13 A    14 A    15 A    16 A                  
 -- Virtual --                   
  0.042   0.065   0.066   0.113   0.126   0.129   0.161   0.182
 17 A    18 A    19 A    20 A    21 A    22 A    23 A    24 A                  
  0.191   0.211   0.231   0.248   0.256   0.271   0.306   0.360
 25 A    26 A    27 A    28 A    29 A    30 A    31 A    32 A                  
  0.569   0.572   0.595   0.625   0.691   0.820   0.909   0.926
 33 A    34 A    35 A    36 A    37 A    38 A    39 A    40 A                  
  0.973   0.999   1.074   1.114   1.140   1.165   1.202   1.219
 41 A    42 A    43 A    44 A    45 A    46 A    47 A    48 A                  
  1.263   1.350   1.471   1.514   1.640   1.917   2.045   2.132
 49 A    50 A    51 A    52 A    53 A    54 A    55 A    56 A                  
  2.161   2.370   2.577   2.609   2.669   2.695   2.819   2.909
 57 A    58 A    59 A    60 A    61 A    62 A    63 A    64 A                  
  3.051   3.053   3.377   3.454   4.108   4.253   4.351   4.485
 65 A    66 A    67 A    68 A    69 A    70 A    71 A    72 A                  
  4.755   5.419  10.311  26.632  26.703  27.081  36.600  37.124
 73 A    74 A    75 A    76 A    77 A    78 A    79 A    80 A                  
219.155
 81 A                                                                          

 Occupation and symmetry of molecular orbitals

 Point group: C1 (1 irreducible representation).

                           A     All 
 -------------------------------------
 All molecular orbitals:
  - Alpha                  81    81  
  - Beta                   81    81  
 -------------------------------------
 Alpha orbitals:
  - Frozen occupied        7     7   
  - Active occupied        9     9   
  - Active virtual         65    65  
  - Frozen virtual         0     0   
 -------------------------------------
 Beta orbitals:
  - Frozen occupied        7     7   
  - Active occupied        9     9   
  - Active virtual         65    65  
  - Frozen virtual         0     0   
 -------------------------------------

 Import integrals:   CPU 0.00 s  wall 0.00 s

 Import integrals:   CPU 7.46 s  wall 2.30 s

 MP2 amplitudes:   CPU 0.03 s  wall 0.03 s

Running a double precision version
           CCSD T amplitudes will be solved using DIIS.

           Start     Size      MaxIter   EConv     TConv     
           3         7         100       1.00e-07  1.00e-05  
 ------------------------------------------------------------------------------
           Energy (a.u.)   Ediff      Tdiff       Comment
 ------------------------------------------------------------------------------
          -569.41741117                           
     1    -569.41357707   3.83e-03   6.78e-01     
     2    -569.43304352   1.95e-02   9.03e-02     
     3    -569.43251056   5.33e-04   4.15e-02     
     4    -569.43476484   2.25e-03   1.32e-02     Switched to DIIS steps.
     5    -569.43569287   9.28e-04   1.19e-02     
     6    -569.43575438   6.15e-05   2.16e-03     
     7    -569.43576805   1.37e-05   1.25e-03     
     8    -569.43577553   7.48e-06   5.68e-04     
     9    -569.43577928   3.76e-06   3.19e-04     
    10    -569.43577923   4.94e-08   7.18e-05     
    11    -569.43577910   1.30e-07   3.22e-05     
    12    -569.43577908   2.76e-08   1.57e-05     
    13    -569.43577906   1.47e-08   5.23e-06     
 ------------------------------------------------------------------------------
          -569.43577906                           CCSD T converged.

End of double precision
 SCF energy                 = -568.92063333
 MP2 energy                 = -569.41741117
 CCSD correlation energy     =   -0.51514573
 CCSD total energy           = -569.43577906

 CCSD  T1^2 = 0.0125  T2^2 = 0.2023  Leading amplitudes:

 Amplitude    Orbitals with energies
 -0.0269       15 (A) A                  ->    19 (A) A                   
              -0.4629                          0.0664                     
 -0.0269       15 (A) B                  ->    19 (A) B                   
              -0.4629                          0.0664                     
 -0.0256       11 (A) A                  ->    18 (A) A                   
              -0.7313                          0.0654                     
 -0.0256       11 (A) B                  ->    18 (A) B                   
              -0.7313                          0.0654                     

 Amplitude    Orbitals with energies
 -0.0946       13 (A) A      13 (A) B    ->    19 (A) A      19 (A) B     
              -0.6109       -0.6109            0.0664        0.0664       
  0.0946       13 (A) A      13 (A) B    ->    19 (A) B      19 (A) A     
              -0.6109       -0.6109            0.0664        0.0664       
  0.0946       13 (A) B      13 (A) A    ->    19 (A) A      19 (A) B     
              -0.6109       -0.6109            0.0664        0.0664       
 -0.0946       13 (A) B      13 (A) A    ->    19 (A) B      19 (A) A     
              -0.6109       -0.6109            0.0664        0.0664       

 Computing CCSD intemediates for later calculations in double precision
 Finished.

Running a double precision version
           CCSD Lambda amplitudes will be solved using DIIS.
           Start     Size      MaxIter   EConv     LConv     
           3         7         100       1.00e-07  1.00e-05  
 ------------------------------------------------------------------------------
            Enorm      Ldiff       Comment
 ------------------------------------------------------------------------------
     1     4.88e-02   3.74e-02     
     2     1.25e-02   4.46e-03     
     3     5.17e-03   1.73e-03     
     4     3.34e-03   1.12e-03     Switched to DIIS steps.
     5     1.33e-03   6.94e-04     
     6     7.09e-04   2.48e-04     
     7     2.59e-04   6.92e-05     
     8     9.77e-05   8.47e-06     
     9     2.80e-05   6.55e-06     
    10     1.35e-05   1.38e-06     
    11     6.35e-06   1.54e-07     
    12     3.18e-06   1.78e-07     
    13     1.39e-06   2.64e-08     
    14     6.04e-07   4.55e-08     
    15     3.15e-07   3.16e-08     
    16     1.52e-07   5.63e-09     
    17     9.20e-08   4.64e-09     
 ------------------------------------------------------------------------------
                                   CCSD Lambda converged.

 Computing density matrices in double precision...
           Orbital response amplitudes will be solved using DIIS.
           Start     Size      MaxIter   EConv     LConv     
           3         7         100       1.00e-06  1.00e-06  
 ------------------------------------------------------------------------------
            Enorm      Ldiff       Comment
 ------------------------------------------------------------------------------
     1     7.74e-02   2.38e-03     
     2     8.30e-02   3.50e-03     
     3     1.24e-01   3.47e-02     
     4     1.17e-02   5.87e-02     Switched to DIIS steps.
     5     2.40e-03   3.20e-04     
     6     1.08e-03   1.13e-04     
     7     3.38e-04   2.27e-04     
     8     6.07e-05   5.50e-05     
     9     1.67e-05   1.00e-05     
    10     8.25e-06   4.39e-07     
    11     1.52e-06   5.70e-07     
    12     5.05e-07   1.86e-07     
 ------------------------------------------------------------------------------
                                   Orbital response converged.

 Computing density matrices... Done.
 CCSD calculation:   CPU 121.92 s  wall 24.26 s

 Transferring MO TPDM to AO TPDM
 Transferring g2_o1o1o1o1
 Transferring g2_o1o1o1v1
 Transferring g2_o1o1v1v1
 Transferring g2_o1v1o1v1
 Transferring g2_o1v1v1v1
 Transferring g2_v1v1v1v1
 Adding separable TPDM
 Computing TPDM gradient
 --------------------------------------------------------
 2e gradient
  Atom          X               Y               Z
 --------------------------------------------------------
    1        -13.538122        2.618925       -0.000000  
    2         -1.097920      -12.437574        0.000000  
    3         14.841319        6.071976       -0.000000  
    4         -0.205276        3.746673        0.000000  
 --------------------------------------------------------
 --------------------------------------------------------
 Final gradient
  Atom          X               Y               Z
 --------------------------------------------------------
    1        -13.538122        2.618925       -0.000000  
    2         -1.097920      -12.437574        0.000000  
    3         14.841319        6.071976       -0.000000  
    4         -0.205276        3.746673        0.000000  
 --------------------------------------------------------
 Analytic gradient from two-electron contribution:   CPU 51.96 s  wall 13.04 s

 Total ccman2 time:   CPU 185.15 s  wall 41.08 s


 --------------------------------------------------------------

                    Orbital Energies (a.u.)
 --------------------------------------------------------------

 Alpha MOs
 -- Occupied --
******* -15.752 -15.690 -10.578  -8.046  -8.043  -8.043  -1.448
 -1.106  -0.936  -0.731  -0.650  -0.611  -0.469  -0.463  -0.434
 -- Virtual --
  0.042   0.065   0.066   0.113   0.126   0.129   0.161   0.182
  0.191   0.211   0.231   0.248   0.256   0.271   0.306   0.360
  0.569   0.572   0.595   0.625   0.691   0.820   0.909   0.926
  0.973   0.999   1.074   1.114   1.140   1.165   1.202   1.219
  1.263   1.350   1.471   1.514   1.640   1.917   2.045   2.132
  2.161   2.370   2.577   2.609   2.669   2.695   2.819   2.909
  3.051   3.053   3.377   3.454   4.108   4.253   4.351   4.485
  4.755   5.419  10.311  26.632  26.703  27.081  36.600  37.124
219.155
 --------------------------------------------------------------

          Ground-State Mulliken Net Atomic Charges

     Atom                 Charge (a.u.)
  ----------------------------------------
      1 Cl                   -0.170045
      2 N                     0.138258
      3 N                    -0.187025
      4 H                     0.218812
  ----------------------------------------
  Sum of atomic charges =    -0.000000

 -----------------------------------------------------------------
                    Cartesian Multipole Moments
 -----------------------------------------------------------------
    Charge (ESU x 10^10)
                -0.0000
    Dipole Moment (Debye)
         X      -0.7999      Y      -1.8579      Z       0.0000
       Tot       2.0227
    Quadrupole Moments (Debye-Ang)
        XX     -26.5383     XY       2.0786     YY     -23.5220
        XZ      -0.0000     YZ       0.0000     ZZ     -24.3638
    Octopole Moments (Debye-Ang^2)
       XXX       9.1849    XXY      -3.7851    XYY      -2.3645
       YYY      -4.9122    XXZ       0.0000    XYZ       0.0000
       YYZ       0.0000    XZZ      -0.9054    YZZ      -0.1930
       ZZZ       0.0000
    Hexadecapole Moments (Debye-Ang^3)
      XXXX    -230.6053   XXXY       1.1659   XXYY     -40.4258
      XYYY       6.3507   YYYY     -44.8171   XXXZ      -0.0000
      XXYZ       0.0000   XYYZ      -0.0000   YYYZ       0.0000
      XXZZ     -40.7852   XYZZ       0.6002   YYZZ     -11.9675
      XZZZ      -0.0000   YZZZ       0.0000   ZZZZ     -25.8085
 -----------------------------------------------------------------
 DrvMan completing analytic gradient of the correlated energy
 Correlated dipole moment
            1
    1  -0.3147078
    2  -0.7309399
    3   0.0000000
 Energy read as -569.435779062
 Full Analytical Gradient: (in a.u., or Hartree/Bohr)
             1             2             3             4
    1    0.00010906    0.00073263   -0.00077329   -0.00006840
    2   -0.00012393    0.00121447   -0.00102560   -0.00006494
    3   -0.00000000    0.00000000    0.00000000   -0.00000000
 Gradient time:  CPU 1.45 s  wall 1.46 s
 ----------------------------------------------------------------
             Standard Nuclear Orientation (Angstroms)
    I     Atom           X                Y                Z
 ----------------------------------------------------------------
    1      Cl      1.0292355479    -0.0719534314    -0.0000000000
    2      N      -0.7274805595     0.5944755369     0.0000000000
    3      N      -1.5906420935    -0.2454297906     0.0000000000
    4      H      -1.2701457441    -1.2271118907     0.0000000000
 ----------------------------------------------------------------
 Nuclear Repulsion Energy =    88.0612683555 hartrees
 There are       16 alpha and       16 beta electrons

                       Distance Matrix (Angstroms)
             Cl(  1)   N (  2)   N (  3)
   N (  2)  1.878877
   N (  3)  2.625615  1.204362
   H (  4)  2.573236  1.900702  1.032675

 Requested basis set is 6-311++G(d,p)
 There are 30 shells and 81 basis functions
 A cutoff of  1.0D-14 yielded    455 shell pairs
 There are      3389 function pairs (      3653 Cartesian)
 Smallest overlap matrix eigenvalue = 2.48E-04
 Guess MOs from SCF MO coefficient file

 -----------------------------------------------------------------------
  General SCF calculation program by
  Eric Jon Sundstrom, Paul Horn, Yuezhi Mao, Dmitri Zuev, Alec White,
  David Stuck, Shaama M.S., Shane Yost, Joonho Lee, David Small,
  Daniel Levine, Susi Lehtola, Hugh Burton, Evgeny Epifanovsky
 -----------------------------------------------------------------------
 Hartree-Fock
 using 6 threads for integral computing
 -------------------------------------------------------
 OpenMP Integral computing Module                
 Release: version 2.0, May 2017, Q-Chem Inc. Pleasanton 
 -------------------------------------------------------
 A restricted SCF calculation will be
 performed using DIIS
 SCF converges when DIIS error is below 1.0e-08
 ---------------------------------------
  Cycle       Energy         DIIS error
 ---------------------------------------
    1    -568.9208042702      5.64e-05  
    2    -568.9208067791      1.59e-05  
    3    -568.9208070613      8.47e-06  
    4    -568.9208071386      2.39e-06  
    5    -568.9208071530      1.44e-06  
    6    -568.9208071570      5.18e-07  
    7    -568.9208071580      1.94e-07  
    8    -568.9208071580      3.46e-08  
    9    -568.9208071581      9.13e-09  Convergence criterion met
 ---------------------------------------
 SCF time:   CPU 2.34s  wall 0.00s 
 SCF   energy in the final basis set =     -568.9208071581
 Total energy in the final basis set =     -568.9208071581


 ------------------------------------------------------------------------------

   CCMAN2: suite of methods based on coupled cluster
           and equation of motion theories.

   Components:
   * libvmm-1.3-trunk
     by Evgeny Epifanovsky, Ilya Kaliman.
   * libtensor-2.5-trunk
     by Evgeny Epifanovsky, Michael Wormit, Dmitry Zuev, Sam Manzer, 
        Ilya Kaliman.
   * libcc-2.5-trunk
     by Evgeny Epifanovsky, Arik Landau, Tomasz Kus, Kirill Khistyaev, 
        Dmitry Zuev, Prashant Manohar, Xintian Feng, Anna Krylov, 
        Matthew Goldey, Alec White, Thomas Jagau, Kaushik Nanda, 
        Anastasia Gunina, Alexander Kunitsa, Joonho Lee.

   CCMAN original authors:
   Anna I. Krylov, C. David Sherrill, Steven R. Gwaltney,
   Edward F. C. Byrd (2000)
   Sergey V. Levchenko, Lyudmila V. Slipchenko, Tao Wang,
   Ana-Maria C. Cristian (2003)
   Piotr A. Pieniazek, C. Melania Oana, Evgeny Epifanovsky (2007)
   Prashant Manohar (2009)

 ------------------------------------------------------------------------------


 Allocating and initializing 63808MB of RAM...
 Calculation will run on 6 cores.


 Alpha MOs, Restricted
 -- Occupied --                  
-104.85  -15.75  -15.69  -10.58   -8.05   -8.04   -8.04   -1.45
  1 A     2 A     3 A     4 A     5 A     6 A     7 A     8 A                  
 -1.107  -0.935  -0.732  -0.650  -0.611  -0.469  -0.463  -0.434
  9 A    10 A    11 A    12 A    13 A    14 A    15 A    16 A                  
 -- Virtual --                   
  0.042   0.066   0.067   0.113   0.126   0.129   0.161   0.182
 17 A    18 A    19 A    20 A    21 A    22 A    23 A    24 A                  
  0.191   0.211   0.231   0.248   0.256   0.271   0.306   0.360
 25 A    26 A    27 A    28 A    29 A    30 A    31 A    32 A                  
  0.569   0.572   0.595   0.626   0.691   0.819   0.908   0.926
 33 A    34 A    35 A    36 A    37 A    38 A    39 A    40 A                  
  0.973   1.000   1.075   1.115   1.140   1.165   1.203   1.219
 41 A    42 A    43 A    44 A    45 A    46 A    47 A    48 A                  
  1.263   1.351   1.471   1.514   1.639   1.917   2.045   2.132
 49 A    50 A    51 A    52 A    53 A    54 A    55 A    56 A                  
  2.161   2.370   2.578   2.609   2.669   2.696   2.820   2.909
 57 A    58 A    59 A    60 A    61 A    62 A    63 A    64 A                  
  3.052   3.054   3.379   3.456   4.109   4.253   4.352   4.487
 65 A    66 A    67 A    68 A    69 A    70 A    71 A    72 A                  
  4.756   5.418  10.312  26.632  26.704  27.081  36.599  37.130
 73 A    74 A    75 A    76 A    77 A    78 A    79 A    80 A                  
219.155
 81 A                                                                          

 Beta MOs, Restricted
 -- Occupied --                  
-104.85  -15.75  -15.69  -10.58   -8.05   -8.04   -8.04   -1.45
  1 A     2 A     3 A     4 A     5 A     6 A     7 A     8 A                  
 -1.107  -0.935  -0.732  -0.650  -0.611  -0.469  -0.463  -0.434
  9 A    10 A    11 A    12 A    13 A    14 A    15 A    16 A                  
 -- Virtual --                   
  0.042   0.066   0.067   0.113   0.126   0.129   0.161   0.182
 17 A    18 A    19 A    20 A    21 A    22 A    23 A    24 A                  
  0.191   0.211   0.231   0.248   0.256   0.271   0.306   0.360
 25 A    26 A    27 A    28 A    29 A    30 A    31 A    32 A                  
  0.569   0.572   0.595   0.626   0.691   0.819   0.908   0.926
 33 A    34 A    35 A    36 A    37 A    38 A    39 A    40 A                  
  0.973   1.000   1.075   1.115   1.140   1.165   1.203   1.219
 41 A    42 A    43 A    44 A    45 A    46 A    47 A    48 A                  
  1.263   1.351   1.471   1.514   1.639   1.917   2.045   2.132
 49 A    50 A    51 A    52 A    53 A    54 A    55 A    56 A                  
  2.161   2.370   2.578   2.609   2.669   2.696   2.820   2.909
 57 A    58 A    59 A    60 A    61 A    62 A    63 A    64 A                  
  3.052   3.054   3.379   3.456   4.109   4.253   4.352   4.487
 65 A    66 A    67 A    68 A    69 A    70 A    71 A    72 A                  
  4.756   5.418  10.312  26.632  26.704  27.081  36.599  37.130
 73 A    74 A    75 A    76 A    77 A    78 A    79 A    80 A                  
219.155
 81 A                                                                          

 Occupation and symmetry of molecular orbitals

 Point group: C1 (1 irreducible representation).

                           A     All 
 -------------------------------------
 All molecular orbitals:
  - Alpha                  81    81  
  - Beta                   81    81  
 -------------------------------------
 Alpha orbitals:
  - Frozen occupied        7     7   
  - Active occupied        9     9   
  - Active virtual         65    65  
  - Frozen virtual         0     0   
 -------------------------------------
 Beta orbitals:
  - Frozen occupied        7     7   
  - Active occupied        9     9   
  - Active virtual         65    65  
  - Frozen virtual         0     0   
 -------------------------------------

 Import integrals:   CPU 0.00 s  wall 0.00 s

 Import integrals:   CPU 7.25 s  wall 3.05 s

 MP2 amplitudes:   CPU 0.07 s  wall 0.06 s

Running a double precision version
           CCSD T amplitudes will be solved using DIIS.

           Start     Size      MaxIter   EConv     TConv     
           3         7         100       1.00e-07  1.00e-05  
 ------------------------------------------------------------------------------
           Energy (a.u.)   Ediff      Tdiff       Comment
 ------------------------------------------------------------------------------
          -569.41739142                           
     1    -569.41363058   3.76e-03   6.78e-01     
     2    -569.43304479   1.94e-02   9.02e-02     
     3    -569.43252295   5.22e-04   4.14e-02     
     4    -569.43476921   2.25e-03   1.32e-02     Switched to DIIS steps.
     5    -569.43569387   9.25e-04   1.19e-02     
     6    -569.43575499   6.11e-05   2.15e-03     
     7    -569.43576854   1.36e-05   1.25e-03     
     8    -569.43577597   7.42e-06   5.67e-04     
     9    -569.43577968   3.71e-06   3.17e-04     
    10    -569.43577963   4.76e-08   7.14e-05     
    11    -569.43577950   1.31e-07   3.21e-05     
    12    -569.43577948   2.74e-08   1.56e-05     
    13    -569.43577946   1.55e-08   5.17e-06     
 ------------------------------------------------------------------------------
          -569.43577946                           CCSD T converged.

End of double precision
 SCF energy                 = -568.92080716
 MP2 energy                 = -569.41739142
 CCSD correlation energy     =   -0.51497230
 CCSD total energy           = -569.43577946

 CCSD  T1^2 = 0.0125  T2^2 = 0.2021  Leading amplitudes:

 Amplitude    Orbitals with energies
 -0.0269       15 (A) A                  ->    19 (A) A                   
              -0.4629                          0.0668                     
 -0.0269       15 (A) B                  ->    19 (A) B                   
              -0.4629                          0.0668                     
 -0.0256       11 (A) A                  ->    18 (A) A                   
              -0.7316                          0.0656                     
 -0.0256       11 (A) B                  ->    18 (A) B                   
              -0.7316                          0.0656                     

 Amplitude    Orbitals with energies
 -0.0943       13 (A) A      13 (A) B    ->    19 (A) A      19 (A) B     
              -0.6114       -0.6114            0.0668        0.0668       
  0.0943       13 (A) A      13 (A) B    ->    19 (A) B      19 (A) A     
              -0.6114       -0.6114            0.0668        0.0668       
  0.0943       13 (A) B      13 (A) A    ->    19 (A) A      19 (A) B     
              -0.6114       -0.6114            0.0668        0.0668       
 -0.0943       13 (A) B      13 (A) A    ->    19 (A) B      19 (A) A     
              -0.6114       -0.6114            0.0668        0.0668       

 Computing CCSD intemediates for later calculations in double precision
 Finished.

Running a double precision version
           CCSD Lambda amplitudes will be solved using DIIS.
           Start     Size      MaxIter   EConv     LConv     
           3         7         100       1.00e-07  1.00e-05  
 ------------------------------------------------------------------------------
            Enorm      Ldiff       Comment
 ------------------------------------------------------------------------------
     1     4.87e-02   3.73e-02     
     2     1.24e-02   4.46e-03     
     3     5.15e-03   1.73e-03     
     4     3.33e-03   1.11e-03     Switched to DIIS steps.
     5     1.32e-03   6.91e-04     
     6     7.06e-04   2.46e-04     
     7     2.58e-04   6.86e-05     
     8     9.69e-05   8.48e-06     
     9     2.78e-05   6.50e-06     
    10     1.34e-05   1.37e-06     
    11     6.26e-06   1.52e-07     
    12     3.13e-06   1.74e-07     
    13     1.37e-06   2.76e-08     
    14     5.97e-07   4.39e-08     
    15     3.12e-07   3.10e-08     
    16     1.50e-07   5.37e-09     
    17     9.04e-08   4.42e-09     
 ------------------------------------------------------------------------------
                                   CCSD Lambda converged.

 Computing density matrices in double precision...
           Orbital response amplitudes will be solved using DIIS.
           Start     Size      MaxIter   EConv     LConv     
           3         7         100       1.00e-06  1.00e-06  
 ------------------------------------------------------------------------------
            Enorm      Ldiff       Comment
 ------------------------------------------------------------------------------
     1     7.73e-02   2.30e-03     
     2     8.26e-02   3.37e-03     
     3     1.23e-01   3.43e-02     
     4     1.17e-02   5.82e-02     Switched to DIIS steps.
     5     2.38e-03   3.07e-04     
     6     1.08e-03   1.12e-04     
     7     3.35e-04   2.27e-04     
     8     5.95e-05   5.49e-05     
     9     1.64e-05   9.85e-06     
    10     8.09e-06   4.23e-07     
    11     1.50e-06   5.62e-07     
    12     4.98e-07   1.83e-07     
 ------------------------------------------------------------------------------
                                   Orbital response converged.

 Computing density matrices... Done.
 CCSD calculation:   CPU 121.77 s  wall 24.24 s

 Transferring MO TPDM to AO TPDM
 Transferring g2_o1o1o1o1
 Transferring g2_o1o1o1v1
 Transferring g2_o1o1v1v1
 Transferring g2_o1v1o1v1
 Transferring g2_o1v1v1v1
 Transferring g2_v1v1v1v1
 Adding separable TPDM
 Computing TPDM gradient
 --------------------------------------------------------
 2e gradient
  Atom          X               Y               Z
 --------------------------------------------------------
    1        -13.544116        2.609035       -0.000000  
    2         -1.117503      -12.423939       -0.000000  
    3         14.868530        6.068540        0.000000  
    4         -0.206911        3.746364       -0.000000  
 --------------------------------------------------------
 --------------------------------------------------------
 Final gradient
  Atom          X               Y               Z
 --------------------------------------------------------
    1        -13.544116        2.609035       -0.000000  
    2         -1.117503      -12.423939       -0.000000  
    3         14.868530        6.068540        0.000000  
    4         -0.206911        3.746364       -0.000000  
 --------------------------------------------------------
 Analytic gradient from two-electron contribution:   CPU 47.16 s  wall 12.00 s

 Total ccman2 time:   CPU 181.71 s  wall 41.30 s


 --------------------------------------------------------------

                    Orbital Energies (a.u.)
 --------------------------------------------------------------

 Alpha MOs
 -- Occupied --
******* -15.752 -15.690 -10.578  -8.046  -8.043  -8.043  -1.449
 -1.107  -0.935  -0.732  -0.650  -0.611  -0.469  -0.463  -0.434
 -- Virtual --
  0.042   0.066   0.067   0.113   0.126   0.129   0.161   0.182
  0.191   0.211   0.231   0.248   0.256   0.271   0.306   0.360
  0.569   0.572   0.595   0.626   0.691   0.819   0.908   0.926
  0.973   1.000   1.075   1.115   1.140   1.165   1.203   1.219
  1.263   1.351   1.471   1.514   1.639   1.917   2.045   2.132
  2.161   2.370   2.578   2.609   2.669   2.696   2.820   2.909
  3.052   3.054   3.379   3.456   4.109   4.253   4.352   4.487
  4.756   5.418  10.312  26.632  26.704  27.081  36.599  37.130
219.155
 --------------------------------------------------------------

          Ground-State Mulliken Net Atomic Charges

     Atom                 Charge (a.u.)
  ----------------------------------------
      1 Cl                   -0.170193
      2 N                     0.138230
      3 N                    -0.186599
      4 H                     0.218562
  ----------------------------------------
  Sum of atomic charges =    -0.000000

 -----------------------------------------------------------------
                    Cartesian Multipole Moments
 -----------------------------------------------------------------
    Charge (ESU x 10^10)
                -0.0000
    Dipole Moment (Debye)
         X      -0.8031      Y      -1.8583      Z       0.0000
       Tot       2.0244
    Quadrupole Moments (Debye-Ang)
        XX     -26.5292     XY       2.0811     YY     -23.5250
        XZ      -0.0000     YZ       0.0000     ZZ     -24.3597
    Octopole Moments (Debye-Ang^2)
       XXX       9.1574    XXY      -3.7659    XYY      -2.3678
       YYY      -4.8713    XXZ       0.0000    XYZ       0.0000
       YYZ      -0.0000    XZZ      -0.9109    YZZ      -0.1815
       ZZZ       0.0000
    Hexadecapole Moments (Debye-Ang^3)
      XXXX    -230.5166   XXXY       1.1523   XXYY     -40.4188
      XYYY       6.3234   YYYY     -44.7496   XXXZ      -0.0000
      XXYZ      -0.0000   XYYZ      -0.0000   YYYZ       0.0000
      XXZZ     -40.7756   XYZZ       0.5930   YYZZ     -11.9553
      XZZZ      -0.0000   YZZZ       0.0000   ZZZZ     -25.8011
 -----------------------------------------------------------------
 DrvMan completing analytic gradient of the correlated energy
 Correlated dipole moment
            1
    1  -0.3159826
    2  -0.7311100
    3   0.0000000
 Energy read as -569.435779460
 Full Analytical Gradient: (in a.u., or Hartree/Bohr)
             1             2             3             4
    1   -0.00006180   -0.00045728    0.00040139    0.00011768
    2    0.00012522   -0.00100533    0.00078886    0.00009125
    3    0.00000000   -0.00000000    0.00000000    0.00000000
 Gradient time:  CPU 1.44 s  wall 1.49 s
 ----------------------------------------------------------------
             Standard Nuclear Orientation (Angstroms)
    I     Atom           X                Y                Z
 ----------------------------------------------------------------
    1      Cl      1.0292355479    -0.0719534314    -0.0000000000
    2      N      -0.7274805595     0.5954755369     0.0010000000
    3      N      -1.5906420935    -0.2454297906     0.0000000000
    4      H      -1.2701457441    -1.2271118907     0.0000000000
 ----------------------------------------------------------------
 Nuclear Repulsion Energy =    88.0414802331 hartrees
 There are       16 alpha and       16 beta electrons

                       Distance Matrix (Angstroms)
             Cl(  1)   N (  2)   N (  3)
   N (  2)  1.879232
   N (  3)  2.625615  1.205060
   H (  4)  2.573236  1.901660  1.032675

 Requested basis set is 6-311++G(d,p)
 There are 30 shells and 81 basis functions
 A cutoff of  1.0D-14 yielded    455 shell pairs
 There are      3389 function pairs (      3653 Cartesian)
 Smallest overlap matrix eigenvalue = 2.49E-04
 Guess MOs from SCF MO coefficient file

 -----------------------------------------------------------------------
  General SCF calculation program by
  Eric Jon Sundstrom, Paul Horn, Yuezhi Mao, Dmitri Zuev, Alec White,
  David Stuck, Shaama M.S., Shane Yost, Joonho Lee, David Small,
  Daniel Levine, Susi Lehtola, Hugh Burton, Evgeny Epifanovsky
 -----------------------------------------------------------------------
 Hartree-Fock
 using 6 threads for integral computing
 -------------------------------------------------------
 OpenMP Integral computing Module                
 Release: version 2.0, May 2017, Q-Chem Inc. Pleasanton 
 -------------------------------------------------------
 A restricted SCF calculation will be
 performed using DIIS
 SCF converges when DIIS error is below 1.0e-08
 ---------------------------------------
  Cycle       Energy         DIIS error
 ---------------------------------------
    1    -568.9207197928      3.62e-05  
    2    -568.9207210365      1.03e-05  
    3    -568.9207211954      5.41e-06  
    4    -568.9207212329      1.85e-06  
    5    -568.9207212425      1.04e-06  
    6    -568.9207212451      4.29e-07  
    7    -568.9207212457      1.40e-07  
    8    -568.9207212458      3.87e-08  
    9    -568.9207212458      1.48e-08  
   10    -568.9207212458      4.25e-09  Convergence criterion met
 ---------------------------------------
 SCF time:   CPU 2.77s  wall 1.00s 
 SCF   energy in the final basis set =     -568.9207212458
 Total energy in the final basis set =     -568.9207212458


 ------------------------------------------------------------------------------

   CCMAN2: suite of methods based on coupled cluster
           and equation of motion theories.

   Components:
   * libvmm-1.3-trunk
     by Evgeny Epifanovsky, Ilya Kaliman.
   * libtensor-2.5-trunk
     by Evgeny Epifanovsky, Michael Wormit, Dmitry Zuev, Sam Manzer, 
        Ilya Kaliman.
   * libcc-2.5-trunk
     by Evgeny Epifanovsky, Arik Landau, Tomasz Kus, Kirill Khistyaev, 
        Dmitry Zuev, Prashant Manohar, Xintian Feng, Anna Krylov, 
        Matthew Goldey, Alec White, Thomas Jagau, Kaushik Nanda, 
        Anastasia Gunina, Alexander Kunitsa, Joonho Lee.

   CCMAN original authors:
   Anna I. Krylov, C. David Sherrill, Steven R. Gwaltney,
   Edward F. C. Byrd (2000)
   Sergey V. Levchenko, Lyudmila V. Slipchenko, Tao Wang,
   Ana-Maria C. Cristian (2003)
   Piotr A. Pieniazek, C. Melania Oana, Evgeny Epifanovsky (2007)
   Prashant Manohar (2009)

 ------------------------------------------------------------------------------


 Allocating and initializing 63808MB of RAM...
 Calculation will run on 6 cores.


 Alpha MOs, Restricted
 -- Occupied --                  
-104.85  -15.75  -15.69  -10.58   -8.05   -8.04   -8.04   -1.45
  1 A     2 A     3 A     4 A     5 A     6 A     7 A     8 A                  
 -1.107  -0.935  -0.731  -0.650  -0.611  -0.469  -0.463  -0.434
  9 A    10 A    11 A    12 A    13 A    14 A    15 A    16 A                  
 -- Virtual --                   
  0.042   0.065   0.067   0.113   0.126   0.129   0.161   0.182
 17 A    18 A    19 A    20 A    21 A    22 A    23 A    24 A                  
  0.191   0.211   0.231   0.248   0.256   0.271   0.306   0.360
 25 A    26 A    27 A    28 A    29 A    30 A    31 A    32 A                  
  0.569   0.572   0.595   0.626   0.691   0.820   0.909   0.926
 33 A    34 A    35 A    36 A    37 A    38 A    39 A    40 A                  
  0.973   1.000   1.074   1.114   1.140   1.165   1.202   1.219
 41 A    42 A    43 A    44 A    45 A    46 A    47 A    48 A                  
  1.263   1.351   1.471   1.514   1.639   1.917   2.045   2.132
 49 A    50 A    51 A    52 A    53 A    54 A    55 A    56 A                  
  2.161   2.370   2.577   2.609   2.669   2.696   2.819   2.909
 57 A    58 A    59 A    60 A    61 A    62 A    63 A    64 A                  
  3.051   3.054   3.378   3.455   4.108   4.253   4.352   4.486
 65 A    66 A    67 A    68 A    69 A    70 A    71 A    72 A                  
  4.755   5.418  10.312  26.632  26.704  27.081  36.599  37.127
 73 A    74 A    75 A    76 A    77 A    78 A    79 A    80 A                  
219.155
 81 A                                                                          

 Beta MOs, Restricted
 -- Occupied --                  
-104.85  -15.75  -15.69  -10.58   -8.05   -8.04   -8.04   -1.45
  1 A     2 A     3 A     4 A     5 A     6 A     7 A     8 A                  
 -1.107  -0.935  -0.731  -0.650  -0.611  -0.469  -0.463  -0.434
  9 A    10 A    11 A    12 A    13 A    14 A    15 A    16 A                  
 -- Virtual --                   
  0.042   0.065   0.067   0.113   0.126   0.129   0.161   0.182
 17 A    18 A    19 A    20 A    21 A    22 A    23 A    24 A                  
  0.191   0.211   0.231   0.248   0.256   0.271   0.306   0.360
 25 A    26 A    27 A    28 A    29 A    30 A    31 A    32 A                  
  0.569   0.572   0.595   0.626   0.691   0.820   0.909   0.926
 33 A    34 A    35 A    36 A    37 A    38 A    39 A    40 A                  
  0.973   1.000   1.074   1.114   1.140   1.165   1.202   1.219
 41 A    42 A    43 A    44 A    45 A    46 A    47 A    48 A                  
  1.263   1.351   1.471   1.514   1.639   1.917   2.045   2.132
 49 A    50 A    51 A    52 A    53 A    54 A    55 A    56 A                  
  2.161   2.370   2.577   2.609   2.669   2.696   2.819   2.909
 57 A    58 A    59 A    60 A    61 A    62 A    63 A    64 A                  
  3.051   3.054   3.378   3.455   4.108   4.253   4.352   4.486
 65 A    66 A    67 A    68 A    69 A    70 A    71 A    72 A                  
  4.755   5.418  10.312  26.632  26.704  27.081  36.599  37.127
 73 A    74 A    75 A    76 A    77 A    78 A    79 A    80 A                  
219.155
 81 A                                                                          

 Occupation and symmetry of molecular orbitals

 Point group: C1 (1 irreducible representation).

                           A     All 
 -------------------------------------
 All molecular orbitals:
  - Alpha                  81    81  
  - Beta                   81    81  
 -------------------------------------
 Alpha orbitals:
  - Frozen occupied        7     7   
  - Active occupied        9     9   
  - Active virtual         65    65  
  - Frozen virtual         0     0   
 -------------------------------------
 Beta orbitals:
  - Frozen occupied        7     7   
  - Active occupied        9     9   
  - Active virtual         65    65  
  - Frozen virtual         0     0   
 -------------------------------------

 Import integrals:   CPU 0.00 s  wall 0.00 s

 Import integrals:   CPU 6.78 s  wall 2.55 s

 MP2 amplitudes:   CPU 0.04 s  wall 0.04 s

Running a double precision version
           CCSD T amplitudes will be solved using DIIS.

           Start     Size      MaxIter   EConv     TConv     
           3         7         100       1.00e-07  1.00e-05  
 ------------------------------------------------------------------------------
           Energy (a.u.)   Ediff      Tdiff       Comment
 ------------------------------------------------------------------------------
          -569.41740225                           
     1    -569.41360483   3.80e-03   6.78e-01     
     2    -569.43304513   1.94e-02   9.03e-02     
     3    -569.43251774   5.27e-04   4.15e-02     
     4    -569.43476801   2.25e-03   1.32e-02     Switched to DIIS steps.
     5    -569.43569435   9.26e-04   1.19e-02     
     6    -569.43575566   6.13e-05   2.16e-03     
     7    -569.43576927   1.36e-05   1.25e-03     
     8    -569.43577673   7.45e-06   5.67e-04     
     9    -569.43578046   3.73e-06   3.18e-04     
    10    -569.43578041   4.85e-08   7.16e-05     
    11    -569.43578028   1.31e-07   3.22e-05     
    12    -569.43578025   2.75e-08   1.57e-05     
    13    -569.43578024   1.51e-08   5.20e-06     
 ------------------------------------------------------------------------------
          -569.43578024                           CCSD T converged.

End of double precision
 SCF energy                 = -568.92072125
 MP2 energy                 = -569.41740225
 CCSD correlation energy     =   -0.51505899
 CCSD total energy           = -569.43578024

 CCSD  T1^2 = 0.0125  T2^2 = 0.2022  Leading amplitudes:

 Amplitude    Orbitals with energies
 -0.0269       15 (A) A                  ->    19 (A) A                   
              -0.4629                          0.0666                     
 -0.0269       15 (A) B                  ->    19 (A) B                   
              -0.4629                          0.0666                     
  0.0256       11 (A) A                  ->    18 (A) A                   
              -0.7315                          0.0655                     
  0.0256       11 (A) B                  ->    18 (A) B                   
              -0.7315                          0.0655                     

 Amplitude    Orbitals with energies
 -0.0943       13 (A) A      13 (A) B    ->    19 (A) A      19 (A) B     
              -0.6111       -0.6111            0.0666        0.0666       
  0.0943       13 (A) A      13 (A) B    ->    19 (A) B      19 (A) A     
              -0.6111       -0.6111            0.0666        0.0666       
  0.0943       13 (A) B      13 (A) A    ->    19 (A) A      19 (A) B     
              -0.6111       -0.6111            0.0666        0.0666       
 -0.0943       13 (A) B      13 (A) A    ->    19 (A) B      19 (A) A     
              -0.6111       -0.6111            0.0666        0.0666       

 Computing CCSD intemediates for later calculations in double precision
 Finished.

Running a double precision version
           CCSD Lambda amplitudes will be solved using DIIS.
           Start     Size      MaxIter   EConv     LConv     
           3         7         100       1.00e-07  1.00e-05  
 ------------------------------------------------------------------------------
            Enorm      Ldiff       Comment
 ------------------------------------------------------------------------------
     1     4.87e-02   3.74e-02     
     2     1.25e-02   4.46e-03     
     3     5.16e-03   1.73e-03     
     4     3.34e-03   1.11e-03     Switched to DIIS steps.
     5     1.32e-03   6.93e-04     
     6     7.07e-04   2.47e-04     
     7     2.58e-04   6.89e-05     
     8     9.73e-05   8.47e-06     
     9     2.79e-05   6.53e-06     
    10     1.34e-05   1.38e-06     
    11     6.31e-06   1.53e-07     
    12     3.15e-06   1.76e-07     
    13     1.38e-06   2.70e-08     
    14     6.01e-07   4.47e-08     
    15     3.14e-07   3.13e-08     
    16     1.51e-07   5.50e-09     
    17     9.12e-08   4.53e-09     
 ------------------------------------------------------------------------------
                                   CCSD Lambda converged.

 Computing density matrices in double precision...
           Orbital response amplitudes will be solved using DIIS.
           Start     Size      MaxIter   EConv     LConv     
           3         7         100       1.00e-06  1.00e-06  
 ------------------------------------------------------------------------------
            Enorm      Ldiff       Comment
 ------------------------------------------------------------------------------
     1     7.74e-02   2.35e-03     
     2     8.28e-02   3.45e-03     
     3     1.24e-01   3.45e-02     
     4     1.17e-02   5.85e-02     Switched to DIIS steps.
     5     2.39e-03   3.13e-04     
     6     1.08e-03   1.14e-04     
     7     3.36e-04   2.27e-04     
     8     6.01e-05   5.49e-05     
     9     1.65e-05   9.94e-06     
    10     8.17e-06   4.27e-07     
    11     1.51e-06   5.64e-07     
    12     5.03e-07   1.86e-07     
 ------------------------------------------------------------------------------
                                   Orbital response converged.

 Computing density matrices... Done.
 CCSD calculation:   CPU 123.09 s  wall 24.47 s

 Transferring MO TPDM to AO TPDM
 Transferring g2_o1o1o1o1
 Transferring g2_o1o1o1v1
 Transferring g2_o1o1v1v1
 Transferring g2_o1v1o1v1
 Transferring g2_o1v1v1v1
 Transferring g2_v1v1v1v1
 Adding separable TPDM
 Computing TPDM gradient
 --------------------------------------------------------
 2e gradient
  Atom          X               Y               Z
 --------------------------------------------------------
    1        -13.541122        2.613982        0.004730  
    2         -1.107706      -12.430772       -0.015196  
    3         14.854921        6.070270        0.011050  
    4         -0.206093        3.746520       -0.000585  
 --------------------------------------------------------
 --------------------------------------------------------
 Final gradient
  Atom          X               Y               Z
 --------------------------------------------------------
    1        -13.541122        2.613982        0.004730  
    2         -1.107706      -12.430772       -0.015196  
    3         14.854921        6.070270        0.011050  
    4         -0.206093        3.746520       -0.000585  
 --------------------------------------------------------
 Analytic gradient from two-electron contribution:   CPU 54.09 s  wall 13.37 s

 Total ccman2 time:   CPU 188.91 s  wall 42.08 s


 --------------------------------------------------------------

                    Orbital Energies (a.u.)
 --------------------------------------------------------------

 Alpha MOs
 -- Occupied --
******* -15.752 -15.690 -10.578  -8.046  -8.043  -8.043  -1.448
 -1.107  -0.935  -0.731  -0.650  -0.611  -0.469  -0.463  -0.434
 -- Virtual --
  0.042   0.065   0.067   0.113   0.126   0.129   0.161   0.182
  0.191   0.211   0.231   0.248   0.256   0.271   0.306   0.360
  0.569   0.572   0.595   0.626   0.691   0.820   0.909   0.926
  0.973   1.000   1.074   1.114   1.140   1.165   1.202   1.219
  1.263   1.351   1.471   1.514   1.639   1.917   2.045   2.132
  2.161   2.370   2.577   2.609   2.669   2.696   2.819   2.909
  3.051   3.054   3.378   3.455   4.108   4.253   4.352   4.486
  4.755   5.418  10.312  26.632  26.704  27.081  36.599  37.127
219.155
 --------------------------------------------------------------

          Ground-State Mulliken Net Atomic Charges

     Atom                 Charge (a.u.)
  ----------------------------------------
      1 Cl                   -0.170119
      2 N                     0.138244
      3 N                    -0.186812
      4 H                     0.218687
  ----------------------------------------
  Sum of atomic charges =    -0.000000

 -----------------------------------------------------------------
                    Cartesian Multipole Moments
 -----------------------------------------------------------------
    Charge (ESU x 10^10)
                -0.0000
    Dipole Moment (Debye)
         X      -0.8015      Y      -1.8581      Z      -0.0004
       Tot       2.0236
    Quadrupole Moments (Debye-Ang)
        XX     -26.5337     XY       2.0798     YY     -23.5235
        XZ      -0.0005     YZ      -0.0012     ZZ     -24.3617
    Octopole Moments (Debye-Ang^2)
       XXX       9.1711    XXY      -3.7755    XYY      -2.3661
       YYY      -4.8917    XXZ      -0.0082    XYZ       0.0017
       YYZ      -0.0070    XZZ      -0.9081    YZZ      -0.1873
       ZZZ      -0.0156
    Hexadecapole Moments (Debye-Ang^3)
      XXXX    -230.5610   XXXY       1.1591   XXYY     -40.4223
      XYYY       6.3371   YYYY     -44.7833   XXXZ       0.0071
      XXYZ      -0.0031   XYYZ       0.0048   YYYZ      -0.0131
      XXZZ     -40.7804   XYZZ       0.5966   YYZZ     -11.9614
      XZZZ       0.0112   YZZZ      -0.0101   ZZZZ     -25.8048
 -----------------------------------------------------------------
 DrvMan completing analytic gradient of the correlated energy
 Correlated dipole moment
            1
    1  -0.3153449
    2  -0.7310254
    3  -0.0001502
 Energy read as -569.435780239
 Full Analytical Gradient: (in a.u., or Hartree/Bohr)
             1             2             3             4
    1    0.00002384    0.00014009   -0.00018848    0.00002456
    2    0.00000057    0.00010671   -0.00012025    0.00001297
    3   -0.00003233    0.00007622   -0.00010333    0.00005945
 Gradient time:  CPU 1.47 s  wall 1.49 s
 ----------------------------------------------------------------
             Standard Nuclear Orientation (Angstroms)
    I     Atom           X                Y                Z
 ----------------------------------------------------------------
    1      Cl      1.0292355479    -0.0719534314    -0.0000000000
    2      N      -0.7274805595     0.5954755369     0.0000000000
    3      N      -1.5896420935    -0.2454297906     0.0000000000
    4      H      -1.2701457441    -1.2271118907     0.0000000000
 ----------------------------------------------------------------
 Nuclear Repulsion Energy =    88.0644812934 hartrees
 There are       16 alpha and       16 beta electrons

                       Distance Matrix (Angstroms)
             Cl(  1)   N (  2)   N (  3)
   N (  2)  1.879232
   N (  3)  2.624617  1.204344
   H (  4)  2.573236  1.901660  1.032365

 Requested basis set is 6-311++G(d,p)
 There are 30 shells and 81 basis functions
 A cutoff of  1.0D-14 yielded    455 shell pairs
 There are      3389 function pairs (      3653 Cartesian)
 Smallest overlap matrix eigenvalue = 2.49E-04
 Guess MOs from SCF MO coefficient file

 -----------------------------------------------------------------------
  General SCF calculation program by
  Eric Jon Sundstrom, Paul Horn, Yuezhi Mao, Dmitri Zuev, Alec White,
  David Stuck, Shaama M.S., Shane Yost, Joonho Lee, David Small,
  Daniel Levine, Susi Lehtola, Hugh Burton, Evgeny Epifanovsky
 -----------------------------------------------------------------------
 Hartree-Fock
 using 6 threads for integral computing
 -------------------------------------------------------
 OpenMP Integral computing Module                
 Release: version 2.0, May 2017, Q-Chem Inc. Pleasanton 
 -------------------------------------------------------
 A restricted SCF calculation will be
 performed using DIIS
 SCF converges when DIIS error is below 1.0e-08
 ---------------------------------------
  Cycle       Energy         DIIS error
 ---------------------------------------
    1    -568.9208086949      3.75e-05  
    2    -568.9208100104      1.00e-05  
    3    -568.9208101741      4.71e-06  
    4    -568.9208102065      1.66e-06  
    5    -568.9208102151      7.68e-07  
    6    -568.9208102171      3.14e-07  
    7    -568.9208102174      1.57e-07  
    8    -568.9208102175      4.27e-08  
    9    -568.9208102175      1.53e-08  
   10    -568.9208102175      4.50e-09  Convergence criterion met
 ---------------------------------------
 SCF time:   CPU 2.73s  wall 1.00s 
 SCF   energy in the final basis set =     -568.9208102175
 Total energy in the final basis set =     -568.9208102175


 ------------------------------------------------------------------------------

   CCMAN2: suite of methods based on coupled cluster
           and equation of motion theories.

   Components:
   * libvmm-1.3-trunk
     by Evgeny Epifanovsky, Ilya Kaliman.
   * libtensor-2.5-trunk
     by Evgeny Epifanovsky, Michael Wormit, Dmitry Zuev, Sam Manzer, 
        Ilya Kaliman.
   * libcc-2.5-trunk
     by Evgeny Epifanovsky, Arik Landau, Tomasz Kus, Kirill Khistyaev, 
        Dmitry Zuev, Prashant Manohar, Xintian Feng, Anna Krylov, 
        Matthew Goldey, Alec White, Thomas Jagau, Kaushik Nanda, 
        Anastasia Gunina, Alexander Kunitsa, Joonho Lee.

   CCMAN original authors:
   Anna I. Krylov, C. David Sherrill, Steven R. Gwaltney,
   Edward F. C. Byrd (2000)
   Sergey V. Levchenko, Lyudmila V. Slipchenko, Tao Wang,
   Ana-Maria C. Cristian (2003)
   Piotr A. Pieniazek, C. Melania Oana, Evgeny Epifanovsky (2007)
   Prashant Manohar (2009)

 ------------------------------------------------------------------------------


 Allocating and initializing 63808MB of RAM...
 Calculation will run on 6 cores.


 Alpha MOs, Restricted
 -- Occupied --                  
-104.85  -15.75  -15.69  -10.58   -8.05   -8.04   -8.04   -1.45
  1 A     2 A     3 A     4 A     5 A     6 A     7 A     8 A                  
 -1.106  -0.936  -0.732  -0.650  -0.611  -0.469  -0.463  -0.434
  9 A    10 A    11 A    12 A    13 A    14 A    15 A    16 A                  
 -- Virtual --                   
  0.042   0.066   0.067   0.113   0.126   0.129   0.161   0.182
 17 A    18 A    19 A    20 A    21 A    22 A    23 A    24 A                  
  0.191   0.211   0.231   0.248   0.256   0.271   0.306   0.360
 25 A    26 A    27 A    28 A    29 A    30 A    31 A    32 A                  
  0.569   0.572   0.595   0.626   0.691   0.819   0.908   0.926
 33 A    34 A    35 A    36 A    37 A    38 A    39 A    40 A                  
  0.973   1.000   1.075   1.114   1.140   1.165   1.202   1.219
 41 A    42 A    43 A    44 A    45 A    46 A    47 A    48 A                  
  1.263   1.351   1.471   1.514   1.640   1.917   2.045   2.132
 49 A    50 A    51 A    52 A    53 A    54 A    55 A    56 A                  
  2.161   2.370   2.578   2.609   2.669   2.696   2.819   2.910
 57 A    58 A    59 A    60 A    61 A    62 A    63 A    64 A                  
  3.051   3.055   3.379   3.456   4.109   4.253   4.352   4.487
 65 A    66 A    67 A    68 A    69 A    70 A    71 A    72 A                  
  4.756   5.418  10.312  26.632  26.704  27.081  36.599  37.130
 73 A    74 A    75 A    76 A    77 A    78 A    79 A    80 A                  
219.155
 81 A                                                                          

 Beta MOs, Restricted
 -- Occupied --                  
-104.85  -15.75  -15.69  -10.58   -8.05   -8.04   -8.04   -1.45
  1 A     2 A     3 A     4 A     5 A     6 A     7 A     8 A                  
 -1.106  -0.936  -0.732  -0.650  -0.611  -0.469  -0.463  -0.434
  9 A    10 A    11 A    12 A    13 A    14 A    15 A    16 A                  
 -- Virtual --                   
  0.042   0.066   0.067   0.113   0.126   0.129   0.161   0.182
 17 A    18 A    19 A    20 A    21 A    22 A    23 A    24 A                  
  0.191   0.211   0.231   0.248   0.256   0.271   0.306   0.360
 25 A    26 A    27 A    28 A    29 A    30 A    31 A    32 A                  
  0.569   0.572   0.595   0.626   0.691   0.819   0.908   0.926
 33 A    34 A    35 A    36 A    37 A    38 A    39 A    40 A                  
  0.973   1.000   1.075   1.114   1.140   1.165   1.202   1.219
 41 A    42 A    43 A    44 A    45 A    46 A    47 A    48 A                  
  1.263   1.351   1.471   1.514   1.640   1.917   2.045   2.132
 49 A    50 A    51 A    52 A    53 A    54 A    55 A    56 A                  
  2.161   2.370   2.578   2.609   2.669   2.696   2.819   2.910
 57 A    58 A    59 A    60 A    61 A    62 A    63 A    64 A                  
  3.051   3.055   3.379   3.456   4.109   4.253   4.352   4.487
 65 A    66 A    67 A    68 A    69 A    70 A    71 A    72 A                  
  4.756   5.418  10.312  26.632  26.704  27.081  36.599  37.130
 73 A    74 A    75 A    76 A    77 A    78 A    79 A    80 A                  
219.155
 81 A                                                                          

 Occupation and symmetry of molecular orbitals

 Point group: C1 (1 irreducible representation).

                           A     All 
 -------------------------------------
 All molecular orbitals:
  - Alpha                  81    81  
  - Beta                   81    81  
 -------------------------------------
 Alpha orbitals:
  - Frozen occupied        7     7   
  - Active occupied        9     9   
  - Active virtual         65    65  
  - Frozen virtual         0     0   
 -------------------------------------
 Beta orbitals:
  - Frozen occupied        7     7   
  - Active occupied        9     9   
  - Active virtual         65    65  
  - Frozen virtual         0     0   
 -------------------------------------

 Import integrals:   CPU 0.00 s  wall 0.00 s

 Import integrals:   CPU 6.99 s  wall 2.04 s

 MP2 amplitudes:   CPU 0.04 s  wall 0.04 s

Running a double precision version
           CCSD T amplitudes will be solved using DIIS.

           Start     Size      MaxIter   EConv     TConv     
           3         7         100       1.00e-07  1.00e-05  
 ------------------------------------------------------------------------------
           Energy (a.u.)   Ediff      Tdiff       Comment
 ------------------------------------------------------------------------------
          -569.41739374                           
     1    -569.41362753   3.77e-03   6.78e-01     
     2    -569.43304496   1.94e-02   9.02e-02     
     3    -569.43252186   5.23e-04   4.15e-02     
     4    -569.43476888   2.25e-03   1.32e-02     Switched to DIIS steps.
     5    -569.43569393   9.25e-04   1.19e-02     
     6    -569.43575514   6.12e-05   2.15e-03     
     7    -569.43576875   1.36e-05   1.25e-03     
     8    -569.43577620   7.46e-06   5.68e-04     
     9    -569.43577993   3.73e-06   3.18e-04     
    10    -569.43577988   4.85e-08   7.14e-05     
    11    -569.43577975   1.31e-07   3.21e-05     
    12    -569.43577972   2.74e-08   1.56e-05     
    13    -569.43577971   1.53e-08   5.20e-06     
 ------------------------------------------------------------------------------
          -569.43577971                           CCSD T converged.

End of double precision
 SCF energy                 = -568.92081022
 MP2 energy                 = -569.41739374
 CCSD correlation energy     =   -0.51496949
 CCSD total energy           = -569.43577971

 CCSD  T1^2 = 0.0125  T2^2 = 0.2021  Leading amplitudes:

 Amplitude    Orbitals with energies
 -0.0269       15 (A) A                  ->    19 (A) A                   
              -0.4629                          0.0667                     
 -0.0269       15 (A) B                  ->    19 (A) B                   
              -0.4629                          0.0667                     
  0.0256       11 (A) A                  ->    18 (A) A                   
              -0.7316                          0.0656                     
  0.0256       11 (A) B                  ->    18 (A) B                   
              -0.7316                          0.0656                     

 Amplitude    Orbitals with energies
 -0.0943       13 (A) A      13 (A) B    ->    19 (A) A      19 (A) B     
              -0.6114       -0.6114            0.0667        0.0667       
  0.0943       13 (A) A      13 (A) B    ->    19 (A) B      19 (A) A     
              -0.6114       -0.6114            0.0667        0.0667       
  0.0943       13 (A) B      13 (A) A    ->    19 (A) A      19 (A) B     
              -0.6114       -0.6114            0.0667        0.0667       
 -0.0943       13 (A) B      13 (A) A    ->    19 (A) B      19 (A) A     
              -0.6114       -0.6114            0.0667        0.0667       

 Computing CCSD intemediates for later calculations in double precision
 Finished.

Running a double precision version
           CCSD Lambda amplitudes will be solved using DIIS.
           Start     Size      MaxIter   EConv     LConv     
           3         7         100       1.00e-07  1.00e-05  
 ------------------------------------------------------------------------------
            Enorm      Ldiff       Comment
 ------------------------------------------------------------------------------
     1     4.87e-02   3.73e-02     
     2     1.25e-02   4.46e-03     
     3     5.16e-03   1.73e-03     
     4     3.34e-03   1.11e-03     Switched to DIIS steps.
     5     1.32e-03   6.92e-04     
     6     7.07e-04   2.46e-04     
     7     2.58e-04   6.88e-05     
     8     9.71e-05   8.45e-06     
     9     2.79e-05   6.50e-06     
    10     1.34e-05   1.37e-06     
    11     6.30e-06   1.50e-07     
    12     3.15e-06   1.76e-07     
    13     1.38e-06   2.67e-08     
    14     6.00e-07   4.47e-08     
    15     3.13e-07   3.13e-08     
    16     1.51e-07   5.52e-09     
    17     9.10e-08   4.53e-09     
 ------------------------------------------------------------------------------
                                   CCSD Lambda converged.

 Computing density matrices in double precision...
           Orbital response amplitudes will be solved using DIIS.
           Start     Size      MaxIter   EConv     LConv     
           3         7         100       1.00e-06  1.00e-06  
 ------------------------------------------------------------------------------
            Enorm      Ldiff       Comment
 ------------------------------------------------------------------------------
     1     7.73e-02   2.34e-03     
     2     8.27e-02   3.40e-03     
     3     1.24e-01   3.44e-02     
     4     1.17e-02   5.83e-02     Switched to DIIS steps.
     5     2.38e-03   3.06e-04     
     6     1.08e-03   1.12e-04     
     7     3.36e-04   2.27e-04     
     8     5.98e-05   5.49e-05     
     9     1.64e-05   9.92e-06     
    10     8.13e-06   4.28e-07     
    11     1.50e-06   5.67e-07     
    12     4.99e-07   1.84e-07     
 ------------------------------------------------------------------------------
                                   Orbital response converged.

 Computing density matrices... Done.
 CCSD calculation:   CPU 123.08 s  wall 24.48 s

 Transferring MO TPDM to AO TPDM
 Transferring g2_o1o1o1o1
 Transferring g2_o1o1o1v1
 Transferring g2_o1o1v1v1
 Transferring g2_o1v1o1v1
 Transferring g2_o1v1v1v1
 Transferring g2_v1v1v1v1
 Adding separable TPDM
 Computing TPDM gradient
 --------------------------------------------------------
 2e gradient
  Atom          X               Y               Z
 --------------------------------------------------------
    1        -13.541118        2.612478        0.000000  
    2         -1.112905      -12.443574       -0.000000  
    3         14.855885        6.081758        0.000000  
    4         -0.201862        3.749338       -0.000000  
 --------------------------------------------------------
 --------------------------------------------------------
 Final gradient
  Atom          X               Y               Z
 --------------------------------------------------------
    1        -13.541118        2.612478        0.000000  
    2         -1.112905      -12.443574       -0.000000  
    3         14.855885        6.081758        0.000000  
    4         -0.201862        3.749338       -0.000000  
 --------------------------------------------------------
 Analytic gradient from two-electron contribution:   CPU 52.19 s  wall 13.13 s

 Total ccman2 time:   CPU 186.09 s  wall 41.09 s


 --------------------------------------------------------------

                    Orbital Energies (a.u.)
 --------------------------------------------------------------

 Alpha MOs
 -- Occupied --
******* -15.752 -15.690 -10.578  -8.046  -8.043  -8.043  -1.449
 -1.106  -0.936  -0.732  -0.650  -0.611  -0.469  -0.463  -0.434
 -- Virtual --
  0.042   0.066   0.067   0.113   0.126   0.129   0.161   0.182
  0.191   0.211   0.231   0.248   0.256   0.271   0.306   0.360
  0.569   0.572   0.595   0.626   0.691   0.819   0.908   0.926
  0.973   1.000   1.075   1.114   1.140   1.165   1.202   1.219
  1.263   1.351   1.471   1.514   1.640   1.917   2.045   2.132
  2.161   2.370   2.578   2.609   2.669   2.696   2.819   2.910
  3.051   3.055   3.379   3.456   4.109   4.253   4.352   4.487
  4.756   5.418  10.312  26.632  26.704  27.081  36.599  37.130
219.155
 --------------------------------------------------------------

          Ground-State Mulliken Net Atomic Charges

     Atom                 Charge (a.u.)
  ----------------------------------------
      1 Cl                   -0.170559
      2 N                     0.138477
      3 N                    -0.186867
      4 H                     0.218950
  ----------------------------------------
  Sum of atomic charges =    -0.000000

 -----------------------------------------------------------------
                    Cartesian Multipole Moments
 -----------------------------------------------------------------
    Charge (ESU x 10^10)
                -0.0000
    Dipole Moment (Debye)
         X      -0.8074      Y      -1.8583      Z      -0.0000
       Tot       2.0261
    Quadrupole Moments (Debye-Ang)
        XX     -26.5318     XY       2.0814     YY     -23.5201
        XZ       0.0000     YZ      -0.0000     ZZ     -24.3601
    Octopole Moments (Debye-Ang^2)
       XXX       9.1231    XXY      -3.7778    XYY      -2.3787
       YYY      -4.8929    XXZ      -0.0000    XYZ       0.0000
       YYZ      -0.0000    XZZ      -0.9191    YZZ      -0.1870
       ZZZ      -0.0000
    Hexadecapole Moments (Debye-Ang^3)
      XXXX    -230.4321   XXXY       1.1683   XXYY     -40.3989
      XYYY       6.3462   YYYY     -44.7735   XXXZ       0.0000
      XXYZ      -0.0000   XYYZ       0.0000   YYYZ      -0.0000
      XXZZ     -40.7610   XYZZ       0.5984   YYZZ     -11.9599
      XZZZ       0.0000   YZZZ      -0.0000   ZZZZ     -25.8032
 -----------------------------------------------------------------
 DrvMan completing analytic gradient of the correlated energy
 Correlated dipole moment
            1
    1  -0.3176538
    2  -0.7311229
    3  -0.0000001
 Energy read as -569.435779709
 Full Analytical Gradient: (in a.u., or Hartree/Bohr)
             1             2             3             4
    1   -0.00016274   -0.00053883    0.00082351   -0.00012193
    2   -0.00000242   -0.00048321    0.00029394    0.00019169
    3   -0.00000000   -0.00000000   -0.00000001    0.00000001
 Gradient time:  CPU 1.38 s  wall 1.41 s
 ----------------------------------------------------------------
             Standard Nuclear Orientation (Angstroms)
    I     Atom           X                Y                Z
 ----------------------------------------------------------------
    1      Cl      1.0292355479    -0.0719534314    -0.0000000000
    2      N      -0.7274805595     0.5954755369     0.0000000000
    3      N      -1.5916420935    -0.2454297906     0.0000000000
    4      H      -1.2701457441    -1.2271118907     0.0000000000
 ----------------------------------------------------------------
 Nuclear Repulsion Energy =    88.0185165273 hartrees
 There are       16 alpha and       16 beta electrons

                       Distance Matrix (Angstroms)
             Cl(  1)   N (  2)   N (  3)
   N (  2)  1.879232
   N (  3)  2.626613  1.205776
   H (  4)  2.573236  1.901660  1.032986

 Requested basis set is 6-311++G(d,p)
 There are 30 shells and 81 basis functions
 A cutoff of  1.0D-14 yielded    455 shell pairs
 There are      3389 function pairs (      3653 Cartesian)
 Smallest overlap matrix eigenvalue = 2.50E-04
 Guess MOs from SCF MO coefficient file

 -----------------------------------------------------------------------
  General SCF calculation program by
  Eric Jon Sundstrom, Paul Horn, Yuezhi Mao, Dmitri Zuev, Alec White,
  David Stuck, Shaama M.S., Shane Yost, Joonho Lee, David Small,
  Daniel Levine, Susi Lehtola, Hugh Burton, Evgeny Epifanovsky
 -----------------------------------------------------------------------
 Hartree-Fock
 using 6 threads for integral computing
 -------------------------------------------------------
 OpenMP Integral computing Module                
 Release: version 2.0, May 2017, Q-Chem Inc. Pleasanton 
 -------------------------------------------------------
 A restricted SCF calculation will be
 performed using DIIS
 SCF converges when DIIS error is below 1.0e-08
 ---------------------------------------
  Cycle       Energy         DIIS error
 ---------------------------------------
    1    -568.9206272828      5.97e-05  
    2    -568.9206300819      1.53e-05  
    3    -568.9206303744      7.38e-06  
    4    -568.9206304378      1.99e-06  
    5    -568.9206304493      9.08e-07  
    6    -568.9206304515      3.49e-07  
    7    -568.9206304520      2.15e-07  
    8    -568.9206304520      4.82e-08  
    9    -568.9206304520      1.71e-08  
   10    -568.9206304521      5.17e-09  Convergence criterion met
 ---------------------------------------
 SCF time:   CPU 2.69s  wall 0.00s 
 SCF   energy in the final basis set =     -568.9206304521
 Total energy in the final basis set =     -568.9206304521


 ------------------------------------------------------------------------------

   CCMAN2: suite of methods based on coupled cluster
           and equation of motion theories.

   Components:
   * libvmm-1.3-trunk
     by Evgeny Epifanovsky, Ilya Kaliman.
   * libtensor-2.5-trunk
     by Evgeny Epifanovsky, Michael Wormit, Dmitry Zuev, Sam Manzer, 
        Ilya Kaliman.
   * libcc-2.5-trunk
     by Evgeny Epifanovsky, Arik Landau, Tomasz Kus, Kirill Khistyaev, 
        Dmitry Zuev, Prashant Manohar, Xintian Feng, Anna Krylov, 
        Matthew Goldey, Alec White, Thomas Jagau, Kaushik Nanda, 
        Anastasia Gunina, Alexander Kunitsa, Joonho Lee.

   CCMAN original authors:
   Anna I. Krylov, C. David Sherrill, Steven R. Gwaltney,
   Edward F. C. Byrd (2000)
   Sergey V. Levchenko, Lyudmila V. Slipchenko, Tao Wang,
   Ana-Maria C. Cristian (2003)
   Piotr A. Pieniazek, C. Melania Oana, Evgeny Epifanovsky (2007)
   Prashant Manohar (2009)

 ------------------------------------------------------------------------------


 Allocating and initializing 63808MB of RAM...
 Calculation will run on 6 cores.


 Alpha MOs, Restricted
 -- Occupied --                  
-104.85  -15.75  -15.69  -10.58   -8.05   -8.04   -8.04   -1.45
  1 A     2 A     3 A     4 A     5 A     6 A     7 A     8 A                  
 -1.107  -0.935  -0.731  -0.650  -0.611  -0.469  -0.463  -0.434
  9 A    10 A    11 A    12 A    13 A    14 A    15 A    16 A                  
 -- Virtual --                   
  0.042   0.065   0.066   0.113   0.126   0.129   0.161   0.182
 17 A    18 A    19 A    20 A    21 A    22 A    23 A    24 A                  
  0.191   0.211   0.231   0.248   0.256   0.270   0.306   0.360
 25 A    26 A    27 A    28 A    29 A    30 A    31 A    32 A                  
  0.569   0.571   0.595   0.625   0.691   0.820   0.909   0.926
 33 A    34 A    35 A    36 A    37 A    38 A    39 A    40 A                  
  0.973   1.000   1.074   1.114   1.139   1.165   1.202   1.219
 41 A    42 A    43 A    44 A    45 A    46 A    47 A    48 A                  
  1.263   1.350   1.471   1.514   1.639   1.917   2.045   2.132
 49 A    50 A    51 A    52 A    53 A    54 A    55 A    56 A                  
  2.161   2.370   2.577   2.609   2.669   2.695   2.819   2.909
 57 A    58 A    59 A    60 A    61 A    62 A    63 A    64 A                  
  3.051   3.053   3.377   3.454   4.108   4.253   4.351   4.485
 65 A    66 A    67 A    68 A    69 A    70 A    71 A    72 A                  
  4.755   5.418  10.311  26.632  26.703  27.081  36.599  37.124
 73 A    74 A    75 A    76 A    77 A    78 A    79 A    80 A                  
219.155
 81 A                                                                          

 Beta MOs, Restricted
 -- Occupied --                  
-104.85  -15.75  -15.69  -10.58   -8.05   -8.04   -8.04   -1.45
  1 A     2 A     3 A     4 A     5 A     6 A     7 A     8 A                  
 -1.107  -0.935  -0.731  -0.650  -0.611  -0.469  -0.463  -0.434
  9 A    10 A    11 A    12 A    13 A    14 A    15 A    16 A                  
 -- Virtual --                   
  0.042   0.065   0.066   0.113   0.126   0.129   0.161   0.182
 17 A    18 A    19 A    20 A    21 A    22 A    23 A    24 A                  
  0.191   0.211   0.231   0.248   0.256   0.270   0.306   0.360
 25 A    26 A    27 A    28 A    29 A    30 A    31 A    32 A                  
  0.569   0.571   0.595   0.625   0.691   0.820   0.909   0.926
 33 A    34 A    35 A    36 A    37 A    38 A    39 A    40 A                  
  0.973   1.000   1.074   1.114   1.139   1.165   1.202   1.219
 41 A    42 A    43 A    44 A    45 A    46 A    47 A    48 A                  
  1.263   1.350   1.471   1.514   1.639   1.917   2.045   2.132
 49 A    50 A    51 A    52 A    53 A    54 A    55 A    56 A                  
  2.161   2.370   2.577   2.609   2.669   2.695   2.819   2.909
 57 A    58 A    59 A    60 A    61 A    62 A    63 A    64 A                  
  3.051   3.053   3.377   3.454   4.108   4.253   4.351   4.485
 65 A    66 A    67 A    68 A    69 A    70 A    71 A    72 A                  
  4.755   5.418  10.311  26.632  26.703  27.081  36.599  37.124
 73 A    74 A    75 A    76 A    77 A    78 A    79 A    80 A                  
219.155
 81 A                                                                          

 Occupation and symmetry of molecular orbitals

 Point group: C1 (1 irreducible representation).

                           A     All 
 -------------------------------------
 All molecular orbitals:
  - Alpha                  81    81  
  - Beta                   81    81  
 -------------------------------------
 Alpha orbitals:
  - Frozen occupied        7     7   
  - Active occupied        9     9   
  - Active virtual         65    65  
  - Frozen virtual         0     0   
 -------------------------------------
 Beta orbitals:
  - Frozen occupied        7     7   
  - Active occupied        9     9   
  - Active virtual         65    65  
  - Frozen virtual         0     0   
 -------------------------------------

 Import integrals:   CPU 0.00 s  wall 0.00 s

 Import integrals:   CPU 7.02 s  wall 2.07 s

 MP2 amplitudes:   CPU 0.06 s  wall 0.05 s

Running a double precision version
           CCSD T amplitudes will be solved using DIIS.

           Start     Size      MaxIter   EConv     TConv     
           3         7         100       1.00e-07  1.00e-05  
 ------------------------------------------------------------------------------
           Energy (a.u.)   Ediff      Tdiff       Comment
 ------------------------------------------------------------------------------
          -569.41740912                           
     1    -569.41358033   3.83e-03   6.78e-01     
     2    -569.43304355   1.95e-02   9.03e-02     
     3    -569.43251185   5.32e-04   4.15e-02     
     4    -569.43476538   2.25e-03   1.32e-02     Switched to DIIS steps.
     5    -569.43569299   9.28e-04   1.19e-02     
     6    -569.43575442   6.14e-05   2.16e-03     
     7    -569.43576804   1.36e-05   1.25e-03     
     8    -569.43577548   7.45e-06   5.67e-04     
     9    -569.43577922   3.74e-06   3.19e-04     
    10    -569.43577918   4.85e-08   7.18e-05     
    11    -569.43577905   1.30e-07   3.22e-05     
    12    -569.43577902   2.77e-08   1.57e-05     
    13    -569.43577900   1.48e-08   5.21e-06     
 ------------------------------------------------------------------------------
          -569.43577900                           CCSD T converged.

End of double precision
 SCF energy                 = -568.92063045
 MP2 energy                 = -569.41740912
 CCSD correlation energy     =   -0.51514855
 CCSD total energy           = -569.43577900

 CCSD  T1^2 = 0.0125  T2^2 = 0.2023  Leading amplitudes:

 Amplitude    Orbitals with energies
 -0.0269       15 (A) A                  ->    19 (A) A                   
              -0.4630                          0.0664                     
 -0.0269       15 (A) B                  ->    19 (A) B                   
              -0.4630                          0.0664                     
 -0.0256       11 (A) A                  ->    18 (A) A                   
              -0.7314                          0.0654                     
 -0.0256       11 (A) B                  ->    18 (A) B                   
              -0.7314                          0.0654                     

 Amplitude    Orbitals with energies
 -0.0946       13 (A) A      13 (A) B    ->    19 (A) A      19 (A) B     
              -0.6108       -0.6108            0.0664        0.0664       
  0.0946       13 (A) A      13 (A) B    ->    19 (A) B      19 (A) A     
              -0.6108       -0.6108            0.0664        0.0664       
  0.0946       13 (A) B      13 (A) A    ->    19 (A) A      19 (A) B     
              -0.6108       -0.6108            0.0664        0.0664       
 -0.0946       13 (A) B      13 (A) A    ->    19 (A) B      19 (A) A     
              -0.6108       -0.6108            0.0664        0.0664       

 Computing CCSD intemediates for later calculations in double precision
 Finished.

Running a double precision version
           CCSD Lambda amplitudes will be solved using DIIS.
           Start     Size      MaxIter   EConv     LConv     
           3         7         100       1.00e-07  1.00e-05  
 ------------------------------------------------------------------------------
            Enorm      Ldiff       Comment
 ------------------------------------------------------------------------------
     1     4.88e-02   3.74e-02     
     2     1.25e-02   4.46e-03     
     3     5.16e-03   1.73e-03     
     4     3.34e-03   1.12e-03     Switched to DIIS steps.
     5     1.33e-03   6.93e-04     
     6     7.08e-04   2.47e-04     
     7     2.59e-04   6.90e-05     
     8     9.75e-05   8.50e-06     
     9     2.80e-05   6.56e-06     
    10     1.34e-05   1.39e-06     
    11     6.31e-06   1.57e-07     
    12     3.15e-06   1.75e-07     
    13     1.38e-06   2.73e-08     
    14     6.02e-07   4.47e-08     
    15     3.14e-07   3.14e-08     
    16     1.51e-07   5.49e-09     
    17     9.14e-08   4.53e-09     
 ------------------------------------------------------------------------------
                                   CCSD Lambda converged.

 Computing density matrices in double precision...
           Orbital response amplitudes will be solved using DIIS.
           Start     Size      MaxIter   EConv     LConv     
           3         7         100       1.00e-06  1.00e-06  
 ------------------------------------------------------------------------------
            Enorm      Ldiff       Comment
 ------------------------------------------------------------------------------
     1     7.74e-02   2.34e-03     
     2     8.28e-02   3.48e-03     
     3     1.24e-01   3.46e-02     
     4     1.17e-02   5.86e-02     Switched to DIIS steps.
     5     2.40e-03   3.21e-04     
     6     1.08e-03   1.13e-04     
     7     3.37e-04   2.27e-04     
     8     6.03e-05   5.50e-05     
     9     1.66e-05   9.94e-06     
    10     8.20e-06   4.33e-07     
    11     1.51e-06   5.64e-07     
    12     5.03e-07   1.85e-07     
 ------------------------------------------------------------------------------
                                   Orbital response converged.

 Computing density matrices... Done.
 CCSD calculation:   CPU 121.49 s  wall 24.13 s

 Transferring MO TPDM to AO TPDM
 Transferring g2_o1o1o1o1
 Transferring g2_o1o1o1v1
 Transferring g2_o1o1v1v1
 Transferring g2_o1v1o1v1
 Transferring g2_o1v1v1v1
 Transferring g2_v1v1v1v1
 Adding separable TPDM
 Computing TPDM gradient
 --------------------------------------------------------
 2e gradient
  Atom          X               Y               Z
 --------------------------------------------------------
    1        -13.541122        2.615483        0.000000  
    2         -1.102497      -12.417984       -0.000000  
    3         14.853942        6.058806        0.000000  
    4         -0.210323        3.743696       -0.000000  
 --------------------------------------------------------
 --------------------------------------------------------
 Final gradient
  Atom          X               Y               Z
 --------------------------------------------------------
    1        -13.541122        2.615483        0.000000  
    2         -1.102497      -12.417984       -0.000000  
    3         14.853942        6.058806        0.000000  
    4         -0.210323        3.743696       -0.000000  
 --------------------------------------------------------
 Analytic gradient from two-electron contribution:   CPU 52.81 s  wall 13.17 s

 Total ccman2 time:   CPU 187.68 s  wall 41.73 s


 --------------------------------------------------------------

                    Orbital Energies (a.u.)
 --------------------------------------------------------------

 Alpha MOs
 -- Occupied --
******* -15.752 -15.690 -10.578  -8.046  -8.043  -8.043  -1.448
 -1.107  -0.935  -0.731  -0.650  -0.611  -0.469  -0.463  -0.434
 -- Virtual --
  0.042   0.065   0.066   0.113   0.126   0.129   0.161   0.182
  0.191   0.211   0.231   0.248   0.256   0.270   0.306   0.360
  0.569   0.571   0.595   0.625   0.691   0.820   0.909   0.926
  0.973   1.000   1.074   1.114   1.139   1.165   1.202   1.219
  1.263   1.350   1.471   1.514   1.639   1.917   2.045   2.132
  2.161   2.370   2.577   2.609   2.669   2.695   2.819   2.909
  3.051   3.053   3.377   3.454   4.108   4.253   4.351   4.485
  4.755   5.418  10.311  26.632  26.703  27.081  36.599  37.124
219.155
 --------------------------------------------------------------

          Ground-State Mulliken Net Atomic Charges

     Atom                 Charge (a.u.)
  ----------------------------------------
      1 Cl                   -0.169681
      2 N                     0.138011
      3 N                    -0.186756
      4 H                     0.218426
  ----------------------------------------
  Sum of atomic charges =     0.000000

 -----------------------------------------------------------------
                    Cartesian Multipole Moments
 -----------------------------------------------------------------
    Charge (ESU x 10^10)
                 0.0000
    Dipole Moment (Debye)
         X      -0.7957      Y      -1.8578      Z      -0.0000
       Tot       2.0211
    Quadrupole Moments (Debye-Ang)
        XX     -26.5357     XY       2.0783     YY     -23.5269
        XZ       0.0000     YZ      -0.0000     ZZ     -24.3633
    Octopole Moments (Debye-Ang^2)
       XXX       9.2191    XXY      -3.7732    XYY      -2.3536
       YYY      -4.8905    XXZ      -0.0000    XYZ       0.0000
       YYZ      -0.0000    XZZ      -0.8972    YZZ      -0.1875
       ZZZ      -0.0000
    Hexadecapole Moments (Debye-Ang^3)
      XXXX    -230.6898   XXXY       1.1499   XXYY     -40.4458
      XYYY       6.3279   YYYY     -44.7932   XXXZ       0.0000
      XXYZ      -0.0000   XYYZ       0.0000   YYYZ      -0.0000
      XXZZ     -40.7999   XYZZ       0.5948   YYZZ     -11.9629
      XZZZ       0.0000   YZZZ      -0.0000   ZZZZ     -25.8064
 -----------------------------------------------------------------
 DrvMan completing analytic gradient of the correlated energy
 Correlated dipole moment
            1
    1  -0.3130451
    2  -0.7309279
    3  -0.0000000
 Energy read as -569.435779003
 Full Analytical Gradient: (in a.u., or Hartree/Bohr)
             1             2             3             4
    1    0.00020965    0.00081612   -0.00119742    0.00017165
    2    0.00000373    0.00069148   -0.00052951   -0.00016570
    3    0.00000000   -0.00000000   -0.00000000    0.00000000
 Gradient time:  CPU 1.41 s  wall 1.42 s
 ----------------------------------------------------------------
             Standard Nuclear Orientation (Angstroms)
    I     Atom           X                Y                Z
 ----------------------------------------------------------------
    1      Cl      1.0292355479    -0.0719534314    -0.0000000000
    2      N      -0.7274805595     0.5954755369     0.0000000000
    3      N      -1.5906420935    -0.2444297906     0.0000000000
    4      H      -1.2701457441    -1.2271118907     0.0000000000
 ----------------------------------------------------------------
 Nuclear Repulsion Energy =    88.0512587431 hartrees
 There are       16 alpha and       16 beta electrons

                       Distance Matrix (Angstroms)
             Cl(  1)   N (  2)   N (  3)
   N (  2)  1.879232
   N (  3)  2.625549  1.204362
   H (  4)  2.573236  1.901660  1.033626

 Requested basis set is 6-311++G(d,p)
 There are 30 shells and 81 basis functions
 A cutoff of  1.0D-14 yielded    455 shell pairs
 There are      3389 function pairs (      3653 Cartesian)
 Smallest overlap matrix eigenvalue = 2.48E-04
 Guess MOs from SCF MO coefficient file

 -----------------------------------------------------------------------
  General SCF calculation program by
  Eric Jon Sundstrom, Paul Horn, Yuezhi Mao, Dmitri Zuev, Alec White,
  David Stuck, Shaama M.S., Shane Yost, Joonho Lee, David Small,
  Daniel Levine, Susi Lehtola, Hugh Burton, Evgeny Epifanovsky
 -----------------------------------------------------------------------
 Hartree-Fock
 using 6 threads for integral computing
 -------------------------------------------------------
 OpenMP Integral computing Module                
 Release: version 2.0, May 2017, Q-Chem Inc. Pleasanton 
 -------------------------------------------------------
 A restricted SCF calculation will be
 performed using DIIS
 SCF converges when DIIS error is below 1.0e-08
 ---------------------------------------
  Cycle       Energy         DIIS error
 ---------------------------------------
    1    -568.9207675920      5.11e-05  
    2    -568.9207694960      1.36e-05  
    3    -568.9207697023      7.63e-06  
    4    -568.9207697588      2.24e-06  
    5    -568.9207697693      1.18e-06  
    6    -568.9207697720      4.63e-07  
    7    -568.9207697727      1.85e-07  
    8    -568.9207697728      4.92e-08  
    9    -568.9207697728      1.25e-08  
   10    -568.9207697728      3.95e-09  Convergence criterion met
 ---------------------------------------
 SCF time:   CPU 2.76s  wall 0.00s 
 SCF   energy in the final basis set =     -568.9207697728
 Total energy in the final basis set =     -568.9207697728


 ------------------------------------------------------------------------------

   CCMAN2: suite of methods based on coupled cluster
           and equation of motion theories.

   Components:
   * libvmm-1.3-trunk
     by Evgeny Epifanovsky, Ilya Kaliman.
   * libtensor-2.5-trunk
     by Evgeny Epifanovsky, Michael Wormit, Dmitry Zuev, Sam Manzer, 
        Ilya Kaliman.
   * libcc-2.5-trunk
     by Evgeny Epifanovsky, Arik Landau, Tomasz Kus, Kirill Khistyaev, 
        Dmitry Zuev, Prashant Manohar, Xintian Feng, Anna Krylov, 
        Matthew Goldey, Alec White, Thomas Jagau, Kaushik Nanda, 
        Anastasia Gunina, Alexander Kunitsa, Joonho Lee.

   CCMAN original authors:
   Anna I. Krylov, C. David Sherrill, Steven R. Gwaltney,
   Edward F. C. Byrd (2000)
   Sergey V. Levchenko, Lyudmila V. Slipchenko, Tao Wang,
   Ana-Maria C. Cristian (2003)
   Piotr A. Pieniazek, C. Melania Oana, Evgeny Epifanovsky (2007)
   Prashant Manohar (2009)

 ------------------------------------------------------------------------------


 Allocating and initializing 63808MB of RAM...
 Calculation will run on 6 cores.


 Alpha MOs, Restricted
 -- Occupied --                  
-104.85  -15.75  -15.69  -10.58   -8.05   -8.04   -8.04   -1.45
  1 A     2 A     3 A     4 A     5 A     6 A     7 A     8 A                  
 -1.106  -0.935  -0.732  -0.650  -0.611  -0.469  -0.463  -0.434
  9 A    10 A    11 A    12 A    13 A    14 A    15 A    16 A                  
 -- Virtual --                   
  0.042   0.066   0.067   0.113   0.126   0.129   0.161   0.182
 17 A    18 A    19 A    20 A    21 A    22 A    23 A    24 A                  
  0.191   0.210   0.231   0.248   0.256   0.270   0.306   0.360
 25 A    26 A    27 A    28 A    29 A    30 A    31 A    32 A                  
  0.569   0.572   0.595   0.626   0.691   0.819   0.908   0.926
 33 A    34 A    35 A    36 A    37 A    38 A    39 A    40 A                  
  0.973   1.000   1.074   1.115   1.140   1.165   1.203   1.219
 41 A    42 A    43 A    44 A    45 A    46 A    47 A    48 A                  
  1.263   1.351   1.471   1.514   1.639   1.917   2.044   2.132
 49 A    50 A    51 A    52 A    53 A    54 A    55 A    56 A                  
  2.160   2.370   2.577   2.609   2.669   2.696   2.820   2.909
 57 A    58 A    59 A    60 A    61 A    62 A    63 A    64 A                  
  3.051   3.054   3.379   3.455   4.109   4.253   4.352   4.487
 65 A    66 A    67 A    68 A    69 A    70 A    71 A    72 A                  
  4.755   5.416  10.312  26.632  26.704  27.081  36.599  37.130
 73 A    74 A    75 A    76 A    77 A    78 A    79 A    80 A                  
219.155
 81 A                                                                          

 Beta MOs, Restricted
 -- Occupied --                  
-104.85  -15.75  -15.69  -10.58   -8.05   -8.04   -8.04   -1.45
  1 A     2 A     3 A     4 A     5 A     6 A     7 A     8 A                  
 -1.106  -0.935  -0.732  -0.650  -0.611  -0.469  -0.463  -0.434
  9 A    10 A    11 A    12 A    13 A    14 A    15 A    16 A                  
 -- Virtual --                   
  0.042   0.066   0.067   0.113   0.126   0.129   0.161   0.182
 17 A    18 A    19 A    20 A    21 A    22 A    23 A    24 A                  
  0.191   0.210   0.231   0.248   0.256   0.270   0.306   0.360
 25 A    26 A    27 A    28 A    29 A    30 A    31 A    32 A                  
  0.569   0.572   0.595   0.626   0.691   0.819   0.908   0.926
 33 A    34 A    35 A    36 A    37 A    38 A    39 A    40 A                  
  0.973   1.000   1.074   1.115   1.140   1.165   1.203   1.219
 41 A    42 A    43 A    44 A    45 A    46 A    47 A    48 A                  
  1.263   1.351   1.471   1.514   1.639   1.917   2.044   2.132
 49 A    50 A    51 A    52 A    53 A    54 A    55 A    56 A                  
  2.160   2.370   2.577   2.609   2.669   2.696   2.820   2.909
 57 A    58 A    59 A    60 A    61 A    62 A    63 A    64 A                  
  3.051   3.054   3.379   3.455   4.109   4.253   4.352   4.487
 65 A    66 A    67 A    68 A    69 A    70 A    71 A    72 A                  
  4.755   5.416  10.312  26.632  26.704  27.081  36.599  37.130
 73 A    74 A    75 A    76 A    77 A    78 A    79 A    80 A                  
219.155
 81 A                                                                          

 Occupation and symmetry of molecular orbitals

 Point group: C1 (1 irreducible representation).

                           A     All 
 -------------------------------------
 All molecular orbitals:
  - Alpha                  81    81  
  - Beta                   81    81  
 -------------------------------------
 Alpha orbitals:
  - Frozen occupied        7     7   
  - Active occupied        9     9   
  - Active virtual         65    65  
  - Frozen virtual         0     0   
 -------------------------------------
 Beta orbitals:
  - Frozen occupied        7     7   
  - Active occupied        9     9   
  - Active virtual         65    65  
  - Frozen virtual         0     0   
 -------------------------------------

 Import integrals:   CPU 0.00 s  wall 0.00 s

 Import integrals:   CPU 8.04 s  wall 2.63 s

 MP2 amplitudes:   CPU 0.03 s  wall 0.03 s

Running a double precision version
           CCSD T amplitudes will be solved using DIIS.

           Start     Size      MaxIter   EConv     TConv     
           3         7         100       1.00e-07  1.00e-05  
 ------------------------------------------------------------------------------
           Energy (a.u.)   Ediff      Tdiff       Comment
 ------------------------------------------------------------------------------
          -569.41739657                           
     1    -569.41362003   3.78e-03   6.78e-01     
     2    -569.43304395   1.94e-02   9.02e-02     
     3    -569.43252034   5.24e-04   4.15e-02     
     4    -569.43476816   2.25e-03   1.32e-02     Switched to DIIS steps.
     5    -569.43569350   9.25e-04   1.19e-02     
     6    -569.43575467   6.12e-05   2.15e-03     
     7    -569.43576822   1.36e-05   1.25e-03     
     8    -569.43577565   7.42e-06   5.66e-04     
     9    -569.43577937   3.72e-06   3.18e-04     
    10    -569.43577932   4.70e-08   7.16e-05     
    11    -569.43577919   1.31e-07   3.22e-05     
    12    -569.43577916   2.74e-08   1.57e-05     
    13    -569.43577915   1.55e-08   5.20e-06     
 ------------------------------------------------------------------------------
          -569.43577915                           CCSD T converged.

End of double precision
 SCF energy                 = -568.92076977
 MP2 energy                 = -569.41739657
 CCSD correlation energy     =   -0.51500937
 CCSD total energy           = -569.43577915

 CCSD  T1^2 = 0.0125  T2^2 = 0.2021  Leading amplitudes:

 Amplitude    Orbitals with energies
 -0.0269       15 (A) A                  ->    19 (A) A                   
              -0.4629                          0.0668                     
 -0.0269       15 (A) B                  ->    19 (A) B                   
              -0.4629                          0.0668                     
 -0.0256       11 (A) A                  ->    18 (A) A                   
              -0.7315                          0.0655                     
 -0.0256       11 (A) B                  ->    18 (A) B                   
              -0.7315                          0.0655                     

 Amplitude    Orbitals with energies
 -0.0943       13 (A) A      13 (A) B    ->    19 (A) A      19 (A) B     
              -0.6114       -0.6114            0.0668        0.0668       
  0.0943       13 (A) A      13 (A) B    ->    19 (A) B      19 (A) A     
              -0.6114       -0.6114            0.0668        0.0668       
  0.0943       13 (A) B      13 (A) A    ->    19 (A) A      19 (A) B     
              -0.6114       -0.6114            0.0668        0.0668       
 -0.0943       13 (A) B      13 (A) A    ->    19 (A) B      19 (A) A     
              -0.6114       -0.6114            0.0668        0.0668       

 Computing CCSD intemediates for later calculations in double precision
 Finished.

Running a double precision version
           CCSD Lambda amplitudes will be solved using DIIS.
           Start     Size      MaxIter   EConv     LConv     
           3         7         100       1.00e-07  1.00e-05  
 ------------------------------------------------------------------------------
            Enorm      Ldiff       Comment
 ------------------------------------------------------------------------------
     1     4.87e-02   3.73e-02     
     2     1.25e-02   4.46e-03     
     3     5.15e-03   1.73e-03     
     4     3.34e-03   1.11e-03     Switched to DIIS steps.
     5     1.32e-03   6.92e-04     
     6     7.07e-04   2.46e-04     
     7     2.58e-04   6.86e-05     
     8     9.71e-05   8.50e-06     
     9     2.79e-05   6.53e-06     
    10     1.34e-05   1.37e-06     
    11     6.30e-06   1.53e-07     
    12     3.15e-06   1.76e-07     
    13     1.38e-06   2.68e-08     
    14     6.00e-07   4.45e-08     
    15     3.13e-07   3.12e-08     
    16     1.51e-07   5.42e-09     
    17     9.10e-08   4.46e-09     
 ------------------------------------------------------------------------------
                                   CCSD Lambda converged.

 Computing density matrices in double precision...
           Orbital response amplitudes will be solved using DIIS.
           Start     Size      MaxIter   EConv     LConv     
           3         7         100       1.00e-06  1.00e-06  
 ------------------------------------------------------------------------------
            Enorm      Ldiff       Comment
 ------------------------------------------------------------------------------
     1     7.73e-02   2.30e-03     
     2     8.26e-02   3.37e-03     
     3     1.23e-01   3.43e-02     
     4     1.17e-02   5.82e-02     Switched to DIIS steps.
     5     2.38e-03   3.09e-04     
     6     1.08e-03   1.12e-04     
     7     3.35e-04   2.27e-04     
     8     5.96e-05   5.50e-05     
     9     1.64e-05   9.87e-06     
    10     8.11e-06   4.23e-07     
    11     1.50e-06   5.63e-07     
    12     4.99e-07   1.83e-07     
 ------------------------------------------------------------------------------
                                   Orbital response converged.

 Computing density matrices... Done.
 CCSD calculation:   CPU 123.81 s  wall 24.67 s

 Transferring MO TPDM to AO TPDM
 Transferring g2_o1o1o1o1
 Transferring g2_o1o1o1v1
 Transferring g2_o1o1v1v1
 Transferring g2_o1v1o1v1
 Transferring g2_o1v1v1v1
 Transferring g2_v1v1v1v1
 Adding separable TPDM
 Computing TPDM gradient
 --------------------------------------------------------
 2e gradient
  Atom          X               Y               Z
 --------------------------------------------------------
    1        -13.539753        2.614772        0.000000  
    2         -1.122045      -12.428782       -0.000000  
    3         14.867740        6.069206        0.000000  
    4         -0.205942        3.744803       -0.000000  
 --------------------------------------------------------
 --------------------------------------------------------
 Final gradient
  Atom          X               Y               Z
 --------------------------------------------------------
    1        -13.539753        2.614772        0.000000  
    2         -1.122045      -12.428782       -0.000000  
    3         14.867740        6.069206        0.000000  
    4         -0.205942        3.744803       -0.000000  
 --------------------------------------------------------
 Analytic gradient from two-electron contribution:   CPU 55.44 s  wall 14.25 s

 Total ccman2 time:   CPU 191.97 s  wall 43.21 s


 --------------------------------------------------------------

                    Orbital Energies (a.u.)
 --------------------------------------------------------------

 Alpha MOs
 -- Occupied --
******* -15.752 -15.690 -10.578  -8.046  -8.043  -8.043  -1.449
 -1.106  -0.935  -0.732  -0.650  -0.611  -0.469  -0.463  -0.434
 -- Virtual --
  0.042   0.066   0.067   0.113   0.126   0.129   0.161   0.182
  0.191   0.210   0.231   0.248   0.256   0.270   0.306   0.360
  0.569   0.572   0.595   0.626   0.691   0.819   0.908   0.926
  0.973   1.000   1.074   1.115   1.140   1.165   1.203   1.219
  1.263   1.351   1.471   1.514   1.639   1.917   2.044   2.132
  2.160   2.370   2.577   2.609   2.669   2.696   2.820   2.909
  3.051   3.054   3.379   3.455   4.109   4.253   4.352   4.487
  4.755   5.416  10.312  26.632  26.704  27.081  36.599  37.130
219.155
 --------------------------------------------------------------

          Ground-State Mulliken Net Atomic Charges

     Atom                 Charge (a.u.)
  ----------------------------------------
      1 Cl                   -0.170343
      2 N                     0.138271
      3 N                    -0.186481
      4 H                     0.218553
  ----------------------------------------
  Sum of atomic charges =    -0.000000

 -----------------------------------------------------------------
                    Cartesian Multipole Moments
 -----------------------------------------------------------------
    Charge (ESU x 10^10)
                 0.0000
    Dipole Moment (Debye)
         X      -0.8055      Y      -1.8580      Z      -0.0000
       Tot       2.0251
    Quadrupole Moments (Debye-Ang)
        XX     -26.5295     XY       2.0807     YY     -23.5257
        XZ       0.0000     YZ      -0.0000     ZZ     -24.3613
    Octopole Moments (Debye-Ang^2)
       XXX       9.1494    XXY      -3.7813    XYY      -2.3666
       YYY      -4.9026    XXZ      -0.0000    XYZ      -0.0000
       YYZ      -0.0000    XZZ      -0.9110    YZZ      -0.1908
       ZZZ      -0.0000
    Hexadecapole Moments (Debye-Ang^3)
      XXXX    -230.5301   XXXY       1.1922   XXYY     -40.4224
      XYYY       6.3571   YYYY     -44.7828   XXXZ       0.0000
      XXYZ      -0.0000   XYYZ       0.0000   YYYZ      -0.0000
      XXZZ     -40.7780   XYZZ       0.6038   YYZZ     -11.9609
      XZZZ       0.0000   YZZZ      -0.0000   ZZZZ     -25.8042
 -----------------------------------------------------------------
 DrvMan completing analytic gradient of the correlated energy
 Correlated dipole moment
            1
    1  -0.3168922
    2  -0.7309858
    3  -0.0000000
 Energy read as -569.435779146
 Full Analytical Gradient: (in a.u., or Hartree/Bohr)
             1             2             3             4
    1   -0.00004462   -0.00049067    0.00022655    0.00030874
    2    0.00006276   -0.00080229    0.00134851   -0.00060898
    3    0.00000000   -0.00000000   -0.00000000    0.00000000
 Gradient time:  CPU 1.38 s  wall 1.40 s
 ----------------------------------------------------------------
             Standard Nuclear Orientation (Angstroms)
    I     Atom           X                Y                Z
 ----------------------------------------------------------------
    1      Cl      1.0292355479    -0.0719534314    -0.0000000000
    2      N      -0.7274805595     0.5954755369     0.0000000000
    3      N      -1.5906420935    -0.2464297906     0.0000000000
    4      H      -1.2701457441    -1.2271118907     0.0000000000
 ----------------------------------------------------------------
 Nuclear Repulsion Energy =    88.0317357178 hartrees
 There are       16 alpha and       16 beta electrons

                       Distance Matrix (Angstroms)
             Cl(  1)   N (  2)   N (  3)
   N (  2)  1.879232
   N (  3)  2.625681  1.205758
   H (  4)  2.573236  1.901660  1.031724

 Requested basis set is 6-311++G(d,p)
 There are 30 shells and 81 basis functions
 A cutoff of  1.0D-14 yielded    455 shell pairs
 There are      3389 function pairs (      3653 Cartesian)
 Smallest overlap matrix eigenvalue = 2.50E-04
 Guess MOs from SCF MO coefficient file

 -----------------------------------------------------------------------
  General SCF calculation program by
  Eric Jon Sundstrom, Paul Horn, Yuezhi Mao, Dmitri Zuev, Alec White,
  David Stuck, Shaama M.S., Shane Yost, Joonho Lee, David Small,
  Daniel Levine, Susi Lehtola, Hugh Burton, Evgeny Epifanovsky
 -----------------------------------------------------------------------
 Hartree-Fock
 using 6 threads for integral computing
 -------------------------------------------------------
 OpenMP Integral computing Module                
 Release: version 2.0, May 2017, Q-Chem Inc. Pleasanton 
 -------------------------------------------------------
 A restricted SCF calculation will be
 performed using DIIS
 SCF converges when DIIS error is below 1.0e-08
 ---------------------------------------
  Cycle       Energy         DIIS error
 ---------------------------------------
    1    -568.9206662315      6.59e-05  
    2    -568.9206696152      1.79e-05  
    3    -568.9206699500      1.17e-05  
    4    -568.9206700607      2.89e-06  
    5    -568.9206700781      1.32e-06  
    6    -568.9206700819      5.65e-07  
    7    -568.9206700827      1.95e-07  
    8    -568.9206700828      5.78e-08  
    9    -568.9206700828      1.50e-08  
   10    -568.9206700828      4.13e-09  Convergence criterion met
 ---------------------------------------
 SCF time:   CPU 2.66s  wall 1.00s 
 SCF   energy in the final basis set =     -568.9206700828
 Total energy in the final basis set =     -568.9206700828


 ------------------------------------------------------------------------------

   CCMAN2: suite of methods based on coupled cluster
           and equation of motion theories.

   Components:
   * libvmm-1.3-trunk
     by Evgeny Epifanovsky, Ilya Kaliman.
   * libtensor-2.5-trunk
     by Evgeny Epifanovsky, Michael Wormit, Dmitry Zuev, Sam Manzer, 
        Ilya Kaliman.
   * libcc-2.5-trunk
     by Evgeny Epifanovsky, Arik Landau, Tomasz Kus, Kirill Khistyaev, 
        Dmitry Zuev, Prashant Manohar, Xintian Feng, Anna Krylov, 
        Matthew Goldey, Alec White, Thomas Jagau, Kaushik Nanda, 
        Anastasia Gunina, Alexander Kunitsa, Joonho Lee.

   CCMAN original authors:
   Anna I. Krylov, C. David Sherrill, Steven R. Gwaltney,
   Edward F. C. Byrd (2000)
   Sergey V. Levchenko, Lyudmila V. Slipchenko, Tao Wang,
   Ana-Maria C. Cristian (2003)
   Piotr A. Pieniazek, C. Melania Oana, Evgeny Epifanovsky (2007)
   Prashant Manohar (2009)

 ------------------------------------------------------------------------------


 Allocating and initializing 63808MB of RAM...
 Calculation will run on 6 cores.


 Alpha MOs, Restricted
 -- Occupied --                  
-104.85  -15.75  -15.69  -10.58   -8.05   -8.04   -8.04   -1.45
  1 A     2 A     3 A     4 A     5 A     6 A     7 A     8 A                  
 -1.107  -0.936  -0.731  -0.650  -0.611  -0.469  -0.463  -0.434
  9 A    10 A    11 A    12 A    13 A    14 A    15 A    16 A                  
 -- Virtual --                   
  0.042   0.065   0.066   0.113   0.126   0.129   0.161   0.182
 17 A    18 A    19 A    20 A    21 A    22 A    23 A    24 A                  
  0.191   0.211   0.231   0.248   0.256   0.271   0.306   0.360
 25 A    26 A    27 A    28 A    29 A    30 A    31 A    32 A                  
  0.569   0.571   0.595   0.625   0.691   0.820   0.909   0.926
 33 A    34 A    35 A    36 A    37 A    38 A    39 A    40 A                  
  0.973   0.999   1.074   1.114   1.139   1.165   1.202   1.219
 41 A    42 A    43 A    44 A    45 A    46 A    47 A    48 A                  
  1.263   1.350   1.471   1.514   1.640   1.917   2.046   2.133
 49 A    50 A    51 A    52 A    53 A    54 A    55 A    56 A                  
  2.162   2.370   2.578   2.609   2.669   2.695   2.819   2.910
 57 A    58 A    59 A    60 A    61 A    62 A    63 A    64 A                  
  3.051   3.053   3.378   3.455   4.108   4.253   4.351   4.485
 65 A    66 A    67 A    68 A    69 A    70 A    71 A    72 A                  
  4.755   5.420  10.311  26.632  26.703  27.081  36.600  37.124
 73 A    74 A    75 A    76 A    77 A    78 A    79 A    80 A                  
219.155
 81 A                                                                          

 Beta MOs, Restricted
 -- Occupied --                  
-104.85  -15.75  -15.69  -10.58   -8.05   -8.04   -8.04   -1.45
  1 A     2 A     3 A     4 A     5 A     6 A     7 A     8 A                  
 -1.107  -0.936  -0.731  -0.650  -0.611  -0.469  -0.463  -0.434
  9 A    10 A    11 A    12 A    13 A    14 A    15 A    16 A                  
 -- Virtual --                   
  0.042   0.065   0.066   0.113   0.126   0.129   0.161   0.182
 17 A    18 A    19 A    20 A    21 A    22 A    23 A    24 A                  
  0.191   0.211   0.231   0.248   0.256   0.271   0.306   0.360
 25 A    26 A    27 A    28 A    29 A    30 A    31 A    32 A                  
  0.569   0.571   0.595   0.625   0.691   0.820   0.909   0.926
 33 A    34 A    35 A    36 A    37 A    38 A    39 A    40 A                  
  0.973   0.999   1.074   1.114   1.139   1.165   1.202   1.219
 41 A    42 A    43 A    44 A    45 A    46 A    47 A    48 A                  
  1.263   1.350   1.471   1.514   1.640   1.917   2.046   2.133
 49 A    50 A    51 A    52 A    53 A    54 A    55 A    56 A                  
  2.162   2.370   2.578   2.609   2.669   2.695   2.819   2.910
 57 A    58 A    59 A    60 A    61 A    62 A    63 A    64 A                  
  3.051   3.053   3.378   3.455   4.108   4.253   4.351   4.485
 65 A    66 A    67 A    68 A    69 A    70 A    71 A    72 A                  
  4.755   5.420  10.311  26.632  26.703  27.081  36.600  37.124
 73 A    74 A    75 A    76 A    77 A    78 A    79 A    80 A                  
219.155
 81 A                                                                          

 Occupation and symmetry of molecular orbitals

 Point group: C1 (1 irreducible representation).

                           A     All 
 -------------------------------------
 All molecular orbitals:
  - Alpha                  81    81  
  - Beta                   81    81  
 -------------------------------------
 Alpha orbitals:
  - Frozen occupied        7     7   
  - Active occupied        9     9   
  - Active virtual         65    65  
  - Frozen virtual         0     0   
 -------------------------------------
 Beta orbitals:
  - Frozen occupied        7     7   
  - Active occupied        9     9   
  - Active virtual         65    65  
  - Frozen virtual         0     0   
 -------------------------------------

 Import integrals:   CPU 0.00 s  wall 0.00 s

 Import integrals:   CPU 8.20 s  wall 2.70 s

 MP2 amplitudes:   CPU 0.04 s  wall 0.04 s

Running a double precision version
           CCSD T amplitudes will be solved using DIIS.

           Start     Size      MaxIter   EConv     TConv     
           3         7         100       1.00e-07  1.00e-05  
 ------------------------------------------------------------------------------
           Energy (a.u.)   Ediff      Tdiff       Comment
 ------------------------------------------------------------------------------
          -569.41740534                           
     1    -569.41358696   3.82e-03   6.78e-01     
     2    -569.43304366   1.95e-02   9.03e-02     
     3    -569.43251249   5.31e-04   4.15e-02     
     4    -569.43476522   2.25e-03   1.32e-02     Switched to DIIS steps.
     5    -569.43569256   9.27e-04   1.19e-02     
     6    -569.43575402   6.15e-05   2.16e-03     
     7    -569.43576769   1.37e-05   1.25e-03     
     8    -569.43577517   7.48e-06   5.68e-04     
     9    -569.43577892   3.75e-06   3.19e-04     
    10    -569.43577887   4.99e-08   7.17e-05     
    11    -569.43577874   1.30e-07   3.21e-05     
    12    -569.43577871   2.76e-08   1.57e-05     
    13    -569.43577870   1.47e-08   5.21e-06     
 ------------------------------------------------------------------------------
          -569.43577870                           CCSD T converged.

End of double precision
 SCF energy                 = -568.92067008
 MP2 energy                 = -569.41740534
 CCSD correlation energy     =   -0.51510861
 CCSD total energy           = -569.43577870

 CCSD  T1^2 = 0.0125  T2^2 = 0.2023  Leading amplitudes:

 Amplitude    Orbitals with energies
  0.0270       15 (A) A                  ->    19 (A) A                   
              -0.4629                          0.0664                     
  0.0270       15 (A) B                  ->    19 (A) B                   
              -0.4629                          0.0664                     
 -0.0256       11 (A) A                  ->    18 (A) A                   
              -0.7315                          0.0655                     
 -0.0256       11 (A) B                  ->    18 (A) B                   
              -0.7315                          0.0655                     

 Amplitude    Orbitals with energies
 -0.0946       13 (A) A      13 (A) B    ->    19 (A) A      19 (A) B     
              -0.6109       -0.6109            0.0664        0.0664       
  0.0946       13 (A) A      13 (A) B    ->    19 (A) B      19 (A) A     
              -0.6109       -0.6109            0.0664        0.0664       
  0.0946       13 (A) B      13 (A) A    ->    19 (A) A      19 (A) B     
              -0.6109       -0.6109            0.0664        0.0664       
 -0.0946       13 (A) B      13 (A) A    ->    19 (A) B      19 (A) A     
              -0.6109       -0.6109            0.0664        0.0664       

 Computing CCSD intemediates for later calculations in double precision
 Finished.

Running a double precision version
           CCSD Lambda amplitudes will be solved using DIIS.
           Start     Size      MaxIter   EConv     LConv     
           3         7         100       1.00e-07  1.00e-05  
 ------------------------------------------------------------------------------
            Enorm      Ldiff       Comment
 ------------------------------------------------------------------------------
     1     4.88e-02   3.74e-02     
     2     1.25e-02   4.46e-03     
     3     5.16e-03   1.73e-03     
     4     3.34e-03   1.12e-03     Switched to DIIS steps.
     5     1.33e-03   6.94e-04     
     6     7.08e-04   2.47e-04     
     7     2.59e-04   6.91e-05     
     8     9.75e-05   8.45e-06     
     9     2.79e-05   6.53e-06     
    10     1.34e-05   1.38e-06     
    11     6.31e-06   1.54e-07     
    12     3.16e-06   1.75e-07     
    13     1.38e-06   2.72e-08     
    14     6.01e-07   4.49e-08     
    15     3.14e-07   3.15e-08     
    16     1.51e-07   5.58e-09     
    17     9.14e-08   4.60e-09     
 ------------------------------------------------------------------------------
                                   CCSD Lambda converged.

 Computing density matrices in double precision...
           Orbital response amplitudes will be solved using DIIS.
           Start     Size      MaxIter   EConv     LConv     
           3         7         100       1.00e-06  1.00e-06  
 ------------------------------------------------------------------------------
            Enorm      Ldiff       Comment
 ------------------------------------------------------------------------------
     1     7.74e-02   2.38e-03     
     2     8.29e-02   3.50e-03     
     3     1.24e-01   3.47e-02     
     4     1.17e-02   5.87e-02     Switched to DIIS steps.
     5     2.40e-03   3.18e-04     
     6     1.08e-03   1.13e-04     
     7     3.37e-04   2.27e-04     
     8     6.06e-05   5.49e-05     
     9     1.66e-05   1.00e-05     
    10     8.23e-06   4.38e-07     
    11     1.51e-06   5.68e-07     
    12     5.03e-07   1.85e-07     
 ------------------------------------------------------------------------------
                                   Orbital response converged.

 Computing density matrices... Done.
 CCSD calculation:   CPU 122.20 s  wall 24.33 s

 Transferring MO TPDM to AO TPDM
 Transferring g2_o1o1o1o1
 Transferring g2_o1o1o1v1
 Transferring g2_o1o1v1v1
 Transferring g2_o1v1o1v1
 Transferring g2_o1v1v1v1
 Transferring g2_v1v1v1v1
 Adding separable TPDM
 Computing TPDM gradient
 --------------------------------------------------------
 2e gradient
  Atom          X               Y               Z
 --------------------------------------------------------
    1        -13.542491        2.613195       -0.000000  
    2         -1.093384      -12.432748        0.000000  
    3         14.842124        6.071335        0.000000  
    4         -0.206248        3.748218        0.000000  
 --------------------------------------------------------
 --------------------------------------------------------
 Final gradient
  Atom          X               Y               Z
 --------------------------------------------------------
    1        -13.542491        2.613195       -0.000000  
    2         -1.093384      -12.432748        0.000000  
    3         14.842124        6.071335        0.000000  
    4         -0.206248        3.748218        0.000000  
 --------------------------------------------------------
 Analytic gradient from two-electron contribution:   CPU 54.43 s  wall 14.46 s

 Total ccman2 time:   CPU 190.07 s  wall 43.47 s


 --------------------------------------------------------------

                    Orbital Energies (a.u.)
 --------------------------------------------------------------

 Alpha MOs
 -- Occupied --
******* -15.752 -15.690 -10.578  -8.046  -8.043  -8.043  -1.448
 -1.107  -0.936  -0.731  -0.650  -0.611  -0.469  -0.463  -0.434
 -- Virtual --
  0.042   0.065   0.066   0.113   0.126   0.129   0.161   0.182
  0.191   0.211   0.231   0.248   0.256   0.271   0.306   0.360
  0.569   0.571   0.595   0.625   0.691   0.820   0.909   0.926
  0.973   0.999   1.074   1.114   1.139   1.165   1.202   1.219
  1.263   1.350   1.471   1.514   1.640   1.917   2.046   2.133
  2.162   2.370   2.578   2.609   2.669   2.695   2.819   2.910
  3.051   3.053   3.378   3.455   4.108   4.253   4.351   4.485
  4.755   5.420  10.311  26.632  26.703  27.081  36.600  37.124
219.155
 --------------------------------------------------------------

          Ground-State Mulliken Net Atomic Charges

     Atom                 Charge (a.u.)
  ----------------------------------------
      1 Cl                   -0.169895
      2 N                     0.138217
      3 N                    -0.187143
      4 H                     0.218821
  ----------------------------------------
  Sum of atomic charges =     0.000000

 -----------------------------------------------------------------
                    Cartesian Multipole Moments
 -----------------------------------------------------------------
    Charge (ESU x 10^10)
                 0.0000
    Dipole Moment (Debye)
         X      -0.7976      Y      -1.8582      Z      -0.0000
       Tot       2.0221
    Quadrupole Moments (Debye-Ang)
        XX     -26.5379     XY       2.0789     YY     -23.5214
        XZ      -0.0000     YZ       0.0000     ZZ     -24.3621
    Octopole Moments (Debye-Ang^2)
       XXX       9.1929    XXY      -3.7696    XYY      -2.3656
       YYY      -4.8808    XXZ      -0.0000    XYZ       0.0000
       YYZ      -0.0000    XZZ      -0.9052    YZZ      -0.1837
       ZZZ      -0.0000
    Hexadecapole Moments (Debye-Ang^3)
      XXXX    -230.5918   XXXY       1.1259   XXYY     -40.4222
      XYYY       6.3170   YYYY     -44.7839   XXXZ      -0.0000
      XXYZ      -0.0000   XYYZ      -0.0000   YYYZ       0.0000
      XXZZ     -40.7829   XYZZ       0.5894   YYZZ     -11.9619
      XZZZ      -0.0000   YZZZ       0.0000   ZZZZ     -25.8054
 -----------------------------------------------------------------
 DrvMan completing analytic gradient of the correlated energy
 Correlated dipole moment
            1
    1  -0.3137970
    2  -0.7310617
    3  -0.0000000
 Energy read as -569.435778696
 Full Analytical Gradient: (in a.u., or Hartree/Bohr)
             1             2             3             4
    1    0.00009213    0.00076625   -0.00059690   -0.00026148
    2   -0.00006148    0.00101218   -0.00159011    0.00063942
    3    0.00000000   -0.00000000   -0.00000000    0.00000000
 Gradient time:  CPU 1.41 s  wall 1.44 s
 ----------------------------------------------------------------
             Standard Nuclear Orientation (Angstroms)
    I     Atom           X                Y                Z
 ----------------------------------------------------------------
    1      Cl      1.0292355479    -0.0719534314    -0.0000000000
    2      N      -0.7274805595     0.5954755369     0.0000000000
    3      N      -1.5906420935    -0.2454297906     0.0010000000
    4      H      -1.2701457441    -1.2271118907     0.0000000000
 ----------------------------------------------------------------
 Nuclear Repulsion Energy =    88.0414818254 hartrees
 There are       16 alpha and       16 beta electrons

                       Distance Matrix (Angstroms)
             Cl(  1)   N (  2)   N (  3)
   N (  2)  1.879232
   N (  3)  2.625615  1.205060
   H (  4)  2.573236  1.901660  1.032675

 Requested basis set is 6-311++G(d,p)
 There are 30 shells and 81 basis functions
 A cutoff of  1.0D-14 yielded    455 shell pairs
 There are      3389 function pairs (      3653 Cartesian)
 Smallest overlap matrix eigenvalue = 2.49E-04
 Guess MOs from SCF MO coefficient file

 -----------------------------------------------------------------------
  General SCF calculation program by
  Eric Jon Sundstrom, Paul Horn, Yuezhi Mao, Dmitri Zuev, Alec White,
  David Stuck, Shaama M.S., Shane Yost, Joonho Lee, David Small,
  Daniel Levine, Susi Lehtola, Hugh Burton, Evgeny Epifanovsky
 -----------------------------------------------------------------------
 Hartree-Fock
 using 6 threads for integral computing
 -------------------------------------------------------
 OpenMP Integral computing Module                
 Release: version 2.0, May 2017, Q-Chem Inc. Pleasanton 
 -------------------------------------------------------
 A restricted SCF calculation will be
 performed using DIIS
 SCF converges when DIIS error is below 1.0e-08
 ---------------------------------------
  Cycle       Energy         DIIS error
 ---------------------------------------
    1    -568.9207195520      4.02e-05  
    2    -568.9207209594      1.09e-05  
    3    -568.9207211136      6.67e-06  
    4    -568.9207211545      2.01e-06  
    5    -568.9207211647      9.84e-07  
    6    -568.9207211678      4.79e-07  
    7    -568.9207211687      1.72e-07  
    8    -568.9207211688      5.96e-08  
    9    -568.9207211688      2.33e-08  
   10    -568.9207211688      7.48e-09  Convergence criterion met
 ---------------------------------------
 SCF time:   CPU 2.65s  wall 1.00s 
 SCF   energy in the final basis set =     -568.9207211688
 Total energy in the final basis set =     -568.9207211688


 ------------------------------------------------------------------------------

   CCMAN2: suite of methods based on coupled cluster
           and equation of motion theories.

   Components:
   * libvmm-1.3-trunk
     by Evgeny Epifanovsky, Ilya Kaliman.
   * libtensor-2.5-trunk
     by Evgeny Epifanovsky, Michael Wormit, Dmitry Zuev, Sam Manzer, 
        Ilya Kaliman.
   * libcc-2.5-trunk
     by Evgeny Epifanovsky, Arik Landau, Tomasz Kus, Kirill Khistyaev, 
        Dmitry Zuev, Prashant Manohar, Xintian Feng, Anna Krylov, 
        Matthew Goldey, Alec White, Thomas Jagau, Kaushik Nanda, 
        Anastasia Gunina, Alexander Kunitsa, Joonho Lee.

   CCMAN original authors:
   Anna I. Krylov, C. David Sherrill, Steven R. Gwaltney,
   Edward F. C. Byrd (2000)
   Sergey V. Levchenko, Lyudmila V. Slipchenko, Tao Wang,
   Ana-Maria C. Cristian (2003)
   Piotr A. Pieniazek, C. Melania Oana, Evgeny Epifanovsky (2007)
   Prashant Manohar (2009)

 ------------------------------------------------------------------------------


 Allocating and initializing 63808MB of RAM...
 Calculation will run on 6 cores.


 Alpha MOs, Restricted
 -- Occupied --                  
-104.85  -15.75  -15.69  -10.58   -8.05   -8.04   -8.04   -1.45
  1 A     2 A     3 A     4 A     5 A     6 A     7 A     8 A                  
 -1.107  -0.935  -0.731  -0.650  -0.611  -0.469  -0.463  -0.434
  9 A    10 A    11 A    12 A    13 A    14 A    15 A    16 A                  
 -- Virtual --                   
  0.042   0.065   0.067   0.113   0.126   0.129   0.161   0.182
 17 A    18 A    19 A    20 A    21 A    22 A    23 A    24 A                  
  0.191   0.211   0.231   0.248   0.256   0.271   0.306   0.360
 25 A    26 A    27 A    28 A    29 A    30 A    31 A    32 A                  
  0.569   0.572   0.595   0.626   0.691   0.820   0.909   0.926
 33 A    34 A    35 A    36 A    37 A    38 A    39 A    40 A                  
  0.973   1.000   1.074   1.114   1.140   1.165   1.202   1.219
 41 A    42 A    43 A    44 A    45 A    46 A    47 A    48 A                  
  1.263   1.351   1.471   1.514   1.639   1.917   2.045   2.132
 49 A    50 A    51 A    52 A    53 A    54 A    55 A    56 A                  
  2.161   2.370   2.577   2.609   2.669   2.696   2.819   2.909
 57 A    58 A    59 A    60 A    61 A    62 A    63 A    64 A                  
  3.051   3.054   3.378   3.455   4.108   4.253   4.352   4.486
 65 A    66 A    67 A    68 A    69 A    70 A    71 A    72 A                  
  4.755   5.418  10.312  26.632  26.704  27.081  36.599  37.127
 73 A    74 A    75 A    76 A    77 A    78 A    79 A    80 A                  
219.155
 81 A                                                                          

 Beta MOs, Restricted
 -- Occupied --                  
-104.85  -15.75  -15.69  -10.58   -8.05   -8.04   -8.04   -1.45
  1 A     2 A     3 A     4 A     5 A     6 A     7 A     8 A                  
 -1.107  -0.935  -0.731  -0.650  -0.611  -0.469  -0.463  -0.434
  9 A    10 A    11 A    12 A    13 A    14 A    15 A    16 A                  
 -- Virtual --                   
  0.042   0.065   0.067   0.113   0.126   0.129   0.161   0.182
 17 A    18 A    19 A    20 A    21 A    22 A    23 A    24 A                  
  0.191   0.211   0.231   0.248   0.256   0.271   0.306   0.360
 25 A    26 A    27 A    28 A    29 A    30 A    31 A    32 A                  
  0.569   0.572   0.595   0.626   0.691   0.820   0.909   0.926
 33 A    34 A    35 A    36 A    37 A    38 A    39 A    40 A                  
  0.973   1.000   1.074   1.114   1.140   1.165   1.202   1.219
 41 A    42 A    43 A    44 A    45 A    46 A    47 A    48 A                  
  1.263   1.351   1.471   1.514   1.639   1.917   2.045   2.132
 49 A    50 A    51 A    52 A    53 A    54 A    55 A    56 A                  
  2.161   2.370   2.577   2.609   2.669   2.696   2.819   2.909
 57 A    58 A    59 A    60 A    61 A    62 A    63 A    64 A                  
  3.051   3.054   3.378   3.455   4.108   4.253   4.352   4.486
 65 A    66 A    67 A    68 A    69 A    70 A    71 A    72 A                  
  4.755   5.418  10.312  26.632  26.704  27.081  36.599  37.127
 73 A    74 A    75 A    76 A    77 A    78 A    79 A    80 A                  
219.155
 81 A                                                                          

 Occupation and symmetry of molecular orbitals

 Point group: C1 (1 irreducible representation).

                           A     All 
 -------------------------------------
 All molecular orbitals:
  - Alpha                  81    81  
  - Beta                   81    81  
 -------------------------------------
 Alpha orbitals:
  - Frozen occupied        7     7   
  - Active occupied        9     9   
  - Active virtual         65    65  
  - Frozen virtual         0     0   
 -------------------------------------
 Beta orbitals:
  - Frozen occupied        7     7   
  - Active occupied        9     9   
  - Active virtual         65    65  
  - Frozen virtual         0     0   
 -------------------------------------

 Import integrals:   CPU 0.00 s  wall 0.00 s

 Import integrals:   CPU 7.70 s  wall 2.88 s

 MP2 amplitudes:   CPU 0.07 s  wall 0.06 s

Running a double precision version
           CCSD T amplitudes will be solved using DIIS.

           Start     Size      MaxIter   EConv     TConv     
           3         7         100       1.00e-07  1.00e-05  
 ------------------------------------------------------------------------------
           Energy (a.u.)   Ediff      Tdiff       Comment
 ------------------------------------------------------------------------------
          -569.41740218                           
     1    -569.41360476   3.80e-03   6.78e-01     
     2    -569.43304506   1.94e-02   9.03e-02     
     3    -569.43251768   5.27e-04   4.15e-02     
     4    -569.43476794   2.25e-03   1.32e-02     Switched to DIIS steps.
     5    -569.43569428   9.26e-04   1.19e-02     
     6    -569.43575560   6.13e-05   2.16e-03     
     7    -569.43576921   1.36e-05   1.25e-03     
     8    -569.43577666   7.45e-06   5.67e-04     
     9    -569.43578040   3.73e-06   3.18e-04     
    10    -569.43578035   4.85e-08   7.16e-05     
    11    -569.43578022   1.31e-07   3.22e-05     
    12    -569.43578019   2.75e-08   1.57e-05     
    13    -569.43578018   1.51e-08   5.20e-06     
 ------------------------------------------------------------------------------
          -569.43578018                           CCSD T converged.

End of double precision
 SCF energy                 = -568.92072117
 MP2 energy                 = -569.41740218
 CCSD correlation energy     =   -0.51505901
 CCSD total energy           = -569.43578018

 CCSD  T1^2 = 0.0125  T2^2 = 0.2022  Leading amplitudes:

 Amplitude    Orbitals with energies
 -0.0269       15 (A) A                  ->    19 (A) A                   
              -0.4629                          0.0666                     
 -0.0269       15 (A) B                  ->    19 (A) B                   
              -0.4629                          0.0666                     
  0.0256       11 (A) A                  ->    18 (A) A                   
              -0.7315                          0.0655                     
  0.0256       11 (A) B                  ->    18 (A) B                   
              -0.7315                          0.0655                     

 Amplitude    Orbitals with energies
 -0.0941       13 (A) A      13 (A) B    ->    19 (A) A      19 (A) B     
              -0.6111       -0.6111            0.0666        0.0666       
  0.0941       13 (A) A      13 (A) B    ->    19 (A) B      19 (A) A     
              -0.6111       -0.6111            0.0666        0.0666       
  0.0941       13 (A) B      13 (A) A    ->    19 (A) A      19 (A) B     
              -0.6111       -0.6111            0.0666        0.0666       
 -0.0941       13 (A) B      13 (A) A    ->    19 (A) B      19 (A) A     
              -0.6111       -0.6111            0.0666        0.0666       

 Computing CCSD intemediates for later calculations in double precision
 Finished.

Running a double precision version
           CCSD Lambda amplitudes will be solved using DIIS.
           Start     Size      MaxIter   EConv     LConv     
           3         7         100       1.00e-07  1.00e-05  
 ------------------------------------------------------------------------------
            Enorm      Ldiff       Comment
 ------------------------------------------------------------------------------
     1     4.87e-02   3.74e-02     
     2     1.25e-02   4.46e-03     
     3     5.16e-03   1.73e-03     
     4     3.34e-03   1.11e-03     Switched to DIIS steps.
     5     1.32e-03   6.93e-04     
     6     7.07e-04   2.47e-04     
     7     2.58e-04   6.89e-05     
     8     9.73e-05   8.47e-06     
     9     2.79e-05   6.53e-06     
    10     1.34e-05   1.38e-06     
    11     6.31e-06   1.53e-07     
    12     3.15e-06   1.76e-07     
    13     1.38e-06   2.70e-08     
    14     6.01e-07   4.47e-08     
    15     3.14e-07   3.13e-08     
    16     1.51e-07   5.51e-09     
    17     9.12e-08   4.53e-09     
 ------------------------------------------------------------------------------
                                   CCSD Lambda converged.

 Computing density matrices in double precision...
           Orbital response amplitudes will be solved using DIIS.
           Start     Size      MaxIter   EConv     LConv     
           3         7         100       1.00e-06  1.00e-06  
 ------------------------------------------------------------------------------
            Enorm      Ldiff       Comment
 ------------------------------------------------------------------------------
     1     7.74e-02   2.35e-03     
     2     8.28e-02   3.46e-03     
     3     1.24e-01   3.45e-02     
     4     1.17e-02   5.85e-02     Switched to DIIS steps.
     5     2.39e-03   3.13e-04     
     6     1.08e-03   1.15e-04     
     7     3.36e-04   2.27e-04     
     8     6.01e-05   5.48e-05     
     9     1.65e-05   9.94e-06     
    10     8.18e-06   4.25e-07     
    11     1.52e-06   5.62e-07     
    12     5.05e-07   1.87e-07     
 ------------------------------------------------------------------------------
                                   Orbital response converged.

 Computing density matrices... Done.
 CCSD calculation:   CPU 121.98 s  wall 24.37 s

 Transferring MO TPDM to AO TPDM
 Transferring g2_o1o1o1o1
 Transferring g2_o1o1o1v1
 Transferring g2_o1o1v1v1
 Transferring g2_o1v1o1v1
 Transferring g2_o1v1v1v1
 Transferring g2_v1v1v1v1
 Adding separable TPDM
 Computing TPDM gradient
 --------------------------------------------------------
 2e gradient
  Atom          X               Y               Z
 --------------------------------------------------------
    1        -13.541124        2.613983        0.001825  
    2         -1.107700      -12.430770        0.010220  
    3         14.854918        6.070270       -0.016209  
    4         -0.206093        3.746517        0.004164  
 --------------------------------------------------------
 --------------------------------------------------------
 Final gradient
  Atom          X               Y               Z
 --------------------------------------------------------
    1        -13.541124        2.613983        0.001825  
    2         -1.107700      -12.430770        0.010220  
    3         14.854918        6.070270       -0.016209  
    4         -0.206093        3.746517        0.004164  
 --------------------------------------------------------
 Analytic gradient from two-electron contribution:   CPU 53.65 s  wall 14.20 s

 Total ccman2 time:   CPU 188.94 s  wall 43.51 s


 --------------------------------------------------------------

                    Orbital Energies (a.u.)
 --------------------------------------------------------------

 Alpha MOs
 -- Occupied --
******* -15.752 -15.690 -10.578  -8.046  -8.043  -8.043  -1.448
 -1.107  -0.935  -0.731  -0.650  -0.611  -0.469  -0.463  -0.434
 -- Virtual --
  0.042   0.065   0.067   0.113   0.126   0.129   0.161   0.182
  0.191   0.211   0.231   0.248   0.256   0.271   0.306   0.360
  0.569   0.572   0.595   0.626   0.691   0.820   0.909   0.926
  0.973   1.000   1.074   1.114   1.140   1.165   1.202   1.219
  1.263   1.351   1.471   1.514   1.639   1.917   2.045   2.132
  2.161   2.370   2.577   2.609   2.669   2.696   2.819   2.909
  3.051   3.054   3.378   3.455   4.108   4.253   4.352   4.486
  4.755   5.418  10.312  26.632  26.704  27.081  36.599  37.127
219.155
 --------------------------------------------------------------

          Ground-State Mulliken Net Atomic Charges

     Atom                 Charge (a.u.)
  ----------------------------------------
      1 Cl                   -0.170119
      2 N                     0.138244
      3 N                    -0.186812
      4 H                     0.218687
  ----------------------------------------
  Sum of atomic charges =    -0.000000

 -----------------------------------------------------------------
                    Cartesian Multipole Moments
 -----------------------------------------------------------------
    Charge (ESU x 10^10)
                -0.0000
    Dipole Moment (Debye)
         X      -0.8015      Y      -1.8581      Z      -0.0008
       Tot       2.0236
    Quadrupole Moments (Debye-Ang)
        XX     -26.5337     XY       2.0798     YY     -23.5235
        XZ       0.0030     YZ       0.0005     ZZ     -24.3617
    Octopole Moments (Debye-Ang^2)
       XXX       9.1711    XXY      -3.7755    XYY      -2.3661
       YYY      -4.8917    XXZ      -0.0107    XYZ      -0.0010
       YYZ      -0.0055    XZZ      -0.9081    YZZ      -0.1873
       ZZZ      -0.0157
    Hexadecapole Moments (Debye-Ang^3)
      XXXX    -230.5609   XXXY       1.1591   XXYY     -40.4223
      XYYY       6.3371   YYYY     -44.7833   XXXZ       0.0436
      XXYZ       0.0026   XYYZ       0.0093   YYYZ       0.0047
      XXZZ     -40.7804   XYZZ       0.5966   YYZZ     -11.9614
      XZZZ       0.0275   YZZZ       0.0038   ZZZZ     -25.8048
 -----------------------------------------------------------------
 DrvMan completing analytic gradient of the correlated energy
 Correlated dipole moment
            1
    1  -0.3153443
    2  -0.7310253
    3  -0.0002972
 Energy read as -569.435780175
 Full Analytical Gradient: (in a.u., or Hartree/Bohr)
             1             2             3             4
    1    0.00002384    0.00014006   -0.00018860    0.00002470
    2    0.00000060    0.00010652   -0.00011984    0.00001272
    3    0.00004383   -0.00010331    0.00014015   -0.00008067
 Gradient time:  CPU 1.41 s  wall 1.44 s
 ----------------------------------------------------------------
             Standard Nuclear Orientation (Angstroms)
    I     Atom           X                Y                Z
 ----------------------------------------------------------------
    1      Cl      1.0292355479    -0.0719534314    -0.0000000000
    2      N      -0.7274805595     0.5954755369     0.0000000000
    3      N      -1.5906420935    -0.2454297906     0.0000000000
    4      H      -1.2691457441    -1.2271118907     0.0000000000
 ----------------------------------------------------------------
 Nuclear Repulsion Energy =    88.0419199064 hartrees
 There are       16 alpha and       16 beta electrons

                       Distance Matrix (Angstroms)
             Cl(  1)   N (  2)   N (  3)
   N (  2)  1.879232
   N (  3)  2.625615  1.205060
   H (  4)  2.572343  1.901375  1.032986

 Requested basis set is 6-311++G(d,p)
 There are 30 shells and 81 basis functions
 A cutoff of  1.0D-14 yielded    455 shell pairs
 There are      3389 function pairs (      3653 Cartesian)
 Smallest overlap matrix eigenvalue = 2.49E-04
 Guess MOs from SCF MO coefficient file

 -----------------------------------------------------------------------
  General SCF calculation program by
  Eric Jon Sundstrom, Paul Horn, Yuezhi Mao, Dmitri Zuev, Alec White,
  David Stuck, Shaama M.S., Shane Yost, Joonho Lee, David Small,
  Daniel Levine, Susi Lehtola, Hugh Burton, Evgeny Epifanovsky
 -----------------------------------------------------------------------
 Hartree-Fock
 using 6 threads for integral computing
 -------------------------------------------------------
 OpenMP Integral computing Module                
 Release: version 2.0, May 2017, Q-Chem Inc. Pleasanton 
 -------------------------------------------------------
 A restricted SCF calculation will be
 performed using DIIS
 SCF converges when DIIS error is below 1.0e-08
 ---------------------------------------
  Cycle       Energy         DIIS error
 ---------------------------------------
    1    -568.9207140342      2.52e-05  
    2    -568.9207146862      6.60e-06  
    3    -568.9207147710      2.23e-06  
    4    -568.9207147810      1.41e-06  
    5    -568.9207147857      6.13e-07  
    6    -568.9207147875      2.23e-07  
    7    -568.9207147877      8.08e-08  
    8    -568.9207147877      2.85e-08  
    9    -568.9207147877      1.05e-08  
   10    -568.9207147877      3.49e-09  Convergence criterion met
 ---------------------------------------
 SCF time:   CPU 2.52s  wall 1.00s 
 SCF   energy in the final basis set =     -568.9207147877
 Total energy in the final basis set =     -568.9207147877


 ------------------------------------------------------------------------------

   CCMAN2: suite of methods based on coupled cluster
           and equation of motion theories.

   Components:
   * libvmm-1.3-trunk
     by Evgeny Epifanovsky, Ilya Kaliman.
   * libtensor-2.5-trunk
     by Evgeny Epifanovsky, Michael Wormit, Dmitry Zuev, Sam Manzer, 
        Ilya Kaliman.
   * libcc-2.5-trunk
     by Evgeny Epifanovsky, Arik Landau, Tomasz Kus, Kirill Khistyaev, 
        Dmitry Zuev, Prashant Manohar, Xintian Feng, Anna Krylov, 
        Matthew Goldey, Alec White, Thomas Jagau, Kaushik Nanda, 
        Anastasia Gunina, Alexander Kunitsa, Joonho Lee.

   CCMAN original authors:
   Anna I. Krylov, C. David Sherrill, Steven R. Gwaltney,
   Edward F. C. Byrd (2000)
   Sergey V. Levchenko, Lyudmila V. Slipchenko, Tao Wang,
   Ana-Maria C. Cristian (2003)
   Piotr A. Pieniazek, C. Melania Oana, Evgeny Epifanovsky (2007)
   Prashant Manohar (2009)

 ------------------------------------------------------------------------------


 Allocating and initializing 63808MB of RAM...
 Calculation will run on 6 cores.


 Alpha MOs, Restricted
 -- Occupied --                  
-104.85  -15.75  -15.69  -10.58   -8.05   -8.04   -8.04   -1.45
  1 A     2 A     3 A     4 A     5 A     6 A     7 A     8 A                  
 -1.107  -0.935  -0.731  -0.650  -0.611  -0.469  -0.463  -0.434
  9 A    10 A    11 A    12 A    13 A    14 A    15 A    16 A                  
 -- Virtual --                   
  0.042   0.065   0.067   0.113   0.126   0.129   0.161   0.182
 17 A    18 A    19 A    20 A    21 A    22 A    23 A    24 A                  
  0.191   0.211   0.231   0.248   0.256   0.270   0.306   0.360
 25 A    26 A    27 A    28 A    29 A    30 A    31 A    32 A                  
  0.569   0.572   0.595   0.626   0.691   0.819   0.908   0.926
 33 A    34 A    35 A    36 A    37 A    38 A    39 A    40 A                  
  0.973   1.000   1.074   1.114   1.140   1.165   1.202   1.219
 41 A    42 A    43 A    44 A    45 A    46 A    47 A    48 A                  
  1.263   1.351   1.471   1.514   1.639   1.917   2.045   2.132
 49 A    50 A    51 A    52 A    53 A    54 A    55 A    56 A                  
  2.161   2.370   2.577   2.609   2.669   2.695   2.820   2.909
 57 A    58 A    59 A    60 A    61 A    62 A    63 A    64 A                  
  3.051   3.054   3.378   3.455   4.108   4.253   4.352   4.486
 65 A    66 A    67 A    68 A    69 A    70 A    71 A    72 A                  
  4.755   5.418  10.312  26.632  26.704  27.081  36.599  37.127
 73 A    74 A    75 A    76 A    77 A    78 A    79 A    80 A                  
219.155
 81 A                                                                          

 Beta MOs, Restricted
 -- Occupied --                  
-104.85  -15.75  -15.69  -10.58   -8.05   -8.04   -8.04   -1.45
  1 A     2 A     3 A     4 A     5 A     6 A     7 A     8 A                  
 -1.107  -0.935  -0.731  -0.650  -0.611  -0.469  -0.463  -0.434
  9 A    10 A    11 A    12 A    13 A    14 A    15 A    16 A                  
 -- Virtual --                   
  0.042   0.065   0.067   0.113   0.126   0.129   0.161   0.182
 17 A    18 A    19 A    20 A    21 A    22 A    23 A    24 A                  
  0.191   0.211   0.231   0.248   0.256   0.270   0.306   0.360
 25 A    26 A    27 A    28 A    29 A    30 A    31 A    32 A                  
  0.569   0.572   0.595   0.626   0.691   0.819   0.908   0.926
 33 A    34 A    35 A    36 A    37 A    38 A    39 A    40 A                  
  0.973   1.000   1.074   1.114   1.140   1.165   1.202   1.219
 41 A    42 A    43 A    44 A    45 A    46 A    47 A    48 A                  
  1.263   1.351   1.471   1.514   1.639   1.917   2.045   2.132
 49 A    50 A    51 A    52 A    53 A    54 A    55 A    56 A                  
  2.161   2.370   2.577   2.609   2.669   2.695   2.820   2.909
 57 A    58 A    59 A    60 A    61 A    62 A    63 A    64 A                  
  3.051   3.054   3.378   3.455   4.108   4.253   4.352   4.486
 65 A    66 A    67 A    68 A    69 A    70 A    71 A    72 A                  
  4.755   5.418  10.312  26.632  26.704  27.081  36.599  37.127
 73 A    74 A    75 A    76 A    77 A    78 A    79 A    80 A                  
219.155
 81 A                                                                          

 Occupation and symmetry of molecular orbitals

 Point group: C1 (1 irreducible representation).

                           A     All 
 -------------------------------------
 All molecular orbitals:
  - Alpha                  81    81  
  - Beta                   81    81  
 -------------------------------------
 Alpha orbitals:
  - Frozen occupied        7     7   
  - Active occupied        9     9   
  - Active virtual         65    65  
  - Frozen virtual         0     0   
 -------------------------------------
 Beta orbitals:
  - Frozen occupied        7     7   
  - Active occupied        9     9   
  - Active virtual         65    65  
  - Frozen virtual         0     0   
 -------------------------------------

 Import integrals:   CPU 0.00 s  wall 0.00 s

 Import integrals:   CPU 6.26 s  wall 1.76 s

 MP2 amplitudes:   CPU 0.04 s  wall 0.03 s

Running a double precision version
           CCSD T amplitudes will be solved using DIIS.

           Start     Size      MaxIter   EConv     TConv     
           3         7         100       1.00e-07  1.00e-05  
 ------------------------------------------------------------------------------
           Energy (a.u.)   Ediff      Tdiff       Comment
 ------------------------------------------------------------------------------
          -569.41740005                           
     1    -569.41360460   3.80e-03   6.78e-01     
     2    -569.43304434   1.94e-02   9.03e-02     
     3    -569.43251784   5.27e-04   4.15e-02     
     4    -569.43476807   2.25e-03   1.32e-02     Switched to DIIS steps.
     5    -569.43569429   9.26e-04   1.19e-02     
     6    -569.43575558   6.13e-05   2.15e-03     
     7    -569.43576917   1.36e-05   1.25e-03     
     8    -569.43577661   7.44e-06   5.67e-04     
     9    -569.43578034   3.73e-06   3.18e-04     
    10    -569.43578029   4.78e-08   7.16e-05     
    11    -569.43578016   1.31e-07   3.22e-05     
    12    -569.43578013   2.75e-08   1.57e-05     
    13    -569.43578012   1.52e-08   5.20e-06     
 ------------------------------------------------------------------------------
          -569.43578012                           CCSD T converged.

End of double precision
 SCF energy                 = -568.92071479
 MP2 energy                 = -569.41740005
 CCSD correlation energy     =   -0.51506533
 CCSD total energy           = -569.43578012

 CCSD  T1^2 = 0.0125  T2^2 = 0.2022  Leading amplitudes:

 Amplitude    Orbitals with energies
 -0.0269       15 (A) A                  ->    19 (A) A                   
              -0.4629                          0.0666                     
 -0.0269       15 (A) B                  ->    19 (A) B                   
              -0.4629                          0.0666                     
 -0.0256       11 (A) A                  ->    18 (A) A                   
              -0.7315                          0.0655                     
 -0.0256       11 (A) B                  ->    18 (A) B                   
              -0.7315                          0.0655                     

 Amplitude    Orbitals with energies
 -0.0944       13 (A) A      13 (A) B    ->    19 (A) A      19 (A) B     
              -0.6111       -0.6111            0.0666        0.0666       
  0.0944       13 (A) A      13 (A) B    ->    19 (A) B      19 (A) A     
              -0.6111       -0.6111            0.0666        0.0666       
  0.0944       13 (A) B      13 (A) A    ->    19 (A) A      19 (A) B     
              -0.6111       -0.6111            0.0666        0.0666       
 -0.0944       13 (A) B      13 (A) A    ->    19 (A) B      19 (A) A     
              -0.6111       -0.6111            0.0666        0.0666       

 Computing CCSD intemediates for later calculations in double precision
 Finished.

Running a double precision version
           CCSD Lambda amplitudes will be solved using DIIS.
           Start     Size      MaxIter   EConv     LConv     
           3         7         100       1.00e-07  1.00e-05  
 ------------------------------------------------------------------------------
            Enorm      Ldiff       Comment
 ------------------------------------------------------------------------------
     1     4.87e-02   3.74e-02     
     2     1.25e-02   4.46e-03     
     3     5.16e-03   1.73e-03     
     4     3.34e-03   1.11e-03     Switched to DIIS steps.
     5     1.32e-03   6.92e-04     
     6     7.07e-04   2.47e-04     
     7     2.58e-04   6.88e-05     
     8     9.73e-05   8.49e-06     
     9     2.79e-05   6.53e-06     
    10     1.34e-05   1.38e-06     
    11     6.31e-06   1.54e-07     
    12     3.16e-06   1.76e-07     
    13     1.38e-06   2.67e-08     
    14     6.01e-07   4.48e-08     
    15     3.14e-07   3.13e-08     
    16     1.51e-07   5.50e-09     
    17     9.12e-08   4.53e-09     
 ------------------------------------------------------------------------------
                                   CCSD Lambda converged.

 Computing density matrices in double precision...
           Orbital response amplitudes will be solved using DIIS.
           Start     Size      MaxIter   EConv     LConv     
           3         7         100       1.00e-06  1.00e-06  
 ------------------------------------------------------------------------------
            Enorm      Ldiff       Comment
 ------------------------------------------------------------------------------
     1     7.73e-02   2.32e-03     
     2     8.27e-02   3.43e-03     
     3     1.24e-01   3.45e-02     
     4     1.17e-02   5.84e-02     Switched to DIIS steps.
     5     2.39e-03   3.15e-04     
     6     1.08e-03   1.12e-04     
     7     3.36e-04   2.27e-04     
     8     6.00e-05   5.49e-05     
     9     1.65e-05   9.91e-06     
    10     8.15e-06   4.29e-07     
    11     1.51e-06   5.64e-07     
    12     5.01e-07   1.84e-07     
 ------------------------------------------------------------------------------
                                   Orbital response converged.

 Computing density matrices... Done.
 CCSD calculation:   CPU 121.68 s  wall 24.20 s

 Transferring MO TPDM to AO TPDM
 Transferring g2_o1o1o1o1
 Transferring g2_o1o1o1v1
 Transferring g2_o1o1v1v1
 Transferring g2_o1v1o1v1
 Transferring g2_o1v1v1v1
 Transferring g2_v1v1v1v1
 Adding separable TPDM
 Computing TPDM gradient
 --------------------------------------------------------
 2e gradient
  Atom          X               Y               Z
 --------------------------------------------------------
    1        -13.541641        2.614411        0.000000  
    2         -1.106570      -12.430419        0.000000  
    3         14.858609        6.070965       -0.000000  
    4         -0.210398        3.745043       -0.000000  
 --------------------------------------------------------
 --------------------------------------------------------
 Final gradient
  Atom          X               Y               Z
 --------------------------------------------------------
    1        -13.541641        2.614411        0.000000  
    2         -1.106570      -12.430419        0.000000  
    3         14.858609        6.070965       -0.000000  
    4         -0.210398        3.745043       -0.000000  
 --------------------------------------------------------
 Analytic gradient from two-electron contribution:   CPU 56.18 s  wall 14.41 s

 Total ccman2 time:   CPU 188.98 s  wall 42.23 s


 --------------------------------------------------------------

                    Orbital Energies (a.u.)
 --------------------------------------------------------------

 Alpha MOs
 -- Occupied --
******* -15.752 -15.690 -10.578  -8.046  -8.043  -8.043  -1.448
 -1.107  -0.935  -0.731  -0.650  -0.611  -0.469  -0.463  -0.434
 -- Virtual --
  0.042   0.065   0.067   0.113   0.126   0.129   0.161   0.182
  0.191   0.211   0.231   0.248   0.256   0.270   0.306   0.360
  0.569   0.572   0.595   0.626   0.691   0.819   0.908   0.926
  0.973   1.000   1.074   1.114   1.140   1.165   1.202   1.219
  1.263   1.351   1.471   1.514   1.639   1.917   2.045   2.132
  2.161   2.370   2.577   2.609   2.669   2.695   2.820   2.909
  3.051   3.054   3.378   3.455   4.108   4.253   4.352   4.486
  4.755   5.418  10.312  26.632  26.704  27.081  36.599  37.127
219.155
 --------------------------------------------------------------

          Ground-State Mulliken Net Atomic Charges

     Atom                 Charge (a.u.)
  ----------------------------------------
      1 Cl                   -0.170027
      2 N                     0.138274
      3 N                    -0.186777
      4 H                     0.218529
  ----------------------------------------
  Sum of atomic charges =    -0.000000

 -----------------------------------------------------------------
                    Cartesian Multipole Moments
 -----------------------------------------------------------------
    Charge (ESU x 10^10)
                 0.0000
    Dipole Moment (Debye)
         X      -0.7996      Y      -1.8574      Z      -0.0000
       Tot       2.0222
    Quadrupole Moments (Debye-Ang)
        XX     -26.5359     XY       2.0763     YY     -23.5249
        XZ       0.0000     YZ      -0.0000     ZZ     -24.3620
    Octopole Moments (Debye-Ang^2)
       XXX       9.1760    XXY      -3.7677    XYY      -2.3615
       YYY      -4.8897    XXZ      -0.0000    XYZ       0.0000
       YYZ      -0.0000    XZZ      -0.9079    YZZ      -0.1868
       ZZZ      -0.0000
    Hexadecapole Moments (Debye-Ang^3)
      XXXX    -230.5539   XXXY       1.1437   XXYY     -40.4299
      XYYY       6.3319   YYYY     -44.7894   XXXZ       0.0000
      XXYZ      -0.0000   XYYZ       0.0000   YYYZ      -0.0000
      XXZZ     -40.7791   XYZZ       0.5964   YYZZ     -11.9621
      XZZZ       0.0000   YZZZ      -0.0000   ZZZZ     -25.8048
 -----------------------------------------------------------------
 DrvMan completing analytic gradient of the correlated energy
 Correlated dipole moment
            1
    1  -0.3146056
    2  -0.7307555
    3  -0.0000000
 Energy read as -569.435780118
 Full Analytical Gradient: (in a.u., or Hartree/Bohr)
             1             2             3             4
    1    0.00003851    0.00011837   -0.00033515    0.00017827
    2   -0.00000995    0.00001318    0.00016525   -0.00016847
    3    0.00000000   -0.00000002    0.00000000    0.00000001
 Gradient time:  CPU 1.39 s  wall 1.41 s
 ----------------------------------------------------------------
             Standard Nuclear Orientation (Angstroms)
    I     Atom           X                Y                Z
 ----------------------------------------------------------------
    1      Cl      1.0292355479    -0.0719534314    -0.0000000000
    2      N      -0.7274805595     0.5954755369     0.0000000000
    3      N      -1.5906420935    -0.2454297906     0.0000000000
    4      H      -1.2711457441    -1.2271118907     0.0000000000
 ----------------------------------------------------------------
 Nuclear Repulsion Energy =    88.0410633424 hartrees
 There are       16 alpha and       16 beta electrons

                       Distance Matrix (Angstroms)
             Cl(  1)   N (  2)   N (  3)
   N (  2)  1.879232
   N (  3)  2.625615  1.205060
   H (  4)  2.574130  1.901946  1.032365

 Requested basis set is 6-311++G(d,p)
 There are 30 shells and 81 basis functions
 A cutoff of  1.0D-14 yielded    455 shell pairs
 There are      3389 function pairs (      3653 Cartesian)
 Smallest overlap matrix eigenvalue = 2.49E-04
 Guess MOs from SCF MO coefficient file

 -----------------------------------------------------------------------
  General SCF calculation program by
  Eric Jon Sundstrom, Paul Horn, Yuezhi Mao, Dmitri Zuev, Alec White,
  David Stuck, Shaama M.S., Shane Yost, Joonho Lee, David Small,
  Daniel Levine, Susi Lehtola, Hugh Burton, Evgeny Epifanovsky
 -----------------------------------------------------------------------
 Hartree-Fock
 using 6 threads for integral computing
 -------------------------------------------------------
 OpenMP Integral computing Module                
 Release: version 2.0, May 2017, Q-Chem Inc. Pleasanton 
 -------------------------------------------------------
 A restricted SCF calculation will be
 performed using DIIS
 SCF converges when DIIS error is below 1.0e-08
 ---------------------------------------
  Cycle       Energy         DIIS error
 ---------------------------------------
    1    -568.9207272360      2.07e-05  
    2    -568.9207275941      4.72e-06  
    3    -568.9207276231      2.54e-06  
    4    -568.9207276283      7.52e-07  
    5    -568.9207276294      2.04e-07  
    6    -568.9207276295      1.09e-07  
    7    -568.9207276295      3.28e-08  
    8    -568.9207276295      1.32e-08  
    9    -568.9207276295      3.21e-09  Convergence criterion met
 ---------------------------------------
 SCF time:   CPU 2.28s  wall 1.00s 
 SCF   energy in the final basis set =     -568.9207276295
 Total energy in the final basis set =     -568.9207276295


 ------------------------------------------------------------------------------

   CCMAN2: suite of methods based on coupled cluster
           and equation of motion theories.

   Components:
   * libvmm-1.3-trunk
     by Evgeny Epifanovsky, Ilya Kaliman.
   * libtensor-2.5-trunk
     by Evgeny Epifanovsky, Michael Wormit, Dmitry Zuev, Sam Manzer, 
        Ilya Kaliman.
   * libcc-2.5-trunk
     by Evgeny Epifanovsky, Arik Landau, Tomasz Kus, Kirill Khistyaev, 
        Dmitry Zuev, Prashant Manohar, Xintian Feng, Anna Krylov, 
        Matthew Goldey, Alec White, Thomas Jagau, Kaushik Nanda, 
        Anastasia Gunina, Alexander Kunitsa, Joonho Lee.

   CCMAN original authors:
   Anna I. Krylov, C. David Sherrill, Steven R. Gwaltney,
   Edward F. C. Byrd (2000)
   Sergey V. Levchenko, Lyudmila V. Slipchenko, Tao Wang,
   Ana-Maria C. Cristian (2003)
   Piotr A. Pieniazek, C. Melania Oana, Evgeny Epifanovsky (2007)
   Prashant Manohar (2009)

 ------------------------------------------------------------------------------


 Allocating and initializing 63808MB of RAM...
 Calculation will run on 6 cores.


 Alpha MOs, Restricted
 -- Occupied --                  
-104.85  -15.75  -15.69  -10.58   -8.05   -8.04   -8.04   -1.45
  1 A     2 A     3 A     4 A     5 A     6 A     7 A     8 A                  
 -1.107  -0.936  -0.732  -0.650  -0.611  -0.469  -0.463  -0.434
  9 A    10 A    11 A    12 A    13 A    14 A    15 A    16 A                  
 -- Virtual --                   
  0.042   0.066   0.067   0.113   0.126   0.129   0.161   0.182
 17 A    18 A    19 A    20 A    21 A    22 A    23 A    24 A                  
  0.191   0.211   0.231   0.248   0.256   0.271   0.306   0.360
 25 A    26 A    27 A    28 A    29 A    30 A    31 A    32 A                  
  0.569   0.572   0.595   0.626   0.691   0.820   0.909   0.926
 33 A    34 A    35 A    36 A    37 A    38 A    39 A    40 A                  
  0.973   1.000   1.074   1.114   1.140   1.165   1.202   1.219
 41 A    42 A    43 A    44 A    45 A    46 A    47 A    48 A                  
  1.263   1.351   1.471   1.514   1.640   1.917   2.045   2.132
 49 A    50 A    51 A    52 A    53 A    54 A    55 A    56 A                  
  2.161   2.370   2.577   2.609   2.669   2.696   2.819   2.910
 57 A    58 A    59 A    60 A    61 A    62 A    63 A    64 A                  
  3.051   3.054   3.378   3.455   4.108   4.253   4.352   4.486
 65 A    66 A    67 A    68 A    69 A    70 A    71 A    72 A                  
  4.755   5.419  10.312  26.632  26.704  27.081  36.600  37.127
 73 A    74 A    75 A    76 A    77 A    78 A    79 A    80 A                  
219.155
 81 A                                                                          

 Beta MOs, Restricted
 -- Occupied --                  
-104.85  -15.75  -15.69  -10.58   -8.05   -8.04   -8.04   -1.45
  1 A     2 A     3 A     4 A     5 A     6 A     7 A     8 A                  
 -1.107  -0.936  -0.732  -0.650  -0.611  -0.469  -0.463  -0.434
  9 A    10 A    11 A    12 A    13 A    14 A    15 A    16 A                  
 -- Virtual --                   
  0.042   0.066   0.067   0.113   0.126   0.129   0.161   0.182
 17 A    18 A    19 A    20 A    21 A    22 A    23 A    24 A                  
  0.191   0.211   0.231   0.248   0.256   0.271   0.306   0.360
 25 A    26 A    27 A    28 A    29 A    30 A    31 A    32 A                  
  0.569   0.572   0.595   0.626   0.691   0.820   0.909   0.926
 33 A    34 A    35 A    36 A    37 A    38 A    39 A    40 A                  
  0.973   1.000   1.074   1.114   1.140   1.165   1.202   1.219
 41 A    42 A    43 A    44 A    45 A    46 A    47 A    48 A                  
  1.263   1.351   1.471   1.514   1.640   1.917   2.045   2.132
 49 A    50 A    51 A    52 A    53 A    54 A    55 A    56 A                  
  2.161   2.370   2.577   2.609   2.669   2.696   2.819   2.910
 57 A    58 A    59 A    60 A    61 A    62 A    63 A    64 A                  
  3.051   3.054   3.378   3.455   4.108   4.253   4.352   4.486
 65 A    66 A    67 A    68 A    69 A    70 A    71 A    72 A                  
  4.755   5.419  10.312  26.632  26.704  27.081  36.600  37.127
 73 A    74 A    75 A    76 A    77 A    78 A    79 A    80 A                  
219.155
 81 A                                                                          

 Occupation and symmetry of molecular orbitals

 Point group: C1 (1 irreducible representation).

                           A     All 
 -------------------------------------
 All molecular orbitals:
  - Alpha                  81    81  
  - Beta                   81    81  
 -------------------------------------
 Alpha orbitals:
  - Frozen occupied        7     7   
  - Active occupied        9     9   
  - Active virtual         65    65  
  - Frozen virtual         0     0   
 -------------------------------------
 Beta orbitals:
  - Frozen occupied        7     7   
  - Active occupied        9     9   
  - Active virtual         65    65  
  - Frozen virtual         0     0   
 -------------------------------------

 Import integrals:   CPU 0.00 s  wall 0.00 s

 Import integrals:   CPU 6.42 s  wall 2.09 s

 MP2 amplitudes:   CPU 0.04 s  wall 0.04 s

Running a double precision version
           CCSD T amplitudes will be solved using DIIS.

           Start     Size      MaxIter   EConv     TConv     
           3         7         100       1.00e-07  1.00e-05  
 ------------------------------------------------------------------------------
           Energy (a.u.)   Ediff      Tdiff       Comment
 ------------------------------------------------------------------------------
          -569.41740430                           
     1    -569.41360493   3.80e-03   6.78e-01     
     2    -569.43304576   1.94e-02   9.03e-02     
     3    -569.43251749   5.28e-04   4.15e-02     
     4    -569.43476780   2.25e-03   1.32e-02     Switched to DIIS steps.
     5    -569.43569425   9.26e-04   1.19e-02     
     6    -569.43575560   6.13e-05   2.16e-03     
     7    -569.43576923   1.36e-05   1.25e-03     
     8    -569.43577669   7.46e-06   5.68e-04     
     9    -569.43578043   3.74e-06   3.18e-04     
    10    -569.43578038   4.92e-08   7.16e-05     
    11    -569.43578025   1.31e-07   3.21e-05     
    12    -569.43578022   2.76e-08   1.56e-05     
    13    -569.43578021   1.50e-08   5.20e-06     
 ------------------------------------------------------------------------------
          -569.43578021                           CCSD T converged.

End of double precision
 SCF energy                 = -568.92072763
 MP2 energy                 = -569.41740430
 CCSD correlation energy     =   -0.51505258
 CCSD total energy           = -569.43578021

 CCSD  T1^2 = 0.0125  T2^2 = 0.2022  Leading amplitudes:

 Amplitude    Orbitals with energies
 -0.0269       15 (A) A                  ->    19 (A) A                   
              -0.4629                          0.0666                     
 -0.0269       15 (A) B                  ->    19 (A) B                   
              -0.4629                          0.0666                     
 -0.0256       11 (A) A                  ->    18 (A) A                   
              -0.7315                          0.0655                     
 -0.0256       11 (A) B                  ->    18 (A) B                   
              -0.7315                          0.0655                     

 Amplitude    Orbitals with energies
 -0.0945       13 (A) A      13 (A) B    ->    19 (A) A      19 (A) B     
              -0.6111       -0.6111            0.0666        0.0666       
  0.0945       13 (A) A      13 (A) B    ->    19 (A) B      19 (A) A     
              -0.6111       -0.6111            0.0666        0.0666       
  0.0945       13 (A) B      13 (A) A    ->    19 (A) A      19 (A) B     
              -0.6111       -0.6111            0.0666        0.0666       
 -0.0945       13 (A) B      13 (A) A    ->    19 (A) B      19 (A) A     
              -0.6111       -0.6111            0.0666        0.0666       

 Computing CCSD intemediates for later calculations in double precision
 Finished.

Running a double precision version
           CCSD Lambda amplitudes will be solved using DIIS.
           Start     Size      MaxIter   EConv     LConv     
           3         7         100       1.00e-07  1.00e-05  
 ------------------------------------------------------------------------------
            Enorm      Ldiff       Comment
 ------------------------------------------------------------------------------
     1     4.87e-02   3.74e-02     
     2     1.25e-02   4.46e-03     
     3     5.16e-03   1.73e-03     
     4     3.34e-03   1.11e-03     Switched to DIIS steps.
     5     1.32e-03   6.93e-04     
     6     7.08e-04   2.47e-04     
     7     2.58e-04   6.89e-05     
     8     9.73e-05   8.46e-06     
     9     2.79e-05   6.52e-06     
    10     1.34e-05   1.37e-06     
    11     6.30e-06   1.53e-07     
    12     3.15e-06   1.75e-07     
    13     1.38e-06   2.72e-08     
    14     6.00e-07   4.46e-08     
    15     3.13e-07   3.13e-08     
    16     1.51e-07   5.50e-09     
    17     9.11e-08   4.53e-09     
 ------------------------------------------------------------------------------
                                   CCSD Lambda converged.

 Computing density matrices in double precision...
           Orbital response amplitudes will be solved using DIIS.
           Start     Size      MaxIter   EConv     LConv     
           3         7         100       1.00e-06  1.00e-06  
 ------------------------------------------------------------------------------
            Enorm      Ldiff       Comment
 ------------------------------------------------------------------------------
     1     7.74e-02   2.36e-03     
     2     8.28e-02   3.45e-03     
     3     1.24e-01   3.45e-02     
     4     1.17e-02   5.85e-02     Switched to DIIS steps.
     5     2.39e-03   3.12e-04     
     6     1.08e-03   1.13e-04     
     7     3.37e-04   2.27e-04     
     8     6.02e-05   5.49e-05     
     9     1.65e-05   9.96e-06     
    10     8.18e-06   4.32e-07     
    11     1.51e-06   5.67e-07     
    12     5.02e-07   1.85e-07     
 ------------------------------------------------------------------------------
                                   Orbital response converged.

 Computing density matrices... Done.
 CCSD calculation:   CPU 122.54 s  wall 24.40 s

 Transferring MO TPDM to AO TPDM
 Transferring g2_o1o1o1o1
 Transferring g2_o1o1o1v1
 Transferring g2_o1o1v1v1
 Transferring g2_o1v1o1v1
 Transferring g2_o1v1v1v1
 Transferring g2_v1v1v1v1
 Adding separable TPDM
 Computing TPDM gradient
 --------------------------------------------------------
 2e gradient
  Atom          X               Y               Z
 --------------------------------------------------------
    1        -13.540607        2.613556        0.000000  
    2         -1.108854      -12.431139       -0.000000  
    3         14.851249        6.069595        0.000000  
    4         -0.201787        3.747989       -0.000000  
 --------------------------------------------------------
 --------------------------------------------------------
 Final gradient
  Atom          X               Y               Z
 --------------------------------------------------------
    1        -13.540607        2.613556        0.000000  
    2         -1.108854      -12.431139       -0.000000  
    3         14.851249        6.069595        0.000000  
    4         -0.201787        3.747989       -0.000000  
 --------------------------------------------------------
 Analytic gradient from two-electron contribution:   CPU 54.64 s  wall 14.19 s

 Total ccman2 time:   CPU 188.02 s  wall 42.13 s


 --------------------------------------------------------------

                    Orbital Energies (a.u.)
 --------------------------------------------------------------

 Alpha MOs
 -- Occupied --
******* -15.752 -15.690 -10.578  -8.046  -8.043  -8.043  -1.448
 -1.107  -0.936  -0.732  -0.650  -0.611  -0.469  -0.463  -0.434
 -- Virtual --
  0.042   0.066   0.067   0.113   0.126   0.129   0.161   0.182
  0.191   0.211   0.231   0.248   0.256   0.271   0.306   0.360
  0.569   0.572   0.595   0.626   0.691   0.820   0.909   0.926
  0.973   1.000   1.074   1.114   1.140   1.165   1.202   1.219
  1.263   1.351   1.471   1.514   1.640   1.917   2.045   2.132
  2.161   2.370   2.577   2.609   2.669   2.696   2.819   2.910
  3.051   3.054   3.378   3.455   4.108   4.253   4.352   4.486
  4.755   5.419  10.312  26.632  26.704  27.081  36.600  37.127
219.155
 --------------------------------------------------------------

          Ground-State Mulliken Net Atomic Charges

     Atom                 Charge (a.u.)
  ----------------------------------------
      1 Cl                   -0.170212
      2 N                     0.138214
      3 N                    -0.186848
      4 H                     0.218846
  ----------------------------------------
  Sum of atomic charges =    -0.000000

 -----------------------------------------------------------------
                    Cartesian Multipole Moments
 -----------------------------------------------------------------
    Charge (ESU x 10^10)
                 0.0000
    Dipole Moment (Debye)
         X      -0.8034      Y      -1.8588      Z      -0.0000
       Tot       2.0250
    Quadrupole Moments (Debye-Ang)
        XX     -26.5315     XY       2.0834     YY     -23.5221
        XZ       0.0000     YZ      -0.0000     ZZ     -24.3615
    Octopole Moments (Debye-Ang^2)
       XXX       9.1663    XXY      -3.7833    XYY      -2.3707
       YYY      -4.8937    XXZ      -0.0000    XYZ       0.0000
       YYZ      -0.0000    XZZ      -0.9083    YZZ      -0.1877
       ZZZ      -0.0000
    Hexadecapole Moments (Debye-Ang^3)
      XXXX    -230.5679   XXXY       1.1745   XXYY     -40.4147
      XYYY       6.3422   YYYY     -44.7772   XXXZ       0.0000
      XXYZ      -0.0000   XYYZ       0.0000   YYYZ      -0.0000
      XXZZ     -40.7818   XYZZ       0.5968   YYZZ     -11.9607
      XZZZ       0.0000   YZZZ      -0.0000   ZZZZ     -25.8048
 -----------------------------------------------------------------
 DrvMan completing analytic gradient of the correlated energy
 Correlated dipole moment
            1
    1  -0.3160861
    2  -0.7312953
    3  -0.0000000
 Energy read as -569.435780209
 Full Analytical Gradient: (in a.u., or Hartree/Bohr)
             1             2             3             4
    1    0.00000900    0.00016122   -0.00004156   -0.00012866
    2    0.00001114    0.00019927   -0.00040497    0.00019456
    3    0.00000000   -0.00000000   -0.00000000    0.00000000
 Gradient time:  CPU 1.44 s  wall 1.47 s
 ----------------------------------------------------------------
             Standard Nuclear Orientation (Angstroms)
    I     Atom           X                Y                Z
 ----------------------------------------------------------------
    1      Cl      1.0292355479    -0.0719534314    -0.0000000000
    2      N      -0.7274805595     0.5954755369     0.0000000000
    3      N      -1.5906420935    -0.2454297906     0.0000000000
    4      H      -1.2701457441    -1.2261118907     0.0000000000
 ----------------------------------------------------------------
 Nuclear Repulsion Energy =    88.0463895336 hartrees
 There are       16 alpha and       16 beta electrons

                       Distance Matrix (Angstroms)
             Cl(  1)   N (  2)   N (  3)
   N (  2)  1.879232
   N (  3)  2.625615  1.205060
   H (  4)  2.572788  1.900702  1.031724

 Requested basis set is 6-311++G(d,p)
 There are 30 shells and 81 basis functions
 A cutoff of  1.0D-14 yielded    455 shell pairs
 There are      3389 function pairs (      3653 Cartesian)
 Smallest overlap matrix eigenvalue = 2.49E-04
 Guess MOs from SCF MO coefficient file

 -----------------------------------------------------------------------
  General SCF calculation program by
  Eric Jon Sundstrom, Paul Horn, Yuezhi Mao, Dmitri Zuev, Alec White,
  David Stuck, Shaama M.S., Shane Yost, Joonho Lee, David Small,
  Daniel Levine, Susi Lehtola, Hugh Burton, Evgeny Epifanovsky
 -----------------------------------------------------------------------
 Hartree-Fock
 using 6 threads for integral computing
 -------------------------------------------------------
 OpenMP Integral computing Module                
 Release: version 2.0, May 2017, Q-Chem Inc. Pleasanton 
 -------------------------------------------------------
 A restricted SCF calculation will be
 performed using DIIS
 SCF converges when DIIS error is below 1.0e-08
 ---------------------------------------
  Cycle       Energy         DIIS error
 ---------------------------------------
    1    -568.9207490860      1.64e-05  
    2    -568.9207492883      4.19e-06  
    3    -568.9207493011      2.62e-06  
    4    -568.9207493061      5.92e-07  
    5    -568.9207493066      1.83e-07  
    6    -568.9207493067      7.22e-08  
    7    -568.9207493067      2.61e-08  
    8    -568.9207493067      1.15e-08  
    9    -568.9207493067      3.43e-09  Convergence criterion met
 ---------------------------------------
 SCF time:   CPU 2.29s  wall 1.00s 
 SCF   energy in the final basis set =     -568.9207493067
 Total energy in the final basis set =     -568.9207493067


 ------------------------------------------------------------------------------

   CCMAN2: suite of methods based on coupled cluster
           and equation of motion theories.

   Components:
   * libvmm-1.3-trunk
     by Evgeny Epifanovsky, Ilya Kaliman.
   * libtensor-2.5-trunk
     by Evgeny Epifanovsky, Michael Wormit, Dmitry Zuev, Sam Manzer, 
        Ilya Kaliman.
   * libcc-2.5-trunk
     by Evgeny Epifanovsky, Arik Landau, Tomasz Kus, Kirill Khistyaev, 
        Dmitry Zuev, Prashant Manohar, Xintian Feng, Anna Krylov, 
        Matthew Goldey, Alec White, Thomas Jagau, Kaushik Nanda, 
        Anastasia Gunina, Alexander Kunitsa, Joonho Lee.

   CCMAN original authors:
   Anna I. Krylov, C. David Sherrill, Steven R. Gwaltney,
   Edward F. C. Byrd (2000)
   Sergey V. Levchenko, Lyudmila V. Slipchenko, Tao Wang,
   Ana-Maria C. Cristian (2003)
   Piotr A. Pieniazek, C. Melania Oana, Evgeny Epifanovsky (2007)
   Prashant Manohar (2009)

 ------------------------------------------------------------------------------


 Allocating and initializing 63808MB of RAM...
 Calculation will run on 6 cores.


 Alpha MOs, Restricted
 -- Occupied --                  
-104.85  -15.75  -15.69  -10.58   -8.05   -8.04   -8.04   -1.45
  1 A     2 A     3 A     4 A     5 A     6 A     7 A     8 A                  
 -1.107  -0.936  -0.732  -0.650  -0.611  -0.469  -0.463  -0.434
  9 A    10 A    11 A    12 A    13 A    14 A    15 A    16 A                  
 -- Virtual --                   
  0.042   0.066   0.067   0.113   0.126   0.129   0.161   0.182
 17 A    18 A    19 A    20 A    21 A    22 A    23 A    24 A                  
  0.191   0.211   0.231   0.248   0.256   0.271   0.306   0.360
 25 A    26 A    27 A    28 A    29 A    30 A    31 A    32 A                  
  0.569   0.572   0.595   0.626   0.691   0.820   0.908   0.926
 33 A    34 A    35 A    36 A    37 A    38 A    39 A    40 A                  
  0.973   1.000   1.074   1.114   1.140   1.165   1.202   1.219
 41 A    42 A    43 A    44 A    45 A    46 A    47 A    48 A                  
  1.263   1.351   1.471   1.514   1.639   1.917   2.046   2.132
 49 A    50 A    51 A    52 A    53 A    54 A    55 A    56 A                  
  2.162   2.370   2.578   2.609   2.669   2.695   2.819   2.910
 57 A    58 A    59 A    60 A    61 A    62 A    63 A    64 A                  
  3.052   3.054   3.378   3.456   4.108   4.253   4.352   4.486
 65 A    66 A    67 A    68 A    69 A    70 A    71 A    72 A                  
  4.756   5.419  10.312  26.632  26.703  27.081  36.600  37.127
 73 A    74 A    75 A    76 A    77 A    78 A    79 A    80 A                  
219.155
 81 A                                                                          

 Beta MOs, Restricted
 -- Occupied --                  
-104.85  -15.75  -15.69  -10.58   -8.05   -8.04   -8.04   -1.45
  1 A     2 A     3 A     4 A     5 A     6 A     7 A     8 A                  
 -1.107  -0.936  -0.732  -0.650  -0.611  -0.469  -0.463  -0.434
  9 A    10 A    11 A    12 A    13 A    14 A    15 A    16 A                  
 -- Virtual --                   
  0.042   0.066   0.067   0.113   0.126   0.129   0.161   0.182
 17 A    18 A    19 A    20 A    21 A    22 A    23 A    24 A                  
  0.191   0.211   0.231   0.248   0.256   0.271   0.306   0.360
 25 A    26 A    27 A    28 A    29 A    30 A    31 A    32 A                  
  0.569   0.572   0.595   0.626   0.691   0.820   0.908   0.926
 33 A    34 A    35 A    36 A    37 A    38 A    39 A    40 A                  
  0.973   1.000   1.074   1.114   1.140   1.165   1.202   1.219
 41 A    42 A    43 A    44 A    45 A    46 A    47 A    48 A                  
  1.263   1.351   1.471   1.514   1.639   1.917   2.046   2.132
 49 A    50 A    51 A    52 A    53 A    54 A    55 A    56 A                  
  2.162   2.370   2.578   2.609   2.669   2.695   2.819   2.910
 57 A    58 A    59 A    60 A    61 A    62 A    63 A    64 A                  
  3.052   3.054   3.378   3.456   4.108   4.253   4.352   4.486
 65 A    66 A    67 A    68 A    69 A    70 A    71 A    72 A                  
  4.756   5.419  10.312  26.632  26.703  27.081  36.600  37.127
 73 A    74 A    75 A    76 A    77 A    78 A    79 A    80 A                  
219.155
 81 A                                                                          

 Occupation and symmetry of molecular orbitals

 Point group: C1 (1 irreducible representation).

                           A     All 
 -------------------------------------
 All molecular orbitals:
  - Alpha                  81    81  
  - Beta                   81    81  
 -------------------------------------
 Alpha orbitals:
  - Frozen occupied        7     7   
  - Active occupied        9     9   
  - Active virtual         65    65  
  - Frozen virtual         0     0   
 -------------------------------------
 Beta orbitals:
  - Frozen occupied        7     7   
  - Active occupied        9     9   
  - Active virtual         65    65  
  - Frozen virtual         0     0   
 -------------------------------------

 Import integrals:   CPU 0.00 s  wall 0.00 s

 Import integrals:   CPU 7.04 s  wall 2.50 s

 MP2 amplitudes:   CPU 0.06 s  wall 0.05 s

Running a double precision version
           CCSD T amplitudes will be solved using DIIS.

           Start     Size      MaxIter   EConv     TConv     
           3         7         100       1.00e-07  1.00e-05  
 ------------------------------------------------------------------------------
           Energy (a.u.)   Ediff      Tdiff       Comment
 ------------------------------------------------------------------------------
          -569.41739753                           
     1    -569.41361034   3.79e-03   6.78e-01     
     2    -569.43304509   1.94e-02   9.02e-02     
     3    -569.43251836   5.27e-04   4.15e-02     
     4    -569.43476786   2.25e-03   1.32e-02     Switched to DIIS steps.
     5    -569.43569377   9.26e-04   1.19e-02     
     6    -569.43575505   6.13e-05   2.15e-03     
     7    -569.43576866   1.36e-05   1.25e-03     
     8    -569.43577611   7.45e-06   5.68e-04     
     9    -569.43577985   3.74e-06   3.18e-04     
    10    -569.43577980   4.91e-08   7.15e-05     
    11    -569.43577967   1.30e-07   3.21e-05     
    12    -569.43577964   2.76e-08   1.56e-05     
    13    -569.43577963   1.50e-08   5.19e-06     
 ------------------------------------------------------------------------------
          -569.43577963                           CCSD T converged.

End of double precision
 SCF energy                 = -568.92074931
 MP2 energy                 = -569.41739753
 CCSD correlation energy     =   -0.51503032
 CCSD total energy           = -569.43577963

 CCSD  T1^2 = 0.0125  T2^2 = 0.2022  Leading amplitudes:

 Amplitude    Orbitals with energies
 -0.0269       15 (A) A                  ->    19 (A) A                   
              -0.4629                          0.0666                     
 -0.0269       15 (A) B                  ->    19 (A) B                   
              -0.4629                          0.0666                     
 -0.0256       11 (A) A                  ->    18 (A) A                   
              -0.7316                          0.0655                     
 -0.0256       11 (A) B                  ->    18 (A) B                   
              -0.7316                          0.0655                     

 Amplitude    Orbitals with energies
 -0.0945       13 (A) A      13 (A) B    ->    19 (A) A      19 (A) B     
              -0.6112       -0.6112            0.0666        0.0666       
  0.0945       13 (A) A      13 (A) B    ->    19 (A) B      19 (A) A     
              -0.6112       -0.6112            0.0666        0.0666       
  0.0945       13 (A) B      13 (A) A    ->    19 (A) A      19 (A) B     
              -0.6112       -0.6112            0.0666        0.0666       
 -0.0945       13 (A) B      13 (A) A    ->    19 (A) B      19 (A) A     
              -0.6112       -0.6112            0.0666        0.0666       

 Computing CCSD intemediates for later calculations in double precision
 Finished.

Running a double precision version
           CCSD Lambda amplitudes will be solved using DIIS.
           Start     Size      MaxIter   EConv     LConv     
           3         7         100       1.00e-07  1.00e-05  
 ------------------------------------------------------------------------------
            Enorm      Ldiff       Comment
 ------------------------------------------------------------------------------
     1     4.87e-02   3.74e-02     
     2     1.25e-02   4.46e-03     
     3     5.16e-03   1.73e-03     
     4     3.34e-03   1.11e-03     Switched to DIIS steps.
     5     1.32e-03   6.93e-04     
     6     7.07e-04   2.47e-04     
     7     2.58e-04   6.89e-05     
     8     9.73e-05   8.46e-06     
     9     2.79e-05   6.52e-06     
    10     1.34e-05   1.37e-06     
    11     6.29e-06   1.53e-07     
    12     3.15e-06   1.75e-07     
    13     1.38e-06   2.70e-08     
    14     6.00e-07   4.45e-08     
    15     3.13e-07   3.13e-08     
    16     1.51e-07   5.52e-09     
    17     9.10e-08   4.54e-09     
 ------------------------------------------------------------------------------
                                   CCSD Lambda converged.

 Computing density matrices in double precision...
           Orbital response amplitudes will be solved using DIIS.
           Start     Size      MaxIter   EConv     LConv     
           3         7         100       1.00e-06  1.00e-06  
 ------------------------------------------------------------------------------
            Enorm      Ldiff       Comment
 ------------------------------------------------------------------------------
     1     7.74e-02   2.36e-03     
     2     8.28e-02   3.46e-03     
     3     1.24e-01   3.46e-02     
     4     1.17e-02   5.85e-02     Switched to DIIS steps.
     5     2.39e-03   3.12e-04     
     6     1.08e-03   1.13e-04     
     7     3.36e-04   2.27e-04     
     8     6.01e-05   5.48e-05     
     9     1.65e-05   9.93e-06     
    10     8.16e-06   4.31e-07     
    11     1.51e-06   5.65e-07     
    12     5.01e-07   1.84e-07     
 ------------------------------------------------------------------------------
                                   Orbital response converged.

 Computing density matrices... Done.
 CCSD calculation:   CPU 120.44 s  wall 23.97 s

 Transferring MO TPDM to AO TPDM
 Transferring g2_o1o1o1o1
 Transferring g2_o1o1o1v1
 Transferring g2_o1o1v1v1
 Transferring g2_o1v1o1v1
 Transferring g2_o1v1v1v1
 Transferring g2_v1v1v1v1
 Adding separable TPDM
 Computing TPDM gradient
 --------------------------------------------------------
 2e gradient
  Atom          X               Y               Z
 --------------------------------------------------------
    1        -13.541594        2.613749        0.000000  
    2         -1.107289      -12.430640       -0.000000  
    3         14.856353        6.068569        0.000000  
    4         -0.207469        3.748322       -0.000000  
 --------------------------------------------------------
 --------------------------------------------------------
 Final gradient
  Atom          X               Y               Z
 --------------------------------------------------------
    1        -13.541594        2.613749        0.000000  
    2         -1.107289      -12.430640       -0.000000  
    3         14.856353        6.068569        0.000000  
    4         -0.207469        3.748322       -0.000000  
 --------------------------------------------------------
 Analytic gradient from two-electron contribution:   CPU 53.94 s  wall 13.82 s

 Total ccman2 time:   CPU 187.32 s  wall 42.59 s


 --------------------------------------------------------------

                    Orbital Energies (a.u.)
 --------------------------------------------------------------

 Alpha MOs
 -- Occupied --
******* -15.752 -15.690 -10.578  -8.046  -8.043  -8.043  -1.448
 -1.107  -0.936  -0.732  -0.650  -0.611  -0.469  -0.463  -0.434
 -- Virtual --
  0.042   0.066   0.067   0.113   0.126   0.129   0.161   0.182
  0.191   0.211   0.231   0.248   0.256   0.271   0.306   0.360
  0.569   0.572   0.595   0.626   0.691   0.820   0.908   0.926
  0.973   1.000   1.074   1.114   1.140   1.165   1.202   1.219
  1.263   1.351   1.471   1.514   1.639   1.917   2.046   2.132
  2.162   2.370   2.578   2.609   2.669   2.695   2.819   2.910
  3.052   3.054   3.378   3.456   4.108   4.253   4.352   4.486
  4.756   5.419  10.312  26.632  26.703  27.081  36.600  37.127
219.155
 --------------------------------------------------------------

          Ground-State Mulliken Net Atomic Charges

     Atom                 Charge (a.u.)
  ----------------------------------------
      1 Cl                   -0.170116
      2 N                     0.138335
      3 N                    -0.186983
      4 H                     0.218764
  ----------------------------------------
  Sum of atomic charges =    -0.000000

 -----------------------------------------------------------------
                    Cartesian Multipole Moments
 -----------------------------------------------------------------
    Charge (ESU x 10^10)
                -0.0000
    Dipole Moment (Debye)
         X      -0.8015      Y      -1.8576      Z      -0.0000
       Tot       2.0231
    Quadrupole Moments (Debye-Ang)
        XX     -26.5333     XY       2.0791     YY     -23.5253
        XZ       0.0000     YZ      -0.0000     ZZ     -24.3607
    Octopole Moments (Debye-Ang^2)
       XXX       9.1700    XXY      -3.7753    XYY      -2.3640
       YYY      -4.8911    XXZ      -0.0000    XYZ       0.0000
       YYZ      -0.0000    XZZ      -0.9092    YZZ      -0.1889
       ZZZ      -0.0000
    Hexadecapole Moments (Debye-Ang^3)
      XXXX    -230.5543   XXXY       1.1632   XXYY     -40.4221
      XYYY       6.3356   YYYY     -44.7780   XXXZ       0.0000
      XXYZ      -0.0000   XYYZ       0.0000   YYYZ      -0.0000
      XXZZ     -40.7786   XYZZ       0.5986   YYZZ     -11.9582
      XZZZ       0.0000   YZZZ      -0.0000   ZZZZ     -25.8034
 -----------------------------------------------------------------
 DrvMan completing analytic gradient of the correlated energy
 Correlated dipole moment
            1
    1  -0.3153192
    2  -0.7308214
    3  -0.0000000
 Energy read as -569.435779627
 Full Analytical Gradient: (in a.u., or Hartree/Bohr)
             1             2             3             4
    1    0.00002904    0.00013735   -0.00000863   -0.00015775
    2    0.00000904    0.00002810   -0.00074610    0.00070895
    3    0.00000000   -0.00000000   -0.00000000    0.00000000
 Gradient time:  CPU 1.40 s  wall 1.40 s
 ----------------------------------------------------------------
             Standard Nuclear Orientation (Angstroms)
    I     Atom           X                Y                Z
 ----------------------------------------------------------------
    1      Cl      1.0292355479    -0.0719534314    -0.0000000000
    2      N      -0.7274805595     0.5954755369     0.0000000000
    3      N      -1.5906420935    -0.2454297906     0.0000000000
    4      H      -1.2701457441    -1.2281118907     0.0000000000
 ----------------------------------------------------------------
 Nuclear Repulsion Energy =    88.0366022694 hartrees
 There are       16 alpha and       16 beta electrons

                       Distance Matrix (Angstroms)
             Cl(  1)   N (  2)   N (  3)
   N (  2)  1.879232
   N (  3)  2.625615  1.205060
   H (  4)  2.573685  1.902618  1.033626

 Requested basis set is 6-311++G(d,p)
 There are 30 shells and 81 basis functions
 A cutoff of  1.0D-14 yielded    455 shell pairs
 There are      3389 function pairs (      3653 Cartesian)
 Smallest overlap matrix eigenvalue = 2.49E-04
 Guess MOs from SCF MO coefficient file

 -----------------------------------------------------------------------
  General SCF calculation program by
  Eric Jon Sundstrom, Paul Horn, Yuezhi Mao, Dmitri Zuev, Alec White,
  David Stuck, Shaama M.S., Shane Yost, Joonho Lee, David Small,
  Daniel Levine, Susi Lehtola, Hugh Burton, Evgeny Epifanovsky
 -----------------------------------------------------------------------
 Hartree-Fock
 using 6 threads for integral computing
 -------------------------------------------------------
 OpenMP Integral computing Module                
 Release: version 2.0, May 2017, Q-Chem Inc. Pleasanton 
 -------------------------------------------------------
 A restricted SCF calculation will be
 performed using DIIS
 SCF converges when DIIS error is below 1.0e-08
 ---------------------------------------
  Cycle       Energy         DIIS error
 ---------------------------------------
    1    -568.9206911482      3.63e-05  
    2    -568.9206920165      9.74e-06  
    3    -568.9206920774      6.38e-06  
    4    -568.9206921072      1.28e-06  
    5    -568.9206921099      4.42e-07  
    6    -568.9206921103      1.89e-07  
    7    -568.9206921104      5.14e-08  
    8    -568.9206921104      2.10e-08  
    9    -568.9206921104      6.36e-09  Convergence criterion met
 ---------------------------------------
 SCF time:   CPU 2.25s  wall 1.00s 
 SCF   energy in the final basis set =     -568.9206921104
 Total energy in the final basis set =     -568.9206921104


 ------------------------------------------------------------------------------

   CCMAN2: suite of methods based on coupled cluster
           and equation of motion theories.

   Components:
   * libvmm-1.3-trunk
     by Evgeny Epifanovsky, Ilya Kaliman.
   * libtensor-2.5-trunk
     by Evgeny Epifanovsky, Michael Wormit, Dmitry Zuev, Sam Manzer, 
        Ilya Kaliman.
   * libcc-2.5-trunk
     by Evgeny Epifanovsky, Arik Landau, Tomasz Kus, Kirill Khistyaev, 
        Dmitry Zuev, Prashant Manohar, Xintian Feng, Anna Krylov, 
        Matthew Goldey, Alec White, Thomas Jagau, Kaushik Nanda, 
        Anastasia Gunina, Alexander Kunitsa, Joonho Lee.

   CCMAN original authors:
   Anna I. Krylov, C. David Sherrill, Steven R. Gwaltney,
   Edward F. C. Byrd (2000)
   Sergey V. Levchenko, Lyudmila V. Slipchenko, Tao Wang,
   Ana-Maria C. Cristian (2003)
   Piotr A. Pieniazek, C. Melania Oana, Evgeny Epifanovsky (2007)
   Prashant Manohar (2009)

 ------------------------------------------------------------------------------


 Allocating and initializing 63808MB of RAM...
 Calculation will run on 6 cores.


 Alpha MOs, Restricted
 -- Occupied --                  
-104.85  -15.75  -15.69  -10.58   -8.05   -8.04   -8.04   -1.45
  1 A     2 A     3 A     4 A     5 A     6 A     7 A     8 A                  
 -1.106  -0.935  -0.731  -0.650  -0.611  -0.469  -0.463  -0.434
  9 A    10 A    11 A    12 A    13 A    14 A    15 A    16 A                  
 -- Virtual --                   
  0.042   0.065   0.067   0.113   0.126   0.129   0.161   0.182
 17 A    18 A    19 A    20 A    21 A    22 A    23 A    24 A                  
  0.191   0.210   0.231   0.248   0.256   0.270   0.306   0.360
 25 A    26 A    27 A    28 A    29 A    30 A    31 A    32 A                  
  0.569   0.572   0.595   0.625   0.691   0.820   0.909   0.926
 33 A    34 A    35 A    36 A    37 A    38 A    39 A    40 A                  
  0.973   1.000   1.074   1.114   1.140   1.165   1.202   1.219
 41 A    42 A    43 A    44 A    45 A    46 A    47 A    48 A                  
  1.263   1.351   1.471   1.514   1.639   1.917   2.044   2.132
 49 A    50 A    51 A    52 A    53 A    54 A    55 A    56 A                  
  2.160   2.370   2.577   2.609   2.668   2.696   2.820   2.909
 57 A    58 A    59 A    60 A    61 A    62 A    63 A    64 A                  
  3.051   3.054   3.378   3.454   4.108   4.253   4.352   4.486
 65 A    66 A    67 A    68 A    69 A    70 A    71 A    72 A                  
  4.755   5.417  10.312  26.632  26.704  27.081  36.599  37.127
 73 A    74 A    75 A    76 A    77 A    78 A    79 A    80 A                  
219.155
 81 A                                                                          

 Beta MOs, Restricted
 -- Occupied --                  
-104.85  -15.75  -15.69  -10.58   -8.05   -8.04   -8.04   -1.45
  1 A     2 A     3 A     4 A     5 A     6 A     7 A     8 A                  
 -1.106  -0.935  -0.731  -0.650  -0.611  -0.469  -0.463  -0.434
  9 A    10 A    11 A    12 A    13 A    14 A    15 A    16 A                  
 -- Virtual --                   
  0.042   0.065   0.067   0.113   0.126   0.129   0.161   0.182
 17 A    18 A    19 A    20 A    21 A    22 A    23 A    24 A                  
  0.191   0.210   0.231   0.248   0.256   0.270   0.306   0.360
 25 A    26 A    27 A    28 A    29 A    30 A    31 A    32 A                  
  0.569   0.572   0.595   0.625   0.691   0.820   0.909   0.926
 33 A    34 A    35 A    36 A    37 A    38 A    39 A    40 A                  
  0.973   1.000   1.074   1.114   1.140   1.165   1.202   1.219
 41 A    42 A    43 A    44 A    45 A    46 A    47 A    48 A                  
  1.263   1.351   1.471   1.514   1.639   1.917   2.044   2.132
 49 A    50 A    51 A    52 A    53 A    54 A    55 A    56 A                  
  2.160   2.370   2.577   2.609   2.668   2.696   2.820   2.909
 57 A    58 A    59 A    60 A    61 A    62 A    63 A    64 A                  
  3.051   3.054   3.378   3.454   4.108   4.253   4.352   4.486
 65 A    66 A    67 A    68 A    69 A    70 A    71 A    72 A                  
  4.755   5.417  10.312  26.632  26.704  27.081  36.599  37.127
 73 A    74 A    75 A    76 A    77 A    78 A    79 A    80 A                  
219.155
 81 A                                                                          

 Occupation and symmetry of molecular orbitals

 Point group: C1 (1 irreducible representation).

                           A     All 
 -------------------------------------
 All molecular orbitals:
  - Alpha                  81    81  
  - Beta                   81    81  
 -------------------------------------
 Alpha orbitals:
  - Frozen occupied        7     7   
  - Active occupied        9     9   
  - Active virtual         65    65  
  - Frozen virtual         0     0   
 -------------------------------------
 Beta orbitals:
  - Frozen occupied        7     7   
  - Active occupied        9     9   
  - Active virtual         65    65  
  - Frozen virtual         0     0   
 -------------------------------------

 Import integrals:   CPU 0.00 s  wall 0.00 s

 Import integrals:   CPU 8.01 s  wall 2.72 s

 MP2 amplitudes:   CPU 0.05 s  wall 0.04 s

Running a double precision version
           CCSD T amplitudes will be solved using DIIS.

           Start     Size      MaxIter   EConv     TConv     
           3         7         100       1.00e-07  1.00e-05  
 ------------------------------------------------------------------------------
           Energy (a.u.)   Ediff      Tdiff       Comment
 ------------------------------------------------------------------------------
          -569.41740577                           
     1    -569.41359816   3.81e-03   6.78e-01     
     2    -569.43304399   1.94e-02   9.03e-02     
     3    -569.43251595   5.28e-04   4.15e-02     
     4    -569.43476698   2.25e-03   1.32e-02     Switched to DIIS steps.
     5    -569.43569375   9.27e-04   1.19e-02     
     6    -569.43575510   6.13e-05   2.16e-03     
     7    -569.43576872   1.36e-05   1.25e-03     
     8    -569.43577617   7.45e-06   5.67e-04     
     9    -569.43577990   3.73e-06   3.18e-04     
    10    -569.43577985   4.78e-08   7.17e-05     
    11    -569.43577972   1.31e-07   3.22e-05     
    12    -569.43577969   2.75e-08   1.57e-05     
    13    -569.43577968   1.52e-08   5.21e-06     
 ------------------------------------------------------------------------------
          -569.43577968                           CCSD T converged.

End of double precision
 SCF energy                 = -568.92069211
 MP2 energy                 = -569.41740577
 CCSD correlation energy     =   -0.51508757
 CCSD total energy           = -569.43577968

 CCSD  T1^2 = 0.0125  T2^2 = 0.2022  Leading amplitudes:

 Amplitude    Orbitals with energies
 -0.0269       15 (A) A                  ->    19 (A) A                   
              -0.4629                          0.0666                     
 -0.0269       15 (A) B                  ->    19 (A) B                   
              -0.4629                          0.0666                     
 -0.0256       11 (A) A                  ->    18 (A) A                   
              -0.7314                          0.0655                     
 -0.0256       11 (A) B                  ->    18 (A) B                   
              -0.7314                          0.0655                     

 Amplitude    Orbitals with energies
 -0.0944       13 (A) A      13 (A) B    ->    19 (A) A      19 (A) B     
              -0.6111       -0.6111            0.0666        0.0666       
  0.0944       13 (A) A      13 (A) B    ->    19 (A) B      19 (A) A     
              -0.6111       -0.6111            0.0666        0.0666       
  0.0944       13 (A) B      13 (A) A    ->    19 (A) A      19 (A) B     
              -0.6111       -0.6111            0.0666        0.0666       
 -0.0944       13 (A) B      13 (A) A    ->    19 (A) B      19 (A) A     
              -0.6111       -0.6111            0.0666        0.0666       

 Computing CCSD intemediates for later calculations in double precision
 Finished.

Running a double precision version
           CCSD Lambda amplitudes will be solved using DIIS.
           Start     Size      MaxIter   EConv     LConv     
           3         7         100       1.00e-07  1.00e-05  
 ------------------------------------------------------------------------------
            Enorm      Ldiff       Comment
 ------------------------------------------------------------------------------
     1     4.87e-02   3.74e-02     
     2     1.25e-02   4.46e-03     
     3     5.16e-03   1.73e-03     
     4     3.34e-03   1.11e-03     Switched to DIIS steps.
     5     1.32e-03   6.93e-04     
     6     7.08e-04   2.47e-04     
     7     2.58e-04   6.89e-05     
     8     9.73e-05   8.49e-06     
     9     2.80e-05   6.54e-06     
    10     1.35e-05   1.38e-06     
    11     6.32e-06   1.54e-07     
    12     3.16e-06   1.76e-07     
    13     1.38e-06   2.70e-08     
    14     6.02e-07   4.49e-08     
    15     3.14e-07   3.14e-08     
    16     1.51e-07   5.48e-09     
    17     9.13e-08   4.52e-09     
 ------------------------------------------------------------------------------
                                   CCSD Lambda converged.

 Computing density matrices in double precision...
           Orbital response amplitudes will be solved using DIIS.
           Start     Size      MaxIter   EConv     LConv     
           3         7         100       1.00e-06  1.00e-06  
 ------------------------------------------------------------------------------
            Enorm      Ldiff       Comment
 ------------------------------------------------------------------------------
     1     7.73e-02   2.32e-03     
     2     8.27e-02   3.42e-03     
     3     1.24e-01   3.45e-02     
     4     1.17e-02   5.83e-02     Switched to DIIS steps.
     5     2.39e-03   3.15e-04     
     6     1.08e-03   1.12e-04     
     7     3.37e-04   2.27e-04     
     8     6.01e-05   5.50e-05     
     9     1.65e-05   9.94e-06     
    10     8.17e-06   4.30e-07     
    11     1.51e-06   5.66e-07     
    12     5.02e-07   1.84e-07     
 ------------------------------------------------------------------------------
                                   Orbital response converged.

 Computing density matrices... Done.
 CCSD calculation:   CPU 122.46 s  wall 24.38 s

 Transferring MO TPDM to AO TPDM
 Transferring g2_o1o1o1o1
 Transferring g2_o1o1o1v1
 Transferring g2_o1o1v1v1
 Transferring g2_o1v1o1v1
 Transferring g2_o1v1v1v1
 Transferring g2_v1v1v1v1
 Adding separable TPDM
 Computing TPDM gradient
 --------------------------------------------------------
 2e gradient
  Atom          X               Y               Z
 --------------------------------------------------------
    1        -13.540656        2.614218       -0.000000  
    2         -1.108136      -12.430920       -0.000000  
    3         14.853509        6.071993        0.000000  
    4         -0.204717        3.744708       -0.000000  
 --------------------------------------------------------
 --------------------------------------------------------
 Final gradient
  Atom          X               Y               Z
 --------------------------------------------------------
    1        -13.540656        2.614218       -0.000000  
    2         -1.108136      -12.430920       -0.000000  
    3         14.853509        6.071993        0.000000  
    4         -0.204717        3.744708       -0.000000  
 --------------------------------------------------------
 Analytic gradient from two-electron contribution:   CPU 55.50 s  wall 15.02 s

 Total ccman2 time:   CPU 190.64 s  wall 43.86 s


 --------------------------------------------------------------

                    Orbital Energies (a.u.)
 --------------------------------------------------------------

 Alpha MOs
 -- Occupied --
******* -15.752 -15.690 -10.578  -8.046  -8.043  -8.043  -1.448
 -1.106  -0.935  -0.731  -0.650  -0.611  -0.469  -0.463  -0.434
 -- Virtual --
  0.042   0.065   0.067   0.113   0.126   0.129   0.161   0.182
  0.191   0.210   0.231   0.248   0.256   0.270   0.306   0.360
  0.569   0.572   0.595   0.625   0.691   0.820   0.909   0.926
  0.973   1.000   1.074   1.114   1.140   1.165   1.202   1.219
  1.263   1.351   1.471   1.514   1.639   1.917   2.044   2.132
  2.160   2.370   2.577   2.609   2.668   2.696   2.820   2.909
  3.051   3.054   3.378   3.454   4.108   4.253   4.352   4.486
  4.755   5.417  10.312  26.632  26.704  27.081  36.599  37.127
219.155
 --------------------------------------------------------------

          Ground-State Mulliken Net Atomic Charges

     Atom                 Charge (a.u.)
  ----------------------------------------
      1 Cl                   -0.170122
      2 N                     0.138154
      3 N                    -0.186642
      4 H                     0.218611
  ----------------------------------------
  Sum of atomic charges =     0.000000

 -----------------------------------------------------------------
                    Cartesian Multipole Moments
 -----------------------------------------------------------------
    Charge (ESU x 10^10)
                 0.0000
    Dipole Moment (Debye)
         X      -0.8016      Y      -1.8586      Z      -0.0000
       Tot       2.0241
    Quadrupole Moments (Debye-Ang)
        XX     -26.5342     XY       2.0806     YY     -23.5217
        XZ       0.0000     YZ       0.0000     ZZ     -24.3627
    Octopole Moments (Debye-Ang^2)
       XXX       9.1723    XXY      -3.7757    XYY      -2.3682
       YYY      -4.8923    XXZ      -0.0000    XYZ      -0.0000
       YYZ      -0.0000    XZZ      -0.9071    YZZ      -0.1856
       ZZZ       0.0000
    Hexadecapole Moments (Debye-Ang^3)
      XXXX    -230.5675   XXXY       1.1550   XXYY     -40.4225
      XYYY       6.3385   YYYY     -44.7887   XXXZ       0.0000
      XXYZ       0.0000   XYYZ       0.0000   YYYZ      -0.0000
      XXZZ     -40.7822   XYZZ       0.5945   YYZZ     -11.9646
      XZZZ       0.0000   YZZZ       0.0000   ZZZZ     -25.8062
 -----------------------------------------------------------------
 DrvMan completing analytic gradient of the correlated energy
 Correlated dipole moment
            1
    1  -0.3153700
    2  -0.7312283
    3  -0.0000000
 Energy read as -569.435779678
 Full Analytical Gradient: (in a.u., or Hartree/Bohr)
             1             2             3             4
    1    0.00001860    0.00014214   -0.00036602    0.00020528
    2   -0.00000785    0.00018428    0.00050228   -0.00067871
    3   -0.00000000    0.00000000    0.00000000   -0.00000000
 Gradient time:  CPU 1.40 s  wall 1.42 s
 ----------------------------------------------------------------
             Standard Nuclear Orientation (Angstroms)
    I     Atom           X                Y                Z
 ----------------------------------------------------------------
    1      Cl      1.0292355479    -0.0719534314    -0.0000000000
    2      N      -0.7274805595     0.5954755369     0.0000000000
    3      N      -1.5906420935    -0.2454297906     0.0000000000
    4      H      -1.2701457441    -1.2271118907     0.0010000000
 ----------------------------------------------------------------
 Nuclear Repulsion Energy =    88.0414904403 hartrees
 There are       16 alpha and       16 beta electrons

                       Distance Matrix (Angstroms)
             Cl(  1)   N (  2)   N (  3)
   N (  2)  1.879232
   N (  3)  2.625615  1.205060
   H (  4)  2.573237  1.901660  1.032675

 Requested basis set is 6-311++G(d,p)
 There are 30 shells and 81 basis functions
 A cutoff of  1.0D-14 yielded    455 shell pairs
 There are      3389 function pairs (      3653 Cartesian)
 Smallest overlap matrix eigenvalue = 2.49E-04
 Guess MOs from SCF MO coefficient file

 -----------------------------------------------------------------------
  General SCF calculation program by
  Eric Jon Sundstrom, Paul Horn, Yuezhi Mao, Dmitri Zuev, Alec White,
  David Stuck, Shaama M.S., Shane Yost, Joonho Lee, David Small,
  Daniel Levine, Susi Lehtola, Hugh Burton, Evgeny Epifanovsky
 -----------------------------------------------------------------------
 Hartree-Fock
 using 6 threads for integral computing
 -------------------------------------------------------
 OpenMP Integral computing Module                
 Release: version 2.0, May 2017, Q-Chem Inc. Pleasanton 
 -------------------------------------------------------
 A restricted SCF calculation will be
 performed using DIIS
 SCF converges when DIIS error is below 1.0e-08
 ---------------------------------------
  Cycle       Energy         DIIS error
 ---------------------------------------
    1    -568.9207209747      2.00e-05  
    2    -568.9207212708      5.42e-06  
    3    -568.9207212996      3.59e-06  
    4    -568.9207213117      1.08e-06  
    5    -568.9207213154      5.21e-07  
    6    -568.9207213166      2.67e-07  
    7    -568.9207213169      9.60e-08  
    8    -568.9207213170      2.86e-08  
    9    -568.9207213170      9.52e-09  Convergence criterion met
 ---------------------------------------
 SCF time:   CPU 2.42s  wall 0.00s 
 SCF   energy in the final basis set =     -568.9207213170
 Total energy in the final basis set =     -568.9207213170


 ------------------------------------------------------------------------------

   CCMAN2: suite of methods based on coupled cluster
           and equation of motion theories.

   Components:
   * libvmm-1.3-trunk
     by Evgeny Epifanovsky, Ilya Kaliman.
   * libtensor-2.5-trunk
     by Evgeny Epifanovsky, Michael Wormit, Dmitry Zuev, Sam Manzer, 
        Ilya Kaliman.
   * libcc-2.5-trunk
     by Evgeny Epifanovsky, Arik Landau, Tomasz Kus, Kirill Khistyaev, 
        Dmitry Zuev, Prashant Manohar, Xintian Feng, Anna Krylov, 
        Matthew Goldey, Alec White, Thomas Jagau, Kaushik Nanda, 
        Anastasia Gunina, Alexander Kunitsa, Joonho Lee.

   CCMAN original authors:
   Anna I. Krylov, C. David Sherrill, Steven R. Gwaltney,
   Edward F. C. Byrd (2000)
   Sergey V. Levchenko, Lyudmila V. Slipchenko, Tao Wang,
   Ana-Maria C. Cristian (2003)
   Piotr A. Pieniazek, C. Melania Oana, Evgeny Epifanovsky (2007)
   Prashant Manohar (2009)

 ------------------------------------------------------------------------------


 Allocating and initializing 63808MB of RAM...
 Calculation will run on 6 cores.


 Alpha MOs, Restricted
 -- Occupied --                  
-104.85  -15.75  -15.69  -10.58   -8.05   -8.04   -8.04   -1.45
  1 A     2 A     3 A     4 A     5 A     6 A     7 A     8 A                  
 -1.107  -0.935  -0.731  -0.650  -0.611  -0.469  -0.463  -0.434
  9 A    10 A    11 A    12 A    13 A    14 A    15 A    16 A                  
 -- Virtual --                   
  0.042   0.065   0.067   0.113   0.126   0.129   0.161   0.182
 17 A    18 A    19 A    20 A    21 A    22 A    23 A    24 A                  
  0.191   0.211   0.231   0.248   0.256   0.271   0.306   0.360
 25 A    26 A    27 A    28 A    29 A    30 A    31 A    32 A                  
  0.569   0.572   0.595   0.626   0.691   0.820   0.909   0.926
 33 A    34 A    35 A    36 A    37 A    38 A    39 A    40 A                  
  0.973   1.000   1.074   1.114   1.140   1.165   1.202   1.219
 41 A    42 A    43 A    44 A    45 A    46 A    47 A    48 A                  
  1.263   1.351   1.471   1.514   1.639   1.917   2.045   2.132
 49 A    50 A    51 A    52 A    53 A    54 A    55 A    56 A                  
  2.161   2.370   2.577   2.609   2.669   2.696   2.819   2.909
 57 A    58 A    59 A    60 A    61 A    62 A    63 A    64 A                  
  3.051   3.054   3.378   3.455   4.108   4.253   4.352   4.486
 65 A    66 A    67 A    68 A    69 A    70 A    71 A    72 A                  
  4.755   5.418  10.312  26.632  26.704  27.081  36.599  37.127
 73 A    74 A    75 A    76 A    77 A    78 A    79 A    80 A                  
219.155
 81 A                                                                          

 Beta MOs, Restricted
 -- Occupied --                  
-104.85  -15.75  -15.69  -10.58   -8.05   -8.04   -8.04   -1.45
  1 A     2 A     3 A     4 A     5 A     6 A     7 A     8 A                  
 -1.107  -0.935  -0.731  -0.650  -0.611  -0.469  -0.463  -0.434
  9 A    10 A    11 A    12 A    13 A    14 A    15 A    16 A                  
 -- Virtual --                   
  0.042   0.065   0.067   0.113   0.126   0.129   0.161   0.182
 17 A    18 A    19 A    20 A    21 A    22 A    23 A    24 A                  
  0.191   0.211   0.231   0.248   0.256   0.271   0.306   0.360
 25 A    26 A    27 A    28 A    29 A    30 A    31 A    32 A                  
  0.569   0.572   0.595   0.626   0.691   0.820   0.909   0.926
 33 A    34 A    35 A    36 A    37 A    38 A    39 A    40 A                  
  0.973   1.000   1.074   1.114   1.140   1.165   1.202   1.219
 41 A    42 A    43 A    44 A    45 A    46 A    47 A    48 A                  
  1.263   1.351   1.471   1.514   1.639   1.917   2.045   2.132
 49 A    50 A    51 A    52 A    53 A    54 A    55 A    56 A                  
  2.161   2.370   2.577   2.609   2.669   2.696   2.819   2.909
 57 A    58 A    59 A    60 A    61 A    62 A    63 A    64 A                  
  3.051   3.054   3.378   3.455   4.108   4.253   4.352   4.486
 65 A    66 A    67 A    68 A    69 A    70 A    71 A    72 A                  
  4.755   5.418  10.312  26.632  26.704  27.081  36.599  37.127
 73 A    74 A    75 A    76 A    77 A    78 A    79 A    80 A                  
219.155
 81 A                                                                          

 Occupation and symmetry of molecular orbitals

 Point group: C1 (1 irreducible representation).

                           A     All 
 -------------------------------------
 All molecular orbitals:
  - Alpha                  81    81  
  - Beta                   81    81  
 -------------------------------------
 Alpha orbitals:
  - Frozen occupied        7     7   
  - Active occupied        9     9   
  - Active virtual         65    65  
  - Frozen virtual         0     0   
 -------------------------------------
 Beta orbitals:
  - Frozen occupied        7     7   
  - Active occupied        9     9   
  - Active virtual         65    65  
  - Frozen virtual         0     0   
 -------------------------------------

 Import integrals:   CPU 0.00 s  wall 0.00 s

 Import integrals:   CPU 7.72 s  wall 2.40 s

 MP2 amplitudes:   CPU 0.05 s  wall 0.04 s

Running a double precision version
           CCSD T amplitudes will be solved using DIIS.

           Start     Size      MaxIter   EConv     TConv     
           3         7         100       1.00e-07  1.00e-05  
 ------------------------------------------------------------------------------
           Energy (a.u.)   Ediff      Tdiff       Comment
 ------------------------------------------------------------------------------
          -569.41740227                           
     1    -569.41360487   3.80e-03   6.78e-01     
     2    -569.43304516   1.94e-02   9.03e-02     
     3    -569.43251777   5.27e-04   4.15e-02     
     4    -569.43476804   2.25e-03   1.32e-02     Switched to DIIS steps.
     5    -569.43569437   9.26e-04   1.19e-02     
     6    -569.43575569   6.13e-05   2.16e-03     
     7    -569.43576930   1.36e-05   1.25e-03     
     8    -569.43577676   7.45e-06   5.67e-04     
     9    -569.43578049   3.73e-06   3.18e-04     
    10    -569.43578044   4.85e-08   7.16e-05     
    11    -569.43578031   1.31e-07   3.22e-05     
    12    -569.43578028   2.75e-08   1.57e-05     
    13    -569.43578027   1.51e-08   5.20e-06     
 ------------------------------------------------------------------------------
          -569.43578027                           CCSD T converged.

End of double precision
 SCF energy                 = -568.92072132
 MP2 energy                 = -569.41740227
 CCSD correlation energy     =   -0.51505895
 CCSD total energy           = -569.43578027

 CCSD  T1^2 = 0.0125  T2^2 = 0.2022  Leading amplitudes:

 Amplitude    Orbitals with energies
 -0.0269       15 (A) A                  ->    19 (A) A                   
              -0.4629                          0.0666                     
 -0.0269       15 (A) B                  ->    19 (A) B                   
              -0.4629                          0.0666                     
  0.0256       11 (A) A                  ->    18 (A) A                   
              -0.7315                          0.0655                     
  0.0256       11 (A) B                  ->    18 (A) B                   
              -0.7315                          0.0655                     

 Amplitude    Orbitals with energies
 -0.0943       13 (A) A      13 (A) B    ->    19 (A) A      19 (A) B     
              -0.6111       -0.6111            0.0666        0.0666       
  0.0943       13 (A) A      13 (A) B    ->    19 (A) B      19 (A) A     
              -0.6111       -0.6111            0.0666        0.0666       
  0.0943       13 (A) B      13 (A) A    ->    19 (A) A      19 (A) B     
              -0.6111       -0.6111            0.0666        0.0666       
 -0.0943       13 (A) B      13 (A) A    ->    19 (A) B      19 (A) A     
              -0.6111       -0.6111            0.0666        0.0666       

 Computing CCSD intemediates for later calculations in double precision
 Finished.

Running a double precision version
           CCSD Lambda amplitudes will be solved using DIIS.
           Start     Size      MaxIter   EConv     LConv     
           3         7         100       1.00e-07  1.00e-05  
 ------------------------------------------------------------------------------
            Enorm      Ldiff       Comment
 ------------------------------------------------------------------------------
     1     4.87e-02   3.74e-02     
     2     1.25e-02   4.46e-03     
     3     5.16e-03   1.73e-03     
     4     3.34e-03   1.11e-03     Switched to DIIS steps.
     5     1.32e-03   6.93e-04     
     6     7.07e-04   2.47e-04     
     7     2.58e-04   6.89e-05     
     8     9.73e-05   8.47e-06     
     9     2.79e-05   6.53e-06     
    10     1.34e-05   1.38e-06     
    11     6.31e-06   1.53e-07     
    12     3.15e-06   1.76e-07     
    13     1.38e-06   2.70e-08     
    14     6.01e-07   4.47e-08     
    15     3.14e-07   3.13e-08     
    16     1.51e-07   5.50e-09     
    17     9.12e-08   4.53e-09     
 ------------------------------------------------------------------------------
                                   CCSD Lambda converged.

 Computing density matrices in double precision...
           Orbital response amplitudes will be solved using DIIS.
           Start     Size      MaxIter   EConv     LConv     
           3         7         100       1.00e-06  1.00e-06  
 ------------------------------------------------------------------------------
            Enorm      Ldiff       Comment
 ------------------------------------------------------------------------------
     1     7.74e-02   2.34e-03     
     2     8.28e-02   3.44e-03     
     3     1.24e-01   3.45e-02     
     4     1.17e-02   5.85e-02     Switched to DIIS steps.
     5     2.39e-03   3.13e-04     
     6     1.08e-03   1.13e-04     
     7     3.36e-04   2.27e-04     
     8     6.01e-05   5.49e-05     
     9     1.65e-05   9.94e-06     
    10     8.17e-06   4.29e-07     
    11     1.51e-06   5.64e-07     
    12     5.03e-07   1.85e-07     
 ------------------------------------------------------------------------------
                                   Orbital response converged.

 Computing density matrices... Done.
 CCSD calculation:   CPU 121.36 s  wall 24.18 s

 Transferring MO TPDM to AO TPDM
 Transferring g2_o1o1o1o1
 Transferring g2_o1o1o1v1
 Transferring g2_o1o1v1v1
 Transferring g2_o1v1o1v1
 Transferring g2_o1v1v1v1
 Transferring g2_v1v1v1v1
 Adding separable TPDM
 Computing TPDM gradient
 --------------------------------------------------------
 2e gradient
  Atom          X               Y               Z
 --------------------------------------------------------
    1        -13.541124        2.613984        0.000197  
    2         -1.107712      -12.430778        0.000446  
    3         14.854929        6.070278        0.003564  
    4         -0.206094        3.746516       -0.004207  
 --------------------------------------------------------
 --------------------------------------------------------
 Final gradient
  Atom          X               Y               Z
 --------------------------------------------------------
    1        -13.541124        2.613984        0.000197  
    2         -1.107712      -12.430778        0.000446  
    3         14.854929        6.070278        0.003564  
    4         -0.206094        3.746516       -0.004207  
 --------------------------------------------------------
 Analytic gradient from two-electron contribution:   CPU 55.13 s  wall 14.47 s

 Total ccman2 time:   CPU 188.08 s  wall 42.48 s


 --------------------------------------------------------------

                    Orbital Energies (a.u.)
 --------------------------------------------------------------

 Alpha MOs
 -- Occupied --
******* -15.752 -15.690 -10.578  -8.046  -8.043  -8.043  -1.448
 -1.107  -0.935  -0.731  -0.650  -0.611  -0.469  -0.463  -0.434
 -- Virtual --
  0.042   0.065   0.067   0.113   0.126   0.129   0.161   0.182
  0.191   0.211   0.231   0.248   0.256   0.271   0.306   0.360
  0.569   0.572   0.595   0.626   0.691   0.820   0.909   0.926
  0.973   1.000   1.074   1.114   1.140   1.165   1.202   1.219
  1.263   1.351   1.471   1.514   1.639   1.917   2.045   2.132
  2.161   2.370   2.577   2.609   2.669   2.696   2.819   2.909
  3.051   3.054   3.378   3.455   4.108   4.253   4.352   4.486
  4.755   5.418  10.312  26.632  26.704  27.081  36.599  37.127
219.155
 --------------------------------------------------------------

          Ground-State Mulliken Net Atomic Charges

     Atom                 Charge (a.u.)
  ----------------------------------------
      1 Cl                   -0.170119
      2 N                     0.138244
      3 N                    -0.186812
      4 H                     0.218687
  ----------------------------------------
  Sum of atomic charges =     0.000000

 -----------------------------------------------------------------
                    Cartesian Multipole Moments
 -----------------------------------------------------------------
    Charge (ESU x 10^10)
                 0.0000
    Dipole Moment (Debye)
         X      -0.8015      Y      -1.8581      Z       0.0015
       Tot       2.0236
    Quadrupole Moments (Debye-Ang)
        XX     -26.5337     XY       2.0798     YY     -23.5235
        XZ      -0.0025     YZ      -0.0014     ZZ     -24.3617
    Octopole Moments (Debye-Ang^2)
       XXX       9.1711    XXY      -3.7755    XYY      -2.3661
       YYY      -4.8917    XXZ       0.0018    XYZ       0.0023
       YYZ       0.0022    XZZ      -0.9081    YZZ      -0.1873
       ZZZ      -0.0016
    Hexadecapole Moments (Debye-Ang^3)
      XXXX    -230.5609   XXXY       1.1591   XXYY     -40.4223
      XYYY       6.3371   YYYY     -44.7833   XXXZ      -0.0040
      XXYZ      -0.0023   XYYZ      -0.0029   YYYZ      -0.0003
      XXZZ     -40.7804   XYZZ       0.5966   YYZZ     -11.9614
      XZZZ       0.0010   YZZZ       0.0023   ZZZZ     -25.8048
 -----------------------------------------------------------------
 DrvMan completing analytic gradient of the correlated energy
 Correlated dipole moment
            1
    1  -0.3153455
    2  -0.7310253
    3   0.0005906
 Energy read as -569.435780268
 Full Analytical Gradient: (in a.u., or Hartree/Bohr)
             1             2             3             4
    1    0.00002377    0.00013973   -0.00018822    0.00002471
    2    0.00000059    0.00010621   -0.00011950    0.00001270
    3   -0.00002527    0.00005951   -0.00008070    0.00004646
 Gradient time:  CPU 1.42 s  wall 1.44 s
Dipole drv :
gprntSymmMtrx error report: 
 Final Hessian.
            1           2           3           4           5           6
    1   0.0892825  -0.0117839   0.0000000   0.0014415   0.0452096   0.0000000
    2  -0.0117839   0.0285852   0.0000000   0.0189979  -0.0659244   0.0000000
    3   0.0000000   0.0000000   0.0072815  -0.0000009   0.0000000  -0.0171098
    4   0.0014415   0.0189979  -0.0000009   0.3684071   0.3148360   0.0000000
    5   0.0452096  -0.0659244   0.0000000   0.3148360   0.5873354   0.0000000
    6   0.0000000   0.0000000  -0.0171098   0.0000000   0.0000000   0.0403335
    7  -0.0985365  -0.0016300  -0.0000001  -0.3585041  -0.3108087  -0.0000003
    8  -0.0361863   0.0328714   0.0000000  -0.3325664  -0.4800867   0.0000000
    9   0.0000000   0.0000000   0.0231895   0.0000000   0.0000000  -0.0546743
   10   0.0078100  -0.0055807   0.0000004  -0.0113383  -0.0492366  -0.0000020
   11   0.0027608   0.0044703   0.0000000  -0.0012672  -0.0413240   0.0000000
   12   0.0000000   0.0000000  -0.0133642   0.0000000   0.0000000   0.0314741
            7           8           9          10          11          12
    1  -0.0985365  -0.0361863   0.0000000   0.0078100   0.0027608   0.0000000
    2  -0.0016300   0.0328714   0.0000000  -0.0055807   0.0044703   0.0000000
    3  -0.0000001   0.0000000   0.0231895   0.0000004   0.0000000  -0.0133642
    4  -0.3585041  -0.3325664   0.0000000  -0.0113383  -0.0012672   0.0000000
    5  -0.3108087  -0.4800867   0.0000000  -0.0492366  -0.0413240   0.0000000
    6  -0.0000003   0.0000000  -0.0546743  -0.0000020   0.0000000   0.0314741
    7   0.5347157   0.2178747   0.0000000  -0.0776802   0.0945616   0.0000000
    8   0.2178747   0.7775249   0.0000000   0.1508740  -0.3303089   0.0000000
    9   0.0000000   0.0000000   0.0741626   0.0000004   0.0000000  -0.0426967
   10  -0.0776802   0.1508740   0.0000004   0.0812096  -0.0960548   0.0000000
   11   0.0945616  -0.3303089   0.0000000  -0.0960548   0.3671590   0.0000000
   12   0.0000000   0.0000000  -0.0426967   0.0000000   0.0000000   0.0245855
 ----------------------------------------------------------------
             Standard Nuclear Orientation (Angstroms)
    I     Atom           X                Y                Z
 ----------------------------------------------------------------
    1      Cl      1.0292355479    -0.0719534314    -0.0000000000
    2      N      -0.7274805595     0.5954755369     0.0000000000
    3      N      -1.5906420935    -0.2454297906     0.0000000000
    4      H      -1.2701457441    -1.2271118907     0.0000000000
 ----------------------------------------------------------------
 Nuclear Repulsion Energy =    88.0414926554 hartrees
 There are       16 alpha and       16 beta electrons
 old dipole drv.
            1           2           3           4           5           6
    1  -1.2342475   0.4681734   0.0000000   2.0618819   0.3373064   0.0000000
    2  -0.0068485  -0.1727402   0.0000000  -0.0843463   0.0450087   0.0000000
    3  -0.0000000   0.0000000  -0.0757992   0.0000284   0.0000000  -0.0794845
            7           8           9          10          11          12
    1  -1.2193911  -0.8189754   0.0000000   0.3917296   0.0134279   0.0000000
    2  -0.0516078   0.0200779   0.0000000   0.1428207   0.1076462   0.0000000
    3  -0.0000145  -0.0000000  -0.1572560  -0.0000122  -0.0000000   0.3125287
 New transposed dipole drv.
            1           2           3
    1  -1.2342475  -0.0068485  -0.0000000
    2   0.4681734  -0.1727402   0.0000000
    3   0.0000000   0.0000000  -0.0757992
    4   2.0618819  -0.0843463   0.0000284
    5   0.3373064   0.0450087   0.0000000
    6   0.0000000   0.0000000  -0.0794845
    7  -1.2193911  -0.0516078  -0.0000145
    8  -0.8189754   0.0200779  -0.0000000
    9   0.0000000   0.0000000  -0.1572560
   10   0.3917296   0.1428207  -0.0000122
   11   0.0134279   0.1076462  -0.0000000
   12   0.0000000   0.0000000   0.3125287
FINAL TENSOR RESULT:
Order 2, Length 12
    Atom      X          Y          Z
     1 Order 1, Length 12
    Atom      X          Y          Z
     1    8.928251700798040e-02  -1.178391546449609e-02   0.000000000000000e+00
     2    1.441515376203299e-03   4.520962421821968e-02   0.000000000000000e+00
     3   -9.853645609892656e-02  -3.618625837893961e-02   0.000000000000000e+00
     4    7.810008573847242e-03   2.760848041660289e-03   0.000000000000000e+00

Order 1, Length 12
    Atom      X          Y          Z
     1   -1.178391546449609e-02   2.858523727715156e-02   0.000000000000000e+00
     2    1.899788166694646e-02  -6.592436589000733e-02   0.000000000000000e+00
     3   -1.630016515822798e-03   3.287135876849805e-02   0.000000000000000e+00
     4   -5.580709095452293e-03   4.470330799009048e-03   0.000000000000000e+00

Order 1, Length 12
    Atom      X          Y          Z
     1    0.000000000000000e+00   0.000000000000000e+00   7.281498449947912e-03
     2   -8.876946260693223e-07   0.000000000000000e+00  -1.710983394999496e-02
     3   -9.048325653417593e-08   0.000000000000000e+00   2.318947065079226e-02
     4    4.093840113666085e-07   0.000000000000000e+00  -1.336422938554861e-02


     2 Order 1, Length 12
    Atom      X          Y          Z
     1    1.441515376203299e-03   1.899788166694646e-02  -8.876946260693223e-07
     2    3.684070823951749e-01   3.148359806747651e-01   0.000000000000000e+00
     3   -3.585040660314547e-01  -3.325663990919190e-01   0.000000000000000e+00
     4   -1.133829872359989e-02  -1.267207441452769e-03   0.000000000000000e+00

Order 1, Length 12
    Atom      X          Y          Z
     1    4.520962421821968e-02  -6.592436589000733e-02   0.000000000000000e+00
     2    3.148359806747651e-01   5.873353504269805e-01   0.000000000000000e+00
     3   -3.108087101916404e-01  -4.800866798931707e-01   0.000000000000000e+00
     4   -4.923660450139609e-02  -4.132397522502770e-02   0.000000000000000e+00

Order 1, Length 12
    Atom      X          Y          Z
     1    0.000000000000000e+00   0.000000000000000e+00  -1.710983394999496e-02
     2    0.000000000000000e+00   0.000000000000000e+00   4.033345683352690e-02
     3   -2.977357570192095e-07   0.000000000000000e+00  -5.467434374811778e-02
     4   -1.991605129960650e-06   0.000000000000000e+00   3.147410793688152e-02


     3 Order 1, Length 12
    Atom      X          Y          Z
     1   -9.853645609892656e-02  -1.630016515822798e-03  -9.048325653417593e-08
     2   -3.585040660314547e-01  -3.108087101916404e-01  -2.977357570192095e-07
     3    5.347156722163880e-01   2.178747322252169e-01   0.000000000000000e+00
     4   -7.768016011018289e-02   9.456158062444256e-02   0.000000000000000e+00

Order 1, Length 12
    Atom      X          Y          Z
     1   -3.618625837893961e-02   3.287135876849805e-02   0.000000000000000e+00
     2   -3.325663990919190e-01  -4.800866798931707e-01   0.000000000000000e+00
     3    2.178747322252169e-01   7.775248512779269e-01   0.000000000000000e+00
     4    1.508739957883865e-01  -3.303088962404164e-01   0.000000000000000e+00

Order 1, Length 12
    Atom      X          Y          Z
     1    0.000000000000000e+00   0.000000000000000e+00   2.318947065079226e-02
     2    0.000000000000000e+00   0.000000000000000e+00  -5.467434374811778e-02
     3    0.000000000000000e+00   0.000000000000000e+00   7.416256618479884e-02
     4    3.549971886858282e-07   0.000000000000000e+00  -4.269669349744352e-02


     4 Order 1, Length 12
    Atom      X          Y          Z
     1    7.810008573847242e-03  -5.580709095452293e-03   4.093840113666085e-07
     2   -1.133829872359989e-02  -4.923660450139609e-02  -1.991605129960650e-06
     3   -7.768016011018289e-02   1.508739957883865e-01   3.549971886858282e-07
     4    8.120964285820551e-02  -9.605482243073253e-02   0.000000000000000e+00

Order 1, Length 12
    Atom      X          Y          Z
     1    2.760848041660289e-03   4.470330799009048e-03   0.000000000000000e+00
     2   -1.267207441452769e-03  -4.132397522502770e-02   0.000000000000000e+00
     3    9.456158062444256e-02  -3.303088962404164e-01   0.000000000000000e+00
     4   -9.605482243073253e-02   3.671590166566507e-01   0.000000000000000e+00

Order 1, Length 12
    Atom      X          Y          Z
     1    0.000000000000000e+00   0.000000000000000e+00  -1.336422938554861e-02
     2    0.000000000000000e+00   0.000000000000000e+00   3.147410793688152e-02
     3    0.000000000000000e+00   0.000000000000000e+00  -4.269669349744352e-02
     4    0.000000000000000e+00   0.000000000000000e+00   2.458552251882209e-02


 # Finishing finite difference calculation for IDERIV #
 ######################################################
 ######################################################
 Requested basis set is 6-311++G(d,p)
 There are 30 shells and 81 basis functions
 **********************************************************************
 **                                                                  **
 **                       VIBRATIONAL ANALYSIS                       **
 **                       --------------------                       **
 **                                                                  **
 **        VIBRATIONAL FREQUENCIES (CM**-1) AND NORMAL MODES         **
 **     FORCE CONSTANTS (mDYN/ANGSTROM) AND REDUCED MASSES (AMU)     **
 **                  INFRARED INTENSITIES (KM/MOL)                   **
 **                                                                  **
 **********************************************************************


 Mode:                 1                      2                      3
 Frequency:       365.24                 567.55                 930.64
 Force Cnst:      0.7668                 0.9721                 0.6744
 Red. Mass:       9.7555                 5.1221                 1.3216
 IR Active:          YES                    YES                    YES
 IR Intens:      129.126                 44.891                 76.554
 Raman Active:       YES                    YES                    YES
               X      Y      Z        X      Y      Z        X      Y      Z
 Cl         0.352 -0.017  0.000    0.020 -0.096 -0.000    0.000  0.000 -0.015
 N         -0.409 -0.034 -0.000   -0.324  0.355  0.000    0.000 -0.000  0.091
 N         -0.418  0.077  0.000    0.214 -0.121 -0.000   -0.000  0.000 -0.123
 H         -0.726 -0.021 -0.000    0.831  0.096  0.000    0.000  0.000  0.988
 TransDip  -0.364 -0.016  0.000   -0.200  0.077 -0.000    0.000  0.000  0.280

 Mode:                 4                      5                      6
 Frequency:      1262.85                1722.08                3333.01
 Force Cnst:      1.2162                15.3645                 7.0409
 Red. Mass:       1.2943                 8.7935                 1.0757
 IR Active:          YES                    YES                    YES
 IR Intens:      283.067                218.428                  6.463
 Raman Active:       YES                    YES                    YES
               X      Y      Z        X      Y      Z        X      Y      Z
 Cl         0.010  0.000  0.000    0.017 -0.009 -0.000    0.000  0.000 -0.000
 N          0.044 -0.038 -0.000    0.337  0.454  0.000    0.003  0.001  0.000
 N         -0.135  0.013  0.000   -0.349 -0.397 -0.000    0.018 -0.070 -0.000
 H          0.928  0.342 -0.000   -0.424 -0.471  0.000   -0.302  0.951  0.000
 TransDip   0.517  0.150 -0.000    0.472 -0.036  0.000   -0.060  0.055  0.000

 STANDARD THERMODYNAMIC QUANTITIES AT   298.15 K  AND     1.00 ATM

   This Molecule has  0 Imaginary Frequencies
   Zero point vibrational energy:       11.696 kcal/mol

   Atom    1 Element Cl Has Mass   34.96885
   Atom    2 Element N  Has Mass   14.00307
   Atom    3 Element N  Has Mass   14.00307
   Atom    4 Element H  Has Mass    1.00783
   Molecular Mass:    63.982820 amu
   Principal axes and moments of inertia in amu*Bohr^2:
                             1           2           3
    Eigenvalues --       26.60326   290.92726   317.53052
          X               0.99975     0.02241     0.00000
          Y              -0.02241     0.99975     0.00000
          Z               0.00000    -0.00000     1.00000
   Rotational Symmetry Number is   1
   The Molecule is an Asymmetric Top
   Translational Enthalpy:        0.889 kcal/mol
   Rotational Enthalpy:           0.889 kcal/mol
   Vibrational Enthalpy:         12.064 kcal/mol
   gas constant (RT):             0.592 kcal/mol
   Translational Entropy:        38.387  cal/mol.K
   Rotational Entropy:           22.423  cal/mol.K
   Vibrational Entropy:           1.769  cal/mol.K

   Total Enthalpy:               14.434 kcal/mol
   Total Entropy:                62.579  cal/mol.K
Archival summary:
1\1\november\FREQ\ProcedureUnspecified\BasisUnspecified\l121\taweetha\MonMay611:42:112019MonMay611:42:112019\0\\#,FREQ,ProcedureUnspecified,BasisUnspecified,\\0,1\Cl\N,1,1.87923\N,2,1.20506,1,114.945\H,3,1.03268,2,116.171,1,0,0\\HF=-568.920721\\@

 Total job time:  1256.88s(wall), 4272.60s(cpu) 
 Mon May  6 11:42:11 2019

        *************************************************************
        *                                                           *
        *  Thank you very much for using Q-Chem.  Have a nice day.  *
        *                                                           *
        *************************************************************
