# Supplementary material for: Geometric and energetic data from ab initio calculations of haloethene, haloimine, halomethylenephosphine, haloiminophosphine, halodiazene, halodiphosphene and halocyclopropane
Source: Data Brief. 2019 Nov 2;27:104738. doi: 10.1016/j.dib.2019.104738 (PMC6861602; doi:10.1016/j.dib.2019.104738)
Supplement: Multimedia component 6 [file mmc6.zip › NN/CCSD/freq/HENNEBr.out]

Q-Chem Developer Version!
                  Welcome to Q-Chem
     A Quantum Leap Into The Future Of Chemistry


 Q-Chem 5.1, Q-Chem, Inc., Pleasanton, CA (2018)

 Yihan Shao,  Zhengting Gan,  E. Epifanovsky,  A. T. B. Gilbert,  M. Wormit,  
 J. Kussmann,  A. W. Lange,  A. Behn,  Jia Deng,  Xintian Feng,  D. Ghosh,  
 M. Goldey,  P. R. Horn,  L. D. Jacobson,  I. Kaliman,  T. Kus,  A. Landau,  
 Jie Liu,  E. I. Proynov,  R. M. Richard,  R. P. Steele,  E. J. Sundstrom,  
 H. L. Woodcock III,  P. M. Zimmerman,  D. Zuev,  B. Albrecht,  E. Alguire,  
 S. A. Baeppler,  D. Barton,  Z. Benda,  Y. A. Bernard,  E. J. Berquist,  
 K. B. Bravaya,  H. Burton,  D. Casanova,  Chun-Min Chang,  Yunqing Chen,  
 A. Chien,  K. D. Closser,  M. P. Coons,  S. Coriani,  S. Dasgupta,  
 A. L. Dempwolff,  M. Diedenhofen,  Hainam Do,  R. G. Edgar,  Po-Tung Fang,  
 S. Faraji,  S. Fatehi,  Qingguo Feng,  K. D. Fenk,  J. Fosso-Tande,  
 Qinghui Ge,  A. Ghysels,  G. Gidofalvi,  J. Gomes,  J. Gonthier,  A. Gunina,  
 D. Hait,  M. W. D. Hanson-Heine,  P. H. P. Harbach,  A. W. Hauser,  
 J. E. Herr,  E. G. Hohenstein,  Z. C. Holden,  Kerwin Hui,  B. C. Huynh,  
 T.-C. Jagau,  Hyunjun Ji,  B. Kaduk,  K. Khistyaev,  Jaehoon Kim,  
 P. Klunzinger,  K. Koh,  D. Kosenkov,  L. Koulias,  T. Kowalczyk,  
 C. M. Krauter,  A. Kunitsa,  Ka Un Lao,  A. Laurent,  K. V. Lawler,  
 Joonho Lee,  D. Lefrancois,  S. Lehtola,  D. S. Levine,  Yi-Pei Li,  
 You-Sheng Lin,  Fenglai Liu,  E. Livshits,  A. Luenser,  P. Manohar,  
 E. Mansoor,  S. F. Manzer,  Shan-Ping Mao,  Yuezhi Mao,  N. Mardirossian,  
 A. V. Marenich,  T. Markovich,  L. A. Martinez-Martinez,  S. A. Maurer,  
 N. J. Mayhall,  S. C. McKenzie,  J.-M. Mewes,  A. F. Morrison,  
 J. W. Mullinax,  K. Nanda,  T. S. Nguyen-Beck,  R. Olivares-Amaya,  
 J. A. Parkhill,  T. M. Perrine,  F. Plasser,  P. Pokhilko,  S. Prager,  
 A. Prociuk,  E. Ramos,  D. R. Rehn,  F. Rob,  M. Schneider,  N. Sergueev,  
 S. M. Sharada,  S. Sharma,  D. W. Small,  T. Stauch,  T. Stein,  
 Yu-Chuan Su,  A. J. W. Thom,  A. Tkatchenko,  T. Tsuchimochi,  N. M. Tubman,  
 L. Vogt,  M. L. Vidal,  O. Vydrov,  M. A. Watson,  J. Wenzel,  
 M. de Wergifosse,  T. A. Wesolowski,  A. White,  J. Witte,  A. Yamada,  
 Jun Yang,  K. Yao,  S. Yeganeh,  S. R. Yost,  Zhi-Qiang You,  A. Zech,  
 Igor Ying Zhang,  Xing Zhang,  Yan Zhao,  Ying Zhu,  B. R. Brooks,  
 G. K. L. Chan,  C. J. Cramer,  M. S. Gordon,  W. J. Hehre,  A. Klamt,  
 M. W. Schmidt,  C. D. Sherrill,  D. G. Truhlar,  A. Aspuru-Guzik,  R. Baer,  
 A. T. Bell,  N. A. Besley,  Jeng-Da Chai,  A. E. DePrince, III,  
 R. A. DiStasio Jr.,  A. Dreuw,  B. D. Dunietz,  T. R. Furlani,  
 Chao-Ping Hsu,  Yousung Jung,  Jing Kong,  D. S. Lambrecht,  WanZhen Liang,  
 C. Ochsenfeld,  V. A. Rassolov,  L. V. Slipchenko,  J. E. Subotnik,  
 T. Van Voorhis,  J. M. Herbert,  A. I. Krylov,  P. M. W. Gill,  M. Head-Gordon

 Contributors to earlier versions of Q-Chem not listed above: 
 R. D. Adamson,  B. Austin,  J. Baker,  G. J. O. Beran,  K. Brandhorst,  
 S. T. Brown,  E. F. C. Byrd,  A. K. Chakraborty,  C.-L. Cheng,  
 Siu Hung Chien,  D. M. Chipman,  D. L. Crittenden,  H. Dachsel,  
 R. J. Doerksen,  A. D. Dutoi,  L. Fusti-Molnar,  W. A. Goddard III,  
 A. Golubeva-Zadorozhnaya,  S. R. Gwaltney,  G. Hawkins,  A. Heyden,  
 S. Hirata,  G. Kedziora,  F. J. Keil,  C. Kelley,  Jihan Kim,  R. A. King,  
 R. Z. Khaliullin,  P. P. Korambath,  W. Kurlancheek,  A. M. Lee,  M. S. Lee,  
 S. V. Levchenko,  Ching Yeh Lin,  D. Liotard,  R. C. Lochan,  I. Lotan,  
 P. E. Maslen,  N. Nair,  D. P. O'Neill,  D. Neuhauser,  E. Neuscamman,  
 C. M. Oana,  R. Olson,  B. Peters,  R. Peverati,  P. A. Pieniazek,  
 Y. M. Rhee,  J. Ritchie,  M. A. Rohrdanz,  E. Rosta,  N. J. Russ,  
 H. F. Schaefer III,  N. E. Schultz,  N. Shenvi,  A. C. Simmonett,  A. Sodt,  
 D. Stuck,  K. S. Thanthiriwatte,  V. Vanovschi,  Tao Wang,  A. Warshel,  
 C. F. Williams,  Q. Wu,  X. Xu,  W. Zhang

 Please cite Q-Chem as follows:
 Y. Shao et al., Mol. Phys. 113, 184-215 (2015)
 DOI: 10.1080/00268976.2014.952696

 Q-Chem 5.1.2 for Intel X86 EM64T Linux

 Parts of Q-Chem use Armadillo 8.300.2 (Tropical Shenanigans).
 http://arma.sourceforge.net/

 Q-Chem begins on Mon May  6 10:28:52 2019  

Host: 
0

     Scratch files written to /scratch/taweetham/qchem31511//
Input Ideriv = 1
Curr. Ideriv = -1
Max.  Ideriv = 1


!!********************************************.
!!******************Warning*******************.
!!Desired Analytical derivatives not available.
!!Finite difference job might take a long time.
!!********************************************.
!!********************************************.


 2-order derivative to be evaluated numerically with 1-order analytical derivatives

Checking the input file for inconsistencies... 	...done.

--------------------------------------------------------------
User input:
--------------------------------------------------------------
H=Br_t.out
$molecule
0 1
Br
N  1 1.991542
N  2 1.217588 1 111.367265
H  3 1.034881 2 105.061785 1 -180.000000 0
$end

$rem
   JOB_TYPE 	FREQUENCY
   BASIS 		6-311++G**
   METHOD	ccsd
   MEM_TOTAL	64000
   N_FROZEN_CORE      FC
$end


--------------------------------------------------------------
 ----------------------------------------------------------------
             Standard Nuclear Orientation (Angstroms)
    I     Atom           X                Y                Z
 ----------------------------------------------------------------
    1      Br      0.7112295741    -0.0314365436     0.0000000000
    2      N      -1.1922155667     0.5543416853    -0.0000000000
    3      N      -1.9497298104    -0.3989120628     0.0000000000
    4      H      -2.8994174548     0.0122716701    -0.0000000000
 ----------------------------------------------------------------
 Molecular Point Group                 Cs    NOp =  2
 Largest Abelian Subgroup              Cs    NOp =  2
 Nuclear Repulsion Energy =   145.4364785215 hartrees
 There are       25 alpha and       25 beta electrons
 Requested basis set is 6-311++G(d,p)
 There are 36 shells and 99 basis functions
 Total memory of 64000MB is distributed as follows: 
   QALLOC including MEM_STATIC uses 192MB
   MEM_STATIC is set to 192MB
   CCMAN JOB total memory use is  63808MB
 Warning: actual memory use might exceed 64000MB

 Total QAlloc Memory Limit    192 MB
 Mega-Array Size       188 MB
 MEM_STATIC part       192 MB

                       Distance Matrix (Angstroms)
             Br(  1)   N (  2)   N (  3)
   N (  2)  1.991542
   N (  3)  2.686214  1.217588
   H (  4)  3.610912  1.791195  1.034881

 A cutoff of  1.0D-14 yielded    636 shell pairs
 There are      4972 function pairs (      5501 Cartesian)

 -------------------------------------------------------
 OpenMP Integral Computing Module                       
 Release: version 1.0, May 2013, Q-Chem Inc. Pittsburgh 
 -------------------------------------------------------
 Integral Job Info:
 Integral job number is                      11
 Integral operator is                         1
 short-range coefficients                     0
 long-range coefficients              100000000
 Omega coefficients                           0
 if combine SR and LR in K                    0
 Integral screening is                        0
 Integral computing path is                   2
 max size of driver memory is            800000
 size of driver memory is                593474
 size of scratch memory is             29623520
 max col of scratch BK array               1296
 max len of scratch array in speh3          155
 max len of scratch index in speh4           18
 max int batch size is                      520
 min int batch size is                       52
 fixed nKL is                                45
 max L of basis functions is                  2
 order of int derivative is                   0
 number of shells is                         36
 number of basis is                         104
 number of cartesian basis is               104
 number of contracted shell pairs           636
 number of primitive shell pairs           1838
 maxK2 (contraction) of shell pair           36
 max number of K2 of shell pair               1
 max number of CS2 of shell pair             67
 max number of PS2 of shell pair            132
 mem total for path MDJ                  515062
 -------------------------------------------------------
 Smallest overlap matrix eigenvalue = 2.35E-04
 Guess from superposition of atomic densities
 Warning:  Energy on first SCF cycle will be non-variational
 SAD guess density has 50.000000 electrons

 -----------------------------------------------------------------------
  General SCF calculation program by
  Eric Jon Sundstrom, Paul Horn, Yuezhi Mao, Dmitri Zuev, Alec White,
  David Stuck, Shaama M.S., Shane Yost, Joonho Lee, David Small,
  Daniel Levine, Susi Lehtola, Hugh Burton, Evgeny Epifanovsky
 -----------------------------------------------------------------------
 Hartree-Fock
 using 6 threads for integral computing
 -------------------------------------------------------
 OpenMP Integral computing Module                
 Release: version 2.0, May 2017, Q-Chem Inc. Pleasanton 
 -------------------------------------------------------
 A restricted SCF calculation will be
 performed using DIIS
 SCF converges when DIIS error is below 1.0e-08
 ---------------------------------------
  Cycle       Energy         DIIS error
 ---------------------------------------
    1   -2682.0504174776      5.11e-02  
    2   -2681.7062764262      7.29e-03  
    3   -2681.7515578299      5.71e-03  
    4   -2681.7859346340      9.52e-04  
    5   -2681.7881501632      5.37e-04  
    6   -2681.7889638629      2.13e-04  
    7   -2681.7892002409      1.15e-04  
    8   -2681.7892423911      3.67e-05  
    9   -2681.7892476525      7.59e-06  
   10   -2681.7892478788      2.05e-06  
   11   -2681.7892479013      7.04e-07  
   12   -2681.7892479046      2.57e-07  
   13   -2681.7892479051      7.70e-08  
   14   -2681.7892479051      1.43e-08  
   15   -2681.7892479051      4.09e-09  Convergence criterion met
 ---------------------------------------
 SCF time:   CPU 6.42s  wall 1.00s 
 SCF   energy in the final basis set =    -2681.7892479051
 Total energy in the final basis set =    -2681.7892479051


 ------------------------------------------------------------------------------

   CCMAN2: suite of methods based on coupled cluster
           and equation of motion theories.

   Components:
   * libvmm-1.3-trunk
     by Evgeny Epifanovsky, Ilya Kaliman.
   * libtensor-2.5-trunk
     by Evgeny Epifanovsky, Michael Wormit, Dmitry Zuev, Sam Manzer, 
        Ilya Kaliman.
   * libcc-2.5-trunk
     by Evgeny Epifanovsky, Arik Landau, Tomasz Kus, Kirill Khistyaev, 
        Dmitry Zuev, Prashant Manohar, Xintian Feng, Anna Krylov, 
        Matthew Goldey, Alec White, Thomas Jagau, Kaushik Nanda, 
        Anastasia Gunina, Alexander Kunitsa, Joonho Lee.

   CCMAN original authors:
   Anna I. Krylov, C. David Sherrill, Steven R. Gwaltney,
   Edward F. C. Byrd (2000)
   Sergey V. Levchenko, Lyudmila V. Slipchenko, Tao Wang,
   Ana-Maria C. Cristian (2003)
   Piotr A. Pieniazek, C. Melania Oana, Evgeny Epifanovsky (2007)
   Prashant Manohar (2009)

 ------------------------------------------------------------------------------


 Allocating and initializing 63808MB of RAM...
 Calculation will run on 6 cores.


 Alpha MOs, Restricted
 -- Occupied --                  
-490.04  -65.17  -58.53  -58.53  -58.53  -15.73  -15.68   -9.85
  1 A'    2 A'    3 A'    1 A"    4 A'    5 A'    6 A'    7 A'                 
 -7.466  -7.456  -7.455  -3.205  -3.201  -3.201  -3.189  -3.189
  8 A'    2 A"    9 A'   10 A'    3 A"   11 A'    4 A"   12 A'                 
 -1.430  -1.042  -0.889  -0.716  -0.639  -0.592  -0.427  -0.419
 13 A'   14 A'   15 A'   16 A'   17 A'    5 A"   18 A'    6 A"                 
 -0.410
 19 A'                                                                         
 -- Virtual --                   
  0.041   0.052   0.073   0.096   0.115   0.115   0.145   0.162
 20 A'   21 A'    7 A"   22 A'   23 A'    8 A"   24 A'   25 A'                 
  0.187   0.214   0.231   0.247   0.248   0.272   0.307   0.338
  9 A"   26 A'   27 A'   28 A'   10 A"   29 A'   30 A'   31 A'                 
  0.549   0.566   0.569   0.590   0.669   0.760   0.765   0.784
 32 A'   33 A'   11 A"   34 A'   35 A'   12 A"   36 A'   13 A"                 
  0.790   0.820   0.921   0.957   0.958   1.044   1.050   1.104
 37 A'   38 A'   39 A'   40 A'   14 A"   41 A'   15 A"   42 A'                 
  1.135   1.316   1.442   1.465   1.645   1.914   2.079   2.151
 43 A'   44 A'   45 A'   16 A"   46 A'   17 A"   47 A'   18 A"                 
  2.180   2.254   2.321   2.355   2.595   2.658   2.707   2.873
 48 A'   49 A'   19 A"   50 A'   51 A'   20 A"   52 A'   53 A'                 
  3.047   3.096   3.300   3.450   4.119   4.244   4.360   4.443
 21 A"   54 A'   55 A'   56 A'   22 A"   57 A'   23 A"   58 A'                 
  4.546   4.563   4.579   4.609   4.793   4.940   5.391   7.175
 24 A"   59 A'   25 A"   60 A'   61 A'   62 A'   63 A'   64 A'                 
  8.204   8.215   8.305  36.620  37.095  49.452 293.883 293.893
 26 A"   65 A'   66 A'   67 A'   68 A'   69 A'   27 A"   70 A'                 
294.0081028.385
 71 A'   72 A'                                                                 

 Beta MOs, Restricted
 -- Occupied --                  
-490.04  -65.17  -58.53  -58.53  -58.53  -15.73  -15.68   -9.85
  1 A'    2 A'    3 A'    1 A"    4 A'    5 A'    6 A'    7 A'                 
 -7.466  -7.456  -7.455  -3.205  -3.201  -3.201  -3.189  -3.189
  8 A'    2 A"    9 A'   10 A'    3 A"   11 A'    4 A"   12 A'                 
 -1.430  -1.042  -0.889  -0.716  -0.639  -0.592  -0.427  -0.419
 13 A'   14 A'   15 A'   16 A'   17 A'    5 A"   18 A'    6 A"                 
 -0.410
 19 A'                                                                         
 -- Virtual --                   
  0.041   0.052   0.073   0.096   0.115   0.115   0.145   0.162
 20 A'   21 A'    7 A"   22 A'   23 A'    8 A"   24 A'   25 A'                 
  0.187   0.214   0.231   0.247   0.248   0.272   0.307   0.338
  9 A"   26 A'   27 A'   28 A'   10 A"   29 A'   30 A'   31 A'                 
  0.549   0.566   0.569   0.590   0.669   0.760   0.765   0.784
 32 A'   33 A'   11 A"   34 A'   35 A'   12 A"   36 A'   13 A"                 
  0.790   0.820   0.921   0.957   0.958   1.044   1.050   1.104
 37 A'   38 A'   39 A'   40 A'   14 A"   41 A'   15 A"   42 A'                 
  1.135   1.316   1.442   1.465   1.645   1.914   2.079   2.151
 43 A'   44 A'   45 A'   16 A"   46 A'   17 A"   47 A'   18 A"                 
  2.180   2.254   2.321   2.355   2.595   2.658   2.707   2.873
 48 A'   49 A'   19 A"   50 A'   51 A'   20 A"   52 A'   53 A'                 
  3.047   3.096   3.300   3.450   4.119   4.244   4.360   4.443
 21 A"   54 A'   55 A'   56 A'   22 A"   57 A'   23 A"   58 A'                 
  4.546   4.563   4.579   4.609   4.793   4.940   5.391   7.175
 24 A"   59 A'   25 A"   60 A'   61 A'   62 A'   63 A'   64 A'                 
  8.204   8.215   8.305  36.620  37.095  49.452 293.883 293.893
 26 A"   65 A'   66 A'   67 A'   68 A'   69 A'   27 A"   70 A'                 
294.0081028.385
 71 A'   72 A'                                                                 

 Occupation and symmetry of molecular orbitals

 Point group: Cs (2 irreducible representations).

                           A'   A"    All 
 ------------------------------------------
 All molecular orbitals:
  - Alpha                  72   27    99  
  - Beta                   72   27    99  
 ------------------------------------------
 Alpha orbitals:
  - Frozen occupied        9    2     11  
  - Active occupied        10   4     14  
  - Active virtual         53   21    74  
  - Frozen virtual         0    0     0   
 ------------------------------------------
 Beta orbitals:
  - Frozen occupied        9    2     11  
  - Active occupied        10   4     14  
  - Active virtual         53   21    74  
  - Frozen virtual         0    0     0   
 ------------------------------------------

 Import integrals:   CPU 0.00 s  wall 0.00 s

 Import integrals:   CPU 15.97 s  wall 4.63 s

 MP2 amplitudes:   CPU 0.15 s  wall 0.14 s

Running a double precision version
           CCSD T amplitudes will be solved using DIIS.

           Start     Size      MaxIter   EConv     TConv     
           3         7         100       1.00e-07  1.00e-05  
 ------------------------------------------------------------------------------
           Energy (a.u.)   Ediff      Tdiff       Comment
 ------------------------------------------------------------------------------
         -2682.42327625                           
     1   -2682.40361791   1.97e-02   7.13e-01     
     2   -2682.42512983   2.15e-02   9.41e-02     
     3   -2682.42444725   6.83e-04   4.01e-02     
     4   -2682.42667120   2.22e-03   1.18e-02     Switched to DIIS steps.
     5   -2682.42745386   7.83e-04   1.10e-02     
     6   -2682.42749996   4.61e-05   2.16e-03     
     7   -2682.42751421   1.42e-05   1.35e-03     
     8   -2682.42752616   1.20e-05   5.96e-04     
     9   -2682.42752980   3.64e-06   3.71e-04     
    10   -2682.42752942   3.80e-07   8.44e-05     
    11   -2682.42752936   6.15e-08   3.76e-05     
    12   -2682.42752924   1.23e-07   1.45e-05     
    13   -2682.42752920   3.17e-08   4.05e-06     
 ------------------------------------------------------------------------------
         -2682.42752920                           CCSD T converged.

End of double precision
 SCF energy                 = -2681.78924791
 MP2 energy                 = -2682.42327625
 CCSD correlation energy     =    -0.63828130
 CCSD total energy           = -2682.42752920

 CCSD  T1^2 = 0.0109  T2^2 = 0.2160  Leading amplitudes:

 Amplitude    Orbitals with energies
 -0.0266       6 (A") A                  ->    7 (A") A                   
              -0.4191                          0.0731                     
 -0.0266       6 (A") B                  ->    7 (A") B                   
              -0.4191                          0.0731                     
 -0.0211       17 (A') A                 ->    21 (A') A                  
              -0.6392                          0.0521                     
 -0.0211       17 (A') B                 ->    21 (A') B                  
              -0.6392                          0.0521                     

 Amplitude    Orbitals with energies
 -0.0987       5 (A") A      5 (A") B    ->    7 (A") A      7 (A") B     
              -0.5920       -0.5920            0.0731        0.0731       
  0.0987       5 (A") A      5 (A") B    ->    7 (A") B      7 (A") A     
              -0.5920       -0.5920            0.0731        0.0731       
  0.0987       5 (A") B      5 (A") A    ->    7 (A") A      7 (A") B     
              -0.5920       -0.5920            0.0731        0.0731       
 -0.0987       5 (A") B      5 (A") A    ->    7 (A") B      7 (A") A     
              -0.5920       -0.5920            0.0731        0.0731       

 Computing CCSD intemediates for later calculations in double precision
 Finished.

Running a double precision version
           CCSD Lambda amplitudes will be solved using DIIS.
           Start     Size      MaxIter   EConv     LConv     
           3         7         100       1.00e-07  1.00e-05  
 ------------------------------------------------------------------------------
            Enorm      Ldiff       Comment
 ------------------------------------------------------------------------------
     1     4.71e-02   3.65e-02     
     2     1.08e-02   3.53e-03     
     3     4.59e-03   1.81e-03     
     4     2.89e-03   8.89e-04     Switched to DIIS steps.
     5     1.24e-03   6.23e-04     
     6     6.99e-04   2.31e-04     
     7     2.61e-04   8.66e-05     
     8     9.38e-05   1.16e-06     
     9     2.38e-05   5.63e-06     
    10     9.06e-06   1.37e-06     
    11     3.42e-06   2.82e-07     
    12     1.48e-06   7.08e-08     
    13     6.79e-07   1.03e-07     
    14     2.91e-07   9.74e-09     
    15     1.77e-07   2.18e-08     
    16     8.05e-08   7.70e-09     
 ------------------------------------------------------------------------------
                                   CCSD Lambda converged.

 Computing density matrices in double precision...
           Orbital response amplitudes will be solved using DIIS.
           Start     Size      MaxIter   EConv     LConv     
           3         7         100       1.00e-06  1.00e-06  
 ------------------------------------------------------------------------------
            Enorm      Ldiff       Comment
 ------------------------------------------------------------------------------
     1     1.06e-01   4.71e-03     
     2     1.44e-01   2.79e-02     
     3     2.24e-01   4.72e-02     
     4     2.19e-02   1.14e-01     Switched to DIIS steps.
     5     6.73e-03   2.29e-03     
     6     1.27e-03   7.06e-04     
     7     4.40e-04   4.85e-05     
     8     1.15e-04   4.49e-05     
     9     2.62e-05   1.12e-05     
    10     6.27e-06   2.27e-06     
    11     2.99e-06   4.10e-07     
    12     6.75e-07   1.00e-07     
 ------------------------------------------------------------------------------
                                   Orbital response converged.

 Computing density matrices... Done.
 CCSD calculation:   CPU 150.17 s  wall 29.17 s

 Transferring MO TPDM to AO TPDM
 Transferring g2_o1o1o1o1
 Transferring g2_o1o1o1v1
 Transferring g2_o1o1v1v1
 Transferring g2_o1v1o1v1
 Transferring g2_o1v1v1v1
 Transferring g2_v1v1v1v1
 Adding separable TPDM
 Computing TPDM gradient
 --------------------------------------------------------
 2e gradient
  Atom          X               Y               Z
 --------------------------------------------------------
    1        -26.033683        3.774342        0.000000  
    2          8.330933      -16.527506        0.000000  
    3         13.446621       13.819549       -0.000000  
    4          4.256128       -1.066384        0.000000  
 --------------------------------------------------------
 --------------------------------------------------------
 Final gradient
  Atom          X               Y               Z
 --------------------------------------------------------
    1        -26.033683        3.774342        0.000000  
    2          8.330933      -16.527506        0.000000  
    3         13.446621       13.819549       -0.000000  
    4          4.256128       -1.066384        0.000000  
 --------------------------------------------------------
 Analytic gradient from two-electron contribution:   CPU 117.79 s  wall 36.10 s

 Total ccman2 time:   CPU 292.74 s  wall 72.66 s


 --------------------------------------------------------------
             Orbital Energies (a.u.) and Symmetries
 --------------------------------------------------------------

 Alpha MOs, Restricted
 -- Occupied --                  
-490.04  -65.17  -58.53  -58.53  -15.73  -15.68   -9.85   -7.47
  1 A'    2 A'    3 A'    4 A'    5 A'    6 A'    7 A'    8 A'                 
 -7.455 -58.530  -7.456  -3.205  -3.201  -3.189  -1.430  -1.042
  9 A'    1 A"    2 A"   10 A'   11 A'   12 A'   13 A'   14 A'                 
 -0.889  -0.716  -0.639  -0.427  -0.410  -3.201  -3.189  -0.592
 15 A'   16 A'   17 A'   18 A'   19 A'    3 A"    4 A"    5 A"                 
 -0.419
  6 A"                                                                         
 -- Virtual --                   
  0.041   0.052   0.096   0.115   0.145   0.162   0.214   0.231
 20 A'   21 A'   22 A'   23 A'   24 A'   25 A'   26 A'   27 A'                 
  0.247   0.272   0.307   0.338   0.549   0.566   0.590   0.669
 28 A'   29 A'   30 A'   31 A'   32 A'   33 A'   34 A'   35 A'                 
  0.765   0.790   0.820   0.921   0.957   1.044   1.104   1.135
 36 A'   37 A'   38 A'   39 A'   40 A'   41 A'   42 A'   43 A'                 
  1.316   1.442   1.645   2.079   2.180   2.254   2.355   2.595
 44 A'   45 A'   46 A'   47 A'   48 A'   49 A'   50 A'   51 A'                 
  2.707   2.873   3.096   3.300   3.450   4.244   4.443   4.563
 52 A'   53 A'   54 A'   55 A'   56 A'   57 A'   58 A'   59 A'                 
  4.609   4.793   4.940   5.391   7.175   8.215   8.305  36.620
 60 A'   61 A'   62 A'   63 A'   64 A'   65 A'   66 A'   67 A'                 
 37.095  49.452 293.893 294.0081028.385   0.073   0.115   0.187
 68 A'   69 A'   70 A'   71 A'   72 A'    7 A"    8 A"    9 A"                 
  0.248   0.569   0.760   0.784   0.958   1.050   1.465   1.914
 10 A"   11 A"   12 A"   13 A"   14 A"   15 A"   16 A"   17 A"                 
  2.151   2.321   2.658   3.047   4.119   4.360   4.546   4.579
 18 A"   19 A"   20 A"   21 A"   22 A"   23 A"   24 A"   25 A"                 
  8.204 293.883
 26 A"   27 A"                                                                 

 Beta MOs, Restricted
 -- Occupied --                  
-490.04  -65.17  -58.53  -58.53  -15.73  -15.68   -9.85   -7.47
  1 A'    2 A'    3 A'    4 A'    5 A'    6 A'    7 A'    8 A'                 
 -7.455 -58.530  -7.456  -3.205  -3.201  -3.189  -1.430  -1.042
  9 A'    1 A"    2 A"   10 A'   11 A'   12 A'   13 A'   14 A'                 
 -0.889  -0.716  -0.639  -0.427  -0.410  -3.201  -3.189  -0.592
 15 A'   16 A'   17 A'   18 A'   19 A'    3 A"    4 A"    5 A"                 
 -0.419
  6 A"                                                                         
 -- Virtual --                   
  0.041   0.052   0.096   0.115   0.145   0.162   0.214   0.231
 20 A'   21 A'   22 A'   23 A'   24 A'   25 A'   26 A'   27 A'                 
  0.247   0.272   0.307   0.338   0.549   0.566   0.590   0.669
 28 A'   29 A'   30 A'   31 A'   32 A'   33 A'   34 A'   35 A'                 
  0.765   0.790   0.820   0.921   0.957   1.044   1.104   1.135
 36 A'   37 A'   38 A'   39 A'   40 A'   41 A'   42 A'   43 A'                 
  1.316   1.442   1.645   2.079   2.180   2.254   2.355   2.595
 44 A'   45 A'   46 A'   47 A'   48 A'   49 A'   50 A'   51 A'                 
  2.707   2.873   3.096   3.300   3.450   4.244   4.443   4.563
 52 A'   53 A'   54 A'   55 A'   56 A'   57 A'   58 A'   59 A'                 
  4.609   4.793   4.940   5.391   7.175   8.215   8.305  36.620
 60 A'   61 A'   62 A'   63 A'   64 A'   65 A'   66 A'   67 A'                 
 37.095  49.452 293.893 294.0081028.385   0.073   0.115   0.187
 68 A'   69 A'   70 A'   71 A'   72 A'    7 A"    8 A"    9 A"                 
  0.248   0.569   0.760   0.784   0.958   1.050   1.465   1.914
 10 A"   11 A"   12 A"   13 A"   14 A"   15 A"   16 A"   17 A"                 
  2.151   2.321   2.658   3.047   4.119   4.360   4.546   4.579
 18 A"   19 A"   20 A"   21 A"   22 A"   23 A"   24 A"   25 A"                 
  8.204 293.883
 26 A"   27 A"                                                                 
 --------------------------------------------------------------

          Ground-State Mulliken Net Atomic Charges

     Atom                 Charge (a.u.)
  ----------------------------------------
      1 Br                   -0.073528
      2 N                     0.019035
      3 N                    -0.185810
      4 H                     0.240304
  ----------------------------------------
  Sum of atomic charges =    -0.000000

 -----------------------------------------------------------------
                    Cartesian Multipole Moments
 -----------------------------------------------------------------
    Charge (ESU x 10^10)
                 0.0000
    Dipole Moment (Debye)
         X      -2.2126      Y       0.2940      Z       0.0000
       Tot       2.2321
    Quadrupole Moments (Debye-Ang)
        XX     -21.2657     XY      -1.5470     YY     -32.9352
        XZ      -0.0000     YZ       0.0000     ZZ     -30.2908
    Octopole Moments (Debye-Ang^2)
       XXX      -6.9118    XXY       1.4170    XYY       8.9497
       YYY      -0.5360    XXZ      -0.0000    XYZ       0.0000
       YYZ       0.0000    XZZ       4.4271    YZZ      -0.0608
       ZZZ       0.0000
    Hexadecapole Moments (Debye-Ang^3)
      XXXX    -192.3483   XXXY      -9.6958   XXYY     -62.8635
      XYYY      -2.0337   YYYY     -56.4782   XXXZ      -0.0000
      XXYZ      -0.0000   XYYZ      -0.0000   YYYZ       0.0000
      XXZZ     -52.9694   XYZZ      -0.5945   YYZZ     -14.6167
      XZZZ      -0.0000   YZZZ       0.0000   ZZZZ     -34.1907
 -----------------------------------------------------------------
 DrvMan completing analytic gradient of the correlated energy
 Correlated dipole moment
            1
    1  -0.8705083
    2   0.1156756
    3   0.0000000
 Energy read as -2682.427529205
 Full Analytical Gradient: (in a.u., or Hartree/Bohr)
             1             2             3             4
    1    0.00000141    0.00002921   -0.00001863   -0.00001199
    2    0.00000185    0.00002313   -0.00002392   -0.00000106
    3    0.00000000    0.00000000   -0.00000000   -0.00000000
 Gradient time:  CPU 1.42 s  wall 1.44 s
 ######################################################
 ######################################################
 # Starting finite difference calculation for IDERIV  #
 Finite diff step size:  1.88973e-03 a.u.
 ----------------------------------------------------------------
             Standard Nuclear Orientation (Angstroms)
    I     Atom           X                Y                Z
 ----------------------------------------------------------------
    1      Br      0.7122295741    -0.0314365436     0.0000000000
    2      N      -1.1922155667     0.5543416853    -0.0000000000
    3      N      -1.9497298104    -0.3989120628     0.0000000000
    4      H      -2.8994174548     0.0122716701    -0.0000000000
 ----------------------------------------------------------------
 Nuclear Repulsion Energy =   145.3860387697 hartrees
 There are       25 alpha and       25 beta electrons

                       Distance Matrix (Angstroms)
             Br(  1)   N (  2)   N (  3)
   N (  2)  1.992498
   N (  3)  2.687204  1.217588
   H (  4)  3.611911  1.791195  1.034881

 Requested basis set is 6-311++G(d,p)
 There are 36 shells and 99 basis functions
 A cutoff of  1.0D-14 yielded    636 shell pairs
 There are      4972 function pairs (      5501 Cartesian)
 Smallest overlap matrix eigenvalue = 2.35E-04
 Guess MOs from SCF MO coefficient file

 -----------------------------------------------------------------------
  General SCF calculation program by
  Eric Jon Sundstrom, Paul Horn, Yuezhi Mao, Dmitri Zuev, Alec White,
  David Stuck, Shaama M.S., Shane Yost, Joonho Lee, David Small,
  Daniel Levine, Susi Lehtola, Hugh Burton, Evgeny Epifanovsky
 -----------------------------------------------------------------------
 Hartree-Fock
 using 6 threads for integral computing
 -------------------------------------------------------
 OpenMP Integral computing Module                
 Release: version 2.0, May 2017, Q-Chem Inc. Pleasanton 
 -------------------------------------------------------
 A restricted SCF calculation will be
 performed using DIIS
 SCF converges when DIIS error is below 1.0e-08
 ---------------------------------------
  Cycle       Energy         DIIS error
 ---------------------------------------
    1   -2681.7892151733      1.09e-05  
    2   -2681.7892153666      4.20e-06  
    3   -2681.7892153946      2.54e-06  
    4   -2681.7892154067      8.24e-07  
    5   -2681.7892154097      3.51e-07  
    6   -2681.7892154104      1.16e-07  
    7   -2681.7892154105      4.06e-08  
    8   -2681.7892154105      1.50e-08  
    9   -2681.7892154105      4.75e-09  Convergence criterion met
 ---------------------------------------
 SCF time:   CPU 3.88s  wall 1.00s 
 SCF   energy in the final basis set =    -2681.7892154105
 Total energy in the final basis set =    -2681.7892154105


 ------------------------------------------------------------------------------

   CCMAN2: suite of methods based on coupled cluster
           and equation of motion theories.

   Components:
   * libvmm-1.3-trunk
     by Evgeny Epifanovsky, Ilya Kaliman.
   * libtensor-2.5-trunk
     by Evgeny Epifanovsky, Michael Wormit, Dmitry Zuev, Sam Manzer, 
        Ilya Kaliman.
   * libcc-2.5-trunk
     by Evgeny Epifanovsky, Arik Landau, Tomasz Kus, Kirill Khistyaev, 
        Dmitry Zuev, Prashant Manohar, Xintian Feng, Anna Krylov, 
        Matthew Goldey, Alec White, Thomas Jagau, Kaushik Nanda, 
        Anastasia Gunina, Alexander Kunitsa, Joonho Lee.

   CCMAN original authors:
   Anna I. Krylov, C. David Sherrill, Steven R. Gwaltney,
   Edward F. C. Byrd (2000)
   Sergey V. Levchenko, Lyudmila V. Slipchenko, Tao Wang,
   Ana-Maria C. Cristian (2003)
   Piotr A. Pieniazek, C. Melania Oana, Evgeny Epifanovsky (2007)
   Prashant Manohar (2009)

 ------------------------------------------------------------------------------


 Allocating and initializing 63808MB of RAM...
 Calculation will run on 6 cores.


 Alpha MOs, Restricted
 -- Occupied --                  
-490.04  -65.17  -58.53  -58.53  -58.53  -15.73  -15.68   -9.85
  1 A     2 A     3 A     4 A     5 A     6 A     7 A     8 A                  
 -7.465  -7.455  -7.455  -3.205  -3.201  -3.201  -3.189  -3.189
  9 A    10 A    11 A    12 A    13 A    14 A    15 A    16 A                  
 -1.430  -1.041  -0.889  -0.716  -0.639  -0.592  -0.427  -0.419
 17 A    18 A    19 A    20 A    21 A    22 A    23 A    24 A                  
 -0.410
 25 A                                                                          
 -- Virtual --                   
  0.041   0.052   0.073   0.096   0.115   0.115   0.145   0.162
 26 A    27 A    28 A    29 A    30 A    31 A    32 A    33 A                  
  0.187   0.214   0.231   0.247   0.248   0.272   0.307   0.338
 34 A    35 A    36 A    37 A    38 A    39 A    40 A    41 A                  
  0.549   0.566   0.569   0.590   0.669   0.760   0.765   0.784
 42 A    43 A    44 A    45 A    46 A    47 A    48 A    49 A                  
  0.790   0.820   0.921   0.957   0.958   1.044   1.050   1.104
 50 A    51 A    52 A    53 A    54 A    55 A    56 A    57 A                  
  1.135   1.316   1.442   1.465   1.645   1.914   2.079   2.151
 58 A    59 A    60 A    61 A    62 A    63 A    64 A    65 A                  
  2.180   2.254   2.321   2.355   2.595   2.658   2.707   2.873
 66 A    67 A    68 A    69 A    70 A    71 A    72 A    73 A                  
  3.047   3.096   3.300   3.450   4.119   4.244   4.360   4.443
 74 A    75 A    76 A    77 A    78 A    79 A    80 A    81 A                  
  4.546   4.563   4.579   4.608   4.793   4.940   5.391   7.175
 82 A    83 A    84 A    85 A    86 A    87 A    88 A    89 A                  
  8.204   8.215   8.305  36.620  37.095  49.452 293.883 293.893
 90 A    91 A    92 A    93 A    94 A    95 A    96 A    97 A                  
294.0081028.385
 98 A    99 A                                                                  

 Beta MOs, Restricted
 -- Occupied --                  
-490.04  -65.17  -58.53  -58.53  -58.53  -15.73  -15.68   -9.85
  1 A     2 A     3 A     4 A     5 A     6 A     7 A     8 A                  
 -7.465  -7.455  -7.455  -3.205  -3.201  -3.201  -3.189  -3.189
  9 A    10 A    11 A    12 A    13 A    14 A    15 A    16 A                  
 -1.430  -1.041  -0.889  -0.716  -0.639  -0.592  -0.427  -0.419
 17 A    18 A    19 A    20 A    21 A    22 A    23 A    24 A                  
 -0.410
 25 A                                                                          
 -- Virtual --                   
  0.041   0.052   0.073   0.096   0.115   0.115   0.145   0.162
 26 A    27 A    28 A    29 A    30 A    31 A    32 A    33 A                  
  0.187   0.214   0.231   0.247   0.248   0.272   0.307   0.338
 34 A    35 A    36 A    37 A    38 A    39 A    40 A    41 A                  
  0.549   0.566   0.569   0.590   0.669   0.760   0.765   0.784
 42 A    43 A    44 A    45 A    46 A    47 A    48 A    49 A                  
  0.790   0.820   0.921   0.957   0.958   1.044   1.050   1.104
 50 A    51 A    52 A    53 A    54 A    55 A    56 A    57 A                  
  1.135   1.316   1.442   1.465   1.645   1.914   2.079   2.151
 58 A    59 A    60 A    61 A    62 A    63 A    64 A    65 A                  
  2.180   2.254   2.321   2.355   2.595   2.658   2.707   2.873
 66 A    67 A    68 A    69 A    70 A    71 A    72 A    73 A                  
  3.047   3.096   3.300   3.450   4.119   4.244   4.360   4.443
 74 A    75 A    76 A    77 A    78 A    79 A    80 A    81 A                  
  4.546   4.563   4.579   4.608   4.793   4.940   5.391   7.175
 82 A    83 A    84 A    85 A    86 A    87 A    88 A    89 A                  
  8.204   8.215   8.305  36.620  37.095  49.452 293.883 293.893
 90 A    91 A    92 A    93 A    94 A    95 A    96 A    97 A                  
294.0081028.385
 98 A    99 A                                                                  

 Occupation and symmetry of molecular orbitals

 Point group: C1 (1 irreducible representation).

                           A     All 
 -------------------------------------
 All molecular orbitals:
  - Alpha                  99    99  
  - Beta                   99    99  
 -------------------------------------
 Alpha orbitals:
  - Frozen occupied        11    11  
  - Active occupied        14    14  
  - Active virtual         74    74  
  - Frozen virtual         0     0   
 -------------------------------------
 Beta orbitals:
  - Frozen occupied        11    11  
  - Active occupied        14    14  
  - Active virtual         74    74  
  - Frozen virtual         0     0   
 -------------------------------------

 Import integrals:   CPU 0.00 s  wall 0.00 s

 Import integrals:   CPU 16.17 s  wall 3.95 s

 MP2 amplitudes:   CPU 0.08 s  wall 0.06 s

Running a double precision version
           CCSD T amplitudes will be solved using DIIS.

           Start     Size      MaxIter   EConv     TConv     
           3         7         100       1.00e-07  1.00e-05  
 ------------------------------------------------------------------------------
           Energy (a.u.)   Ediff      Tdiff       Comment
 ------------------------------------------------------------------------------
         -2682.42327931                           
     1   -2682.40360622   1.97e-02   7.13e-01     
     2   -2682.42512979   2.15e-02   9.41e-02     
     3   -2682.42444412   6.86e-04   4.02e-02     
     4   -2682.42667003   2.23e-03   1.18e-02     Switched to DIIS steps.
     5   -2682.42745361   7.84e-04   1.10e-02     
     6   -2682.42749977   4.62e-05   2.16e-03     
     7   -2682.42751402   1.42e-05   1.35e-03     
     8   -2682.42752598   1.20e-05   5.96e-04     
     9   -2682.42752964   3.66e-06   3.72e-04     
    10   -2682.42752926   3.83e-07   8.45e-05     
    11   -2682.42752920   6.04e-08   3.77e-05     
    12   -2682.42752907   1.24e-07   1.45e-05     
    13   -2682.42752904   3.17e-08   4.07e-06     
 ------------------------------------------------------------------------------
         -2682.42752904                           CCSD T converged.

End of double precision
 SCF energy                 = -2681.78921541
 MP2 energy                 = -2682.42327931
 CCSD correlation energy     =    -0.63831363
 CCSD total energy           = -2682.42752904

 CCSD  T1^2 = 0.0109  T2^2 = 0.2161  Leading amplitudes:

 Amplitude    Orbitals with energies
 -0.0266       24 (A) A                  ->    28 (A) A                   
              -0.4191                          0.0730                     
 -0.0266       24 (A) B                  ->    28 (A) B                   
              -0.4191                          0.0730                     
 -0.0212       21 (A) A                  ->    27 (A) A                   
              -0.6392                          0.0520                     
 -0.0212       21 (A) B                  ->    27 (A) B                   
              -0.6392                          0.0520                     

 Amplitude    Orbitals with energies
 -0.0988       22 (A) A      22 (A) B    ->    28 (A) A      28 (A) B     
              -0.5920       -0.5920            0.0730        0.0730       
  0.0988       22 (A) A      22 (A) B    ->    28 (A) B      28 (A) A     
              -0.5920       -0.5920            0.0730        0.0730       
  0.0988       22 (A) B      22 (A) A    ->    28 (A) A      28 (A) B     
              -0.5920       -0.5920            0.0730        0.0730       
 -0.0988       22 (A) B      22 (A) A    ->    28 (A) B      28 (A) A     
              -0.5920       -0.5920            0.0730        0.0730       

 Computing CCSD intemediates for later calculations in double precision
 Finished.

Running a double precision version
           CCSD Lambda amplitudes will be solved using DIIS.
           Start     Size      MaxIter   EConv     LConv     
           3         7         100       1.00e-07  1.00e-05  
 ------------------------------------------------------------------------------
            Enorm      Ldiff       Comment
 ------------------------------------------------------------------------------
     1     4.72e-02   3.66e-02     
     2     1.09e-02   3.53e-03     
     3     4.60e-03   1.81e-03     
     4     2.89e-03   8.90e-04     Switched to DIIS steps.
     5     1.24e-03   6.24e-04     
     6     7.00e-04   2.32e-04     
     7     2.62e-04   8.68e-05     
     8     9.41e-05   1.15e-06     
     9     2.38e-05   5.66e-06     
    10     9.08e-06   1.38e-06     
    11     3.43e-06   2.84e-07     
    12     1.48e-06   7.08e-08     
    13     6.81e-07   1.03e-07     
    14     2.91e-07   9.71e-09     
    15     1.77e-07   2.18e-08     
    16     8.07e-08   7.72e-09     
 ------------------------------------------------------------------------------
                                   CCSD Lambda converged.

 Computing density matrices in double precision...
           Orbital response amplitudes will be solved using DIIS.
           Start     Size      MaxIter   EConv     LConv     
           3         7         100       1.00e-06  1.00e-06  
 ------------------------------------------------------------------------------
            Enorm      Ldiff       Comment
 ------------------------------------------------------------------------------
     1     1.06e-01   4.76e-03     
     2     1.45e-01   2.81e-02     
     3     2.25e-01   4.75e-02     
     4     2.20e-02   1.14e-01     Switched to DIIS steps.
     5     6.74e-03   2.29e-03     
     6     1.27e-03   7.10e-04     
     7     4.41e-04   4.90e-05     
     8     1.15e-04   4.50e-05     
     9     2.63e-05   1.12e-05     
    10     6.28e-06   2.27e-06     
    11     2.99e-06   4.12e-07     
    12     6.76e-07   1.01e-07     
 ------------------------------------------------------------------------------
                                   Orbital response converged.

 Computing density matrices... Done.
 CCSD calculation:   CPU 492.89 s  wall 94.63 s

 Transferring MO TPDM to AO TPDM
 Transferring g2_o1o1o1o1
 Transferring g2_o1o1o1v1
 Transferring g2_o1o1v1v1
 Transferring g2_o1v1o1v1
 Transferring g2_o1v1v1v1
 Transferring g2_v1v1v1v1
 Adding separable TPDM
 Computing TPDM gradient
 --------------------------------------------------------
 2e gradient
  Atom          X               Y               Z
 --------------------------------------------------------
    1        -26.016096        3.768458       -0.000000  
    2          8.316547      -16.521354        0.000000  
    3         13.443366       13.819400       -0.000000  
    4          4.256183       -1.066504        0.000000  
 --------------------------------------------------------
 --------------------------------------------------------
 Final gradient
  Atom          X               Y               Z
 --------------------------------------------------------
    1        -26.016096        3.768458       -0.000000  
    2          8.316547      -16.521354        0.000000  
    3         13.443366       13.819400       -0.000000  
    4          4.256183       -1.066504        0.000000  
 --------------------------------------------------------
 Analytic gradient from two-electron contribution:   CPU 105.80 s  wall 31.54 s

 Total ccman2 time:   CPU 621.10 s  wall 132.31 s


 --------------------------------------------------------------

                    Orbital Energies (a.u.)
 --------------------------------------------------------------

 Alpha MOs
 -- Occupied --
******* -65.172 -58.532 -58.530 -58.530 -15.731 -15.679  -9.851
 -7.465  -7.455  -7.455  -3.205  -3.201  -3.201  -3.189  -3.189
 -1.430  -1.041  -0.889  -0.716  -0.639  -0.592  -0.427  -0.419
 -0.410
 -- Virtual --
  0.041   0.052   0.073   0.096   0.115   0.115   0.145   0.162
  0.187   0.214   0.231   0.247   0.248   0.272   0.307   0.338
  0.549   0.566   0.569   0.590   0.669   0.760   0.765   0.784
  0.790   0.820   0.921   0.957   0.958   1.044   1.050   1.104
  1.135   1.316   1.442   1.465   1.645   1.914   2.079   2.151
  2.180   2.254   2.321   2.355   2.595   2.658   2.707   2.873
  3.047   3.096   3.300   3.450   4.119   4.244   4.360   4.443
  4.546   4.563   4.579   4.608   4.793   4.940   5.391   7.175
  8.204   8.215   8.305  36.620  37.095  49.452 293.883 293.893
294.0081028.385
 --------------------------------------------------------------

          Ground-State Mulliken Net Atomic Charges

     Atom                 Charge (a.u.)
  ----------------------------------------
      1 Br                   -0.073868
      2 N                     0.019170
      3 N                    -0.185664
      4 H                     0.240362
  ----------------------------------------
  Sum of atomic charges =    -0.000000

 -----------------------------------------------------------------
                    Cartesian Multipole Moments
 -----------------------------------------------------------------
    Charge (ESU x 10^10)
                 0.0000
    Dipole Moment (Debye)
         X      -2.2172      Y       0.2942      Z      -0.0000
       Tot       2.2366
    Quadrupole Moments (Debye-Ang)
        XX     -21.2600     XY      -1.5469     YY     -32.9348
        XZ      -0.0000     YZ      -0.0000     ZZ     -30.2924
    Octopole Moments (Debye-Ang^2)
       XXX      -6.9868    XXY       1.4177    XYY       8.9258
       YYY      -0.5357    XXZ       0.0000    XYZ       0.0000
       YYZ       0.0000    XZZ       4.4061    YZZ      -0.0609
       ZZZ      -0.0000
    Hexadecapole Moments (Debye-Ang^3)
      XXXX    -192.4463   XXXY      -9.6958   XXYY     -62.8855
      XYYY      -2.0321   YYYY     -56.4763   XXXZ      -0.0000
      XXYZ      -0.0000   XYYZ      -0.0000   YYYZ      -0.0000
      XXZZ     -52.9963   XYZZ      -0.5937   YYZZ     -14.6175
      XZZZ      -0.0000   YZZZ      -0.0000   ZZZZ     -34.1955
 -----------------------------------------------------------------
 DrvMan completing analytic gradient of the correlated energy
 Correlated dipole moment
            1
    1  -0.8723070
    2   0.1157613
    3  -0.0000000
 Energy read as -2682.427529040
 Full Analytical Gradient: (in a.u., or Hartree/Bohr)
             1             2             3             4
    1    0.00018068   -0.00002122   -0.00015423   -0.00000523
    2   -0.00002296    0.00013646   -0.00011158   -0.00000192
    3   -0.00000000   -0.00000000    0.00000000    0.00000000
 Gradient time:  CPU 1.40 s  wall 1.52 s
 ----------------------------------------------------------------
             Standard Nuclear Orientation (Angstroms)
    I     Atom           X                Y                Z
 ----------------------------------------------------------------
    1      Br      0.7102295741    -0.0314365436     0.0000000000
    2      N      -1.1922155667     0.5543416853    -0.0000000000
    3      N      -1.9497298104    -0.3989120628     0.0000000000
    4      H      -2.8994174548     0.0122716701    -0.0000000000
 ----------------------------------------------------------------
 Nuclear Repulsion Energy =   145.4869606288 hartrees
 There are       25 alpha and       25 beta electrons

                       Distance Matrix (Angstroms)
             Br(  1)   N (  2)   N (  3)
   N (  2)  1.990586
   N (  3)  2.685223  1.217588
   H (  4)  3.609912  1.791195  1.034881

 Requested basis set is 6-311++G(d,p)
 There are 36 shells and 99 basis functions
 A cutoff of  1.0D-14 yielded    636 shell pairs
 There are      4972 function pairs (      5501 Cartesian)
 Smallest overlap matrix eigenvalue = 2.35E-04
 Guess MOs from SCF MO coefficient file

 -----------------------------------------------------------------------
  General SCF calculation program by
  Eric Jon Sundstrom, Paul Horn, Yuezhi Mao, Dmitri Zuev, Alec White,
  David Stuck, Shaama M.S., Shane Yost, Joonho Lee, David Small,
  Daniel Levine, Susi Lehtola, Hugh Burton, Evgeny Epifanovsky
 -----------------------------------------------------------------------
 Hartree-Fock
 using 6 threads for integral computing
 -------------------------------------------------------
 OpenMP Integral computing Module                
 Release: version 2.0, May 2017, Q-Chem Inc. Pleasanton 
 -------------------------------------------------------
 A restricted SCF calculation will be
 performed using DIIS
 SCF converges when DIIS error is below 1.0e-08
 ---------------------------------------
  Cycle       Energy         DIIS error
 ---------------------------------------
    1   -2681.7892790849      2.17e-05  
    2   -2681.7892798590      8.40e-06  
    3   -2681.7892799713      5.09e-06  
    4   -2681.7892800196      1.65e-06  
    5   -2681.7892800316      7.01e-07  
    6   -2681.7892800343      2.31e-07  
    7   -2681.7892800345      8.10e-08  
    8   -2681.7892800346      2.99e-08  
    9   -2681.7892800346      9.48e-09  Convergence criterion met
 ---------------------------------------
 SCF time:   CPU 3.88s  wall 1.00s 
 SCF   energy in the final basis set =    -2681.7892800346
 Total energy in the final basis set =    -2681.7892800346


 ------------------------------------------------------------------------------

   CCMAN2: suite of methods based on coupled cluster
           and equation of motion theories.

   Components:
   * libvmm-1.3-trunk
     by Evgeny Epifanovsky, Ilya Kaliman.
   * libtensor-2.5-trunk
     by Evgeny Epifanovsky, Michael Wormit, Dmitry Zuev, Sam Manzer, 
        Ilya Kaliman.
   * libcc-2.5-trunk
     by Evgeny Epifanovsky, Arik Landau, Tomasz Kus, Kirill Khistyaev, 
        Dmitry Zuev, Prashant Manohar, Xintian Feng, Anna Krylov, 
        Matthew Goldey, Alec White, Thomas Jagau, Kaushik Nanda, 
        Anastasia Gunina, Alexander Kunitsa, Joonho Lee.

   CCMAN original authors:
   Anna I. Krylov, C. David Sherrill, Steven R. Gwaltney,
   Edward F. C. Byrd (2000)
   Sergey V. Levchenko, Lyudmila V. Slipchenko, Tao Wang,
   Ana-Maria C. Cristian (2003)
   Piotr A. Pieniazek, C. Melania Oana, Evgeny Epifanovsky (2007)
   Prashant Manohar (2009)

 ------------------------------------------------------------------------------


 Allocating and initializing 63808MB of RAM...
 Calculation will run on 6 cores.


 Alpha MOs, Restricted
 -- Occupied --                  
-490.04  -65.17  -58.53  -58.53  -58.53  -15.73  -15.68   -9.85
  1 A     2 A     3 A     4 A     5 A     6 A     7 A     8 A                  
 -7.466  -7.456  -7.455  -3.206  -3.201  -3.201  -3.189  -3.189
  9 A    10 A    11 A    12 A    13 A    14 A    15 A    16 A                  
 -1.430  -1.042  -0.889  -0.716  -0.639  -0.592  -0.427  -0.419
 17 A    18 A    19 A    20 A    21 A    22 A    23 A    24 A                  
 -0.410
 25 A                                                                          
 -- Virtual --                   
  0.041   0.052   0.073   0.096   0.115   0.115   0.145   0.162
 26 A    27 A    28 A    29 A    30 A    31 A    32 A    33 A                  
  0.187   0.214   0.231   0.247   0.248   0.272   0.307   0.338
 34 A    35 A    36 A    37 A    38 A    39 A    40 A    41 A                  
  0.549   0.566   0.569   0.590   0.669   0.760   0.765   0.784
 42 A    43 A    44 A    45 A    46 A    47 A    48 A    49 A                  
  0.790   0.820   0.921   0.957   0.958   1.045   1.050   1.104
 50 A    51 A    52 A    53 A    54 A    55 A    56 A    57 A                  
  1.136   1.316   1.441   1.465   1.645   1.914   2.079   2.151
 58 A    59 A    60 A    61 A    62 A    63 A    64 A    65 A                  
  2.181   2.255   2.321   2.355   2.595   2.658   2.707   2.873
 66 A    67 A    68 A    69 A    70 A    71 A    72 A    73 A                  
  3.047   3.096   3.300   3.450   4.119   4.244   4.360   4.443
 74 A    75 A    76 A    77 A    78 A    79 A    80 A    81 A                  
  4.546   4.563   4.579   4.609   4.793   4.941   5.391   7.175
 82 A    83 A    84 A    85 A    86 A    87 A    88 A    89 A                  
  8.204   8.215   8.305  36.620  37.095  49.452 293.883 293.893
 90 A    91 A    92 A    93 A    94 A    95 A    96 A    97 A                  
294.0081028.386
 98 A    99 A                                                                  

 Beta MOs, Restricted
 -- Occupied --                  
-490.04  -65.17  -58.53  -58.53  -58.53  -15.73  -15.68   -9.85
  1 A     2 A     3 A     4 A     5 A     6 A     7 A     8 A                  
 -7.466  -7.456  -7.455  -3.206  -3.201  -3.201  -3.189  -3.189
  9 A    10 A    11 A    12 A    13 A    14 A    15 A    16 A                  
 -1.430  -1.042  -0.889  -0.716  -0.639  -0.592  -0.427  -0.419
 17 A    18 A    19 A    20 A    21 A    22 A    23 A    24 A                  
 -0.410
 25 A                                                                          
 -- Virtual --                   
  0.041   0.052   0.073   0.096   0.115   0.115   0.145   0.162
 26 A    27 A    28 A    29 A    30 A    31 A    32 A    33 A                  
  0.187   0.214   0.231   0.247   0.248   0.272   0.307   0.338
 34 A    35 A    36 A    37 A    38 A    39 A    40 A    41 A                  
  0.549   0.566   0.569   0.590   0.669   0.760   0.765   0.784
 42 A    43 A    44 A    45 A    46 A    47 A    48 A    49 A                  
  0.790   0.820   0.921   0.957   0.958   1.045   1.050   1.104
 50 A    51 A    52 A    53 A    54 A    55 A    56 A    57 A                  
  1.136   1.316   1.441   1.465   1.645   1.914   2.079   2.151
 58 A    59 A    60 A    61 A    62 A    63 A    64 A    65 A                  
  2.181   2.255   2.321   2.355   2.595   2.658   2.707   2.873
 66 A    67 A    68 A    69 A    70 A    71 A    72 A    73 A                  
  3.047   3.096   3.300   3.450   4.119   4.244   4.360   4.443
 74 A    75 A    76 A    77 A    78 A    79 A    80 A    81 A                  
  4.546   4.563   4.579   4.609   4.793   4.941   5.391   7.175
 82 A    83 A    84 A    85 A    86 A    87 A    88 A    89 A                  
  8.204   8.215   8.305  36.620  37.095  49.452 293.883 293.893
 90 A    91 A    92 A    93 A    94 A    95 A    96 A    97 A                  
294.0081028.386
 98 A    99 A                                                                  

 Occupation and symmetry of molecular orbitals

 Point group: C1 (1 irreducible representation).

                           A     All 
 -------------------------------------
 All molecular orbitals:
  - Alpha                  99    99  
  - Beta                   99    99  
 -------------------------------------
 Alpha orbitals:
  - Frozen occupied        11    11  
  - Active occupied        14    14  
  - Active virtual         74    74  
  - Frozen virtual         0     0   
 -------------------------------------
 Beta orbitals:
  - Frozen occupied        11    11  
  - Active occupied        14    14  
  - Active virtual         74    74  
  - Frozen virtual         0     0   
 -------------------------------------

 Import integrals:   CPU 0.00 s  wall 0.00 s

 Import integrals:   CPU 17.53 s  wall 4.88 s

 MP2 amplitudes:   CPU 0.06 s  wall 0.04 s

Running a double precision version
           CCSD T amplitudes will be solved using DIIS.

           Start     Size      MaxIter   EConv     TConv     
           3         7         100       1.00e-07  1.00e-05  
 ------------------------------------------------------------------------------
           Energy (a.u.)   Ediff      Tdiff       Comment
 ------------------------------------------------------------------------------
         -2682.42327287                           
     1   -2682.40362926   1.96e-02   7.13e-01     
     2   -2682.42512955   2.15e-02   9.41e-02     
     3   -2682.42445004   6.80e-04   4.01e-02     
     4   -2682.42667203   2.22e-03   1.18e-02     Switched to DIIS steps.
     5   -2682.42745378   7.82e-04   1.10e-02     
     6   -2682.42749981   4.60e-05   2.15e-03     
     7   -2682.42751406   1.42e-05   1.35e-03     
     8   -2682.42752600   1.19e-05   5.96e-04     
     9   -2682.42752962   3.62e-06   3.71e-04     
    10   -2682.42752925   3.76e-07   8.42e-05     
    11   -2682.42752919   6.25e-08   3.75e-05     
    12   -2682.42752906   1.23e-07   1.44e-05     
    13   -2682.42752903   3.18e-08   4.04e-06     
 ------------------------------------------------------------------------------
         -2682.42752903                           CCSD T converged.

End of double precision
 SCF energy                 = -2681.78928003
 MP2 energy                 = -2682.42327287
 CCSD correlation energy     =    -0.63824900
 CCSD total energy           = -2682.42752903

 CCSD  T1^2 = 0.0109  T2^2 = 0.2160  Leading amplitudes:

 Amplitude    Orbitals with energies
 -0.0266       24 (A) A                  ->    28 (A) A                   
              -0.4191                          0.0731                     
 -0.0266       24 (A) B                  ->    28 (A) B                   
              -0.4191                          0.0731                     
 -0.0211       21 (A) A                  ->    27 (A) A                   
              -0.6392                          0.0523                     
 -0.0211       21 (A) B                  ->    27 (A) B                   
              -0.6392                          0.0523                     

 Amplitude    Orbitals with energies
 -0.0987       22 (A) A      22 (A) B    ->    28 (A) A      28 (A) B     
              -0.5920       -0.5920            0.0731        0.0731       
  0.0987       22 (A) A      22 (A) B    ->    28 (A) B      28 (A) A     
              -0.5920       -0.5920            0.0731        0.0731       
  0.0987       22 (A) B      22 (A) A    ->    28 (A) A      28 (A) B     
              -0.5920       -0.5920            0.0731        0.0731       
 -0.0987       22 (A) B      22 (A) A    ->    28 (A) B      28 (A) A     
              -0.5920       -0.5920            0.0731        0.0731       

 Computing CCSD intemediates for later calculations in double precision
 Finished.

Running a double precision version
           CCSD Lambda amplitudes will be solved using DIIS.
           Start     Size      MaxIter   EConv     LConv     
           3         7         100       1.00e-07  1.00e-05  
 ------------------------------------------------------------------------------
            Enorm      Ldiff       Comment
 ------------------------------------------------------------------------------
     1     4.71e-02   3.65e-02     
     2     1.08e-02   3.53e-03     
     3     4.59e-03   1.80e-03     
     4     2.88e-03   8.88e-04     Switched to DIIS steps.
     5     1.24e-03   6.22e-04     
     6     6.97e-04   2.31e-04     
     7     2.61e-04   8.64e-05     
     8     9.35e-05   1.17e-06     
     9     2.37e-05   5.61e-06     
    10     9.03e-06   1.36e-06     
    11     3.41e-06   2.81e-07     
    12     1.47e-06   7.08e-08     
    13     6.78e-07   1.03e-07     
    14     2.90e-07   9.77e-09     
    15     1.77e-07   2.17e-08     
    16     8.04e-08   7.68e-09     
 ------------------------------------------------------------------------------
                                   CCSD Lambda converged.

 Computing density matrices in double precision...
           Orbital response amplitudes will be solved using DIIS.
           Start     Size      MaxIter   EConv     LConv     
           3         7         100       1.00e-06  1.00e-06  
 ------------------------------------------------------------------------------
            Enorm      Ldiff       Comment
 ------------------------------------------------------------------------------
     1     1.06e-01   4.65e-03     
     2     1.44e-01   2.78e-02     
     3     2.24e-01   4.69e-02     
     4     2.19e-02   1.13e-01     Switched to DIIS steps.
     5     6.71e-03   2.30e-03     
     6     1.27e-03   7.03e-04     
     7     4.38e-04   4.80e-05     
     8     1.15e-04   4.48e-05     
     9     2.62e-05   1.12e-05     
    10     6.27e-06   2.26e-06     
    11     2.98e-06   4.08e-07     
    12     6.74e-07   9.94e-08     
 ------------------------------------------------------------------------------
                                   Orbital response converged.

 Computing density matrices... Done.
 CCSD calculation:   CPU 495.18 s  wall 94.50 s

 Transferring MO TPDM to AO TPDM
 Transferring g2_o1o1o1o1
 Transferring g2_o1o1o1v1
 Transferring g2_o1o1v1v1
 Transferring g2_o1v1o1v1
 Transferring g2_o1v1v1v1
 Transferring g2_v1v1v1v1
 Adding separable TPDM
 Computing TPDM gradient
 --------------------------------------------------------
 2e gradient
  Atom          X               Y               Z
 --------------------------------------------------------
    1        -26.051283        3.780240       -0.000000  
    2          8.345338      -16.533672        0.000000  
    3         13.449872       13.819697       -0.000000  
    4          4.256073       -1.066266        0.000000  
 --------------------------------------------------------
 --------------------------------------------------------
 Final gradient
  Atom          X               Y               Z
 --------------------------------------------------------
    1        -26.051283        3.780240       -0.000000  
    2          8.345338      -16.533672        0.000000  
    3         13.449872       13.819697       -0.000000  
    4          4.256073       -1.066266        0.000000  
 --------------------------------------------------------
 Analytic gradient from two-electron contribution:   CPU 116.94 s  wall 35.95 s

 Total ccman2 time:   CPU 633.48 s  wall 136.63 s


 --------------------------------------------------------------

                    Orbital Energies (a.u.)
 --------------------------------------------------------------

 Alpha MOs
 -- Occupied --
******* -65.172 -58.532 -58.530 -58.530 -15.730 -15.679  -9.851
 -7.466  -7.456  -7.455  -3.206  -3.201  -3.201  -3.189  -3.189
 -1.430  -1.042  -0.889  -0.716  -0.639  -0.592  -0.427  -0.419
 -0.410
 -- Virtual --
  0.041   0.052   0.073   0.096   0.115   0.115   0.145   0.162
  0.187   0.214   0.231   0.247   0.248   0.272   0.307   0.338
  0.549   0.566   0.569   0.590   0.669   0.760   0.765   0.784
  0.790   0.820   0.921   0.957   0.958   1.045   1.050   1.104
  1.136   1.316   1.441   1.465   1.645   1.914   2.079   2.151
  2.181   2.255   2.321   2.355   2.595   2.658   2.707   2.873
  3.047   3.096   3.300   3.450   4.119   4.244   4.360   4.443
  4.546   4.563   4.579   4.609   4.793   4.941   5.391   7.175
  8.204   8.215   8.305  36.620  37.095  49.452 293.883 293.893
294.0081028.386
 --------------------------------------------------------------

          Ground-State Mulliken Net Atomic Charges

     Atom                 Charge (a.u.)
  ----------------------------------------
      1 Br                   -0.073188
      2 N                     0.018899
      3 N                    -0.185957
      4 H                     0.240246
  ----------------------------------------
  Sum of atomic charges =     0.000000

 -----------------------------------------------------------------
                    Cartesian Multipole Moments
 -----------------------------------------------------------------
    Charge (ESU x 10^10)
                -0.0000
    Dipole Moment (Debye)
         X      -2.2080      Y       0.2938      Z      -0.0000
       Tot       2.2275
    Quadrupole Moments (Debye-Ang)
        XX     -21.2714     XY      -1.5470     YY     -32.9355
        XZ      -0.0000     YZ      -0.0000     ZZ     -30.2892
    Octopole Moments (Debye-Ang^2)
       XXX      -6.8367    XXY       1.4163    XYY       8.9735
       YYY      -0.5362    XXZ       0.0000    XYZ       0.0000
       YYZ      -0.0000    XZZ       4.4481    YZZ      -0.0607
       ZZZ      -0.0000
    Hexadecapole Moments (Debye-Ang^3)
      XXXX    -192.2506   XXXY      -9.6957   XXYY     -62.8416
      XYYY      -2.0354   YYYY     -56.4801   XXXZ      -0.0000
      XXYZ      -0.0000   XYYZ      -0.0000   YYYZ      -0.0000
      XXZZ     -52.9426   XYZZ      -0.5953   YYZZ     -14.6160
      XZZZ      -0.0000   YZZZ      -0.0000   ZZZZ     -34.1859
 -----------------------------------------------------------------
 DrvMan completing analytic gradient of the correlated energy
 Correlated dipole moment
            1
    1  -0.8687094
    2   0.1155898
    3  -0.0000000
 Energy read as -2682.427529032
 Full Analytical Gradient: (in a.u., or Hartree/Bohr)
             1             2             3             4
    1   -0.00017872    0.00008018    0.00011725   -0.00001871
    2    0.00002678   -0.00009028    0.00006365   -0.00000015
    3   -0.00000000   -0.00000000    0.00000000    0.00000000
 Gradient time:  CPU 1.48 s  wall 1.51 s
 ----------------------------------------------------------------
             Standard Nuclear Orientation (Angstroms)
    I     Atom           X                Y                Z
 ----------------------------------------------------------------
    1      Br      0.7112295741    -0.0304365436     0.0000000000
    2      N      -1.1922155667     0.5543416853    -0.0000000000
    3      N      -1.9497298104    -0.3989120628     0.0000000000
    4      H      -2.8994174548     0.0122716701    -0.0000000000
 ----------------------------------------------------------------
 Nuclear Repulsion Energy =   145.4436429456 hartrees
 There are       25 alpha and       25 beta electrons

                       Distance Matrix (Angstroms)
             Br(  1)   N (  2)   N (  3)
   N (  2)  1.991248
   N (  3)  2.686351  1.217588
   H (  4)  3.610900  1.791195  1.034881

 Requested basis set is 6-311++G(d,p)
 There are 36 shells and 99 basis functions
 A cutoff of  1.0D-14 yielded    636 shell pairs
 There are      4972 function pairs (      5501 Cartesian)
 Smallest overlap matrix eigenvalue = 2.35E-04
 Guess MOs from SCF MO coefficient file

 -----------------------------------------------------------------------
  General SCF calculation program by
  Eric Jon Sundstrom, Paul Horn, Yuezhi Mao, Dmitri Zuev, Alec White,
  David Stuck, Shaama M.S., Shane Yost, Joonho Lee, David Small,
  Daniel Levine, Susi Lehtola, Hugh Burton, Evgeny Epifanovsky
 -----------------------------------------------------------------------
 Hartree-Fock
 using 6 threads for integral computing
 -------------------------------------------------------
 OpenMP Integral computing Module                
 Release: version 2.0, May 2017, Q-Chem Inc. Pleasanton 
 -------------------------------------------------------
 A restricted SCF calculation will be
 performed using DIIS
 SCF converges when DIIS error is below 1.0e-08
 ---------------------------------------
  Cycle       Energy         DIIS error
 ---------------------------------------
    1   -2681.7892576056      9.61e-06  
    2   -2681.7892577909      3.80e-06  
    3   -2681.7892578240      2.35e-06  
    4   -2681.7892578379      9.05e-07  
    5   -2681.7892578429      3.51e-07  
    6   -2681.7892578438      1.12e-07  
    7   -2681.7892578438      3.73e-08  
    8   -2681.7892578438      1.35e-08  
    9   -2681.7892578439      4.38e-09  Convergence criterion met
 ---------------------------------------
 SCF time:   CPU 3.91s  wall 1.00s 
 SCF   energy in the final basis set =    -2681.7892578439
 Total energy in the final basis set =    -2681.7892578439


 ------------------------------------------------------------------------------

   CCMAN2: suite of methods based on coupled cluster
           and equation of motion theories.

   Components:
   * libvmm-1.3-trunk
     by Evgeny Epifanovsky, Ilya Kaliman.
   * libtensor-2.5-trunk
     by Evgeny Epifanovsky, Michael Wormit, Dmitry Zuev, Sam Manzer, 
        Ilya Kaliman.
   * libcc-2.5-trunk
     by Evgeny Epifanovsky, Arik Landau, Tomasz Kus, Kirill Khistyaev, 
        Dmitry Zuev, Prashant Manohar, Xintian Feng, Anna Krylov, 
        Matthew Goldey, Alec White, Thomas Jagau, Kaushik Nanda, 
        Anastasia Gunina, Alexander Kunitsa, Joonho Lee.

   CCMAN original authors:
   Anna I. Krylov, C. David Sherrill, Steven R. Gwaltney,
   Edward F. C. Byrd (2000)
   Sergey V. Levchenko, Lyudmila V. Slipchenko, Tao Wang,
   Ana-Maria C. Cristian (2003)
   Piotr A. Pieniazek, C. Melania Oana, Evgeny Epifanovsky (2007)
   Prashant Manohar (2009)

 ------------------------------------------------------------------------------


 Allocating and initializing 63808MB of RAM...
 Calculation will run on 6 cores.


 Alpha MOs, Restricted
 -- Occupied --                  
-490.04  -65.17  -58.53  -58.53  -58.53  -15.73  -15.68   -9.85
  1 A     2 A     3 A     4 A     5 A     6 A     7 A     8 A                  
 -7.466  -7.456  -7.455  -3.206  -3.201  -3.201  -3.189  -3.189
  9 A    10 A    11 A    12 A    13 A    14 A    15 A    16 A                  
 -1.430  -1.042  -0.889  -0.716  -0.639  -0.592  -0.427  -0.419
 17 A    18 A    19 A    20 A    21 A    22 A    23 A    24 A                  
 -0.410
 25 A                                                                          
 -- Virtual --                   
  0.041   0.052   0.073   0.096   0.115   0.115   0.145   0.162
 26 A    27 A    28 A    29 A    30 A    31 A    32 A    33 A                  
  0.187   0.214   0.231   0.247   0.248   0.272   0.307   0.338
 34 A    35 A    36 A    37 A    38 A    39 A    40 A    41 A                  
  0.549   0.566   0.569   0.590   0.670   0.760   0.765   0.784
 42 A    43 A    44 A    45 A    46 A    47 A    48 A    49 A                  
  0.790   0.820   0.921   0.957   0.958   1.045   1.050   1.104
 50 A    51 A    52 A    53 A    54 A    55 A    56 A    57 A                  
  1.135   1.316   1.442   1.465   1.645   1.914   2.079   2.151
 58 A    59 A    60 A    61 A    62 A    63 A    64 A    65 A                  
  2.181   2.254   2.321   2.355   2.595   2.658   2.707   2.873
 66 A    67 A    68 A    69 A    70 A    71 A    72 A    73 A                  
  3.047   3.096   3.300   3.450   4.119   4.244   4.360   4.443
 74 A    75 A    76 A    77 A    78 A    79 A    80 A    81 A                  
  4.546   4.563   4.579   4.609   4.793   4.941   5.391   7.175
 82 A    83 A    84 A    85 A    86 A    87 A    88 A    89 A                  
  8.204   8.215   8.305  36.620  37.095  49.452 293.883 293.893
 90 A    91 A    92 A    93 A    94 A    95 A    96 A    97 A                  
294.0081028.385
 98 A    99 A                                                                  

 Beta MOs, Restricted
 -- Occupied --                  
-490.04  -65.17  -58.53  -58.53  -58.53  -15.73  -15.68   -9.85
  1 A     2 A     3 A     4 A     5 A     6 A     7 A     8 A                  
 -7.466  -7.456  -7.455  -3.206  -3.201  -3.201  -3.189  -3.189
  9 A    10 A    11 A    12 A    13 A    14 A    15 A    16 A                  
 -1.430  -1.042  -0.889  -0.716  -0.639  -0.592  -0.427  -0.419
 17 A    18 A    19 A    20 A    21 A    22 A    23 A    24 A                  
 -0.410
 25 A                                                                          
 -- Virtual --                   
  0.041   0.052   0.073   0.096   0.115   0.115   0.145   0.162
 26 A    27 A    28 A    29 A    30 A    31 A    32 A    33 A                  
  0.187   0.214   0.231   0.247   0.248   0.272   0.307   0.338
 34 A    35 A    36 A    37 A    38 A    39 A    40 A    41 A                  
  0.549   0.566   0.569   0.590   0.670   0.760   0.765   0.784
 42 A    43 A    44 A    45 A    46 A    47 A    48 A    49 A                  
  0.790   0.820   0.921   0.957   0.958   1.045   1.050   1.104
 50 A    51 A    52 A    53 A    54 A    55 A    56 A    57 A                  
  1.135   1.316   1.442   1.465   1.645   1.914   2.079   2.151
 58 A    59 A    60 A    61 A    62 A    63 A    64 A    65 A                  
  2.181   2.254   2.321   2.355   2.595   2.658   2.707   2.873
 66 A    67 A    68 A    69 A    70 A    71 A    72 A    73 A                  
  3.047   3.096   3.300   3.450   4.119   4.244   4.360   4.443
 74 A    75 A    76 A    77 A    78 A    79 A    80 A    81 A                  
  4.546   4.563   4.579   4.609   4.793   4.941   5.391   7.175
 82 A    83 A    84 A    85 A    86 A    87 A    88 A    89 A                  
  8.204   8.215   8.305  36.620  37.095  49.452 293.883 293.893
 90 A    91 A    92 A    93 A    94 A    95 A    96 A    97 A                  
294.0081028.385
 98 A    99 A                                                                  

 Occupation and symmetry of molecular orbitals

 Point group: C1 (1 irreducible representation).

                           A     All 
 -------------------------------------
 All molecular orbitals:
  - Alpha                  99    99  
  - Beta                   99    99  
 -------------------------------------
 Alpha orbitals:
  - Frozen occupied        11    11  
  - Active occupied        14    14  
  - Active virtual         74    74  
  - Frozen virtual         0     0   
 -------------------------------------
 Beta orbitals:
  - Frozen occupied        11    11  
  - Active occupied        14    14  
  - Active virtual         74    74  
  - Frozen virtual         0     0   
 -------------------------------------

 Import integrals:   CPU 0.00 s  wall 0.00 s

 Import integrals:   CPU 15.84 s  wall 4.04 s

 MP2 amplitudes:   CPU 0.04 s  wall 0.03 s

Running a double precision version
           CCSD T amplitudes will be solved using DIIS.

           Start     Size      MaxIter   EConv     TConv     
           3         7         100       1.00e-07  1.00e-05  
 ------------------------------------------------------------------------------
           Energy (a.u.)   Ediff      Tdiff       Comment
 ------------------------------------------------------------------------------
         -2682.42327542                           
     1   -2682.40362083   1.97e-02   7.13e-01     
     2   -2682.42512981   2.15e-02   9.41e-02     
     3   -2682.42444787   6.82e-04   4.01e-02     
     4   -2682.42667127   2.22e-03   1.18e-02     Switched to DIIS steps.
     5   -2682.42745380   7.83e-04   1.10e-02     
     6   -2682.42749990   4.61e-05   2.16e-03     
     7   -2682.42751416   1.43e-05   1.35e-03     
     8   -2682.42752611   1.20e-05   5.96e-04     
     9   -2682.42752975   3.64e-06   3.71e-04     
    10   -2682.42752937   3.79e-07   8.44e-05     
    11   -2682.42752931   6.16e-08   3.76e-05     
    12   -2682.42752919   1.23e-07   1.45e-05     
    13   -2682.42752916   3.17e-08   4.05e-06     
 ------------------------------------------------------------------------------
         -2682.42752916                           CCSD T converged.

End of double precision
 SCF energy                 = -2681.78925784
 MP2 energy                 = -2682.42327542
 CCSD correlation energy     =    -0.63827131
 CCSD total energy           = -2682.42752916

 CCSD  T1^2 = 0.0109  T2^2 = 0.2160  Leading amplitudes:

 Amplitude    Orbitals with energies
 -0.0266       24 (A) A                  ->    28 (A) A                   
              -0.4191                          0.0731                     
 -0.0266       24 (A) B                  ->    28 (A) B                   
              -0.4191                          0.0731                     
  0.0211       21 (A) A                  ->    27 (A) A                   
              -0.6392                          0.0522                     
  0.0211       21 (A) B                  ->    27 (A) B                   
              -0.6392                          0.0522                     

 Amplitude    Orbitals with energies
 -0.0987       22 (A) A      22 (A) B    ->    28 (A) A      28 (A) B     
              -0.5920       -0.5920            0.0731        0.0731       
  0.0987       22 (A) A      22 (A) B    ->    28 (A) B      28 (A) A     
              -0.5920       -0.5920            0.0731        0.0731       
  0.0987       22 (A) B      22 (A) A    ->    28 (A) A      28 (A) B     
              -0.5920       -0.5920            0.0731        0.0731       
 -0.0987       22 (A) B      22 (A) A    ->    28 (A) B      28 (A) A     
              -0.5920       -0.5920            0.0731        0.0731       

 Computing CCSD intemediates for later calculations in double precision
 Finished.

Running a double precision version
           CCSD Lambda amplitudes will be solved using DIIS.
           Start     Size      MaxIter   EConv     LConv     
           3         7         100       1.00e-07  1.00e-05  
 ------------------------------------------------------------------------------
            Enorm      Ldiff       Comment
 ------------------------------------------------------------------------------
     1     4.71e-02   3.65e-02     
     2     1.08e-02   3.53e-03     
     3     4.59e-03   1.81e-03     
     4     2.88e-03   8.89e-04     Switched to DIIS steps.
     5     1.24e-03   6.23e-04     
     6     6.98e-04   2.31e-04     
     7     2.61e-04   8.66e-05     
     8     9.37e-05   1.17e-06     
     9     2.38e-05   5.63e-06     
    10     9.06e-06   1.37e-06     
    11     3.42e-06   2.82e-07     
    12     1.48e-06   7.07e-08     
    13     6.82e-07   1.03e-07     
    14     2.93e-07   9.77e-09     
    15     1.78e-07   2.18e-08     
    16     8.10e-08   7.70e-09     
 ------------------------------------------------------------------------------
                                   CCSD Lambda converged.

 Computing density matrices in double precision...
           Orbital response amplitudes will be solved using DIIS.
           Start     Size      MaxIter   EConv     LConv     
           3         7         100       1.00e-06  1.00e-06  
 ------------------------------------------------------------------------------
            Enorm      Ldiff       Comment
 ------------------------------------------------------------------------------
     1     1.06e-01   4.69e-03     
     2     1.44e-01   2.79e-02     
     3     2.24e-01   4.71e-02     
     4     2.19e-02   1.14e-01     Switched to DIIS steps.
     5     6.73e-03   2.29e-03     
     6     1.27e-03   7.05e-04     
     7     4.39e-04   4.84e-05     
     8     1.15e-04   4.49e-05     
     9     2.62e-05   1.12e-05     
    10     6.27e-06   2.26e-06     
    11     2.98e-06   4.10e-07     
    12     6.75e-07   9.99e-08     
 ------------------------------------------------------------------------------
                                   Orbital response converged.

 Computing density matrices... Done.
 CCSD calculation:   CPU 494.41 s  wall 94.56 s

 Transferring MO TPDM to AO TPDM
 Transferring g2_o1o1o1o1
 Transferring g2_o1o1o1v1
 Transferring g2_o1o1v1v1
 Transferring g2_o1v1o1v1
 Transferring g2_o1v1v1v1
 Transferring g2_v1v1v1v1
 Adding separable TPDM
 Computing TPDM gradient
 --------------------------------------------------------
 2e gradient
  Atom          X               Y               Z
 --------------------------------------------------------
    1        -26.039448        3.762881        0.000000  
    2          8.336427      -16.518271        0.000000  
    3         13.446773       13.821873       -0.000000  
    4          4.256248       -1.066484       -0.000000  
 --------------------------------------------------------
 --------------------------------------------------------
 Final gradient
  Atom          X               Y               Z
 --------------------------------------------------------
    1        -26.039448        3.762881        0.000000  
    2          8.336427      -16.518271        0.000000  
    3         13.446773       13.821873       -0.000000  
    4          4.256248       -1.066484       -0.000000  
 --------------------------------------------------------
 Analytic gradient from two-electron contribution:   CPU 102.02 s  wall 31.32 s

 Total ccman2 time:   CPU 616.16 s  wall 131.38 s


 --------------------------------------------------------------

                    Orbital Energies (a.u.)
 --------------------------------------------------------------

 Alpha MOs
 -- Occupied --
******* -65.172 -58.532 -58.530 -58.530 -15.730 -15.679  -9.851
 -7.466  -7.456  -7.455  -3.206  -3.201  -3.201  -3.189  -3.189
 -1.430  -1.042  -0.889  -0.716  -0.639  -0.592  -0.427  -0.419
 -0.410
 -- Virtual --
  0.041   0.052   0.073   0.096   0.115   0.115   0.145   0.162
  0.187   0.214   0.231   0.247   0.248   0.272   0.307   0.338
  0.549   0.566   0.569   0.590   0.670   0.760   0.765   0.784
  0.790   0.820   0.921   0.957   0.958   1.045   1.050   1.104
  1.135   1.316   1.442   1.465   1.645   1.914   2.079   2.151
  2.181   2.254   2.321   2.355   2.595   2.658   2.707   2.873
  3.047   3.096   3.300   3.450   4.119   4.244   4.360   4.443
  4.546   4.563   4.579   4.609   4.793   4.941   5.391   7.175
  8.204   8.215   8.305  36.620  37.095  49.452 293.883 293.893
294.0081028.385
 --------------------------------------------------------------

          Ground-State Mulliken Net Atomic Charges

     Atom                 Charge (a.u.)
  ----------------------------------------
      1 Br                   -0.073392
      2 N                     0.018949
      3 N                    -0.185861
      4 H                     0.240304
  ----------------------------------------
  Sum of atomic charges =     0.000000

 -----------------------------------------------------------------
                    Cartesian Multipole Moments
 -----------------------------------------------------------------
    Charge (ESU x 10^10)
                 0.0000
    Dipole Moment (Debye)
         X      -2.2110      Y       0.2937      Z       0.0000
       Tot       2.2305
    Quadrupole Moments (Debye-Ang)
        XX     -21.2663     XY      -1.5455     YY     -32.9364
        XZ      -0.0000     YZ      -0.0000     ZZ     -30.2904
    Octopole Moments (Debye-Ang^2)
       XXX      -6.9046    XXY       1.4012    XYY       8.9498
       YYY      -0.5929    XXZ       0.0000    XYZ       0.0000
       YYZ       0.0000    XZZ       4.4281    YZZ      -0.0798
       ZZZ       0.0000
    Hexadecapole Moments (Debye-Ang^3)
      XXXX    -192.3447   XXXY      -9.7262   XXYY     -62.8689
      XYYY      -2.0722   YYYY     -56.4740   XXXZ      -0.0000
      XXYZ      -0.0000   XYYZ       0.0000   YYYZ       0.0000
      XXZZ     -52.9694   XYZZ      -0.6079   YYZZ     -14.6157
      XZZZ       0.0000   YZZZ      -0.0000   ZZZZ     -34.1893
 -----------------------------------------------------------------
 DrvMan completing analytic gradient of the correlated energy
 Correlated dipole moment
            1
    1  -0.8698919
    2   0.1155577
    3   0.0000000
 Energy read as -2682.427529156
 Full Analytical Gradient: (in a.u., or Hartree/Bohr)
             1             2             3             4
    1   -0.00002352    0.00009872   -0.00005295   -0.00002225
    2    0.00004994   -0.00007577    0.00002668   -0.00000084
    3   -0.00000000   -0.00000000    0.00000000    0.00000000
 Gradient time:  CPU 1.42 s  wall 1.45 s
 ----------------------------------------------------------------
             Standard Nuclear Orientation (Angstroms)
    I     Atom           X                Y                Z
 ----------------------------------------------------------------
    1      Br      0.7112295741    -0.0324365436     0.0000000000
    2      N      -1.1922155667     0.5543416853    -0.0000000000
    3      N      -1.9497298104    -0.3989120628     0.0000000000
    4      H      -2.8994174548     0.0122716701    -0.0000000000
 ----------------------------------------------------------------
 Nuclear Repulsion Energy =   145.4292952376 hartrees
 There are       25 alpha and       25 beta electrons

                       Distance Matrix (Angstroms)
             Br(  1)   N (  2)   N (  3)
   N (  2)  1.991836
   N (  3)  2.686077  1.217588
   H (  4)  3.610924  1.791195  1.034881

 Requested basis set is 6-311++G(d,p)
 There are 36 shells and 99 basis functions
 A cutoff of  1.0D-14 yielded    636 shell pairs
 There are      4972 function pairs (      5501 Cartesian)
 Smallest overlap matrix eigenvalue = 2.35E-04
 Guess MOs from SCF MO coefficient file

 -----------------------------------------------------------------------
  General SCF calculation program by
  Eric Jon Sundstrom, Paul Horn, Yuezhi Mao, Dmitri Zuev, Alec White,
  David Stuck, Shaama M.S., Shane Yost, Joonho Lee, David Small,
  Daniel Levine, Susi Lehtola, Hugh Burton, Evgeny Epifanovsky
 -----------------------------------------------------------------------
 Hartree-Fock
 using 6 threads for integral computing
 -------------------------------------------------------
 OpenMP Integral computing Module                
 Release: version 2.0, May 2017, Q-Chem Inc. Pleasanton 
 -------------------------------------------------------
 A restricted SCF calculation will be
 performed using DIIS
 SCF converges when DIIS error is below 1.0e-08
 ---------------------------------------
  Cycle       Energy         DIIS error
 ---------------------------------------
    1   -2681.7892374402      1.14e-05  
    2   -2681.7892377619      3.80e-06  
    3   -2681.7892378340      1.98e-06  
    4   -2681.7892378486      1.16e-06  
    5   -2681.7892378550      2.76e-07  
    6   -2681.7892378555      1.10e-07  
    7   -2681.7892378556      3.53e-08  
    8   -2681.7892378556      1.66e-08  
    9   -2681.7892378556      5.72e-09  Convergence criterion met
 ---------------------------------------
 SCF time:   CPU 4.01s  wall 1.00s 
 SCF   energy in the final basis set =    -2681.7892378556
 Total energy in the final basis set =    -2681.7892378556


 ------------------------------------------------------------------------------

   CCMAN2: suite of methods based on coupled cluster
           and equation of motion theories.

   Components:
   * libvmm-1.3-trunk
     by Evgeny Epifanovsky, Ilya Kaliman.
   * libtensor-2.5-trunk
     by Evgeny Epifanovsky, Michael Wormit, Dmitry Zuev, Sam Manzer, 
        Ilya Kaliman.
   * libcc-2.5-trunk
     by Evgeny Epifanovsky, Arik Landau, Tomasz Kus, Kirill Khistyaev, 
        Dmitry Zuev, Prashant Manohar, Xintian Feng, Anna Krylov, 
        Matthew Goldey, Alec White, Thomas Jagau, Kaushik Nanda, 
        Anastasia Gunina, Alexander Kunitsa, Joonho Lee.

   CCMAN original authors:
   Anna I. Krylov, C. David Sherrill, Steven R. Gwaltney,
   Edward F. C. Byrd (2000)
   Sergey V. Levchenko, Lyudmila V. Slipchenko, Tao Wang,
   Ana-Maria C. Cristian (2003)
   Piotr A. Pieniazek, C. Melania Oana, Evgeny Epifanovsky (2007)
   Prashant Manohar (2009)

 ------------------------------------------------------------------------------


 Allocating and initializing 63808MB of RAM...
 Calculation will run on 6 cores.


 Alpha MOs, Restricted
 -- Occupied --                  
-490.04  -65.17  -58.53  -58.53  -58.53  -15.73  -15.68   -9.85
  1 A     2 A     3 A     4 A     5 A     6 A     7 A     8 A                  
 -7.466  -7.456  -7.455  -3.205  -3.201  -3.201  -3.189  -3.189
  9 A    10 A    11 A    12 A    13 A    14 A    15 A    16 A                  
 -1.430  -1.041  -0.889  -0.716  -0.639  -0.592  -0.427  -0.419
 17 A    18 A    19 A    20 A    21 A    22 A    23 A    24 A                  
 -0.410
 25 A                                                                          
 -- Virtual --                   
  0.041   0.052   0.073   0.096   0.115   0.115   0.145   0.162
 26 A    27 A    28 A    29 A    30 A    31 A    32 A    33 A                  
  0.187   0.214   0.231   0.247   0.248   0.272   0.307   0.338
 34 A    35 A    36 A    37 A    38 A    39 A    40 A    41 A                  
  0.549   0.566   0.569   0.590   0.669   0.760   0.765   0.784
 42 A    43 A    44 A    45 A    46 A    47 A    48 A    49 A                  
  0.790   0.820   0.921   0.957   0.958   1.044   1.050   1.104
 50 A    51 A    52 A    53 A    54 A    55 A    56 A    57 A                  
  1.135   1.316   1.442   1.465   1.645   1.914   2.079   2.151
 58 A    59 A    60 A    61 A    62 A    63 A    64 A    65 A                  
  2.180   2.254   2.321   2.355   2.595   2.658   2.707   2.873
 66 A    67 A    68 A    69 A    70 A    71 A    72 A    73 A                  
  3.047   3.096   3.300   3.450   4.119   4.244   4.360   4.443
 74 A    75 A    76 A    77 A    78 A    79 A    80 A    81 A                  
  4.546   4.563   4.579   4.609   4.793   4.940   5.391   7.175
 82 A    83 A    84 A    85 A    86 A    87 A    88 A    89 A                  
  8.204   8.215   8.305  36.620  37.095  49.452 293.883 293.893
 90 A    91 A    92 A    93 A    94 A    95 A    96 A    97 A                  
294.0081028.385
 98 A    99 A                                                                  

 Beta MOs, Restricted
 -- Occupied --                  
-490.04  -65.17  -58.53  -58.53  -58.53  -15.73  -15.68   -9.85
  1 A     2 A     3 A     4 A     5 A     6 A     7 A     8 A                  
 -7.466  -7.456  -7.455  -3.205  -3.201  -3.201  -3.189  -3.189
  9 A    10 A    11 A    12 A    13 A    14 A    15 A    16 A                  
 -1.430  -1.041  -0.889  -0.716  -0.639  -0.592  -0.427  -0.419
 17 A    18 A    19 A    20 A    21 A    22 A    23 A    24 A                  
 -0.410
 25 A                                                                          
 -- Virtual --                   
  0.041   0.052   0.073   0.096   0.115   0.115   0.145   0.162
 26 A    27 A    28 A    29 A    30 A    31 A    32 A    33 A                  
  0.187   0.214   0.231   0.247   0.248   0.272   0.307   0.338
 34 A    35 A    36 A    37 A    38 A    39 A    40 A    41 A                  
  0.549   0.566   0.569   0.590   0.669   0.760   0.765   0.784
 42 A    43 A    44 A    45 A    46 A    47 A    48 A    49 A                  
  0.790   0.820   0.921   0.957   0.958   1.044   1.050   1.104
 50 A    51 A    52 A    53 A    54 A    55 A    56 A    57 A                  
  1.135   1.316   1.442   1.465   1.645   1.914   2.079   2.151
 58 A    59 A    60 A    61 A    62 A    63 A    64 A    65 A                  
  2.180   2.254   2.321   2.355   2.595   2.658   2.707   2.873
 66 A    67 A    68 A    69 A    70 A    71 A    72 A    73 A                  
  3.047   3.096   3.300   3.450   4.119   4.244   4.360   4.443
 74 A    75 A    76 A    77 A    78 A    79 A    80 A    81 A                  
  4.546   4.563   4.579   4.609   4.793   4.940   5.391   7.175
 82 A    83 A    84 A    85 A    86 A    87 A    88 A    89 A                  
  8.204   8.215   8.305  36.620  37.095  49.452 293.883 293.893
 90 A    91 A    92 A    93 A    94 A    95 A    96 A    97 A                  
294.0081028.385
 98 A    99 A                                                                  

 Occupation and symmetry of molecular orbitals

 Point group: C1 (1 irreducible representation).

                           A     All 
 -------------------------------------
 All molecular orbitals:
  - Alpha                  99    99  
  - Beta                   99    99  
 -------------------------------------
 Alpha orbitals:
  - Frozen occupied        11    11  
  - Active occupied        14    14  
  - Active virtual         74    74  
  - Frozen virtual         0     0   
 -------------------------------------
 Beta orbitals:
  - Frozen occupied        11    11  
  - Active occupied        14    14  
  - Active virtual         74    74  
  - Frozen virtual         0     0   
 -------------------------------------

 Import integrals:   CPU 0.00 s  wall 0.00 s

 Import integrals:   CPU 15.47 s  wall 3.74 s

 MP2 amplitudes:   CPU 0.07 s  wall 0.04 s

Running a double precision version
           CCSD T amplitudes will be solved using DIIS.

           Start     Size      MaxIter   EConv     TConv     
           3         7         100       1.00e-07  1.00e-05  
 ------------------------------------------------------------------------------
           Energy (a.u.)   Ediff      Tdiff       Comment
 ------------------------------------------------------------------------------
         -2682.42327700                           
     1   -2682.40361491   1.97e-02   7.13e-01     
     2   -2682.42512977   2.15e-02   9.41e-02     
     3   -2682.42444655   6.83e-04   4.01e-02     
     4   -2682.42667105   2.22e-03   1.18e-02     Switched to DIIS steps.
     5   -2682.42745384   7.83e-04   1.10e-02     
     6   -2682.42749993   4.61e-05   2.16e-03     
     7   -2682.42751417   1.42e-05   1.35e-03     
     8   -2682.42752612   1.20e-05   5.96e-04     
     9   -2682.42752977   3.65e-06   3.72e-04     
    10   -2682.42752939   3.80e-07   8.44e-05     
    11   -2682.42752933   6.14e-08   3.76e-05     
    12   -2682.42752920   1.24e-07   1.45e-05     
    13   -2682.42752917   3.17e-08   4.06e-06     
 ------------------------------------------------------------------------------
         -2682.42752917                           CCSD T converged.

End of double precision
 SCF energy                 = -2681.78923786
 MP2 energy                 = -2682.42327700
 CCSD correlation energy     =    -0.63829132
 CCSD total energy           = -2682.42752917

 CCSD  T1^2 = 0.0109  T2^2 = 0.2161  Leading amplitudes:

 Amplitude    Orbitals with energies
 -0.0266       24 (A) A                  ->    28 (A) A                   
              -0.4191                          0.0731                     
 -0.0266       24 (A) B                  ->    28 (A) B                   
              -0.4191                          0.0731                     
  0.0212       21 (A) A                  ->    27 (A) A                   
              -0.6392                          0.0521                     
  0.0212       21 (A) B                  ->    27 (A) B                   
              -0.6392                          0.0521                     

 Amplitude    Orbitals with energies
 -0.0988       22 (A) A      22 (A) B    ->    28 (A) A      28 (A) B     
              -0.5920       -0.5920            0.0731        0.0731       
  0.0988       22 (A) A      22 (A) B    ->    28 (A) B      28 (A) A     
              -0.5920       -0.5920            0.0731        0.0731       
  0.0988       22 (A) B      22 (A) A    ->    28 (A) A      28 (A) B     
              -0.5920       -0.5920            0.0731        0.0731       
 -0.0988       22 (A) B      22 (A) A    ->    28 (A) B      28 (A) A     
              -0.5920       -0.5920            0.0731        0.0731       

 Computing CCSD intemediates for later calculations in double precision
 Finished.

Running a double precision version
           CCSD Lambda amplitudes will be solved using DIIS.
           Start     Size      MaxIter   EConv     LConv     
           3         7         100       1.00e-07  1.00e-05  
 ------------------------------------------------------------------------------
            Enorm      Ldiff       Comment
 ------------------------------------------------------------------------------
     1     4.71e-02   3.65e-02     
     2     1.08e-02   3.53e-03     
     3     4.59e-03   1.81e-03     
     4     2.89e-03   8.89e-04     Switched to DIIS steps.
     5     1.24e-03   6.23e-04     
     6     6.99e-04   2.31e-04     
     7     2.61e-04   8.67e-05     
     8     9.39e-05   1.16e-06     
     9     2.38e-05   5.64e-06     
    10     9.06e-06   1.37e-06     
    11     3.41e-06   2.83e-07     
    12     1.47e-06   7.09e-08     
    13     6.77e-07   1.03e-07     
    14     2.89e-07   9.71e-09     
    15     1.76e-07   2.17e-08     
    16     8.00e-08   7.70e-09     
 ------------------------------------------------------------------------------
                                   CCSD Lambda converged.

 Computing density matrices in double precision...
           Orbital response amplitudes will be solved using DIIS.
           Start     Size      MaxIter   EConv     LConv     
           3         7         100       1.00e-06  1.00e-06  
 ------------------------------------------------------------------------------
            Enorm      Ldiff       Comment
 ------------------------------------------------------------------------------
     1     1.06e-01   4.73e-03     
     2     1.45e-01   2.80e-02     
     3     2.25e-01   4.73e-02     
     4     2.19e-02   1.14e-01     Switched to DIIS steps.
     5     6.73e-03   2.29e-03     
     6     1.27e-03   7.07e-04     
     7     4.40e-04   4.86e-05     
     8     1.15e-04   4.49e-05     
     9     2.62e-05   1.12e-05     
    10     6.28e-06   2.27e-06     
    11     2.99e-06   4.10e-07     
    12     6.75e-07   1.00e-07     
 ------------------------------------------------------------------------------
                                   Orbital response converged.

 Computing density matrices... Done.
 CCSD calculation:   CPU 494.43 s  wall 94.62 s

 Transferring MO TPDM to AO TPDM
 Transferring g2_o1o1o1o1
 Transferring g2_o1o1o1v1
 Transferring g2_o1o1v1v1
 Transferring g2_o1v1o1v1
 Transferring g2_o1v1v1v1
 Transferring g2_v1v1v1v1
 Adding separable TPDM
 Computing TPDM gradient
 --------------------------------------------------------
 2e gradient
  Atom          X               Y               Z
 --------------------------------------------------------
    1        -26.027905        3.785795        0.000000  
    2          8.325431      -16.536733       -0.000000  
    3         13.446467       13.817223        0.000000  
    4          4.256008       -1.066285        0.000000  
 --------------------------------------------------------
 --------------------------------------------------------
 Final gradient
  Atom          X               Y               Z
 --------------------------------------------------------
    1        -26.027905        3.785795        0.000000  
    2          8.325431      -16.536733       -0.000000  
    3         13.446467       13.817223        0.000000  
    4          4.256008       -1.066285        0.000000  
 --------------------------------------------------------
 Analytic gradient from two-electron contribution:   CPU 111.49 s  wall 34.06 s

 Total ccman2 time:   CPU 625.05 s  wall 133.70 s


 --------------------------------------------------------------

                    Orbital Energies (a.u.)
 --------------------------------------------------------------

 Alpha MOs
 -- Occupied --
******* -65.172 -58.532 -58.530 -58.530 -15.730 -15.679  -9.851
 -7.466  -7.456  -7.455  -3.205  -3.201  -3.201  -3.189  -3.189
 -1.430  -1.041  -0.889  -0.716  -0.639  -0.592  -0.427  -0.419
 -0.410
 -- Virtual --
  0.041   0.052   0.073   0.096   0.115   0.115   0.145   0.162
  0.187   0.214   0.231   0.247   0.248   0.272   0.307   0.338
  0.549   0.566   0.569   0.590   0.669   0.760   0.765   0.784
  0.790   0.820   0.921   0.957   0.958   1.044   1.050   1.104
  1.135   1.316   1.442   1.465   1.645   1.914   2.079   2.151
  2.180   2.254   2.321   2.355   2.595   2.658   2.707   2.873
  3.047   3.096   3.300   3.450   4.119   4.244   4.360   4.443
  4.546   4.563   4.579   4.609   4.793   4.940   5.391   7.175
  8.204   8.215   8.305  36.620  37.095  49.452 293.883 293.893
294.0081028.385
 --------------------------------------------------------------

          Ground-State Mulliken Net Atomic Charges

     Atom                 Charge (a.u.)
  ----------------------------------------
      1 Br                   -0.073665
      2 N                     0.019120
      3 N                    -0.185760
      4 H                     0.240304
  ----------------------------------------
  Sum of atomic charges =    -0.000000

 -----------------------------------------------------------------
                    Cartesian Multipole Moments
 -----------------------------------------------------------------
    Charge (ESU x 10^10)
                 0.0000
    Dipole Moment (Debye)
         X      -2.2142      Y       0.2943      Z       0.0000
       Tot       2.2337
    Quadrupole Moments (Debye-Ang)
        XX     -21.2651     XY      -1.5485     YY     -32.9339
        XZ       0.0000     YZ       0.0000     ZZ     -30.2913
    Octopole Moments (Debye-Ang^2)
       XXX      -6.9189    XXY       1.4327    XYY       8.9495
       YYY      -0.4790    XXZ       0.0000    XYZ       0.0000
       YYZ      -0.0000    XZZ       4.4261    YZZ      -0.0417
       ZZZ       0.0000
    Hexadecapole Moments (Debye-Ang^3)
      XXXX    -192.3519   XXXY      -9.6653   XXYY     -62.8582
      XYYY      -1.9953   YYYY     -56.4826   XXXZ      -0.0000
      XXYZ       0.0000   XYYZ       0.0000   YYYZ       0.0000
      XXZZ     -52.9695   XYZZ      -0.5811   YYZZ     -14.6178
      XZZZ       0.0000   YZZZ       0.0000   ZZZZ     -34.1921
 -----------------------------------------------------------------
 DrvMan completing analytic gradient of the correlated energy
 Correlated dipole moment
            1
    1  -0.8711247
    2   0.1157941
    3   0.0000000
 Energy read as -2682.427529172
 Full Analytical Gradient: (in a.u., or Hartree/Bohr)
             1             2             3             4
    1    0.00002628   -0.00004018    0.00001564   -0.00000174
    2   -0.00004626    0.00012213   -0.00007459   -0.00000128
    3   -0.00000000   -0.00000000    0.00000000   -0.00000000
 Gradient time:  CPU 1.44 s  wall 1.47 s
 ----------------------------------------------------------------
             Standard Nuclear Orientation (Angstroms)
    I     Atom           X                Y                Z
 ----------------------------------------------------------------
    1      Br      0.7112295741    -0.0314365436     0.0010000000
    2      N      -1.1922155667     0.5543416853    -0.0000000000
    3      N      -1.9497298104    -0.3989120628     0.0000000000
    4      H      -2.8994174548     0.0122716701    -0.0000000000
 ----------------------------------------------------------------
 Nuclear Repulsion Energy =   145.4364667738 hartrees
 There are       25 alpha and       25 beta electrons

                       Distance Matrix (Angstroms)
             Br(  1)   N (  2)   N (  3)
   N (  2)  1.991542
   N (  3)  2.686214  1.217588
   H (  4)  3.610912  1.791195  1.034881

 Requested basis set is 6-311++G(d,p)
 There are 36 shells and 99 basis functions
 A cutoff of  1.0D-14 yielded    636 shell pairs
 There are      4972 function pairs (      5501 Cartesian)
 Smallest overlap matrix eigenvalue = 2.35E-04
 Guess MOs from SCF MO coefficient file

 -----------------------------------------------------------------------
  General SCF calculation program by
  Eric Jon Sundstrom, Paul Horn, Yuezhi Mao, Dmitri Zuev, Alec White,
  David Stuck, Shaama M.S., Shane Yost, Joonho Lee, David Small,
  Daniel Levine, Susi Lehtola, Hugh Burton, Evgeny Epifanovsky
 -----------------------------------------------------------------------
 Hartree-Fock
 using 6 threads for integral computing
 -------------------------------------------------------
 OpenMP Integral computing Module                
 Release: version 2.0, May 2017, Q-Chem Inc. Pleasanton 
 -------------------------------------------------------
 A restricted SCF calculation will be
 performed using DIIS
 SCF converges when DIIS error is below 1.0e-08
 ---------------------------------------
  Cycle       Energy         DIIS error
 ---------------------------------------
    1   -2681.7892476860      7.48e-06  
    2   -2681.7892478354      2.54e-06  
    3   -2681.7892478707      1.22e-06  
    4   -2681.7892478778      7.71e-07  
    5   -2681.7892478803      2.04e-07  
    6   -2681.7892478806      8.78e-08  
    7   -2681.7892478806      4.40e-08  
    8   -2681.7892478806      2.13e-08  
    9   -2681.7892478806      1.00e-08  Convergence criterion met
 ---------------------------------------
 SCF time:   CPU 3.91s  wall 1.00s 
 SCF   energy in the final basis set =    -2681.7892478806
 Total energy in the final basis set =    -2681.7892478806


 ------------------------------------------------------------------------------

   CCMAN2: suite of methods based on coupled cluster
           and equation of motion theories.

   Components:
   * libvmm-1.3-trunk
     by Evgeny Epifanovsky, Ilya Kaliman.
   * libtensor-2.5-trunk
     by Evgeny Epifanovsky, Michael Wormit, Dmitry Zuev, Sam Manzer, 
        Ilya Kaliman.
   * libcc-2.5-trunk
     by Evgeny Epifanovsky, Arik Landau, Tomasz Kus, Kirill Khistyaev, 
        Dmitry Zuev, Prashant Manohar, Xintian Feng, Anna Krylov, 
        Matthew Goldey, Alec White, Thomas Jagau, Kaushik Nanda, 
        Anastasia Gunina, Alexander Kunitsa, Joonho Lee.

   CCMAN original authors:
   Anna I. Krylov, C. David Sherrill, Steven R. Gwaltney,
   Edward F. C. Byrd (2000)
   Sergey V. Levchenko, Lyudmila V. Slipchenko, Tao Wang,
   Ana-Maria C. Cristian (2003)
   Piotr A. Pieniazek, C. Melania Oana, Evgeny Epifanovsky (2007)
   Prashant Manohar (2009)

 ------------------------------------------------------------------------------


 Allocating and initializing 63808MB of RAM...
 Calculation will run on 6 cores.


 Alpha MOs, Restricted
 -- Occupied --                  
-490.04  -65.17  -58.53  -58.53  -58.53  -15.73  -15.68   -9.85
  1 A     2 A     3 A     4 A     5 A     6 A     7 A     8 A                  
 -7.466  -7.456  -7.455  -3.205  -3.201  -3.201  -3.189  -3.189
  9 A    10 A    11 A    12 A    13 A    14 A    15 A    16 A                  
 -1.430  -1.042  -0.889  -0.716  -0.639  -0.592  -0.427  -0.419
 17 A    18 A    19 A    20 A    21 A    22 A    23 A    24 A                  
 -0.410
 25 A                                                                          
 -- Virtual --                   
  0.041   0.052   0.073   0.096   0.115   0.115   0.145   0.162
 26 A    27 A    28 A    29 A    30 A    31 A    32 A    33 A                  
  0.187   0.214   0.231   0.247   0.248   0.272   0.307   0.338
 34 A    35 A    36 A    37 A    38 A    39 A    40 A    41 A                  
  0.549   0.566   0.569   0.590   0.669   0.760   0.765   0.784
 42 A    43 A    44 A    45 A    46 A    47 A    48 A    49 A                  
  0.790   0.820   0.921   0.957   0.958   1.044   1.050   1.104
 50 A    51 A    52 A    53 A    54 A    55 A    56 A    57 A                  
  1.135   1.316   1.442   1.465   1.645   1.914   2.079   2.151
 58 A    59 A    60 A    61 A    62 A    63 A    64 A    65 A                  
  2.180   2.254   2.321   2.355   2.595   2.658   2.707   2.873
 66 A    67 A    68 A    69 A    70 A    71 A    72 A    73 A                  
  3.047   3.096   3.300   3.450   4.119   4.244   4.360   4.443
 74 A    75 A    76 A    77 A    78 A    79 A    80 A    81 A                  
  4.546   4.563   4.579   4.609   4.793   4.940   5.391   7.175
 82 A    83 A    84 A    85 A    86 A    87 A    88 A    89 A                  
  8.204   8.215   8.305  36.620  37.095  49.452 293.883 293.893
 90 A    91 A    92 A    93 A    94 A    95 A    96 A    97 A                  
294.0081028.385
 98 A    99 A                                                                  

 Beta MOs, Restricted
 -- Occupied --                  
-490.04  -65.17  -58.53  -58.53  -58.53  -15.73  -15.68   -9.85
  1 A     2 A     3 A     4 A     5 A     6 A     7 A     8 A                  
 -7.466  -7.456  -7.455  -3.205  -3.201  -3.201  -3.189  -3.189
  9 A    10 A    11 A    12 A    13 A    14 A    15 A    16 A                  
 -1.430  -1.042  -0.889  -0.716  -0.639  -0.592  -0.427  -0.419
 17 A    18 A    19 A    20 A    21 A    22 A    23 A    24 A                  
 -0.410
 25 A                                                                          
 -- Virtual --                   
  0.041   0.052   0.073   0.096   0.115   0.115   0.145   0.162
 26 A    27 A    28 A    29 A    30 A    31 A    32 A    33 A                  
  0.187   0.214   0.231   0.247   0.248   0.272   0.307   0.338
 34 A    35 A    36 A    37 A    38 A    39 A    40 A    41 A                  
  0.549   0.566   0.569   0.590   0.669   0.760   0.765   0.784
 42 A    43 A    44 A    45 A    46 A    47 A    48 A    49 A                  
  0.790   0.820   0.921   0.957   0.958   1.044   1.050   1.104
 50 A    51 A    52 A    53 A    54 A    55 A    56 A    57 A                  
  1.135   1.316   1.442   1.465   1.645   1.914   2.079   2.151
 58 A    59 A    60 A    61 A    62 A    63 A    64 A    65 A                  
  2.180   2.254   2.321   2.355   2.595   2.658   2.707   2.873
 66 A    67 A    68 A    69 A    70 A    71 A    72 A    73 A                  
  3.047   3.096   3.300   3.450   4.119   4.244   4.360   4.443
 74 A    75 A    76 A    77 A    78 A    79 A    80 A    81 A                  
  4.546   4.563   4.579   4.609   4.793   4.940   5.391   7.175
 82 A    83 A    84 A    85 A    86 A    87 A    88 A    89 A                  
  8.204   8.215   8.305  36.620  37.095  49.452 293.883 293.893
 90 A    91 A    92 A    93 A    94 A    95 A    96 A    97 A                  
294.0081028.385
 98 A    99 A                                                                  

 Occupation and symmetry of molecular orbitals

 Point group: C1 (1 irreducible representation).

                           A     All 
 -------------------------------------
 All molecular orbitals:
  - Alpha                  99    99  
  - Beta                   99    99  
 -------------------------------------
 Alpha orbitals:
  - Frozen occupied        11    11  
  - Active occupied        14    14  
  - Active virtual         74    74  
  - Frozen virtual         0     0   
 -------------------------------------
 Beta orbitals:
  - Frozen occupied        11    11  
  - Active occupied        14    14  
  - Active virtual         74    74  
  - Frozen virtual         0     0   
 -------------------------------------

 Import integrals:   CPU 0.00 s  wall 0.00 s

 Import integrals:   CPU 15.87 s  wall 3.85 s

 MP2 amplitudes:   CPU 0.09 s  wall 0.06 s

Running a double precision version
           CCSD T amplitudes will be solved using DIIS.

           Start     Size      MaxIter   EConv     TConv     
           3         7         100       1.00e-07  1.00e-05  
 ------------------------------------------------------------------------------
           Energy (a.u.)   Ediff      Tdiff       Comment
 ------------------------------------------------------------------------------
         -2682.42327624                           
     1   -2682.40361790   1.97e-02   7.13e-01     
     2   -2682.42512982   2.15e-02   9.41e-02     
     3   -2682.42444724   6.83e-04   4.01e-02     
     4   -2682.42667119   2.22e-03   1.18e-02     Switched to DIIS steps.
     5   -2682.42745385   7.83e-04   1.10e-02     
     6   -2682.42749995   4.61e-05   2.16e-03     
     7   -2682.42751419   1.42e-05   1.35e-03     
     8   -2682.42752615   1.20e-05   5.96e-04     
     9   -2682.42752979   3.64e-06   3.71e-04     
    10   -2682.42752941   3.80e-07   8.44e-05     
    11   -2682.42752935   6.15e-08   3.76e-05     
    12   -2682.42752922   1.23e-07   1.45e-05     
    13   -2682.42752919   3.17e-08   4.05e-06     
 ------------------------------------------------------------------------------
         -2682.42752919                           CCSD T converged.

End of double precision
 SCF energy                 = -2681.78924788
 MP2 energy                 = -2682.42327624
 CCSD correlation energy     =    -0.63828131
 CCSD total energy           = -2682.42752919

 CCSD  T1^2 = 0.0109  T2^2 = 0.2160  Leading amplitudes:

 Amplitude    Orbitals with energies
 -0.0266       24 (A) A                  ->    28 (A) A                   
              -0.4191                          0.0731                     
 -0.0266       24 (A) B                  ->    28 (A) B                   
              -0.4191                          0.0731                     
 -0.0211       21 (A) A                  ->    27 (A) A                   
              -0.6392                          0.0521                     
 -0.0211       21 (A) B                  ->    27 (A) B                   
              -0.6392                          0.0521                     

 Amplitude    Orbitals with energies
 -0.0987       22 (A) A      22 (A) B    ->    28 (A) A      28 (A) B     
              -0.5920       -0.5920            0.0731        0.0731       
  0.0987       22 (A) A      22 (A) B    ->    28 (A) B      28 (A) A     
              -0.5920       -0.5920            0.0731        0.0731       
  0.0987       22 (A) B      22 (A) A    ->    28 (A) A      28 (A) B     
              -0.5920       -0.5920            0.0731        0.0731       
 -0.0987       22 (A) B      22 (A) A    ->    28 (A) B      28 (A) A     
              -0.5920       -0.5920            0.0731        0.0731       

 Computing CCSD intemediates for later calculations in double precision
 Finished.

Running a double precision version
           CCSD Lambda amplitudes will be solved using DIIS.
           Start     Size      MaxIter   EConv     LConv     
           3         7         100       1.00e-07  1.00e-05  
 ------------------------------------------------------------------------------
            Enorm      Ldiff       Comment
 ------------------------------------------------------------------------------
     1     4.71e-02   3.65e-02     
     2     1.08e-02   3.53e-03     
     3     4.59e-03   1.81e-03     
     4     2.89e-03   8.89e-04     Switched to DIIS steps.
     5     1.24e-03   6.23e-04     
     6     6.99e-04   2.31e-04     
     7     2.61e-04   8.66e-05     
     8     9.38e-05   1.16e-06     
     9     2.38e-05   5.63e-06     
    10     9.06e-06   1.37e-06     
    11     3.42e-06   2.82e-07     
    12     1.48e-06   7.08e-08     
    13     6.80e-07   1.03e-07     
    14     2.91e-07   9.74e-09     
    15     1.77e-07   2.18e-08     
    16     8.07e-08   7.70e-09     
 ------------------------------------------------------------------------------
                                   CCSD Lambda converged.

 Computing density matrices in double precision...
           Orbital response amplitudes will be solved using DIIS.
           Start     Size      MaxIter   EConv     LConv     
           3         7         100       1.00e-06  1.00e-06  
 ------------------------------------------------------------------------------
            Enorm      Ldiff       Comment
 ------------------------------------------------------------------------------
     1     1.06e-01   4.71e-03     
     2     1.44e-01   2.79e-02     
     3     2.24e-01   4.72e-02     
     4     2.19e-02   1.14e-01     Switched to DIIS steps.
     5     6.73e-03   2.29e-03     
     6     1.27e-03   7.06e-04     
     7     4.40e-04   4.85e-05     
     8     1.15e-04   4.49e-05     
     9     2.62e-05   1.12e-05     
    10     6.27e-06   2.27e-06     
    11     2.99e-06   4.10e-07     
    12     6.75e-07   1.00e-07     
 ------------------------------------------------------------------------------
                                   Orbital response converged.

 Computing density matrices... Done.
 CCSD calculation:   CPU 493.13 s  wall 94.25 s

 Transferring MO TPDM to AO TPDM
 Transferring g2_o1o1o1o1
 Transferring g2_o1o1o1v1
 Transferring g2_o1o1v1v1
 Transferring g2_o1v1o1v1
 Transferring g2_o1v1v1v1
 Transferring g2_v1v1v1v1
 Adding separable TPDM
 Computing TPDM gradient
 --------------------------------------------------------
 2e gradient
  Atom          X               Y               Z
 --------------------------------------------------------
    1        -26.033674        3.774341       -0.012609  
    2          8.330927      -16.527505        0.009512  
    3         13.446619       13.819549        0.003699  
    4          4.256128       -1.066384       -0.000603  
 --------------------------------------------------------
 --------------------------------------------------------
 Final gradient
  Atom          X               Y               Z
 --------------------------------------------------------
    1        -26.033674        3.774341       -0.012609  
    2          8.330927      -16.527505        0.009512  
    3         13.446619       13.819549        0.003699  
    4          4.256128       -1.066384       -0.000603  
 --------------------------------------------------------
 Analytic gradient from two-electron contribution:   CPU 110.19 s  wall 32.63 s

 Total ccman2 time:   CPU 625.05 s  wall 132.98 s


 --------------------------------------------------------------

                    Orbital Energies (a.u.)
 --------------------------------------------------------------

 Alpha MOs
 -- Occupied --
******* -65.172 -58.532 -58.530 -58.530 -15.730 -15.679  -9.851
 -7.466  -7.456  -7.455  -3.205  -3.201  -3.201  -3.189  -3.189
 -1.430  -1.042  -0.889  -0.716  -0.639  -0.592  -0.427  -0.419
 -0.410
 -- Virtual --
  0.041   0.052   0.073   0.096   0.115   0.115   0.145   0.162
  0.187   0.214   0.231   0.247   0.248   0.272   0.307   0.338
  0.549   0.566   0.569   0.590   0.669   0.760   0.765   0.784
  0.790   0.820   0.921   0.957   0.958   1.044   1.050   1.104
  1.135   1.316   1.442   1.465   1.645   1.914   2.079   2.151
  2.180   2.254   2.321   2.355   2.595   2.658   2.707   2.873
  3.047   3.096   3.300   3.450   4.119   4.244   4.360   4.443
  4.546   4.563   4.579   4.609   4.793   4.940   5.391   7.175
  8.204   8.215   8.305  36.620  37.095  49.452 293.883 293.893
294.0081028.385
 --------------------------------------------------------------

          Ground-State Mulliken Net Atomic Charges

     Atom                 Charge (a.u.)
  ----------------------------------------
      1 Br                   -0.073528
      2 N                     0.019035
      3 N                    -0.185810
      4 H                     0.240304
  ----------------------------------------
  Sum of atomic charges =    -0.000000

 -----------------------------------------------------------------
                    Cartesian Multipole Moments
 -----------------------------------------------------------------
    Charge (ESU x 10^10)
                -0.0000
    Dipole Moment (Debye)
         X      -2.2126      Y       0.2940      Z      -0.0003
       Tot       2.2321
    Quadrupole Moments (Debye-Ang)
        XX     -21.2657     XY      -1.5470     YY     -32.9352
        XZ       0.0009     YZ       0.0001     ZZ     -30.2908
    Octopole Moments (Debye-Ang^2)
       XXX      -6.9118    XXY       1.4170    XYY       8.9497
       YYY      -0.5360    XXZ      -0.0148    XYZ      -0.0017
       YYZ      -0.0191    XZZ       4.4271    YZZ      -0.0608
       ZZZ      -0.0577
    Hexadecapole Moments (Debye-Ang^3)
      XXXX    -192.3483   XXXY      -9.6958   XXYY     -62.8635
      XYYY      -2.0337   YYYY     -56.4782   XXXZ      -0.0330
      XXYZ       0.0001   XYYZ      -0.0131   YYYZ       0.0024
      XXZZ     -52.9694   XYZZ      -0.5945   YYZZ     -14.6167
      XZZZ      -0.0404   YZZZ       0.0020   ZZZZ     -34.1908
 -----------------------------------------------------------------
 DrvMan completing analytic gradient of the correlated energy
 Correlated dipole moment
            1
    1  -0.8705084
    2   0.1156756
    3  -0.0001338
 Energy read as -2682.427529192
 Full Analytical Gradient: (in a.u., or Hartree/Bohr)
             1             2             3             4
    1    0.00000143    0.00002918   -0.00001863   -0.00001198
    2    0.00000182    0.00002318   -0.00002395   -0.00000105
    3    0.00001445   -0.00001721   -0.00002396    0.00002672
 Gradient time:  CPU 1.45 s  wall 1.48 s
 ----------------------------------------------------------------
             Standard Nuclear Orientation (Angstroms)
    I     Atom           X                Y                Z
 ----------------------------------------------------------------
    1      Br      0.7112295741    -0.0314365436     0.0000000000
    2      N      -1.1912155667     0.5543416853    -0.0000000000
    3      N      -1.9497298104    -0.3989120628     0.0000000000
    4      H      -2.8994174548     0.0122716701    -0.0000000000
 ----------------------------------------------------------------
 Nuclear Repulsion Energy =   145.4557546860 hartrees
 There are       25 alpha and       25 beta electrons

                       Distance Matrix (Angstroms)
             Br(  1)   N (  2)   N (  3)
   N (  2)  1.990586
   N (  3)  2.686214  1.218210
   H (  4)  3.610912  1.792148  1.034881

 Requested basis set is 6-311++G(d,p)
 There are 36 shells and 99 basis functions
 A cutoff of  1.0D-14 yielded    636 shell pairs
 There are      4972 function pairs (      5501 Cartesian)
 Smallest overlap matrix eigenvalue = 2.35E-04
 Guess MOs from SCF MO coefficient file

 -----------------------------------------------------------------------
  General SCF calculation program by
  Eric Jon Sundstrom, Paul Horn, Yuezhi Mao, Dmitri Zuev, Alec White,
  David Stuck, Shaama M.S., Shane Yost, Joonho Lee, David Small,
  Daniel Levine, Susi Lehtola, Hugh Burton, Evgeny Epifanovsky
 -----------------------------------------------------------------------
 Hartree-Fock
 using 6 threads for integral computing
 -------------------------------------------------------
 OpenMP Integral computing Module                
 Release: version 2.0, May 2017, Q-Chem Inc. Pleasanton 
 -------------------------------------------------------
 A restricted SCF calculation will be
 performed using DIIS
 SCF converges when DIIS error is below 1.0e-08
 ---------------------------------------
  Cycle       Energy         DIIS error
 ---------------------------------------
    1   -2681.7892082680      2.40e-05  
    2   -2681.7892091080      6.05e-06  
    3   -2681.7892092062      2.72e-06  
    4   -2681.7892092227      1.21e-06  
    5   -2681.7892092275      4.98e-07  
    6   -2681.7892092287      2.58e-07  
    7   -2681.7892092290      8.74e-08  
    8   -2681.7892092290      4.10e-08  
    9   -2681.7892092290      1.84e-08  
   10   -2681.7892092290      8.22e-09  Convergence criterion met
 ---------------------------------------
 SCF time:   CPU 4.49s  wall 1.00s 
 SCF   energy in the final basis set =    -2681.7892092290
 Total energy in the final basis set =    -2681.7892092290


 ------------------------------------------------------------------------------

   CCMAN2: suite of methods based on coupled cluster
           and equation of motion theories.

   Components:
   * libvmm-1.3-trunk
     by Evgeny Epifanovsky, Ilya Kaliman.
   * libtensor-2.5-trunk
     by Evgeny Epifanovsky, Michael Wormit, Dmitry Zuev, Sam Manzer, 
        Ilya Kaliman.
   * libcc-2.5-trunk
     by Evgeny Epifanovsky, Arik Landau, Tomasz Kus, Kirill Khistyaev, 
        Dmitry Zuev, Prashant Manohar, Xintian Feng, Anna Krylov, 
        Matthew Goldey, Alec White, Thomas Jagau, Kaushik Nanda, 
        Anastasia Gunina, Alexander Kunitsa, Joonho Lee.

   CCMAN original authors:
   Anna I. Krylov, C. David Sherrill, Steven R. Gwaltney,
   Edward F. C. Byrd (2000)
   Sergey V. Levchenko, Lyudmila V. Slipchenko, Tao Wang,
   Ana-Maria C. Cristian (2003)
   Piotr A. Pieniazek, C. Melania Oana, Evgeny Epifanovsky (2007)
   Prashant Manohar (2009)

 ------------------------------------------------------------------------------


 Allocating and initializing 63808MB of RAM...
 Calculation will run on 6 cores.


 Alpha MOs, Restricted
 -- Occupied --                  
-490.04  -65.17  -58.53  -58.53  -58.53  -15.73  -15.68   -9.85
  1 A     2 A     3 A     4 A     5 A     6 A     7 A     8 A                  
 -7.466  -7.456  -7.455  -3.206  -3.201  -3.201  -3.189  -3.189
  9 A    10 A    11 A    12 A    13 A    14 A    15 A    16 A                  
 -1.429  -1.042  -0.889  -0.716  -0.639  -0.592  -0.427  -0.419
 17 A    18 A    19 A    20 A    21 A    22 A    23 A    24 A                  
 -0.410
 25 A                                                                          
 -- Virtual --                   
  0.041   0.052   0.073   0.096   0.115   0.115   0.145   0.162
 26 A    27 A    28 A    29 A    30 A    31 A    32 A    33 A                  
  0.187   0.214   0.231   0.247   0.248   0.272   0.307   0.338
 34 A    35 A    36 A    37 A    38 A    39 A    40 A    41 A                  
  0.549   0.566   0.569   0.590   0.670   0.760   0.765   0.784
 42 A    43 A    44 A    45 A    46 A    47 A    48 A    49 A                  
  0.790   0.820   0.921   0.957   0.958   1.045   1.050   1.104
 50 A    51 A    52 A    53 A    54 A    55 A    56 A    57 A                  
  1.135   1.316   1.441   1.465   1.646   1.914   2.079   2.151
 58 A    59 A    60 A    61 A    62 A    63 A    64 A    65 A                  
  2.181   2.254   2.321   2.355   2.595   2.658   2.706   2.873
 66 A    67 A    68 A    69 A    70 A    71 A    72 A    73 A                  
  3.046   3.096   3.300   3.450   4.119   4.244   4.360   4.442
 74 A    75 A    76 A    77 A    78 A    79 A    80 A    81 A                  
  4.546   4.563   4.579   4.609   4.793   4.941   5.391   7.175
 82 A    83 A    84 A    85 A    86 A    87 A    88 A    89 A                  
  8.204   8.215   8.305  36.620  37.093  49.452 293.883 293.893
 90 A    91 A    92 A    93 A    94 A    95 A    96 A    97 A                  
294.0081028.385
 98 A    99 A                                                                  

 Beta MOs, Restricted
 -- Occupied --                  
-490.04  -65.17  -58.53  -58.53  -58.53  -15.73  -15.68   -9.85
  1 A     2 A     3 A     4 A     5 A     6 A     7 A     8 A                  
 -7.466  -7.456  -7.455  -3.206  -3.201  -3.201  -3.189  -3.189
  9 A    10 A    11 A    12 A    13 A    14 A    15 A    16 A                  
 -1.429  -1.042  -0.889  -0.716  -0.639  -0.592  -0.427  -0.419
 17 A    18 A    19 A    20 A    21 A    22 A    23 A    24 A                  
 -0.410
 25 A                                                                          
 -- Virtual --                   
  0.041   0.052   0.073   0.096   0.115   0.115   0.145   0.162
 26 A    27 A    28 A    29 A    30 A    31 A    32 A    33 A                  
  0.187   0.214   0.231   0.247   0.248   0.272   0.307   0.338
 34 A    35 A    36 A    37 A    38 A    39 A    40 A    41 A                  
  0.549   0.566   0.569   0.590   0.670   0.760   0.765   0.784
 42 A    43 A    44 A    45 A    46 A    47 A    48 A    49 A                  
  0.790   0.820   0.921   0.957   0.958   1.045   1.050   1.104
 50 A    51 A    52 A    53 A    54 A    55 A    56 A    57 A                  
  1.135   1.316   1.441   1.465   1.646   1.914   2.079   2.151
 58 A    59 A    60 A    61 A    62 A    63 A    64 A    65 A                  
  2.181   2.254   2.321   2.355   2.595   2.658   2.706   2.873
 66 A    67 A    68 A    69 A    70 A    71 A    72 A    73 A                  
  3.046   3.096   3.300   3.450   4.119   4.244   4.360   4.442
 74 A    75 A    76 A    77 A    78 A    79 A    80 A    81 A                  
  4.546   4.563   4.579   4.609   4.793   4.941   5.391   7.175
 82 A    83 A    84 A    85 A    86 A    87 A    88 A    89 A                  
  8.204   8.215   8.305  36.620  37.093  49.452 293.883 293.893
 90 A    91 A    92 A    93 A    94 A    95 A    96 A    97 A                  
294.0081028.385
 98 A    99 A                                                                  

 Occupation and symmetry of molecular orbitals

 Point group: C1 (1 irreducible representation).

                           A     All 
 -------------------------------------
 All molecular orbitals:
  - Alpha                  99    99  
  - Beta                   99    99  
 -------------------------------------
 Alpha orbitals:
  - Frozen occupied        11    11  
  - Active occupied        14    14  
  - Active virtual         74    74  
  - Frozen virtual         0     0   
 -------------------------------------
 Beta orbitals:
  - Frozen occupied        11    11  
  - Active occupied        14    14  
  - Active virtual         74    74  
  - Frozen virtual         0     0   
 -------------------------------------

 Import integrals:   CPU 0.00 s  wall 0.00 s

 Import integrals:   CPU 17.47 s  wall 5.06 s

 MP2 amplitudes:   CPU 0.17 s  wall 0.08 s

Running a double precision version
           CCSD T amplitudes will be solved using DIIS.

           Start     Size      MaxIter   EConv     TConv     
           3         7         100       1.00e-07  1.00e-05  
 ------------------------------------------------------------------------------
           Energy (a.u.)   Ediff      Tdiff       Comment
 ------------------------------------------------------------------------------
         -2682.42328418                           
     1   -2682.40360607   1.97e-02   7.13e-01     
     2   -2682.42512906   2.15e-02   9.41e-02     
     3   -2682.42444442   6.85e-04   4.01e-02     
     4   -2682.42666960   2.23e-03   1.18e-02     Switched to DIIS steps.
     5   -2682.42745293   7.83e-04   1.10e-02     
     6   -2682.42749913   4.62e-05   2.16e-03     
     7   -2682.42751342   1.43e-05   1.35e-03     
     8   -2682.42752540   1.20e-05   5.96e-04     
     9   -2682.42752904   3.64e-06   3.71e-04     
    10   -2682.42752866   3.79e-07   8.45e-05     
    11   -2682.42752860   6.13e-08   3.76e-05     
    12   -2682.42752848   1.23e-07   1.44e-05     
    13   -2682.42752845   3.17e-08   4.05e-06     
 ------------------------------------------------------------------------------
         -2682.42752845                           CCSD T converged.

End of double precision
 SCF energy                 = -2681.78920923
 MP2 energy                 = -2682.42328418
 CCSD correlation energy     =    -0.63831922
 CCSD total energy           = -2682.42752845

 CCSD  T1^2 = 0.0109  T2^2 = 0.2161  Leading amplitudes:

 Amplitude    Orbitals with energies
 -0.0266       24 (A) A                  ->    28 (A) A                   
              -0.4192                          0.0730                     
 -0.0266       24 (A) B                  ->    28 (A) B                   
              -0.4192                          0.0730                     
 -0.0210       21 (A) A                  ->    27 (A) A                   
              -0.6390                          0.0522                     
 -0.0210       21 (A) B                  ->    27 (A) B                   
              -0.6390                          0.0522                     

 Amplitude    Orbitals with energies
 -0.0988       22 (A) A      22 (A) B    ->    28 (A) A      28 (A) B     
              -0.5917       -0.5917            0.0730        0.0730       
  0.0988       22 (A) A      22 (A) B    ->    28 (A) B      28 (A) A     
              -0.5917       -0.5917            0.0730        0.0730       
  0.0988       22 (A) B      22 (A) A    ->    28 (A) A      28 (A) B     
              -0.5917       -0.5917            0.0730        0.0730       
 -0.0988       22 (A) B      22 (A) A    ->    28 (A) B      28 (A) A     
              -0.5917       -0.5917            0.0730        0.0730       

 Computing CCSD intemediates for later calculations in double precision
 Finished.

Running a double precision version
           CCSD Lambda amplitudes will be solved using DIIS.
           Start     Size      MaxIter   EConv     LConv     
           3         7         100       1.00e-07  1.00e-05  
 ------------------------------------------------------------------------------
            Enorm      Ldiff       Comment
 ------------------------------------------------------------------------------
     1     4.71e-02   3.65e-02     
     2     1.08e-02   3.53e-03     
     3     4.59e-03   1.81e-03     
     4     2.88e-03   8.89e-04     Switched to DIIS steps.
     5     1.24e-03   6.23e-04     
     6     6.98e-04   2.32e-04     
     7     2.61e-04   8.68e-05     
     8     9.37e-05   1.20e-06     
     9     2.38e-05   5.62e-06     
    10     9.06e-06   1.37e-06     
    11     3.42e-06   2.83e-07     
    12     1.48e-06   7.12e-08     
    13     6.84e-07   1.03e-07     
    14     2.94e-07   9.88e-09     
    15     1.79e-07   2.19e-08     
    16     8.15e-08   7.75e-09     
 ------------------------------------------------------------------------------
                                   CCSD Lambda converged.

 Computing density matrices in double precision...
           Orbital response amplitudes will be solved using DIIS.
           Start     Size      MaxIter   EConv     LConv     
           3         7         100       1.00e-06  1.00e-06  
 ------------------------------------------------------------------------------
            Enorm      Ldiff       Comment
 ------------------------------------------------------------------------------
     1     1.06e-01   4.67e-03     
     2     1.44e-01   2.78e-02     
     3     2.24e-01   4.70e-02     
     4     2.20e-02   1.13e-01     Switched to DIIS steps.
     5     6.73e-03   2.31e-03     
     6     1.27e-03   7.04e-04     
     7     4.38e-04   4.77e-05     
     8     1.15e-04   4.49e-05     
     9     2.63e-05   1.12e-05     
    10     6.30e-06   2.26e-06     
    11     3.00e-06   4.09e-07     
    12     6.77e-07   9.89e-08     
 ------------------------------------------------------------------------------
                                   Orbital response converged.

 Computing density matrices... Done.
 CCSD calculation:   CPU 494.00 s  wall 94.71 s

 Transferring MO TPDM to AO TPDM
 Transferring g2_o1o1o1o1
 Transferring g2_o1o1o1v1
 Transferring g2_o1o1v1v1
 Transferring g2_o1v1o1v1
 Transferring g2_o1v1v1v1
 Transferring g2_v1v1v1v1
 Adding separable TPDM
 Computing TPDM gradient
 --------------------------------------------------------
 2e gradient
  Atom          X               Y               Z
 --------------------------------------------------------
    1        -26.049297        3.779872       -0.000000  
    2          8.340065      -16.518822        0.000000  
    3         13.452426       13.802800        0.000001  
    4          4.256805       -1.063849       -0.000001  
 --------------------------------------------------------
 --------------------------------------------------------
 Final gradient
  Atom          X               Y               Z
 --------------------------------------------------------
    1        -26.049297        3.779872       -0.000000  
    2          8.340065      -16.518822        0.000000  
    3         13.452426       13.802800        0.000001  
    4          4.256805       -1.063849       -0.000001  
 --------------------------------------------------------
 Analytic gradient from two-electron contribution:   CPU 110.71 s  wall 34.53 s

 Total ccman2 time:   CPU 626.03 s  wall 135.72 s


 --------------------------------------------------------------

                    Orbital Energies (a.u.)
 --------------------------------------------------------------

 Alpha MOs
 -- Occupied --
******* -65.172 -58.532 -58.530 -58.530 -15.730 -15.679  -9.851
 -7.466  -7.456  -7.455  -3.206  -3.201  -3.201  -3.189  -3.189
 -1.429  -1.042  -0.889  -0.716  -0.639  -0.592  -0.427  -0.419
 -0.410
 -- Virtual --
  0.041   0.052   0.073   0.096   0.115   0.115   0.145   0.162
  0.187   0.214   0.231   0.247   0.248   0.272   0.307   0.338
  0.549   0.566   0.569   0.590   0.670   0.760   0.765   0.784
  0.790   0.820   0.921   0.957   0.958   1.045   1.050   1.104
  1.135   1.316   1.441   1.465   1.646   1.914   2.079   2.151
  2.181   2.254   2.321   2.355   2.595   2.658   2.706   2.873
  3.046   3.096   3.300   3.450   4.119   4.244   4.360   4.442
  4.546   4.563   4.579   4.609   4.793   4.941   5.391   7.175
  8.204   8.215   8.305  36.620  37.093  49.452 293.883 293.893
294.0081028.385
 --------------------------------------------------------------

          Ground-State Mulliken Net Atomic Charges

     Atom                 Charge (a.u.)
  ----------------------------------------
      1 Br                   -0.072850
      2 N                     0.018734
      3 N                    -0.186165
      4 H                     0.240281
  ----------------------------------------
  Sum of atomic charges =     0.000000

 -----------------------------------------------------------------
                    Cartesian Multipole Moments
 -----------------------------------------------------------------
    Charge (ESU x 10^10)
                 0.0000
    Dipole Moment (Debye)
         X      -2.2050      Y       0.2942      Z      -0.0000
       Tot       2.2245
    Quadrupole Moments (Debye-Ang)
        XX     -21.2724     XY      -1.5475     YY     -32.9378
        XZ      -0.0000     YZ       0.0000     ZZ     -30.2903
    Octopole Moments (Debye-Ang^2)
       XXX      -6.8931    XXY       1.4186    XYY       8.9530
       YYY      -0.5349    XXZ      -0.0000    XYZ      -0.0000
       YYZ      -0.0000    XZZ       4.4286    YZZ      -0.0606
       ZZZ      -0.0000
    Hexadecapole Moments (Debye-Ang^3)
      XXXX    -192.3120   XXXY      -9.7061   XXYY     -62.8607
      XYYY      -2.0463   YYYY     -56.4856   XXXZ      -0.0000
      XXYZ       0.0000   XYYZ       0.0000   YYYZ       0.0000
      XXZZ     -52.9625   XYZZ      -0.5978   YYZZ     -14.6170
      XZZZ      -0.0000   YZZZ       0.0000   ZZZZ     -34.1868
 -----------------------------------------------------------------
 DrvMan completing analytic gradient of the correlated energy
 Correlated dipole moment
            1
    1  -0.8674953
    2   0.1157567
    3  -0.0000000
 Energy read as -2682.427528447
 Full Analytical Gradient: (in a.u., or Hartree/Bohr)
             1             2             3             4
    1   -0.00004964    0.00077198   -0.00061105   -0.00011129
    2    0.00007142    0.00051146   -0.00048402   -0.00009886
    3   -0.00000001    0.00000006   -0.00000009    0.00000004
 Gradient time:  CPU 1.39 s  wall 1.43 s
 ----------------------------------------------------------------
             Standard Nuclear Orientation (Angstroms)
    I     Atom           X                Y                Z
 ----------------------------------------------------------------
    1      Br      0.7112295741    -0.0314365436     0.0000000000
    2      N      -1.1932155667     0.5543416853    -0.0000000000
    3      N      -1.9497298104    -0.3989120628     0.0000000000
    4      H      -2.8994174548     0.0122716701    -0.0000000000
 ----------------------------------------------------------------
 Nuclear Repulsion Energy =   145.4172343513 hartrees
 There are       25 alpha and       25 beta electrons

                       Distance Matrix (Angstroms)
             Br(  1)   N (  2)   N (  3)
   N (  2)  1.992498
   N (  3)  2.686214  1.216966
   H (  4)  3.610912  1.790242  1.034881

 Requested basis set is 6-311++G(d,p)
 There are 36 shells and 99 basis functions
 A cutoff of  1.0D-14 yielded    636 shell pairs
 There are      4972 function pairs (      5501 Cartesian)
 Smallest overlap matrix eigenvalue = 2.34E-04
 Guess MOs from SCF MO coefficient file

 -----------------------------------------------------------------------
  General SCF calculation program by
  Eric Jon Sundstrom, Paul Horn, Yuezhi Mao, Dmitri Zuev, Alec White,
  David Stuck, Shaama M.S., Shane Yost, Joonho Lee, David Small,
  Daniel Levine, Susi Lehtola, Hugh Burton, Evgeny Epifanovsky
 -----------------------------------------------------------------------
 Hartree-Fock
 using 6 threads for integral computing
 -------------------------------------------------------
 OpenMP Integral computing Module                
 Release: version 2.0, May 2017, Q-Chem Inc. Pleasanton 
 -------------------------------------------------------
 A restricted SCF calculation will be
 performed using DIIS
 SCF converges when DIIS error is below 1.0e-08
 ---------------------------------------
  Cycle       Energy         DIIS error
 ---------------------------------------
    1   -2681.7892816575      4.69e-05  
    2   -2681.7892847413      1.16e-05  
    3   -2681.7892850689      5.19e-06  
    4   -2681.7892851208      2.19e-06  
    5   -2681.7892851340      8.56e-07  
    6   -2681.7892851374      4.62e-07  
    7   -2681.7892851382      1.39e-07  
    8   -2681.7892851382      5.42e-08  
    9   -2681.7892851382      1.45e-08  
   10   -2681.7892851382      4.65e-09  Convergence criterion met
 ---------------------------------------
 SCF time:   CPU 4.59s  wall 2.00s 
 SCF   energy in the final basis set =    -2681.7892851382
 Total energy in the final basis set =    -2681.7892851382


 ------------------------------------------------------------------------------

   CCMAN2: suite of methods based on coupled cluster
           and equation of motion theories.

   Components:
   * libvmm-1.3-trunk
     by Evgeny Epifanovsky, Ilya Kaliman.
   * libtensor-2.5-trunk
     by Evgeny Epifanovsky, Michael Wormit, Dmitry Zuev, Sam Manzer, 
        Ilya Kaliman.
   * libcc-2.5-trunk
     by Evgeny Epifanovsky, Arik Landau, Tomasz Kus, Kirill Khistyaev, 
        Dmitry Zuev, Prashant Manohar, Xintian Feng, Anna Krylov, 
        Matthew Goldey, Alec White, Thomas Jagau, Kaushik Nanda, 
        Anastasia Gunina, Alexander Kunitsa, Joonho Lee.

   CCMAN original authors:
   Anna I. Krylov, C. David Sherrill, Steven R. Gwaltney,
   Edward F. C. Byrd (2000)
   Sergey V. Levchenko, Lyudmila V. Slipchenko, Tao Wang,
   Ana-Maria C. Cristian (2003)
   Piotr A. Pieniazek, C. Melania Oana, Evgeny Epifanovsky (2007)
   Prashant Manohar (2009)

 ------------------------------------------------------------------------------


 Allocating and initializing 63808MB of RAM...
 Calculation will run on 6 cores.


 Alpha MOs, Restricted
 -- Occupied --                  
-490.04  -65.17  -58.53  -58.53  -58.53  -15.73  -15.68   -9.85
  1 A     2 A     3 A     4 A     5 A     6 A     7 A     8 A                  
 -7.465  -7.455  -7.455  -3.205  -3.201  -3.200  -3.189  -3.189
  9 A    10 A    11 A    12 A    13 A    14 A    15 A    16 A                  
 -1.431  -1.041  -0.889  -0.716  -0.639  -0.592  -0.427  -0.419
 17 A    18 A    19 A    20 A    21 A    22 A    23 A    24 A                  
 -0.410
 25 A                                                                          
 -- Virtual --                   
  0.041   0.052   0.073   0.096   0.115   0.115   0.145   0.162
 26 A    27 A    28 A    29 A    30 A    31 A    32 A    33 A                  
  0.187   0.214   0.231   0.247   0.248   0.272   0.307   0.338
 34 A    35 A    36 A    37 A    38 A    39 A    40 A    41 A                  
  0.549   0.566   0.569   0.591   0.669   0.760   0.765   0.784
 42 A    43 A    44 A    45 A    46 A    47 A    48 A    49 A                  
  0.790   0.820   0.920   0.957   0.958   1.044   1.050   1.104
 50 A    51 A    52 A    53 A    54 A    55 A    56 A    57 A                  
  1.135   1.316   1.442   1.465   1.645   1.915   2.079   2.151
 58 A    59 A    60 A    61 A    62 A    63 A    64 A    65 A                  
  2.180   2.255   2.321   2.355   2.595   2.658   2.707   2.873
 66 A    67 A    68 A    69 A    70 A    71 A    72 A    73 A                  
  3.047   3.096   3.300   3.451   4.119   4.244   4.360   4.444
 74 A    75 A    76 A    77 A    78 A    79 A    80 A    81 A                  
  4.546   4.563   4.579   4.609   4.793   4.940   5.390   7.175
 82 A    83 A    84 A    85 A    86 A    87 A    88 A    89 A                  
  8.204   8.215   8.305  36.620  37.098  49.452 293.883 293.893
 90 A    91 A    92 A    93 A    94 A    95 A    96 A    97 A                  
294.0081028.385
 98 A    99 A                                                                  

 Beta MOs, Restricted
 -- Occupied --                  
-490.04  -65.17  -58.53  -58.53  -58.53  -15.73  -15.68   -9.85
  1 A     2 A     3 A     4 A     5 A     6 A     7 A     8 A                  
 -7.465  -7.455  -7.455  -3.205  -3.201  -3.200  -3.189  -3.189
  9 A    10 A    11 A    12 A    13 A    14 A    15 A    16 A                  
 -1.431  -1.041  -0.889  -0.716  -0.639  -0.592  -0.427  -0.419
 17 A    18 A    19 A    20 A    21 A    22 A    23 A    24 A                  
 -0.410
 25 A                                                                          
 -- Virtual --                   
  0.041   0.052   0.073   0.096   0.115   0.115   0.145   0.162
 26 A    27 A    28 A    29 A    30 A    31 A    32 A    33 A                  
  0.187   0.214   0.231   0.247   0.248   0.272   0.307   0.338
 34 A    35 A    36 A    37 A    38 A    39 A    40 A    41 A                  
  0.549   0.566   0.569   0.591   0.669   0.760   0.765   0.784
 42 A    43 A    44 A    45 A    46 A    47 A    48 A    49 A                  
  0.790   0.820   0.920   0.957   0.958   1.044   1.050   1.104
 50 A    51 A    52 A    53 A    54 A    55 A    56 A    57 A                  
  1.135   1.316   1.442   1.465   1.645   1.915   2.079   2.151
 58 A    59 A    60 A    61 A    62 A    63 A    64 A    65 A                  
  2.180   2.255   2.321   2.355   2.595   2.658   2.707   2.873
 66 A    67 A    68 A    69 A    70 A    71 A    72 A    73 A                  
  3.047   3.096   3.300   3.451   4.119   4.244   4.360   4.444
 74 A    75 A    76 A    77 A    78 A    79 A    80 A    81 A                  
  4.546   4.563   4.579   4.609   4.793   4.940   5.390   7.175
 82 A    83 A    84 A    85 A    86 A    87 A    88 A    89 A                  
  8.204   8.215   8.305  36.620  37.098  49.452 293.883 293.893
 90 A    91 A    92 A    93 A    94 A    95 A    96 A    97 A                  
294.0081028.385
 98 A    99 A                                                                  

 Occupation and symmetry of molecular orbitals

 Point group: C1 (1 irreducible representation).

                           A     All 
 -------------------------------------
 All molecular orbitals:
  - Alpha                  99    99  
  - Beta                   99    99  
 -------------------------------------
 Alpha orbitals:
  - Frozen occupied        11    11  
  - Active occupied        14    14  
  - Active virtual         74    74  
  - Frozen virtual         0     0   
 -------------------------------------
 Beta orbitals:
  - Frozen occupied        11    11  
  - Active occupied        14    14  
  - Active virtual         74    74  
  - Frozen virtual         0     0   
 -------------------------------------

 Import integrals:   CPU 0.00 s  wall 0.00 s

 Import integrals:   CPU 16.63 s  wall 4.23 s

 MP2 amplitudes:   CPU 0.08 s  wall 0.05 s

Running a double precision version
           CCSD T amplitudes will be solved using DIIS.

           Start     Size      MaxIter   EConv     TConv     
           3         7         100       1.00e-07  1.00e-05  
 ------------------------------------------------------------------------------
           Energy (a.u.)   Ediff      Tdiff       Comment
 ------------------------------------------------------------------------------
         -2682.42326701                           
     1   -2682.40362832   1.96e-02   7.13e-01     
     2   -2682.42512922   2.15e-02   9.40e-02     
     3   -2682.42444868   6.81e-04   4.01e-02     
     4   -2682.42667140   2.22e-03   1.18e-02     Switched to DIIS steps.
     5   -2682.42745340   7.82e-04   1.10e-02     
     6   -2682.42749939   4.60e-05   2.15e-03     
     7   -2682.42751359   1.42e-05   1.35e-03     
     8   -2682.42752551   1.19e-05   5.95e-04     
     9   -2682.42752916   3.64e-06   3.71e-04     
    10   -2682.42752878   3.80e-07   8.43e-05     
    11   -2682.42752872   6.16e-08   3.76e-05     
    12   -2682.42752859   1.24e-07   1.45e-05     
    13   -2682.42752856   3.17e-08   4.05e-06     
 ------------------------------------------------------------------------------
         -2682.42752856                           CCSD T converged.

End of double precision
 SCF energy                 = -2681.78928514
 MP2 energy                 = -2682.42326701
 CCSD correlation energy     =    -0.63824342
 CCSD total energy           = -2682.42752856

 CCSD  T1^2 = 0.0109  T2^2 = 0.2160  Leading amplitudes:

 Amplitude    Orbitals with energies
 -0.0266       24 (A) A                  ->    28 (A) A                   
              -0.4191                          0.0732                     
 -0.0266       24 (A) B                  ->    28 (A) B                   
              -0.4191                          0.0732                     
 -0.0212       21 (A) A                  ->    27 (A) A                   
              -0.6393                          0.0520                     
 -0.0212       21 (A) B                  ->    27 (A) B                   
              -0.6393                          0.0520                     

 Amplitude    Orbitals with energies
 -0.0987       22 (A) A      22 (A) B    ->    28 (A) A      28 (A) B     
              -0.5923       -0.5923            0.0732        0.0732       
  0.0987       22 (A) A      22 (A) B    ->    28 (A) B      28 (A) A     
              -0.5923       -0.5923            0.0732        0.0732       
  0.0987       22 (A) B      22 (A) A    ->    28 (A) A      28 (A) B     
              -0.5923       -0.5923            0.0732        0.0732       
 -0.0987       22 (A) B      22 (A) A    ->    28 (A) B      28 (A) A     
              -0.5923       -0.5923            0.0732        0.0732       

 Computing CCSD intemediates for later calculations in double precision
 Finished.

Running a double precision version
           CCSD Lambda amplitudes will be solved using DIIS.
           Start     Size      MaxIter   EConv     LConv     
           3         7         100       1.00e-07  1.00e-05  
 ------------------------------------------------------------------------------
            Enorm      Ldiff       Comment
 ------------------------------------------------------------------------------
     1     4.71e-02   3.65e-02     
     2     1.08e-02   3.53e-03     
     3     4.60e-03   1.81e-03     
     4     2.89e-03   8.89e-04     Switched to DIIS steps.
     5     1.24e-03   6.23e-04     
     6     6.99e-04   2.31e-04     
     7     2.61e-04   8.65e-05     
     8     9.39e-05   1.12e-06     
     9     2.38e-05   5.65e-06     
    10     9.05e-06   1.37e-06     
    11     3.41e-06   2.82e-07     
    12     1.47e-06   7.03e-08     
    13     6.76e-07   1.03e-07     
    14     2.88e-07   9.59e-09     
    15     1.75e-07   2.16e-08     
    16     7.96e-08   7.65e-09     
 ------------------------------------------------------------------------------
                                   CCSD Lambda converged.

 Computing density matrices in double precision...
           Orbital response amplitudes will be solved using DIIS.
           Start     Size      MaxIter   EConv     LConv     
           3         7         100       1.00e-06  1.00e-06  
 ------------------------------------------------------------------------------
            Enorm      Ldiff       Comment
 ------------------------------------------------------------------------------
     1     1.06e-01   4.75e-03     
     2     1.45e-01   2.81e-02     
     3     2.25e-01   4.74e-02     
     4     2.19e-02   1.14e-01     Switched to DIIS steps.
     5     6.73e-03   2.27e-03     
     6     1.27e-03   7.09e-04     
     7     4.41e-04   4.93e-05     
     8     1.15e-04   4.48e-05     
     9     2.62e-05   1.12e-05     
    10     6.25e-06   2.27e-06     
    11     2.97e-06   4.11e-07     
    12     6.73e-07   1.01e-07     
 ------------------------------------------------------------------------------
                                   Orbital response converged.

 Computing density matrices... Done.
 CCSD calculation:   CPU 494.88 s  wall 94.38 s

 Transferring MO TPDM to AO TPDM
 Transferring g2_o1o1o1o1
 Transferring g2_o1o1o1v1
 Transferring g2_o1o1v1v1
 Transferring g2_o1v1o1v1
 Transferring g2_o1v1v1v1
 Transferring g2_v1v1v1v1
 Adding separable TPDM
 Computing TPDM gradient
 --------------------------------------------------------
 2e gradient
  Atom          X               Y               Z
 --------------------------------------------------------
    1        -26.018086        3.768824        0.000000  
    2          8.321854      -16.536185        0.000000  
    3         13.440781       13.836281        0.000000  
    4          4.255451       -1.068920       -0.000000  
 --------------------------------------------------------
 --------------------------------------------------------
 Final gradient
  Atom          X               Y               Z
 --------------------------------------------------------
    1        -26.018086        3.768824        0.000000  
    2          8.321854      -16.536185        0.000000  
    3         13.440781       13.836281        0.000000  
    4          4.255451       -1.068920       -0.000000  
 --------------------------------------------------------
 Analytic gradient from two-electron contribution:   CPU 112.42 s  wall 34.61 s

 Total ccman2 time:   CPU 627.78 s  wall 134.63 s


 --------------------------------------------------------------

                    Orbital Energies (a.u.)
 --------------------------------------------------------------

 Alpha MOs
 -- Occupied --
******* -65.172 -58.532 -58.530 -58.530 -15.730 -15.679  -9.851
 -7.465  -7.455  -7.455  -3.205  -3.201  -3.200  -3.189  -3.189
 -1.431  -1.041  -0.889  -0.716  -0.639  -0.592  -0.427  -0.419
 -0.410
 -- Virtual --
  0.041   0.052   0.073   0.096   0.115   0.115   0.145   0.162
  0.187   0.214   0.231   0.247   0.248   0.272   0.307   0.338
  0.549   0.566   0.569   0.591   0.669   0.760   0.765   0.784
  0.790   0.820   0.920   0.957   0.958   1.044   1.050   1.104
  1.135   1.316   1.442   1.465   1.645   1.915   2.079   2.151
  2.180   2.255   2.321   2.355   2.595   2.658   2.707   2.873
  3.047   3.096   3.300   3.451   4.119   4.244   4.360   4.444
  4.546   4.563   4.579   4.609   4.793   4.940   5.390   7.175
  8.204   8.215   8.305  36.620  37.098  49.452 293.883 293.893
294.0081028.385
 --------------------------------------------------------------

          Ground-State Mulliken Net Atomic Charges

     Atom                 Charge (a.u.)
  ----------------------------------------
      1 Br                   -0.074207
      2 N                     0.019336
      3 N                    -0.185455
      4 H                     0.240326
  ----------------------------------------
  Sum of atomic charges =     0.000000

 -----------------------------------------------------------------
                    Cartesian Multipole Moments
 -----------------------------------------------------------------
    Charge (ESU x 10^10)
                -0.0000
    Dipole Moment (Debye)
         X      -2.2203      Y       0.2938      Z      -0.0000
       Tot       2.2396
    Quadrupole Moments (Debye-Ang)
        XX     -21.2589     XY      -1.5464     YY     -32.9325
        XZ      -0.0000     YZ       0.0000     ZZ     -30.2913
    Octopole Moments (Debye-Ang^2)
       XXX      -6.9305    XXY       1.4153    XYY       8.9463
       YYY      -0.5370    XXZ      -0.0000    XYZ      -0.0000
       YYZ      -0.0000    XZZ       4.4256    YZZ      -0.0610
       ZZZ      -0.0000
    Hexadecapole Moments (Debye-Ang^3)
      XXXX    -192.3846   XXXY      -9.6854   XXYY     -62.8664
      XYYY      -2.0212   YYYY     -56.4709   XXXZ      -0.0000
      XXYZ       0.0000   XYYZ       0.0000   YYYZ       0.0000
      XXZZ     -52.9764   XYZZ      -0.5912   YYZZ     -14.6164
      XZZZ       0.0000   YZZZ       0.0000   ZZZZ     -34.1946
 -----------------------------------------------------------------
 DrvMan completing analytic gradient of the correlated energy
 Correlated dipole moment
            1
    1  -0.8735248
    2   0.1155939
    3  -0.0000000
 Energy read as -2682.427528561
 Full Analytical Gradient: (in a.u., or Hartree/Bohr)
             1             2             3             4
    1    0.00005184   -0.00071436    0.00057493    0.00008759
    2   -0.00006748   -0.00046843    0.00043911    0.00009679
    3   -0.00000000    0.00000000   -0.00000000    0.00000000
 Gradient time:  CPU 1.43 s  wall 1.46 s
 ----------------------------------------------------------------
             Standard Nuclear Orientation (Angstroms)
    I     Atom           X                Y                Z
 ----------------------------------------------------------------
    1      Br      0.7112295741    -0.0314365436     0.0000000000
    2      N      -1.1922155667     0.5553416853    -0.0000000000
    3      N      -1.9497298104    -0.3989120628     0.0000000000
    4      H      -2.8994174548     0.0122716701    -0.0000000000
 ----------------------------------------------------------------
 Nuclear Repulsion Energy =   145.4128210273 hartrees
 There are       25 alpha and       25 beta electrons

                       Distance Matrix (Angstroms)
             Br(  1)   N (  2)   N (  3)
   N (  2)  1.991836
   N (  3)  2.686214  1.218371
   H (  4)  3.610912  1.791498  1.034881

 Requested basis set is 6-311++G(d,p)
 There are 36 shells and 99 basis functions
 A cutoff of  1.0D-14 yielded    636 shell pairs
 There are      4972 function pairs (      5501 Cartesian)
 Smallest overlap matrix eigenvalue = 2.36E-04
 Guess MOs from SCF MO coefficient file

 -----------------------------------------------------------------------
  General SCF calculation program by
  Eric Jon Sundstrom, Paul Horn, Yuezhi Mao, Dmitri Zuev, Alec White,
  David Stuck, Shaama M.S., Shane Yost, Joonho Lee, David Small,
  Daniel Levine, Susi Lehtola, Hugh Burton, Evgeny Epifanovsky
 -----------------------------------------------------------------------
 Hartree-Fock
 using 6 threads for integral computing
 -------------------------------------------------------
 OpenMP Integral computing Module                
 Release: version 2.0, May 2017, Q-Chem Inc. Pleasanton 
 -------------------------------------------------------
 A restricted SCF calculation will be
 performed using DIIS
 SCF converges when DIIS error is below 1.0e-08
 ---------------------------------------
  Cycle       Energy         DIIS error
 ---------------------------------------
    1   -2681.7891441494      3.96e-05  
    2   -2681.7891460053      9.94e-06  
    3   -2681.7891462166      5.06e-06  
    4   -2681.7891462644      1.54e-06  
    5   -2681.7891462749      9.48e-07  
    6   -2681.7891462775      3.67e-07  
    7   -2681.7891462783      1.57e-07  
    8   -2681.7891462784      5.52e-08  
    9   -2681.7891462784      1.43e-08  
   10   -2681.7891462784      4.09e-09  Convergence criterion met
 ---------------------------------------
 SCF time:   CPU 4.36s  wall 1.00s 
 SCF   energy in the final basis set =    -2681.7891462784
 Total energy in the final basis set =    -2681.7891462784


 ------------------------------------------------------------------------------

   CCMAN2: suite of methods based on coupled cluster
           and equation of motion theories.

   Components:
   * libvmm-1.3-trunk
     by Evgeny Epifanovsky, Ilya Kaliman.
   * libtensor-2.5-trunk
     by Evgeny Epifanovsky, Michael Wormit, Dmitry Zuev, Sam Manzer, 
        Ilya Kaliman.
   * libcc-2.5-trunk
     by Evgeny Epifanovsky, Arik Landau, Tomasz Kus, Kirill Khistyaev, 
        Dmitry Zuev, Prashant Manohar, Xintian Feng, Anna Krylov, 
        Matthew Goldey, Alec White, Thomas Jagau, Kaushik Nanda, 
        Anastasia Gunina, Alexander Kunitsa, Joonho Lee.

   CCMAN original authors:
   Anna I. Krylov, C. David Sherrill, Steven R. Gwaltney,
   Edward F. C. Byrd (2000)
   Sergey V. Levchenko, Lyudmila V. Slipchenko, Tao Wang,
   Ana-Maria C. Cristian (2003)
   Piotr A. Pieniazek, C. Melania Oana, Evgeny Epifanovsky (2007)
   Prashant Manohar (2009)

 ------------------------------------------------------------------------------


 Allocating and initializing 63808MB of RAM...
 Calculation will run on 6 cores.


 Alpha MOs, Restricted
 -- Occupied --                  
-490.04  -65.17  -58.53  -58.53  -58.53  -15.73  -15.68   -9.85
  1 A     2 A     3 A     4 A     5 A     6 A     7 A     8 A                  
 -7.466  -7.456  -7.455  -3.206  -3.201  -3.201  -3.189  -3.189
  9 A    10 A    11 A    12 A    13 A    14 A    15 A    16 A                  
 -1.429  -1.041  -0.889  -0.716  -0.639  -0.592  -0.427  -0.419
 17 A    18 A    19 A    20 A    21 A    22 A    23 A    24 A                  
 -0.410
 25 A                                                                          
 -- Virtual --                   
  0.041   0.052   0.073   0.096   0.115   0.115   0.145   0.162
 26 A    27 A    28 A    29 A    30 A    31 A    32 A    33 A                  
  0.187   0.214   0.231   0.247   0.248   0.272   0.307   0.338
 34 A    35 A    36 A    37 A    38 A    39 A    40 A    41 A                  
  0.549   0.566   0.569   0.590   0.669   0.760   0.765   0.784
 42 A    43 A    44 A    45 A    46 A    47 A    48 A    49 A                  
  0.790   0.820   0.921   0.957   0.958   1.044   1.050   1.104
 50 A    51 A    52 A    53 A    54 A    55 A    56 A    57 A                  
  1.135   1.316   1.441   1.465   1.645   1.914   2.079   2.151
 58 A    59 A    60 A    61 A    62 A    63 A    64 A    65 A                  
  2.180   2.254   2.321   2.355   2.595   2.658   2.706   2.873
 66 A    67 A    68 A    69 A    70 A    71 A    72 A    73 A                  
  3.046   3.095   3.299   3.450   4.119   4.244   4.359   4.441
 74 A    75 A    76 A    77 A    78 A    79 A    80 A    81 A                  
  4.546   4.563   4.579   4.608   4.793   4.940   5.391   7.175
 82 A    83 A    84 A    85 A    86 A    87 A    88 A    89 A                  
  8.204   8.215   8.305  36.620  37.092  49.452 293.883 293.893
 90 A    91 A    92 A    93 A    94 A    95 A    96 A    97 A                  
294.0081028.385
 98 A    99 A                                                                  

 Beta MOs, Restricted
 -- Occupied --                  
-490.04  -65.17  -58.53  -58.53  -58.53  -15.73  -15.68   -9.85
  1 A     2 A     3 A     4 A     5 A     6 A     7 A     8 A                  
 -7.466  -7.456  -7.455  -3.206  -3.201  -3.201  -3.189  -3.189
  9 A    10 A    11 A    12 A    13 A    14 A    15 A    16 A                  
 -1.429  -1.041  -0.889  -0.716  -0.639  -0.592  -0.427  -0.419
 17 A    18 A    19 A    20 A    21 A    22 A    23 A    24 A                  
 -0.410
 25 A                                                                          
 -- Virtual --                   
  0.041   0.052   0.073   0.096   0.115   0.115   0.145   0.162
 26 A    27 A    28 A    29 A    30 A    31 A    32 A    33 A                  
  0.187   0.214   0.231   0.247   0.248   0.272   0.307   0.338
 34 A    35 A    36 A    37 A    38 A    39 A    40 A    41 A                  
  0.549   0.566   0.569   0.590   0.669   0.760   0.765   0.784
 42 A    43 A    44 A    45 A    46 A    47 A    48 A    49 A                  
  0.790   0.820   0.921   0.957   0.958   1.044   1.050   1.104
 50 A    51 A    52 A    53 A    54 A    55 A    56 A    57 A                  
  1.135   1.316   1.441   1.465   1.645   1.914   2.079   2.151
 58 A    59 A    60 A    61 A    62 A    63 A    64 A    65 A                  
  2.180   2.254   2.321   2.355   2.595   2.658   2.706   2.873
 66 A    67 A    68 A    69 A    70 A    71 A    72 A    73 A                  
  3.046   3.095   3.299   3.450   4.119   4.244   4.359   4.441
 74 A    75 A    76 A    77 A    78 A    79 A    80 A    81 A                  
  4.546   4.563   4.579   4.608   4.793   4.940   5.391   7.175
 82 A    83 A    84 A    85 A    86 A    87 A    88 A    89 A                  
  8.204   8.215   8.305  36.620  37.092  49.452 293.883 293.893
 90 A    91 A    92 A    93 A    94 A    95 A    96 A    97 A                  
294.0081028.385
 98 A    99 A                                                                  

 Occupation and symmetry of molecular orbitals

 Point group: C1 (1 irreducible representation).

                           A     All 
 -------------------------------------
 All molecular orbitals:
  - Alpha                  99    99  
  - Beta                   99    99  
 -------------------------------------
 Alpha orbitals:
  - Frozen occupied        11    11  
  - Active occupied        14    14  
  - Active virtual         74    74  
  - Frozen virtual         0     0   
 -------------------------------------
 Beta orbitals:
  - Frozen occupied        11    11  
  - Active occupied        14    14  
  - Active virtual         74    74  
  - Frozen virtual         0     0   
 -------------------------------------

 Import integrals:   CPU 0.00 s  wall 0.00 s

 Import integrals:   CPU 17.80 s  wall 3.84 s

 MP2 amplitudes:   CPU 0.07 s  wall 0.05 s

Running a double precision version
           CCSD T amplitudes will be solved using DIIS.

           Start     Size      MaxIter   EConv     TConv     
           3         7         100       1.00e-07  1.00e-05  
 ------------------------------------------------------------------------------
           Energy (a.u.)   Ediff      Tdiff       Comment
 ------------------------------------------------------------------------------
         -2682.42329313                           
     1   -2682.40358801   1.97e-02   7.13e-01     
     2   -2682.42512955   2.15e-02   9.41e-02     
     3   -2682.42444044   6.89e-04   4.02e-02     
     4   -2682.42666866   2.23e-03   1.19e-02     Switched to DIIS steps.
     5   -2682.42745271   7.84e-04   1.10e-02     
     6   -2682.42749894   4.62e-05   2.16e-03     
     7   -2682.42751318   1.42e-05   1.35e-03     
     8   -2682.42752514   1.20e-05   5.96e-04     
     9   -2682.42752880   3.66e-06   3.72e-04     
    10   -2682.42752841   3.82e-07   8.46e-05     
    11   -2682.42752835   6.05e-08   3.77e-05     
    12   -2682.42752823   1.23e-07   1.45e-05     
    13   -2682.42752820   3.17e-08   4.07e-06     
 ------------------------------------------------------------------------------
         -2682.42752820                           CCSD T converged.

End of double precision
 SCF energy                 = -2681.78914628
 MP2 energy                 = -2682.42329313
 CCSD correlation energy     =    -0.63838192
 CCSD total energy           = -2682.42752820

 CCSD  T1^2 = 0.0109  T2^2 = 0.2162  Leading amplitudes:

 Amplitude    Orbitals with energies
 -0.0266       24 (A) A                  ->    28 (A) A                   
              -0.4191                          0.0729                     
 -0.0266       24 (A) B                  ->    28 (A) B                   
              -0.4191                          0.0729                     
 -0.0212       21 (A) A                  ->    27 (A) A                   
              -0.6390                          0.0520                     
 -0.0212       21 (A) B                  ->    27 (A) B                   
              -0.6390                          0.0520                     

 Amplitude    Orbitals with energies
 -0.0990       22 (A) A      22 (A) B    ->    28 (A) A      28 (A) B     
              -0.5917       -0.5917            0.0729        0.0729       
  0.0990       22 (A) A      22 (A) B    ->    28 (A) B      28 (A) A     
              -0.5917       -0.5917            0.0729        0.0729       
  0.0990       22 (A) B      22 (A) A    ->    28 (A) A      28 (A) B     
              -0.5917       -0.5917            0.0729        0.0729       
 -0.0990       22 (A) B      22 (A) A    ->    28 (A) B      28 (A) A     
              -0.5917       -0.5917            0.0729        0.0729       

 Computing CCSD intemediates for later calculations in double precision
 Finished.

Running a double precision version
           CCSD Lambda amplitudes will be solved using DIIS.
           Start     Size      MaxIter   EConv     LConv     
           3         7         100       1.00e-07  1.00e-05  
 ------------------------------------------------------------------------------
            Enorm      Ldiff       Comment
 ------------------------------------------------------------------------------
     1     4.72e-02   3.66e-02     
     2     1.09e-02   3.53e-03     
     3     4.60e-03   1.81e-03     
     4     2.89e-03   8.89e-04     Switched to DIIS steps.
     5     1.24e-03   6.24e-04     
     6     6.99e-04   2.32e-04     
     7     2.62e-04   8.69e-05     
     8     9.41e-05   1.18e-06     
     9     2.38e-05   5.66e-06     
    10     9.07e-06   1.38e-06     
    11     3.41e-06   2.85e-07     
    12     1.47e-06   7.19e-08     
    13     6.77e-07   1.03e-07     
    14     2.89e-07   9.82e-09     
    15     1.76e-07   2.18e-08     
    16     8.00e-08   7.75e-09     
 ------------------------------------------------------------------------------
                                   CCSD Lambda converged.

 Computing density matrices in double precision...
           Orbital response amplitudes will be solved using DIIS.
           Start     Size      MaxIter   EConv     LConv     
           3         7         100       1.00e-06  1.00e-06  
 ------------------------------------------------------------------------------
            Enorm      Ldiff       Comment
 ------------------------------------------------------------------------------
     1     1.06e-01   4.75e-03     
     2     1.45e-01   2.80e-02     
     3     2.25e-01   4.75e-02     
     4     2.20e-02   1.14e-01     Switched to DIIS steps.
     5     6.75e-03   2.32e-03     
     6     1.27e-03   7.08e-04     
     7     4.40e-04   4.78e-05     
     8     1.15e-04   4.49e-05     
     9     2.64e-05   1.12e-05     
    10     6.32e-06   2.26e-06     
    11     3.01e-06   4.10e-07     
    12     6.79e-07   9.96e-08     
 ------------------------------------------------------------------------------
                                   Orbital response converged.

 Computing density matrices... Done.
 CCSD calculation:   CPU 494.79 s  wall 94.80 s

 Transferring MO TPDM to AO TPDM
 Transferring g2_o1o1o1o1
 Transferring g2_o1o1o1v1
 Transferring g2_o1o1v1v1
 Transferring g2_o1v1o1v1
 Transferring g2_o1v1v1v1
 Transferring g2_v1v1v1v1
 Adding separable TPDM
 Computing TPDM gradient
 --------------------------------------------------------
 2e gradient
  Atom          X               Y               Z
 --------------------------------------------------------
    1        -26.030361        3.784915        0.000000  
    2          8.341469      -16.533444        0.000000  
    3         13.433804       13.814438        0.000000  
    4          4.255088       -1.065909       -0.000000  
 --------------------------------------------------------
 --------------------------------------------------------
 Final gradient
  Atom          X               Y               Z
 --------------------------------------------------------
    1        -26.030361        3.784915        0.000000  
    2          8.341469      -16.533444        0.000000  
    3         13.433804       13.814438        0.000000  
    4          4.255088       -1.065909       -0.000000  
 --------------------------------------------------------
 Analytic gradient from two-electron contribution:   CPU 112.05 s  wall 34.89 s

 Total ccman2 time:   CPU 630.47 s  wall 135.54 s


 --------------------------------------------------------------

                    Orbital Energies (a.u.)
 --------------------------------------------------------------

 Alpha MOs
 -- Occupied --
******* -65.172 -58.532 -58.530 -58.530 -15.731 -15.679  -9.851
 -7.466  -7.456  -7.455  -3.206  -3.201  -3.201  -3.189  -3.189
 -1.429  -1.041  -0.889  -0.716  -0.639  -0.592  -0.427  -0.419
 -0.410
 -- Virtual --
  0.041   0.052   0.073   0.096   0.115   0.115   0.145   0.162
  0.187   0.214   0.231   0.247   0.248   0.272   0.307   0.338
  0.549   0.566   0.569   0.590   0.669   0.760   0.765   0.784
  0.790   0.820   0.921   0.957   0.958   1.044   1.050   1.104
  1.135   1.316   1.441   1.465   1.645   1.914   2.079   2.151
  2.180   2.254   2.321   2.355   2.595   2.658   2.706   2.873
  3.046   3.095   3.299   3.450   4.119   4.244   4.359   4.441
  4.546   4.563   4.579   4.608   4.793   4.940   5.391   7.175
  8.204   8.215   8.305  36.620  37.092  49.452 293.883 293.893
294.0081028.385
 --------------------------------------------------------------

          Ground-State Mulliken Net Atomic Charges

     Atom                 Charge (a.u.)
  ----------------------------------------
      1 Br                   -0.073394
      2 N                     0.019019
      3 N                    -0.185817
      4 H                     0.240192
  ----------------------------------------
  Sum of atomic charges =    -0.000000

 -----------------------------------------------------------------
                    Cartesian Multipole Moments
 -----------------------------------------------------------------
    Charge (ESU x 10^10)
                -0.0000
    Dipole Moment (Debye)
         X      -2.2100      Y       0.2937      Z      -0.0000
       Tot       2.2295
    Quadrupole Moments (Debye-Ang)
        XX     -21.2697     XY      -1.5484     YY     -32.9352
        XZ      -0.0000     YZ       0.0000     ZZ     -30.2926
    Octopole Moments (Debye-Ang^2)
       XXX      -6.8940    XXY       1.4050    XYY       8.9537
       YYY      -0.5565    XXZ      -0.0000    XYZ      -0.0000
       YYZ      -0.0000    XZZ       4.4313    YZZ      -0.0666
       ZZZ      -0.0000
    Hexadecapole Moments (Debye-Ang^3)
      XXXX    -192.3975   XXXY      -9.6747   XXYY     -62.8696
      XYYY      -2.0115   YYYY     -56.5148   XXXZ      -0.0000
      XXYZ       0.0000   XYYZ       0.0000   YYYZ       0.0000
      XXZZ     -52.9758   XYZZ      -0.5886   YYZZ     -14.6226
      XZZZ       0.0000   YZZZ       0.0000   ZZZZ     -34.1929
 -----------------------------------------------------------------
 DrvMan completing analytic gradient of the correlated energy
 Correlated dipole moment
            1
    1  -0.8694870
    2   0.1155682
    3  -0.0000000
 Energy read as -2682.427528198
 Full Analytical Gradient: (in a.u., or Hartree/Bohr)
             1             2             3             4
    1    0.00011460    0.00051719   -0.00062186   -0.00000992
    2   -0.00009708    0.00104163   -0.00094368   -0.00000086
    3   -0.00000000    0.00000000   -0.00000000    0.00000000
 Gradient time:  CPU 1.43 s  wall 1.47 s
 ----------------------------------------------------------------
             Standard Nuclear Orientation (Angstroms)
    I     Atom           X                Y                Z
 ----------------------------------------------------------------
    1      Br      0.7112295741    -0.0314365436     0.0000000000
    2      N      -1.1922155667     0.5533416853    -0.0000000000
    3      N      -1.9497298104    -0.3989120628     0.0000000000
    4      H      -2.8994174548     0.0122716701    -0.0000000000
 ----------------------------------------------------------------
 Nuclear Repulsion Energy =   145.4601354442 hartrees
 There are       25 alpha and       25 beta electrons

                       Distance Matrix (Angstroms)
             Br(  1)   N (  2)   N (  3)
   N (  2)  1.991248
   N (  3)  2.686214  1.216805
   H (  4)  3.610912  1.790892  1.034881

 Requested basis set is 6-311++G(d,p)
 There are 36 shells and 99 basis functions
 A cutoff of  1.0D-14 yielded    636 shell pairs
 There are      4972 function pairs (      5501 Cartesian)
 Smallest overlap matrix eigenvalue = 2.34E-04
 Guess MOs from SCF MO coefficient file

 -----------------------------------------------------------------------
  General SCF calculation program by
  Eric Jon Sundstrom, Paul Horn, Yuezhi Mao, Dmitri Zuev, Alec White,
  David Stuck, Shaama M.S., Shane Yost, Joonho Lee, David Small,
  Daniel Levine, Susi Lehtola, Hugh Burton, Evgeny Epifanovsky
 -----------------------------------------------------------------------
 Hartree-Fock
 using 6 threads for integral computing
 -------------------------------------------------------
 OpenMP Integral computing Module                
 Release: version 2.0, May 2017, Q-Chem Inc. Pleasanton 
 -------------------------------------------------------
 A restricted SCF calculation will be
 performed using DIIS
 SCF converges when DIIS error is below 1.0e-08
 ---------------------------------------
  Cycle       Energy         DIIS error
 ---------------------------------------
    1   -2681.7893442712      4.78e-05  
    2   -2681.7893470011      1.32e-05  
    3   -2681.7893473258      7.24e-06  
    4   -2681.7893474123      2.29e-06  
    5   -2681.7893474293      1.29e-06  
    6   -2681.7893474353      4.91e-07  
    7   -2681.7893474368      2.38e-07  
    8   -2681.7893474369      5.77e-08  
    9   -2681.7893474369      1.59e-08  
   10   -2681.7893474370      3.63e-09  Convergence criterion met
 ---------------------------------------
 SCF time:   CPU 4.34s  wall 1.00s 
 SCF   energy in the final basis set =    -2681.7893474370
 Total energy in the final basis set =    -2681.7893474370


 ------------------------------------------------------------------------------

   CCMAN2: suite of methods based on coupled cluster
           and equation of motion theories.

   Components:
   * libvmm-1.3-trunk
     by Evgeny Epifanovsky, Ilya Kaliman.
   * libtensor-2.5-trunk
     by Evgeny Epifanovsky, Michael Wormit, Dmitry Zuev, Sam Manzer, 
        Ilya Kaliman.
   * libcc-2.5-trunk
     by Evgeny Epifanovsky, Arik Landau, Tomasz Kus, Kirill Khistyaev, 
        Dmitry Zuev, Prashant Manohar, Xintian Feng, Anna Krylov, 
        Matthew Goldey, Alec White, Thomas Jagau, Kaushik Nanda, 
        Anastasia Gunina, Alexander Kunitsa, Joonho Lee.

   CCMAN original authors:
   Anna I. Krylov, C. David Sherrill, Steven R. Gwaltney,
   Edward F. C. Byrd (2000)
   Sergey V. Levchenko, Lyudmila V. Slipchenko, Tao Wang,
   Ana-Maria C. Cristian (2003)
   Piotr A. Pieniazek, C. Melania Oana, Evgeny Epifanovsky (2007)
   Prashant Manohar (2009)

 ------------------------------------------------------------------------------


 Allocating and initializing 63808MB of RAM...
 Calculation will run on 6 cores.


 Alpha MOs, Restricted
 -- Occupied --                  
-490.04  -65.17  -58.53  -58.53  -58.53  -15.73  -15.68   -9.85
  1 A     2 A     3 A     4 A     5 A     6 A     7 A     8 A                  
 -7.465  -7.456  -7.455  -3.205  -3.201  -3.201  -3.189  -3.189
  9 A    10 A    11 A    12 A    13 A    14 A    15 A    16 A                  
 -1.430  -1.042  -0.889  -0.716  -0.639  -0.592  -0.427  -0.419
 17 A    18 A    19 A    20 A    21 A    22 A    23 A    24 A                  
 -0.410
 25 A                                                                          
 -- Virtual --                   
  0.041   0.052   0.073   0.096   0.115   0.115   0.145   0.162
 26 A    27 A    28 A    29 A    30 A    31 A    32 A    33 A                  
  0.187   0.214   0.231   0.247   0.248   0.272   0.307   0.338
 34 A    35 A    36 A    37 A    38 A    39 A    40 A    41 A                  
  0.549   0.566   0.569   0.591   0.670   0.760   0.765   0.784
 42 A    43 A    44 A    45 A    46 A    47 A    48 A    49 A                  
  0.790   0.820   0.921   0.957   0.958   1.045   1.050   1.105
 50 A    51 A    52 A    53 A    54 A    55 A    56 A    57 A                  
  1.135   1.316   1.442   1.465   1.646   1.915   2.079   2.151
 58 A    59 A    60 A    61 A    62 A    63 A    64 A    65 A                  
  2.181   2.255   2.321   2.356   2.595   2.658   2.707   2.873
 66 A    67 A    68 A    69 A    70 A    71 A    72 A    73 A                  
  3.048   3.096   3.301   3.451   4.119   4.245   4.360   4.444
 74 A    75 A    76 A    77 A    78 A    79 A    80 A    81 A                  
  4.546   4.563   4.579   4.609   4.793   4.941   5.390   7.175
 82 A    83 A    84 A    85 A    86 A    87 A    88 A    89 A                  
  8.204   8.215   8.305  36.620  37.098  49.452 293.883 293.893
 90 A    91 A    92 A    93 A    94 A    95 A    96 A    97 A                  
294.0081028.385
 98 A    99 A                                                                  

 Beta MOs, Restricted
 -- Occupied --                  
-490.04  -65.17  -58.53  -58.53  -58.53  -15.73  -15.68   -9.85
  1 A     2 A     3 A     4 A     5 A     6 A     7 A     8 A                  
 -7.465  -7.456  -7.455  -3.205  -3.201  -3.201  -3.189  -3.189
  9 A    10 A    11 A    12 A    13 A    14 A    15 A    16 A                  
 -1.430  -1.042  -0.889  -0.716  -0.639  -0.592  -0.427  -0.419
 17 A    18 A    19 A    20 A    21 A    22 A    23 A    24 A                  
 -0.410
 25 A                                                                          
 -- Virtual --                   
  0.041   0.052   0.073   0.096   0.115   0.115   0.145   0.162
 26 A    27 A    28 A    29 A    30 A    31 A    32 A    33 A                  
  0.187   0.214   0.231   0.247   0.248   0.272   0.307   0.338
 34 A    35 A    36 A    37 A    38 A    39 A    40 A    41 A                  
  0.549   0.566   0.569   0.591   0.670   0.760   0.765   0.784
 42 A    43 A    44 A    45 A    46 A    47 A    48 A    49 A                  
  0.790   0.820   0.921   0.957   0.958   1.045   1.050   1.105
 50 A    51 A    52 A    53 A    54 A    55 A    56 A    57 A                  
  1.135   1.316   1.442   1.465   1.646   1.915   2.079   2.151
 58 A    59 A    60 A    61 A    62 A    63 A    64 A    65 A                  
  2.181   2.255   2.321   2.356   2.595   2.658   2.707   2.873
 66 A    67 A    68 A    69 A    70 A    71 A    72 A    73 A                  
  3.048   3.096   3.301   3.451   4.119   4.245   4.360   4.444
 74 A    75 A    76 A    77 A    78 A    79 A    80 A    81 A                  
  4.546   4.563   4.579   4.609   4.793   4.941   5.390   7.175
 82 A    83 A    84 A    85 A    86 A    87 A    88 A    89 A                  
  8.204   8.215   8.305  36.620  37.098  49.452 293.883 293.893
 90 A    91 A    92 A    93 A    94 A    95 A    96 A    97 A                  
294.0081028.385
 98 A    99 A                                                                  

 Occupation and symmetry of molecular orbitals

 Point group: C1 (1 irreducible representation).

                           A     All 
 -------------------------------------
 All molecular orbitals:
  - Alpha                  99    99  
  - Beta                   99    99  
 -------------------------------------
 Alpha orbitals:
  - Frozen occupied        11    11  
  - Active occupied        14    14  
  - Active virtual         74    74  
  - Frozen virtual         0     0   
 -------------------------------------
 Beta orbitals:
  - Frozen occupied        11    11  
  - Active occupied        14    14  
  - Active virtual         74    74  
  - Frozen virtual         0     0   
 -------------------------------------

 Import integrals:   CPU 0.00 s  wall 0.00 s

 Import integrals:   CPU 15.79 s  wall 3.85 s

 MP2 amplitudes:   CPU 0.09 s  wall 0.06 s

Running a double precision version
           CCSD T amplitudes will be solved using DIIS.

           Start     Size      MaxIter   EConv     TConv     
           3         7         100       1.00e-07  1.00e-05  
 ------------------------------------------------------------------------------
           Energy (a.u.)   Ediff      Tdiff       Comment
 ------------------------------------------------------------------------------
         -2682.42325757                           
     1   -2682.40364579   1.96e-02   7.13e-01     
     2   -2682.42512822   2.15e-02   9.40e-02     
     3   -2682.42445212   6.76e-04   4.01e-02     
     4   -2682.42667181   2.22e-03   1.18e-02     Switched to DIIS steps.
     5   -2682.42745309   7.81e-04   1.10e-02     
     6   -2682.42749906   4.60e-05   2.15e-03     
     7   -2682.42751331   1.43e-05   1.35e-03     
     8   -2682.42752526   1.19e-05   5.96e-04     
     9   -2682.42752888   3.62e-06   3.71e-04     
    10   -2682.42752850   3.78e-07   8.42e-05     
    11   -2682.42752844   6.24e-08   3.75e-05     
    12   -2682.42752832   1.23e-07   1.44e-05     
    13   -2682.42752829   3.17e-08   4.04e-06     
 ------------------------------------------------------------------------------
         -2682.42752829                           CCSD T converged.

End of double precision
 SCF energy                 = -2681.78934744
 MP2 energy                 = -2682.42325757
 CCSD correlation energy     =    -0.63818085
 CCSD total energy           = -2682.42752829

 CCSD  T1^2 = 0.0109  T2^2 = 0.2159  Leading amplitudes:

 Amplitude    Orbitals with energies
 -0.0266       24 (A) A                  ->    28 (A) A                   
              -0.4191                          0.0733                     
 -0.0266       24 (A) B                  ->    28 (A) B                   
              -0.4191                          0.0733                     
 -0.0211       21 (A) A                  ->    27 (A) A                   
              -0.6394                          0.0522                     
 -0.0211       21 (A) B                  ->    27 (A) B                   
              -0.6394                          0.0522                     

 Amplitude    Orbitals with energies
 -0.0985       22 (A) A      22 (A) B    ->    28 (A) A      28 (A) B     
              -0.5923       -0.5923            0.0733        0.0733       
  0.0985       22 (A) A      22 (A) B    ->    28 (A) B      28 (A) A     
              -0.5923       -0.5923            0.0733        0.0733       
  0.0985       22 (A) B      22 (A) A    ->    28 (A) A      28 (A) B     
              -0.5923       -0.5923            0.0733        0.0733       
 -0.0985       22 (A) B      22 (A) A    ->    28 (A) B      28 (A) A     
              -0.5923       -0.5923            0.0733        0.0733       

 Computing CCSD intemediates for later calculations in double precision
 Finished.

Running a double precision version
           CCSD Lambda amplitudes will be solved using DIIS.
           Start     Size      MaxIter   EConv     LConv     
           3         7         100       1.00e-07  1.00e-05  
 ------------------------------------------------------------------------------
            Enorm      Ldiff       Comment
 ------------------------------------------------------------------------------
     1     4.71e-02   3.65e-02     
     2     1.08e-02   3.53e-03     
     3     4.59e-03   1.80e-03     
     4     2.88e-03   8.88e-04     Switched to DIIS steps.
     5     1.24e-03   6.23e-04     
     6     6.98e-04   2.31e-04     
     7     2.61e-04   8.64e-05     
     8     9.35e-05   1.14e-06     
     9     2.37e-05   5.61e-06     
    10     9.05e-06   1.36e-06     
    11     3.42e-06   2.80e-07     
    12     1.48e-06   6.96e-08     
    13     6.83e-07   1.03e-07     
    14     2.93e-07   9.66e-09     
    15     1.78e-07   2.17e-08     
    16     8.11e-08   7.65e-09     
 ------------------------------------------------------------------------------
                                   CCSD Lambda converged.

 Computing density matrices in double precision...
           Orbital response amplitudes will be solved using DIIS.
           Start     Size      MaxIter   EConv     LConv     
           3         7         100       1.00e-06  1.00e-06  
 ------------------------------------------------------------------------------
            Enorm      Ldiff       Comment
 ------------------------------------------------------------------------------
     1     1.06e-01   4.66e-03     
     2     1.44e-01   2.78e-02     
     3     2.24e-01   4.69e-02     
     4     2.18e-02   1.13e-01     Switched to DIIS steps.
     5     6.71e-03   2.26e-03     
     6     1.27e-03   7.05e-04     
     7     4.39e-04   4.93e-05     
     8     1.14e-04   4.49e-05     
     9     2.61e-05   1.12e-05     
    10     6.23e-06   2.27e-06     
    11     2.96e-06   4.09e-07     
    12     6.71e-07   1.01e-07     
 ------------------------------------------------------------------------------
                                   Orbital response converged.

 Computing density matrices... Done.
 CCSD calculation:   CPU 493.58 s  wall 94.69 s

 Transferring MO TPDM to AO TPDM
 Transferring g2_o1o1o1o1
 Transferring g2_o1o1o1v1
 Transferring g2_o1o1v1v1
 Transferring g2_o1v1o1v1
 Transferring g2_o1v1v1v1
 Transferring g2_v1v1v1v1
 Adding separable TPDM
 Computing TPDM gradient
 --------------------------------------------------------
 2e gradient
  Atom          X               Y               Z
 --------------------------------------------------------
    1        -26.036979        3.763754       -0.000000  
    2          8.320370      -16.521519        0.000000  
    3         13.459445       13.824626        0.000000  
    4          4.257164       -1.066861       -0.000000  
 --------------------------------------------------------
 --------------------------------------------------------
 Final gradient
  Atom          X               Y               Z
 --------------------------------------------------------
    1        -26.036979        3.763754       -0.000000  
    2          8.320370      -16.521519        0.000000  
    3         13.459445       13.824626        0.000000  
    4          4.257164       -1.066861       -0.000000  
 --------------------------------------------------------
 Analytic gradient from two-electron contribution:   CPU 113.31 s  wall 33.36 s

 Total ccman2 time:   CPU 629.37 s  wall 134.26 s


 --------------------------------------------------------------

                    Orbital Energies (a.u.)
 --------------------------------------------------------------

 Alpha MOs
 -- Occupied --
******* -65.172 -58.532 -58.530 -58.530 -15.730 -15.679  -9.851
 -7.465  -7.456  -7.455  -3.205  -3.201  -3.201  -3.189  -3.189
 -1.430  -1.042  -0.889  -0.716  -0.639  -0.592  -0.427  -0.419
 -0.410
 -- Virtual --
  0.041   0.052   0.073   0.096   0.115   0.115   0.145   0.162
  0.187   0.214   0.231   0.247   0.248   0.272   0.307   0.338
  0.549   0.566   0.569   0.591   0.670   0.760   0.765   0.784
  0.790   0.820   0.921   0.957   0.958   1.045   1.050   1.105
  1.135   1.316   1.442   1.465   1.646   1.915   2.079   2.151
  2.181   2.255   2.321   2.356   2.595   2.658   2.707   2.873
  3.048   3.096   3.301   3.451   4.119   4.245   4.360   4.444
  4.546   4.563   4.579   4.609   4.793   4.941   5.390   7.175
  8.204   8.215   8.305  36.620  37.098  49.452 293.883 293.893
294.0081028.385
 --------------------------------------------------------------

          Ground-State Mulliken Net Atomic Charges

     Atom                 Charge (a.u.)
  ----------------------------------------
      1 Br                   -0.073663
      2 N                     0.019050
      3 N                    -0.185803
      4 H                     0.240416
  ----------------------------------------
  Sum of atomic charges =     0.000000

 -----------------------------------------------------------------
                    Cartesian Multipole Moments
 -----------------------------------------------------------------
    Charge (ESU x 10^10)
                -0.0000
    Dipole Moment (Debye)
         X      -2.2152      Y       0.2943      Z      -0.0000
       Tot       2.2347
    Quadrupole Moments (Debye-Ang)
        XX     -21.2617     XY      -1.5455     YY     -32.9351
        XZ      -0.0000     YZ       0.0000     ZZ     -30.2891
    Octopole Moments (Debye-Ang^2)
       XXX      -6.9295    XXY       1.4289    XYY       8.9456
       YYY      -0.5154    XXZ      -0.0000    XYZ      -0.0000
       YYZ      -0.0000    XZZ       4.4229    YZZ      -0.0550
       ZZZ      -0.0000
    Hexadecapole Moments (Debye-Ang^3)
      XXXX    -192.2992   XXXY      -9.7168   XXYY     -62.8575
      XYYY      -2.0560   YYYY     -56.4417   XXXZ      -0.0000
      XXYZ       0.0000   XYYZ       0.0000   YYYZ       0.0000
      XXZZ     -52.9630   XYZZ      -0.6004   YYZZ     -14.6109
      XZZZ       0.0000   YZZZ       0.0000   ZZZZ     -34.1885
 -----------------------------------------------------------------
 DrvMan completing analytic gradient of the correlated energy
 Correlated dipole moment
            1
    1  -0.8715329
    2   0.1157827
    3  -0.0000000
 Energy read as -2682.427528287
 Full Analytical Gradient: (in a.u., or Hartree/Bohr)
             1             2             3             4
    1   -0.00011219   -0.00046267    0.00058884   -0.00001398
    2    0.00010084   -0.00099932    0.00089968   -0.00000120
    3   -0.00000000    0.00000000   -0.00000000    0.00000000
 Gradient time:  CPU 1.39 s  wall 1.43 s
 ----------------------------------------------------------------
             Standard Nuclear Orientation (Angstroms)
    I     Atom           X                Y                Z
 ----------------------------------------------------------------
    1      Br      0.7112295741    -0.0314365436     0.0000000000
    2      N      -1.1922155667     0.5543416853     0.0010000000
    3      N      -1.9497298104    -0.3989120628     0.0000000000
    4      H      -2.8994174548     0.0122716701    -0.0000000000
 ----------------------------------------------------------------
 Nuclear Repulsion Energy =   145.4364628102 hartrees
 There are       25 alpha and       25 beta electrons

                       Distance Matrix (Angstroms)
             Br(  1)   N (  2)   N (  3)
   N (  2)  1.991542
   N (  3)  2.686214  1.217588
   H (  4)  3.610912  1.791195  1.034881

 Requested basis set is 6-311++G(d,p)
 There are 36 shells and 99 basis functions
 A cutoff of  1.0D-14 yielded    636 shell pairs
 There are      4972 function pairs (      5501 Cartesian)
 Smallest overlap matrix eigenvalue = 2.35E-04
 Guess MOs from SCF MO coefficient file

 -----------------------------------------------------------------------
  General SCF calculation program by
  Eric Jon Sundstrom, Paul Horn, Yuezhi Mao, Dmitri Zuev, Alec White,
  David Stuck, Shaama M.S., Shane Yost, Joonho Lee, David Small,
  Daniel Levine, Susi Lehtola, Hugh Burton, Evgeny Epifanovsky
 -----------------------------------------------------------------------
 Hartree-Fock
 using 6 threads for integral computing
 -------------------------------------------------------
 OpenMP Integral computing Module                
 Release: version 2.0, May 2017, Q-Chem Inc. Pleasanton 
 -------------------------------------------------------
 A restricted SCF calculation will be
 performed using DIIS
 SCF converges when DIIS error is below 1.0e-08
 ---------------------------------------
  Cycle       Energy         DIIS error
 ---------------------------------------
    1   -2681.7892462802      2.99e-05  
    2   -2681.7892475686      8.56e-06  
    3   -2681.7892477530      4.66e-06  
    4   -2681.7892478009      1.89e-06  
    5   -2681.7892478171      1.16e-06  
    6   -2681.7892478241      5.40e-07  
    7   -2681.7892478265      2.34e-07  
    8   -2681.7892478268      1.07e-07  
    9   -2681.7892478268      4.86e-08  
   10   -2681.7892478269      1.44e-08  
   11   -2681.7892478268      3.15e-09  Convergence criterion met
 ---------------------------------------
 SCF time:   CPU 4.75s  wall 1.00s 
 SCF   energy in the final basis set =    -2681.7892478268
 Total energy in the final basis set =    -2681.7892478268


 ------------------------------------------------------------------------------

   CCMAN2: suite of methods based on coupled cluster
           and equation of motion theories.

   Components:
   * libvmm-1.3-trunk
     by Evgeny Epifanovsky, Ilya Kaliman.
   * libtensor-2.5-trunk
     by Evgeny Epifanovsky, Michael Wormit, Dmitry Zuev, Sam Manzer, 
        Ilya Kaliman.
   * libcc-2.5-trunk
     by Evgeny Epifanovsky, Arik Landau, Tomasz Kus, Kirill Khistyaev, 
        Dmitry Zuev, Prashant Manohar, Xintian Feng, Anna Krylov, 
        Matthew Goldey, Alec White, Thomas Jagau, Kaushik Nanda, 
        Anastasia Gunina, Alexander Kunitsa, Joonho Lee.

   CCMAN original authors:
   Anna I. Krylov, C. David Sherrill, Steven R. Gwaltney,
   Edward F. C. Byrd (2000)
   Sergey V. Levchenko, Lyudmila V. Slipchenko, Tao Wang,
   Ana-Maria C. Cristian (2003)
   Piotr A. Pieniazek, C. Melania Oana, Evgeny Epifanovsky (2007)
   Prashant Manohar (2009)

 ------------------------------------------------------------------------------


 Allocating and initializing 63808MB of RAM...
 Calculation will run on 6 cores.


 Alpha MOs, Restricted
 -- Occupied --                  
-490.04  -65.17  -58.53  -58.53  -58.53  -15.73  -15.68   -9.85
  1 A     2 A     3 A     4 A     5 A     6 A     7 A     8 A                  
 -7.466  -7.456  -7.455  -3.205  -3.201  -3.201  -3.189  -3.189
  9 A    10 A    11 A    12 A    13 A    14 A    15 A    16 A                  
 -1.430  -1.042  -0.889  -0.716  -0.639  -0.592  -0.427  -0.419
 17 A    18 A    19 A    20 A    21 A    22 A    23 A    24 A                  
 -0.410
 25 A                                                                          
 -- Virtual --                   
  0.041   0.052   0.073   0.096   0.115   0.115   0.145   0.162
 26 A    27 A    28 A    29 A    30 A    31 A    32 A    33 A                  
  0.187   0.214   0.231   0.247   0.248   0.272   0.307   0.338
 34 A    35 A    36 A    37 A    38 A    39 A    40 A    41 A                  
  0.549   0.566   0.569   0.590   0.669   0.760   0.765   0.784
 42 A    43 A    44 A    45 A    46 A    47 A    48 A    49 A                  
  0.790   0.820   0.921   0.957   0.958   1.044   1.050   1.104
 50 A    51 A    52 A    53 A    54 A    55 A    56 A    57 A                  
  1.135   1.316   1.442   1.465   1.645   1.914   2.079   2.151
 58 A    59 A    60 A    61 A    62 A    63 A    64 A    65 A                  
  2.180   2.254   2.321   2.355   2.595   2.658   2.707   2.873
 66 A    67 A    68 A    69 A    70 A    71 A    72 A    73 A                  
  3.047   3.096   3.300   3.450   4.119   4.244   4.360   4.443
 74 A    75 A    76 A    77 A    78 A    79 A    80 A    81 A                  
  4.546   4.563   4.579   4.609   4.793   4.940   5.391   7.175
 82 A    83 A    84 A    85 A    86 A    87 A    88 A    89 A                  
  8.204   8.215   8.305  36.620  37.095  49.452 293.883 293.893
 90 A    91 A    92 A    93 A    94 A    95 A    96 A    97 A                  
294.0081028.385
 98 A    99 A                                                                  

 Beta MOs, Restricted
 -- Occupied --                  
-490.04  -65.17  -58.53  -58.53  -58.53  -15.73  -15.68   -9.85
  1 A     2 A     3 A     4 A     5 A     6 A     7 A     8 A                  
 -7.466  -7.456  -7.455  -3.205  -3.201  -3.201  -3.189  -3.189
  9 A    10 A    11 A    12 A    13 A    14 A    15 A    16 A                  
 -1.430  -1.042  -0.889  -0.716  -0.639  -0.592  -0.427  -0.419
 17 A    18 A    19 A    20 A    21 A    22 A    23 A    24 A                  
 -0.410
 25 A                                                                          
 -- Virtual --                   
  0.041   0.052   0.073   0.096   0.115   0.115   0.145   0.162
 26 A    27 A    28 A    29 A    30 A    31 A    32 A    33 A                  
  0.187   0.214   0.231   0.247   0.248   0.272   0.307   0.338
 34 A    35 A    36 A    37 A    38 A    39 A    40 A    41 A                  
  0.549   0.566   0.569   0.590   0.669   0.760   0.765   0.784
 42 A    43 A    44 A    45 A    46 A    47 A    48 A    49 A                  
  0.790   0.820   0.921   0.957   0.958   1.044   1.050   1.104
 50 A    51 A    52 A    53 A    54 A    55 A    56 A    57 A                  
  1.135   1.316   1.442   1.465   1.645   1.914   2.079   2.151
 58 A    59 A    60 A    61 A    62 A    63 A    64 A    65 A                  
  2.180   2.254   2.321   2.355   2.595   2.658   2.707   2.873
 66 A    67 A    68 A    69 A    70 A    71 A    72 A    73 A                  
  3.047   3.096   3.300   3.450   4.119   4.244   4.360   4.443
 74 A    75 A    76 A    77 A    78 A    79 A    80 A    81 A                  
  4.546   4.563   4.579   4.609   4.793   4.940   5.391   7.175
 82 A    83 A    84 A    85 A    86 A    87 A    88 A    89 A                  
  8.204   8.215   8.305  36.620  37.095  49.452 293.883 293.893
 90 A    91 A    92 A    93 A    94 A    95 A    96 A    97 A                  
294.0081028.385
 98 A    99 A                                                                  

 Occupation and symmetry of molecular orbitals

 Point group: C1 (1 irreducible representation).

                           A     All 
 -------------------------------------
 All molecular orbitals:
  - Alpha                  99    99  
  - Beta                   99    99  
 -------------------------------------
 Alpha orbitals:
  - Frozen occupied        11    11  
  - Active occupied        14    14  
  - Active virtual         74    74  
  - Frozen virtual         0     0   
 -------------------------------------
 Beta orbitals:
  - Frozen occupied        11    11  
  - Active occupied        14    14  
  - Active virtual         74    74  
  - Frozen virtual         0     0   
 -------------------------------------

 Import integrals:   CPU 0.00 s  wall 0.00 s

 Import integrals:   CPU 18.77 s  wall 4.43 s

 MP2 amplitudes:   CPU 0.08 s  wall 0.06 s

Running a double precision version
           CCSD T amplitudes will be solved using DIIS.

           Start     Size      MaxIter   EConv     TConv     
           3         7         100       1.00e-07  1.00e-05  
 ------------------------------------------------------------------------------
           Energy (a.u.)   Ediff      Tdiff       Comment
 ------------------------------------------------------------------------------
         -2682.42327624                           
     1   -2682.40361788   1.97e-02   7.13e-01     
     2   -2682.42512982   2.15e-02   9.41e-02     
     3   -2682.42444723   6.83e-04   4.01e-02     
     4   -2682.42667118   2.22e-03   1.18e-02     Switched to DIIS steps.
     5   -2682.42745385   7.83e-04   1.10e-02     
     6   -2682.42749994   4.61e-05   2.16e-03     
     7   -2682.42751419   1.42e-05   1.35e-03     
     8   -2682.42752614   1.20e-05   5.96e-04     
     9   -2682.42752979   3.64e-06   3.71e-04     
    10   -2682.42752941   3.80e-07   8.44e-05     
    11   -2682.42752934   6.15e-08   3.76e-05     
    12   -2682.42752922   1.23e-07   1.45e-05     
    13   -2682.42752919   3.17e-08   4.05e-06     
 ------------------------------------------------------------------------------
         -2682.42752919                           CCSD T converged.

End of double precision
 SCF energy                 = -2681.78924783
 MP2 energy                 = -2682.42327624
 CCSD correlation energy     =    -0.63828136
 CCSD total energy           = -2682.42752919

 CCSD  T1^2 = 0.0109  T2^2 = 0.2160  Leading amplitudes:

 Amplitude    Orbitals with energies
 -0.0266       24 (A) A                  ->    28 (A) A                   
              -0.4191                          0.0731                     
 -0.0266       24 (A) B                  ->    28 (A) B                   
              -0.4191                          0.0731                     
 -0.0211       21 (A) A                  ->    27 (A) A                   
              -0.6392                          0.0521                     
 -0.0211       21 (A) B                  ->    27 (A) B                   
              -0.6392                          0.0521                     

 Amplitude    Orbitals with energies
 -0.0987       22 (A) A      22 (A) B    ->    28 (A) A      28 (A) B     
              -0.5920       -0.5920            0.0731        0.0731       
  0.0987       22 (A) A      22 (A) B    ->    28 (A) B      28 (A) A     
              -0.5920       -0.5920            0.0731        0.0731       
  0.0987       22 (A) B      22 (A) A    ->    28 (A) A      28 (A) B     
              -0.5920       -0.5920            0.0731        0.0731       
 -0.0987       22 (A) B      22 (A) A    ->    28 (A) B      28 (A) A     
              -0.5920       -0.5920            0.0731        0.0731       

 Computing CCSD intemediates for later calculations in double precision
 Finished.

Running a double precision version
           CCSD Lambda amplitudes will be solved using DIIS.
           Start     Size      MaxIter   EConv     LConv     
           3         7         100       1.00e-07  1.00e-05  
 ------------------------------------------------------------------------------
            Enorm      Ldiff       Comment
 ------------------------------------------------------------------------------
     1     4.71e-02   3.65e-02     
     2     1.08e-02   3.53e-03     
     3     4.59e-03   1.81e-03     
     4     2.89e-03   8.89e-04     Switched to DIIS steps.
     5     1.24e-03   6.23e-04     
     6     6.99e-04   2.31e-04     
     7     2.61e-04   8.66e-05     
     8     9.38e-05   1.16e-06     
     9     2.38e-05   5.63e-06     
    10     9.06e-06   1.37e-06     
    11     3.42e-06   2.82e-07     
    12     1.48e-06   7.08e-08     
    13     6.80e-07   1.03e-07     
    14     2.91e-07   9.74e-09     
    15     1.77e-07   2.18e-08     
    16     8.08e-08   7.70e-09     
 ------------------------------------------------------------------------------
                                   CCSD Lambda converged.

 Computing density matrices in double precision...
           Orbital response amplitudes will be solved using DIIS.
           Start     Size      MaxIter   EConv     LConv     
           3         7         100       1.00e-06  1.00e-06  
 ------------------------------------------------------------------------------
            Enorm      Ldiff       Comment
 ------------------------------------------------------------------------------
     1     1.06e-01   4.71e-03     
     2     1.44e-01   2.79e-02     
     3     2.24e-01   4.72e-02     
     4     2.19e-02   1.14e-01     Switched to DIIS steps.
     5     6.73e-03   2.29e-03     
     6     1.27e-03   7.06e-04     
     7     4.40e-04   4.85e-05     
     8     1.15e-04   4.49e-05     
     9     2.62e-05   1.12e-05     
    10     6.27e-06   2.27e-06     
    11     2.99e-06   4.10e-07     
    12     6.75e-07   1.00e-07     
 ------------------------------------------------------------------------------
                                   Orbital response converged.

 Computing density matrices... Done.
 CCSD calculation:   CPU 494.59 s  wall 94.63 s

 Transferring MO TPDM to AO TPDM
 Transferring g2_o1o1o1o1
 Transferring g2_o1o1o1v1
 Transferring g2_o1o1v1v1
 Transferring g2_o1v1o1v1
 Transferring g2_o1v1v1v1
 Transferring g2_v1v1v1v1
 Adding separable TPDM
 Computing TPDM gradient
 --------------------------------------------------------
 2e gradient
  Atom          X               Y               Z
 --------------------------------------------------------
    1        -26.033678        3.774342        0.009102  
    2          8.330936      -16.527497       -0.021366  
    3         13.446614       13.819540        0.010940  
    4          4.256128       -1.066384        0.001323  
 --------------------------------------------------------
 --------------------------------------------------------
 Final gradient
  Atom          X               Y               Z
 --------------------------------------------------------
    1        -26.033678        3.774342        0.009102  
    2          8.330936      -16.527497       -0.021366  
    3         13.446614       13.819540        0.010940  
    4          4.256128       -1.066384        0.001323  
 --------------------------------------------------------
 Analytic gradient from two-electron contribution:   CPU 104.40 s  wall 31.16 s

 Total ccman2 time:   CPU 623.92 s  wall 132.48 s


 --------------------------------------------------------------

                    Orbital Energies (a.u.)
 --------------------------------------------------------------

 Alpha MOs
 -- Occupied --
******* -65.172 -58.532 -58.530 -58.530 -15.730 -15.679  -9.851
 -7.466  -7.456  -7.455  -3.205  -3.201  -3.201  -3.189  -3.189
 -1.430  -1.042  -0.889  -0.716  -0.639  -0.592  -0.427  -0.419
 -0.410
 -- Virtual --
  0.041   0.052   0.073   0.096   0.115   0.115   0.145   0.162
  0.187   0.214   0.231   0.247   0.248   0.272   0.307   0.338
  0.549   0.566   0.569   0.590   0.669   0.760   0.765   0.784
  0.790   0.820   0.921   0.957   0.958   1.044   1.050   1.104
  1.135   1.316   1.442   1.465   1.645   1.914   2.079   2.151
  2.180   2.254   2.321   2.355   2.595   2.658   2.707   2.873
  3.047   3.096   3.300   3.450   4.119   4.244   4.360   4.443
  4.546   4.563   4.579   4.609   4.793   4.940   5.391   7.175
  8.204   8.215   8.305  36.620  37.095  49.452 293.883 293.893
294.0081028.385
 --------------------------------------------------------------

          Ground-State Mulliken Net Atomic Charges

     Atom                 Charge (a.u.)
  ----------------------------------------
      1 Br                   -0.073528
      2 N                     0.019035
      3 N                    -0.185810
      4 H                     0.240304
  ----------------------------------------
  Sum of atomic charges =    -0.000000

 -----------------------------------------------------------------
                    Cartesian Multipole Moments
 -----------------------------------------------------------------
    Charge (ESU x 10^10)
                -0.0000
    Dipole Moment (Debye)
         X      -2.2126      Y       0.2940      Z      -0.0001
       Tot       2.2321
    Quadrupole Moments (Debye-Ang)
        XX     -21.2657     XY      -1.5470     YY     -32.9351
        XZ      -0.0013     YZ      -0.0025     ZZ     -30.2908
    Octopole Moments (Debye-Ang^2)
       XXX      -6.9117    XXY       1.4170    XYY       8.9497
       YYY      -0.5360    XXZ      -0.0073    XYZ       0.0045
       YYZ      -0.0066    XZZ       4.4271    YZZ      -0.0608
       ZZZ      -0.0154
    Hexadecapole Moments (Debye-Ang^3)
      XXXX    -192.3483   XXXY      -9.6957   XXYY     -62.8635
      XYYY      -2.0337   YYYY     -56.4782   XXXZ       0.0136
      XXYZ      -0.0093   XYYZ       0.0073   YYYZ      -0.0139
      XXZZ     -52.9694   XYZZ      -0.5945   YYZZ     -14.6167
      XZZZ       0.0173   YZZZ      -0.0107   ZZZZ     -34.1907
 -----------------------------------------------------------------
 DrvMan completing analytic gradient of the correlated energy
 Correlated dipole moment
            1
    1  -0.8705076
    2   0.1156756
    3  -0.0000450
 Energy read as -2682.427529189
 Full Analytical Gradient: (in a.u., or Hartree/Bohr)
             1             2             3             4
    1    0.00000147    0.00002949   -0.00001897   -0.00001199
    2    0.00000180    0.00002368   -0.00002444   -0.00000105
    3   -0.00001712    0.00002032    0.00002855   -0.00003176
 Gradient time:  CPU 1.38 s  wall 1.42 s
 ----------------------------------------------------------------
             Standard Nuclear Orientation (Angstroms)
    I     Atom           X                Y                Z
 ----------------------------------------------------------------
    1      Br      0.7112295741    -0.0314365436     0.0000000000
    2      N      -1.1922155667     0.5543416853    -0.0000000000
    3      N      -1.9487298104    -0.3989120628     0.0000000000
    4      H      -2.8994174548     0.0122716701    -0.0000000000
 ----------------------------------------------------------------
 Nuclear Repulsion Energy =   145.4619946878 hartrees
 There are       25 alpha and       25 beta electrons

                       Distance Matrix (Angstroms)
             Br(  1)   N (  2)   N (  3)
   N (  2)  1.991542
   N (  3)  2.685223  1.216966
   H (  4)  3.610912  1.791195  1.035799

 Requested basis set is 6-311++G(d,p)
 There are 36 shells and 99 basis functions
 A cutoff of  1.0D-14 yielded    636 shell pairs
 There are      4972 function pairs (      5501 Cartesian)
 Smallest overlap matrix eigenvalue = 2.34E-04
 Guess MOs from SCF MO coefficient file

 -----------------------------------------------------------------------
  General SCF calculation program by
  Eric Jon Sundstrom, Paul Horn, Yuezhi Mao, Dmitri Zuev, Alec White,
  David Stuck, Shaama M.S., Shane Yost, Joonho Lee, David Small,
  Daniel Levine, Susi Lehtola, Hugh Burton, Evgeny Epifanovsky
 -----------------------------------------------------------------------
 Hartree-Fock
 using 6 threads for integral computing
 -------------------------------------------------------
 OpenMP Integral computing Module                
 Release: version 2.0, May 2017, Q-Chem Inc. Pleasanton 
 -------------------------------------------------------
 A restricted SCF calculation will be
 performed using DIIS
 SCF converges when DIIS error is below 1.0e-08
 ---------------------------------------
  Cycle       Energy         DIIS error
 ---------------------------------------
    1   -2681.7892921465      3.09e-05  
    2   -2681.7892934924      8.68e-06  
    3   -2681.7892936600      5.40e-06  
    4   -2681.7892937061      1.91e-06  
    5   -2681.7892937230      9.60e-07  
    6   -2681.7892937295      4.77e-07  
    7   -2681.7892937313      1.71e-07  
    8   -2681.7892937316      7.40e-08  
    9   -2681.7892937316      4.20e-08  
   10   -2681.7892937316      1.42e-08  
   11   -2681.7892937316      3.37e-09  Convergence criterion met
 ---------------------------------------
 SCF time:   CPU 4.74s  wall 1.00s 
 SCF   energy in the final basis set =    -2681.7892937316
 Total energy in the final basis set =    -2681.7892937316


 ------------------------------------------------------------------------------

   CCMAN2: suite of methods based on coupled cluster
           and equation of motion theories.

   Components:
   * libvmm-1.3-trunk
     by Evgeny Epifanovsky, Ilya Kaliman.
   * libtensor-2.5-trunk
     by Evgeny Epifanovsky, Michael Wormit, Dmitry Zuev, Sam Manzer, 
        Ilya Kaliman.
   * libcc-2.5-trunk
     by Evgeny Epifanovsky, Arik Landau, Tomasz Kus, Kirill Khistyaev, 
        Dmitry Zuev, Prashant Manohar, Xintian Feng, Anna Krylov, 
        Matthew Goldey, Alec White, Thomas Jagau, Kaushik Nanda, 
        Anastasia Gunina, Alexander Kunitsa, Joonho Lee.

   CCMAN original authors:
   Anna I. Krylov, C. David Sherrill, Steven R. Gwaltney,
   Edward F. C. Byrd (2000)
   Sergey V. Levchenko, Lyudmila V. Slipchenko, Tao Wang,
   Ana-Maria C. Cristian (2003)
   Piotr A. Pieniazek, C. Melania Oana, Evgeny Epifanovsky (2007)
   Prashant Manohar (2009)

 ------------------------------------------------------------------------------


 Allocating and initializing 63808MB of RAM...
 Calculation will run on 6 cores.


 Alpha MOs, Restricted
 -- Occupied --                  
-490.04  -65.17  -58.53  -58.53  -58.53  -15.73  -15.68   -9.85
  1 A     2 A     3 A     4 A     5 A     6 A     7 A     8 A                  
 -7.465  -7.455  -7.455  -3.205  -3.201  -3.201  -3.189  -3.189
  9 A    10 A    11 A    12 A    13 A    14 A    15 A    16 A                  
 -1.430  -1.041  -0.889  -0.716  -0.639  -0.592  -0.427  -0.419
 17 A    18 A    19 A    20 A    21 A    22 A    23 A    24 A                  
 -0.410
 25 A                                                                          
 -- Virtual --                   
  0.041   0.052   0.073   0.096   0.115   0.115   0.145   0.162
 26 A    27 A    28 A    29 A    30 A    31 A    32 A    33 A                  
  0.187   0.214   0.231   0.247   0.248   0.272   0.307   0.338
 34 A    35 A    36 A    37 A    38 A    39 A    40 A    41 A                  
  0.549   0.566   0.569   0.591   0.669   0.760   0.765   0.784
 42 A    43 A    44 A    45 A    46 A    47 A    48 A    49 A                  
  0.790   0.820   0.921   0.957   0.958   1.044   1.050   1.104
 50 A    51 A    52 A    53 A    54 A    55 A    56 A    57 A                  
  1.135   1.316   1.442   1.465   1.645   1.915   2.078   2.151
 58 A    59 A    60 A    61 A    62 A    63 A    64 A    65 A                  
  2.180   2.254   2.321   2.355   2.595   2.657   2.707   2.873
 66 A    67 A    68 A    69 A    70 A    71 A    72 A    73 A                  
  3.047   3.096   3.300   3.450   4.119   4.244   4.360   4.444
 74 A    75 A    76 A    77 A    78 A    79 A    80 A    81 A                  
  4.546   4.563   4.579   4.609   4.792   4.941   5.389   7.175
 82 A    83 A    84 A    85 A    86 A    87 A    88 A    89 A                  
  8.204   8.215   8.305  36.619  37.097  49.452 293.883 293.893
 90 A    91 A    92 A    93 A    94 A    95 A    96 A    97 A                  
294.0081028.385
 98 A    99 A                                                                  

 Beta MOs, Restricted
 -- Occupied --                  
-490.04  -65.17  -58.53  -58.53  -58.53  -15.73  -15.68   -9.85
  1 A     2 A     3 A     4 A     5 A     6 A     7 A     8 A                  
 -7.465  -7.455  -7.455  -3.205  -3.201  -3.201  -3.189  -3.189
  9 A    10 A    11 A    12 A    13 A    14 A    15 A    16 A                  
 -1.430  -1.041  -0.889  -0.716  -0.639  -0.592  -0.427  -0.419
 17 A    18 A    19 A    20 A    21 A    22 A    23 A    24 A                  
 -0.410
 25 A                                                                          
 -- Virtual --                   
  0.041   0.052   0.073   0.096   0.115   0.115   0.145   0.162
 26 A    27 A    28 A    29 A    30 A    31 A    32 A    33 A                  
  0.187   0.214   0.231   0.247   0.248   0.272   0.307   0.338
 34 A    35 A    36 A    37 A    38 A    39 A    40 A    41 A                  
  0.549   0.566   0.569   0.591   0.669   0.760   0.765   0.784
 42 A    43 A    44 A    45 A    46 A    47 A    48 A    49 A                  
  0.790   0.820   0.921   0.957   0.958   1.044   1.050   1.104
 50 A    51 A    52 A    53 A    54 A    55 A    56 A    57 A                  
  1.135   1.316   1.442   1.465   1.645   1.915   2.078   2.151
 58 A    59 A    60 A    61 A    62 A    63 A    64 A    65 A                  
  2.180   2.254   2.321   2.355   2.595   2.657   2.707   2.873
 66 A    67 A    68 A    69 A    70 A    71 A    72 A    73 A                  
  3.047   3.096   3.300   3.450   4.119   4.244   4.360   4.444
 74 A    75 A    76 A    77 A    78 A    79 A    80 A    81 A                  
  4.546   4.563   4.579   4.609   4.792   4.941   5.389   7.175
 82 A    83 A    84 A    85 A    86 A    87 A    88 A    89 A                  
  8.204   8.215   8.305  36.619  37.097  49.452 293.883 293.893
 90 A    91 A    92 A    93 A    94 A    95 A    96 A    97 A                  
294.0081028.385
 98 A    99 A                                                                  

 Occupation and symmetry of molecular orbitals

 Point group: C1 (1 irreducible representation).

                           A     All 
 -------------------------------------
 All molecular orbitals:
  - Alpha                  99    99  
  - Beta                   99    99  
 -------------------------------------
 Alpha orbitals:
  - Frozen occupied        11    11  
  - Active occupied        14    14  
  - Active virtual         74    74  
  - Frozen virtual         0     0   
 -------------------------------------
 Beta orbitals:
  - Frozen occupied        11    11  
  - Active occupied        14    14  
  - Active virtual         74    74  
  - Frozen virtual         0     0   
 -------------------------------------

 Import integrals:   CPU 0.00 s  wall 0.00 s

 Import integrals:   CPU 17.72 s  wall 4.69 s

 MP2 amplitudes:   CPU 0.06 s  wall 0.04 s

Running a double precision version
           CCSD T amplitudes will be solved using DIIS.

           Start     Size      MaxIter   EConv     TConv     
           3         7         100       1.00e-07  1.00e-05  
 ------------------------------------------------------------------------------
           Energy (a.u.)   Ediff      Tdiff       Comment
 ------------------------------------------------------------------------------
         -2682.42326395                           
     1   -2682.40363443   1.96e-02   7.13e-01     
     2   -2682.42512761   2.15e-02   9.40e-02     
     3   -2682.42445018   6.77e-04   4.01e-02     
     4   -2682.42667155   2.22e-03   1.18e-02     Switched to DIIS steps.
     5   -2682.42745295   7.81e-04   1.10e-02     
     6   -2682.42749888   4.59e-05   2.15e-03     
     7   -2682.42751308   1.42e-05   1.35e-03     
     8   -2682.42752499   1.19e-05   5.95e-04     
     9   -2682.42752861   3.62e-06   3.71e-04     
    10   -2682.42752823   3.77e-07   8.42e-05     
    11   -2682.42752817   6.30e-08   3.75e-05     
    12   -2682.42752805   1.23e-07   1.44e-05     
    13   -2682.42752802   3.18e-08   4.04e-06     
 ------------------------------------------------------------------------------
         -2682.42752802                           CCSD T converged.

End of double precision
 SCF energy                 = -2681.78929373
 MP2 energy                 = -2682.42326395
 CCSD correlation energy     =    -0.63823428
 CCSD total energy           = -2682.42752802

 CCSD  T1^2 = 0.0108  T2^2 = 0.2160  Leading amplitudes:

 Amplitude    Orbitals with energies
 -0.0266       24 (A) A                  ->    28 (A) A                   
              -0.4191                          0.0732                     
 -0.0266       24 (A) B                  ->    28 (A) B                   
              -0.4191                          0.0732                     
 -0.0211       21 (A) A                  ->    27 (A) A                   
              -0.6393                          0.0522                     
 -0.0211       21 (A) B                  ->    27 (A) B                   
              -0.6393                          0.0522                     

 Amplitude    Orbitals with energies
 -0.0986       22 (A) A      22 (A) B    ->    28 (A) A      28 (A) B     
              -0.5923       -0.5923            0.0732        0.0732       
  0.0986       22 (A) A      22 (A) B    ->    28 (A) B      28 (A) A     
              -0.5923       -0.5923            0.0732        0.0732       
  0.0986       22 (A) B      22 (A) A    ->    28 (A) A      28 (A) B     
              -0.5923       -0.5923            0.0732        0.0732       
 -0.0986       22 (A) B      22 (A) A    ->    28 (A) B      28 (A) A     
              -0.5923       -0.5923            0.0732        0.0732       

 Computing CCSD intemediates for later calculations in double precision
 Finished.

Running a double precision version
           CCSD Lambda amplitudes will be solved using DIIS.
           Start     Size      MaxIter   EConv     LConv     
           3         7         100       1.00e-07  1.00e-05  
 ------------------------------------------------------------------------------
            Enorm      Ldiff       Comment
 ------------------------------------------------------------------------------
     1     4.71e-02   3.65e-02     
     2     1.08e-02   3.53e-03     
     3     4.59e-03   1.80e-03     
     4     2.88e-03   8.88e-04     Switched to DIIS steps.
     5     1.24e-03   6.22e-04     
     6     6.98e-04   2.31e-04     
     7     2.61e-04   8.63e-05     
     8     9.36e-05   1.11e-06     
     9     2.37e-05   5.63e-06     
    10     9.04e-06   1.36e-06     
    11     3.41e-06   2.81e-07     
    12     1.47e-06   7.04e-08     
    13     6.76e-07   1.02e-07     
    14     2.88e-07   9.59e-09     
    15     1.76e-07   2.15e-08     
    16     7.96e-08   7.60e-09     
 ------------------------------------------------------------------------------
                                   CCSD Lambda converged.

 Computing density matrices in double precision...
           Orbital response amplitudes will be solved using DIIS.
           Start     Size      MaxIter   EConv     LConv     
           3         7         100       1.00e-06  1.00e-06  
 ------------------------------------------------------------------------------
            Enorm      Ldiff       Comment
 ------------------------------------------------------------------------------
     1     1.06e-01   4.69e-03     
     2     1.44e-01   2.78e-02     
     3     2.24e-01   4.70e-02     
     4     2.19e-02   1.13e-01     Switched to DIIS steps.
     5     6.71e-03   2.27e-03     
     6     1.27e-03   7.05e-04     
     7     4.39e-04   4.88e-05     
     8     1.15e-04   4.49e-05     
     9     2.61e-05   1.12e-05     
    10     6.24e-06   2.27e-06     
    11     2.97e-06   4.10e-07     
    12     6.72e-07   1.01e-07     
 ------------------------------------------------------------------------------
                                   Orbital response converged.

 Computing density matrices... Done.
 CCSD calculation:   CPU 494.43 s  wall 94.41 s

 Transferring MO TPDM to AO TPDM
 Transferring g2_o1o1o1o1
 Transferring g2_o1o1o1v1
 Transferring g2_o1o1v1v1
 Transferring g2_o1v1o1v1
 Transferring g2_o1v1v1v1
 Transferring g2_v1v1v1v1
 Adding separable TPDM
 Computing TPDM gradient
 --------------------------------------------------------
 2e gradient
  Atom          X               Y               Z
 --------------------------------------------------------
    1        -26.034778        3.774203        0.000000  
    2          8.334943      -16.542022       -0.000001  
    3         13.445674       13.834204        0.000000  
    4          4.254161       -1.066386        0.000000  
 --------------------------------------------------------
 --------------------------------------------------------
 Final gradient
  Atom          X               Y               Z
 --------------------------------------------------------
    1        -26.034778        3.774203        0.000000  
    2          8.334943      -16.542022       -0.000001  
    3         13.445674       13.834204        0.000000  
    4          4.254161       -1.066386        0.000000  
 --------------------------------------------------------
 Analytic gradient from two-electron contribution:   CPU 118.89 s  wall 35.77 s

 Total ccman2 time:   CPU 634.71 s  wall 136.26 s


 --------------------------------------------------------------

                    Orbital Energies (a.u.)
 --------------------------------------------------------------

 Alpha MOs
 -- Occupied --
******* -65.172 -58.532 -58.530 -58.530 -15.730 -15.679  -9.851
 -7.465  -7.455  -7.455  -3.205  -3.201  -3.201  -3.189  -3.189
 -1.430  -1.041  -0.889  -0.716  -0.639  -0.592  -0.427  -0.419
 -0.410
 -- Virtual --
  0.041   0.052   0.073   0.096   0.115   0.115   0.145   0.162
  0.187   0.214   0.231   0.247   0.248   0.272   0.307   0.338
  0.549   0.566   0.569   0.591   0.669   0.760   0.765   0.784
  0.790   0.820   0.921   0.957   0.958   1.044   1.050   1.104
  1.135   1.316   1.442   1.465   1.645   1.915   2.078   2.151
  2.180   2.254   2.321   2.355   2.595   2.657   2.707   2.873
  3.047   3.096   3.300   3.450   4.119   4.244   4.360   4.444
  4.546   4.563   4.579   4.609   4.792   4.941   5.389   7.175
  8.204   8.215   8.305  36.619  37.097  49.452 293.883 293.893
294.0081028.385
 --------------------------------------------------------------

          Ground-State Mulliken Net Atomic Charges

     Atom                 Charge (a.u.)
  ----------------------------------------
      1 Br                   -0.073849
      2 N                     0.019161
      3 N                    -0.185478
      4 H                     0.240166
  ----------------------------------------
  Sum of atomic charges =    -0.000000

 -----------------------------------------------------------------
                    Cartesian Multipole Moments
 -----------------------------------------------------------------
    Charge (ESU x 10^10)
                -0.0000
    Dipole Moment (Debye)
         X      -2.2162      Y       0.2934      Z       0.0000
       Tot       2.2355
    Quadrupole Moments (Debye-Ang)
        XX     -21.2656     XY      -1.5454     YY     -32.9335
        XZ       0.0000     YZ      -0.0000     ZZ     -30.2906
    Octopole Moments (Debye-Ang^2)
       XXX      -6.9324    XXY       1.4103    XYY       8.9395
       YYY      -0.5371    XXZ       0.0000    XYZ      -0.0000
       YYZ       0.0000    XZZ       4.4193    YZZ      -0.0609
       ZZZ       0.0000
    Hexadecapole Moments (Debye-Ang^3)
      XXXX    -192.2766   XXXY      -9.6767   XXYY     -62.8356
      XYYY      -2.0229   YYYY     -56.4731   XXXZ       0.0000
      XXYZ      -0.0000   XYYZ       0.0000   YYYZ      -0.0000
      XXZZ     -52.9515   XYZZ      -0.5918   YYZZ     -14.6159
      XZZZ       0.0000   YZZZ      -0.0000   ZZZZ     -34.1907
 -----------------------------------------------------------------
 DrvMan completing analytic gradient of the correlated energy
 Correlated dipole moment
            1
    1  -0.8719008
    2   0.1154200
    3   0.0000000
 Energy read as -2682.427528016
 Full Analytical Gradient: (in a.u., or Hartree/Bohr)
             1             2             3             4
    1   -0.00013448   -0.00056434    0.00127824   -0.00057941
    2   -0.00003247   -0.00058372    0.00030308    0.00031310
    3   -0.00000000    0.00000001   -0.00000000   -0.00000001
 Gradient time:  CPU 1.43 s  wall 1.46 s
 ----------------------------------------------------------------
             Standard Nuclear Orientation (Angstroms)
    I     Atom           X                Y                Z
 ----------------------------------------------------------------
    1      Br      0.7112295741    -0.0314365436     0.0000000000
    2      N      -1.1922155667     0.5543416853    -0.0000000000
    3      N      -1.9507298104    -0.3989120628     0.0000000000
    4      H      -2.8994174548     0.0122716701    -0.0000000000
 ----------------------------------------------------------------
 Nuclear Repulsion Energy =   145.4109827742 hartrees
 There are       25 alpha and       25 beta electrons

                       Distance Matrix (Angstroms)
             Br(  1)   N (  2)   N (  3)
   N (  2)  1.991542
   N (  3)  2.687204  1.218210
   H (  4)  3.610912  1.791195  1.033963

 Requested basis set is 6-311++G(d,p)
 There are 36 shells and 99 basis functions
 A cutoff of  1.0D-14 yielded    636 shell pairs
 There are      4972 function pairs (      5501 Cartesian)
 Smallest overlap matrix eigenvalue = 2.35E-04
 Guess MOs from SCF MO coefficient file

 -----------------------------------------------------------------------
  General SCF calculation program by
  Eric Jon Sundstrom, Paul Horn, Yuezhi Mao, Dmitri Zuev, Alec White,
  David Stuck, Shaama M.S., Shane Yost, Joonho Lee, David Small,
  Daniel Levine, Susi Lehtola, Hugh Burton, Evgeny Epifanovsky
 -----------------------------------------------------------------------
 Hartree-Fock
 using 6 threads for integral computing
 -------------------------------------------------------
 OpenMP Integral computing Module                
 Release: version 2.0, May 2017, Q-Chem Inc. Pleasanton 
 -------------------------------------------------------
 A restricted SCF calculation will be
 performed using DIIS
 SCF converges when DIIS error is below 1.0e-08
 ---------------------------------------
  Cycle       Energy         DIIS error
 ---------------------------------------
    1   -2681.7891961808      5.01e-05  
    2   -2681.7891991430      1.35e-05  
    3   -2681.7891993981      8.97e-06  
    4   -2681.7891994901      1.99e-06  
    5   -2681.7891995011      7.14e-07  
    6   -2681.7891995029      2.96e-07  
    7   -2681.7891995032      9.97e-08  
    8   -2681.7891995033      3.67e-08  
    9   -2681.7891995033      1.79e-08  
   10   -2681.7891995033      4.14e-09  Convergence criterion met
 ---------------------------------------
 SCF time:   CPU 4.30s  wall 1.00s 
 SCF   energy in the final basis set =    -2681.7891995033
 Total energy in the final basis set =    -2681.7891995033


 ------------------------------------------------------------------------------

   CCMAN2: suite of methods based on coupled cluster
           and equation of motion theories.

   Components:
   * libvmm-1.3-trunk
     by Evgeny Epifanovsky, Ilya Kaliman.
   * libtensor-2.5-trunk
     by Evgeny Epifanovsky, Michael Wormit, Dmitry Zuev, Sam Manzer, 
        Ilya Kaliman.
   * libcc-2.5-trunk
     by Evgeny Epifanovsky, Arik Landau, Tomasz Kus, Kirill Khistyaev, 
        Dmitry Zuev, Prashant Manohar, Xintian Feng, Anna Krylov, 
        Matthew Goldey, Alec White, Thomas Jagau, Kaushik Nanda, 
        Anastasia Gunina, Alexander Kunitsa, Joonho Lee.

   CCMAN original authors:
   Anna I. Krylov, C. David Sherrill, Steven R. Gwaltney,
   Edward F. C. Byrd (2000)
   Sergey V. Levchenko, Lyudmila V. Slipchenko, Tao Wang,
   Ana-Maria C. Cristian (2003)
   Piotr A. Pieniazek, C. Melania Oana, Evgeny Epifanovsky (2007)
   Prashant Manohar (2009)

 ------------------------------------------------------------------------------


 Allocating and initializing 63808MB of RAM...
 Calculation will run on 6 cores.


 Alpha MOs, Restricted
 -- Occupied --                  
-490.04  -65.17  -58.53  -58.53  -58.53  -15.73  -15.68   -9.85
  1 A     2 A     3 A     4 A     5 A     6 A     7 A     8 A                  
 -7.466  -7.456  -7.455  -3.206  -3.201  -3.201  -3.189  -3.189
  9 A    10 A    11 A    12 A    13 A    14 A    15 A    16 A                  
 -1.430  -1.042  -0.889  -0.716  -0.639  -0.592  -0.427  -0.419
 17 A    18 A    19 A    20 A    21 A    22 A    23 A    24 A                  
 -0.410
 25 A                                                                          
 -- Virtual --                   
  0.041   0.052   0.073   0.096   0.115   0.115   0.145   0.162
 26 A    27 A    28 A    29 A    30 A    31 A    32 A    33 A                  
  0.187   0.214   0.231   0.247   0.248   0.272   0.307   0.338
 34 A    35 A    36 A    37 A    38 A    39 A    40 A    41 A                  
  0.549   0.566   0.569   0.590   0.670   0.760   0.765   0.784
 42 A    43 A    44 A    45 A    46 A    47 A    48 A    49 A                  
  0.790   0.820   0.921   0.957   0.958   1.045   1.050   1.104
 50 A    51 A    52 A    53 A    54 A    55 A    56 A    57 A                  
  1.135   1.315   1.441   1.465   1.646   1.914   2.080   2.151
 58 A    59 A    60 A    61 A    62 A    63 A    64 A    65 A                  
  2.181   2.255   2.321   2.356   2.594   2.658   2.706   2.872
 66 A    67 A    68 A    69 A    70 A    71 A    72 A    73 A                  
  3.046   3.096   3.300   3.450   4.119   4.244   4.360   4.442
 74 A    75 A    76 A    77 A    78 A    79 A    80 A    81 A                  
  4.546   4.563   4.579   4.608   4.793   4.940   5.392   7.175
 82 A    83 A    84 A    85 A    86 A    87 A    88 A    89 A                  
  8.204   8.215   8.305  36.620  37.093  49.452 293.883 293.893
 90 A    91 A    92 A    93 A    94 A    95 A    96 A    97 A                  
294.0081028.385
 98 A    99 A                                                                  

 Beta MOs, Restricted
 -- Occupied --                  
-490.04  -65.17  -58.53  -58.53  -58.53  -15.73  -15.68   -9.85
  1 A     2 A     3 A     4 A     5 A     6 A     7 A     8 A                  
 -7.466  -7.456  -7.455  -3.206  -3.201  -3.201  -3.189  -3.189
  9 A    10 A    11 A    12 A    13 A    14 A    15 A    16 A                  
 -1.430  -1.042  -0.889  -0.716  -0.639  -0.592  -0.427  -0.419
 17 A    18 A    19 A    20 A    21 A    22 A    23 A    24 A                  
 -0.410
 25 A                                                                          
 -- Virtual --                   
  0.041   0.052   0.073   0.096   0.115   0.115   0.145   0.162
 26 A    27 A    28 A    29 A    30 A    31 A    32 A    33 A                  
  0.187   0.214   0.231   0.247   0.248   0.272   0.307   0.338
 34 A    35 A    36 A    37 A    38 A    39 A    40 A    41 A                  
  0.549   0.566   0.569   0.590   0.670   0.760   0.765   0.784
 42 A    43 A    44 A    45 A    46 A    47 A    48 A    49 A                  
  0.790   0.820   0.921   0.957   0.958   1.045   1.050   1.104
 50 A    51 A    52 A    53 A    54 A    55 A    56 A    57 A                  
  1.135   1.315   1.441   1.465   1.646   1.914   2.080   2.151
 58 A    59 A    60 A    61 A    62 A    63 A    64 A    65 A                  
  2.181   2.255   2.321   2.356   2.594   2.658   2.706   2.872
 66 A    67 A    68 A    69 A    70 A    71 A    72 A    73 A                  
  3.046   3.096   3.300   3.450   4.119   4.244   4.360   4.442
 74 A    75 A    76 A    77 A    78 A    79 A    80 A    81 A                  
  4.546   4.563   4.579   4.608   4.793   4.940   5.392   7.175
 82 A    83 A    84 A    85 A    86 A    87 A    88 A    89 A                  
  8.204   8.215   8.305  36.620  37.093  49.452 293.883 293.893
 90 A    91 A    92 A    93 A    94 A    95 A    96 A    97 A                  
294.0081028.385
 98 A    99 A                                                                  

 Occupation and symmetry of molecular orbitals

 Point group: C1 (1 irreducible representation).

                           A     All 
 -------------------------------------
 All molecular orbitals:
  - Alpha                  99    99  
  - Beta                   99    99  
 -------------------------------------
 Alpha orbitals:
  - Frozen occupied        11    11  
  - Active occupied        14    14  
  - Active virtual         74    74  
  - Frozen virtual         0     0   
 -------------------------------------
 Beta orbitals:
  - Frozen occupied        11    11  
  - Active occupied        14    14  
  - Active virtual         74    74  
  - Frozen virtual         0     0   
 -------------------------------------

 Import integrals:   CPU 0.00 s  wall 0.00 s

 Import integrals:   CPU 18.12 s  wall 4.60 s

 MP2 amplitudes:   CPU 0.07 s  wall 0.04 s

Running a double precision version
           CCSD T amplitudes will be solved using DIIS.

           Start     Size      MaxIter   EConv     TConv     
           3         7         100       1.00e-07  1.00e-05  
 ------------------------------------------------------------------------------
           Energy (a.u.)   Ediff      Tdiff       Comment
 ------------------------------------------------------------------------------
         -2682.42328615                           
     1   -2682.40359889   1.97e-02   7.13e-01     
     2   -2682.42512961   2.15e-02   9.41e-02     
     3   -2682.42444187   6.88e-04   4.02e-02     
     4   -2682.42666840   2.23e-03   1.18e-02     Switched to DIIS steps.
     5   -2682.42745233   7.84e-04   1.10e-02     
     6   -2682.42749859   4.63e-05   2.16e-03     
     7   -2682.42751289   1.43e-05   1.35e-03     
     8   -2682.42752488   1.20e-05   5.97e-04     
     9   -2682.42752854   3.66e-06   3.72e-04     
    10   -2682.42752816   3.82e-07   8.45e-05     
    11   -2682.42752810   6.00e-08   3.77e-05     
    12   -2682.42752798   1.24e-07   1.45e-05     
    13   -2682.42752795   3.16e-08   4.07e-06     
 ------------------------------------------------------------------------------
         -2682.42752795                           CCSD T converged.

End of double precision
 SCF energy                 = -2681.78919950
 MP2 energy                 = -2682.42328615
 CCSD correlation energy     =    -0.63832844
 CCSD total energy           = -2682.42752795

 CCSD  T1^2 = 0.0109  T2^2 = 0.2161  Leading amplitudes:

 Amplitude    Orbitals with energies
 -0.0266       24 (A) A                  ->    28 (A) A                   
              -0.4192                          0.0729                     
 -0.0266       24 (A) B                  ->    28 (A) B                   
              -0.4192                          0.0729                     
 -0.0212       21 (A) A                  ->    27 (A) A                   
              -0.6390                          0.0521                     
 -0.0212       21 (A) B                  ->    27 (A) B                   
              -0.6390                          0.0521                     

 Amplitude    Orbitals with energies
 -0.0989       22 (A) A      22 (A) B    ->    28 (A) A      28 (A) B     
              -0.5917       -0.5917            0.0729        0.0729       
  0.0989       22 (A) A      22 (A) B    ->    28 (A) B      28 (A) A     
              -0.5917       -0.5917            0.0729        0.0729       
  0.0989       22 (A) B      22 (A) A    ->    28 (A) A      28 (A) B     
              -0.5917       -0.5917            0.0729        0.0729       
 -0.0989       22 (A) B      22 (A) A    ->    28 (A) B      28 (A) A     
              -0.5917       -0.5917            0.0729        0.0729       

 Computing CCSD intemediates for later calculations in double precision
 Finished.

Running a double precision version
           CCSD Lambda amplitudes will be solved using DIIS.
           Start     Size      MaxIter   EConv     LConv     
           3         7         100       1.00e-07  1.00e-05  
 ------------------------------------------------------------------------------
            Enorm      Ldiff       Comment
 ------------------------------------------------------------------------------
     1     4.72e-02   3.66e-02     
     2     1.08e-02   3.53e-03     
     3     4.60e-03   1.81e-03     
     4     2.89e-03   8.90e-04     Switched to DIIS steps.
     5     1.24e-03   6.25e-04     
     6     7.00e-04   2.32e-04     
     7     2.62e-04   8.70e-05     
     8     9.40e-05   1.21e-06     
     9     2.38e-05   5.64e-06     
    10     9.08e-06   1.37e-06     
    11     3.43e-06   2.84e-07     
    12     1.48e-06   7.11e-08     
    13     6.83e-07   1.03e-07     
    14     2.94e-07   9.89e-09     
    15     1.79e-07   2.20e-08     
    16     8.15e-08   7.79e-09     
 ------------------------------------------------------------------------------
                                   CCSD Lambda converged.

 Computing density matrices in double precision...
           Orbital response amplitudes will be solved using DIIS.
           Start     Size      MaxIter   EConv     LConv     
           3         7         100       1.00e-06  1.00e-06  
 ------------------------------------------------------------------------------
            Enorm      Ldiff       Comment
 ------------------------------------------------------------------------------
     1     1.06e-01   4.73e-03     
     2     1.45e-01   2.80e-02     
     3     2.25e-01   4.74e-02     
     4     2.20e-02   1.14e-01     Switched to DIIS steps.
     5     6.74e-03   2.31e-03     
     6     1.27e-03   7.08e-04     
     7     4.40e-04   4.83e-05     
     8     1.15e-04   4.48e-05     
     9     2.63e-05   1.12e-05     
    10     6.31e-06   2.26e-06     
    11     3.00e-06   4.10e-07     
    12     6.78e-07   9.95e-08     
 ------------------------------------------------------------------------------
                                   Orbital response converged.

 Computing density matrices... Done.
 CCSD calculation:   CPU 495.18 s  wall 94.68 s

 Transferring MO TPDM to AO TPDM
 Transferring g2_o1o1o1o1
 Transferring g2_o1o1o1v1
 Transferring g2_o1o1v1v1
 Transferring g2_o1v1o1v1
 Transferring g2_o1v1v1v1
 Transferring g2_v1v1v1v1
 Adding separable TPDM
 Computing TPDM gradient
 --------------------------------------------------------
 2e gradient
  Atom          X               Y               Z
 --------------------------------------------------------
    1        -26.032584        3.774479        0.000000  
    2          8.326956      -16.512979       -0.000000  
    3         13.447551       13.804882       -0.000000  
    4          4.258078       -1.066381        0.000000  
 --------------------------------------------------------
 --------------------------------------------------------
 Final gradient
  Atom          X               Y               Z
 --------------------------------------------------------
    1        -26.032584        3.774479        0.000000  
    2          8.326956      -16.512979       -0.000000  
    3         13.447551       13.804882       -0.000000  
    4          4.258078       -1.066381        0.000000  
 --------------------------------------------------------
 Analytic gradient from two-electron contribution:   CPU 113.29 s  wall 35.16 s

 Total ccman2 time:   CPU 630.06 s  wall 135.78 s


 --------------------------------------------------------------

                    Orbital Energies (a.u.)
 --------------------------------------------------------------

 Alpha MOs
 -- Occupied --
******* -65.172 -58.532 -58.530 -58.530 -15.730 -15.679  -9.851
 -7.466  -7.456  -7.455  -3.206  -3.201  -3.201  -3.189  -3.189
 -1.430  -1.042  -0.889  -0.716  -0.639  -0.592  -0.427  -0.419
 -0.410
 -- Virtual --
  0.041   0.052   0.073   0.096   0.115   0.115   0.145   0.162
  0.187   0.214   0.231   0.247   0.248   0.272   0.307   0.338
  0.549   0.566   0.569   0.590   0.670   0.760   0.765   0.784
  0.790   0.820   0.921   0.957   0.958   1.045   1.050   1.104
  1.135   1.315   1.441   1.465   1.646   1.914   2.080   2.151
  2.181   2.255   2.321   2.356   2.594   2.658   2.706   2.872
  3.046   3.096   3.300   3.450   4.119   4.244   4.360   4.442
  4.546   4.563   4.579   4.608   4.793   4.940   5.392   7.175
  8.204   8.215   8.305  36.620  37.093  49.452 293.883 293.893
294.0081028.385
 --------------------------------------------------------------

          Ground-State Mulliken Net Atomic Charges

     Atom                 Charge (a.u.)
  ----------------------------------------
      1 Br                   -0.073207
      2 N                     0.018909
      3 N                    -0.186142
      4 H                     0.240441
  ----------------------------------------
  Sum of atomic charges =     0.000000

 -----------------------------------------------------------------
                    Cartesian Multipole Moments
 -----------------------------------------------------------------
    Charge (ESU x 10^10)
                 0.0000
    Dipole Moment (Debye)
         X      -2.2091      Y       0.2947      Z       0.0000
       Tot       2.2286
    Quadrupole Moments (Debye-Ang)
        XX     -21.2658     XY      -1.5485     YY     -32.9368
        XZ       0.0000     YZ      -0.0000     ZZ     -30.2910
    Octopole Moments (Debye-Ang^2)
       XXX      -6.8910    XXY       1.4237    XYY       8.9598
       YYY      -0.5348    XXZ       0.0000    XYZ       0.0000
       YYZ       0.0000    XZZ       4.4349    YZZ      -0.0606
       ZZZ       0.0000
    Hexadecapole Moments (Debye-Ang^3)
      XXXX    -192.4205   XXXY      -9.7149   XXYY     -62.8915
      XYYY      -2.0445   YYYY     -56.4833   XXXZ       0.0000
      XXYZ      -0.0000   XYYZ      -0.0000   YYYZ      -0.0000
      XXZZ     -52.9874   XYZZ      -0.5972   YYZZ     -14.6176
      XZZZ       0.0000   YZZZ      -0.0000   ZZZZ     -34.1907
 -----------------------------------------------------------------
 DrvMan completing analytic gradient of the correlated energy
 Correlated dipole moment
            1
    1  -0.8691115
    2   0.1159316
    3   0.0000000
 Energy read as -2682.427527946
 Full Analytical Gradient: (in a.u., or Hartree/Bohr)
             1             2             3             4
    1    0.00013696    0.00062165   -0.00131784    0.00055923
    2    0.00003613    0.00062699   -0.00034570   -0.00031742
    3    0.00000000   -0.00000000    0.00000000   -0.00000000
 Gradient time:  CPU 1.42 s  wall 1.43 s
 ----------------------------------------------------------------
             Standard Nuclear Orientation (Angstroms)
    I     Atom           X                Y                Z
 ----------------------------------------------------------------
    1      Br      0.7112295741    -0.0314365436     0.0000000000
    2      N      -1.1922155667     0.5543416853    -0.0000000000
    3      N      -1.9497298104    -0.3979120628     0.0000000000
    4      H      -2.8994174548     0.0122716701    -0.0000000000
 ----------------------------------------------------------------
 Nuclear Repulsion Energy =   145.4540058986 hartrees
 There are       25 alpha and       25 beta electrons

                       Distance Matrix (Angstroms)
             Br(  1)   N (  2)   N (  3)
   N (  2)  1.991542
   N (  3)  2.686077  1.216805
   H (  4)  3.610912  1.791195  1.034484

 Requested basis set is 6-311++G(d,p)
 There are 36 shells and 99 basis functions
 A cutoff of  1.0D-14 yielded    636 shell pairs
 There are      4972 function pairs (      5501 Cartesian)
 Smallest overlap matrix eigenvalue = 2.34E-04
 Guess MOs from SCF MO coefficient file

 -----------------------------------------------------------------------
  General SCF calculation program by
  Eric Jon Sundstrom, Paul Horn, Yuezhi Mao, Dmitri Zuev, Alec White,
  David Stuck, Shaama M.S., Shane Yost, Joonho Lee, David Small,
  Daniel Levine, Susi Lehtola, Hugh Burton, Evgeny Epifanovsky
 -----------------------------------------------------------------------
 Hartree-Fock
 using 6 threads for integral computing
 -------------------------------------------------------
 OpenMP Integral computing Module                
 Release: version 2.0, May 2017, Q-Chem Inc. Pleasanton 
 -------------------------------------------------------
 A restricted SCF calculation will be
 performed using DIIS
 SCF converges when DIIS error is below 1.0e-08
 ---------------------------------------
  Cycle       Energy         DIIS error
 ---------------------------------------
    1   -2681.7893470343      3.99e-05  
    2   -2681.7893487756      1.06e-05  
    3   -2681.7893489554      6.27e-06  
    4   -2681.7893490074      1.79e-06  
    5   -2681.7893490156      8.64e-07  
    6   -2681.7893490178      3.32e-07  
    7   -2681.7893490184      1.46e-07  
    8   -2681.7893490184      4.58e-08  
    9   -2681.7893490184      1.28e-08  
   10   -2681.7893490184      2.69e-09  Convergence criterion met
 ---------------------------------------
 SCF time:   CPU 4.42s  wall 2.00s 
 SCF   energy in the final basis set =    -2681.7893490184
 Total energy in the final basis set =    -2681.7893490184


 ------------------------------------------------------------------------------

   CCMAN2: suite of methods based on coupled cluster
           and equation of motion theories.

   Components:
   * libvmm-1.3-trunk
     by Evgeny Epifanovsky, Ilya Kaliman.
   * libtensor-2.5-trunk
     by Evgeny Epifanovsky, Michael Wormit, Dmitry Zuev, Sam Manzer, 
        Ilya Kaliman.
   * libcc-2.5-trunk
     by Evgeny Epifanovsky, Arik Landau, Tomasz Kus, Kirill Khistyaev, 
        Dmitry Zuev, Prashant Manohar, Xintian Feng, Anna Krylov, 
        Matthew Goldey, Alec White, Thomas Jagau, Kaushik Nanda, 
        Anastasia Gunina, Alexander Kunitsa, Joonho Lee.

   CCMAN original authors:
   Anna I. Krylov, C. David Sherrill, Steven R. Gwaltney,
   Edward F. C. Byrd (2000)
   Sergey V. Levchenko, Lyudmila V. Slipchenko, Tao Wang,
   Ana-Maria C. Cristian (2003)
   Piotr A. Pieniazek, C. Melania Oana, Evgeny Epifanovsky (2007)
   Prashant Manohar (2009)

 ------------------------------------------------------------------------------


 Allocating and initializing 63808MB of RAM...
 Calculation will run on 6 cores.


 Alpha MOs, Restricted
 -- Occupied --                  
-490.04  -65.17  -58.53  -58.53  -58.53  -15.73  -15.68   -9.85
  1 A     2 A     3 A     4 A     5 A     6 A     7 A     8 A                  
 -7.465  -7.455  -7.455  -3.205  -3.201  -3.201  -3.189  -3.189
  9 A    10 A    11 A    12 A    13 A    14 A    15 A    16 A                  
 -1.430  -1.042  -0.889  -0.716  -0.639  -0.592  -0.427  -0.419
 17 A    18 A    19 A    20 A    21 A    22 A    23 A    24 A                  
 -0.410
 25 A                                                                          
 -- Virtual --                   
  0.041   0.052   0.073   0.096   0.115   0.115   0.145   0.162
 26 A    27 A    28 A    29 A    30 A    31 A    32 A    33 A                  
  0.187   0.214   0.231   0.247   0.248   0.272   0.307   0.338
 34 A    35 A    36 A    37 A    38 A    39 A    40 A    41 A                  
  0.549   0.566   0.569   0.591   0.670   0.760   0.765   0.784
 42 A    43 A    44 A    45 A    46 A    47 A    48 A    49 A                  
  0.790   0.820   0.921   0.957   0.958   1.044   1.050   1.104
 50 A    51 A    52 A    53 A    54 A    55 A    56 A    57 A                  
  1.135   1.316   1.442   1.465   1.646   1.915   2.079   2.151
 58 A    59 A    60 A    61 A    62 A    63 A    64 A    65 A                  
  2.180   2.255   2.321   2.356   2.595   2.658   2.707   2.872
 66 A    67 A    68 A    69 A    70 A    71 A    72 A    73 A                  
  3.048   3.096   3.302   3.451   4.119   4.245   4.360   4.444
 74 A    75 A    76 A    77 A    78 A    79 A    80 A    81 A                  
  4.546   4.563   4.579   4.609   4.793   4.941   5.391   7.175
 82 A    83 A    84 A    85 A    86 A    87 A    88 A    89 A                  
  8.204   8.215   8.305  36.620  37.098  49.452 293.883 293.893
 90 A    91 A    92 A    93 A    94 A    95 A    96 A    97 A                  
294.0081028.385
 98 A    99 A                                                                  

 Beta MOs, Restricted
 -- Occupied --                  
-490.04  -65.17  -58.53  -58.53  -58.53  -15.73  -15.68   -9.85
  1 A     2 A     3 A     4 A     5 A     6 A     7 A     8 A                  
 -7.465  -7.455  -7.455  -3.205  -3.201  -3.201  -3.189  -3.189
  9 A    10 A    11 A    12 A    13 A    14 A    15 A    16 A                  
 -1.430  -1.042  -0.889  -0.716  -0.639  -0.592  -0.427  -0.419
 17 A    18 A    19 A    20 A    21 A    22 A    23 A    24 A                  
 -0.410
 25 A                                                                          
 -- Virtual --                   
  0.041   0.052   0.073   0.096   0.115   0.115   0.145   0.162
 26 A    27 A    28 A    29 A    30 A    31 A    32 A    33 A                  
  0.187   0.214   0.231   0.247   0.248   0.272   0.307   0.338
 34 A    35 A    36 A    37 A    38 A    39 A    40 A    41 A                  
  0.549   0.566   0.569   0.591   0.670   0.760   0.765   0.784
 42 A    43 A    44 A    45 A    46 A    47 A    48 A    49 A                  
  0.790   0.820   0.921   0.957   0.958   1.044   1.050   1.104
 50 A    51 A    52 A    53 A    54 A    55 A    56 A    57 A                  
  1.135   1.316   1.442   1.465   1.646   1.915   2.079   2.151
 58 A    59 A    60 A    61 A    62 A    63 A    64 A    65 A                  
  2.180   2.255   2.321   2.356   2.595   2.658   2.707   2.872
 66 A    67 A    68 A    69 A    70 A    71 A    72 A    73 A                  
  3.048   3.096   3.302   3.451   4.119   4.245   4.360   4.444
 74 A    75 A    76 A    77 A    78 A    79 A    80 A    81 A                  
  4.546   4.563   4.579   4.609   4.793   4.941   5.391   7.175
 82 A    83 A    84 A    85 A    86 A    87 A    88 A    89 A                  
  8.204   8.215   8.305  36.620  37.098  49.452 293.883 293.893
 90 A    91 A    92 A    93 A    94 A    95 A    96 A    97 A                  
294.0081028.385
 98 A    99 A                                                                  

 Occupation and symmetry of molecular orbitals

 Point group: C1 (1 irreducible representation).

                           A     All 
 -------------------------------------
 All molecular orbitals:
  - Alpha                  99    99  
  - Beta                   99    99  
 -------------------------------------
 Alpha orbitals:
  - Frozen occupied        11    11  
  - Active occupied        14    14  
  - Active virtual         74    74  
  - Frozen virtual         0     0   
 -------------------------------------
 Beta orbitals:
  - Frozen occupied        11    11  
  - Active occupied        14    14  
  - Active virtual         74    74  
  - Frozen virtual         0     0   
 -------------------------------------

 Import integrals:   CPU 0.00 s  wall 0.00 s

 Import integrals:   CPU 17.50 s  wall 4.73 s

 MP2 amplitudes:   CPU 0.06 s  wall 0.04 s

Running a double precision version
           CCSD T amplitudes will be solved using DIIS.

           Start     Size      MaxIter   EConv     TConv     
           3         7         100       1.00e-07  1.00e-05  
 ------------------------------------------------------------------------------
           Energy (a.u.)   Ediff      Tdiff       Comment
 ------------------------------------------------------------------------------
         -2682.42325592                           
     1   -2682.40364402   1.96e-02   7.13e-01     
     2   -2682.42512793   2.15e-02   9.40e-02     
     3   -2682.42445134   6.77e-04   4.01e-02     
     4   -2682.42667145   2.22e-03   1.18e-02     Switched to DIIS steps.
     5   -2682.42745297   7.82e-04   1.10e-02     
     6   -2682.42749897   4.60e-05   2.15e-03     
     7   -2682.42751324   1.43e-05   1.35e-03     
     8   -2682.42752521   1.20e-05   5.97e-04     
     9   -2682.42752884   3.63e-06   3.71e-04     
    10   -2682.42752846   3.79e-07   8.42e-05     
    11   -2682.42752840   6.21e-08   3.75e-05     
    12   -2682.42752828   1.24e-07   1.44e-05     
    13   -2682.42752825   3.17e-08   4.05e-06     
 ------------------------------------------------------------------------------
         -2682.42752825                           CCSD T converged.

End of double precision
 SCF energy                 = -2681.78934902
 MP2 energy                 = -2682.42325592
 CCSD correlation energy     =    -0.63817923
 CCSD total energy           = -2682.42752825

 CCSD  T1^2 = 0.0109  T2^2 = 0.2159  Leading amplitudes:

 Amplitude    Orbitals with energies
 -0.0266       24 (A) A                  ->    28 (A) A                   
              -0.4191                          0.0733                     
 -0.0266       24 (A) B                  ->    28 (A) B                   
              -0.4191                          0.0733                     
 -0.0212       21 (A) A                  ->    27 (A) A                   
              -0.6394                          0.0521                     
 -0.0212       21 (A) B                  ->    27 (A) B                   
              -0.6394                          0.0521                     

 Amplitude    Orbitals with energies
 -0.0985       22 (A) A      22 (A) B    ->    28 (A) A      28 (A) B     
              -0.5923       -0.5923            0.0733        0.0733       
  0.0985       22 (A) A      22 (A) B    ->    28 (A) B      28 (A) A     
              -0.5923       -0.5923            0.0733        0.0733       
  0.0985       22 (A) B      22 (A) A    ->    28 (A) A      28 (A) B     
              -0.5923       -0.5923            0.0733        0.0733       
 -0.0985       22 (A) B      22 (A) A    ->    28 (A) B      28 (A) A     
              -0.5923       -0.5923            0.0733        0.0733       

 Computing CCSD intemediates for later calculations in double precision
 Finished.

Running a double precision version
           CCSD Lambda amplitudes will be solved using DIIS.
           Start     Size      MaxIter   EConv     LConv     
           3         7         100       1.00e-07  1.00e-05  
 ------------------------------------------------------------------------------
            Enorm      Ldiff       Comment
 ------------------------------------------------------------------------------
     1     4.71e-02   3.65e-02     
     2     1.08e-02   3.53e-03     
     3     4.59e-03   1.80e-03     
     4     2.89e-03   8.89e-04     Switched to DIIS steps.
     5     1.24e-03   6.23e-04     
     6     6.98e-04   2.31e-04     
     7     2.61e-04   8.65e-05     
     8     9.36e-05   1.15e-06     
     9     2.38e-05   5.61e-06     
    10     9.05e-06   1.36e-06     
    11     3.42e-06   2.80e-07     
    12     1.48e-06   6.95e-08     
    13     6.80e-07   1.03e-07     
    14     2.91e-07   9.63e-09     
    15     1.77e-07   2.17e-08     
    16     8.06e-08   7.67e-09     
 ------------------------------------------------------------------------------
                                   CCSD Lambda converged.

 Computing density matrices in double precision...
           Orbital response amplitudes will be solved using DIIS.
           Start     Size      MaxIter   EConv     LConv     
           3         7         100       1.00e-06  1.00e-06  
 ------------------------------------------------------------------------------
            Enorm      Ldiff       Comment
 ------------------------------------------------------------------------------
     1     1.06e-01   4.68e-03     
     2     1.44e-01   2.79e-02     
     3     2.24e-01   4.71e-02     
     4     2.18e-02   1.14e-01     Switched to DIIS steps.
     5     6.71e-03   2.25e-03     
     6     1.27e-03   7.06e-04     
     7     4.40e-04   4.95e-05     
     8     1.15e-04   4.48e-05     
     9     2.61e-05   1.12e-05     
    10     6.23e-06   2.27e-06     
    11     2.96e-06   4.10e-07     
    12     6.71e-07   1.01e-07     
 ------------------------------------------------------------------------------
                                   Orbital response converged.

 Computing density matrices... Done.
 CCSD calculation:   CPU 494.20 s  wall 94.66 s

 Transferring MO TPDM to AO TPDM
 Transferring g2_o1o1o1o1
 Transferring g2_o1o1o1v1
 Transferring g2_o1o1v1v1
 Transferring g2_o1v1o1v1
 Transferring g2_o1v1v1v1
 Transferring g2_v1v1v1v1
 Adding separable TPDM
 Computing TPDM gradient
 --------------------------------------------------------
 2e gradient
  Atom          X               Y               Z
 --------------------------------------------------------
    1        -26.030895        3.774948       -0.000000  
    2          8.312590      -16.532137       -0.000000  
    3         13.458414       13.818114       -0.000000  
    4          4.259891       -1.060925        0.000000  
 --------------------------------------------------------
 --------------------------------------------------------
 Final gradient
  Atom          X               Y               Z
 --------------------------------------------------------
    1        -26.030895        3.774948       -0.000000  
    2          8.312590      -16.532137       -0.000000  
    3         13.458414       13.818114       -0.000000  
    4          4.259891       -1.060925        0.000000  
 --------------------------------------------------------
 Analytic gradient from two-electron contribution:   CPU 113.03 s  wall 35.34 s

 Total ccman2 time:   CPU 628.26 s  wall 136.04 s


 --------------------------------------------------------------

                    Orbital Energies (a.u.)
 --------------------------------------------------------------

 Alpha MOs
 -- Occupied --
******* -65.172 -58.532 -58.530 -58.530 -15.730 -15.679  -9.851
 -7.465  -7.455  -7.455  -3.205  -3.201  -3.201  -3.189  -3.189
 -1.430  -1.042  -0.889  -0.716  -0.639  -0.592  -0.427  -0.419
 -0.410
 -- Virtual --
  0.041   0.052   0.073   0.096   0.115   0.115   0.145   0.162
  0.187   0.214   0.231   0.247   0.248   0.272   0.307   0.338
  0.549   0.566   0.569   0.591   0.670   0.760   0.765   0.784
  0.790   0.820   0.921   0.957   0.958   1.044   1.050   1.104
  1.135   1.316   1.442   1.465   1.646   1.915   2.079   2.151
  2.180   2.255   2.321   2.356   2.595   2.658   2.707   2.872
  3.048   3.096   3.302   3.451   4.119   4.245   4.360   4.444
  4.546   4.563   4.579   4.609   4.793   4.941   5.391   7.175
  8.204   8.215   8.305  36.620  37.098  49.452 293.883 293.893
294.0081028.385
 --------------------------------------------------------------

          Ground-State Mulliken Net Atomic Charges

     Atom                 Charge (a.u.)
  ----------------------------------------
      1 Br                   -0.073746
      2 N                     0.019155
      3 N                    -0.185958
      4 H                     0.240549
  ----------------------------------------
  Sum of atomic charges =     0.000000

 -----------------------------------------------------------------
                    Cartesian Multipole Moments
 -----------------------------------------------------------------
    Charge (ESU x 10^10)
                 0.0000
    Dipole Moment (Debye)
         X      -2.2174      Y       0.2937      Z       0.0000
       Tot       2.2368
    Quadrupole Moments (Debye-Ang)
        XX     -21.2571     XY      -1.5456     YY     -32.9339
        XZ       0.0000     YZ      -0.0000     ZZ     -30.2891
    Octopole Moments (Debye-Ang^2)
       XXX      -6.9532    XXY       1.4111    XYY       8.9429
       YYY      -0.5546    XXZ       0.0000    XYZ       0.0000
       YYZ       0.0000    XZZ       4.4208    YZZ      -0.0656
       ZZZ       0.0000
    Hexadecapole Moments (Debye-Ang^3)
      XXXX    -192.2390   XXXY      -9.6569   XXYY     -62.8490
      XYYY      -1.9967   YYYY     -56.4506   XXXZ       0.0000
      XXYZ      -0.0000   XYYZ      -0.0000   YYYZ      -0.0000
      XXZZ     -52.9594   XYZZ      -0.5842   YYZZ     -14.6123
      XZZZ      -0.0000   YZZZ      -0.0000   ZZZZ     -34.1896
 -----------------------------------------------------------------
 DrvMan completing analytic gradient of the correlated energy
 Correlated dipole moment
            1
    1  -0.8724078
    2   0.1155539
    3   0.0000000
 Energy read as -2682.427528245
 Full Analytical Gradient: (in a.u., or Hartree/Bohr)
             1             2             3             4
    1   -0.00008642   -0.00043419    0.00030760    0.00021301
    2    0.00005256   -0.00090039    0.00104209   -0.00019426
    3    0.00000000   -0.00000000    0.00000000   -0.00000000
 Gradient time:  CPU 1.39 s  wall 1.41 s
 ----------------------------------------------------------------
             Standard Nuclear Orientation (Angstroms)
    I     Atom           X                Y                Z
 ----------------------------------------------------------------
    1      Br      0.7112295741    -0.0314365436     0.0000000000
    2      N      -1.1922155667     0.5543416853    -0.0000000000
    3      N      -1.9497298104    -0.3999120628     0.0000000000
    4      H      -2.8994174548     0.0122716701    -0.0000000000
 ----------------------------------------------------------------
 Nuclear Repulsion Energy =   145.4189551212 hartrees
 There are       25 alpha and       25 beta electrons

                       Distance Matrix (Angstroms)
             Br(  1)   N (  2)   N (  3)
   N (  2)  1.991542
   N (  3)  2.686351  1.218371
   H (  4)  3.610912  1.791195  1.035279

 Requested basis set is 6-311++G(d,p)
 There are 36 shells and 99 basis functions
 A cutoff of  1.0D-14 yielded    636 shell pairs
 There are      4972 function pairs (      5501 Cartesian)
 Smallest overlap matrix eigenvalue = 2.36E-04
 Guess MOs from SCF MO coefficient file

 -----------------------------------------------------------------------
  General SCF calculation program by
  Eric Jon Sundstrom, Paul Horn, Yuezhi Mao, Dmitri Zuev, Alec White,
  David Stuck, Shaama M.S., Shane Yost, Joonho Lee, David Small,
  Daniel Levine, Susi Lehtola, Hugh Burton, Evgeny Epifanovsky
 -----------------------------------------------------------------------
 Hartree-Fock
 using 6 threads for integral computing
 -------------------------------------------------------
 OpenMP Integral computing Module                
 Release: version 2.0, May 2017, Q-Chem Inc. Pleasanton 
 -------------------------------------------------------
 A restricted SCF calculation will be
 performed using DIIS
 SCF converges when DIIS error is below 1.0e-08
 ---------------------------------------
  Cycle       Energy         DIIS error
 ---------------------------------------
    1   -2681.7891411618      4.98e-05  
    2   -2681.7891441110      1.34e-05  
    3   -2681.7891444495      6.89e-06  
    4   -2681.7891445298      2.01e-06  
    5   -2681.7891445440      1.20e-06  
    6   -2681.7891445479      4.41e-07  
    7   -2681.7891445490      2.24e-07  
    8   -2681.7891445491      5.21e-08  
    9   -2681.7891445491      1.93e-08  
   10   -2681.7891445491      5.04e-09  Convergence criterion met
 ---------------------------------------
 SCF time:   CPU 4.48s  wall 1.00s 
 SCF   energy in the final basis set =    -2681.7891445491
 Total energy in the final basis set =    -2681.7891445491


 ------------------------------------------------------------------------------

   CCMAN2: suite of methods based on coupled cluster
           and equation of motion theories.

   Components:
   * libvmm-1.3-trunk
     by Evgeny Epifanovsky, Ilya Kaliman.
   * libtensor-2.5-trunk
     by Evgeny Epifanovsky, Michael Wormit, Dmitry Zuev, Sam Manzer, 
        Ilya Kaliman.
   * libcc-2.5-trunk
     by Evgeny Epifanovsky, Arik Landau, Tomasz Kus, Kirill Khistyaev, 
        Dmitry Zuev, Prashant Manohar, Xintian Feng, Anna Krylov, 
        Matthew Goldey, Alec White, Thomas Jagau, Kaushik Nanda, 
        Anastasia Gunina, Alexander Kunitsa, Joonho Lee.

   CCMAN original authors:
   Anna I. Krylov, C. David Sherrill, Steven R. Gwaltney,
   Edward F. C. Byrd (2000)
   Sergey V. Levchenko, Lyudmila V. Slipchenko, Tao Wang,
   Ana-Maria C. Cristian (2003)
   Piotr A. Pieniazek, C. Melania Oana, Evgeny Epifanovsky (2007)
   Prashant Manohar (2009)

 ------------------------------------------------------------------------------


 Allocating and initializing 63808MB of RAM...
 Calculation will run on 6 cores.


 Alpha MOs, Restricted
 -- Occupied --                  
-490.04  -65.17  -58.53  -58.53  -58.53  -15.73  -15.68   -9.85
  1 A     2 A     3 A     4 A     5 A     6 A     7 A     8 A                  
 -7.466  -7.456  -7.455  -3.206  -3.201  -3.201  -3.189  -3.189
  9 A    10 A    11 A    12 A    13 A    14 A    15 A    16 A                  
 -1.429  -1.042  -0.889  -0.716  -0.639  -0.592  -0.427  -0.419
 17 A    18 A    19 A    20 A    21 A    22 A    23 A    24 A                  
 -0.410
 25 A                                                                          
 -- Virtual --                   
  0.041   0.052   0.073   0.096   0.115   0.115   0.145   0.162
 26 A    27 A    28 A    29 A    30 A    31 A    32 A    33 A                  
  0.187   0.214   0.231   0.247   0.248   0.272   0.307   0.338
 34 A    35 A    36 A    37 A    38 A    39 A    40 A    41 A                  
  0.549   0.566   0.569   0.590   0.669   0.760   0.765   0.784
 42 A    43 A    44 A    45 A    46 A    47 A    48 A    49 A                  
  0.790   0.820   0.921   0.956   0.958   1.044   1.050   1.104
 50 A    51 A    52 A    53 A    54 A    55 A    56 A    57 A                  
  1.135   1.316   1.442   1.465   1.645   1.914   2.079   2.151
 58 A    59 A    60 A    61 A    62 A    63 A    64 A    65 A                  
  2.180   2.254   2.321   2.355   2.595   2.657   2.706   2.873
 66 A    67 A    68 A    69 A    70 A    71 A    72 A    73 A                  
  3.046   3.095   3.298   3.450   4.119   4.244   4.359   4.441
 74 A    75 A    76 A    77 A    78 A    79 A    80 A    81 A                  
  4.546   4.563   4.579   4.608   4.793   4.940   5.390   7.175
 82 A    83 A    84 A    85 A    86 A    87 A    88 A    89 A                  
  8.204   8.215   8.305  36.620  37.092  49.452 293.883 293.893
 90 A    91 A    92 A    93 A    94 A    95 A    96 A    97 A                  
294.0081028.385
 98 A    99 A                                                                  

 Beta MOs, Restricted
 -- Occupied --                  
-490.04  -65.17  -58.53  -58.53  -58.53  -15.73  -15.68   -9.85
  1 A     2 A     3 A     4 A     5 A     6 A     7 A     8 A                  
 -7.466  -7.456  -7.455  -3.206  -3.201  -3.201  -3.189  -3.189
  9 A    10 A    11 A    12 A    13 A    14 A    15 A    16 A                  
 -1.429  -1.042  -0.889  -0.716  -0.639  -0.592  -0.427  -0.419
 17 A    18 A    19 A    20 A    21 A    22 A    23 A    24 A                  
 -0.410
 25 A                                                                          
 -- Virtual --                   
  0.041   0.052   0.073   0.096   0.115   0.115   0.145   0.162
 26 A    27 A    28 A    29 A    30 A    31 A    32 A    33 A                  
  0.187   0.214   0.231   0.247   0.248   0.272   0.307   0.338
 34 A    35 A    36 A    37 A    38 A    39 A    40 A    41 A                  
  0.549   0.566   0.569   0.590   0.669   0.760   0.765   0.784
 42 A    43 A    44 A    45 A    46 A    47 A    48 A    49 A                  
  0.790   0.820   0.921   0.956   0.958   1.044   1.050   1.104
 50 A    51 A    52 A    53 A    54 A    55 A    56 A    57 A                  
  1.135   1.316   1.442   1.465   1.645   1.914   2.079   2.151
 58 A    59 A    60 A    61 A    62 A    63 A    64 A    65 A                  
  2.180   2.254   2.321   2.355   2.595   2.657   2.706   2.873
 66 A    67 A    68 A    69 A    70 A    71 A    72 A    73 A                  
  3.046   3.095   3.298   3.450   4.119   4.244   4.359   4.441
 74 A    75 A    76 A    77 A    78 A    79 A    80 A    81 A                  
  4.546   4.563   4.579   4.608   4.793   4.940   5.390   7.175
 82 A    83 A    84 A    85 A    86 A    87 A    88 A    89 A                  
  8.204   8.215   8.305  36.620  37.092  49.452 293.883 293.893
 90 A    91 A    92 A    93 A    94 A    95 A    96 A    97 A                  
294.0081028.385
 98 A    99 A                                                                  

 Occupation and symmetry of molecular orbitals

 Point group: C1 (1 irreducible representation).

                           A     All 
 -------------------------------------
 All molecular orbitals:
  - Alpha                  99    99  
  - Beta                   99    99  
 -------------------------------------
 Alpha orbitals:
  - Frozen occupied        11    11  
  - Active occupied        14    14  
  - Active virtual         74    74  
  - Frozen virtual         0     0   
 -------------------------------------
 Beta orbitals:
  - Frozen occupied        11    11  
  - Active occupied        14    14  
  - Active virtual         74    74  
  - Frozen virtual         0     0   
 -------------------------------------

 Import integrals:   CPU 0.00 s  wall 0.00 s

 Import integrals:   CPU 16.19 s  wall 5.08 s

 MP2 amplitudes:   CPU 0.06 s  wall 0.04 s

Running a double precision version
           CCSD T amplitudes will be solved using DIIS.

           Start     Size      MaxIter   EConv     TConv     
           3         7         100       1.00e-07  1.00e-05  
 ------------------------------------------------------------------------------
           Energy (a.u.)   Ediff      Tdiff       Comment
 ------------------------------------------------------------------------------
         -2682.42329475                           
     1   -2682.40358969   1.97e-02   7.13e-01     
     2   -2682.42512976   2.15e-02   9.41e-02     
     3   -2682.42444114   6.89e-04   4.02e-02     
     4   -2682.42666894   2.23e-03   1.19e-02     Switched to DIIS steps.
     5   -2682.42745274   7.84e-04   1.10e-02     
     6   -2682.42749894   4.62e-05   2.16e-03     
     7   -2682.42751316   1.42e-05   1.35e-03     
     8   -2682.42752510   1.19e-05   5.95e-04     
     9   -2682.42752875   3.65e-06   3.72e-04     
    10   -2682.42752837   3.80e-07   8.46e-05     
    11   -2682.42752831   6.09e-08   3.77e-05     
    12   -2682.42752819   1.23e-07   1.45e-05     
    13   -2682.42752815   3.18e-08   4.06e-06     
 ------------------------------------------------------------------------------
         -2682.42752815                           CCSD T converged.

End of double precision
 SCF energy                 = -2681.78914455
 MP2 energy                 = -2682.42329475
 CCSD correlation energy     =    -0.63838361
 CCSD total energy           = -2682.42752815

 CCSD  T1^2 = 0.0109  T2^2 = 0.2162  Leading amplitudes:

 Amplitude    Orbitals with energies
 -0.0266       24 (A) A                  ->    28 (A) A                   
              -0.4191                          0.0729                     
 -0.0266       24 (A) B                  ->    28 (A) B                   
              -0.4191                          0.0729                     
 -0.0211       21 (A) A                  ->    27 (A) A                   
              -0.6390                          0.0521                     
 -0.0211       21 (A) B                  ->    27 (A) B                   
              -0.6390                          0.0521                     

 Amplitude    Orbitals with energies
 -0.0989       22 (A) A      22 (A) B    ->    28 (A) A      28 (A) B     
              -0.5917       -0.5917            0.0729        0.0729       
  0.0989       22 (A) A      22 (A) B    ->    28 (A) B      28 (A) A     
              -0.5917       -0.5917            0.0729        0.0729       
  0.0989       22 (A) B      22 (A) A    ->    28 (A) A      28 (A) B     
              -0.5917       -0.5917            0.0729        0.0729       
 -0.0989       22 (A) B      22 (A) A    ->    28 (A) B      28 (A) A     
              -0.5917       -0.5917            0.0729        0.0729       

 Computing CCSD intemediates for later calculations in double precision
 Finished.

Running a double precision version
           CCSD Lambda amplitudes will be solved using DIIS.
           Start     Size      MaxIter   EConv     LConv     
           3         7         100       1.00e-07  1.00e-05  
 ------------------------------------------------------------------------------
            Enorm      Ldiff       Comment
 ------------------------------------------------------------------------------
     1     4.72e-02   3.66e-02     
     2     1.08e-02   3.53e-03     
     3     4.60e-03   1.81e-03     
     4     2.89e-03   8.89e-04     Switched to DIIS steps.
     5     1.24e-03   6.24e-04     
     6     6.99e-04   2.31e-04     
     7     2.61e-04   8.68e-05     
     8     9.40e-05   1.17e-06     
     9     2.38e-05   5.66e-06     
    10     9.06e-06   1.38e-06     
    11     3.41e-06   2.85e-07     
    12     1.47e-06   7.21e-08     
    13     6.79e-07   1.03e-07     
    14     2.90e-07   9.85e-09     
    15     1.77e-07   2.18e-08     
    16     8.04e-08   7.73e-09     
 ------------------------------------------------------------------------------
                                   CCSD Lambda converged.

 Computing density matrices in double precision...
           Orbital response amplitudes will be solved using DIIS.
           Start     Size      MaxIter   EConv     LConv     
           3         7         100       1.00e-06  1.00e-06  
 ------------------------------------------------------------------------------
            Enorm      Ldiff       Comment
 ------------------------------------------------------------------------------
     1     1.06e-01   4.73e-03     
     2     1.45e-01   2.80e-02     
     3     2.25e-01   4.74e-02     
     4     2.20e-02   1.14e-01     Switched to DIIS steps.
     5     6.75e-03   2.33e-03     
     6     1.27e-03   7.07e-04     
     7     4.39e-04   4.75e-05     
     8     1.15e-04   4.50e-05     
     9     2.63e-05   1.12e-05     
    10     6.32e-06   2.26e-06     
    11     3.01e-06   4.10e-07     
    12     6.79e-07   9.93e-08     
 ------------------------------------------------------------------------------
                                   Orbital response converged.

 Computing density matrices... Done.
 CCSD calculation:   CPU 494.87 s  wall 95.15 s

 Transferring MO TPDM to AO TPDM
 Transferring g2_o1o1o1o1
 Transferring g2_o1o1o1v1
 Transferring g2_o1o1v1v1
 Transferring g2_o1v1o1v1
 Transferring g2_o1v1v1v1
 Transferring g2_v1v1v1v1
 Adding separable TPDM
 Computing TPDM gradient
 --------------------------------------------------------
 2e gradient
  Atom          X               Y               Z
 --------------------------------------------------------
    1        -26.036444        3.773729        0.000000  
    2          8.349254      -16.522845       -0.000000  
    3         13.434826       13.820955        0.000000  
    4          4.252364       -1.071839       -0.000000  
 --------------------------------------------------------
 --------------------------------------------------------
 Final gradient
  Atom          X               Y               Z
 --------------------------------------------------------
    1        -26.036444        3.773729        0.000000  
    2          8.349254      -16.522845       -0.000000  
    3         13.434826       13.820955        0.000000  
    4          4.252364       -1.071839       -0.000000  
 --------------------------------------------------------
 Analytic gradient from two-electron contribution:   CPU 96.67 s  wall 23.64 s

 Total ccman2 time:   CPU 611.48 s  wall 125.35 s


 --------------------------------------------------------------

                    Orbital Energies (a.u.)
 --------------------------------------------------------------

 Alpha MOs
 -- Occupied --
******* -65.172 -58.532 -58.530 -58.530 -15.730 -15.679  -9.851
 -7.466  -7.456  -7.455  -3.206  -3.201  -3.201  -3.189  -3.189
 -1.429  -1.042  -0.889  -0.716  -0.639  -0.592  -0.427  -0.419
 -0.410
 -- Virtual --
  0.041   0.052   0.073   0.096   0.115   0.115   0.145   0.162
  0.187   0.214   0.231   0.247   0.248   0.272   0.307   0.338
  0.549   0.566   0.569   0.590   0.669   0.760   0.765   0.784
  0.790   0.820   0.921   0.956   0.958   1.044   1.050   1.104
  1.135   1.316   1.442   1.465   1.645   1.914   2.079   2.151
  2.180   2.254   2.321   2.355   2.595   2.657   2.706   2.873
  3.046   3.095   3.298   3.450   4.119   4.244   4.359   4.441
  4.546   4.563   4.579   4.608   4.793   4.940   5.390   7.175
  8.204   8.215   8.305  36.620  37.092  49.452 293.883 293.893
294.0081028.385
 --------------------------------------------------------------

          Ground-State Mulliken Net Atomic Charges

     Atom                 Charge (a.u.)
  ----------------------------------------
      1 Br                   -0.073311
      2 N                     0.018914
      3 N                    -0.185661
      4 H                     0.240059
  ----------------------------------------
  Sum of atomic charges =     0.000000

 -----------------------------------------------------------------
                    Cartesian Multipole Moments
 -----------------------------------------------------------------
    Charge (ESU x 10^10)
                 0.0000
    Dipole Moment (Debye)
         X      -2.2078      Y       0.2943      Z      -0.0000
       Tot       2.2273
    Quadrupole Moments (Debye-Ang)
        XX     -21.2743     XY      -1.5483     YY     -32.9364
        XZ       0.0000     YZ      -0.0000     ZZ     -30.2925
    Octopole Moments (Debye-Ang^2)
       XXX      -6.8704    XXY       1.4228    XYY       8.9564
       YYY      -0.5173    XXZ      -0.0000    XYZ       0.0000
       YYZ      -0.0000    XZZ       4.4334    YZZ      -0.0560
       ZZZ       0.0000
    Hexadecapole Moments (Debye-Ang^3)
      XXXX    -192.4575   XXXY      -9.7346   XXYY     -62.8780
      XYYY      -2.0707   YYYY     -56.5059   XXXZ       0.0000
      XXYZ      -0.0000   XYYZ       0.0000   YYYZ      -0.0000
      XXZZ     -52.9795   XYZZ      -0.6048   YYZZ     -14.6212
      XZZZ       0.0000   YZZZ      -0.0000   ZZZZ     -34.1918
 -----------------------------------------------------------------
 DrvMan completing analytic gradient of the correlated energy
 Correlated dipole moment
            1
    1  -0.8686166
    2   0.1157963
    3  -0.0000000
 Energy read as -2682.427528155
 Full Analytical Gradient: (in a.u., or Hartree/Bohr)
             1             2             3             4
    1    0.00008876    0.00048893   -0.00034117   -0.00023653
    2   -0.00004873    0.00094302   -0.00108691    0.00019262
    3    0.00000000   -0.00000000    0.00000000    0.00000000
 Gradient time:  CPU 1.42 s  wall 1.45 s
 ----------------------------------------------------------------
             Standard Nuclear Orientation (Angstroms)
    I     Atom           X                Y                Z
 ----------------------------------------------------------------
    1      Br      0.7112295741    -0.0314365436     0.0000000000
    2      N      -1.1922155667     0.5543416853    -0.0000000000
    3      N      -1.9497298104    -0.3989120628     0.0010000000
    4      H      -2.8994174548     0.0122716701    -0.0000000000
 ----------------------------------------------------------------
 Nuclear Repulsion Energy =   145.4364663237 hartrees
 There are       25 alpha and       25 beta electrons

                       Distance Matrix (Angstroms)
             Br(  1)   N (  2)   N (  3)
   N (  2)  1.991542
   N (  3)  2.686214  1.217588
   H (  4)  3.610912  1.791195  1.034881

 Requested basis set is 6-311++G(d,p)
 There are 36 shells and 99 basis functions
 A cutoff of  1.0D-14 yielded    636 shell pairs
 There are      4972 function pairs (      5501 Cartesian)
 Smallest overlap matrix eigenvalue = 2.35E-04
 Guess MOs from SCF MO coefficient file

 -----------------------------------------------------------------------
  General SCF calculation program by
  Eric Jon Sundstrom, Paul Horn, Yuezhi Mao, Dmitri Zuev, Alec White,
  David Stuck, Shaama M.S., Shane Yost, Joonho Lee, David Small,
  Daniel Levine, Susi Lehtola, Hugh Burton, Evgeny Epifanovsky
 -----------------------------------------------------------------------
 Hartree-Fock
 using 6 threads for integral computing
 -------------------------------------------------------
 OpenMP Integral computing Module                
 Release: version 2.0, May 2017, Q-Chem Inc. Pleasanton 
 -------------------------------------------------------
 A restricted SCF calculation will be
 performed using DIIS
 SCF converges when DIIS error is below 1.0e-08
 ---------------------------------------
  Cycle       Energy         DIIS error
 ---------------------------------------
    1   -2681.7892462197      3.11e-05  
    2   -2681.7892475402      8.62e-06  
    3   -2681.7892477221      4.47e-06  
    4   -2681.7892477692      1.84e-06  
    5   -2681.7892477879      1.17e-06  
    6   -2681.7892477958      5.87e-07  
    7   -2681.7892477990      2.40e-07  
    8   -2681.7892477993      1.14e-07  
    9   -2681.7892477994      4.32e-08  
   10   -2681.7892477994      1.27e-08  
   11   -2681.7892477994      3.36e-09  Convergence criterion met
 ---------------------------------------
 SCF time:   CPU 4.94s  wall 1.00s 
 SCF   energy in the final basis set =    -2681.7892477994
 Total energy in the final basis set =    -2681.7892477994


 ------------------------------------------------------------------------------

   CCMAN2: suite of methods based on coupled cluster
           and equation of motion theories.

   Components:
   * libvmm-1.3-trunk
     by Evgeny Epifanovsky, Ilya Kaliman.
   * libtensor-2.5-trunk
     by Evgeny Epifanovsky, Michael Wormit, Dmitry Zuev, Sam Manzer, 
        Ilya Kaliman.
   * libcc-2.5-trunk
     by Evgeny Epifanovsky, Arik Landau, Tomasz Kus, Kirill Khistyaev, 
        Dmitry Zuev, Prashant Manohar, Xintian Feng, Anna Krylov, 
        Matthew Goldey, Alec White, Thomas Jagau, Kaushik Nanda, 
        Anastasia Gunina, Alexander Kunitsa, Joonho Lee.

   CCMAN original authors:
   Anna I. Krylov, C. David Sherrill, Steven R. Gwaltney,
   Edward F. C. Byrd (2000)
   Sergey V. Levchenko, Lyudmila V. Slipchenko, Tao Wang,
   Ana-Maria C. Cristian (2003)
   Piotr A. Pieniazek, C. Melania Oana, Evgeny Epifanovsky (2007)
   Prashant Manohar (2009)

 ------------------------------------------------------------------------------


 Allocating and initializing 63808MB of RAM...
 Calculation will run on 6 cores.


 Alpha MOs, Restricted
 -- Occupied --                  
-490.04  -65.17  -58.53  -58.53  -58.53  -15.73  -15.68   -9.85
  1 A     2 A     3 A     4 A     5 A     6 A     7 A     8 A                  
 -7.466  -7.456  -7.455  -3.205  -3.201  -3.201  -3.189  -3.189
  9 A    10 A    11 A    12 A    13 A    14 A    15 A    16 A                  
 -1.430  -1.042  -0.889  -0.716  -0.639  -0.592  -0.427  -0.419
 17 A    18 A    19 A    20 A    21 A    22 A    23 A    24 A                  
 -0.410
 25 A                                                                          
 -- Virtual --                   
  0.041   0.052   0.073   0.096   0.115   0.115   0.145   0.162
 26 A    27 A    28 A    29 A    30 A    31 A    32 A    33 A                  
  0.187   0.214   0.231   0.247   0.248   0.272   0.307   0.338
 34 A    35 A    36 A    37 A    38 A    39 A    40 A    41 A                  
  0.549   0.566   0.569   0.590   0.669   0.760   0.765   0.784
 42 A    43 A    44 A    45 A    46 A    47 A    48 A    49 A                  
  0.790   0.820   0.921   0.957   0.958   1.044   1.050   1.104
 50 A    51 A    52 A    53 A    54 A    55 A    56 A    57 A                  
  1.135   1.316   1.442   1.465   1.645   1.914   2.079   2.151
 58 A    59 A    60 A    61 A    62 A    63 A    64 A    65 A                  
  2.180   2.254   2.321   2.355   2.595   2.658   2.707   2.873
 66 A    67 A    68 A    69 A    70 A    71 A    72 A    73 A                  
  3.047   3.096   3.300   3.450   4.119   4.244   4.360   4.443
 74 A    75 A    76 A    77 A    78 A    79 A    80 A    81 A                  
  4.546   4.563   4.579   4.609   4.793   4.940   5.391   7.175
 82 A    83 A    84 A    85 A    86 A    87 A    88 A    89 A                  
  8.204   8.215   8.305  36.620  37.095  49.452 293.883 293.893
 90 A    91 A    92 A    93 A    94 A    95 A    96 A    97 A                  
294.0081028.385
 98 A    99 A                                                                  

 Beta MOs, Restricted
 -- Occupied --                  
-490.04  -65.17  -58.53  -58.53  -58.53  -15.73  -15.68   -9.85
  1 A     2 A     3 A     4 A     5 A     6 A     7 A     8 A                  
 -7.466  -7.456  -7.455  -3.205  -3.201  -3.201  -3.189  -3.189
  9 A    10 A    11 A    12 A    13 A    14 A    15 A    16 A                  
 -1.430  -1.042  -0.889  -0.716  -0.639  -0.592  -0.427  -0.419
 17 A    18 A    19 A    20 A    21 A    22 A    23 A    24 A                  
 -0.410
 25 A                                                                          
 -- Virtual --                   
  0.041   0.052   0.073   0.096   0.115   0.115   0.145   0.162
 26 A    27 A    28 A    29 A    30 A    31 A    32 A    33 A                  
  0.187   0.214   0.231   0.247   0.248   0.272   0.307   0.338
 34 A    35 A    36 A    37 A    38 A    39 A    40 A    41 A                  
  0.549   0.566   0.569   0.590   0.669   0.760   0.765   0.784
 42 A    43 A    44 A    45 A    46 A    47 A    48 A    49 A                  
  0.790   0.820   0.921   0.957   0.958   1.044   1.050   1.104
 50 A    51 A    52 A    53 A    54 A    55 A    56 A    57 A                  
  1.135   1.316   1.442   1.465   1.645   1.914   2.079   2.151
 58 A    59 A    60 A    61 A    62 A    63 A    64 A    65 A                  
  2.180   2.254   2.321   2.355   2.595   2.658   2.707   2.873
 66 A    67 A    68 A    69 A    70 A    71 A    72 A    73 A                  
  3.047   3.096   3.300   3.450   4.119   4.244   4.360   4.443
 74 A    75 A    76 A    77 A    78 A    79 A    80 A    81 A                  
  4.546   4.563   4.579   4.609   4.793   4.940   5.391   7.175
 82 A    83 A    84 A    85 A    86 A    87 A    88 A    89 A                  
  8.204   8.215   8.305  36.620  37.095  49.452 293.883 293.893
 90 A    91 A    92 A    93 A    94 A    95 A    96 A    97 A                  
294.0081028.385
 98 A    99 A                                                                  

 Occupation and symmetry of molecular orbitals

 Point group: C1 (1 irreducible representation).

                           A     All 
 -------------------------------------
 All molecular orbitals:
  - Alpha                  99    99  
  - Beta                   99    99  
 -------------------------------------
 Alpha orbitals:
  - Frozen occupied        11    11  
  - Active occupied        14    14  
  - Active virtual         74    74  
  - Frozen virtual         0     0   
 -------------------------------------
 Beta orbitals:
  - Frozen occupied        11    11  
  - Active occupied        14    14  
  - Active virtual         74    74  
  - Frozen virtual         0     0   
 -------------------------------------

 Import integrals:   CPU 0.00 s  wall 0.00 s

 Import integrals:   CPU 17.18 s  wall 4.64 s

 MP2 amplitudes:   CPU 0.06 s  wall 0.03 s

Running a double precision version
           CCSD T amplitudes will be solved using DIIS.

           Start     Size      MaxIter   EConv     TConv     
           3         7         100       1.00e-07  1.00e-05  
 ------------------------------------------------------------------------------
           Energy (a.u.)   Ediff      Tdiff       Comment
 ------------------------------------------------------------------------------
         -2682.42327622                           
     1   -2682.40361786   1.97e-02   7.13e-01     
     2   -2682.42512980   2.15e-02   9.41e-02     
     3   -2682.42444721   6.83e-04   4.01e-02     
     4   -2682.42667116   2.22e-03   1.18e-02     Switched to DIIS steps.
     5   -2682.42745382   7.83e-04   1.10e-02     
     6   -2682.42749992   4.61e-05   2.16e-03     
     7   -2682.42751417   1.42e-05   1.35e-03     
     8   -2682.42752612   1.20e-05   5.96e-04     
     9   -2682.42752976   3.64e-06   3.71e-04     
    10   -2682.42752938   3.80e-07   8.44e-05     
    11   -2682.42752932   6.15e-08   3.76e-05     
    12   -2682.42752920   1.23e-07   1.45e-05     
    13   -2682.42752917   3.17e-08   4.05e-06     
 ------------------------------------------------------------------------------
         -2682.42752917                           CCSD T converged.

End of double precision
 SCF energy                 = -2681.78924780
 MP2 energy                 = -2682.42327622
 CCSD correlation energy     =    -0.63828137
 CCSD total energy           = -2682.42752917

 CCSD  T1^2 = 0.0109  T2^2 = 0.2160  Leading amplitudes:

 Amplitude    Orbitals with energies
 -0.0266       24 (A) A                  ->    28 (A) A                   
              -0.4191                          0.0731                     
 -0.0266       24 (A) B                  ->    28 (A) B                   
              -0.4191                          0.0731                     
  0.0211       21 (A) A                  ->    27 (A) A                   
              -0.6392                          0.0521                     
  0.0211       21 (A) B                  ->    27 (A) B                   
              -0.6392                          0.0521                     

 Amplitude    Orbitals with energies
 -0.0987       22 (A) A      22 (A) B    ->    28 (A) A      28 (A) B     
              -0.5920       -0.5920            0.0731        0.0731       
  0.0987       22 (A) A      22 (A) B    ->    28 (A) B      28 (A) A     
              -0.5920       -0.5920            0.0731        0.0731       
  0.0987       22 (A) B      22 (A) A    ->    28 (A) A      28 (A) B     
              -0.5920       -0.5920            0.0731        0.0731       
 -0.0987       22 (A) B      22 (A) A    ->    28 (A) B      28 (A) A     
              -0.5920       -0.5920            0.0731        0.0731       

 Computing CCSD intemediates for later calculations in double precision
 Finished.

Running a double precision version
           CCSD Lambda amplitudes will be solved using DIIS.
           Start     Size      MaxIter   EConv     LConv     
           3         7         100       1.00e-07  1.00e-05  
 ------------------------------------------------------------------------------
            Enorm      Ldiff       Comment
 ------------------------------------------------------------------------------
     1     4.71e-02   3.65e-02     
     2     1.08e-02   3.53e-03     
     3     4.59e-03   1.81e-03     
     4     2.89e-03   8.89e-04     Switched to DIIS steps.
     5     1.24e-03   6.23e-04     
     6     6.99e-04   2.31e-04     
     7     2.61e-04   8.66e-05     
     8     9.38e-05   1.16e-06     
     9     2.38e-05   5.63e-06     
    10     9.06e-06   1.37e-06     
    11     3.42e-06   2.82e-07     
    12     1.48e-06   7.08e-08     
    13     6.80e-07   1.03e-07     
    14     2.92e-07   9.74e-09     
    15     1.78e-07   2.18e-08     
    16     8.10e-08   7.70e-09     
 ------------------------------------------------------------------------------
                                   CCSD Lambda converged.

 Computing density matrices in double precision...
           Orbital response amplitudes will be solved using DIIS.
           Start     Size      MaxIter   EConv     LConv     
           3         7         100       1.00e-06  1.00e-06  
 ------------------------------------------------------------------------------
            Enorm      Ldiff       Comment
 ------------------------------------------------------------------------------
     1     1.06e-01   4.71e-03     
     2     1.44e-01   2.79e-02     
     3     2.24e-01   4.72e-02     
     4     2.19e-02   1.14e-01     Switched to DIIS steps.
     5     6.73e-03   2.29e-03     
     6     1.27e-03   7.06e-04     
     7     4.40e-04   4.85e-05     
     8     1.15e-04   4.49e-05     
     9     2.62e-05   1.12e-05     
    10     6.28e-06   2.27e-06     
    11     2.99e-06   4.10e-07     
    12     6.75e-07   1.00e-07     
 ------------------------------------------------------------------------------
                                   Orbital response converged.

 Computing density matrices... Done.
 CCSD calculation:   CPU 494.05 s  wall 94.86 s

 Transferring MO TPDM to AO TPDM
 Transferring g2_o1o1o1o1
 Transferring g2_o1o1o1v1
 Transferring g2_o1o1v1v1
 Transferring g2_o1v1o1v1
 Transferring g2_o1v1v1v1
 Transferring g2_v1v1v1v1
 Adding separable TPDM
 Computing TPDM gradient
 --------------------------------------------------------
 2e gradient
  Atom          X               Y               Z
 --------------------------------------------------------
    1        -26.033682        3.774344        0.004161  
    2          8.330944      -16.527497        0.011016  
    3         13.446614       13.819537       -0.019579  
    4          4.256124       -1.066385        0.004402  
 --------------------------------------------------------
 --------------------------------------------------------
 Final gradient
  Atom          X               Y               Z
 --------------------------------------------------------
    1        -26.033682        3.774344        0.004161  
    2          8.330944      -16.527497        0.011016  
    3         13.446614       13.819537       -0.019579  
    4          4.256124       -1.066385        0.004402  
 --------------------------------------------------------
 Analytic gradient from two-electron contribution:   CPU 114.42 s  wall 35.53 s

 Total ccman2 time:   CPU 629.15 s  wall 136.37 s


 --------------------------------------------------------------

                    Orbital Energies (a.u.)
 --------------------------------------------------------------

 Alpha MOs
 -- Occupied --
******* -65.172 -58.532 -58.530 -58.530 -15.730 -15.679  -9.851
 -7.466  -7.456  -7.455  -3.205  -3.201  -3.201  -3.189  -3.189
 -1.430  -1.042  -0.889  -0.716  -0.639  -0.592  -0.427  -0.419
 -0.410
 -- Virtual --
  0.041   0.052   0.073   0.096   0.115   0.115   0.145   0.162
  0.187   0.214   0.231   0.247   0.248   0.272   0.307   0.338
  0.549   0.566   0.569   0.590   0.669   0.760   0.765   0.784
  0.790   0.820   0.921   0.957   0.958   1.044   1.050   1.104
  1.135   1.316   1.442   1.465   1.645   1.914   2.079   2.151
  2.180   2.254   2.321   2.355   2.595   2.658   2.707   2.873
  3.047   3.096   3.300   3.450   4.119   4.244   4.360   4.443
  4.546   4.563   4.579   4.609   4.793   4.940   5.391   7.175
  8.204   8.215   8.305  36.620  37.095  49.452 293.883 293.893
294.0081028.385
 --------------------------------------------------------------

          Ground-State Mulliken Net Atomic Charges

     Atom                 Charge (a.u.)
  ----------------------------------------
      1 Br                   -0.073528
      2 N                     0.019035
      3 N                    -0.185810
      4 H                     0.240304
  ----------------------------------------
  Sum of atomic charges =     0.000000

 -----------------------------------------------------------------
                    Cartesian Multipole Moments
 -----------------------------------------------------------------
    Charge (ESU x 10^10)
                 0.0000
    Dipole Moment (Debye)
         X      -2.2126      Y       0.2940      Z      -0.0008
       Tot       2.2321
    Quadrupole Moments (Debye-Ang)
        XX     -21.2657     XY      -1.5470     YY     -32.9351
        XZ       0.0019     YZ       0.0032     ZZ     -30.2908
    Octopole Moments (Debye-Ang^2)
       XXX      -6.9117    XXY       1.4170    XYY       8.9497
       YYY      -0.5360    XXZ      -0.0121    XYZ      -0.0049
       YYZ      -0.0067    XZZ       4.4271    YZZ      -0.0608
       ZZZ      -0.0164
    Hexadecapole Moments (Debye-Ang^3)
      XXXX    -192.3484   XXXY      -9.6957   XXYY     -62.8635
      XYYY      -2.0337   YYYY     -56.4782   XXXZ       0.0448
      XXYZ       0.0118   XYYZ       0.0133   YYYZ       0.0120
      XXZZ     -52.9695   XYZZ      -0.5945   YYZZ     -14.6167
      XZZZ       0.0318   YZZZ       0.0092   ZZZZ     -34.1907
 -----------------------------------------------------------------
 DrvMan completing analytic gradient of the correlated energy
 Correlated dipole moment
            1
    1  -0.8705070
    2   0.1156755
    3  -0.0003264
 Energy read as -2682.427529168
 Full Analytical Gradient: (in a.u., or Hartree/Bohr)
             1             2             3             4
    1    0.00000143    0.00002946   -0.00001863   -0.00001226
    2    0.00000180    0.00002363   -0.00002453   -0.00000091
    3   -0.00002410    0.00002856    0.00004026   -0.00004472
 Gradient time:  CPU 1.44 s  wall 1.46 s
 ----------------------------------------------------------------
             Standard Nuclear Orientation (Angstroms)
    I     Atom           X                Y                Z
 ----------------------------------------------------------------
    1      Br      0.7112295741    -0.0314365436     0.0000000000
    2      N      -1.1922155667     0.5543416853    -0.0000000000
    3      N      -1.9497298104    -0.3989120628     0.0000000000
    4      H      -2.8984174548     0.0122716701    -0.0000000000
 ----------------------------------------------------------------
 Nuclear Repulsion Energy =   145.4421768270 hartrees
 There are       25 alpha and       25 beta electrons

                       Distance Matrix (Angstroms)
             Br(  1)   N (  2)   N (  3)
   N (  2)  1.991542
   N (  3)  2.686214  1.217588
   H (  4)  3.609912  1.790242  1.033963

 Requested basis set is 6-311++G(d,p)
 There are 36 shells and 99 basis functions
 A cutoff of  1.0D-14 yielded    636 shell pairs
 There are      4972 function pairs (      5501 Cartesian)
 Smallest overlap matrix eigenvalue = 2.35E-04
 Guess MOs from SCF MO coefficient file

 -----------------------------------------------------------------------
  General SCF calculation program by
  Eric Jon Sundstrom, Paul Horn, Yuezhi Mao, Dmitri Zuev, Alec White,
  David Stuck, Shaama M.S., Shane Yost, Joonho Lee, David Small,
  Daniel Levine, Susi Lehtola, Hugh Burton, Evgeny Epifanovsky
 -----------------------------------------------------------------------
 Hartree-Fock
 using 6 threads for integral computing
 -------------------------------------------------------
 OpenMP Integral computing Module                
 Release: version 2.0, May 2017, Q-Chem Inc. Pleasanton 
 -------------------------------------------------------
 A restricted SCF calculation will be
 performed using DIIS
 SCF converges when DIIS error is below 1.0e-08
 ---------------------------------------
  Cycle       Energy         DIIS error
 ---------------------------------------
    1   -2681.7892694562      2.35e-05  
    2   -2681.7892702428      6.64e-06  
    3   -2681.7892703560      3.86e-06  
    4   -2681.7892703863      1.77e-06  
    5   -2681.7892704045      9.86e-07  
    6   -2681.7892704123      5.22e-07  
    7   -2681.7892704144      1.67e-07  
    8   -2681.7892704146      5.45e-08  
    9   -2681.7892704146      2.23e-08  
   10   -2681.7892704146      7.06e-09  Convergence criterion met
 ---------------------------------------
 SCF time:   CPU 4.34s  wall 2.00s 
 SCF   energy in the final basis set =    -2681.7892704146
 Total energy in the final basis set =    -2681.7892704146


 ------------------------------------------------------------------------------

   CCMAN2: suite of methods based on coupled cluster
           and equation of motion theories.

   Components:
   * libvmm-1.3-trunk
     by Evgeny Epifanovsky, Ilya Kaliman.
   * libtensor-2.5-trunk
     by Evgeny Epifanovsky, Michael Wormit, Dmitry Zuev, Sam Manzer, 
        Ilya Kaliman.
   * libcc-2.5-trunk
     by Evgeny Epifanovsky, Arik Landau, Tomasz Kus, Kirill Khistyaev, 
        Dmitry Zuev, Prashant Manohar, Xintian Feng, Anna Krylov, 
        Matthew Goldey, Alec White, Thomas Jagau, Kaushik Nanda, 
        Anastasia Gunina, Alexander Kunitsa, Joonho Lee.

   CCMAN original authors:
   Anna I. Krylov, C. David Sherrill, Steven R. Gwaltney,
   Edward F. C. Byrd (2000)
   Sergey V. Levchenko, Lyudmila V. Slipchenko, Tao Wang,
   Ana-Maria C. Cristian (2003)
   Piotr A. Pieniazek, C. Melania Oana, Evgeny Epifanovsky (2007)
   Prashant Manohar (2009)

 ------------------------------------------------------------------------------


 Allocating and initializing 63808MB of RAM...
 Calculation will run on 6 cores.


 Alpha MOs, Restricted
 -- Occupied --                  
-490.04  -65.17  -58.53  -58.53  -58.53  -15.73  -15.68   -9.85
  1 A     2 A     3 A     4 A     5 A     6 A     7 A     8 A                  
 -7.466  -7.456  -7.455  -3.205  -3.201  -3.201  -3.189  -3.189
  9 A    10 A    11 A    12 A    13 A    14 A    15 A    16 A                  
 -1.430  -1.042  -0.889  -0.716  -0.639  -0.592  -0.427  -0.419
 17 A    18 A    19 A    20 A    21 A    22 A    23 A    24 A                  
 -0.410
 25 A                                                                          
 -- Virtual --                   
  0.041   0.052   0.073   0.096   0.115   0.115   0.145   0.162
 26 A    27 A    28 A    29 A    30 A    31 A    32 A    33 A                  
  0.187   0.214   0.231   0.247   0.248   0.272   0.307   0.338
 34 A    35 A    36 A    37 A    38 A    39 A    40 A    41 A                  
  0.549   0.566   0.569   0.590   0.670   0.760   0.765   0.784
 42 A    43 A    44 A    45 A    46 A    47 A    48 A    49 A                  
  0.790   0.820   0.921   0.957   0.958   1.044   1.050   1.104
 50 A    51 A    52 A    53 A    54 A    55 A    56 A    57 A                  
  1.135   1.315   1.442   1.465   1.645   1.914   2.080   2.151
 58 A    59 A    60 A    61 A    62 A    63 A    64 A    65 A                  
  2.181   2.255   2.321   2.356   2.595   2.659   2.707   2.872
 66 A    67 A    68 A    69 A    70 A    71 A    72 A    73 A                  
  3.047   3.096   3.300   3.451   4.119   4.244   4.360   4.443
 74 A    75 A    76 A    77 A    78 A    79 A    80 A    81 A                  
  4.546   4.563   4.579   4.609   4.793   4.941   5.392   7.175
 82 A    83 A    84 A    85 A    86 A    87 A    88 A    89 A                  
  8.204   8.215   8.305  36.620  37.096  49.452 293.883 293.893
 90 A    91 A    92 A    93 A    94 A    95 A    96 A    97 A                  
294.0081028.385
 98 A    99 A                                                                  

 Beta MOs, Restricted
 -- Occupied --                  
-490.04  -65.17  -58.53  -58.53  -58.53  -15.73  -15.68   -9.85
  1 A     2 A     3 A     4 A     5 A     6 A     7 A     8 A                  
 -7.466  -7.456  -7.455  -3.205  -3.201  -3.201  -3.189  -3.189
  9 A    10 A    11 A    12 A    13 A    14 A    15 A    16 A                  
 -1.430  -1.042  -0.889  -0.716  -0.639  -0.592  -0.427  -0.419
 17 A    18 A    19 A    20 A    21 A    22 A    23 A    24 A                  
 -0.410
 25 A                                                                          
 -- Virtual --                   
  0.041   0.052   0.073   0.096   0.115   0.115   0.145   0.162
 26 A    27 A    28 A    29 A    30 A    31 A    32 A    33 A                  
  0.187   0.214   0.231   0.247   0.248   0.272   0.307   0.338
 34 A    35 A    36 A    37 A    38 A    39 A    40 A    41 A                  
  0.549   0.566   0.569   0.590   0.670   0.760   0.765   0.784
 42 A    43 A    44 A    45 A    46 A    47 A    48 A    49 A                  
  0.790   0.820   0.921   0.957   0.958   1.044   1.050   1.104
 50 A    51 A    52 A    53 A    54 A    55 A    56 A    57 A                  
  1.135   1.315   1.442   1.465   1.645   1.914   2.080   2.151
 58 A    59 A    60 A    61 A    62 A    63 A    64 A    65 A                  
  2.181   2.255   2.321   2.356   2.595   2.659   2.707   2.872
 66 A    67 A    68 A    69 A    70 A    71 A    72 A    73 A                  
  3.047   3.096   3.300   3.451   4.119   4.244   4.360   4.443
 74 A    75 A    76 A    77 A    78 A    79 A    80 A    81 A                  
  4.546   4.563   4.579   4.609   4.793   4.941   5.392   7.175
 82 A    83 A    84 A    85 A    86 A    87 A    88 A    89 A                  
  8.204   8.215   8.305  36.620  37.096  49.452 293.883 293.893
 90 A    91 A    92 A    93 A    94 A    95 A    96 A    97 A                  
294.0081028.385
 98 A    99 A                                                                  

 Occupation and symmetry of molecular orbitals

 Point group: C1 (1 irreducible representation).

                           A     All 
 -------------------------------------
 All molecular orbitals:
  - Alpha                  99    99  
  - Beta                   99    99  
 -------------------------------------
 Alpha orbitals:
  - Frozen occupied        11    11  
  - Active occupied        14    14  
  - Active virtual         74    74  
  - Frozen virtual         0     0   
 -------------------------------------
 Beta orbitals:
  - Frozen occupied        11    11  
  - Active occupied        14    14  
  - Active virtual         74    74  
  - Frozen virtual         0     0   
 -------------------------------------

 Import integrals:   CPU 0.00 s  wall 0.00 s

 Import integrals:   CPU 16.11 s  wall 3.89 s

 MP2 amplitudes:   CPU 0.08 s  wall 0.06 s

Running a double precision version
           CCSD T amplitudes will be solved using DIIS.

           Start     Size      MaxIter   EConv     TConv     
           3         7         100       1.00e-07  1.00e-05  
 ------------------------------------------------------------------------------
           Energy (a.u.)   Ediff      Tdiff       Comment
 ------------------------------------------------------------------------------
         -2682.42327492                           
     1   -2682.40362216   1.97e-02   7.13e-01     
     2   -2682.42513016   2.15e-02   9.41e-02     
     3   -2682.42444757   6.83e-04   4.01e-02     
     4   -2682.42667090   2.22e-03   1.18e-02     Switched to DIIS steps.
     5   -2682.42745325   7.82e-04   1.10e-02     
     6   -2682.42749935   4.61e-05   2.16e-03     
     7   -2682.42751359   1.42e-05   1.35e-03     
     8   -2682.42752555   1.20e-05   5.96e-04     
     9   -2682.42752920   3.64e-06   3.71e-04     
    10   -2682.42752882   3.80e-07   8.43e-05     
    11   -2682.42752876   6.12e-08   3.76e-05     
    12   -2682.42752863   1.23e-07   1.45e-05     
    13   -2682.42752860   3.17e-08   4.05e-06     
 ------------------------------------------------------------------------------
         -2682.42752860                           CCSD T converged.

End of double precision
 SCF energy                 = -2681.78927041
 MP2 energy                 = -2682.42327492
 CCSD correlation energy     =    -0.63825819
 CCSD total energy           = -2682.42752860

 CCSD  T1^2 = 0.0109  T2^2 = 0.2160  Leading amplitudes:

 Amplitude    Orbitals with energies
 -0.0266       24 (A) A                  ->    28 (A) A                   
              -0.4191                          0.0731                     
 -0.0266       24 (A) B                  ->    28 (A) B                   
              -0.4191                          0.0731                     
  0.0212       21 (A) A                  ->    27 (A) A                   
              -0.6392                          0.0521                     
  0.0212       21 (A) B                  ->    27 (A) B                   
              -0.6392                          0.0521                     

 Amplitude    Orbitals with energies
 -0.0987       22 (A) A      22 (A) B    ->    28 (A) A      28 (A) B     
              -0.5920       -0.5920            0.0731        0.0731       
  0.0987       22 (A) A      22 (A) B    ->    28 (A) B      28 (A) A     
              -0.5920       -0.5920            0.0731        0.0731       
  0.0987       22 (A) B      22 (A) A    ->    28 (A) A      28 (A) B     
              -0.5920       -0.5920            0.0731        0.0731       
 -0.0987       22 (A) B      22 (A) A    ->    28 (A) B      28 (A) A     
              -0.5920       -0.5920            0.0731        0.0731       

 Computing CCSD intemediates for later calculations in double precision
 Finished.

Running a double precision version
           CCSD Lambda amplitudes will be solved using DIIS.
           Start     Size      MaxIter   EConv     LConv     
           3         7         100       1.00e-07  1.00e-05  
 ------------------------------------------------------------------------------
            Enorm      Ldiff       Comment
 ------------------------------------------------------------------------------
     1     4.71e-02   3.65e-02     
     2     1.08e-02   3.53e-03     
     3     4.59e-03   1.81e-03     
     4     2.89e-03   8.89e-04     Switched to DIIS steps.
     5     1.24e-03   6.23e-04     
     6     6.98e-04   2.31e-04     
     7     2.61e-04   8.66e-05     
     8     9.38e-05   1.18e-06     
     9     2.38e-05   5.63e-06     
    10     9.05e-06   1.37e-06     
    11     3.41e-06   2.82e-07     
    12     1.47e-06   7.06e-08     
    13     6.77e-07   1.03e-07     
    14     2.90e-07   9.78e-09     
    15     1.77e-07   2.18e-08     
    16     8.03e-08   7.72e-09     
 ------------------------------------------------------------------------------
                                   CCSD Lambda converged.

 Computing density matrices in double precision...
           Orbital response amplitudes will be solved using DIIS.
           Start     Size      MaxIter   EConv     LConv     
           3         7         100       1.00e-06  1.00e-06  
 ------------------------------------------------------------------------------
            Enorm      Ldiff       Comment
 ------------------------------------------------------------------------------
     1     1.06e-01   4.72e-03     
     2     1.45e-01   2.80e-02     
     3     2.25e-01   4.73e-02     
     4     2.19e-02   1.14e-01     Switched to DIIS steps.
     5     6.73e-03   2.29e-03     
     6     1.27e-03   7.07e-04     
     7     4.39e-04   4.86e-05     
     8     1.15e-04   4.47e-05     
     9     2.62e-05   1.12e-05     
    10     6.28e-06   2.26e-06     
    11     2.99e-06   4.09e-07     
    12     6.75e-07   9.99e-08     
 ------------------------------------------------------------------------------
                                   Orbital response converged.

 Computing density matrices... Done.
 CCSD calculation:   CPU 494.82 s  wall 94.93 s

 Transferring MO TPDM to AO TPDM
 Transferring g2_o1o1o1o1
 Transferring g2_o1o1o1v1
 Transferring g2_o1o1v1v1
 Transferring g2_o1v1o1v1
 Transferring g2_o1v1v1v1
 Transferring g2_v1v1v1v1
 Adding separable TPDM
 Computing TPDM gradient
 --------------------------------------------------------
 2e gradient
  Atom          X               Y               Z
 --------------------------------------------------------
    1        -26.034575        3.774845       -0.000001  
    2          8.332228      -16.527826        0.000001  
    3         13.445000       13.821778        0.000001  
    4          4.257347       -1.068797       -0.000001  
 --------------------------------------------------------
 --------------------------------------------------------
 Final gradient
  Atom          X               Y               Z
 --------------------------------------------------------
    1        -26.034575        3.774845       -0.000001  
    2          8.332228      -16.527826        0.000001  
    3         13.445000       13.821778        0.000001  
    4          4.257347       -1.068797       -0.000001  
 --------------------------------------------------------
 Analytic gradient from two-electron contribution:   CPU 112.80 s  wall 34.84 s

 Total ccman2 time:   CPU 629.77 s  wall 135.87 s


 --------------------------------------------------------------

                    Orbital Energies (a.u.)
 --------------------------------------------------------------

 Alpha MOs
 -- Occupied --
******* -65.172 -58.532 -58.530 -58.530 -15.730 -15.679  -9.851
 -7.466  -7.456  -7.455  -3.205  -3.201  -3.201  -3.189  -3.189
 -1.430  -1.042  -0.889  -0.716  -0.639  -0.592  -0.427  -0.419
 -0.410
 -- Virtual --
  0.041   0.052   0.073   0.096   0.115   0.115   0.145   0.162
  0.187   0.214   0.231   0.247   0.248   0.272   0.307   0.338
  0.549   0.566   0.569   0.590   0.670   0.760   0.765   0.784
  0.790   0.820   0.921   0.957   0.958   1.044   1.050   1.104
  1.135   1.315   1.442   1.465   1.645   1.914   2.080   2.151
  2.181   2.255   2.321   2.356   2.595   2.659   2.707   2.872
  3.047   3.096   3.300   3.451   4.119   4.244   4.360   4.443
  4.546   4.563   4.579   4.609   4.793   4.941   5.392   7.175
  8.204   8.215   8.305  36.620  37.096  49.452 293.883 293.893
294.0081028.385
 --------------------------------------------------------------

          Ground-State Mulliken Net Atomic Charges

     Atom                 Charge (a.u.)
  ----------------------------------------
      1 Br                   -0.073546
      2 N                     0.019074
      3 N                    -0.185934
      4 H                     0.240405
  ----------------------------------------
  Sum of atomic charges =     0.000000

 -----------------------------------------------------------------
                    Cartesian Multipole Moments
 -----------------------------------------------------------------
    Charge (ESU x 10^10)
                 0.0000
    Dipole Moment (Debye)
         X      -2.2122      Y       0.2942      Z       0.0000
       Tot       2.2316
    Quadrupole Moments (Debye-Ang)
        XX     -21.2692     XY      -1.5477     YY     -32.9345
        XZ      -0.0000     YZ       0.0000     ZZ     -30.2900
    Octopole Moments (Debye-Ang^2)
       XXX      -6.8985    XXY       1.4182    XYY       8.9474
       YYY      -0.5361    XXZ      -0.0000    XYZ      -0.0000
       YYZ       0.0000    XZZ       4.4241    YZZ      -0.0608
       ZZZ       0.0000
    Hexadecapole Moments (Debye-Ang^3)
      XXXX    -192.3865   XXXY      -9.7002   XXYY     -62.8545
      XYYY      -2.0341   YYYY     -56.4778   XXXZ      -0.0000
      XXYZ       0.0000   XYYZ      -0.0000   YYYZ       0.0000
      XXZZ     -52.9587   XYZZ      -0.5948   YYZZ     -14.6165
      XZZZ      -0.0000   YZZZ       0.0000   ZZZZ     -34.1897
 -----------------------------------------------------------------
 DrvMan completing analytic gradient of the correlated energy
 Correlated dipole moment
            1
    1  -0.8703281
    2   0.1157642
    3   0.0000000
 Energy read as -2682.427528601
 Full Analytical Gradient: (in a.u., or Hartree/Bohr)
             1             2             3             4
    1    0.00000817   -0.00007028   -0.00058978    0.00065190
    2   -0.00000841    0.00002521    0.00020177   -0.00021857
    3    0.00000001   -0.00000002   -0.00000001    0.00000001
 Gradient time:  CPU 1.40 s  wall 1.43 s
 ----------------------------------------------------------------
             Standard Nuclear Orientation (Angstroms)
    I     Atom           X                Y                Z
 ----------------------------------------------------------------
    1      Br      0.7112295741    -0.0314365436     0.0000000000
    2      N      -1.1922155667     0.5543416853    -0.0000000000
    3      N      -1.9497298104    -0.3989120628     0.0000000000
    4      H      -2.9004174548     0.0122716701    -0.0000000000
 ----------------------------------------------------------------
 Nuclear Repulsion Energy =   145.4307872162 hartrees
 There are       25 alpha and       25 beta electrons

                       Distance Matrix (Angstroms)
             Br(  1)   N (  2)   N (  3)
   N (  2)  1.991542
   N (  3)  2.686214  1.217588
   H (  4)  3.611911  1.792148  1.035799

 Requested basis set is 6-311++G(d,p)
 There are 36 shells and 99 basis functions
 A cutoff of  1.0D-14 yielded    636 shell pairs
 There are      4972 function pairs (      5501 Cartesian)
 Smallest overlap matrix eigenvalue = 2.35E-04
 Guess MOs from SCF MO coefficient file

 -----------------------------------------------------------------------
  General SCF calculation program by
  Eric Jon Sundstrom, Paul Horn, Yuezhi Mao, Dmitri Zuev, Alec White,
  David Stuck, Shaama M.S., Shane Yost, Joonho Lee, David Small,
  Daniel Levine, Susi Lehtola, Hugh Burton, Evgeny Epifanovsky
 -----------------------------------------------------------------------
 Hartree-Fock
 using 6 threads for integral computing
 -------------------------------------------------------
 OpenMP Integral computing Module                
 Release: version 2.0, May 2017, Q-Chem Inc. Pleasanton 
 -------------------------------------------------------
 A restricted SCF calculation will be
 performed using DIIS
 SCF converges when DIIS error is below 1.0e-08
 ---------------------------------------
  Cycle       Energy         DIIS error
 ---------------------------------------
    1   -2681.7892232170      2.88e-05  
    2   -2681.7892240222      7.69e-06  
    3   -2681.7892240809      4.83e-06  
    4   -2681.7892241065      1.05e-06  
    5   -2681.7892241092      4.47e-07  
    6   -2681.7892241097      1.52e-07  
    7   -2681.7892241097      6.68e-08  
    8   -2681.7892241098      2.81e-08  
    9   -2681.7892241098      9.14e-09  Convergence criterion met
 ---------------------------------------
 SCF time:   CPU 4.07s  wall 1.00s 
 SCF   energy in the final basis set =    -2681.7892241098
 Total energy in the final basis set =    -2681.7892241098


 ------------------------------------------------------------------------------

   CCMAN2: suite of methods based on coupled cluster
           and equation of motion theories.

   Components:
   * libvmm-1.3-trunk
     by Evgeny Epifanovsky, Ilya Kaliman.
   * libtensor-2.5-trunk
     by Evgeny Epifanovsky, Michael Wormit, Dmitry Zuev, Sam Manzer, 
        Ilya Kaliman.
   * libcc-2.5-trunk
     by Evgeny Epifanovsky, Arik Landau, Tomasz Kus, Kirill Khistyaev, 
        Dmitry Zuev, Prashant Manohar, Xintian Feng, Anna Krylov, 
        Matthew Goldey, Alec White, Thomas Jagau, Kaushik Nanda, 
        Anastasia Gunina, Alexander Kunitsa, Joonho Lee.

   CCMAN original authors:
   Anna I. Krylov, C. David Sherrill, Steven R. Gwaltney,
   Edward F. C. Byrd (2000)
   Sergey V. Levchenko, Lyudmila V. Slipchenko, Tao Wang,
   Ana-Maria C. Cristian (2003)
   Piotr A. Pieniazek, C. Melania Oana, Evgeny Epifanovsky (2007)
   Prashant Manohar (2009)

 ------------------------------------------------------------------------------


 Allocating and initializing 63808MB of RAM...
 Calculation will run on 6 cores.


 Alpha MOs, Restricted
 -- Occupied --                  
-490.04  -65.17  -58.53  -58.53  -58.53  -15.73  -15.68   -9.85
  1 A     2 A     3 A     4 A     5 A     6 A     7 A     8 A                  
 -7.466  -7.456  -7.455  -3.205  -3.201  -3.201  -3.189  -3.189
  9 A    10 A    11 A    12 A    13 A    14 A    15 A    16 A                  
 -1.430  -1.041  -0.889  -0.716  -0.639  -0.592  -0.427  -0.419
 17 A    18 A    19 A    20 A    21 A    22 A    23 A    24 A                  
 -0.410
 25 A                                                                          
 -- Virtual --                   
  0.041   0.052   0.073   0.096   0.115   0.115   0.145   0.162
 26 A    27 A    28 A    29 A    30 A    31 A    32 A    33 A                  
  0.187   0.214   0.231   0.247   0.248   0.272   0.307   0.338
 34 A    35 A    36 A    37 A    38 A    39 A    40 A    41 A                  
  0.549   0.566   0.569   0.590   0.669   0.760   0.765   0.784
 42 A    43 A    44 A    45 A    46 A    47 A    48 A    49 A                  
  0.790   0.820   0.921   0.957   0.958   1.044   1.050   1.104
 50 A    51 A    52 A    53 A    54 A    55 A    56 A    57 A                  
  1.135   1.316   1.442   1.465   1.645   1.914   2.078   2.151
 58 A    59 A    60 A    61 A    62 A    63 A    64 A    65 A                  
  2.180   2.254   2.321   2.355   2.595   2.657   2.707   2.873
 66 A    67 A    68 A    69 A    70 A    71 A    72 A    73 A                  
  3.047   3.096   3.300   3.450   4.119   4.244   4.360   4.443
 74 A    75 A    76 A    77 A    78 A    79 A    80 A    81 A                  
  4.546   4.563   4.579   4.608   4.792   4.940   5.390   7.175
 82 A    83 A    84 A    85 A    86 A    87 A    88 A    89 A                  
  8.204   8.215   8.305  36.619  37.095  49.452 293.883 293.893
 90 A    91 A    92 A    93 A    94 A    95 A    96 A    97 A                  
294.0081028.385
 98 A    99 A                                                                  

 Beta MOs, Restricted
 -- Occupied --                  
-490.04  -65.17  -58.53  -58.53  -58.53  -15.73  -15.68   -9.85
  1 A     2 A     3 A     4 A     5 A     6 A     7 A     8 A                  
 -7.466  -7.456  -7.455  -3.205  -3.201  -3.201  -3.189  -3.189
  9 A    10 A    11 A    12 A    13 A    14 A    15 A    16 A                  
 -1.430  -1.041  -0.889  -0.716  -0.639  -0.592  -0.427  -0.419
 17 A    18 A    19 A    20 A    21 A    22 A    23 A    24 A                  
 -0.410
 25 A                                                                          
 -- Virtual --                   
  0.041   0.052   0.073   0.096   0.115   0.115   0.145   0.162
 26 A    27 A    28 A    29 A    30 A    31 A    32 A    33 A                  
  0.187   0.214   0.231   0.247   0.248   0.272   0.307   0.338
 34 A    35 A    36 A    37 A    38 A    39 A    40 A    41 A                  
  0.549   0.566   0.569   0.590   0.669   0.760   0.765   0.784
 42 A    43 A    44 A    45 A    46 A    47 A    48 A    49 A                  
  0.790   0.820   0.921   0.957   0.958   1.044   1.050   1.104
 50 A    51 A    52 A    53 A    54 A    55 A    56 A    57 A                  
  1.135   1.316   1.442   1.465   1.645   1.914   2.078   2.151
 58 A    59 A    60 A    61 A    62 A    63 A    64 A    65 A                  
  2.180   2.254   2.321   2.355   2.595   2.657   2.707   2.873
 66 A    67 A    68 A    69 A    70 A    71 A    72 A    73 A                  
  3.047   3.096   3.300   3.450   4.119   4.244   4.360   4.443
 74 A    75 A    76 A    77 A    78 A    79 A    80 A    81 A                  
  4.546   4.563   4.579   4.608   4.792   4.940   5.390   7.175
 82 A    83 A    84 A    85 A    86 A    87 A    88 A    89 A                  
  8.204   8.215   8.305  36.619  37.095  49.452 293.883 293.893
 90 A    91 A    92 A    93 A    94 A    95 A    96 A    97 A                  
294.0081028.385
 98 A    99 A                                                                  

 Occupation and symmetry of molecular orbitals

 Point group: C1 (1 irreducible representation).

                           A     All 
 -------------------------------------
 All molecular orbitals:
  - Alpha                  99    99  
  - Beta                   99    99  
 -------------------------------------
 Alpha orbitals:
  - Frozen occupied        11    11  
  - Active occupied        14    14  
  - Active virtual         74    74  
  - Frozen virtual         0     0   
 -------------------------------------
 Beta orbitals:
  - Frozen occupied        11    11  
  - Active occupied        14    14  
  - Active virtual         74    74  
  - Frozen virtual         0     0   
 -------------------------------------

 Import integrals:   CPU 0.00 s  wall 0.00 s

 Import integrals:   CPU 18.38 s  wall 4.76 s

 MP2 amplitudes:   CPU 0.08 s  wall 0.05 s

Running a double precision version
           CCSD T amplitudes will be solved using DIIS.

           Start     Size      MaxIter   EConv     TConv     
           3         7         100       1.00e-07  1.00e-05  
 ------------------------------------------------------------------------------
           Energy (a.u.)   Ediff      Tdiff       Comment
 ------------------------------------------------------------------------------
         -2682.42327632                           
     1   -2682.40361240   1.97e-02   7.13e-01     
     2   -2682.42512824   2.15e-02   9.41e-02     
     3   -2682.42444569   6.83e-04   4.01e-02     
     4   -2682.42667025   2.22e-03   1.18e-02     Switched to DIIS steps.
     5   -2682.42745322   7.83e-04   1.10e-02     
     6   -2682.42749932   4.61e-05   2.16e-03     
     7   -2682.42751357   1.42e-05   1.35e-03     
     8   -2682.42752552   1.19e-05   5.96e-04     
     9   -2682.42752915   3.64e-06   3.71e-04     
    10   -2682.42752877   3.79e-07   8.45e-05     
    11   -2682.42752871   6.18e-08   3.76e-05     
    12   -2682.42752859   1.23e-07   1.45e-05     
    13   -2682.42752856   3.18e-08   4.06e-06     
 ------------------------------------------------------------------------------
         -2682.42752856                           CCSD T converged.

End of double precision
 SCF energy                 = -2681.78922411
 MP2 energy                 = -2682.42327632
 CCSD correlation energy     =    -0.63830445
 CCSD total energy           = -2682.42752856

 CCSD  T1^2 = 0.0109  T2^2 = 0.2161  Leading amplitudes:

 Amplitude    Orbitals with energies
 -0.0266       24 (A) A                  ->    28 (A) A                   
              -0.4191                          0.0731                     
 -0.0266       24 (A) B                  ->    28 (A) B                   
              -0.4191                          0.0731                     
 -0.0211       21 (A) A                  ->    27 (A) A                   
              -0.6392                          0.0521                     
 -0.0211       21 (A) B                  ->    27 (A) B                   
              -0.6392                          0.0521                     

 Amplitude    Orbitals with energies
 -0.0987       22 (A) A      22 (A) B    ->    28 (A) A      28 (A) B     
              -0.5920       -0.5920            0.0731        0.0731       
  0.0987       22 (A) A      22 (A) B    ->    28 (A) B      28 (A) A     
              -0.5920       -0.5920            0.0731        0.0731       
  0.0987       22 (A) B      22 (A) A    ->    28 (A) A      28 (A) B     
              -0.5920       -0.5920            0.0731        0.0731       
 -0.0987       22 (A) B      22 (A) A    ->    28 (A) B      28 (A) A     
              -0.5920       -0.5920            0.0731        0.0731       

 Computing CCSD intemediates for later calculations in double precision
 Finished.

Running a double precision version
           CCSD Lambda amplitudes will be solved using DIIS.
           Start     Size      MaxIter   EConv     LConv     
           3         7         100       1.00e-07  1.00e-05  
 ------------------------------------------------------------------------------
            Enorm      Ldiff       Comment
 ------------------------------------------------------------------------------
     1     4.71e-02   3.65e-02     
     2     1.08e-02   3.53e-03     
     3     4.59e-03   1.81e-03     
     4     2.89e-03   8.89e-04     Switched to DIIS steps.
     5     1.24e-03   6.23e-04     
     6     6.99e-04   2.31e-04     
     7     2.61e-04   8.66e-05     
     8     9.38e-05   1.15e-06     
     9     2.38e-05   5.64e-06     
    10     9.07e-06   1.37e-06     
    11     3.42e-06   2.83e-07     
    12     1.48e-06   7.09e-08     
    13     6.81e-07   1.03e-07     
    14     2.92e-07   9.70e-09     
    15     1.78e-07   2.18e-08     
    16     8.07e-08   7.67e-09     
 ------------------------------------------------------------------------------
                                   CCSD Lambda converged.

 Computing density matrices in double precision...
           Orbital response amplitudes will be solved using DIIS.
           Start     Size      MaxIter   EConv     LConv     
           3         7         100       1.00e-06  1.00e-06  
 ------------------------------------------------------------------------------
            Enorm      Ldiff       Comment
 ------------------------------------------------------------------------------
     1     1.06e-01   4.70e-03     
     2     1.44e-01   2.79e-02     
     3     2.24e-01   4.71e-02     
     4     2.19e-02   1.14e-01     Switched to DIIS steps.
     5     6.73e-03   2.29e-03     
     6     1.27e-03   7.05e-04     
     7     4.40e-04   4.84e-05     
     8     1.15e-04   4.51e-05     
     9     2.62e-05   1.12e-05     
    10     6.27e-06   2.27e-06     
    11     2.98e-06   4.11e-07     
    12     6.75e-07   1.00e-07     
 ------------------------------------------------------------------------------
                                   Orbital response converged.

 Computing density matrices... Done.
 CCSD calculation:   CPU 494.44 s  wall 94.74 s

 Transferring MO TPDM to AO TPDM
 Transferring g2_o1o1o1o1
 Transferring g2_o1o1o1v1
 Transferring g2_o1o1v1v1
 Transferring g2_o1v1o1v1
 Transferring g2_o1v1v1v1
 Transferring g2_v1v1v1v1
 Adding separable TPDM
 Computing TPDM gradient
 --------------------------------------------------------
 2e gradient
  Atom          X               Y               Z
 --------------------------------------------------------
    1        -26.032793        3.773837       -0.000000  
    2          8.329637      -16.527188        0.000000  
    3         13.448260       13.817319        0.000000  
    4          4.254895       -1.063969       -0.000000  
 --------------------------------------------------------
 --------------------------------------------------------
 Final gradient
  Atom          X               Y               Z
 --------------------------------------------------------
    1        -26.032793        3.773837       -0.000000  
    2          8.329637      -16.527188        0.000000  
    3         13.448260       13.817319        0.000000  
    4          4.254895       -1.063969       -0.000000  
 --------------------------------------------------------
 Analytic gradient from two-electron contribution:   CPU 106.50 s  wall 33.24 s

 Total ccman2 time:   CPU 625.64 s  wall 135.65 s


 --------------------------------------------------------------

                    Orbital Energies (a.u.)
 --------------------------------------------------------------

 Alpha MOs
 -- Occupied --
******* -65.172 -58.532 -58.530 -58.530 -15.730 -15.679  -9.851
 -7.466  -7.456  -7.455  -3.205  -3.201  -3.201  -3.189  -3.189
 -1.430  -1.041  -0.889  -0.716  -0.639  -0.592  -0.427  -0.419
 -0.410
 -- Virtual --
  0.041   0.052   0.073   0.096   0.115   0.115   0.145   0.162
  0.187   0.214   0.231   0.247   0.248   0.272   0.307   0.338
  0.549   0.566   0.569   0.590   0.669   0.760   0.765   0.784
  0.790   0.820   0.921   0.957   0.958   1.044   1.050   1.104
  1.135   1.316   1.442   1.465   1.645   1.914   2.078   2.151
  2.180   2.254   2.321   2.355   2.595   2.657   2.707   2.873
  3.047   3.096   3.300   3.450   4.119   4.244   4.360   4.443
  4.546   4.563   4.579   4.608   4.792   4.940   5.390   7.175
  8.204   8.215   8.305  36.619  37.095  49.452 293.883 293.893
294.0081028.385
 --------------------------------------------------------------

          Ground-State Mulliken Net Atomic Charges

     Atom                 Charge (a.u.)
  ----------------------------------------
      1 Br                   -0.073510
      2 N                     0.018995
      3 N                    -0.185687
      4 H                     0.240202
  ----------------------------------------
  Sum of atomic charges =    -0.000000

 -----------------------------------------------------------------
                    Cartesian Multipole Moments
 -----------------------------------------------------------------
    Charge (ESU x 10^10)
                 0.0000
    Dipole Moment (Debye)
         X      -2.2131      Y       0.2938      Z      -0.0000
       Tot       2.2325
    Quadrupole Moments (Debye-Ang)
        XX     -21.2622     XY      -1.5462     YY     -32.9358
        XZ      -0.0000     YZ       0.0000     ZZ     -30.2917
    Octopole Moments (Debye-Ang^2)
       XXX      -6.9250    XXY       1.4158    XYY       8.9519
       YYY      -0.5358    XXZ      -0.0000    XYZ      -0.0000
       YYZ      -0.0000    XZZ       4.4301    YZZ      -0.0608
       ZZZ      -0.0000
    Hexadecapole Moments (Debye-Ang^3)
      XXXX    -192.3103   XXXY      -9.6913   XXYY     -62.8726
      XYYY      -2.0333   YYYY     -56.4786   XXXZ      -0.0000
      XXYZ       0.0000   XYYZ       0.0000   YYYZ       0.0000
      XXZZ     -52.9802   XYZZ      -0.5942   YYZZ     -14.6169
      XZZZ      -0.0000   YZZZ       0.0000   ZZZZ     -34.1917
 -----------------------------------------------------------------
 DrvMan completing analytic gradient of the correlated energy
 Correlated dipole moment
            1
    1  -0.8706852
    2   0.1155867
    3  -0.0000000
 Energy read as -2682.427528556
 Full Analytical Gradient: (in a.u., or Hartree/Bohr)
             1             2             3             4
    1   -0.00000531    0.00012859    0.00054886   -0.00067214
    2    0.00001211    0.00002114   -0.00024776    0.00021451
    3   -0.00000000    0.00000000   -0.00000000    0.00000000
 Gradient time:  CPU 1.45 s  wall 1.46 s
 ----------------------------------------------------------------
             Standard Nuclear Orientation (Angstroms)
    I     Atom           X                Y                Z
 ----------------------------------------------------------------
    1      Br      0.7112295741    -0.0314365436     0.0000000000
    2      N      -1.1922155667     0.5543416853    -0.0000000000
    3      N      -1.9497298104    -0.3989120628     0.0000000000
    4      H      -2.8994174548     0.0132716701    -0.0000000000
 ----------------------------------------------------------------
 Nuclear Repulsion Energy =   145.4354351773 hartrees
 There are       25 alpha and       25 beta electrons

                       Distance Matrix (Angstroms)
             Br(  1)   N (  2)   N (  3)
   N (  2)  1.991542
   N (  3)  2.686214  1.217588
   H (  4)  3.610924  1.790892  1.035279

 Requested basis set is 6-311++G(d,p)
 There are 36 shells and 99 basis functions
 A cutoff of  1.0D-14 yielded    636 shell pairs
 There are      4972 function pairs (      5501 Cartesian)
 Smallest overlap matrix eigenvalue = 2.35E-04
 Guess MOs from SCF MO coefficient file

 -----------------------------------------------------------------------
  General SCF calculation program by
  Eric Jon Sundstrom, Paul Horn, Yuezhi Mao, Dmitri Zuev, Alec White,
  David Stuck, Shaama M.S., Shane Yost, Joonho Lee, David Small,
  Daniel Levine, Susi Lehtola, Hugh Burton, Evgeny Epifanovsky
 -----------------------------------------------------------------------
 Hartree-Fock
 using 6 threads for integral computing
 -------------------------------------------------------
 OpenMP Integral computing Module                
 Release: version 2.0, May 2017, Q-Chem Inc. Pleasanton 
 -------------------------------------------------------
 A restricted SCF calculation will be
 performed using DIIS
 SCF converges when DIIS error is below 1.0e-08
 ---------------------------------------
  Cycle       Energy         DIIS error
 ---------------------------------------
    1   -2681.7892358552      1.25e-05  
    2   -2681.7892360315      3.17e-06  
    3   -2681.7892360429      1.97e-06  
    4   -2681.7892360471      4.29e-07  
    5   -2681.7892360475      1.75e-07  
    6   -2681.7892360475      6.91e-08  
    7   -2681.7892360476      3.31e-08  
    8   -2681.7892360476      1.22e-08  
    9   -2681.7892360476      3.50e-09  Convergence criterion met
 ---------------------------------------
 SCF time:   CPU 3.99s  wall 1.00s 
 SCF   energy in the final basis set =    -2681.7892360476
 Total energy in the final basis set =    -2681.7892360476


 ------------------------------------------------------------------------------

   CCMAN2: suite of methods based on coupled cluster
           and equation of motion theories.

   Components:
   * libvmm-1.3-trunk
     by Evgeny Epifanovsky, Ilya Kaliman.
   * libtensor-2.5-trunk
     by Evgeny Epifanovsky, Michael Wormit, Dmitry Zuev, Sam Manzer, 
        Ilya Kaliman.
   * libcc-2.5-trunk
     by Evgeny Epifanovsky, Arik Landau, Tomasz Kus, Kirill Khistyaev, 
        Dmitry Zuev, Prashant Manohar, Xintian Feng, Anna Krylov, 
        Matthew Goldey, Alec White, Thomas Jagau, Kaushik Nanda, 
        Anastasia Gunina, Alexander Kunitsa, Joonho Lee.

   CCMAN original authors:
   Anna I. Krylov, C. David Sherrill, Steven R. Gwaltney,
   Edward F. C. Byrd (2000)
   Sergey V. Levchenko, Lyudmila V. Slipchenko, Tao Wang,
   Ana-Maria C. Cristian (2003)
   Piotr A. Pieniazek, C. Melania Oana, Evgeny Epifanovsky (2007)
   Prashant Manohar (2009)

 ------------------------------------------------------------------------------


 Allocating and initializing 63808MB of RAM...
 Calculation will run on 6 cores.


 Alpha MOs, Restricted
 -- Occupied --                  
-490.04  -65.17  -58.53  -58.53  -58.53  -15.73  -15.68   -9.85
  1 A     2 A     3 A     4 A     5 A     6 A     7 A     8 A                  
 -7.466  -7.456  -7.455  -3.205  -3.201  -3.201  -3.189  -3.189
  9 A    10 A    11 A    12 A    13 A    14 A    15 A    16 A                  
 -1.430  -1.041  -0.889  -0.716  -0.639  -0.592  -0.427  -0.419
 17 A    18 A    19 A    20 A    21 A    22 A    23 A    24 A                  
 -0.410
 25 A                                                                          
 -- Virtual --                   
  0.041   0.052   0.073   0.096   0.115   0.115   0.145   0.162
 26 A    27 A    28 A    29 A    30 A    31 A    32 A    33 A                  
  0.187   0.214   0.231   0.247   0.248   0.272   0.307   0.338
 34 A    35 A    36 A    37 A    38 A    39 A    40 A    41 A                  
  0.549   0.566   0.569   0.590   0.669   0.760   0.765   0.784
 42 A    43 A    44 A    45 A    46 A    47 A    48 A    49 A                  
  0.790   0.820   0.921   0.957   0.958   1.044   1.050   1.104
 50 A    51 A    52 A    53 A    54 A    55 A    56 A    57 A                  
  1.135   1.316   1.442   1.465   1.645   1.914   2.079   2.151
 58 A    59 A    60 A    61 A    62 A    63 A    64 A    65 A                  
  2.180   2.254   2.321   2.355   2.595   2.658   2.707   2.873
 66 A    67 A    68 A    69 A    70 A    71 A    72 A    73 A                  
  3.047   3.096   3.299   3.450   4.119   4.244   4.360   4.443
 74 A    75 A    76 A    77 A    78 A    79 A    80 A    81 A                  
  4.546   4.563   4.579   4.608   4.793   4.940   5.390   7.175
 82 A    83 A    84 A    85 A    86 A    87 A    88 A    89 A                  
  8.204   8.215   8.305  36.620  37.095  49.452 293.883 293.893
 90 A    91 A    92 A    93 A    94 A    95 A    96 A    97 A                  
294.0081028.385
 98 A    99 A                                                                  

 Beta MOs, Restricted
 -- Occupied --                  
-490.04  -65.17  -58.53  -58.53  -58.53  -15.73  -15.68   -9.85
  1 A     2 A     3 A     4 A     5 A     6 A     7 A     8 A                  
 -7.466  -7.456  -7.455  -3.205  -3.201  -3.201  -3.189  -3.189
  9 A    10 A    11 A    12 A    13 A    14 A    15 A    16 A                  
 -1.430  -1.041  -0.889  -0.716  -0.639  -0.592  -0.427  -0.419
 17 A    18 A    19 A    20 A    21 A    22 A    23 A    24 A                  
 -0.410
 25 A                                                                          
 -- Virtual --                   
  0.041   0.052   0.073   0.096   0.115   0.115   0.145   0.162
 26 A    27 A    28 A    29 A    30 A    31 A    32 A    33 A                  
  0.187   0.214   0.231   0.247   0.248   0.272   0.307   0.338
 34 A    35 A    36 A    37 A    38 A    39 A    40 A    41 A                  
  0.549   0.566   0.569   0.590   0.669   0.760   0.765   0.784
 42 A    43 A    44 A    45 A    46 A    47 A    48 A    49 A                  
  0.790   0.820   0.921   0.957   0.958   1.044   1.050   1.104
 50 A    51 A    52 A    53 A    54 A    55 A    56 A    57 A                  
  1.135   1.316   1.442   1.465   1.645   1.914   2.079   2.151
 58 A    59 A    60 A    61 A    62 A    63 A    64 A    65 A                  
  2.180   2.254   2.321   2.355   2.595   2.658   2.707   2.873
 66 A    67 A    68 A    69 A    70 A    71 A    72 A    73 A                  
  3.047   3.096   3.299   3.450   4.119   4.244   4.360   4.443
 74 A    75 A    76 A    77 A    78 A    79 A    80 A    81 A                  
  4.546   4.563   4.579   4.608   4.793   4.940   5.390   7.175
 82 A    83 A    84 A    85 A    86 A    87 A    88 A    89 A                  
  8.204   8.215   8.305  36.620  37.095  49.452 293.883 293.893
 90 A    91 A    92 A    93 A    94 A    95 A    96 A    97 A                  
294.0081028.385
 98 A    99 A                                                                  

 Occupation and symmetry of molecular orbitals

 Point group: C1 (1 irreducible representation).

                           A     All 
 -------------------------------------
 All molecular orbitals:
  - Alpha                  99    99  
  - Beta                   99    99  
 -------------------------------------
 Alpha orbitals:
  - Frozen occupied        11    11  
  - Active occupied        14    14  
  - Active virtual         74    74  
  - Frozen virtual         0     0   
 -------------------------------------
 Beta orbitals:
  - Frozen occupied        11    11  
  - Active occupied        14    14  
  - Active virtual         74    74  
  - Frozen virtual         0     0   
 -------------------------------------

 Import integrals:   CPU 0.00 s  wall 0.00 s

 Import integrals:   CPU 15.94 s  wall 3.92 s

 MP2 amplitudes:   CPU 0.06 s  wall 0.04 s

Running a double precision version
           CCSD T amplitudes will be solved using DIIS.

           Start     Size      MaxIter   EConv     TConv     
           3         7         100       1.00e-07  1.00e-05  
 ------------------------------------------------------------------------------
           Energy (a.u.)   Ediff      Tdiff       Comment
 ------------------------------------------------------------------------------
         -2682.42327850                           
     1   -2682.40361650   1.97e-02   7.13e-01     
     2   -2682.42512987   2.15e-02   9.41e-02     
     3   -2682.42444715   6.83e-04   4.01e-02     
     4   -2682.42667123   2.22e-03   1.18e-02     Switched to DIIS steps.
     5   -2682.42745377   7.83e-04   1.10e-02     
     6   -2682.42749984   4.61e-05   2.16e-03     
     7   -2682.42751405   1.42e-05   1.35e-03     
     8   -2682.42752599   1.19e-05   5.95e-04     
     9   -2682.42752962   3.64e-06   3.71e-04     
    10   -2682.42752924   3.79e-07   8.44e-05     
    11   -2682.42752918   6.17e-08   3.76e-05     
    12   -2682.42752906   1.23e-07   1.45e-05     
    13   -2682.42752903   3.18e-08   4.05e-06     
 ------------------------------------------------------------------------------
         -2682.42752903                           CCSD T converged.

End of double precision
 SCF energy                 = -2681.78923605
 MP2 energy                 = -2682.42327850
 CCSD correlation energy     =    -0.63829298
 CCSD total energy           = -2682.42752903

 CCSD  T1^2 = 0.0109  T2^2 = 0.2160  Leading amplitudes:

 Amplitude    Orbitals with energies
 -0.0266       24 (A) A                  ->    28 (A) A                   
              -0.4191                          0.0731                     
 -0.0266       24 (A) B                  ->    28 (A) B                   
              -0.4191                          0.0731                     
 -0.0211       21 (A) A                  ->    27 (A) A                   
              -0.6392                          0.0521                     
 -0.0211       21 (A) B                  ->    27 (A) B                   
              -0.6392                          0.0521                     

 Amplitude    Orbitals with energies
 -0.0987       22 (A) A      22 (A) B    ->    28 (A) A      28 (A) B     
              -0.5920       -0.5920            0.0731        0.0731       
  0.0987       22 (A) A      22 (A) B    ->    28 (A) B      28 (A) A     
              -0.5920       -0.5920            0.0731        0.0731       
  0.0987       22 (A) B      22 (A) A    ->    28 (A) A      28 (A) B     
              -0.5920       -0.5920            0.0731        0.0731       
 -0.0987       22 (A) B      22 (A) A    ->    28 (A) B      28 (A) A     
              -0.5920       -0.5920            0.0731        0.0731       

 Computing CCSD intemediates for later calculations in double precision
 Finished.

Running a double precision version
           CCSD Lambda amplitudes will be solved using DIIS.
           Start     Size      MaxIter   EConv     LConv     
           3         7         100       1.00e-07  1.00e-05  
 ------------------------------------------------------------------------------
            Enorm      Ldiff       Comment
 ------------------------------------------------------------------------------
     1     4.71e-02   3.65e-02     
     2     1.08e-02   3.53e-03     
     3     4.59e-03   1.81e-03     
     4     2.88e-03   8.89e-04     Switched to DIIS steps.
     5     1.24e-03   6.23e-04     
     6     6.98e-04   2.31e-04     
     7     2.61e-04   8.66e-05     
     8     9.38e-05   1.15e-06     
     9     2.38e-05   5.64e-06     
    10     9.05e-06   1.37e-06     
    11     3.41e-06   2.82e-07     
    12     1.48e-06   7.10e-08     
    13     6.79e-07   1.03e-07     
    14     2.91e-07   9.74e-09     
    15     1.77e-07   2.17e-08     
    16     8.05e-08   7.67e-09     
 ------------------------------------------------------------------------------
                                   CCSD Lambda converged.

 Computing density matrices in double precision...
           Orbital response amplitudes will be solved using DIIS.
           Start     Size      MaxIter   EConv     LConv     
           3         7         100       1.00e-06  1.00e-06  
 ------------------------------------------------------------------------------
            Enorm      Ldiff       Comment
 ------------------------------------------------------------------------------
     1     1.06e-01   4.71e-03     
     2     1.44e-01   2.79e-02     
     3     2.24e-01   4.72e-02     
     4     2.19e-02   1.14e-01     Switched to DIIS steps.
     5     6.73e-03   2.29e-03     
     6     1.27e-03   7.06e-04     
     7     4.39e-04   4.83e-05     
     8     1.15e-04   4.49e-05     
     9     2.62e-05   1.12e-05     
    10     6.27e-06   2.27e-06     
    11     2.98e-06   4.10e-07     
    12     6.75e-07   1.00e-07     
 ------------------------------------------------------------------------------
                                   Orbital response converged.

 Computing density matrices... Done.
 CCSD calculation:   CPU 494.02 s  wall 94.93 s

 Transferring MO TPDM to AO TPDM
 Transferring g2_o1o1o1o1
 Transferring g2_o1o1o1v1
 Transferring g2_o1o1v1v1
 Transferring g2_o1v1o1v1
 Transferring g2_o1v1v1v1
 Transferring g2_v1v1v1v1
 Adding separable TPDM
 Computing TPDM gradient
 --------------------------------------------------------
 2e gradient
  Atom          X               Y               Z
 --------------------------------------------------------
    1        -26.033993        3.774608        0.000000  
    2          8.333218      -16.526128        0.000000  
    3         13.447496       13.823735        0.000000  
    4          4.253280       -1.072215       -0.000000  
 --------------------------------------------------------
 --------------------------------------------------------
 Final gradient
  Atom          X               Y               Z
 --------------------------------------------------------
    1        -26.033993        3.774608        0.000000  
    2          8.333218      -16.526128        0.000000  
    3         13.447496       13.823735        0.000000  
    4          4.253280       -1.072215       -0.000000  
 --------------------------------------------------------
 Analytic gradient from two-electron contribution:   CPU 113.98 s  wall 34.31 s

 Total ccman2 time:   CPU 627.43 s  wall 134.62 s


 --------------------------------------------------------------

                    Orbital Energies (a.u.)
 --------------------------------------------------------------

 Alpha MOs
 -- Occupied --
******* -65.172 -58.532 -58.530 -58.530 -15.730 -15.679  -9.851
 -7.466  -7.456  -7.455  -3.205  -3.201  -3.201  -3.189  -3.189
 -1.430  -1.041  -0.889  -0.716  -0.639  -0.592  -0.427  -0.419
 -0.410
 -- Virtual --
  0.041   0.052   0.073   0.096   0.115   0.115   0.145   0.162
  0.187   0.214   0.231   0.247   0.248   0.272   0.307   0.338
  0.549   0.566   0.569   0.590   0.669   0.760   0.765   0.784
  0.790   0.820   0.921   0.957   0.958   1.044   1.050   1.104
  1.135   1.316   1.442   1.465   1.645   1.914   2.079   2.151
  2.180   2.254   2.321   2.355   2.595   2.658   2.707   2.873
  3.047   3.096   3.299   3.450   4.119   4.244   4.360   4.443
  4.546   4.563   4.579   4.608   4.793   4.940   5.390   7.175
  8.204   8.215   8.305  36.620  37.095  49.452 293.883 293.893
294.0081028.385
 --------------------------------------------------------------

          Ground-State Mulliken Net Atomic Charges

     Atom                 Charge (a.u.)
  ----------------------------------------
      1 Br                   -0.073581
      2 N                     0.019015
      3 N                    -0.185605
      4 H                     0.240171
  ----------------------------------------
  Sum of atomic charges =    -0.000000

 -----------------------------------------------------------------
                    Cartesian Multipole Moments
 -----------------------------------------------------------------
    Charge (ESU x 10^10)
                -0.0000
    Dipole Moment (Debye)
         X      -2.2120      Y       0.2949      Z      -0.0000
       Tot       2.2315
    Quadrupole Moments (Debye-Ang)
        XX     -21.2696     XY      -1.5506     YY     -32.9345
        XZ      -0.0000     YZ       0.0000     ZZ     -30.2912
    Octopole Moments (Debye-Ang^2)
       XXX      -6.8953    XXY       1.4293    XYY       8.9491
       YYY      -0.5386    XXZ      -0.0000    XYZ      -0.0000
       YYZ      -0.0000    XZZ       4.4283    YZZ      -0.0614
       ZZZ      -0.0000
    Hexadecapole Moments (Debye-Ang^3)
      XXXX    -192.4120   XXXY      -9.7320   XXYY     -62.8638
      XYYY      -2.0277   YYYY     -56.4758   XXXZ      -0.0000
      XXYZ       0.0000   XYYZ       0.0000   YYYZ       0.0000
      XXZZ     -52.9732   XYZZ      -0.5929   YYZZ     -14.6165
      XZZZ       0.0000   YZZZ       0.0000   ZZZZ     -34.1910
 -----------------------------------------------------------------
 DrvMan completing analytic gradient of the correlated energy
 Correlated dipole moment
            1
    1  -0.8702521
    2   0.1160221
    3  -0.0000000
 Energy read as -2682.427529027
 Full Analytical Gradient: (in a.u., or Hartree/Bohr)
             1             2             3             4
    1    0.00000048   -0.00006854    0.00029636   -0.00022830
    2    0.00000207    0.00002334   -0.00021755    0.00019213
    3   -0.00000000    0.00000000   -0.00000000    0.00000000
 Gradient time:  CPU 1.38 s  wall 1.40 s
 ----------------------------------------------------------------
             Standard Nuclear Orientation (Angstroms)
    I     Atom           X                Y                Z
 ----------------------------------------------------------------
    1      Br      0.7112295741    -0.0314365436     0.0000000000
    2      N      -1.1922155667     0.5543416853    -0.0000000000
    3      N      -1.9497298104    -0.3989120628     0.0000000000
    4      H      -2.8994174548     0.0112716701    -0.0000000000
 ----------------------------------------------------------------
 Nuclear Repulsion Energy =   145.4375192458 hartrees
 There are       25 alpha and       25 beta electrons

                       Distance Matrix (Angstroms)
             Br(  1)   N (  2)   N (  3)
   N (  2)  1.991542
   N (  3)  2.686214  1.217588
   H (  4)  3.610900  1.791498  1.034484

 Requested basis set is 6-311++G(d,p)
 There are 36 shells and 99 basis functions
 A cutoff of  1.0D-14 yielded    636 shell pairs
 There are      4972 function pairs (      5501 Cartesian)
 Smallest overlap matrix eigenvalue = 2.35E-04
 Guess MOs from SCF MO coefficient file

 -----------------------------------------------------------------------
  General SCF calculation program by
  Eric Jon Sundstrom, Paul Horn, Yuezhi Mao, Dmitri Zuev, Alec White,
  David Stuck, Shaama M.S., Shane Yost, Joonho Lee, David Small,
  Daniel Levine, Susi Lehtola, Hugh Burton, Evgeny Epifanovsky
 -----------------------------------------------------------------------
 Hartree-Fock
 using 6 threads for integral computing
 -------------------------------------------------------
 OpenMP Integral computing Module                
 Release: version 2.0, May 2017, Q-Chem Inc. Pleasanton 
 -------------------------------------------------------
 A restricted SCF calculation will be
 performed using DIIS
 SCF converges when DIIS error is below 1.0e-08
 ---------------------------------------
  Cycle       Energy         DIIS error
 ---------------------------------------
    1   -2681.7892589064      1.82e-05  
    2   -2681.7892593068      4.15e-06  
    3   -2681.7892593396      2.04e-06  
    4   -2681.7892593449      7.12e-07  
    5   -2681.7892593460      2.25e-07  
    6   -2681.7892593462      8.29e-08  
    7   -2681.7892593462      2.81e-08  
    8   -2681.7892593462      8.67e-09  Convergence criterion met
 ---------------------------------------
 SCF time:   CPU 3.49s  wall 1.00s 
 SCF   energy in the final basis set =    -2681.7892593462
 Total energy in the final basis set =    -2681.7892593462


 ------------------------------------------------------------------------------

   CCMAN2: suite of methods based on coupled cluster
           and equation of motion theories.

   Components:
   * libvmm-1.3-trunk
     by Evgeny Epifanovsky, Ilya Kaliman.
   * libtensor-2.5-trunk
     by Evgeny Epifanovsky, Michael Wormit, Dmitry Zuev, Sam Manzer, 
        Ilya Kaliman.
   * libcc-2.5-trunk
     by Evgeny Epifanovsky, Arik Landau, Tomasz Kus, Kirill Khistyaev, 
        Dmitry Zuev, Prashant Manohar, Xintian Feng, Anna Krylov, 
        Matthew Goldey, Alec White, Thomas Jagau, Kaushik Nanda, 
        Anastasia Gunina, Alexander Kunitsa, Joonho Lee.

   CCMAN original authors:
   Anna I. Krylov, C. David Sherrill, Steven R. Gwaltney,
   Edward F. C. Byrd (2000)
   Sergey V. Levchenko, Lyudmila V. Slipchenko, Tao Wang,
   Ana-Maria C. Cristian (2003)
   Piotr A. Pieniazek, C. Melania Oana, Evgeny Epifanovsky (2007)
   Prashant Manohar (2009)

 ------------------------------------------------------------------------------


 Allocating and initializing 63808MB of RAM...
 Calculation will run on 6 cores.


 Alpha MOs, Restricted
 -- Occupied --                  
-490.04  -65.17  -58.53  -58.53  -58.53  -15.73  -15.68   -9.85
  1 A     2 A     3 A     4 A     5 A     6 A     7 A     8 A                  
 -7.466  -7.456  -7.455  -3.205  -3.201  -3.201  -3.189  -3.189
  9 A    10 A    11 A    12 A    13 A    14 A    15 A    16 A                  
 -1.430  -1.042  -0.889  -0.716  -0.639  -0.592  -0.427  -0.419
 17 A    18 A    19 A    20 A    21 A    22 A    23 A    24 A                  
 -0.410
 25 A                                                                          
 -- Virtual --                   
  0.041   0.052   0.073   0.096   0.115   0.115   0.145   0.162
 26 A    27 A    28 A    29 A    30 A    31 A    32 A    33 A                  
  0.187   0.214   0.231   0.247   0.248   0.272   0.307   0.338
 34 A    35 A    36 A    37 A    38 A    39 A    40 A    41 A                  
  0.549   0.566   0.569   0.590   0.670   0.760   0.765   0.784
 42 A    43 A    44 A    45 A    46 A    47 A    48 A    49 A                  
  0.790   0.820   0.921   0.957   0.958   1.044   1.050   1.104
 50 A    51 A    52 A    53 A    54 A    55 A    56 A    57 A                  
  1.135   1.316   1.441   1.465   1.646   1.914   2.079   2.151
 58 A    59 A    60 A    61 A    62 A    63 A    64 A    65 A                  
  2.180   2.255   2.321   2.356   2.595   2.658   2.707   2.872
 66 A    67 A    68 A    69 A    70 A    71 A    72 A    73 A                  
  3.047   3.096   3.301   3.450   4.119   4.244   4.360   4.443
 74 A    75 A    76 A    77 A    78 A    79 A    80 A    81 A                  
  4.546   4.563   4.579   4.609   4.793   4.941   5.391   7.175
 82 A    83 A    84 A    85 A    86 A    87 A    88 A    89 A                  
  8.204   8.215   8.305  36.620  37.095  49.452 293.883 293.893
 90 A    91 A    92 A    93 A    94 A    95 A    96 A    97 A                  
294.0081028.385
 98 A    99 A                                                                  

 Beta MOs, Restricted
 -- Occupied --                  
-490.04  -65.17  -58.53  -58.53  -58.53  -15.73  -15.68   -9.85
  1 A     2 A     3 A     4 A     5 A     6 A     7 A     8 A                  
 -7.466  -7.456  -7.455  -3.205  -3.201  -3.201  -3.189  -3.189
  9 A    10 A    11 A    12 A    13 A    14 A    15 A    16 A                  
 -1.430  -1.042  -0.889  -0.716  -0.639  -0.592  -0.427  -0.419
 17 A    18 A    19 A    20 A    21 A    22 A    23 A    24 A                  
 -0.410
 25 A                                                                          
 -- Virtual --                   
  0.041   0.052   0.073   0.096   0.115   0.115   0.145   0.162
 26 A    27 A    28 A    29 A    30 A    31 A    32 A    33 A                  
  0.187   0.214   0.231   0.247   0.248   0.272   0.307   0.338
 34 A    35 A    36 A    37 A    38 A    39 A    40 A    41 A                  
  0.549   0.566   0.569   0.590   0.670   0.760   0.765   0.784
 42 A    43 A    44 A    45 A    46 A    47 A    48 A    49 A                  
  0.790   0.820   0.921   0.957   0.958   1.044   1.050   1.104
 50 A    51 A    52 A    53 A    54 A    55 A    56 A    57 A                  
  1.135   1.316   1.441   1.465   1.646   1.914   2.079   2.151
 58 A    59 A    60 A    61 A    62 A    63 A    64 A    65 A                  
  2.180   2.255   2.321   2.356   2.595   2.658   2.707   2.872
 66 A    67 A    68 A    69 A    70 A    71 A    72 A    73 A                  
  3.047   3.096   3.301   3.450   4.119   4.244   4.360   4.443
 74 A    75 A    76 A    77 A    78 A    79 A    80 A    81 A                  
  4.546   4.563   4.579   4.609   4.793   4.941   5.391   7.175
 82 A    83 A    84 A    85 A    86 A    87 A    88 A    89 A                  
  8.204   8.215   8.305  36.620  37.095  49.452 293.883 293.893
 90 A    91 A    92 A    93 A    94 A    95 A    96 A    97 A                  
294.0081028.385
 98 A    99 A                                                                  

 Occupation and symmetry of molecular orbitals

 Point group: C1 (1 irreducible representation).

                           A     All 
 -------------------------------------
 All molecular orbitals:
  - Alpha                  99    99  
  - Beta                   99    99  
 -------------------------------------
 Alpha orbitals:
  - Frozen occupied        11    11  
  - Active occupied        14    14  
  - Active virtual         74    74  
  - Frozen virtual         0     0   
 -------------------------------------
 Beta orbitals:
  - Frozen occupied        11    11  
  - Active occupied        14    14  
  - Active virtual         74    74  
  - Frozen virtual         0     0   
 -------------------------------------

 Import integrals:   CPU 0.00 s  wall 0.00 s

 Import integrals:   CPU 18.38 s  wall 5.03 s

 MP2 amplitudes:   CPU 0.06 s  wall 0.05 s

Running a double precision version
           CCSD T amplitudes will be solved using DIIS.

           Start     Size      MaxIter   EConv     TConv     
           3         7         100       1.00e-07  1.00e-05  
 ------------------------------------------------------------------------------
           Energy (a.u.)   Ediff      Tdiff       Comment
 ------------------------------------------------------------------------------
         -2682.42327365                           
     1   -2682.40361896   1.97e-02   7.13e-01     
     2   -2682.42512943   2.15e-02   9.41e-02     
     3   -2682.42444699   6.82e-04   4.01e-02     
     4   -2682.42667081   2.22e-03   1.18e-02     Switched to DIIS steps.
     5   -2682.42745360   7.83e-04   1.10e-02     
     6   -2682.42749972   4.61e-05   2.16e-03     
     7   -2682.42751400   1.43e-05   1.35e-03     
     8   -2682.42752597   1.20e-05   5.97e-04     
     9   -2682.42752962   3.64e-06   3.72e-04     
    10   -2682.42752924   3.80e-07   8.44e-05     
    11   -2682.42752918   6.12e-08   3.76e-05     
    12   -2682.42752905   1.24e-07   1.45e-05     
    13   -2682.42752902   3.17e-08   4.06e-06     
 ------------------------------------------------------------------------------
         -2682.42752902                           CCSD T converged.

End of double precision
 SCF energy                 = -2681.78925935
 MP2 energy                 = -2682.42327365
 CCSD correlation energy     =    -0.63826968
 CCSD total energy           = -2682.42752902

 CCSD  T1^2 = 0.0109  T2^2 = 0.2160  Leading amplitudes:

 Amplitude    Orbitals with energies
 -0.0266       24 (A) A                  ->    28 (A) A                   
              -0.4191                          0.0731                     
 -0.0266       24 (A) B                  ->    28 (A) B                   
              -0.4191                          0.0731                     
 -0.0212       21 (A) A                  ->    27 (A) A                   
              -0.6392                          0.0521                     
 -0.0212       21 (A) B                  ->    27 (A) B                   
              -0.6392                          0.0521                     

 Amplitude    Orbitals with energies
 -0.0987       22 (A) A      22 (A) B    ->    28 (A) A      28 (A) B     
              -0.5920       -0.5920            0.0731        0.0731       
  0.0987       22 (A) A      22 (A) B    ->    28 (A) B      28 (A) A     
              -0.5920       -0.5920            0.0731        0.0731       
  0.0987       22 (A) B      22 (A) A    ->    28 (A) A      28 (A) B     
              -0.5920       -0.5920            0.0731        0.0731       
 -0.0987       22 (A) B      22 (A) A    ->    28 (A) B      28 (A) A     
              -0.5920       -0.5920            0.0731        0.0731       

 Computing CCSD intemediates for later calculations in double precision
 Finished.

Running a double precision version
           CCSD Lambda amplitudes will be solved using DIIS.
           Start     Size      MaxIter   EConv     LConv     
           3         7         100       1.00e-07  1.00e-05  
 ------------------------------------------------------------------------------
            Enorm      Ldiff       Comment
 ------------------------------------------------------------------------------
     1     4.71e-02   3.65e-02     
     2     1.08e-02   3.53e-03     
     3     4.59e-03   1.81e-03     
     4     2.89e-03   8.89e-04     Switched to DIIS steps.
     5     1.24e-03   6.24e-04     
     6     6.99e-04   2.31e-04     
     7     2.61e-04   8.67e-05     
     8     9.38e-05   1.18e-06     
     9     2.38e-05   5.63e-06     
    10     9.06e-06   1.37e-06     
    11     3.42e-06   2.82e-07     
    12     1.48e-06   7.05e-08     
    13     6.80e-07   1.03e-07     
    14     2.91e-07   9.74e-09     
    15     1.77e-07   2.18e-08     
    16     8.05e-08   7.72e-09     
 ------------------------------------------------------------------------------
                                   CCSD Lambda converged.

 Computing density matrices in double precision...
           Orbital response amplitudes will be solved using DIIS.
           Start     Size      MaxIter   EConv     LConv     
           3         7         100       1.00e-06  1.00e-06  
 ------------------------------------------------------------------------------
            Enorm      Ldiff       Comment
 ------------------------------------------------------------------------------
     1     1.06e-01   4.71e-03     
     2     1.44e-01   2.80e-02     
     3     2.25e-01   4.72e-02     
     4     2.19e-02   1.14e-01     Switched to DIIS steps.
     5     6.73e-03   2.29e-03     
     6     1.27e-03   7.07e-04     
     7     4.40e-04   4.87e-05     
     8     1.15e-04   4.48e-05     
     9     2.62e-05   1.12e-05     
    10     6.28e-06   2.26e-06     
    11     2.99e-06   4.10e-07     
    12     6.75e-07   1.00e-07     
 ------------------------------------------------------------------------------
                                   Orbital response converged.

 Computing density matrices... Done.
 CCSD calculation:   CPU 494.88 s  wall 95.13 s

 Transferring MO TPDM to AO TPDM
 Transferring g2_o1o1o1o1
 Transferring g2_o1o1o1v1
 Transferring g2_o1o1v1v1
 Transferring g2_o1v1o1v1
 Transferring g2_o1v1v1v1
 Transferring g2_v1v1v1v1
 Adding separable TPDM
 Computing TPDM gradient
 --------------------------------------------------------
 2e gradient
  Atom          X               Y               Z
 --------------------------------------------------------
    1        -26.033369        3.774073        0.000000  
    2          8.328650      -16.528881        0.000000  
    3         13.445748       13.815356        0.000000  
    4          4.258972       -1.060548       -0.000000  
 --------------------------------------------------------
 --------------------------------------------------------
 Final gradient
  Atom          X               Y               Z
 --------------------------------------------------------
    1        -26.033369        3.774073        0.000000  
    2          8.328650      -16.528881        0.000000  
    3         13.445748       13.815356        0.000000  
    4          4.258972       -1.060548       -0.000000  
 --------------------------------------------------------
 Analytic gradient from two-electron contribution:   CPU 109.16 s  wall 34.49 s

 Total ccman2 time:   CPU 626.65 s  wall 136.55 s


 --------------------------------------------------------------

                    Orbital Energies (a.u.)
 --------------------------------------------------------------

 Alpha MOs
 -- Occupied --
******* -65.172 -58.532 -58.530 -58.530 -15.730 -15.679  -9.851
 -7.466  -7.456  -7.455  -3.205  -3.201  -3.201  -3.189  -3.189
 -1.430  -1.042  -0.889  -0.716  -0.639  -0.592  -0.427  -0.419
 -0.410
 -- Virtual --
  0.041   0.052   0.073   0.096   0.115   0.115   0.145   0.162
  0.187   0.214   0.231   0.247   0.248   0.272   0.307   0.338
  0.549   0.566   0.569   0.590   0.670   0.760   0.765   0.784
  0.790   0.820   0.921   0.957   0.958   1.044   1.050   1.104
  1.135   1.316   1.441   1.465   1.646   1.914   2.079   2.151
  2.180   2.255   2.321   2.356   2.595   2.658   2.707   2.872
  3.047   3.096   3.301   3.450   4.119   4.244   4.360   4.443
  4.546   4.563   4.579   4.609   4.793   4.941   5.391   7.175
  8.204   8.215   8.305  36.620  37.095  49.452 293.883 293.893
294.0081028.385
 --------------------------------------------------------------

          Ground-State Mulliken Net Atomic Charges

     Atom                 Charge (a.u.)
  ----------------------------------------
      1 Br                   -0.073475
      2 N                     0.019054
      3 N                    -0.186016
      4 H                     0.240437
  ----------------------------------------
  Sum of atomic charges =     0.000000

 -----------------------------------------------------------------
                    Cartesian Multipole Moments
 -----------------------------------------------------------------
    Charge (ESU x 10^10)
                 0.0000
    Dipole Moment (Debye)
         X      -2.2133      Y       0.2931      Z      -0.0000
       Tot       2.2326
    Quadrupole Moments (Debye-Ang)
        XX     -21.2617     XY      -1.5433     YY     -32.9358
        XZ      -0.0000     YZ       0.0000     ZZ     -30.2904
    Octopole Moments (Debye-Ang^2)
       XXX      -6.9282    XXY       1.4047    XYY       8.9502
       YYY      -0.5333    XXZ      -0.0000    XYZ      -0.0000
       YYZ      -0.0000    XZZ       4.4260    YZZ      -0.0602
       ZZZ      -0.0000
    Hexadecapole Moments (Debye-Ang^3)
      XXXX    -192.2846   XXXY      -9.6594   XXYY     -62.8632
      XYYY      -2.0397   YYYY     -56.4806   XXXZ      -0.0000
      XXYZ       0.0000   XYYZ       0.0000   YYYZ       0.0000
      XXZZ     -52.9657   XYZZ      -0.5961   YYZZ     -14.6169
      XZZZ       0.0000   YZZZ       0.0000   ZZZZ     -34.1904
 -----------------------------------------------------------------
 DrvMan completing analytic gradient of the correlated energy
 Correlated dipole moment
            1
    1  -0.8707653
    2   0.1153288
    3  -0.0000000
 Energy read as -2682.427529022
 Full Analytical Gradient: (in a.u., or Hartree/Bohr)
             1             2             3             4
    1    0.00000228    0.00012714   -0.00033419    0.00020477
    2    0.00000167    0.00002298    0.00016933   -0.00019398
    3   -0.00000000    0.00000000   -0.00000000    0.00000000
 Gradient time:  CPU 1.43 s  wall 1.44 s
 ----------------------------------------------------------------
             Standard Nuclear Orientation (Angstroms)
    I     Atom           X                Y                Z
 ----------------------------------------------------------------
    1      Br      0.7112295741    -0.0314365436     0.0000000000
    2      N      -1.1922155667     0.5543416853    -0.0000000000
    3      N      -1.9497298104    -0.3989120628     0.0000000000
    4      H      -2.8994174548     0.0122716701     0.0010000000
 ----------------------------------------------------------------
 Nuclear Repulsion Energy =   145.4364763315 hartrees
 There are       25 alpha and       25 beta electrons

                       Distance Matrix (Angstroms)
             Br(  1)   N (  2)   N (  3)
   N (  2)  1.991542
   N (  3)  2.686214  1.217588
   H (  4)  3.610912  1.791195  1.034881

 Requested basis set is 6-311++G(d,p)
 There are 36 shells and 99 basis functions
 A cutoff of  1.0D-14 yielded    636 shell pairs
 There are      4972 function pairs (      5501 Cartesian)
 Smallest overlap matrix eigenvalue = 2.35E-04
 Guess MOs from SCF MO coefficient file

 -----------------------------------------------------------------------
  General SCF calculation program by
  Eric Jon Sundstrom, Paul Horn, Yuezhi Mao, Dmitri Zuev, Alec White,
  David Stuck, Shaama M.S., Shane Yost, Joonho Lee, David Small,
  Daniel Levine, Susi Lehtola, Hugh Burton, Evgeny Epifanovsky
 -----------------------------------------------------------------------
 Hartree-Fock
 using 6 threads for integral computing
 -------------------------------------------------------
 OpenMP Integral computing Module                
 Release: version 2.0, May 2017, Q-Chem Inc. Pleasanton 
 -------------------------------------------------------
 A restricted SCF calculation will be
 performed using DIIS
 SCF converges when DIIS error is below 1.0e-08
 ---------------------------------------
  Cycle       Energy         DIIS error
 ---------------------------------------
    1   -2681.7892476218      1.15e-05  
    2   -2681.7892478050      2.85e-06  
    3   -2681.7892478288      1.34e-06  
    4   -2681.7892478334      7.33e-07  
    5   -2681.7892478362      3.32e-07  
    6   -2681.7892478371      1.85e-07  
    7   -2681.7892478373      8.85e-08  
    8   -2681.7892478374      3.85e-08  
    9   -2681.7892478374      1.35e-08  
   10   -2681.7892478373      4.00e-09  Convergence criterion met
 ---------------------------------------
 SCF time:   CPU 4.45s  wall 1.00s 
 SCF   energy in the final basis set =    -2681.7892478373
 Total energy in the final basis set =    -2681.7892478373


 ------------------------------------------------------------------------------

   CCMAN2: suite of methods based on coupled cluster
           and equation of motion theories.

   Components:
   * libvmm-1.3-trunk
     by Evgeny Epifanovsky, Ilya Kaliman.
   * libtensor-2.5-trunk
     by Evgeny Epifanovsky, Michael Wormit, Dmitry Zuev, Sam Manzer, 
        Ilya Kaliman.
   * libcc-2.5-trunk
     by Evgeny Epifanovsky, Arik Landau, Tomasz Kus, Kirill Khistyaev, 
        Dmitry Zuev, Prashant Manohar, Xintian Feng, Anna Krylov, 
        Matthew Goldey, Alec White, Thomas Jagau, Kaushik Nanda, 
        Anastasia Gunina, Alexander Kunitsa, Joonho Lee.

   CCMAN original authors:
   Anna I. Krylov, C. David Sherrill, Steven R. Gwaltney,
   Edward F. C. Byrd (2000)
   Sergey V. Levchenko, Lyudmila V. Slipchenko, Tao Wang,
   Ana-Maria C. Cristian (2003)
   Piotr A. Pieniazek, C. Melania Oana, Evgeny Epifanovsky (2007)
   Prashant Manohar (2009)

 ------------------------------------------------------------------------------


 Allocating and initializing 63808MB of RAM...
 Calculation will run on 6 cores.


 Alpha MOs, Restricted
 -- Occupied --                  
-490.04  -65.17  -58.53  -58.53  -58.53  -15.73  -15.68   -9.85
  1 A     2 A     3 A     4 A     5 A     6 A     7 A     8 A                  
 -7.466  -7.456  -7.455  -3.205  -3.201  -3.201  -3.189  -3.189
  9 A    10 A    11 A    12 A    13 A    14 A    15 A    16 A                  
 -1.430  -1.042  -0.889  -0.716  -0.639  -0.592  -0.427  -0.419
 17 A    18 A    19 A    20 A    21 A    22 A    23 A    24 A                  
 -0.410
 25 A                                                                          
 -- Virtual --                   
  0.041   0.052   0.073   0.096   0.115   0.115   0.145   0.162
 26 A    27 A    28 A    29 A    30 A    31 A    32 A    33 A                  
  0.187   0.214   0.231   0.247   0.248   0.272   0.307   0.338
 34 A    35 A    36 A    37 A    38 A    39 A    40 A    41 A                  
  0.549   0.566   0.569   0.590   0.669   0.760   0.765   0.784
 42 A    43 A    44 A    45 A    46 A    47 A    48 A    49 A                  
  0.790   0.820   0.921   0.957   0.958   1.044   1.050   1.104
 50 A    51 A    52 A    53 A    54 A    55 A    56 A    57 A                  
  1.135   1.316   1.442   1.465   1.645   1.914   2.079   2.151
 58 A    59 A    60 A    61 A    62 A    63 A    64 A    65 A                  
  2.180   2.254   2.321   2.355   2.595   2.658   2.707   2.873
 66 A    67 A    68 A    69 A    70 A    71 A    72 A    73 A                  
  3.047   3.096   3.300   3.450   4.119   4.244   4.360   4.443
 74 A    75 A    76 A    77 A    78 A    79 A    80 A    81 A                  
  4.546   4.563   4.579   4.609   4.793   4.940   5.391   7.175
 82 A    83 A    84 A    85 A    86 A    87 A    88 A    89 A                  
  8.204   8.215   8.305  36.620  37.095  49.452 293.883 293.893
 90 A    91 A    92 A    93 A    94 A    95 A    96 A    97 A                  
294.0081028.385
 98 A    99 A                                                                  

 Beta MOs, Restricted
 -- Occupied --                  
-490.04  -65.17  -58.53  -58.53  -58.53  -15.73  -15.68   -9.85
  1 A     2 A     3 A     4 A     5 A     6 A     7 A     8 A                  
 -7.466  -7.456  -7.455  -3.205  -3.201  -3.201  -3.189  -3.189
  9 A    10 A    11 A    12 A    13 A    14 A    15 A    16 A                  
 -1.430  -1.042  -0.889  -0.716  -0.639  -0.592  -0.427  -0.419
 17 A    18 A    19 A    20 A    21 A    22 A    23 A    24 A                  
 -0.410
 25 A                                                                          
 -- Virtual --                   
  0.041   0.052   0.073   0.096   0.115   0.115   0.145   0.162
 26 A    27 A    28 A    29 A    30 A    31 A    32 A    33 A                  
  0.187   0.214   0.231   0.247   0.248   0.272   0.307   0.338
 34 A    35 A    36 A    37 A    38 A    39 A    40 A    41 A                  
  0.549   0.566   0.569   0.590   0.669   0.760   0.765   0.784
 42 A    43 A    44 A    45 A    46 A    47 A    48 A    49 A                  
  0.790   0.820   0.921   0.957   0.958   1.044   1.050   1.104
 50 A    51 A    52 A    53 A    54 A    55 A    56 A    57 A                  
  1.135   1.316   1.442   1.465   1.645   1.914   2.079   2.151
 58 A    59 A    60 A    61 A    62 A    63 A    64 A    65 A                  
  2.180   2.254   2.321   2.355   2.595   2.658   2.707   2.873
 66 A    67 A    68 A    69 A    70 A    71 A    72 A    73 A                  
  3.047   3.096   3.300   3.450   4.119   4.244   4.360   4.443
 74 A    75 A    76 A    77 A    78 A    79 A    80 A    81 A                  
  4.546   4.563   4.579   4.609   4.793   4.940   5.391   7.175
 82 A    83 A    84 A    85 A    86 A    87 A    88 A    89 A                  
  8.204   8.215   8.305  36.620  37.095  49.452 293.883 293.893
 90 A    91 A    92 A    93 A    94 A    95 A    96 A    97 A                  
294.0081028.385
 98 A    99 A                                                                  

 Occupation and symmetry of molecular orbitals

 Point group: C1 (1 irreducible representation).

                           A     All 
 -------------------------------------
 All molecular orbitals:
  - Alpha                  99    99  
  - Beta                   99    99  
 -------------------------------------
 Alpha orbitals:
  - Frozen occupied        11    11  
  - Active occupied        14    14  
  - Active virtual         74    74  
  - Frozen virtual         0     0   
 -------------------------------------
 Beta orbitals:
  - Frozen occupied        11    11  
  - Active occupied        14    14  
  - Active virtual         74    74  
  - Frozen virtual         0     0   
 -------------------------------------

 Import integrals:   CPU 0.00 s  wall 0.00 s

 Import integrals:   CPU 17.28 s  wall 4.46 s

 MP2 amplitudes:   CPU 0.10 s  wall 0.06 s

Running a double precision version
           CCSD T amplitudes will be solved using DIIS.

           Start     Size      MaxIter   EConv     TConv     
           3         7         100       1.00e-07  1.00e-05  
 ------------------------------------------------------------------------------
           Energy (a.u.)   Ediff      Tdiff       Comment
 ------------------------------------------------------------------------------
         -2682.42327621                           
     1   -2682.40361787   1.97e-02   7.13e-01     
     2   -2682.42512979   2.15e-02   9.41e-02     
     3   -2682.42444721   6.83e-04   4.01e-02     
     4   -2682.42667116   2.22e-03   1.18e-02     Switched to DIIS steps.
     5   -2682.42745382   7.83e-04   1.10e-02     
     6   -2682.42749992   4.61e-05   2.16e-03     
     7   -2682.42751416   1.42e-05   1.35e-03     
     8   -2682.42752612   1.20e-05   5.96e-04     
     9   -2682.42752976   3.64e-06   3.71e-04     
    10   -2682.42752938   3.80e-07   8.44e-05     
    11   -2682.42752932   6.15e-08   3.76e-05     
    12   -2682.42752919   1.23e-07   1.45e-05     
    13   -2682.42752916   3.17e-08   4.05e-06     
 ------------------------------------------------------------------------------
         -2682.42752916                           CCSD T converged.

End of double precision
 SCF energy                 = -2681.78924784
 MP2 energy                 = -2682.42327621
 CCSD correlation energy     =    -0.63828132
 CCSD total energy           = -2682.42752916

 CCSD  T1^2 = 0.0109  T2^2 = 0.2160  Leading amplitudes:

 Amplitude    Orbitals with energies
 -0.0266       24 (A) A                  ->    28 (A) A                   
              -0.4191                          0.0731                     
 -0.0266       24 (A) B                  ->    28 (A) B                   
              -0.4191                          0.0731                     
  0.0211       21 (A) A                  ->    27 (A) A                   
              -0.6392                          0.0521                     
  0.0211       21 (A) B                  ->    27 (A) B                   
              -0.6392                          0.0521                     

 Amplitude    Orbitals with energies
 -0.0987       22 (A) A      22 (A) B    ->    28 (A) A      28 (A) B     
              -0.5920       -0.5920            0.0731        0.0731       
  0.0987       22 (A) A      22 (A) B    ->    28 (A) B      28 (A) A     
              -0.5920       -0.5920            0.0731        0.0731       
  0.0987       22 (A) B      22 (A) A    ->    28 (A) A      28 (A) B     
              -0.5920       -0.5920            0.0731        0.0731       
 -0.0987       22 (A) B      22 (A) A    ->    28 (A) B      28 (A) A     
              -0.5920       -0.5920            0.0731        0.0731       

 Computing CCSD intemediates for later calculations in double precision
 Finished.

Running a double precision version
           CCSD Lambda amplitudes will be solved using DIIS.
           Start     Size      MaxIter   EConv     LConv     
           3         7         100       1.00e-07  1.00e-05  
 ------------------------------------------------------------------------------
            Enorm      Ldiff       Comment
 ------------------------------------------------------------------------------
     1     4.71e-02   3.65e-02     
     2     1.08e-02   3.53e-03     
     3     4.59e-03   1.81e-03     
     4     2.89e-03   8.89e-04     Switched to DIIS steps.
     5     1.24e-03   6.23e-04     
     6     6.99e-04   2.31e-04     
     7     2.61e-04   8.66e-05     
     8     9.38e-05   1.16e-06     
     9     2.38e-05   5.63e-06     
    10     9.06e-06   1.37e-06     
    11     3.42e-06   2.82e-07     
    12     1.48e-06   7.08e-08     
    13     6.80e-07   1.03e-07     
    14     2.92e-07   9.74e-09     
    15     1.78e-07   2.18e-08     
    16     8.11e-08   7.70e-09     
 ------------------------------------------------------------------------------
                                   CCSD Lambda converged.

 Computing density matrices in double precision...
           Orbital response amplitudes will be solved using DIIS.
           Start     Size      MaxIter   EConv     LConv     
           3         7         100       1.00e-06  1.00e-06  
 ------------------------------------------------------------------------------
            Enorm      Ldiff       Comment
 ------------------------------------------------------------------------------
     1     1.06e-01   4.71e-03     
     2     1.44e-01   2.79e-02     
     3     2.24e-01   4.72e-02     
     4     2.19e-02   1.14e-01     Switched to DIIS steps.
     5     6.73e-03   2.29e-03     
     6     1.27e-03   7.06e-04     
     7     4.40e-04   4.85e-05     
     8     1.15e-04   4.49e-05     
     9     2.62e-05   1.12e-05     
    10     6.28e-06   2.27e-06     
    11     2.99e-06   4.10e-07     
    12     6.75e-07   1.00e-07     
 ------------------------------------------------------------------------------
                                   Orbital response converged.

 Computing density matrices... Done.
 CCSD calculation:   CPU 494.67 s  wall 94.31 s

 Transferring MO TPDM to AO TPDM
 Transferring g2_o1o1o1o1
 Transferring g2_o1o1o1v1
 Transferring g2_o1o1v1v1
 Transferring g2_o1v1o1v1
 Transferring g2_o1v1v1v1
 Transferring g2_v1v1v1v1
 Adding separable TPDM
 Computing TPDM gradient
 --------------------------------------------------------
 2e gradient
  Atom          X               Y               Z
 --------------------------------------------------------
    1        -26.033681        3.774341       -0.000654  
    2          8.330934      -16.527504        0.000836  
    3         13.446622       13.819547        0.004938  
    4          4.256125       -1.066384       -0.005121  
 --------------------------------------------------------
 --------------------------------------------------------
 Final gradient
  Atom          X               Y               Z
 --------------------------------------------------------
    1        -26.033681        3.774341       -0.000654  
    2          8.330934      -16.527504        0.000836  
    3         13.446622       13.819547        0.004938  
    4          4.256125       -1.066384       -0.005121  
 --------------------------------------------------------
 Analytic gradient from two-electron contribution:   CPU 109.57 s  wall 34.42 s

 Total ccman2 time:   CPU 626.73 s  wall 135.14 s


 --------------------------------------------------------------

                    Orbital Energies (a.u.)
 --------------------------------------------------------------

 Alpha MOs
 -- Occupied --
******* -65.172 -58.532 -58.530 -58.530 -15.730 -15.679  -9.851
 -7.466  -7.456  -7.455  -3.205  -3.201  -3.201  -3.189  -3.189
 -1.430  -1.042  -0.889  -0.716  -0.639  -0.592  -0.427  -0.419
 -0.410
 -- Virtual --
  0.041   0.052   0.073   0.096   0.115   0.115   0.145   0.162
  0.187   0.214   0.231   0.247   0.248   0.272   0.307   0.338
  0.549   0.566   0.569   0.590   0.669   0.760   0.765   0.784
  0.790   0.820   0.921   0.957   0.958   1.044   1.050   1.104
  1.135   1.316   1.442   1.465   1.645   1.914   2.079   2.151
  2.180   2.254   2.321   2.355   2.595   2.658   2.707   2.873
  3.047   3.096   3.300   3.450   4.119   4.244   4.360   4.443
  4.546   4.563   4.579   4.609   4.793   4.940   5.391   7.175
  8.204   8.215   8.305  36.620  37.095  49.452 293.883 293.893
294.0081028.385
 --------------------------------------------------------------

          Ground-State Mulliken Net Atomic Charges

     Atom                 Charge (a.u.)
  ----------------------------------------
      1 Br                   -0.073528
      2 N                     0.019035
      3 N                    -0.185810
      4 H                     0.240304
  ----------------------------------------
  Sum of atomic charges =    -0.000000

 -----------------------------------------------------------------
                    Cartesian Multipole Moments
 -----------------------------------------------------------------
    Charge (ESU x 10^10)
                -0.0000
    Dipole Moment (Debye)
         X      -2.2126      Y       0.2940      Z       0.0013
       Tot       2.2321
    Quadrupole Moments (Debye-Ang)
        XX     -21.2657     XY      -1.5470     YY     -32.9352
        XZ      -0.0036     YZ      -0.0005     ZZ     -30.2908
    Octopole Moments (Debye-Ang^2)
       XXX      -6.9117    XXY       1.4170    XYY       8.9497
       YYY      -0.5360    XXZ       0.0130    XYZ       0.0006
       YYZ      -0.0006    XZZ       4.4271    YZZ      -0.0608
       ZZZ      -0.0014
    Hexadecapole Moments (Debye-Ang^3)
      XXXX    -192.3483   XXXY      -9.6958   XXYY     -62.8636
      XYYY      -2.0337   YYYY     -56.4782   XXXZ      -0.0323
      XXYZ      -0.0011   XYYZ       0.0015   YYYZ      -0.0011
      XXZZ     -52.9694   XYZZ      -0.5945   YYZZ     -14.6167
      XZZZ       0.0046   YZZZ      -0.0006   ZZZZ     -34.1907
 -----------------------------------------------------------------
 DrvMan completing analytic gradient of the correlated energy
 Correlated dipole moment
            1
    1  -0.8705079
    2   0.1156756
    3   0.0005054
 Energy read as -2682.427529161
 Full Analytical Gradient: (in a.u., or Hartree/Bohr)
             1             2             3             4
    1    0.00000139    0.00002924   -0.00001834   -0.00001229
    2    0.00000186    0.00002312   -0.00002405   -0.00000093
    3    0.00002677   -0.00003174   -0.00004474    0.00004971
 Gradient time:  CPU 1.45 s  wall 1.46 s
Dipole drv :
gprntSymmMtrx error report: 
 Final Hessian.
            1           2           3           4           5           6
    1   0.0950926  -0.0131676   0.0000000  -0.0268392   0.0599993   0.0000000
    2  -0.0131676   0.0254528   0.0000000   0.0367517  -0.0523653   0.0000000
    3   0.0000000   0.0000000   0.0076448  -0.0000013   0.0000000  -0.0090818
    4  -0.0268392   0.0367517  -0.0000013   0.3932671   0.2592637   0.0000000
    5   0.0599993  -0.0523653   0.0000000   0.2592637   0.5400121   0.0000000
    6   0.0000000   0.0000000  -0.0090818   0.0000000   0.0000000   0.0107555
    7  -0.0718254  -0.0181491  -0.0000004  -0.3137987  -0.3203383   0.0000014
    8  -0.0463574   0.0267972   0.0000000  -0.2442486  -0.4877400   0.0000000
    9   0.0000000   0.0000000  -0.0127152   0.0000000   0.0000000   0.0151124
   10   0.0035672  -0.0054278   0.0000016  -0.0526212   0.0010734  -0.0000023
   11  -0.0004732   0.0001109   0.0000000  -0.0517718   0.0000927   0.0000000
   12   0.0000000   0.0000000   0.0141512   0.0000000   0.0000000  -0.0168014
            7           8           9          10          11          12
    1  -0.0718254  -0.0463574   0.0000000   0.0035672  -0.0004732   0.0000000
    2  -0.0181491   0.0267972   0.0000000  -0.0054278   0.0001109   0.0000000
    3  -0.0000004   0.0000000  -0.0127152   0.0000016   0.0000000   0.0141512
    4  -0.3137987  -0.2442486   0.0000000  -0.0526212  -0.0517718   0.0000000
    5  -0.3203383  -0.4877400   0.0000000   0.0010734   0.0000927   0.0000000
    6   0.0000014   0.0000000   0.0151124  -0.0000023   0.0000000  -0.0168014
    7   0.6868919   0.1716590   0.0000000  -0.3012710   0.1668331   0.0000000
    8   0.1716590   0.5633110   0.0000000   0.1189411  -0.1023639   0.0000000
    9   0.0000000   0.0000000   0.0213058  -0.0000012   0.0000000  -0.0236701
   10  -0.3012710   0.1189411  -0.0000012   0.3503248  -0.1145875   0.0000000
   11   0.1668331  -0.1023639   0.0000000  -0.1145875   0.1021611   0.0000000
   12   0.0000000   0.0000000  -0.0236701   0.0000000   0.0000000   0.0263037
 ----------------------------------------------------------------
             Standard Nuclear Orientation (Angstroms)
    I     Atom           X                Y                Z
 ----------------------------------------------------------------
    1      Br      0.7112295741    -0.0314365436     0.0000000000
    2      N      -1.1922155667     0.5543416853    -0.0000000000
    3      N      -1.9497298104    -0.3989120628     0.0000000000
    4      H      -2.8994174548     0.0122716701    -0.0000000000
 ----------------------------------------------------------------
 Nuclear Repulsion Energy =   145.4364785215 hartrees
 There are       25 alpha and       25 beta electrons
 old dipole drv.
            1           2           3           4           5           6
    1  -0.9519024   0.3261914   0.0000000   1.5953571   0.5413282   0.0000000
    2   0.0453595  -0.0625407   0.0000000   0.0430880  -0.0567726   0.0000000
    3   0.0000000   0.0000000  -0.0707944  -0.0000122  -0.0000000  -0.0238380
            7           8           9          10          11          12
    1  -0.7380234  -1.0031087   0.0000000   0.0944858   0.1357757   0.0000000
    2  -0.1353885  -0.0641264   0.0000000   0.0469591   0.1834242   0.0000000
[truncated: 10,145 more chars]
