# Supplementary material for: Geometric and energetic data from ab initio calculations of haloethene, haloimine, halomethylenephosphine, haloiminophosphine, halodiazene, halodiphosphene and halocyclopropane
Source: Data Brief. 2019 Nov 2;27:104738. doi: 10.1016/j.dib.2019.104738 (PMC6861602; doi:10.1016/j.dib.2019.104738)
Supplement: Multimedia component 6 [file mmc6.zip › NN/CCSD/freq/HENNECl.out]

Q-Chem Developer Version!
                  Welcome to Q-Chem
     A Quantum Leap Into The Future Of Chemistry


 Q-Chem 5.1, Q-Chem, Inc., Pleasanton, CA (2018)

 Yihan Shao,  Zhengting Gan,  E. Epifanovsky,  A. T. B. Gilbert,  M. Wormit,  
 J. Kussmann,  A. W. Lange,  A. Behn,  Jia Deng,  Xintian Feng,  D. Ghosh,  
 M. Goldey,  P. R. Horn,  L. D. Jacobson,  I. Kaliman,  T. Kus,  A. Landau,  
 Jie Liu,  E. I. Proynov,  R. M. Richard,  R. P. Steele,  E. J. Sundstrom,  
 H. L. Woodcock III,  P. M. Zimmerman,  D. Zuev,  B. Albrecht,  E. Alguire,  
 S. A. Baeppler,  D. Barton,  Z. Benda,  Y. A. Bernard,  E. J. Berquist,  
 K. B. Bravaya,  H. Burton,  D. Casanova,  Chun-Min Chang,  Yunqing Chen,  
 A. Chien,  K. D. Closser,  M. P. Coons,  S. Coriani,  S. Dasgupta,  
 A. L. Dempwolff,  M. Diedenhofen,  Hainam Do,  R. G. Edgar,  Po-Tung Fang,  
 S. Faraji,  S. Fatehi,  Qingguo Feng,  K. D. Fenk,  J. Fosso-Tande,  
 Qinghui Ge,  A. Ghysels,  G. Gidofalvi,  J. Gomes,  J. Gonthier,  A. Gunina,  
 D. Hait,  M. W. D. Hanson-Heine,  P. H. P. Harbach,  A. W. Hauser,  
 J. E. Herr,  E. G. Hohenstein,  Z. C. Holden,  Kerwin Hui,  B. C. Huynh,  
 T.-C. Jagau,  Hyunjun Ji,  B. Kaduk,  K. Khistyaev,  Jaehoon Kim,  
 P. Klunzinger,  K. Koh,  D. Kosenkov,  L. Koulias,  T. Kowalczyk,  
 C. M. Krauter,  A. Kunitsa,  Ka Un Lao,  A. Laurent,  K. V. Lawler,  
 Joonho Lee,  D. Lefrancois,  S. Lehtola,  D. S. Levine,  Yi-Pei Li,  
 You-Sheng Lin,  Fenglai Liu,  E. Livshits,  A. Luenser,  P. Manohar,  
 E. Mansoor,  S. F. Manzer,  Shan-Ping Mao,  Yuezhi Mao,  N. Mardirossian,  
 A. V. Marenich,  T. Markovich,  L. A. Martinez-Martinez,  S. A. Maurer,  
 N. J. Mayhall,  S. C. McKenzie,  J.-M. Mewes,  A. F. Morrison,  
 J. W. Mullinax,  K. Nanda,  T. S. Nguyen-Beck,  R. Olivares-Amaya,  
 J. A. Parkhill,  T. M. Perrine,  F. Plasser,  P. Pokhilko,  S. Prager,  
 A. Prociuk,  E. Ramos,  D. R. Rehn,  F. Rob,  M. Schneider,  N. Sergueev,  
 S. M. Sharada,  S. Sharma,  D. W. Small,  T. Stauch,  T. Stein,  
 Yu-Chuan Su,  A. J. W. Thom,  A. Tkatchenko,  T. Tsuchimochi,  N. M. Tubman,  
 L. Vogt,  M. L. Vidal,  O. Vydrov,  M. A. Watson,  J. Wenzel,  
 M. de Wergifosse,  T. A. Wesolowski,  A. White,  J. Witte,  A. Yamada,  
 Jun Yang,  K. Yao,  S. Yeganeh,  S. R. Yost,  Zhi-Qiang You,  A. Zech,  
 Igor Ying Zhang,  Xing Zhang,  Yan Zhao,  Ying Zhu,  B. R. Brooks,  
 G. K. L. Chan,  C. J. Cramer,  M. S. Gordon,  W. J. Hehre,  A. Klamt,  
 M. W. Schmidt,  C. D. Sherrill,  D. G. Truhlar,  A. Aspuru-Guzik,  R. Baer,  
 A. T. Bell,  N. A. Besley,  Jeng-Da Chai,  A. E. DePrince, III,  
 R. A. DiStasio Jr.,  A. Dreuw,  B. D. Dunietz,  T. R. Furlani,  
 Chao-Ping Hsu,  Yousung Jung,  Jing Kong,  D. S. Lambrecht,  WanZhen Liang,  
 C. Ochsenfeld,  V. A. Rassolov,  L. V. Slipchenko,  J. E. Subotnik,  
 T. Van Voorhis,  J. M. Herbert,  A. I. Krylov,  P. M. W. Gill,  M. Head-Gordon

 Contributors to earlier versions of Q-Chem not listed above: 
 R. D. Adamson,  B. Austin,  J. Baker,  G. J. O. Beran,  K. Brandhorst,  
 S. T. Brown,  E. F. C. Byrd,  A. K. Chakraborty,  C.-L. Cheng,  
 Siu Hung Chien,  D. M. Chipman,  D. L. Crittenden,  H. Dachsel,  
 R. J. Doerksen,  A. D. Dutoi,  L. Fusti-Molnar,  W. A. Goddard III,  
 A. Golubeva-Zadorozhnaya,  S. R. Gwaltney,  G. Hawkins,  A. Heyden,  
 S. Hirata,  G. Kedziora,  F. J. Keil,  C. Kelley,  Jihan Kim,  R. A. King,  
 R. Z. Khaliullin,  P. P. Korambath,  W. Kurlancheek,  A. M. Lee,  M. S. Lee,  
 S. V. Levchenko,  Ching Yeh Lin,  D. Liotard,  R. C. Lochan,  I. Lotan,  
 P. E. Maslen,  N. Nair,  D. P. O'Neill,  D. Neuhauser,  E. Neuscamman,  
 C. M. Oana,  R. Olson,  B. Peters,  R. Peverati,  P. A. Pieniazek,  
 Y. M. Rhee,  J. Ritchie,  M. A. Rohrdanz,  E. Rosta,  N. J. Russ,  
 H. F. Schaefer III,  N. E. Schultz,  N. Shenvi,  A. C. Simmonett,  A. Sodt,  
 D. Stuck,  K. S. Thanthiriwatte,  V. Vanovschi,  Tao Wang,  A. Warshel,  
 C. F. Williams,  Q. Wu,  X. Xu,  W. Zhang

 Please cite Q-Chem as follows:
 Y. Shao et al., Mol. Phys. 113, 184-215 (2015)
 DOI: 10.1080/00268976.2014.952696

 Q-Chem 5.1.2 for Intel X86 EM64T Linux

 Parts of Q-Chem use Armadillo 8.300.2 (Tropical Shenanigans).
 http://arma.sourceforge.net/

 Q-Chem begins on Mon May  6 11:42:12 2019  

Host: 
0

     Scratch files written to /scratch/taweetham/qchem32059//
Input Ideriv = 1
Curr. Ideriv = -1
Max.  Ideriv = 1


!!********************************************.
!!******************Warning*******************.
!!Desired Analytical derivatives not available.
!!Finite difference job might take a long time.
!!********************************************.
!!********************************************.


 2-order derivative to be evaluated numerically with 1-order analytical derivatives

Checking the input file for inconsistencies... 	...done.

--------------------------------------------------------------
User input:
--------------------------------------------------------------
H=Cl_t.out
$molecule
0 1
Cl
N  1 1.791791
N  2 1.223556 1 111.176955
H  3 1.031903 2 104.428087 1 -180.000000 0
$end

$rem
   JOB_TYPE 	FREQUENCY
   BASIS 		6-311++G**
   METHOD	ccsd
   MEM_TOTAL	64000
   N_FROZEN_CORE      FC
$end


--------------------------------------------------------------
 ----------------------------------------------------------------
             Standard Nuclear Orientation (Angstroms)
    I     Atom           X                Y                Z
 ----------------------------------------------------------------
    1      Cl      1.0195373131    -0.0701280822    -0.0000000000
    2      N      -0.6650429887     0.5403669583     0.0000000000
    3      N      -1.4693392413    -0.3816942237     0.0000000000
    4      H      -2.3914587128     0.0814682550    -0.0000000000
 ----------------------------------------------------------------
 Molecular Point Group                 Cs    NOp =  2
 Largest Abelian Subgroup              Cs    NOp =  2
 Nuclear Repulsion Energy =    89.7403977731 hartrees
 There are       16 alpha and       16 beta electrons
 Requested basis set is 6-311++G(d,p)
 There are 30 shells and 81 basis functions
 Total memory of 64000MB is distributed as follows: 
   QALLOC including MEM_STATIC uses 192MB
   MEM_STATIC is set to 192MB
   CCMAN JOB total memory use is  63808MB
 Warning: actual memory use might exceed 64000MB

 Total QAlloc Memory Limit    192 MB
 Mega-Array Size       188 MB
 MEM_STATIC part       192 MB

                       Distance Matrix (Angstroms)
             Cl(  1)   N (  2)   N (  3)
   N (  2)  1.791791
   N (  3)  2.508302  1.223556
   H (  4)  3.414363  1.786365  1.031903

 A cutoff of  1.0D-14 yielded    451 shell pairs
 There are      3383 function pairs (      3647 Cartesian)

 -------------------------------------------------------
 OpenMP Integral Computing Module                       
 Release: version 1.0, May 2013, Q-Chem Inc. Pittsburgh 
 -------------------------------------------------------
 Integral Job Info:
 Integral job number is                      11
 Integral operator is                         1
 short-range coefficients                     0
 long-range coefficients              100000000
 Omega coefficients                           0
 if combine SR and LR in K                    0
 Integral screening is                        0
 Integral computing path is                   2
 max size of driver memory is            800000
 size of driver memory is                593474
 size of scratch memory is              8114252
 max col of scratch BK array               1296
 max len of scratch array in speh3          155
 max len of scratch index in speh4           18
 max int batch size is                      520
 min int batch size is                       52
 fixed nKL is                                52
 max L of basis functions is                  2
 order of int derivative is                   0
 number of shells is                         30
 number of basis is                          84
 number of cartesian basis is                84
 number of contracted shell pairs           451
 number of primitive shell pairs           1392
 maxK2 (contraction) of shell pair           36
 max number of K2 of shell pair               1
 max number of CS2 of shell pair             51
 max number of PS2 of shell pair            132
 mem total for path MDJ                  510786
 -------------------------------------------------------
 Smallest overlap matrix eigenvalue = 2.46E-04
 Guess from superposition of atomic densities
 Warning:  Energy on first SCF cycle will be non-variational
 SAD guess density has 32.000000 electrons

 -----------------------------------------------------------------------
  General SCF calculation program by
  Eric Jon Sundstrom, Paul Horn, Yuezhi Mao, Dmitri Zuev, Alec White,
  David Stuck, Shaama M.S., Shane Yost, Joonho Lee, David Small,
  Daniel Levine, Susi Lehtola, Hugh Burton, Evgeny Epifanovsky
 -----------------------------------------------------------------------
 Hartree-Fock
 using 6 threads for integral computing
 -------------------------------------------------------
 OpenMP Integral computing Module                
 Release: version 2.0, May 2017, Q-Chem Inc. Pleasanton 
 -------------------------------------------------------
 A restricted SCF calculation will be
 performed using DIIS
 SCF converges when DIIS error is below 1.0e-08
 ---------------------------------------
  Cycle       Energy         DIIS error
 ---------------------------------------
    1    -569.2758097070      6.20e-02  
    2    -568.8455302645      8.97e-03  
    3    -568.8921118573      6.51e-03  
    4    -568.9206999837      1.03e-03  
    5    -568.9226333863      6.25e-04  
    6    -568.9232347940      2.17e-04  
    7    -568.9234013952      8.35e-05  
    8    -568.9234217310      2.15e-05  
    9    -568.9234227889      5.17e-06  
   10    -568.9234228520      1.76e-06  
   11    -568.9234228623      4.80e-07  
   12    -568.9234228632      1.11e-07  
   13    -568.9234228633      2.62e-08  
   14    -568.9234228633      4.64e-09  Convergence criterion met
 ---------------------------------------
 SCF time:   CPU 3.31s  wall 1.00s 
 SCF   energy in the final basis set =     -568.9234228633
 Total energy in the final basis set =     -568.9234228633


 ------------------------------------------------------------------------------

   CCMAN2: suite of methods based on coupled cluster
           and equation of motion theories.

   Components:
   * libvmm-1.3-trunk
     by Evgeny Epifanovsky, Ilya Kaliman.
   * libtensor-2.5-trunk
     by Evgeny Epifanovsky, Michael Wormit, Dmitry Zuev, Sam Manzer, 
        Ilya Kaliman.
   * libcc-2.5-trunk
     by Evgeny Epifanovsky, Arik Landau, Tomasz Kus, Kirill Khistyaev, 
        Dmitry Zuev, Prashant Manohar, Xintian Feng, Anna Krylov, 
        Matthew Goldey, Alec White, Thomas Jagau, Kaushik Nanda, 
        Anastasia Gunina, Alexander Kunitsa, Joonho Lee.

   CCMAN original authors:
   Anna I. Krylov, C. David Sherrill, Steven R. Gwaltney,
   Edward F. C. Byrd (2000)
   Sergey V. Levchenko, Lyudmila V. Slipchenko, Tao Wang,
   Ana-Maria C. Cristian (2003)
   Piotr A. Pieniazek, C. Melania Oana, Evgeny Epifanovsky (2007)
   Prashant Manohar (2009)

 ------------------------------------------------------------------------------


 Allocating and initializing 63808MB of RAM...
 Calculation will run on 6 cores.


 Alpha MOs, Restricted
 -- Occupied --                  
-104.86  -15.73  -15.68  -10.58   -8.05   -8.05   -8.05   -1.43
  1 A'    2 A'    3 A'    4 A'    5 A'    1 A"    6 A'    7 A'                 
 -1.125  -0.899  -0.723  -0.654  -0.602  -0.471  -0.457  -0.436
  8 A'    9 A'   10 A'   11 A'    2 A"   12 A'    3 A"   13 A'                 
 -- Virtual --                   
  0.042   0.074   0.089   0.111   0.132   0.134   0.168   0.178
 14 A'    4 A"   15 A'   16 A'    5 A"   17 A'   18 A'   19 A'                 
  0.191   0.218   0.235   0.248   0.256   0.275   0.314   0.356
  6 A"   20 A'   21 A'    7 A"   22 A'   23 A'   24 A'   25 A'                 
  0.567   0.585   0.598   0.614   0.697   0.832   0.915   0.921
 26 A'   27 A'    8 A"   28 A'   29 A'   30 A'    9 A"   31 A'                 
  0.982   0.986   1.068   1.091   1.138   1.169   1.196   1.239
 32 A'   10 A"   33 A'   34 A'   11 A"   35 A'   12 A"   36 A'                 
  1.306   1.389   1.468   1.469   1.664   1.913   2.088   2.174
 37 A'   38 A'   39 A'   13 A"   40 A'   14 A"   41 A'   15 A"                 
  2.265   2.376   2.580   2.615   2.661   2.692   2.830   2.913
 42 A'   43 A'   16 A"   44 A'   45 A'   17 A"   46 A'   47 A'                 
  3.038   3.137   3.304   3.459   4.119   4.303   4.358   4.435
 18 A"   48 A'   49 A'   50 A'   19 A"   51 A'   20 A"   52 A'                 
  4.846   5.397  10.317  26.635  26.669  27.090  36.631  37.077
 53 A'   54 A'   55 A'   21 A"   56 A'   57 A'   58 A'   59 A'                 
219.159
 60 A'                                                                         

 Beta MOs, Restricted
 -- Occupied --                  
-104.86  -15.73  -15.68  -10.58   -8.05   -8.05   -8.05   -1.43
  1 A'    2 A'    3 A'    4 A'    5 A'    1 A"    6 A'    7 A'                 
 -1.125  -0.899  -0.723  -0.654  -0.602  -0.471  -0.457  -0.436
  8 A'    9 A'   10 A'   11 A'    2 A"   12 A'    3 A"   13 A'                 
 -- Virtual --                   
  0.042   0.074   0.089   0.111   0.132   0.134   0.168   0.178
 14 A'    4 A"   15 A'   16 A'    5 A"   17 A'   18 A'   19 A'                 
  0.191   0.218   0.235   0.248   0.256   0.275   0.314   0.356
  6 A"   20 A'   21 A'    7 A"   22 A'   23 A'   24 A'   25 A'                 
  0.567   0.585   0.598   0.614   0.697   0.832   0.915   0.921
 26 A'   27 A'    8 A"   28 A'   29 A'   30 A'    9 A"   31 A'                 
  0.982   0.986   1.068   1.091   1.138   1.169   1.196   1.239
 32 A'   10 A"   33 A'   34 A'   11 A"   35 A'   12 A"   36 A'                 
  1.306   1.389   1.468   1.469   1.664   1.913   2.088   2.174
 37 A'   38 A'   39 A'   13 A"   40 A'   14 A"   41 A'   15 A"                 
  2.265   2.376   2.580   2.615   2.661   2.692   2.830   2.913
 42 A'   43 A'   16 A"   44 A'   45 A'   17 A"   46 A'   47 A'                 
  3.038   3.137   3.304   3.459   4.119   4.303   4.358   4.435
 18 A"   48 A'   49 A'   50 A'   19 A"   51 A'   20 A"   52 A'                 
  4.846   5.397  10.317  26.635  26.669  27.090  36.631  37.077
 53 A'   54 A'   55 A'   21 A"   56 A'   57 A'   58 A'   59 A'                 
219.159
 60 A'                                                                         

 Occupation and symmetry of molecular orbitals

 Point group: Cs (2 irreducible representations).

                           A'   A"    All 
 ------------------------------------------
 All molecular orbitals:
  - Alpha                  60   21    81  
  - Beta                   60   21    81  
 ------------------------------------------
 Alpha orbitals:
  - Frozen occupied        6    1     7   
  - Active occupied        7    2     9   
  - Active virtual         47   18    65  
  - Frozen virtual         0    0     0   
 ------------------------------------------
 Beta orbitals:
  - Frozen occupied        6    1     7   
  - Active occupied        7    2     9   
  - Active virtual         47   18    65  
  - Frozen virtual         0    0     0   
 ------------------------------------------

 Import integrals:   CPU 0.00 s  wall 0.00 s

 Import integrals:   CPU 6.61 s  wall 2.04 s

 MP2 amplitudes:   CPU 0.11 s  wall 0.10 s

Running a double precision version
           CCSD T amplitudes will be solved using DIIS.

           Start     Size      MaxIter   EConv     TConv     
           3         7         100       1.00e-07  1.00e-05  
 ------------------------------------------------------------------------------
           Energy (a.u.)   Ediff      Tdiff       Comment
 ------------------------------------------------------------------------------
          -569.41554053                           
     1    -569.41488012   6.60e-04   6.74e-01     
     2    -569.43242697   1.75e-02   8.86e-02     
     3    -569.43265191   2.25e-04   3.67e-02     
     4    -569.43464523   1.99e-03   1.13e-02     Switched to DIIS steps.
     5    -569.43535428   7.09e-04   1.00e-02     
     6    -569.43539971   4.54e-05   1.88e-03     
     7    -569.43540798   8.27e-06   1.10e-03     
     8    -569.43541382   5.84e-06   4.80e-04     
     9    -569.43541644   2.62e-06   2.61e-04     
    10    -569.43541665   2.11e-07   6.61e-05     
    11    -569.43541644   2.06e-07   2.86e-05     
    12    -569.43541646   1.52e-08   7.82e-06     
 ------------------------------------------------------------------------------
          -569.43541646                           CCSD T converged.

End of double precision
 SCF energy                 = -568.92342286
 MP2 energy                 = -569.41554053
 CCSD correlation energy     =   -0.51199359
 CCSD total energy           = -569.43541646

 CCSD  T1^2 = 0.0093  T2^2 = 0.1966  Leading amplitudes:

 Amplitude    Orbitals with energies
 -0.0273       3 (A") A                  ->    4 (A") A                   
              -0.4573                          0.0739                     
 -0.0273       3 (A") B                  ->    4 (A") B                   
              -0.4573                          0.0739                     
  0.0169       2 (A") A                  ->    9 (A") A                   
              -0.6022                          0.9150                     
  0.0169       2 (A") B                  ->    9 (A") B                   
              -0.6022                          0.9150                     

 Amplitude    Orbitals with energies
 -0.0893       2 (A") A      2 (A") B    ->    4 (A") A      4 (A") B     
              -0.6022       -0.6022            0.0739        0.0739       
  0.0893       2 (A") A      2 (A") B    ->    4 (A") B      4 (A") A     
              -0.6022       -0.6022            0.0739        0.0739       
  0.0893       2 (A") B      2 (A") A    ->    4 (A") A      4 (A") B     
              -0.6022       -0.6022            0.0739        0.0739       
 -0.0893       2 (A") B      2 (A") A    ->    4 (A") B      4 (A") A     
              -0.6022       -0.6022            0.0739        0.0739       

 Computing CCSD intemediates for later calculations in double precision
 Finished.

Running a double precision version
           CCSD Lambda amplitudes will be solved using DIIS.
           Start     Size      MaxIter   EConv     LConv     
           3         7         100       1.00e-07  1.00e-05  
 ------------------------------------------------------------------------------
            Enorm      Ldiff       Comment
 ------------------------------------------------------------------------------
     1     4.25e-02   3.36e-02     
     2     9.79e-03   3.59e-03     
     3     4.07e-03   1.63e-03     
     4     2.52e-03   8.72e-04     Switched to DIIS steps.
     5     1.04e-03   5.07e-04     
     6     5.26e-04   1.92e-04     
     7     1.98e-04   5.02e-05     
     8     6.69e-05   3.85e-06     
     9     1.85e-05   5.08e-06     
    10     6.96e-06   1.12e-06     
    11     2.67e-06   2.17e-07     
    12     1.25e-06   5.64e-08     
    13     5.85e-07   7.13e-08     
    14     2.57e-07   7.85e-09     
    15     1.39e-07   1.62e-08     
    16     5.68e-08   3.58e-09     
 ------------------------------------------------------------------------------
                                   CCSD Lambda converged.

 Computing density matrices in double precision...
           Orbital response amplitudes will be solved using DIIS.
           Start     Size      MaxIter   EConv     LConv     
           3         7         100       1.00e-06  1.00e-06  
 ------------------------------------------------------------------------------
            Enorm      Ldiff       Comment
 ------------------------------------------------------------------------------
     1     6.70e-02   3.70e-03     
     2     5.93e-02   2.98e-03     
     3     7.75e-02   1.85e-02     
     4     1.16e-02   3.16e-02     Switched to DIIS steps.
     5     1.68e-03   1.38e-03     
     6     7.14e-04   7.90e-05     
     7     2.24e-04   5.83e-05     
     8     5.08e-05   2.79e-05     
     9     1.14e-05   5.89e-06     
    10     4.16e-06   7.96e-07     
    11     1.08e-06   3.05e-08     
    12     2.76e-07   1.18e-07     
 ------------------------------------------------------------------------------
                                   Orbital response converged.

 Computing density matrices... Done.
 CCSD calculation:   CPU 47.29 s  wall 10.45 s

 Transferring MO TPDM to AO TPDM
 Transferring g2_o1o1o1o1
 Transferring g2_o1o1o1v1
 Transferring g2_o1o1v1v1
 Transferring g2_o1v1o1v1
 Transferring g2_o1v1v1v1
 Transferring g2_v1v1v1v1
 Adding separable TPDM
 Computing TPDM gradient
 --------------------------------------------------------
 2e gradient
  Atom          X               Y               Z
 --------------------------------------------------------
    1        -14.613313        2.856150       -0.000000  
    2          1.001220      -13.279107        0.000000  
    3         10.224690       11.513804       -0.000000  
    4          3.387403       -1.090847        0.000000  
 --------------------------------------------------------
 --------------------------------------------------------
 Final gradient
  Atom          X               Y               Z
 --------------------------------------------------------
    1        -14.613313        2.856150       -0.000000  
    2          1.001220      -13.279107        0.000000  
    3         10.224690       11.513804       -0.000000  
    4          3.387403       -1.090847        0.000000  
 --------------------------------------------------------
 Analytic gradient from two-electron contribution:   CPU 57.42 s  wall 15.38 s

 Total ccman2 time:   CPU 118.55 s  wall 30.42 s


 --------------------------------------------------------------
             Orbital Energies (a.u.) and Symmetries
 --------------------------------------------------------------

 Alpha MOs, Restricted
 -- Occupied --                  
-104.86  -15.73  -15.68  -10.58   -8.05   -8.05   -8.05   -1.43
  1 A'    2 A'    3 A'    4 A'    5 A'    6 A'    1 A"    7 A'                 
 -1.125  -0.899  -0.723  -0.654  -0.471  -0.436  -0.602  -0.457
  8 A'    9 A'   10 A'   11 A'   12 A'   13 A'    2 A"    3 A"                 
 -- Virtual --                   
  0.042   0.089   0.111   0.134   0.168   0.178   0.218   0.235
 14 A'   15 A'   16 A'   17 A'   18 A'   19 A'   20 A'   21 A'                 
  0.256   0.275   0.314   0.356   0.567   0.585   0.614   0.697
 22 A'   23 A'   24 A'   25 A'   26 A'   27 A'   28 A'   29 A'                 
  0.832   0.921   0.982   1.068   1.091   1.169   1.239   1.306
 30 A'   31 A'   32 A'   33 A'   34 A'   35 A'   36 A'   37 A'                 
  1.389   1.468   1.664   2.088   2.265   2.376   2.615   2.661
 38 A'   39 A'   40 A'   41 A'   42 A'   43 A'   44 A'   45 A'                 
  2.830   2.913   3.137   3.304   3.459   4.303   4.435   4.846
 46 A'   47 A'   48 A'   49 A'   50 A'   51 A'   52 A'   53 A'                 
  5.397  10.317  26.669  27.090  36.631  37.077 219.159   0.074
 54 A'   55 A'   56 A'   57 A'   58 A'   59 A'   60 A'    4 A"                 
  0.132   0.191   0.248   0.598   0.915   0.986   1.138   1.196
  5 A"    6 A"    7 A"    8 A"    9 A"   10 A"   11 A"   12 A"                 
  1.469   1.913   2.174   2.580   2.692   3.038   4.119   4.358
 13 A"   14 A"   15 A"   16 A"   17 A"   18 A"   19 A"   20 A"                 
 26.635
 21 A"                                                                         

 Beta MOs, Restricted
 -- Occupied --                  
-104.86  -15.73  -15.68  -10.58   -8.05   -8.05   -8.05   -1.43
  1 A'    2 A'    3 A'    4 A'    5 A'    6 A'    1 A"    7 A'                 
 -1.125  -0.899  -0.723  -0.654  -0.471  -0.436  -0.602  -0.457
  8 A'    9 A'   10 A'   11 A'   12 A'   13 A'    2 A"    3 A"                 
 -- Virtual --                   
  0.042   0.089   0.111   0.134   0.168   0.178   0.218   0.235
 14 A'   15 A'   16 A'   17 A'   18 A'   19 A'   20 A'   21 A'                 
  0.256   0.275   0.314   0.356   0.567   0.585   0.614   0.697
 22 A'   23 A'   24 A'   25 A'   26 A'   27 A'   28 A'   29 A'                 
  0.832   0.921   0.982   1.068   1.091   1.169   1.239   1.306
 30 A'   31 A'   32 A'   33 A'   34 A'   35 A'   36 A'   37 A'                 
  1.389   1.468   1.664   2.088   2.265   2.376   2.615   2.661
 38 A'   39 A'   40 A'   41 A'   42 A'   43 A'   44 A'   45 A'                 
  2.830   2.913   3.137   3.304   3.459   4.303   4.435   4.846
 46 A'   47 A'   48 A'   49 A'   50 A'   51 A'   52 A'   53 A'                 
  5.397  10.317  26.669  27.090  36.631  37.077 219.159   0.074
 54 A'   55 A'   56 A'   57 A'   58 A'   59 A'   60 A'    4 A"                 
  0.132   0.191   0.248   0.598   0.915   0.986   1.138   1.196
  5 A"    6 A"    7 A"    8 A"    9 A"   10 A"   11 A"   12 A"                 
  1.469   1.913   2.174   2.580   2.692   3.038   4.119   4.358
 13 A"   14 A"   15 A"   16 A"   17 A"   18 A"   19 A"   20 A"                 
 26.635
 21 A"                                                                         
 --------------------------------------------------------------

          Ground-State Mulliken Net Atomic Charges

     Atom                 Charge (a.u.)
  ----------------------------------------
      1 Cl                   -0.079746
      2 N                     0.084230
      3 N                    -0.248685
      4 H                     0.244200
  ----------------------------------------
  Sum of atomic charges =     0.000000

 -----------------------------------------------------------------
                    Cartesian Multipole Moments
 -----------------------------------------------------------------
    Charge (ESU x 10^10)
                -0.0000
    Dipole Moment (Debye)
         X      -1.9952      Y       0.4085      Z      -0.0000
       Tot       2.0365
    Quadrupole Moments (Debye-Ang)
        XX     -18.3974     XY      -1.5494     YY     -27.0416
        XZ       0.0000     YZ      -0.0000     ZZ     -24.2895
    Octopole Moments (Debye-Ang^2)
       XXX     -13.3504    XXY       1.4379    XYY       2.3879
       YYY       0.1485    XXZ      -0.0000    XYZ       0.0000
       YYZ      -0.0000    XZZ      -0.8262    YZZ       0.2219
       ZZZ      -0.0000
    Hexadecapole Moments (Debye-Ang^3)
      XXXX    -158.0909   XXXY      -8.3451   XXYY     -45.1349
      XYYY      -1.4722   YYYY     -47.7277   XXXZ      -0.0000
      XXYZ      -0.0000   XYYZ       0.0000   YYYZ      -0.0000
      XXZZ     -39.2924   XYZZ      -0.2992   YYZZ     -11.7554
      XZZZ       0.0000   YZZZ      -0.0000   ZZZZ     -25.6777
 -----------------------------------------------------------------
 DrvMan completing analytic gradient of the correlated energy
 Correlated dipole moment
            1
    1  -0.7849586
    2   0.1607023
    3  -0.0000000
 Energy read as -569.435416457
 Full Analytical Gradient: (in a.u., or Hartree/Bohr)
             1             2             3             4
    1   -0.00003103   -0.00000853    0.00004746   -0.00000790
    2    0.00000014   -0.00001791    0.00001009    0.00000767
    3    0.00000000   -0.00000000    0.00000000    0.00000000
 Gradient time:  CPU 1.43 s  wall 1.45 s
 ######################################################
 ######################################################
 # Starting finite difference calculation for IDERIV  #
 Finite diff step size:  1.88973e-03 a.u.
 ----------------------------------------------------------------
             Standard Nuclear Orientation (Angstroms)
    I     Atom           X                Y                Z
 ----------------------------------------------------------------
    1      Cl      1.0205373131    -0.0701280822    -0.0000000000
    2      N      -0.6650429887     0.5403669583     0.0000000000
    3      N      -1.4693392413    -0.3816942237     0.0000000000
    4      H      -2.3914587128     0.0814682550    -0.0000000000
 ----------------------------------------------------------------
 Nuclear Repulsion Energy =    89.7112678770 hartrees
 There are       16 alpha and       16 beta electrons

                       Distance Matrix (Angstroms)
             Cl(  1)   N (  2)   N (  3)
   N (  2)  1.792731
   N (  3)  2.509294  1.223556
   H (  4)  3.415362  1.786365  1.031903

 Requested basis set is 6-311++G(d,p)
 There are 30 shells and 81 basis functions
 A cutoff of  1.0D-14 yielded    451 shell pairs
 There are      3383 function pairs (      3647 Cartesian)
 Smallest overlap matrix eigenvalue = 2.46E-04
 Guess MOs from SCF MO coefficient file

 -----------------------------------------------------------------------
  General SCF calculation program by
  Eric Jon Sundstrom, Paul Horn, Yuezhi Mao, Dmitri Zuev, Alec White,
  David Stuck, Shaama M.S., Shane Yost, Joonho Lee, David Small,
  Daniel Levine, Susi Lehtola, Hugh Burton, Evgeny Epifanovsky
 -----------------------------------------------------------------------
 Hartree-Fock
 using 6 threads for integral computing
 -------------------------------------------------------
 OpenMP Integral computing Module                
 Release: version 2.0, May 2017, Q-Chem Inc. Pleasanton 
 -------------------------------------------------------
 A restricted SCF calculation will be
 performed using DIIS
 SCF converges when DIIS error is below 1.0e-08
 ---------------------------------------
  Cycle       Energy         DIIS error
 ---------------------------------------
    1    -568.9233935072      1.69e-05  
    2    -568.9233938120      5.95e-06  
    3    -568.9233938500      3.63e-06  
    4    -568.9233938645      1.07e-06  
    5    -568.9233938674      4.67e-07  
    6    -568.9233938681      1.47e-07  
    7    -568.9233938682      4.69e-08  
    8    -568.9233938682      1.28e-08  
    9    -568.9233938682      3.17e-09  Convergence criterion met
 ---------------------------------------
 SCF time:   CPU 2.30s  wall 1.00s 
 SCF   energy in the final basis set =     -568.9233938682
 Total energy in the final basis set =     -568.9233938682


 ------------------------------------------------------------------------------

   CCMAN2: suite of methods based on coupled cluster
           and equation of motion theories.

   Components:
   * libvmm-1.3-trunk
     by Evgeny Epifanovsky, Ilya Kaliman.
   * libtensor-2.5-trunk
     by Evgeny Epifanovsky, Michael Wormit, Dmitry Zuev, Sam Manzer, 
        Ilya Kaliman.
   * libcc-2.5-trunk
     by Evgeny Epifanovsky, Arik Landau, Tomasz Kus, Kirill Khistyaev, 
        Dmitry Zuev, Prashant Manohar, Xintian Feng, Anna Krylov, 
        Matthew Goldey, Alec White, Thomas Jagau, Kaushik Nanda, 
        Anastasia Gunina, Alexander Kunitsa, Joonho Lee.

   CCMAN original authors:
   Anna I. Krylov, C. David Sherrill, Steven R. Gwaltney,
   Edward F. C. Byrd (2000)
   Sergey V. Levchenko, Lyudmila V. Slipchenko, Tao Wang,
   Ana-Maria C. Cristian (2003)
   Piotr A. Pieniazek, C. Melania Oana, Evgeny Epifanovsky (2007)
   Prashant Manohar (2009)

 ------------------------------------------------------------------------------


 Allocating and initializing 63808MB of RAM...
 Calculation will run on 6 cores.


 Alpha MOs, Restricted
 -- Occupied --                  
-104.86  -15.73  -15.68  -10.58   -8.05   -8.05   -8.05   -1.43
  1 A     2 A     3 A     4 A     5 A     6 A     7 A     8 A                  
 -1.125  -0.899  -0.723  -0.654  -0.602  -0.471  -0.457  -0.436
  9 A    10 A    11 A    12 A    13 A    14 A    15 A    16 A                  
 -- Virtual --                   
  0.041   0.074   0.089   0.111   0.132   0.134   0.168   0.178
 17 A    18 A    19 A    20 A    21 A    22 A    23 A    24 A                  
  0.191   0.218   0.235   0.248   0.256   0.275   0.314   0.356
 25 A    26 A    27 A    28 A    29 A    30 A    31 A    32 A                  
  0.567   0.585   0.598   0.614   0.697   0.832   0.915   0.921
 33 A    34 A    35 A    36 A    37 A    38 A    39 A    40 A                  
  0.982   0.985   1.068   1.091   1.138   1.169   1.196   1.239
 41 A    42 A    43 A    44 A    45 A    46 A    47 A    48 A                  
  1.305   1.389   1.468   1.469   1.664   1.913   2.088   2.174
 49 A    50 A    51 A    52 A    53 A    54 A    55 A    56 A                  
  2.265   2.376   2.580   2.615   2.661   2.692   2.830   2.913
 57 A    58 A    59 A    60 A    61 A    62 A    63 A    64 A                  
  3.038   3.137   3.303   3.459   4.119   4.303   4.358   4.435
 65 A    66 A    67 A    68 A    69 A    70 A    71 A    72 A                  
  4.846   5.397  10.317  26.635  26.669  27.090  36.631  37.077
 73 A    74 A    75 A    76 A    77 A    78 A    79 A    80 A                  
219.158
 81 A                                                                          

 Beta MOs, Restricted
 -- Occupied --                  
-104.86  -15.73  -15.68  -10.58   -8.05   -8.05   -8.05   -1.43
  1 A     2 A     3 A     4 A     5 A     6 A     7 A     8 A                  
 -1.125  -0.899  -0.723  -0.654  -0.602  -0.471  -0.457  -0.436
  9 A    10 A    11 A    12 A    13 A    14 A    15 A    16 A                  
 -- Virtual --                   
  0.041   0.074   0.089   0.111   0.132   0.134   0.168   0.178
 17 A    18 A    19 A    20 A    21 A    22 A    23 A    24 A                  
  0.191   0.218   0.235   0.248   0.256   0.275   0.314   0.356
 25 A    26 A    27 A    28 A    29 A    30 A    31 A    32 A                  
  0.567   0.585   0.598   0.614   0.697   0.832   0.915   0.921
 33 A    34 A    35 A    36 A    37 A    38 A    39 A    40 A                  
  0.982   0.985   1.068   1.091   1.138   1.169   1.196   1.239
 41 A    42 A    43 A    44 A    45 A    46 A    47 A    48 A                  
  1.305   1.389   1.468   1.469   1.664   1.913   2.088   2.174
 49 A    50 A    51 A    52 A    53 A    54 A    55 A    56 A                  
  2.265   2.376   2.580   2.615   2.661   2.692   2.830   2.913
 57 A    58 A    59 A    60 A    61 A    62 A    63 A    64 A                  
  3.038   3.137   3.303   3.459   4.119   4.303   4.358   4.435
 65 A    66 A    67 A    68 A    69 A    70 A    71 A    72 A                  
  4.846   5.397  10.317  26.635  26.669  27.090  36.631  37.077
 73 A    74 A    75 A    76 A    77 A    78 A    79 A    80 A                  
219.158
 81 A                                                                          

 Occupation and symmetry of molecular orbitals

 Point group: C1 (1 irreducible representation).

                           A     All 
 -------------------------------------
 All molecular orbitals:
  - Alpha                  81    81  
  - Beta                   81    81  
 -------------------------------------
 Alpha orbitals:
  - Frozen occupied        7     7   
  - Active occupied        9     9   
  - Active virtual         65    65  
  - Frozen virtual         0     0   
 -------------------------------------
 Beta orbitals:
  - Frozen occupied        7     7   
  - Active occupied        9     9   
  - Active virtual         65    65  
  - Frozen virtual         0     0   
 -------------------------------------

 Import integrals:   CPU 0.00 s  wall 0.00 s

 Import integrals:   CPU 7.71 s  wall 2.84 s

 MP2 amplitudes:   CPU 0.06 s  wall 0.05 s

Running a double precision version
           CCSD T amplitudes will be solved using DIIS.

           Start     Size      MaxIter   EConv     TConv     
           3         7         100       1.00e-07  1.00e-05  
 ------------------------------------------------------------------------------
           Energy (a.u.)   Ediff      Tdiff       Comment
 ------------------------------------------------------------------------------
          -569.41554192                           
     1    -569.41486819   6.74e-04   6.74e-01     
     2    -569.43242640   1.76e-02   8.86e-02     
     3    -569.43264883   2.22e-04   3.67e-02     
     4    -569.43464391   2.00e-03   1.13e-02     Switched to DIIS steps.
     5    -569.43535396   7.10e-04   1.00e-02     
     6    -569.43539948   4.55e-05   1.88e-03     
     7    -569.43540778   8.30e-06   1.10e-03     
     8    -569.43541363   5.85e-06   4.80e-04     
     9    -569.43541626   2.63e-06   2.62e-04     
    10    -569.43541648   2.11e-07   6.63e-05     
    11    -569.43541627   2.07e-07   2.87e-05     
    12    -569.43541628   1.50e-08   7.86e-06     
 ------------------------------------------------------------------------------
          -569.43541628                           CCSD T converged.

End of double precision
 SCF energy                 = -568.92339387
 MP2 energy                 = -569.41554192
 CCSD correlation energy     =   -0.51202242
 CCSD total energy           = -569.43541628

 CCSD  T1^2 = 0.0093  T2^2 = 0.1967  Leading amplitudes:

 Amplitude    Orbitals with energies
  0.0274       15 (A) A                  ->    18 (A) A                   
              -0.4573                          0.0739                     
  0.0274       15 (A) B                  ->    18 (A) B                   
              -0.4573                          0.0739                     
 -0.0169       13 (A) A                  ->    39 (A) A                   
              -0.6022                          0.9150                     
 -0.0169       13 (A) B                  ->    39 (A) B                   
              -0.6022                          0.9150                     

 Amplitude    Orbitals with energies
 -0.0894       13 (A) A      13 (A) B    ->    18 (A) A      18 (A) B     
              -0.6022       -0.6022            0.0739        0.0739       
  0.0894       13 (A) A      13 (A) B    ->    18 (A) B      18 (A) A     
              -0.6022       -0.6022            0.0739        0.0739       
  0.0894       13 (A) B      13 (A) A    ->    18 (A) A      18 (A) B     
              -0.6022       -0.6022            0.0739        0.0739       
 -0.0894       13 (A) B      13 (A) A    ->    18 (A) B      18 (A) A     
              -0.6022       -0.6022            0.0739        0.0739       

 Computing CCSD intemediates for later calculations in double precision
 Finished.

Running a double precision version
           CCSD Lambda amplitudes will be solved using DIIS.
           Start     Size      MaxIter   EConv     LConv     
           3         7         100       1.00e-07  1.00e-05  
 ------------------------------------------------------------------------------
            Enorm      Ldiff       Comment
 ------------------------------------------------------------------------------
     1     4.26e-02   3.36e-02     
     2     9.81e-03   3.60e-03     
     3     4.08e-03   1.63e-03     
     4     2.52e-03   8.73e-04     Switched to DIIS steps.
     5     1.05e-03   5.08e-04     
     6     5.28e-04   1.92e-04     
     7     1.99e-04   5.04e-05     
     8     6.72e-05   3.86e-06     
     9     1.86e-05   5.09e-06     
    10     6.99e-06   1.12e-06     
    11     2.69e-06   2.17e-07     
    12     1.26e-06   5.62e-08     
    13     5.88e-07   7.15e-08     
    14     2.58e-07   7.80e-09     
    15     1.40e-07   1.62e-08     
    16     5.72e-08   3.60e-09     
 ------------------------------------------------------------------------------
                                   CCSD Lambda converged.

 Computing density matrices in double precision...
           Orbital response amplitudes will be solved using DIIS.
           Start     Size      MaxIter   EConv     LConv     
           3         7         100       1.00e-06  1.00e-06  
 ------------------------------------------------------------------------------
            Enorm      Ldiff       Comment
 ------------------------------------------------------------------------------
     1     6.71e-02   3.66e-03     
     2     5.95e-02   2.94e-03     
     3     7.77e-02   1.86e-02     
     4     1.16e-02   3.18e-02     Switched to DIIS steps.
     5     1.69e-03   1.38e-03     
     6     7.16e-04   7.79e-05     
     7     2.25e-04   5.89e-05     
     8     5.09e-05   2.79e-05     
     9     1.15e-05   5.92e-06     
    10     4.17e-06   7.98e-07     
    11     1.08e-06   3.14e-08     
    12     2.77e-07   1.19e-07     
 ------------------------------------------------------------------------------
                                   Orbital response converged.

 Computing density matrices... Done.
 CCSD calculation:   CPU 115.49 s  wall 22.96 s

 Transferring MO TPDM to AO TPDM
 Transferring g2_o1o1o1o1
 Transferring g2_o1o1o1v1
 Transferring g2_o1o1v1v1
 Transferring g2_o1v1o1v1
 Transferring g2_o1v1v1v1
 Transferring g2_v1v1v1v1
 Adding separable TPDM
 Computing TPDM gradient
 --------------------------------------------------------
 2e gradient
  Atom          X               Y               Z
 --------------------------------------------------------
    1        -14.602855        2.851066        0.000000  
    2          0.992011      -13.274196       -0.000000  
    3         10.223094       11.514035        0.000000  
    4          3.387750       -1.090905       -0.000000  
 --------------------------------------------------------
 --------------------------------------------------------
 Final gradient
  Atom          X               Y               Z
 --------------------------------------------------------
    1        -14.602855        2.851066        0.000000  
    2          0.992011      -13.274196       -0.000000  
    3         10.223094       11.514035        0.000000  
    4          3.387750       -1.090905       -0.000000  
 --------------------------------------------------------
 Analytic gradient from two-electron contribution:   CPU 52.00 s  wall 13.75 s

 Total ccman2 time:   CPU 179.92 s  wall 41.14 s


 --------------------------------------------------------------

                    Orbital Energies (a.u.)
 --------------------------------------------------------------

 Alpha MOs
 -- Occupied --
******* -15.732 -15.676 -10.584  -8.052  -8.049  -8.048  -1.434
 -1.125  -0.899  -0.723  -0.654  -0.602  -0.471  -0.457  -0.436
 -- Virtual --
  0.041   0.074   0.089   0.111   0.132   0.134   0.168   0.178
  0.191   0.218   0.235   0.248   0.256   0.275   0.314   0.356
  0.567   0.585   0.598   0.614   0.697   0.832   0.915   0.921
  0.982   0.985   1.068   1.091   1.138   1.169   1.196   1.239
  1.305   1.389   1.468   1.469   1.664   1.913   2.088   2.174
  2.265   2.376   2.580   2.615   2.661   2.692   2.830   2.913
  3.038   3.137   3.303   3.459   4.119   4.303   4.358   4.435
  4.846   5.397  10.317  26.635  26.669  27.090  36.631  37.077
219.158
 --------------------------------------------------------------

          Ground-State Mulliken Net Atomic Charges

     Atom                 Charge (a.u.)
  ----------------------------------------
      1 Cl                   -0.080059
      2 N                     0.084336
      3 N                    -0.248535
      4 H                     0.244257
  ----------------------------------------
  Sum of atomic charges =     0.000000

 -----------------------------------------------------------------
                    Cartesian Multipole Moments
 -----------------------------------------------------------------
    Charge (ESU x 10^10)
                 0.0000
    Dipole Moment (Debye)
         X      -1.9999      Y       0.4087      Z       0.0000
       Tot       2.0412
    Quadrupole Moments (Debye-Ang)
        XX     -18.3952     XY      -1.5494     YY     -27.0413
        XZ       0.0000     YZ      -0.0000     ZZ     -24.2911
    Octopole Moments (Debye-Ang^2)
       XXX     -13.4032    XXY       1.4385    XYY       2.3704
       YYY       0.1490    XXZ       0.0000    XYZ      -0.0000
       YYZ       0.0000    XZZ      -0.8419    YZZ       0.2219
       ZZZ       0.0000
    Hexadecapole Moments (Debye-Ang^3)
      XXXX    -158.2171   XXXY      -8.3435   XXYY     -45.1604
      XYYY      -1.4695   YYYY     -47.7247   XXXZ       0.0000
      XXYZ      -0.0000   XYYZ       0.0000   YYYZ       0.0000
      XXZZ     -39.3198   XYZZ      -0.2982   YYZZ     -11.7558
      XZZZ       0.0000   YZZZ       0.0000   ZZZZ     -25.6812
 -----------------------------------------------------------------
 DrvMan completing analytic gradient of the correlated energy
 Correlated dipole moment
            1
    1  -0.7868091
    2   0.1608141
    3   0.0000000
 Energy read as -569.435416284
 Full Analytical Gradient: (in a.u., or Hartree/Bohr)
             1             2             3             4
    1    0.00021527   -0.00009220   -0.00011849   -0.00000458
    2   -0.00003823    0.00009403   -0.00005624    0.00000044
    3    0.00000000   -0.00000000   -0.00000000   -0.00000000
 Gradient time:  CPU 1.44 s  wall 1.46 s
 ----------------------------------------------------------------
             Standard Nuclear Orientation (Angstroms)
    I     Atom           X                Y                Z
 ----------------------------------------------------------------
    1      Cl      1.0185373131    -0.0701280822    -0.0000000000
    2      N      -0.6650429887     0.5403669583     0.0000000000
    3      N      -1.4693392413    -0.3816942237     0.0000000000
    4      H      -2.3914587128     0.0814682550    -0.0000000000
 ----------------------------------------------------------------
 Nuclear Repulsion Energy =    89.7695539971 hartrees
 There are       16 alpha and       16 beta electrons

                       Distance Matrix (Angstroms)
             Cl(  1)   N (  2)   N (  3)
   N (  2)  1.790851
   N (  3)  2.507310  1.223556
   H (  4)  3.413364  1.786365  1.031903

 Requested basis set is 6-311++G(d,p)
 There are 30 shells and 81 basis functions
 A cutoff of  1.0D-14 yielded    451 shell pairs
 There are      3383 function pairs (      3647 Cartesian)
 Smallest overlap matrix eigenvalue = 2.46E-04
 Guess MOs from SCF MO coefficient file

 -----------------------------------------------------------------------
  General SCF calculation program by
  Eric Jon Sundstrom, Paul Horn, Yuezhi Mao, Dmitri Zuev, Alec White,
  David Stuck, Shaama M.S., Shane Yost, Joonho Lee, David Small,
  Daniel Levine, Susi Lehtola, Hugh Burton, Evgeny Epifanovsky
 -----------------------------------------------------------------------
 Hartree-Fock
 using 6 threads for integral computing
 -------------------------------------------------------
 OpenMP Integral computing Module                
 Release: version 2.0, May 2017, Q-Chem Inc. Pleasanton 
 -------------------------------------------------------
 A restricted SCF calculation will be
 performed using DIIS
 SCF converges when DIIS error is below 1.0e-08
 ---------------------------------------
  Cycle       Energy         DIIS error
 ---------------------------------------
    1    -568.9234498917      3.38e-05  
    2    -568.9234511121      1.19e-05  
    3    -568.9234512642      7.25e-06  
    4    -568.9234513222      2.15e-06  
    5    -568.9234513340      9.33e-07  
    6    -568.9234513367      2.93e-07  
    7    -568.9234513370      9.37e-08  
    8    -568.9234513370      2.55e-08  
    9    -568.9234513370      6.32e-09  Convergence criterion met
 ---------------------------------------
 SCF time:   CPU 2.36s  wall 1.00s 
 SCF   energy in the final basis set =     -568.9234513370
 Total energy in the final basis set =     -568.9234513370


 ------------------------------------------------------------------------------

   CCMAN2: suite of methods based on coupled cluster
           and equation of motion theories.

   Components:
   * libvmm-1.3-trunk
     by Evgeny Epifanovsky, Ilya Kaliman.
   * libtensor-2.5-trunk
     by Evgeny Epifanovsky, Michael Wormit, Dmitry Zuev, Sam Manzer, 
        Ilya Kaliman.
   * libcc-2.5-trunk
     by Evgeny Epifanovsky, Arik Landau, Tomasz Kus, Kirill Khistyaev, 
        Dmitry Zuev, Prashant Manohar, Xintian Feng, Anna Krylov, 
        Matthew Goldey, Alec White, Thomas Jagau, Kaushik Nanda, 
        Anastasia Gunina, Alexander Kunitsa, Joonho Lee.

   CCMAN original authors:
   Anna I. Krylov, C. David Sherrill, Steven R. Gwaltney,
   Edward F. C. Byrd (2000)
   Sergey V. Levchenko, Lyudmila V. Slipchenko, Tao Wang,
   Ana-Maria C. Cristian (2003)
   Piotr A. Pieniazek, C. Melania Oana, Evgeny Epifanovsky (2007)
   Prashant Manohar (2009)

 ------------------------------------------------------------------------------


 Allocating and initializing 63808MB of RAM...
 Calculation will run on 6 cores.


 Alpha MOs, Restricted
 -- Occupied --                  
-104.86  -15.73  -15.68  -10.58   -8.05   -8.05   -8.05   -1.43
  1 A     2 A     3 A     4 A     5 A     6 A     7 A     8 A                  
 -1.125  -0.898  -0.723  -0.654  -0.602  -0.472  -0.457  -0.436
  9 A    10 A    11 A    12 A    13 A    14 A    15 A    16 A                  
 -- Virtual --                   
  0.042   0.074   0.090   0.111   0.132   0.134   0.168   0.178
 17 A    18 A    19 A    20 A    21 A    22 A    23 A    24 A                  
  0.191   0.218   0.235   0.248   0.256   0.275   0.314   0.356
 25 A    26 A    27 A    28 A    29 A    30 A    31 A    32 A                  
  0.567   0.585   0.597   0.614   0.697   0.832   0.915   0.921
 33 A    34 A    35 A    36 A    37 A    38 A    39 A    40 A                  
  0.982   0.986   1.068   1.091   1.138   1.168   1.195   1.240
 41 A    42 A    43 A    44 A    45 A    46 A    47 A    48 A                  
  1.306   1.389   1.468   1.469   1.664   1.914   2.088   2.174
 49 A    50 A    51 A    52 A    53 A    54 A    55 A    56 A                  
  2.266   2.377   2.580   2.615   2.661   2.692   2.831   2.913
 57 A    58 A    59 A    60 A    61 A    62 A    63 A    64 A                  
  3.038   3.137   3.304   3.460   4.120   4.303   4.358   4.435
 65 A    66 A    67 A    68 A    69 A    70 A    71 A    72 A                  
  4.847   5.397  10.318  26.635  26.669  27.090  36.631  37.078
 73 A    74 A    75 A    76 A    77 A    78 A    79 A    80 A                  
219.159
 81 A                                                                          

 Beta MOs, Restricted
 -- Occupied --                  
-104.86  -15.73  -15.68  -10.58   -8.05   -8.05   -8.05   -1.43
  1 A     2 A     3 A     4 A     5 A     6 A     7 A     8 A                  
 -1.125  -0.898  -0.723  -0.654  -0.602  -0.472  -0.457  -0.436
  9 A    10 A    11 A    12 A    13 A    14 A    15 A    16 A                  
 -- Virtual --                   
  0.042   0.074   0.090   0.111   0.132   0.134   0.168   0.178
 17 A    18 A    19 A    20 A    21 A    22 A    23 A    24 A                  
  0.191   0.218   0.235   0.248   0.256   0.275   0.314   0.356
 25 A    26 A    27 A    28 A    29 A    30 A    31 A    32 A                  
  0.567   0.585   0.597   0.614   0.697   0.832   0.915   0.921
 33 A    34 A    35 A    36 A    37 A    38 A    39 A    40 A                  
  0.982   0.986   1.068   1.091   1.138   1.168   1.195   1.240
 41 A    42 A    43 A    44 A    45 A    46 A    47 A    48 A                  
  1.306   1.389   1.468   1.469   1.664   1.914   2.088   2.174
 49 A    50 A    51 A    52 A    53 A    54 A    55 A    56 A                  
  2.266   2.377   2.580   2.615   2.661   2.692   2.831   2.913
 57 A    58 A    59 A    60 A    61 A    62 A    63 A    64 A                  
  3.038   3.137   3.304   3.460   4.120   4.303   4.358   4.435
 65 A    66 A    67 A    68 A    69 A    70 A    71 A    72 A                  
  4.847   5.397  10.318  26.635  26.669  27.090  36.631  37.078
 73 A    74 A    75 A    76 A    77 A    78 A    79 A    80 A                  
219.159
 81 A                                                                          

 Occupation and symmetry of molecular orbitals

 Point group: C1 (1 irreducible representation).

                           A     All 
 -------------------------------------
 All molecular orbitals:
  - Alpha                  81    81  
  - Beta                   81    81  
 -------------------------------------
 Alpha orbitals:
  - Frozen occupied        7     7   
  - Active occupied        9     9   
  - Active virtual         65    65  
  - Frozen virtual         0     0   
 -------------------------------------
 Beta orbitals:
  - Frozen occupied        7     7   
  - Active occupied        9     9   
  - Active virtual         65    65  
  - Frozen virtual         0     0   
 -------------------------------------

 Import integrals:   CPU 0.00 s  wall 0.00 s

 Import integrals:   CPU 5.98 s  wall 1.93 s

 MP2 amplitudes:   CPU 0.03 s  wall 0.03 s

Running a double precision version
           CCSD T amplitudes will be solved using DIIS.

           Start     Size      MaxIter   EConv     TConv     
           3         7         100       1.00e-07  1.00e-05  
 ------------------------------------------------------------------------------
           Energy (a.u.)   Ediff      Tdiff       Comment
 ------------------------------------------------------------------------------
          -569.41553870                           
     1    -569.41489156   6.47e-04   6.74e-01     
     2    -569.43242707   1.75e-02   8.86e-02     
     3    -569.43265450   2.27e-04   3.66e-02     
     4    -569.43464609   1.99e-03   1.13e-02     Switched to DIIS steps.
     5    -569.43535413   7.08e-04   1.00e-02     
     6    -569.43539947   4.53e-05   1.88e-03     
     7    -569.43540770   8.23e-06   1.09e-03     
     8    -569.43541353   5.83e-06   4.79e-04     
     9    -569.43541614   2.61e-06   2.60e-04     
    10    -569.43541635   2.12e-07   6.60e-05     
    11    -569.43541614   2.06e-07   2.85e-05     
    12    -569.43541616   1.54e-08   7.78e-06     
 ------------------------------------------------------------------------------
          -569.43541616                           CCSD T converged.

End of double precision
 SCF energy                 = -568.92345134
 MP2 energy                 = -569.41553870
 CCSD correlation energy     =   -0.51196482
 CCSD total energy           = -569.43541616

 CCSD  T1^2 = 0.0092  T2^2 = 0.1966  Leading amplitudes:

 Amplitude    Orbitals with energies
 -0.0273       15 (A) A                  ->    18 (A) A                   
              -0.4573                          0.0740                     
 -0.0273       15 (A) B                  ->    18 (A) B                   
              -0.4573                          0.0740                     
  0.0169       13 (A) A                  ->    39 (A) A                   
              -0.6023                          0.9151                     
  0.0169       13 (A) B                  ->    39 (A) B                   
              -0.6023                          0.9151                     

 Amplitude    Orbitals with energies
 -0.0892       13 (A) A      13 (A) B    ->    18 (A) A      18 (A) B     
              -0.6023       -0.6023            0.0740        0.0740       
  0.0892       13 (A) A      13 (A) B    ->    18 (A) B      18 (A) A     
              -0.6023       -0.6023            0.0740        0.0740       
  0.0892       13 (A) B      13 (A) A    ->    18 (A) A      18 (A) B     
              -0.6023       -0.6023            0.0740        0.0740       
 -0.0892       13 (A) B      13 (A) A    ->    18 (A) B      18 (A) A     
              -0.6023       -0.6023            0.0740        0.0740       

 Computing CCSD intemediates for later calculations in double precision
 Finished.

Running a double precision version
           CCSD Lambda amplitudes will be solved using DIIS.
           Start     Size      MaxIter   EConv     LConv     
           3         7         100       1.00e-07  1.00e-05  
 ------------------------------------------------------------------------------
            Enorm      Ldiff       Comment
 ------------------------------------------------------------------------------
     1     4.25e-02   3.36e-02     
     2     9.78e-03   3.59e-03     
     3     4.07e-03   1.63e-03     
     4     2.51e-03   8.71e-04     Switched to DIIS steps.
     5     1.04e-03   5.06e-04     
     6     5.25e-04   1.91e-04     
     7     1.98e-04   5.00e-05     
     8     6.67e-05   3.85e-06     
     9     1.85e-05   5.06e-06     
    10     6.94e-06   1.12e-06     
    11     2.66e-06   2.16e-07     
    12     1.25e-06   5.67e-08     
    13     5.82e-07   7.10e-08     
    14     2.55e-07   7.91e-09     
    15     1.39e-07   1.61e-08     
    16     5.64e-08   3.56e-09     
 ------------------------------------------------------------------------------
                                   CCSD Lambda converged.

 Computing density matrices in double precision...
           Orbital response amplitudes will be solved using DIIS.
           Start     Size      MaxIter   EConv     LConv     
           3         7         100       1.00e-06  1.00e-06  
 ------------------------------------------------------------------------------
            Enorm      Ldiff       Comment
 ------------------------------------------------------------------------------
     1     6.69e-02   3.73e-03     
     2     5.92e-02   3.02e-03     
     3     7.72e-02   1.84e-02     
     4     1.16e-02   3.15e-02     Switched to DIIS steps.
     5     1.68e-03   1.38e-03     
     6     7.12e-04   8.01e-05     
     7     2.24e-04   5.77e-05     
     8     5.07e-05   2.78e-05     
     9     1.14e-05   5.87e-06     
    10     4.15e-06   7.94e-07     
    11     1.07e-06   2.96e-08     
    12     2.75e-07   1.18e-07     
 ------------------------------------------------------------------------------
                                   Orbital response converged.

 Computing density matrices... Done.
 CCSD calculation:   CPU 115.54 s  wall 22.94 s

 Transferring MO TPDM to AO TPDM
 Transferring g2_o1o1o1o1
 Transferring g2_o1o1o1v1
 Transferring g2_o1o1v1v1
 Transferring g2_o1v1o1v1
 Transferring g2_o1v1v1v1
 Transferring g2_v1v1v1v1
 Adding separable TPDM
 Computing TPDM gradient
 --------------------------------------------------------
 2e gradient
  Atom          X               Y               Z
 --------------------------------------------------------
    1        -14.623775        2.861245       -0.000000  
    2          1.010440      -13.284029       -0.000000  
    3         10.226280       11.513573        0.000000  
    4          3.387055       -1.090790       -0.000000  
 --------------------------------------------------------
 --------------------------------------------------------
 Final gradient
  Atom          X               Y               Z
 --------------------------------------------------------
    1        -14.623775        2.861245       -0.000000  
    2          1.010440      -13.284029       -0.000000  
    3         10.226280       11.513573        0.000000  
    4          3.387055       -1.090790       -0.000000  
 --------------------------------------------------------
 Analytic gradient from two-electron contribution:   CPU 53.13 s  wall 13.27 s

 Total ccman2 time:   CPU 178.85 s  wall 39.47 s


 --------------------------------------------------------------

                    Orbital Energies (a.u.)
 --------------------------------------------------------------

 Alpha MOs
 -- Occupied --
******* -15.732 -15.675 -10.584  -8.052  -8.049  -8.049  -1.434
 -1.125  -0.898  -0.723  -0.654  -0.602  -0.472  -0.457  -0.436
 -- Virtual --
  0.042   0.074   0.090   0.111   0.132   0.134   0.168   0.178
  0.191   0.218   0.235   0.248   0.256   0.275   0.314   0.356
  0.567   0.585   0.597   0.614   0.697   0.832   0.915   0.921
  0.982   0.986   1.068   1.091   1.138   1.168   1.195   1.240
  1.306   1.389   1.468   1.469   1.664   1.914   2.088   2.174
  2.266   2.377   2.580   2.615   2.661   2.692   2.831   2.913
  3.038   3.137   3.304   3.460   4.120   4.303   4.358   4.435
  4.847   5.397  10.318  26.635  26.669  27.090  36.631  37.078
219.159
 --------------------------------------------------------------

          Ground-State Mulliken Net Atomic Charges

     Atom                 Charge (a.u.)
  ----------------------------------------
      1 Cl                   -0.079433
      2 N                     0.084124
      3 N                    -0.248834
      4 H                     0.244143
  ----------------------------------------
  Sum of atomic charges =    -0.000000

 -----------------------------------------------------------------
                    Cartesian Multipole Moments
 -----------------------------------------------------------------
    Charge (ESU x 10^10)
                -0.0000
    Dipole Moment (Debye)
         X      -1.9905      Y       0.4082      Z      -0.0000
       Tot       2.0319
    Quadrupole Moments (Debye-Ang)
        XX     -18.3995     XY      -1.5495     YY     -27.0419
        XZ      -0.0000     YZ       0.0000     ZZ     -24.2880
    Octopole Moments (Debye-Ang^2)
       XXX     -13.2976    XXY       1.4372    XYY       2.4054
       YYY       0.1480    XXZ      -0.0000    XYZ      -0.0000
       YYZ      -0.0000    XZZ      -0.8104    YZZ       0.2220
       ZZZ      -0.0000
    Hexadecapole Moments (Debye-Ang^3)
      XXXX    -157.9650   XXXY      -8.3467   XXYY     -45.1094
      XYYY      -1.4750   YYYY     -47.7306   XXXZ      -0.0000
      XXYZ       0.0000   XYYZ      -0.0000   YYYZ       0.0000
      XXZZ     -39.2650   XYZZ      -0.3003   YYZZ     -11.7551
      XZZZ       0.0000   YZZZ       0.0000   ZZZZ     -25.6741
 -----------------------------------------------------------------
 DrvMan completing analytic gradient of the correlated energy
 Correlated dipole moment
            1
    1  -0.7831097
    2   0.1605906
    3  -0.0000000
 Energy read as -569.435416159
 Full Analytical Gradient: (in a.u., or Hartree/Bohr)
             1             2             3             4
    1   -0.00027876    0.00007618    0.00021374   -0.00001117
    2    0.00003884   -0.00013002    0.00007622    0.00001497
    3   -0.00000000    0.00000000    0.00000000    0.00000000
 Gradient time:  CPU 1.42 s  wall 1.46 s
 ----------------------------------------------------------------
             Standard Nuclear Orientation (Angstroms)
    I     Atom           X                Y                Z
 ----------------------------------------------------------------
    1      Cl      1.0195373131    -0.0691280822    -0.0000000000
    2      N      -0.6650429887     0.5403669583     0.0000000000
    3      N      -1.4693392413    -0.3816942237     0.0000000000
    4      H      -2.3914587128     0.0814682550    -0.0000000000
 ----------------------------------------------------------------
 Nuclear Repulsion Energy =    89.7458661490 hartrees
 There are       16 alpha and       16 beta electrons

                       Distance Matrix (Angstroms)
             Cl(  1)   N (  2)   N (  3)
   N (  2)  1.791451
   N (  3)  2.508427  1.223556
   H (  4)  3.414319  1.786365  1.031903

 Requested basis set is 6-311++G(d,p)
 There are 30 shells and 81 basis functions
 A cutoff of  1.0D-14 yielded    451 shell pairs
 There are      3383 function pairs (      3647 Cartesian)
 Smallest overlap matrix eigenvalue = 2.46E-04
 Guess MOs from SCF MO coefficient file

 -----------------------------------------------------------------------
  General SCF calculation program by
  Eric Jon Sundstrom, Paul Horn, Yuezhi Mao, Dmitri Zuev, Alec White,
  David Stuck, Shaama M.S., Shane Yost, Joonho Lee, David Small,
  Daniel Levine, Susi Lehtola, Hugh Burton, Evgeny Epifanovsky
 -----------------------------------------------------------------------
 Hartree-Fock
 using 6 threads for integral computing
 -------------------------------------------------------
 OpenMP Integral computing Module                
 Release: version 2.0, May 2017, Q-Chem Inc. Pleasanton 
 -------------------------------------------------------
 A restricted SCF calculation will be
 performed using DIIS
 SCF converges when DIIS error is below 1.0e-08
 ---------------------------------------
  Cycle       Energy         DIIS error
 ---------------------------------------
    1    -568.9234334130      1.51e-05  
    2    -568.9234336992      5.29e-06  
    3    -568.9234337425      3.21e-06  
    4    -568.9234337572      1.19e-06  
    5    -568.9234337618      4.65e-07  
    6    -568.9234337625      1.43e-07  
    7    -568.9234337626      4.55e-08  
    8    -568.9234337626      1.20e-08  
    9    -568.9234337626      3.65e-09  Convergence criterion met
 ---------------------------------------
 SCF time:   CPU 2.31s  wall 1.00s 
 SCF   energy in the final basis set =     -568.9234337626
 Total energy in the final basis set =     -568.9234337626


 ------------------------------------------------------------------------------

   CCMAN2: suite of methods based on coupled cluster
           and equation of motion theories.

   Components:
   * libvmm-1.3-trunk
     by Evgeny Epifanovsky, Ilya Kaliman.
   * libtensor-2.5-trunk
     by Evgeny Epifanovsky, Michael Wormit, Dmitry Zuev, Sam Manzer, 
        Ilya Kaliman.
   * libcc-2.5-trunk
     by Evgeny Epifanovsky, Arik Landau, Tomasz Kus, Kirill Khistyaev, 
        Dmitry Zuev, Prashant Manohar, Xintian Feng, Anna Krylov, 
        Matthew Goldey, Alec White, Thomas Jagau, Kaushik Nanda, 
        Anastasia Gunina, Alexander Kunitsa, Joonho Lee.

   CCMAN original authors:
   Anna I. Krylov, C. David Sherrill, Steven R. Gwaltney,
   Edward F. C. Byrd (2000)
   Sergey V. Levchenko, Lyudmila V. Slipchenko, Tao Wang,
   Ana-Maria C. Cristian (2003)
   Piotr A. Pieniazek, C. Melania Oana, Evgeny Epifanovsky (2007)
   Prashant Manohar (2009)

 ------------------------------------------------------------------------------


 Allocating and initializing 63808MB of RAM...
 Calculation will run on 6 cores.


 Alpha MOs, Restricted
 -- Occupied --                  
-104.86  -15.73  -15.68  -10.58   -8.05   -8.05   -8.05   -1.43
  1 A     2 A     3 A     4 A     5 A     6 A     7 A     8 A                  
 -1.125  -0.898  -0.723  -0.654  -0.602  -0.472  -0.457  -0.436
  9 A    10 A    11 A    12 A    13 A    14 A    15 A    16 A                  
 -- Virtual --                   
  0.042   0.074   0.089   0.111   0.132   0.134   0.168   0.178
 17 A    18 A    19 A    20 A    21 A    22 A    23 A    24 A                  
  0.191   0.218   0.235   0.248   0.256   0.275   0.314   0.356
 25 A    26 A    27 A    28 A    29 A    30 A    31 A    32 A                  
  0.567   0.585   0.598   0.614   0.697   0.832   0.915   0.921
 33 A    34 A    35 A    36 A    37 A    38 A    39 A    40 A                  
  0.982   0.986   1.068   1.091   1.138   1.168   1.196   1.239
 41 A    42 A    43 A    44 A    45 A    46 A    47 A    48 A                  
  1.306   1.389   1.468   1.469   1.664   1.914   2.088   2.174
 49 A    50 A    51 A    52 A    53 A    54 A    55 A    56 A                  
  2.266   2.376   2.580   2.615   2.661   2.692   2.830   2.913
 57 A    58 A    59 A    60 A    61 A    62 A    63 A    64 A                  
  3.038   3.137   3.304   3.459   4.120   4.303   4.358   4.435
 65 A    66 A    67 A    68 A    69 A    70 A    71 A    72 A                  
  4.847   5.397  10.318  26.635  26.669  27.090  36.631  37.078
 73 A    74 A    75 A    76 A    77 A    78 A    79 A    80 A                  
219.159
 81 A                                                                          

 Beta MOs, Restricted
 -- Occupied --                  
-104.86  -15.73  -15.68  -10.58   -8.05   -8.05   -8.05   -1.43
  1 A     2 A     3 A     4 A     5 A     6 A     7 A     8 A                  
 -1.125  -0.898  -0.723  -0.654  -0.602  -0.472  -0.457  -0.436
  9 A    10 A    11 A    12 A    13 A    14 A    15 A    16 A                  
 -- Virtual --                   
  0.042   0.074   0.089   0.111   0.132   0.134   0.168   0.178
 17 A    18 A    19 A    20 A    21 A    22 A    23 A    24 A                  
  0.191   0.218   0.235   0.248   0.256   0.275   0.314   0.356
 25 A    26 A    27 A    28 A    29 A    30 A    31 A    32 A                  
  0.567   0.585   0.598   0.614   0.697   0.832   0.915   0.921
 33 A    34 A    35 A    36 A    37 A    38 A    39 A    40 A                  
  0.982   0.986   1.068   1.091   1.138   1.168   1.196   1.239
 41 A    42 A    43 A    44 A    45 A    46 A    47 A    48 A                  
  1.306   1.389   1.468   1.469   1.664   1.914   2.088   2.174
 49 A    50 A    51 A    52 A    53 A    54 A    55 A    56 A                  
  2.266   2.376   2.580   2.615   2.661   2.692   2.830   2.913
 57 A    58 A    59 A    60 A    61 A    62 A    63 A    64 A                  
  3.038   3.137   3.304   3.459   4.120   4.303   4.358   4.435
 65 A    66 A    67 A    68 A    69 A    70 A    71 A    72 A                  
  4.847   5.397  10.318  26.635  26.669  27.090  36.631  37.078
 73 A    74 A    75 A    76 A    77 A    78 A    79 A    80 A                  
219.159
 81 A                                                                          

 Occupation and symmetry of molecular orbitals

 Point group: C1 (1 irreducible representation).

                           A     All 
 -------------------------------------
 All molecular orbitals:
  - Alpha                  81    81  
  - Beta                   81    81  
 -------------------------------------
 Alpha orbitals:
  - Frozen occupied        7     7   
  - Active occupied        9     9   
  - Active virtual         65    65  
  - Frozen virtual         0     0   
 -------------------------------------
 Beta orbitals:
  - Frozen occupied        7     7   
  - Active occupied        9     9   
  - Active virtual         65    65  
  - Frozen virtual         0     0   
 -------------------------------------

 Import integrals:   CPU 0.00 s  wall 0.00 s

 Import integrals:   CPU 6.95 s  wall 2.73 s

 MP2 amplitudes:   CPU 0.06 s  wall 0.05 s

Running a double precision version
           CCSD T amplitudes will be solved using DIIS.

           Start     Size      MaxIter   EConv     TConv     
           3         7         100       1.00e-07  1.00e-05  
 ------------------------------------------------------------------------------
           Energy (a.u.)   Ediff      Tdiff       Comment
 ------------------------------------------------------------------------------
          -569.41554027                           
     1    -569.41488377   6.57e-04   6.74e-01     
     2    -569.43242714   1.75e-02   8.86e-02     
     3    -569.43265267   2.26e-04   3.66e-02     
     4    -569.43464540   1.99e-03   1.13e-02     Switched to DIIS steps.
     5    -569.43535423   7.09e-04   1.00e-02     
     6    -569.43539965   4.54e-05   1.88e-03     
     7    -569.43540791   8.26e-06   1.10e-03     
     8    -569.43541375   5.84e-06   4.80e-04     
     9    -569.43541637   2.62e-06   2.61e-04     
    10    -569.43541658   2.12e-07   6.61e-05     
    11    -569.43541637   2.06e-07   2.86e-05     
    12    -569.43541639   1.53e-08   7.81e-06     
 ------------------------------------------------------------------------------
          -569.43541639                           CCSD T converged.

End of double precision
 SCF energy                 = -568.92343376
 MP2 energy                 = -569.41554027
 CCSD correlation energy     =   -0.51198262
 CCSD total energy           = -569.43541639

 CCSD  T1^2 = 0.0093  T2^2 = 0.1966  Leading amplitudes:

 Amplitude    Orbitals with energies
 -0.0273       15 (A) A                  ->    18 (A) A                   
              -0.4573                          0.0740                     
 -0.0273       15 (A) B                  ->    18 (A) B                   
              -0.4573                          0.0740                     
  0.0169       13 (A) A                  ->    39 (A) A                   
              -0.6022                          0.9151                     
  0.0169       13 (A) B                  ->    39 (A) B                   
              -0.6022                          0.9151                     

 Amplitude    Orbitals with energies
 -0.0893       13 (A) A      13 (A) B    ->    18 (A) A      18 (A) B     
              -0.6022       -0.6022            0.0740        0.0740       
  0.0893       13 (A) A      13 (A) B    ->    18 (A) B      18 (A) A     
              -0.6022       -0.6022            0.0740        0.0740       
  0.0893       13 (A) B      13 (A) A    ->    18 (A) A      18 (A) B     
              -0.6022       -0.6022            0.0740        0.0740       
 -0.0893       13 (A) B      13 (A) A    ->    18 (A) B      18 (A) A     
              -0.6022       -0.6022            0.0740        0.0740       

 Computing CCSD intemediates for later calculations in double precision
 Finished.

Running a double precision version
           CCSD Lambda amplitudes will be solved using DIIS.
           Start     Size      MaxIter   EConv     LConv     
           3         7         100       1.00e-07  1.00e-05  
 ------------------------------------------------------------------------------
            Enorm      Ldiff       Comment
 ------------------------------------------------------------------------------
     1     4.25e-02   3.36e-02     
     2     9.79e-03   3.59e-03     
     3     4.07e-03   1.63e-03     
     4     2.52e-03   8.72e-04     Switched to DIIS steps.
     5     1.04e-03   5.07e-04     
     6     5.26e-04   1.92e-04     
     7     1.98e-04   5.02e-05     
     8     6.68e-05   3.85e-06     
     9     1.85e-05   5.07e-06     
    10     6.97e-06   1.12e-06     
    11     2.68e-06   2.16e-07     
    12     1.26e-06   5.63e-08     
    13     5.86e-07   7.11e-08     
    14     2.57e-07   7.79e-09     
    15     1.40e-07   1.62e-08     
    16     5.68e-08   3.56e-09     
 ------------------------------------------------------------------------------
                                   CCSD Lambda converged.

 Computing density matrices in double precision...
           Orbital response amplitudes will be solved using DIIS.
           Start     Size      MaxIter   EConv     LConv     
           3         7         100       1.00e-06  1.00e-06  
 ------------------------------------------------------------------------------
            Enorm      Ldiff       Comment
 ------------------------------------------------------------------------------
     1     6.70e-02   3.71e-03     
     2     5.93e-02   2.99e-03     
     3     7.74e-02   1.85e-02     
     4     1.16e-02   3.16e-02     Switched to DIIS steps.
     5     1.68e-03   1.38e-03     
     6     7.13e-04   7.92e-05     
     7     2.24e-04   5.82e-05     
     8     5.07e-05   2.78e-05     
     9     1.14e-05   5.88e-06     
    10     4.15e-06   7.95e-07     
    11     1.07e-06   3.03e-08     
    12     2.76e-07   1.18e-07     
 ------------------------------------------------------------------------------
                                   Orbital response converged.

 Computing density matrices... Done.
 CCSD calculation:   CPU 115.72 s  wall 22.95 s

 Transferring MO TPDM to AO TPDM
 Transferring g2_o1o1o1o1
 Transferring g2_o1o1o1v1
 Transferring g2_o1o1v1v1
 Transferring g2_o1v1o1v1
 Transferring g2_o1v1v1v1
 Transferring g2_v1v1v1v1
 Adding separable TPDM
 Computing TPDM gradient
 --------------------------------------------------------
 2e gradient
  Atom          X               Y               Z
 --------------------------------------------------------
    1        -14.618025        2.849402        0.000000  
    2          1.005750      -13.273396        0.000000  
    3         10.224779       11.515003       -0.000000  
    4          3.387495       -1.091009        0.000000  
 --------------------------------------------------------
 --------------------------------------------------------
 Final gradient
  Atom          X               Y               Z
 --------------------------------------------------------
    1        -14.618025        2.849402        0.000000  
    2          1.005750      -13.273396        0.000000  
    3         10.224779       11.515003       -0.000000  
    4          3.387495       -1.091009        0.000000  
 --------------------------------------------------------
 Analytic gradient from two-electron contribution:   CPU 53.55 s  wall 13.70 s

 Total ccman2 time:   CPU 182.43 s  wall 41.67 s


 --------------------------------------------------------------

                    Orbital Energies (a.u.)
 --------------------------------------------------------------

 Alpha MOs
 -- Occupied --
******* -15.732 -15.675 -10.584  -8.052  -8.049  -8.049  -1.434
 -1.125  -0.898  -0.723  -0.654  -0.602  -0.472  -0.457  -0.436
 -- Virtual --
  0.042   0.074   0.089   0.111   0.132   0.134   0.168   0.178
  0.191   0.218   0.235   0.248   0.256   0.275   0.314   0.356
  0.567   0.585   0.598   0.614   0.697   0.832   0.915   0.921
  0.982   0.986   1.068   1.091   1.138   1.168   1.196   1.239
  1.306   1.389   1.468   1.469   1.664   1.914   2.088   2.174
  2.266   2.376   2.580   2.615   2.661   2.692   2.830   2.913
  3.038   3.137   3.304   3.459   4.120   4.303   4.358   4.435
  4.847   5.397  10.318  26.635  26.669  27.090  36.631  37.078
219.159
 --------------------------------------------------------------

          Ground-State Mulliken Net Atomic Charges

     Atom                 Charge (a.u.)
  ----------------------------------------
      1 Cl                   -0.079602
      2 N                     0.084145
      3 N                    -0.248743
      4 H                     0.244200
  ----------------------------------------
  Sum of atomic charges =     0.000000

 -----------------------------------------------------------------
                    Cartesian Multipole Moments
 -----------------------------------------------------------------
    Charge (ESU x 10^10)
                 0.0000
    Dipole Moment (Debye)
         X      -1.9932      Y       0.4080      Z      -0.0000
       Tot       2.0345
    Quadrupole Moments (Debye-Ang)
        XX     -18.3968     XY      -1.5484     YY     -27.0429
        XZ      -0.0000     YZ       0.0000     ZZ     -24.2890
    Octopole Moments (Debye-Ang^2)
       XXX     -13.3434    XXY       1.4275    XYY       2.3884
       YYY       0.1093    XXZ      -0.0000    XYZ       0.0000
       YYZ       0.0000    XZZ      -0.8248    YZZ       0.2089
       ZZZ      -0.0000
    Hexadecapole Moments (Debye-Ang^3)
      XXXX    -158.0794   XXXY      -8.3764   XXYY     -45.1389
      XYYY      -1.5099   YYYY     -47.7203   XXXZ      -0.0000
      XXYZ      -0.0000   XYYZ      -0.0000   YYYZ       0.0000
      XXZZ     -39.2918   XYZZ      -0.3126   YYZZ     -11.7538
      XZZZ      -0.0000   YZZZ       0.0000   ZZZZ     -25.6766
 -----------------------------------------------------------------
 DrvMan completing analytic gradient of the correlated energy
 Correlated dipole moment
            1
    1  -0.7841864
    2   0.1605353
    3  -0.0000000
 Energy read as -569.435416387
 Full Analytical Gradient: (in a.u., or Hartree/Bohr)
             1             2             3             4
    1   -0.00006963    0.00008003    0.00000968   -0.00002009
    2    0.00007025   -0.00015381    0.00007451    0.00000906
    3   -0.00000000    0.00000000   -0.00000000    0.00000000
 Gradient time:  CPU 1.42 s  wall 1.46 s
 ----------------------------------------------------------------
             Standard Nuclear Orientation (Angstroms)
    I     Atom           X                Y                Z
 ----------------------------------------------------------------
    1      Cl      1.0195373131    -0.0711280822    -0.0000000000
    2      N      -0.6650429887     0.5403669583     0.0000000000
    3      N      -1.4693392413    -0.3816942237     0.0000000000
    4      H      -2.3914587128     0.0814682550    -0.0000000000
 ----------------------------------------------------------------
 Nuclear Repulsion Energy =    89.7349182326 hartrees
 There are       16 alpha and       16 beta electrons

                       Distance Matrix (Angstroms)
             Cl(  1)   N (  2)   N (  3)
   N (  2)  1.792132
   N (  3)  2.508178  1.223556
   H (  4)  3.414408  1.786365  1.031903

 Requested basis set is 6-311++G(d,p)
 There are 30 shells and 81 basis functions
 A cutoff of  1.0D-14 yielded    451 shell pairs
 There are      3383 function pairs (      3647 Cartesian)
 Smallest overlap matrix eigenvalue = 2.46E-04
 Guess MOs from SCF MO coefficient file

 -----------------------------------------------------------------------
  General SCF calculation program by
  Eric Jon Sundstrom, Paul Horn, Yuezhi Mao, Dmitri Zuev, Alec White,
  David Stuck, Shaama M.S., Shane Yost, Joonho Lee, David Small,
  Daniel Levine, Susi Lehtola, Hugh Burton, Evgeny Epifanovsky
 -----------------------------------------------------------------------
 Hartree-Fock
 using 6 threads for integral computing
 -------------------------------------------------------
 OpenMP Integral computing Module                
 Release: version 2.0, May 2017, Q-Chem Inc. Pleasanton 
 -------------------------------------------------------
 A restricted SCF calculation will be
 performed using DIIS
 SCF converges when DIIS error is below 1.0e-08
 ---------------------------------------
  Cycle       Energy         DIIS error
 ---------------------------------------
    1    -568.9234111227      2.00e-05  
    2    -568.9234116833      6.23e-06  
    3    -568.9234117831      3.25e-06  
    4    -568.9234118008      1.57e-06  
    5    -568.9234118075      3.73e-07  
    6    -568.9234118080      1.27e-07  
    7    -568.9234118080      3.97e-08  
    8    -568.9234118080      1.37e-08  
    9    -568.9234118080      3.99e-09  Convergence criterion met
 ---------------------------------------
 SCF time:   CPU 2.45s  wall 1.00s 
 SCF   energy in the final basis set =     -568.9234118080
 Total energy in the final basis set =     -568.9234118080


 ------------------------------------------------------------------------------

   CCMAN2: suite of methods based on coupled cluster
           and equation of motion theories.

   Components:
   * libvmm-1.3-trunk
     by Evgeny Epifanovsky, Ilya Kaliman.
   * libtensor-2.5-trunk
     by Evgeny Epifanovsky, Michael Wormit, Dmitry Zuev, Sam Manzer, 
        Ilya Kaliman.
   * libcc-2.5-trunk
     by Evgeny Epifanovsky, Arik Landau, Tomasz Kus, Kirill Khistyaev, 
        Dmitry Zuev, Prashant Manohar, Xintian Feng, Anna Krylov, 
        Matthew Goldey, Alec White, Thomas Jagau, Kaushik Nanda, 
        Anastasia Gunina, Alexander Kunitsa, Joonho Lee.

   CCMAN original authors:
   Anna I. Krylov, C. David Sherrill, Steven R. Gwaltney,
   Edward F. C. Byrd (2000)
   Sergey V. Levchenko, Lyudmila V. Slipchenko, Tao Wang,
   Ana-Maria C. Cristian (2003)
   Piotr A. Pieniazek, C. Melania Oana, Evgeny Epifanovsky (2007)
   Prashant Manohar (2009)

 ------------------------------------------------------------------------------


 Allocating and initializing 63808MB of RAM...
 Calculation will run on 6 cores.


 Alpha MOs, Restricted
 -- Occupied --                  
-104.86  -15.73  -15.68  -10.58   -8.05   -8.05   -8.05   -1.43
  1 A     2 A     3 A     4 A     5 A     6 A     7 A     8 A                  
 -1.125  -0.899  -0.723  -0.654  -0.602  -0.471  -0.457  -0.436
  9 A    10 A    11 A    12 A    13 A    14 A    15 A    16 A                  
 -- Virtual --                   
  0.041   0.074   0.089   0.111   0.132   0.134   0.168   0.178
 17 A    18 A    19 A    20 A    21 A    22 A    23 A    24 A                  
  0.191   0.218   0.235   0.248   0.256   0.275   0.314   0.356
 25 A    26 A    27 A    28 A    29 A    30 A    31 A    32 A                  
  0.567   0.585   0.598   0.614   0.697   0.832   0.915   0.921
 33 A    34 A    35 A    36 A    37 A    38 A    39 A    40 A                  
  0.982   0.986   1.068   1.091   1.138   1.169   1.196   1.239
 41 A    42 A    43 A    44 A    45 A    46 A    47 A    48 A                  
  1.305   1.389   1.468   1.469   1.664   1.913   2.088   2.174
 49 A    50 A    51 A    52 A    53 A    54 A    55 A    56 A                  
  2.265   2.376   2.580   2.615   2.661   2.692   2.831   2.913
 57 A    58 A    59 A    60 A    61 A    62 A    63 A    64 A                  
  3.038   3.137   3.303   3.459   4.119   4.303   4.358   4.435
 65 A    66 A    67 A    68 A    69 A    70 A    71 A    72 A                  
  4.846   5.397  10.317  26.635  26.669  27.090  36.631  37.077
 73 A    74 A    75 A    76 A    77 A    78 A    79 A    80 A                  
219.158
 81 A                                                                          

 Beta MOs, Restricted
 -- Occupied --                  
-104.86  -15.73  -15.68  -10.58   -8.05   -8.05   -8.05   -1.43
  1 A     2 A     3 A     4 A     5 A     6 A     7 A     8 A                  
 -1.125  -0.899  -0.723  -0.654  -0.602  -0.471  -0.457  -0.436
  9 A    10 A    11 A    12 A    13 A    14 A    15 A    16 A                  
 -- Virtual --                   
  0.041   0.074   0.089   0.111   0.132   0.134   0.168   0.178
 17 A    18 A    19 A    20 A    21 A    22 A    23 A    24 A                  
  0.191   0.218   0.235   0.248   0.256   0.275   0.314   0.356
 25 A    26 A    27 A    28 A    29 A    30 A    31 A    32 A                  
  0.567   0.585   0.598   0.614   0.697   0.832   0.915   0.921
 33 A    34 A    35 A    36 A    37 A    38 A    39 A    40 A                  
  0.982   0.986   1.068   1.091   1.138   1.169   1.196   1.239
 41 A    42 A    43 A    44 A    45 A    46 A    47 A    48 A                  
  1.305   1.389   1.468   1.469   1.664   1.913   2.088   2.174
 49 A    50 A    51 A    52 A    53 A    54 A    55 A    56 A                  
  2.265   2.376   2.580   2.615   2.661   2.692   2.831   2.913
 57 A    58 A    59 A    60 A    61 A    62 A    63 A    64 A                  
  3.038   3.137   3.303   3.459   4.119   4.303   4.358   4.435
 65 A    66 A    67 A    68 A    69 A    70 A    71 A    72 A                  
  4.846   5.397  10.317  26.635  26.669  27.090  36.631  37.077
 73 A    74 A    75 A    76 A    77 A    78 A    79 A    80 A                  
219.158
 81 A                                                                          

 Occupation and symmetry of molecular orbitals

 Point group: C1 (1 irreducible representation).

                           A     All 
 -------------------------------------
 All molecular orbitals:
  - Alpha                  81    81  
  - Beta                   81    81  
 -------------------------------------
 Alpha orbitals:
  - Frozen occupied        7     7   
  - Active occupied        9     9   
  - Active virtual         65    65  
  - Frozen virtual         0     0   
 -------------------------------------
 Beta orbitals:
  - Frozen occupied        7     7   
  - Active occupied        9     9   
  - Active virtual         65    65  
  - Frozen virtual         0     0   
 -------------------------------------

 Import integrals:   CPU 0.00 s  wall 0.00 s

 Import integrals:   CPU 6.72 s  wall 2.33 s

 MP2 amplitudes:   CPU 0.02 s  wall 0.03 s

Running a double precision version
           CCSD T amplitudes will be solved using DIIS.

           Start     Size      MaxIter   EConv     TConv     
           3         7         100       1.00e-07  1.00e-05  
 ------------------------------------------------------------------------------
           Energy (a.u.)   Ediff      Tdiff       Comment
 ------------------------------------------------------------------------------
          -569.41554067                           
     1    -569.41487634   6.64e-04   6.74e-01     
     2    -569.43242666   1.76e-02   8.86e-02     
     3    -569.43265100   2.24e-04   3.67e-02     
     4    -569.43464493   1.99e-03   1.13e-02     Switched to DIIS steps.
     5    -569.43535420   7.09e-04   1.00e-02     
     6    -569.43539964   4.54e-05   1.88e-03     
     7    -569.43540791   8.27e-06   1.10e-03     
     8    -569.43541375   5.84e-06   4.80e-04     
     9    -569.43541637   2.62e-06   2.61e-04     
    10    -569.43541659   2.11e-07   6.62e-05     
    11    -569.43541638   2.06e-07   2.86e-05     
    12    -569.43541639   1.51e-08   7.83e-06     
 ------------------------------------------------------------------------------
          -569.43541639                           CCSD T converged.

End of double precision
 SCF energy                 = -568.92341181
 MP2 energy                 = -569.41554067
 CCSD correlation energy     =   -0.51200459
 CCSD total energy           = -569.43541639

 CCSD  T1^2 = 0.0093  T2^2 = 0.1967  Leading amplitudes:

 Amplitude    Orbitals with energies
 -0.0273       15 (A) A                  ->    18 (A) A                   
              -0.4573                          0.0739                     
 -0.0273       15 (A) B                  ->    18 (A) B                   
              -0.4573                          0.0739                     
 -0.0169       13 (A) A                  ->    39 (A) A                   
              -0.6022                          0.9150                     
 -0.0169       13 (A) B                  ->    39 (A) B                   
              -0.6022                          0.9150                     

 Amplitude    Orbitals with energies
 -0.0893       13 (A) A      13 (A) B    ->    18 (A) A      18 (A) B     
              -0.6022       -0.6022            0.0739        0.0739       
  0.0893       13 (A) A      13 (A) B    ->    18 (A) B      18 (A) A     
              -0.6022       -0.6022            0.0739        0.0739       
  0.0893       13 (A) B      13 (A) A    ->    18 (A) A      18 (A) B     
              -0.6022       -0.6022            0.0739        0.0739       
 -0.0893       13 (A) B      13 (A) A    ->    18 (A) B      18 (A) A     
              -0.6022       -0.6022            0.0739        0.0739       

 Computing CCSD intemediates for later calculations in double precision
 Finished.

Running a double precision version
           CCSD Lambda amplitudes will be solved using DIIS.
           Start     Size      MaxIter   EConv     LConv     
           3         7         100       1.00e-07  1.00e-05  
 ------------------------------------------------------------------------------
            Enorm      Ldiff       Comment
 ------------------------------------------------------------------------------
     1     4.25e-02   3.36e-02     
     2     9.80e-03   3.60e-03     
     3     4.08e-03   1.63e-03     
     4     2.52e-03   8.72e-04     Switched to DIIS steps.
     5     1.04e-03   5.08e-04     
     6     5.27e-04   1.92e-04     
     7     1.98e-04   5.03e-05     
     8     6.70e-05   3.86e-06     
     9     1.85e-05   5.08e-06     
    10     6.96e-06   1.12e-06     
    11     2.67e-06   2.17e-07     
    12     1.25e-06   5.65e-08     
    13     5.83e-07   7.14e-08     
    14     2.56e-07   7.92e-09     
    15     1.39e-07   1.62e-08     
    16     5.68e-08   3.59e-09     
 ------------------------------------------------------------------------------
                                   CCSD Lambda converged.

 Computing density matrices in double precision...
           Orbital response amplitudes will be solved using DIIS.
           Start     Size      MaxIter   EConv     LConv     
           3         7         100       1.00e-06  1.00e-06  
 ------------------------------------------------------------------------------
            Enorm      Ldiff       Comment
 ------------------------------------------------------------------------------
     1     6.70e-02   3.69e-03     
     2     5.94e-02   2.97e-03     
     3     7.75e-02   1.86e-02     
     4     1.16e-02   3.17e-02     Switched to DIIS steps.
     5     1.69e-03   1.38e-03     
     6     7.14e-04   7.87e-05     
     7     2.24e-04   5.85e-05     
     8     5.08e-05   2.79e-05     
     9     1.14e-05   5.90e-06     
    10     4.16e-06   7.97e-07     
    11     1.08e-06   3.06e-08     
    12     2.77e-07   1.19e-07     
 ------------------------------------------------------------------------------
                                   Orbital response converged.

 Computing density matrices... Done.
 CCSD calculation:   CPU 115.63 s  wall 22.94 s

 Transferring MO TPDM to AO TPDM
 Transferring g2_o1o1o1o1
 Transferring g2_o1o1o1v1
 Transferring g2_o1o1v1v1
 Transferring g2_o1v1o1v1
 Transferring g2_o1v1v1v1
 Transferring g2_v1v1v1v1
 Adding separable TPDM
 Computing TPDM gradient
 --------------------------------------------------------
 2e gradient
  Atom          X               Y               Z
 --------------------------------------------------------
    1        -14.608593        2.862891       -0.000000  
    2          0.996686      -13.284809        0.000000  
    3         10.224598       11.512603       -0.000000  
    4          3.387310       -1.090685        0.000000  
 --------------------------------------------------------
 --------------------------------------------------------
 Final gradient
  Atom          X               Y               Z
 --------------------------------------------------------
    1        -14.608593        2.862891       -0.000000  
    2          0.996686      -13.284809        0.000000  
    3         10.224598       11.512603       -0.000000  
    4          3.387310       -1.090685        0.000000  
 --------------------------------------------------------
 Analytic gradient from two-electron contribution:   CPU 55.80 s  wall 14.64 s

 Total ccman2 time:   CPU 183.46 s  wall 41.75 s


 --------------------------------------------------------------

                    Orbital Energies (a.u.)
 --------------------------------------------------------------

 Alpha MOs
 -- Occupied --
******* -15.732 -15.676 -10.584  -8.052  -8.049  -8.048  -1.434
 -1.125  -0.899  -0.723  -0.654  -0.602  -0.471  -0.457  -0.436
 -- Virtual --
  0.041   0.074   0.089   0.111   0.132   0.134   0.168   0.178
  0.191   0.218   0.235   0.248   0.256   0.275   0.314   0.356
  0.567   0.585   0.598   0.614   0.697   0.832   0.915   0.921
  0.982   0.986   1.068   1.091   1.138   1.169   1.196   1.239
  1.305   1.389   1.468   1.469   1.664   1.913   2.088   2.174
  2.265   2.376   2.580   2.615   2.661   2.692   2.831   2.913
  3.038   3.137   3.303   3.459   4.119   4.303   4.358   4.435
  4.846   5.397  10.317  26.635  26.669  27.090  36.631  37.077
219.158
 --------------------------------------------------------------

          Ground-State Mulliken Net Atomic Charges

     Atom                 Charge (a.u.)
  ----------------------------------------
      1 Cl                   -0.079890
      2 N                     0.084315
      3 N                    -0.248626
      4 H                     0.244201
  ----------------------------------------
  Sum of atomic charges =     0.000000

 -----------------------------------------------------------------
                    Cartesian Multipole Moments
 -----------------------------------------------------------------
    Charge (ESU x 10^10)
                 0.0000
    Dipole Moment (Debye)
         X      -1.9971      Y       0.4089      Z      -0.0000
       Tot       2.0386
    Quadrupole Moments (Debye-Ang)
        XX     -18.3979     XY      -1.5504     YY     -27.0402
        XZ      -0.0000     YZ      -0.0000     ZZ     -24.2901
    Octopole Moments (Debye-Ang^2)
       XXX     -13.3574    XXY       1.4483    XYY       2.3874
       YYY       0.1877    XXZ      -0.0000    XYZ       0.0000
       YYZ      -0.0000    XZZ      -0.8275    YZZ       0.2350
       ZZZ      -0.0000
    Hexadecapole Moments (Debye-Ang^3)
      XXXX    -158.1024   XXXY      -8.3137   XXYY     -45.1309
      XYYY      -1.4345   YYYY     -47.7352   XXXZ      -0.0000
      XXYZ      -0.0000   XYYZ       0.0000   YYYZ      -0.0000
      XXZZ     -39.2929   XYZZ      -0.2859   YYZZ     -11.7570
      XZZZ      -0.0000   YZZZ      -0.0000   ZZZZ     -25.6788
 -----------------------------------------------------------------
 DrvMan completing analytic gradient of the correlated energy
 Correlated dipole moment
            1
    1  -0.7857316
    2   0.1608700
    3  -0.0000000
 Energy read as -569.435416394
 Full Analytical Gradient: (in a.u., or Hartree/Bohr)
             1             2             3             4
    1    0.00000746   -0.00009693    0.00008518    0.00000429
    2   -0.00006997    0.00011805   -0.00005437    0.00000630
    3   -0.00000000    0.00000000    0.00000000   -0.00000000
 Gradient time:  CPU 1.40 s  wall 1.42 s
 ----------------------------------------------------------------
             Standard Nuclear Orientation (Angstroms)
    I     Atom           X                Y                Z
 ----------------------------------------------------------------
    1      Cl      1.0195373131    -0.0701280822     0.0010000000
    2      N      -0.6650429887     0.5403669583     0.0000000000
    3      N      -1.4693392413    -0.3816942237     0.0000000000
    4      H      -2.3914587128     0.0814682550    -0.0000000000
 ----------------------------------------------------------------
 Nuclear Repulsion Energy =    89.7403901916 hartrees
 There are       16 alpha and       16 beta electrons

                       Distance Matrix (Angstroms)
             Cl(  1)   N (  2)   N (  3)
   N (  2)  1.791791
   N (  3)  2.508302  1.223556
   H (  4)  3.414363  1.786365  1.031903

 Requested basis set is 6-311++G(d,p)
 There are 30 shells and 81 basis functions
 A cutoff of  1.0D-14 yielded    451 shell pairs
 There are      3383 function pairs (      3647 Cartesian)
 Smallest overlap matrix eigenvalue = 2.46E-04
 Guess MOs from SCF MO coefficient file

 -----------------------------------------------------------------------
  General SCF calculation program by
  Eric Jon Sundstrom, Paul Horn, Yuezhi Mao, Dmitri Zuev, Alec White,
  David Stuck, Shaama M.S., Shane Yost, Joonho Lee, David Small,
  Daniel Levine, Susi Lehtola, Hugh Burton, Evgeny Epifanovsky
 -----------------------------------------------------------------------
 Hartree-Fock
 using 6 threads for integral computing
 -------------------------------------------------------
 OpenMP Integral computing Module                
 Release: version 2.0, May 2017, Q-Chem Inc. Pleasanton 
 -------------------------------------------------------
 A restricted SCF calculation will be
 performed using DIIS
 SCF converges when DIIS error is below 1.0e-08
 ---------------------------------------
  Cycle       Energy         DIIS error
 ---------------------------------------
    1    -568.9234225148      1.31e-05  
    2    -568.9234227721      4.14e-06  
    3    -568.9234228215      1.93e-06  
    4    -568.9234228296      1.08e-06  
    5    -568.9234228326      2.98e-07  
    6    -568.9234228330      1.31e-07  
    7    -568.9234228330      7.07e-08  
    8    -568.9234228331      3.19e-08  
    9    -568.9234228331      1.15e-08  
   10    -568.9234228331      3.68e-09  Convergence criterion met
 ---------------------------------------
 SCF time:   CPU 2.67s  wall 1.00s 
 SCF   energy in the final basis set =     -568.9234228331
 Total energy in the final basis set =     -568.9234228331


 ------------------------------------------------------------------------------

   CCMAN2: suite of methods based on coupled cluster
           and equation of motion theories.

   Components:
   * libvmm-1.3-trunk
     by Evgeny Epifanovsky, Ilya Kaliman.
   * libtensor-2.5-trunk
     by Evgeny Epifanovsky, Michael Wormit, Dmitry Zuev, Sam Manzer, 
        Ilya Kaliman.
   * libcc-2.5-trunk
     by Evgeny Epifanovsky, Arik Landau, Tomasz Kus, Kirill Khistyaev, 
        Dmitry Zuev, Prashant Manohar, Xintian Feng, Anna Krylov, 
        Matthew Goldey, Alec White, Thomas Jagau, Kaushik Nanda, 
        Anastasia Gunina, Alexander Kunitsa, Joonho Lee.

   CCMAN original authors:
   Anna I. Krylov, C. David Sherrill, Steven R. Gwaltney,
   Edward F. C. Byrd (2000)
   Sergey V. Levchenko, Lyudmila V. Slipchenko, Tao Wang,
   Ana-Maria C. Cristian (2003)
   Piotr A. Pieniazek, C. Melania Oana, Evgeny Epifanovsky (2007)
   Prashant Manohar (2009)

 ------------------------------------------------------------------------------


 Allocating and initializing 63808MB of RAM...
 Calculation will run on 6 cores.


 Alpha MOs, Restricted
 -- Occupied --                  
-104.86  -15.73  -15.68  -10.58   -8.05   -8.05   -8.05   -1.43
  1 A     2 A     3 A     4 A     5 A     6 A     7 A     8 A                  
 -1.125  -0.899  -0.723  -0.654  -0.602  -0.471  -0.457  -0.436
  9 A    10 A    11 A    12 A    13 A    14 A    15 A    16 A                  
 -- Virtual --                   
  0.042   0.074   0.089   0.111   0.132   0.134   0.168   0.178
 17 A    18 A    19 A    20 A    21 A    22 A    23 A    24 A                  
  0.191   0.218   0.235   0.248   0.256   0.275   0.314   0.356
 25 A    26 A    27 A    28 A    29 A    30 A    31 A    32 A                  
  0.567   0.585   0.598   0.614   0.697   0.832   0.915   0.921
 33 A    34 A    35 A    36 A    37 A    38 A    39 A    40 A                  
  0.982   0.986   1.068   1.091   1.138   1.169   1.196   1.239
 41 A    42 A    43 A    44 A    45 A    46 A    47 A    48 A                  
  1.306   1.389   1.468   1.469   1.664   1.913   2.088   2.174
 49 A    50 A    51 A    52 A    53 A    54 A    55 A    56 A                  
  2.265   2.376   2.580   2.615   2.661   2.692   2.830   2.913
 57 A    58 A    59 A    60 A    61 A    62 A    63 A    64 A                  
  3.038   3.137   3.304   3.459   4.119   4.303   4.358   4.435
 65 A    66 A    67 A    68 A    69 A    70 A    71 A    72 A                  
  4.846   5.397  10.317  26.635  26.669  27.090  36.631  37.077
 73 A    74 A    75 A    76 A    77 A    78 A    79 A    80 A                  
219.159
 81 A                                                                          

 Beta MOs, Restricted
 -- Occupied --                  
-104.86  -15.73  -15.68  -10.58   -8.05   -8.05   -8.05   -1.43
  1 A     2 A     3 A     4 A     5 A     6 A     7 A     8 A                  
 -1.125  -0.899  -0.723  -0.654  -0.602  -0.471  -0.457  -0.436
  9 A    10 A    11 A    12 A    13 A    14 A    15 A    16 A                  
 -- Virtual --                   
  0.042   0.074   0.089   0.111   0.132   0.134   0.168   0.178
 17 A    18 A    19 A    20 A    21 A    22 A    23 A    24 A                  
  0.191   0.218   0.235   0.248   0.256   0.275   0.314   0.356
 25 A    26 A    27 A    28 A    29 A    30 A    31 A    32 A                  
  0.567   0.585   0.598   0.614   0.697   0.832   0.915   0.921
 33 A    34 A    35 A    36 A    37 A    38 A    39 A    40 A                  
  0.982   0.986   1.068   1.091   1.138   1.169   1.196   1.239
 41 A    42 A    43 A    44 A    45 A    46 A    47 A    48 A                  
  1.306   1.389   1.468   1.469   1.664   1.913   2.088   2.174
 49 A    50 A    51 A    52 A    53 A    54 A    55 A    56 A                  
  2.265   2.376   2.580   2.615   2.661   2.692   2.830   2.913
 57 A    58 A    59 A    60 A    61 A    62 A    63 A    64 A                  
  3.038   3.137   3.304   3.459   4.119   4.303   4.358   4.435
 65 A    66 A    67 A    68 A    69 A    70 A    71 A    72 A                  
  4.846   5.397  10.317  26.635  26.669  27.090  36.631  37.077
 73 A    74 A    75 A    76 A    77 A    78 A    79 A    80 A                  
219.159
 81 A                                                                          

 Occupation and symmetry of molecular orbitals

 Point group: C1 (1 irreducible representation).

                           A     All 
 -------------------------------------
 All molecular orbitals:
  - Alpha                  81    81  
  - Beta                   81    81  
 -------------------------------------
 Alpha orbitals:
  - Frozen occupied        7     7   
  - Active occupied        9     9   
  - Active virtual         65    65  
  - Frozen virtual         0     0   
 -------------------------------------
 Beta orbitals:
  - Frozen occupied        7     7   
  - Active occupied        9     9   
  - Active virtual         65    65  
  - Frozen virtual         0     0   
 -------------------------------------

 Import integrals:   CPU 0.00 s  wall 0.00 s

 Import integrals:   CPU 7.63 s  wall 2.66 s

 MP2 amplitudes:   CPU 0.08 s  wall 0.06 s

Running a double precision version
           CCSD T amplitudes will be solved using DIIS.

           Start     Size      MaxIter   EConv     TConv     
           3         7         100       1.00e-07  1.00e-05  
 ------------------------------------------------------------------------------
           Energy (a.u.)   Ediff      Tdiff       Comment
 ------------------------------------------------------------------------------
          -569.41554051                           
     1    -569.41488010   6.60e-04   6.74e-01     
     2    -569.43242695   1.75e-02   8.86e-02     
     3    -569.43265189   2.25e-04   3.67e-02     
     4    -569.43464521   1.99e-03   1.13e-02     Switched to DIIS steps.
     5    -569.43535426   7.09e-04   1.00e-02     
     6    -569.43539969   4.54e-05   1.88e-03     
     7    -569.43540796   8.27e-06   1.10e-03     
     8    -569.43541380   5.84e-06   4.80e-04     
     9    -569.43541642   2.62e-06   2.61e-04     
    10    -569.43541663   2.11e-07   6.61e-05     
    11    -569.43541642   2.06e-07   2.86e-05     
    12    -569.43541644   1.52e-08   7.82e-06     
 ------------------------------------------------------------------------------
          -569.43541644                           CCSD T converged.

End of double precision
 SCF energy                 = -568.92342283
 MP2 energy                 = -569.41554051
 CCSD correlation energy     =   -0.51199360
 CCSD total energy           = -569.43541644

 CCSD  T1^2 = 0.0093  T2^2 = 0.1966  Leading amplitudes:

 Amplitude    Orbitals with energies
  0.0273       15 (A) A                  ->    18 (A) A                   
              -0.4573                          0.0739                     
  0.0273       15 (A) B                  ->    18 (A) B                   
              -0.4573                          0.0739                     
  0.0169       13 (A) A                  ->    39 (A) A                   
              -0.6022                          0.9150                     
  0.0169       13 (A) B                  ->    39 (A) B                   
              -0.6022                          0.9150                     

 Amplitude    Orbitals with energies
 -0.0893       13 (A) A      13 (A) B    ->    18 (A) A      18 (A) B     
              -0.6022       -0.6022            0.0739        0.0739       
  0.0893       13 (A) A      13 (A) B    ->    18 (A) B      18 (A) A     
              -0.6022       -0.6022            0.0739        0.0739       
  0.0893       13 (A) B      13 (A) A    ->    18 (A) A      18 (A) B     
              -0.6022       -0.6022            0.0739        0.0739       
 -0.0893       13 (A) B      13 (A) A    ->    18 (A) B      18 (A) A     
              -0.6022       -0.6022            0.0739        0.0739       

 Computing CCSD intemediates for later calculations in double precision
 Finished.

Running a double precision version
           CCSD Lambda amplitudes will be solved using DIIS.
           Start     Size      MaxIter   EConv     LConv     
           3         7         100       1.00e-07  1.00e-05  
 ------------------------------------------------------------------------------
            Enorm      Ldiff       Comment
 ------------------------------------------------------------------------------
     1     4.25e-02   3.36e-02     
     2     9.79e-03   3.59e-03     
     3     4.07e-03   1.63e-03     
     4     2.52e-03   8.72e-04     Switched to DIIS steps.
     5     1.04e-03   5.07e-04     
     6     5.26e-04   1.92e-04     
     7     1.98e-04   5.02e-05     
     8     6.69e-05   3.85e-06     
     9     1.85e-05   5.08e-06     
    10     6.97e-06   1.12e-06     
    11     2.67e-06   2.17e-07     
    12     1.25e-06   5.64e-08     
    13     5.85e-07   7.13e-08     
    14     2.57e-07   7.85e-09     
    15     1.40e-07   1.62e-08     
    16     5.70e-08   3.58e-09     
 ------------------------------------------------------------------------------
                                   CCSD Lambda converged.

 Computing density matrices in double precision...
           Orbital response amplitudes will be solved using DIIS.
           Start     Size      MaxIter   EConv     LConv     
           3         7         100       1.00e-06  1.00e-06  
 ------------------------------------------------------------------------------
            Enorm      Ldiff       Comment
 ------------------------------------------------------------------------------
     1     6.70e-02   3.70e-03     
     2     5.93e-02   2.98e-03     
     3     7.75e-02   1.85e-02     
     4     1.16e-02   3.16e-02     Switched to DIIS steps.
     5     1.68e-03   1.38e-03     
     6     7.14e-04   7.90e-05     
     7     2.24e-04   5.83e-05     
     8     5.08e-05   2.79e-05     
     9     1.14e-05   5.89e-06     
    10     4.16e-06   7.96e-07     
    11     1.08e-06   3.05e-08     
    12     2.76e-07   1.18e-07     
 ------------------------------------------------------------------------------
                                   Orbital response converged.

 Computing density matrices... Done.
 CCSD calculation:   CPU 116.94 s  wall 23.18 s

 Transferring MO TPDM to AO TPDM
 Transferring g2_o1o1o1o1
 Transferring g2_o1o1o1v1
 Transferring g2_o1o1v1v1
 Transferring g2_o1v1o1v1
 Transferring g2_o1v1v1v1
 Transferring g2_v1v1v1v1
 Adding separable TPDM
 Computing TPDM gradient
 --------------------------------------------------------
 2e gradient
  Atom          X               Y               Z
 --------------------------------------------------------
    1        -14.613307        2.856149       -0.008021  
    2          1.001216      -13.279105        0.006112  
    3         10.224688       11.513804        0.002544  
    4          3.387403       -1.090847       -0.000635  
 --------------------------------------------------------
 --------------------------------------------------------
 Final gradient
  Atom          X               Y               Z
 --------------------------------------------------------
    1        -14.613307        2.856149       -0.008021  
    2          1.001216      -13.279105        0.006112  
    3         10.224688       11.513804        0.002544  
    4          3.387403       -1.090847       -0.000635  
 --------------------------------------------------------
 Analytic gradient from two-electron contribution:   CPU 54.50 s  wall 14.10 s

 Total ccman2 time:   CPU 185.01 s  wall 42.03 s


 --------------------------------------------------------------

                    Orbital Energies (a.u.)
 --------------------------------------------------------------

 Alpha MOs
 -- Occupied --
******* -15.732 -15.675 -10.584  -8.052  -8.049  -8.049  -1.434
 -1.125  -0.899  -0.723  -0.654  -0.602  -0.471  -0.457  -0.436
 -- Virtual --
  0.042   0.074   0.089   0.111   0.132   0.134   0.168   0.178
  0.191   0.218   0.235   0.248   0.256   0.275   0.314   0.356
  0.567   0.585   0.598   0.614   0.697   0.832   0.915   0.921
  0.982   0.986   1.068   1.091   1.138   1.169   1.196   1.239
  1.306   1.389   1.468   1.469   1.664   1.913   2.088   2.174
  2.265   2.376   2.580   2.615   2.661   2.692   2.830   2.913
  3.038   3.137   3.304   3.459   4.119   4.303   4.358   4.435
  4.846   5.397  10.317  26.635  26.669  27.090  36.631  37.077
219.159
 --------------------------------------------------------------

          Ground-State Mulliken Net Atomic Charges

     Atom                 Charge (a.u.)
  ----------------------------------------
      1 Cl                   -0.079746
      2 N                     0.084230
      3 N                    -0.248684
      4 H                     0.244200
  ----------------------------------------
  Sum of atomic charges =    -0.000000

 -----------------------------------------------------------------
                    Cartesian Multipole Moments
 -----------------------------------------------------------------
    Charge (ESU x 10^10)
                 0.0000
    Dipole Moment (Debye)
         X      -1.9952      Y       0.4085      Z      -0.0003
       Tot       2.0366
    Quadrupole Moments (Debye-Ang)
        XX     -18.3974     XY      -1.5494     YY     -27.0416
        XZ       0.0004     YZ       0.0004     ZZ     -24.2895
    Octopole Moments (Debye-Ang^2)
       XXX     -13.3504    XXY       1.4379    XYY       2.3879
       YYY       0.1485    XXZ      -0.0098    XYZ      -0.0015
       YYZ      -0.0130    XZZ      -0.8262    YZZ       0.2219
       ZZZ      -0.0396
    Hexadecapole Moments (Debye-Ang^3)
      XXXX    -158.0909   XXXY      -8.3451   XXYY     -45.1349
      XYYY      -1.4722   YYYY     -47.7277   XXXZ      -0.0319
      XXYZ      -0.0004   XYYZ      -0.0128   YYYZ       0.0037
      XXZZ     -39.2924   XYZZ      -0.2992   YYZZ     -11.7554
      XZZZ      -0.0403   YZZZ       0.0033   ZZZZ     -25.6778
 -----------------------------------------------------------------
 DrvMan completing analytic gradient of the correlated energy
 Correlated dipole moment
            1
    1  -0.7849594
    2   0.1607023
    3  -0.0001325
 Energy read as -569.435416438
 Full Analytical Gradient: (in a.u., or Hartree/Bohr)
             1             2             3             4
    1   -0.00003099   -0.00000855    0.00004744   -0.00000790
    2    0.00000013   -0.00001786    0.00001005    0.00000768
    3    0.00001980   -0.00002333   -0.00002957    0.00003310
 Gradient time:  CPU 1.46 s  wall 1.46 s
 ----------------------------------------------------------------
             Standard Nuclear Orientation (Angstroms)
    I     Atom           X                Y                Z
 ----------------------------------------------------------------
    1      Cl      1.0195373131    -0.0701280822    -0.0000000000
    2      N      -0.6640429887     0.5403669583     0.0000000000
    3      N      -1.4693392413    -0.3816942237     0.0000000000
    4      H      -2.3914587128     0.0814682550    -0.0000000000
 ----------------------------------------------------------------
 Nuclear Repulsion Energy =    89.7463431430 hartrees
 There are       16 alpha and       16 beta electrons

                       Distance Matrix (Angstroms)
             Cl(  1)   N (  2)   N (  3)
   N (  2)  1.790851
   N (  3)  2.508302  1.224214
   H (  4)  3.414363  1.787331  1.031903

 Requested basis set is 6-311++G(d,p)
 There are 30 shells and 81 basis functions
 A cutoff of  1.0D-14 yielded    451 shell pairs
 There are      3383 function pairs (      3647 Cartesian)
 Smallest overlap matrix eigenvalue = 2.47E-04
 Guess MOs from SCF MO coefficient file

 -----------------------------------------------------------------------
  General SCF calculation program by
  Eric Jon Sundstrom, Paul Horn, Yuezhi Mao, Dmitri Zuev, Alec White,
  David Stuck, Shaama M.S., Shane Yost, Joonho Lee, David Small,
  Daniel Levine, Susi Lehtola, Hugh Burton, Evgeny Epifanovsky
 -----------------------------------------------------------------------
 Hartree-Fock
 using 6 threads for integral computing
 -------------------------------------------------------
 OpenMP Integral computing Module                
 Release: version 2.0, May 2017, Q-Chem Inc. Pleasanton 
 -------------------------------------------------------
 A restricted SCF calculation will be
 performed using DIIS
 SCF converges when DIIS error is below 1.0e-08
 ---------------------------------------
  Cycle       Energy         DIIS error
 ---------------------------------------
    1    -568.9233758472      3.20e-05  
    2    -568.9233768585      8.09e-06  
    3    -568.9233769674      3.70e-06  
    4    -568.9233769847      1.59e-06  
    5    -568.9233769894      5.99e-07  
    6    -568.9233769905      2.91e-07  
    7    -568.9233769908      1.01e-07  
    8    -568.9233769908      4.69e-08  
    9    -568.9233769908      1.95e-08  
   10    -568.9233769908      6.32e-09  Convergence criterion met
 ---------------------------------------
 SCF time:   CPU 2.71s  wall 1.00s 
 SCF   energy in the final basis set =     -568.9233769908
 Total energy in the final basis set =     -568.9233769908


 ------------------------------------------------------------------------------

   CCMAN2: suite of methods based on coupled cluster
           and equation of motion theories.

   Components:
   * libvmm-1.3-trunk
     by Evgeny Epifanovsky, Ilya Kaliman.
   * libtensor-2.5-trunk
     by Evgeny Epifanovsky, Michael Wormit, Dmitry Zuev, Sam Manzer, 
        Ilya Kaliman.
   * libcc-2.5-trunk
     by Evgeny Epifanovsky, Arik Landau, Tomasz Kus, Kirill Khistyaev, 
        Dmitry Zuev, Prashant Manohar, Xintian Feng, Anna Krylov, 
        Matthew Goldey, Alec White, Thomas Jagau, Kaushik Nanda, 
        Anastasia Gunina, Alexander Kunitsa, Joonho Lee.

   CCMAN original authors:
   Anna I. Krylov, C. David Sherrill, Steven R. Gwaltney,
   Edward F. C. Byrd (2000)
   Sergey V. Levchenko, Lyudmila V. Slipchenko, Tao Wang,
   Ana-Maria C. Cristian (2003)
   Piotr A. Pieniazek, C. Melania Oana, Evgeny Epifanovsky (2007)
   Prashant Manohar (2009)

 ------------------------------------------------------------------------------


 Allocating and initializing 63808MB of RAM...
 Calculation will run on 6 cores.


 Alpha MOs, Restricted
 -- Occupied --                  
-104.86  -15.73  -15.68  -10.58   -8.05   -8.05   -8.05   -1.43
  1 A     2 A     3 A     4 A     5 A     6 A     7 A     8 A                  
 -1.125  -0.899  -0.723  -0.654  -0.602  -0.472  -0.457  -0.436
  9 A    10 A    11 A    12 A    13 A    14 A    15 A    16 A                  
 -- Virtual --                   
  0.042   0.074   0.089   0.111   0.132   0.134   0.168   0.178
 17 A    18 A    19 A    20 A    21 A    22 A    23 A    24 A                  
  0.191   0.218   0.235   0.248   0.256   0.275   0.314   0.356
 25 A    26 A    27 A    28 A    29 A    30 A    31 A    32 A                  
  0.566   0.585   0.597   0.614   0.697   0.832   0.915   0.922
 33 A    34 A    35 A    36 A    37 A    38 A    39 A    40 A                  
  0.982   0.986   1.068   1.091   1.138   1.168   1.195   1.240
 41 A    42 A    43 A    44 A    45 A    46 A    47 A    48 A                  
  1.306   1.389   1.468   1.469   1.664   1.913   2.088   2.174
 49 A    50 A    51 A    52 A    53 A    54 A    55 A    56 A                  
  2.266   2.377   2.580   2.615   2.660   2.692   2.830   2.913
 57 A    58 A    59 A    60 A    61 A    62 A    63 A    64 A                  
  3.037   3.137   3.303   3.459   4.119   4.303   4.358   4.434
 65 A    66 A    67 A    68 A    69 A    70 A    71 A    72 A                  
  4.846   5.398  10.318  26.635  26.669  27.090  36.631  37.075
 73 A    74 A    75 A    76 A    77 A    78 A    79 A    80 A                  
219.159
 81 A                                                                          

 Beta MOs, Restricted
 -- Occupied --                  
-104.86  -15.73  -15.68  -10.58   -8.05   -8.05   -8.05   -1.43
  1 A     2 A     3 A     4 A     5 A     6 A     7 A     8 A                  
 -1.125  -0.899  -0.723  -0.654  -0.602  -0.472  -0.457  -0.436
  9 A    10 A    11 A    12 A    13 A    14 A    15 A    16 A                  
 -- Virtual --                   
  0.042   0.074   0.089   0.111   0.132   0.134   0.168   0.178
 17 A    18 A    19 A    20 A    21 A    22 A    23 A    24 A                  
  0.191   0.218   0.235   0.248   0.256   0.275   0.314   0.356
 25 A    26 A    27 A    28 A    29 A    30 A    31 A    32 A                  
  0.566   0.585   0.597   0.614   0.697   0.832   0.915   0.922
 33 A    34 A    35 A    36 A    37 A    38 A    39 A    40 A                  
  0.982   0.986   1.068   1.091   1.138   1.168   1.195   1.240
 41 A    42 A    43 A    44 A    45 A    46 A    47 A    48 A                  
  1.306   1.389   1.468   1.469   1.664   1.913   2.088   2.174
 49 A    50 A    51 A    52 A    53 A    54 A    55 A    56 A                  
  2.266   2.377   2.580   2.615   2.660   2.692   2.830   2.913
 57 A    58 A    59 A    60 A    61 A    62 A    63 A    64 A                  
  3.037   3.137   3.303   3.459   4.119   4.303   4.358   4.434
 65 A    66 A    67 A    68 A    69 A    70 A    71 A    72 A                  
  4.846   5.398  10.318  26.635  26.669  27.090  36.631  37.075
 73 A    74 A    75 A    76 A    77 A    78 A    79 A    80 A                  
219.159
 81 A                                                                          

 Occupation and symmetry of molecular orbitals

 Point group: C1 (1 irreducible representation).

                           A     All 
 -------------------------------------
 All molecular orbitals:
  - Alpha                  81    81  
  - Beta                   81    81  
 -------------------------------------
 Alpha orbitals:
  - Frozen occupied        7     7   
  - Active occupied        9     9   
  - Active virtual         65    65  
  - Frozen virtual         0     0   
 -------------------------------------
 Beta orbitals:
  - Frozen occupied        7     7   
  - Active occupied        9     9   
  - Active virtual         65    65  
  - Frozen virtual         0     0   
 -------------------------------------

 Import integrals:   CPU 0.00 s  wall 0.00 s

 Import integrals:   CPU 6.84 s  wall 2.52 s

 MP2 amplitudes:   CPU 0.02 s  wall 0.02 s

Running a double precision version
           CCSD T amplitudes will be solved using DIIS.

           Start     Size      MaxIter   EConv     TConv     
           3         7         100       1.00e-07  1.00e-05  
 ------------------------------------------------------------------------------
           Energy (a.u.)   Ediff      Tdiff       Comment
 ------------------------------------------------------------------------------
          -569.41555209                           
     1    -569.41486896   6.83e-04   6.74e-01     
     2    -569.43242687   1.76e-02   8.86e-02     
     3    -569.43264943   2.23e-04   3.67e-02     
     4    -569.43464403   1.99e-03   1.13e-02     Switched to DIIS steps.
     5    -569.43535351   7.09e-04   1.00e-02     
     6    -569.43539897   4.55e-05   1.88e-03     
     7    -569.43540722   8.25e-06   1.10e-03     
     8    -569.43541306   5.84e-06   4.79e-04     
     9    -569.43541568   2.62e-06   2.61e-04     
    10    -569.43541589   2.13e-07   6.62e-05     
    11    -569.43541569   2.06e-07   2.86e-05     
    12    -569.43541570   1.57e-08   7.80e-06     
 ------------------------------------------------------------------------------
          -569.43541570                           CCSD T converged.

End of double precision
 SCF energy                 = -568.92337699
 MP2 energy                 = -569.41555209
 CCSD correlation energy     =   -0.51203871
 CCSD total energy           = -569.43541570

 CCSD  T1^2 = 0.0093  T2^2 = 0.1967  Leading amplitudes:

 Amplitude    Orbitals with energies
 -0.0274       15 (A) A                  ->    18 (A) A                   
              -0.4573                          0.0738                     
 -0.0274       15 (A) B                  ->    18 (A) B                   
              -0.4573                          0.0738                     
  0.0169       13 (A) A                  ->    39 (A) A                   
              -0.6020                          0.9152                     
  0.0169       13 (A) B                  ->    39 (A) B                   
              -0.6020                          0.9152                     

 Amplitude    Orbitals with energies
 -0.0893       13 (A) A      13 (A) B    ->    18 (A) A      18 (A) B     
              -0.6020       -0.6020            0.0738        0.0738       
  0.0893       13 (A) A      13 (A) B    ->    18 (A) B      18 (A) A     
              -0.6020       -0.6020            0.0738        0.0738       
  0.0893       13 (A) B      13 (A) A    ->    18 (A) A      18 (A) B     
              -0.6020       -0.6020            0.0738        0.0738       
 -0.0893       13 (A) B      13 (A) A    ->    18 (A) B      18 (A) A     
              -0.6020       -0.6020            0.0738        0.0738       

 Computing CCSD intemediates for later calculations in double precision
 Finished.

Running a double precision version
           CCSD Lambda amplitudes will be solved using DIIS.
           Start     Size      MaxIter   EConv     LConv     
           3         7         100       1.00e-07  1.00e-05  
 ------------------------------------------------------------------------------
            Enorm      Ldiff       Comment
 ------------------------------------------------------------------------------
     1     4.25e-02   3.36e-02     
     2     9.79e-03   3.59e-03     
     3     4.07e-03   1.63e-03     
     4     2.52e-03   8.72e-04     Switched to DIIS steps.
     5     1.04e-03   5.07e-04     
     6     5.26e-04   1.92e-04     
     7     1.98e-04   5.02e-05     
     8     6.69e-05   3.84e-06     
     9     1.85e-05   5.08e-06     
    10     6.97e-06   1.12e-06     
    11     2.68e-06   2.17e-07     
    12     1.26e-06   5.69e-08     
    13     5.86e-07   7.12e-08     
    14     2.57e-07   7.85e-09     
    15     1.39e-07   1.62e-08     
    16     5.68e-08   3.56e-09     
 ------------------------------------------------------------------------------
                                   CCSD Lambda converged.

 Computing density matrices in double precision...
           Orbital response amplitudes will be solved using DIIS.
           Start     Size      MaxIter   EConv     LConv     
           3         7         100       1.00e-06  1.00e-06  
 ------------------------------------------------------------------------------
            Enorm      Ldiff       Comment
 ------------------------------------------------------------------------------
     1     6.70e-02   3.71e-03     
     2     5.93e-02   3.01e-03     
     3     7.73e-02   1.85e-02     
     4     1.16e-02   3.16e-02     Switched to DIIS steps.
     5     1.69e-03   1.40e-03     
     6     7.12e-04   8.02e-05     
     7     2.24e-04   5.77e-05     
     8     5.08e-05   2.78e-05     
     9     1.14e-05   5.87e-06     
    10     4.16e-06   7.94e-07     
    11     1.08e-06   2.79e-08     
    12     2.77e-07   1.18e-07     
 ------------------------------------------------------------------------------
                                   Orbital response converged.

 Computing density matrices... Done.
 CCSD calculation:   CPU 116.60 s  wall 23.21 s

 Transferring MO TPDM to AO TPDM
 Transferring g2_o1o1o1o1
 Transferring g2_o1o1o1v1
 Transferring g2_o1o1v1v1
 Transferring g2_o1v1o1v1
 Transferring g2_o1v1v1v1
 Transferring g2_v1v1v1v1
 Adding separable TPDM
 Computing TPDM gradient
 --------------------------------------------------------
 2e gradient
  Atom          X               Y               Z
 --------------------------------------------------------
    1        -14.623182        2.860906        0.000000  
    2          1.008781      -13.270414       -0.000000  
    3         10.226465       11.498489        0.000001  
    4          3.387935       -1.088981       -0.000001  
 --------------------------------------------------------
 --------------------------------------------------------
 Final gradient
  Atom          X               Y               Z
 --------------------------------------------------------
    1        -14.623182        2.860906        0.000000  
    2          1.008781      -13.270414       -0.000000  
    3         10.226465       11.498489        0.000001  
    4          3.387935       -1.088981       -0.000001  
 --------------------------------------------------------
 Analytic gradient from two-electron contribution:   CPU 57.79 s  wall 15.12 s

 Total ccman2 time:   CPU 184.25 s  wall 41.98 s


 --------------------------------------------------------------

                    Orbital Energies (a.u.)
 --------------------------------------------------------------

 Alpha MOs
 -- Occupied --
******* -15.732 -15.675 -10.584  -8.052  -8.049  -8.049  -1.433
 -1.125  -0.899  -0.723  -0.654  -0.602  -0.472  -0.457  -0.436
 -- Virtual --
  0.042   0.074   0.089   0.111   0.132   0.134   0.168   0.178
  0.191   0.218   0.235   0.248   0.256   0.275   0.314   0.356
  0.566   0.585   0.597   0.614   0.697   0.832   0.915   0.922
  0.982   0.986   1.068   1.091   1.138   1.168   1.195   1.240
  1.306   1.389   1.468   1.469   1.664   1.913   2.088   2.174
  2.266   2.377   2.580   2.615   2.660   2.692   2.830   2.913
  3.037   3.137   3.303   3.459   4.119   4.303   4.358   4.434
  4.846   5.398  10.318  26.635  26.669  27.090  36.631  37.075
219.159
 --------------------------------------------------------------

          Ground-State Mulliken Net Atomic Charges

     Atom                 Charge (a.u.)
  ----------------------------------------
      1 Cl                   -0.079124
      2 N                     0.083878
      3 N                    -0.248928
      4 H                     0.244174
  ----------------------------------------
  Sum of atomic charges =     0.000000

 -----------------------------------------------------------------
                    Cartesian Multipole Moments
 -----------------------------------------------------------------
    Charge (ESU x 10^10)
                -0.0000
    Dipole Moment (Debye)
         X      -1.9879      Y       0.4084      Z      -0.0000
       Tot       2.0294
    Quadrupole Moments (Debye-Ang)
        XX     -18.3984     XY      -1.5501     YY     -27.0442
        XZ      -0.0000     YZ       0.0000     ZZ     -24.2893
    Octopole Moments (Debye-Ang^2)
       XXX     -13.3422    XXY       1.4386    XYY       2.3895
       YYY       0.1489    XXZ      -0.0000    XYZ      -0.0000
       YYZ      -0.0000    XZZ      -0.8249    YZZ       0.2220
       ZZZ      -0.0000
    Hexadecapole Moments (Debye-Ang^3)
      XXXX    -158.0477   XXXY      -8.3547   XXYY     -45.1309
      XYYY      -1.4845   YYYY     -47.7362   XXXZ      -0.0000
      XXYZ       0.0000   XYYZ       0.0000   YYYZ       0.0000
      XXZZ     -39.2866   XYZZ      -0.3026   YYZZ     -11.7564
      XZZZ       0.0000   YZZZ       0.0000   ZZZZ     -25.6763
 -----------------------------------------------------------------
 DrvMan completing analytic gradient of the correlated energy
 Correlated dipole moment
            1
    1  -0.7821080
    2   0.1606775
    3  -0.0000000
 Energy read as -569.435415701
 Full Analytical Gradient: (in a.u., or Hartree/Bohr)
             1             2             3             4
    1   -0.00011583    0.00080576   -0.00058335   -0.00010658
    2    0.00008886    0.00044509   -0.00044935   -0.00008459
    3   -0.00000001    0.00000003   -0.00000004    0.00000002
 Gradient time:  CPU 1.40 s  wall 1.43 s
 ----------------------------------------------------------------
             Standard Nuclear Orientation (Angstroms)
    I     Atom           X                Y                Z
 ----------------------------------------------------------------
    1      Cl      1.0195373131    -0.0701280822    -0.0000000000
    2      N      -0.6660429887     0.5403669583     0.0000000000
    3      N      -1.4693392413    -0.3816942237     0.0000000000
    4      H      -2.3914587128     0.0814682550    -0.0000000000
 ----------------------------------------------------------------
 Nuclear Repulsion Energy =    89.7344758496 hartrees
 There are       16 alpha and       16 beta electrons

                       Distance Matrix (Angstroms)
             Cl(  1)   N (  2)   N (  3)
   N (  2)  1.792731
   N (  3)  2.508302  1.222899
   H (  4)  3.414363  1.785398  1.031903

 Requested basis set is 6-311++G(d,p)
 There are 30 shells and 81 basis functions
 A cutoff of  1.0D-14 yielded    451 shell pairs
 There are      3383 function pairs (      3647 Cartesian)
 Smallest overlap matrix eigenvalue = 2.46E-04
 Guess MOs from SCF MO coefficient file

 -----------------------------------------------------------------------
  General SCF calculation program by
  Eric Jon Sundstrom, Paul Horn, Yuezhi Mao, Dmitri Zuev, Alec White,
  David Stuck, Shaama M.S., Shane Yost, Joonho Lee, David Small,
  Daniel Levine, Susi Lehtola, Hugh Burton, Evgeny Epifanovsky
 -----------------------------------------------------------------------
 Hartree-Fock
 using 6 threads for integral computing
 -------------------------------------------------------
 OpenMP Integral computing Module                
 Release: version 2.0, May 2017, Q-Chem Inc. Pleasanton 
 -------------------------------------------------------
 A restricted SCF calculation will be
 performed using DIIS
 SCF converges when DIIS error is below 1.0e-08
 ---------------------------------------
  Cycle       Energy         DIIS error
 ---------------------------------------
    1    -568.9234631222      6.17e-05  
    2    -568.9234666974      1.52e-05  
    3    -568.9234670406      6.97e-06  
    4    -568.9234670924      2.79e-06  
    5    -568.9234671044      9.72e-07  
    6    -568.9234671071      4.83e-07  
    7    -568.9234671076      1.19e-07  
    8    -568.9234671077      3.27e-08  
    9    -568.9234671077      8.71e-09  Convergence criterion met
 ---------------------------------------
 SCF time:   CPU 2.43s  wall 1.00s 
 SCF   energy in the final basis set =     -568.9234671077
 Total energy in the final basis set =     -568.9234671077


 ------------------------------------------------------------------------------

   CCMAN2: suite of methods based on coupled cluster
           and equation of motion theories.

   Components:
   * libvmm-1.3-trunk
     by Evgeny Epifanovsky, Ilya Kaliman.
   * libtensor-2.5-trunk
     by Evgeny Epifanovsky, Michael Wormit, Dmitry Zuev, Sam Manzer, 
        Ilya Kaliman.
   * libcc-2.5-trunk
     by Evgeny Epifanovsky, Arik Landau, Tomasz Kus, Kirill Khistyaev, 
        Dmitry Zuev, Prashant Manohar, Xintian Feng, Anna Krylov, 
        Matthew Goldey, Alec White, Thomas Jagau, Kaushik Nanda, 
        Anastasia Gunina, Alexander Kunitsa, Joonho Lee.

   CCMAN original authors:
   Anna I. Krylov, C. David Sherrill, Steven R. Gwaltney,
   Edward F. C. Byrd (2000)
   Sergey V. Levchenko, Lyudmila V. Slipchenko, Tao Wang,
   Ana-Maria C. Cristian (2003)
   Piotr A. Pieniazek, C. Melania Oana, Evgeny Epifanovsky (2007)
   Prashant Manohar (2009)

 ------------------------------------------------------------------------------


 Allocating and initializing 63808MB of RAM...
 Calculation will run on 6 cores.


 Alpha MOs, Restricted
 -- Occupied --                  
-104.86  -15.73  -15.68  -10.58   -8.05   -8.05   -8.05   -1.43
  1 A     2 A     3 A     4 A     5 A     6 A     7 A     8 A                  
 -1.125  -0.899  -0.723  -0.654  -0.602  -0.471  -0.457  -0.436
  9 A    10 A    11 A    12 A    13 A    14 A    15 A    16 A                  
 -- Virtual --                   
  0.041   0.074   0.089   0.111   0.132   0.134   0.168   0.178
 17 A    18 A    19 A    20 A    21 A    22 A    23 A    24 A                  
  0.191   0.218   0.235   0.248   0.256   0.275   0.314   0.356
 25 A    26 A    27 A    28 A    29 A    30 A    31 A    32 A                  
  0.567   0.585   0.598   0.614   0.697   0.832   0.915   0.921
 33 A    34 A    35 A    36 A    37 A    38 A    39 A    40 A                  
  0.982   0.985   1.068   1.091   1.138   1.169   1.196   1.239
 41 A    42 A    43 A    44 A    45 A    46 A    47 A    48 A                  
  1.305   1.389   1.469   1.469   1.664   1.914   2.088   2.174
 49 A    50 A    51 A    52 A    53 A    54 A    55 A    56 A                  
  2.265   2.376   2.580   2.615   2.661   2.692   2.831   2.913
 57 A    58 A    59 A    60 A    61 A    62 A    63 A    64 A                  
  3.039   3.137   3.304   3.460   4.119   4.303   4.358   4.436
 65 A    66 A    67 A    68 A    69 A    70 A    71 A    72 A                  
  4.847   5.396  10.317  26.635  26.669  27.090  36.631  37.080
 73 A    74 A    75 A    76 A    77 A    78 A    79 A    80 A                  
219.158
 81 A                                                                          

 Beta MOs, Restricted
 -- Occupied --                  
-104.86  -15.73  -15.68  -10.58   -8.05   -8.05   -8.05   -1.43
  1 A     2 A     3 A     4 A     5 A     6 A     7 A     8 A                  
 -1.125  -0.899  -0.723  -0.654  -0.602  -0.471  -0.457  -0.436
  9 A    10 A    11 A    12 A    13 A    14 A    15 A    16 A                  
 -- Virtual --                   
  0.041   0.074   0.089   0.111   0.132   0.134   0.168   0.178
 17 A    18 A    19 A    20 A    21 A    22 A    23 A    24 A                  
  0.191   0.218   0.235   0.248   0.256   0.275   0.314   0.356
 25 A    26 A    27 A    28 A    29 A    30 A    31 A    32 A                  
  0.567   0.585   0.598   0.614   0.697   0.832   0.915   0.921
 33 A    34 A    35 A    36 A    37 A    38 A    39 A    40 A                  
  0.982   0.985   1.068   1.091   1.138   1.169   1.196   1.239
 41 A    42 A    43 A    44 A    45 A    46 A    47 A    48 A                  
  1.305   1.389   1.469   1.469   1.664   1.914   2.088   2.174
 49 A    50 A    51 A    52 A    53 A    54 A    55 A    56 A                  
  2.265   2.376   2.580   2.615   2.661   2.692   2.831   2.913
 57 A    58 A    59 A    60 A    61 A    62 A    63 A    64 A                  
  3.039   3.137   3.304   3.460   4.119   4.303   4.358   4.436
 65 A    66 A    67 A    68 A    69 A    70 A    71 A    72 A                  
  4.847   5.396  10.317  26.635  26.669  27.090  36.631  37.080
 73 A    74 A    75 A    76 A    77 A    78 A    79 A    80 A                  
219.158
 81 A                                                                          

 Occupation and symmetry of molecular orbitals

 Point group: C1 (1 irreducible representation).

                           A     All 
 -------------------------------------
 All molecular orbitals:
  - Alpha                  81    81  
  - Beta                   81    81  
 -------------------------------------
 Alpha orbitals:
  - Frozen occupied        7     7   
  - Active occupied        9     9   
  - Active virtual         65    65  
  - Frozen virtual         0     0   
 -------------------------------------
 Beta orbitals:
  - Frozen occupied        7     7   
  - Active occupied        9     9   
  - Active virtual         65    65  
  - Frozen virtual         0     0   
 -------------------------------------

 Import integrals:   CPU 0.00 s  wall 0.00 s

 Import integrals:   CPU 6.55 s  wall 2.43 s

 MP2 amplitudes:   CPU 0.06 s  wall 0.05 s

Running a double precision version
           CCSD T amplitudes will be solved using DIIS.

           Start     Size      MaxIter   EConv     TConv     
           3         7         100       1.00e-07  1.00e-05  
 ------------------------------------------------------------------------------
           Energy (a.u.)   Ediff      Tdiff       Comment
 ------------------------------------------------------------------------------
          -569.41552755                           
     1    -569.41488970   6.38e-04   6.74e-01     
     2    -569.43242554   1.75e-02   8.86e-02     
     3    -569.43265283   2.27e-04   3.66e-02     
     4    -569.43464489   1.99e-03   1.13e-02     Switched to DIIS steps.
     5    -569.43535351   7.09e-04   1.00e-02     
     6    -569.43539890   4.54e-05   1.88e-03     
     7    -569.43540719   8.29e-06   1.10e-03     
     8    -569.43541303   5.84e-06   4.80e-04     
     9    -569.43541565   2.62e-06   2.61e-04     
    10    -569.43541586   2.09e-07   6.61e-05     
    11    -569.43541566   2.07e-07   2.86e-05     
    12    -569.43541567   1.47e-08   7.83e-06     
 ------------------------------------------------------------------------------
          -569.43541567                           CCSD T converged.

End of double precision
 SCF energy                 = -568.92346711
 MP2 energy                 = -569.41552755
 CCSD correlation energy     =   -0.51194856
 CCSD total energy           = -569.43541567

 CCSD  T1^2 = 0.0093  T2^2 = 0.1966  Leading amplitudes:

 Amplitude    Orbitals with energies
 -0.0273       15 (A) A                  ->    18 (A) A                   
              -0.4573                          0.0741                     
 -0.0273       15 (A) B                  ->    18 (A) B                   
              -0.4573                          0.0741                     
  0.0169       13 (A) A                  ->    39 (A) A                   
              -0.6024                          0.9149                     
  0.0169       13 (A) B                  ->    39 (A) B                   
              -0.6024                          0.9149                     

 Amplitude    Orbitals with energies
 -0.0893       13 (A) A      13 (A) B    ->    18 (A) A      18 (A) B     
              -0.6024       -0.6024            0.0741        0.0741       
  0.0893       13 (A) A      13 (A) B    ->    18 (A) B      18 (A) A     
              -0.6024       -0.6024            0.0741        0.0741       
  0.0893       13 (A) B      13 (A) A    ->    18 (A) A      18 (A) B     
              -0.6024       -0.6024            0.0741        0.0741       
 -0.0893       13 (A) B      13 (A) A    ->    18 (A) B      18 (A) A     
              -0.6024       -0.6024            0.0741        0.0741       

 Computing CCSD intemediates for later calculations in double precision
 Finished.

Running a double precision version
           CCSD Lambda amplitudes will be solved using DIIS.
           Start     Size      MaxIter   EConv     LConv     
           3         7         100       1.00e-07  1.00e-05  
 ------------------------------------------------------------------------------
            Enorm      Ldiff       Comment
 ------------------------------------------------------------------------------
     1     4.25e-02   3.36e-02     
     2     9.80e-03   3.60e-03     
     3     4.08e-03   1.63e-03     
     4     2.52e-03   8.72e-04     Switched to DIIS steps.
     5     1.04e-03   5.08e-04     
     6     5.27e-04   1.91e-04     
     7     1.98e-04   5.02e-05     
     8     6.69e-05   3.86e-06     
     9     1.85e-05   5.07e-06     
    10     6.96e-06   1.12e-06     
    11     2.67e-06   2.16e-07     
    12     1.25e-06   5.59e-08     
    13     5.83e-07   7.13e-08     
    14     2.56e-07   7.86e-09     
    15     1.39e-07   1.62e-08     
    16     5.68e-08   3.60e-09     
 ------------------------------------------------------------------------------
                                   CCSD Lambda converged.

 Computing density matrices in double precision...
           Orbital response amplitudes will be solved using DIIS.
           Start     Size      MaxIter   EConv     LConv     
           3         7         100       1.00e-06  1.00e-06  
 ------------------------------------------------------------------------------
            Enorm      Ldiff       Comment
 ------------------------------------------------------------------------------
     1     6.70e-02   3.68e-03     
     2     5.94e-02   2.95e-03     
     3     7.76e-02   1.86e-02     
     4     1.16e-02   3.17e-02     Switched to DIIS steps.
     5     1.68e-03   1.37e-03     
     6     7.15e-04   7.77e-05     
     7     2.24e-04   5.89e-05     
     8     5.08e-05   2.79e-05     
     9     1.14e-05   5.91e-06     
    10     4.15e-06   7.98e-07     
    11     1.07e-06   3.30e-08     
    12     2.76e-07   1.19e-07     
 ------------------------------------------------------------------------------
                                   Orbital response converged.

 Computing density matrices... Done.
 CCSD calculation:   CPU 116.23 s  wall 23.07 s

 Transferring MO TPDM to AO TPDM
 Transferring g2_o1o1o1o1
 Transferring g2_o1o1o1v1
 Transferring g2_o1o1v1v1
 Transferring g2_o1v1o1v1
 Transferring g2_o1v1v1v1
 Transferring g2_v1v1v1v1
 Adding separable TPDM
 Computing TPDM gradient
 --------------------------------------------------------
 2e gradient
  Atom          X               Y               Z
 --------------------------------------------------------
    1        -14.603451        2.851403        0.000000  
    2          0.993700      -13.287804        0.000000  
    3         10.222880       11.529114        0.000000  
    4          3.386871       -1.092714       -0.000000  
 --------------------------------------------------------
 --------------------------------------------------------
 Final gradient
  Atom          X               Y               Z
 --------------------------------------------------------
    1        -14.603451        2.851403        0.000000  
    2          0.993700      -13.287804        0.000000  
    3         10.222880       11.529114        0.000000  
    4          3.386871       -1.092714       -0.000000  
 --------------------------------------------------------
 Analytic gradient from two-electron contribution:   CPU 52.51 s  wall 13.32 s

 Total ccman2 time:   CPU 180.98 s  wall 40.79 s


 --------------------------------------------------------------

                    Orbital Energies (a.u.)
 --------------------------------------------------------------

 Alpha MOs
 -- Occupied --
******* -15.732 -15.676 -10.584  -8.052  -8.048  -8.048  -1.434
 -1.125  -0.899  -0.723  -0.654  -0.602  -0.471  -0.457  -0.436
 -- Virtual --
  0.041   0.074   0.089   0.111   0.132   0.134   0.168   0.178
  0.191   0.218   0.235   0.248   0.256   0.275   0.314   0.356
  0.567   0.585   0.598   0.614   0.697   0.832   0.915   0.921
  0.982   0.985   1.068   1.091   1.138   1.169   1.196   1.239
  1.305   1.389   1.469   1.469   1.664   1.914   2.088   2.174
  2.265   2.376   2.580   2.615   2.661   2.692   2.831   2.913
  3.039   3.137   3.304   3.460   4.119   4.303   4.358   4.436
  4.847   5.396  10.317  26.635  26.669  27.090  36.631  37.080
219.158
 --------------------------------------------------------------

          Ground-State Mulliken Net Atomic Charges

     Atom                 Charge (a.u.)
  ----------------------------------------
      1 Cl                   -0.080370
      2 N                     0.084582
      3 N                    -0.248440
      4 H                     0.244227
  ----------------------------------------
  Sum of atomic charges =    -0.000000

 -----------------------------------------------------------------
                    Cartesian Multipole Moments
 -----------------------------------------------------------------
    Charge (ESU x 10^10)
                -0.0000
    Dipole Moment (Debye)
         X      -2.0024      Y       0.4085      Z      -0.0000
       Tot       2.0437
    Quadrupole Moments (Debye-Ang)
        XX     -18.3963     XY      -1.5488     YY     -27.0389
        XZ       0.0000     YZ       0.0000     ZZ     -24.2898
    Octopole Moments (Debye-Ang^2)
       XXX     -13.3587    XXY       1.4372    XYY       2.3863
       YYY       0.1480    XXZ      -0.0000    XYZ      -0.0000
       YYZ      -0.0000    XZZ      -0.8275    YZZ       0.2219
       ZZZ      -0.0000
    Hexadecapole Moments (Debye-Ang^3)
      XXXX    -158.1341   XXXY      -8.3355   XXYY     -45.1389
      XYYY      -1.4599   YYYY     -47.7191   XXXZ      -0.0000
      XXYZ       0.0000   XYYZ       0.0000   YYYZ       0.0000
      XXZZ     -39.2981   XYZZ      -0.2959   YYZZ     -11.7545
      XZZZ       0.0000   YZZZ       0.0000   ZZZZ     -25.6791
 -----------------------------------------------------------------
 DrvMan completing analytic gradient of the correlated energy
 Correlated dipole moment
            1
    1  -0.7878148
    2   0.1607267
    3  -0.0000000
 Energy read as -569.435415671
 Full Analytical Gradient: (in a.u., or Hartree/Bohr)
             1             2             3             4
    1    0.00005258   -0.00082349    0.00067984    0.00009107
    2   -0.00008809   -0.00048446    0.00047255    0.00010000
    3   -0.00000000    0.00000000   -0.00000000    0.00000000
 Gradient time:  CPU 1.44 s  wall 1.41 s
 ----------------------------------------------------------------
             Standard Nuclear Orientation (Angstroms)
    I     Atom           X                Y                Z
 ----------------------------------------------------------------
    1      Cl      1.0195373131    -0.0701280822    -0.0000000000
    2      N      -0.6650429887     0.5413669583     0.0000000000
    3      N      -1.4693392413    -0.3816942237     0.0000000000
    4      H      -2.3914587128     0.0814682550    -0.0000000000
 ----------------------------------------------------------------
 Nuclear Repulsion Energy =    89.7203655308 hartrees
 There are       16 alpha and       16 beta electrons

                       Distance Matrix (Angstroms)
             Cl(  1)   N (  2)   N (  3)
   N (  2)  1.792132
   N (  3)  2.508302  1.224310
   H (  4)  3.414363  1.786622  1.031903

 Requested basis set is 6-311++G(d,p)
 There are 30 shells and 81 basis functions
 A cutoff of  1.0D-14 yielded    451 shell pairs
 There are      3383 function pairs (      3647 Cartesian)
 Smallest overlap matrix eigenvalue = 2.47E-04
 Guess MOs from SCF MO coefficient file

 -----------------------------------------------------------------------
  General SCF calculation program by
  Eric Jon Sundstrom, Paul Horn, Yuezhi Mao, Dmitri Zuev, Alec White,
  David Stuck, Shaama M.S., Shane Yost, Joonho Lee, David Small,
  Daniel Levine, Susi Lehtola, Hugh Burton, Evgeny Epifanovsky
 -----------------------------------------------------------------------
 Hartree-Fock
 using 6 threads for integral computing
 -------------------------------------------------------
 OpenMP Integral computing Module                
 Release: version 2.0, May 2017, Q-Chem Inc. Pleasanton 
 -------------------------------------------------------
 A restricted SCF calculation will be
 performed using DIIS
 SCF converges when DIIS error is below 1.0e-08
 ---------------------------------------
  Cycle       Energy         DIIS error
 ---------------------------------------
    1    -568.9233199046      4.89e-05  
    2    -568.9233218093      1.21e-05  
    3    -568.9233220046      5.60e-06  
    4    -568.9233220425      1.53e-06  
    5    -568.9233220496      6.76e-07  
    6    -568.9233220511      2.31e-07  
    7    -568.9233220513      8.54e-08  
    8    -568.9233220513      3.60e-08  
    9    -568.9233220513      7.25e-09  Convergence criterion met
 ---------------------------------------
 SCF time:   CPU 2.47s  wall 1.00s 
 SCF   energy in the final basis set =     -568.9233220513
 Total energy in the final basis set =     -568.9233220513


 ------------------------------------------------------------------------------

   CCMAN2: suite of methods based on coupled cluster
           and equation of motion theories.

   Components:
   * libvmm-1.3-trunk
     by Evgeny Epifanovsky, Ilya Kaliman.
   * libtensor-2.5-trunk
     by Evgeny Epifanovsky, Michael Wormit, Dmitry Zuev, Sam Manzer, 
        Ilya Kaliman.
   * libcc-2.5-trunk
     by Evgeny Epifanovsky, Arik Landau, Tomasz Kus, Kirill Khistyaev, 
        Dmitry Zuev, Prashant Manohar, Xintian Feng, Anna Krylov, 
        Matthew Goldey, Alec White, Thomas Jagau, Kaushik Nanda, 
        Anastasia Gunina, Alexander Kunitsa, Joonho Lee.

   CCMAN original authors:
   Anna I. Krylov, C. David Sherrill, Steven R. Gwaltney,
   Edward F. C. Byrd (2000)
   Sergey V. Levchenko, Lyudmila V. Slipchenko, Tao Wang,
   Ana-Maria C. Cristian (2003)
   Piotr A. Pieniazek, C. Melania Oana, Evgeny Epifanovsky (2007)
   Prashant Manohar (2009)

 ------------------------------------------------------------------------------


 Allocating and initializing 63808MB of RAM...
 Calculation will run on 6 cores.


 Alpha MOs, Restricted
 -- Occupied --                  
-104.86  -15.73  -15.68  -10.58   -8.05   -8.05   -8.05   -1.43
  1 A     2 A     3 A     4 A     5 A     6 A     7 A     8 A                  
 -1.125  -0.899  -0.723  -0.654  -0.602  -0.471  -0.457  -0.436
  9 A    10 A    11 A    12 A    13 A    14 A    15 A    16 A                  
 -- Virtual --                   
  0.042   0.074   0.089   0.111   0.132   0.134   0.168   0.178
 17 A    18 A    19 A    20 A    21 A    22 A    23 A    24 A                  
  0.191   0.218   0.235   0.248   0.256   0.275   0.314   0.356
 25 A    26 A    27 A    28 A    29 A    30 A    31 A    32 A                  
  0.566   0.585   0.598   0.614   0.697   0.832   0.915   0.921
 33 A    34 A    35 A    36 A    37 A    38 A    39 A    40 A                  
  0.982   0.985   1.068   1.091   1.138   1.168   1.195   1.239
 41 A    42 A    43 A    44 A    45 A    46 A    47 A    48 A                  
  1.305   1.389   1.468   1.469   1.664   1.913   2.088   2.174
 49 A    50 A    51 A    52 A    53 A    54 A    55 A    56 A                  
  2.265   2.376   2.580   2.615   2.660   2.692   2.831   2.913
 57 A    58 A    59 A    60 A    61 A    62 A    63 A    64 A                  
  3.037   3.136   3.302   3.459   4.119   4.303   4.358   4.433
 65 A    66 A    67 A    68 A    69 A    70 A    71 A    72 A                  
  4.846   5.397  10.317  26.635  26.669  27.090  36.631  37.075
 73 A    74 A    75 A    76 A    77 A    78 A    79 A    80 A                  
219.158
 81 A                                                                          

 Beta MOs, Restricted
 -- Occupied --                  
-104.86  -15.73  -15.68  -10.58   -8.05   -8.05   -8.05   -1.43
  1 A     2 A     3 A     4 A     5 A     6 A     7 A     8 A                  
 -1.125  -0.899  -0.723  -0.654  -0.602  -0.471  -0.457  -0.436
  9 A    10 A    11 A    12 A    13 A    14 A    15 A    16 A                  
 -- Virtual --                   
  0.042   0.074   0.089   0.111   0.132   0.134   0.168   0.178
 17 A    18 A    19 A    20 A    21 A    22 A    23 A    24 A                  
  0.191   0.218   0.235   0.248   0.256   0.275   0.314   0.356
 25 A    26 A    27 A    28 A    29 A    30 A    31 A    32 A                  
  0.566   0.585   0.598   0.614   0.697   0.832   0.915   0.921
 33 A    34 A    35 A    36 A    37 A    38 A    39 A    40 A                  
  0.982   0.985   1.068   1.091   1.138   1.168   1.195   1.239
 41 A    42 A    43 A    44 A    45 A    46 A    47 A    48 A                  
  1.305   1.389   1.468   1.469   1.664   1.913   2.088   2.174
 49 A    50 A    51 A    52 A    53 A    54 A    55 A    56 A                  
  2.265   2.376   2.580   2.615   2.660   2.692   2.831   2.913
 57 A    58 A    59 A    60 A    61 A    62 A    63 A    64 A                  
  3.037   3.136   3.302   3.459   4.119   4.303   4.358   4.433
 65 A    66 A    67 A    68 A    69 A    70 A    71 A    72 A                  
  4.846   5.397  10.317  26.635  26.669  27.090  36.631  37.075
 73 A    74 A    75 A    76 A    77 A    78 A    79 A    80 A                  
219.158
 81 A                                                                          

 Occupation and symmetry of molecular orbitals

 Point group: C1 (1 irreducible representation).

                           A     All 
 -------------------------------------
 All molecular orbitals:
  - Alpha                  81    81  
  - Beta                   81    81  
 -------------------------------------
 Alpha orbitals:
  - Frozen occupied        7     7   
  - Active occupied        9     9   
  - Active virtual         65    65  
  - Frozen virtual         0     0   
 -------------------------------------
 Beta orbitals:
  - Frozen occupied        7     7   
  - Active occupied        9     9   
  - Active virtual         65    65  
  - Frozen virtual         0     0   
 -------------------------------------

 Import integrals:   CPU 0.00 s  wall 0.00 s

 Import integrals:   CPU 7.55 s  wall 3.04 s

 MP2 amplitudes:   CPU 0.04 s  wall 0.04 s

Running a double precision version
           CCSD T amplitudes will be solved using DIIS.

           Start     Size      MaxIter   EConv     TConv     
           3         7         100       1.00e-07  1.00e-05  
 ------------------------------------------------------------------------------
           Energy (a.u.)   Ediff      Tdiff       Comment
 ------------------------------------------------------------------------------
          -569.41555765                           
     1    -569.41485180   7.06e-04   6.74e-01     
     2    -569.43242654   1.76e-02   8.87e-02     
     3    -569.43264565   2.19e-04   3.67e-02     
     4    -569.43464284   2.00e-03   1.13e-02     Switched to DIIS steps.
     5    -569.43535326   7.10e-04   1.01e-02     
     6    -569.43539878   4.55e-05   1.88e-03     
     7    -569.43540704   8.26e-06   1.10e-03     
     8    -569.43541288   5.84e-06   4.79e-04     
     9    -569.43541551   2.63e-06   2.62e-04     
    10    -569.43541572   2.12e-07   6.63e-05     
    11    -569.43541551   2.06e-07   2.87e-05     
    12    -569.43541553   1.55e-08   7.84e-06     
 ------------------------------------------------------------------------------
          -569.43541553                           CCSD T converged.

End of double precision
 SCF energy                 = -568.92332205
 MP2 energy                 = -569.41555765
 CCSD correlation energy     =   -0.51209348
 CCSD total energy           = -569.43541553

 CCSD  T1^2 = 0.0093  T2^2 = 0.1968  Leading amplitudes:

 Amplitude    Orbitals with energies
 -0.0274       15 (A) A                  ->    18 (A) A                   
              -0.4573                          0.0737                     
 -0.0274       15 (A) B                  ->    18 (A) B                   
              -0.4573                          0.0737                     
  0.0169       13 (A) A                  ->    39 (A) A                   
              -0.6020                          0.9151                     
  0.0169       13 (A) B                  ->    39 (A) B                   
              -0.6020                          0.9151                     

 Amplitude    Orbitals with energies
 -0.0895       13 (A) A      13 (A) B    ->    18 (A) A      18 (A) B     
              -0.6020       -0.6020            0.0737        0.0737       
  0.0895       13 (A) A      13 (A) B    ->    18 (A) B      18 (A) A     
              -0.6020       -0.6020            0.0737        0.0737       
  0.0895       13 (A) B      13 (A) A    ->    18 (A) A      18 (A) B     
              -0.6020       -0.6020            0.0737        0.0737       
 -0.0895       13 (A) B      13 (A) A    ->    18 (A) B      18 (A) A     
              -0.6020       -0.6020            0.0737        0.0737       

 Computing CCSD intemediates for later calculations in double precision
 Finished.

Running a double precision version
           CCSD Lambda amplitudes will be solved using DIIS.
           Start     Size      MaxIter   EConv     LConv     
           3         7         100       1.00e-07  1.00e-05  
 ------------------------------------------------------------------------------
            Enorm      Ldiff       Comment
 ------------------------------------------------------------------------------
     1     4.26e-02   3.36e-02     
     2     9.80e-03   3.60e-03     
     3     4.08e-03   1.63e-03     
     4     2.52e-03   8.73e-04     Switched to DIIS steps.
     5     1.04e-03   5.08e-04     
     6     5.27e-04   1.92e-04     
     7     1.99e-04   5.04e-05     
     8     6.71e-05   3.85e-06     
     9     1.86e-05   5.11e-06     
    10     6.97e-06   1.13e-06     
    11     2.67e-06   2.19e-07     
    12     1.25e-06   5.73e-08     
    13     5.82e-07   7.17e-08     
    14     2.56e-07   8.05e-09     
    15     1.39e-07   1.62e-08     
    16     5.67e-08   3.60e-09     
 ------------------------------------------------------------------------------
                                   CCSD Lambda converged.

 Computing density matrices in double precision...
           Orbital response amplitudes will be solved using DIIS.
           Start     Size      MaxIter   EConv     LConv     
           3         7         100       1.00e-06  1.00e-06  
 ------------------------------------------------------------------------------
            Enorm      Ldiff       Comment
 ------------------------------------------------------------------------------
     1     6.71e-02   3.67e-03     
     2     5.95e-02   2.96e-03     
     3     7.77e-02   1.86e-02     
     4     1.17e-02   3.18e-02     Switched to DIIS steps.
     5     1.69e-03   1.40e-03     
     6     7.14e-04   7.94e-05     
     7     2.25e-04   5.82e-05     
     8     5.10e-05   2.79e-05     
     9     1.15e-05   5.90e-06     
    10     4.18e-06   7.98e-07     
    11     1.08e-06   2.80e-08     
    12     2.78e-07   1.19e-07     
 ------------------------------------------------------------------------------
                                   Orbital response converged.

 Computing density matrices... Done.
 CCSD calculation:   CPU 116.13 s  wall 23.08 s

 Transferring MO TPDM to AO TPDM
 Transferring g2_o1o1o1o1
 Transferring g2_o1o1o1v1
 Transferring g2_o1o1v1v1
 Transferring g2_o1v1o1v1
 Transferring g2_o1v1v1v1
 Transferring g2_v1v1v1v1
 Adding separable TPDM
 Computing TPDM gradient
 --------------------------------------------------------
 2e gradient
  Atom          X               Y               Z
 --------------------------------------------------------
    1        -14.609641        2.862635        0.000000  
    2          1.010980      -13.282695        0.000000  
    3         10.212146       11.510564        0.000000  
    4          3.386516       -1.090504       -0.000000  
 --------------------------------------------------------
 --------------------------------------------------------
 Final gradient
  Atom          X               Y               Z
 --------------------------------------------------------
    1        -14.609641        2.862635        0.000000  
    2          1.010980      -13.282695        0.000000  
    3         10.212146       11.510564        0.000000  
    4          3.386516       -1.090504       -0.000000  
 --------------------------------------------------------
 Analytic gradient from two-electron contribution:   CPU 54.90 s  wall 14.34 s

 Total ccman2 time:   CPU 183.61 s  wall 42.23 s


 --------------------------------------------------------------

                    Orbital Energies (a.u.)
 --------------------------------------------------------------

 Alpha MOs
 -- Occupied --
******* -15.732 -15.676 -10.584  -8.052  -8.049  -8.049  -1.433
 -1.125  -0.899  -0.723  -0.654  -0.602  -0.471  -0.457  -0.436
 -- Virtual --
  0.042   0.074   0.089   0.111   0.132   0.134   0.168   0.178
  0.191   0.218   0.235   0.248   0.256   0.275   0.314   0.356
  0.566   0.585   0.598   0.614   0.697   0.832   0.915   0.921
  0.982   0.985   1.068   1.091   1.138   1.168   1.195   1.239
  1.305   1.389   1.468   1.469   1.664   1.913   2.088   2.174
  2.265   2.376   2.580   2.615   2.660   2.692   2.831   2.913
  3.037   3.136   3.302   3.459   4.119   4.303   4.358   4.433
  4.846   5.397  10.317  26.635  26.669  27.090  36.631  37.075
219.158
 --------------------------------------------------------------

          Ground-State Mulliken Net Atomic Charges

     Atom                 Charge (a.u.)
  ----------------------------------------
      1 Cl                   -0.079739
      2 N                     0.084184
      3 N                    -0.248533
      4 H                     0.244088
  ----------------------------------------
  Sum of atomic charges =     0.000000

 -----------------------------------------------------------------
                    Cartesian Multipole Moments
 -----------------------------------------------------------------
    Charge (ESU x 10^10)
                 0.0000
    Dipole Moment (Debye)
         X      -1.9943      Y       0.4084      Z      -0.0000
       Tot       2.0357
    Quadrupole Moments (Debye-Ang)
        XX     -18.3995     XY      -1.5501     YY     -27.0412
        XZ       0.0000     YZ       0.0000     ZZ     -24.2915
    Octopole Moments (Debye-Ang^2)
       XXX     -13.3437    XXY       1.4261    XYY       2.3898
       YYY       0.1280    XXZ      -0.0000    XYZ      -0.0000
       YYZ      -0.0000    XZZ      -0.8241    YZZ       0.2162
       ZZZ      -0.0000
    Hexadecapole Moments (Debye-Ang^3)
      XXXX    -158.1160   XXXY      -8.3358   XXYY     -45.1372
      XYYY      -1.4593   YYYY     -47.7627   XXXZ      -0.0000
      XXYZ       0.0000   XYYZ       0.0000   YYYZ       0.0000
      XXZZ     -39.2957   XYZZ      -0.2958   YYZZ     -11.7612
      XZZZ       0.0000   YZZZ       0.0000   ZZZZ     -25.6808
 -----------------------------------------------------------------
 DrvMan completing analytic gradient of the correlated energy
 Correlated dipole moment
            1
    1  -0.7846186
    2   0.1606637
    3  -0.0000000
 Energy read as -569.435415530
 Full Analytical Gradient: (in a.u., or Hartree/Bohr)
             1             2             3             4
    1    0.00008079    0.00045439   -0.00054532    0.00001015
    2   -0.00013574    0.00099482   -0.00087313    0.00001405
    3   -0.00000000    0.00000000   -0.00000000    0.00000000
 Gradient time:  CPU 1.37 s  wall 1.39 s
 ----------------------------------------------------------------
             Standard Nuclear Orientation (Angstroms)
    I     Atom           X                Y                Z
 ----------------------------------------------------------------
    1      Cl      1.0195373131    -0.0701280822    -0.0000000000
    2      N      -0.6650429887     0.5393669583     0.0000000000
    3      N      -1.4693392413    -0.3816942237     0.0000000000
    4      H      -2.3914587128     0.0814682550    -0.0000000000
 ----------------------------------------------------------------
 Nuclear Repulsion Energy =    89.7604323212 hartrees
 There are       16 alpha and       16 beta electrons

                       Distance Matrix (Angstroms)
             Cl(  1)   N (  2)   N (  3)
   N (  2)  1.791451
   N (  3)  2.508302  1.222803
   H (  4)  3.414363  1.786108  1.031903

 Requested basis set is 6-311++G(d,p)
 There are 30 shells and 81 basis functions
 A cutoff of  1.0D-14 yielded    451 shell pairs
 There are      3383 function pairs (      3647 Cartesian)
 Smallest overlap matrix eigenvalue = 2.45E-04
 Guess MOs from SCF MO coefficient file

 -----------------------------------------------------------------------
  General SCF calculation program by
  Eric Jon Sundstrom, Paul Horn, Yuezhi Mao, Dmitri Zuev, Alec White,
  David Stuck, Shaama M.S., Shane Yost, Joonho Lee, David Small,
  Daniel Levine, Susi Lehtola, Hugh Burton, Evgeny Epifanovsky
 -----------------------------------------------------------------------
 Hartree-Fock
 using 6 threads for integral computing
 -------------------------------------------------------
 OpenMP Integral computing Module                
 Release: version 2.0, May 2017, Q-Chem Inc. Pleasanton 
 -------------------------------------------------------
 A restricted SCF calculation will be
 performed using DIIS
 SCF converges when DIIS error is below 1.0e-08
 ---------------------------------------
  Cycle       Energy         DIIS error
 ---------------------------------------
    1    -568.9235183959      5.83e-05  
    2    -568.9235211848      1.60e-05  
    3    -568.9235214900      8.12e-06  
    4    -568.9235215612      2.38e-06  
    5    -568.9235215731      1.30e-06  
    6    -568.9235215764      4.62e-07  
    7    -568.9235215772      1.67e-07  
    8    -568.9235215773      3.83e-08  
    9    -568.9235215773      9.42e-09  Convergence criterion met
 ---------------------------------------
 SCF time:   CPU 2.48s  wall 1.00s 
 SCF   energy in the final basis set =     -568.9235215773
 Total energy in the final basis set =     -568.9235215773


 ------------------------------------------------------------------------------

   CCMAN2: suite of methods based on coupled cluster
           and equation of motion theories.

   Components:
   * libvmm-1.3-trunk
     by Evgeny Epifanovsky, Ilya Kaliman.
   * libtensor-2.5-trunk
     by Evgeny Epifanovsky, Michael Wormit, Dmitry Zuev, Sam Manzer, 
        Ilya Kaliman.
   * libcc-2.5-trunk
     by Evgeny Epifanovsky, Arik Landau, Tomasz Kus, Kirill Khistyaev, 
        Dmitry Zuev, Prashant Manohar, Xintian Feng, Anna Krylov, 
        Matthew Goldey, Alec White, Thomas Jagau, Kaushik Nanda, 
        Anastasia Gunina, Alexander Kunitsa, Joonho Lee.

   CCMAN original authors:
   Anna I. Krylov, C. David Sherrill, Steven R. Gwaltney,
   Edward F. C. Byrd (2000)
   Sergey V. Levchenko, Lyudmila V. Slipchenko, Tao Wang,
   Ana-Maria C. Cristian (2003)
   Piotr A. Pieniazek, C. Melania Oana, Evgeny Epifanovsky (2007)
   Prashant Manohar (2009)

 ------------------------------------------------------------------------------


 Allocating and initializing 63808MB of RAM...
 Calculation will run on 6 cores.


 Alpha MOs, Restricted
 -- Occupied --                  
-104.86  -15.73  -15.68  -10.58   -8.05   -8.05   -8.05   -1.43
  1 A     2 A     3 A     4 A     5 A     6 A     7 A     8 A                  
 -1.125  -0.898  -0.723  -0.655  -0.602  -0.471  -0.457  -0.436
  9 A    10 A    11 A    12 A    13 A    14 A    15 A    16 A                  
 -- Virtual --                   
  0.041   0.074   0.089   0.111   0.132   0.134   0.168   0.178
 17 A    18 A    19 A    20 A    21 A    22 A    23 A    24 A                  
  0.191   0.218   0.235   0.248   0.256   0.275   0.314   0.356
 25 A    26 A    27 A    28 A    29 A    30 A    31 A    32 A                  
  0.567   0.585   0.598   0.614   0.697   0.832   0.915   0.921
 33 A    34 A    35 A    36 A    37 A    38 A    39 A    40 A                  
  0.982   0.986   1.068   1.091   1.138   1.169   1.196   1.239
 41 A    42 A    43 A    44 A    45 A    46 A    47 A    48 A                  
  1.306   1.389   1.468   1.469   1.664   1.914   2.088   2.174
 49 A    50 A    51 A    52 A    53 A    54 A    55 A    56 A                  
  2.266   2.376   2.580   2.615   2.662   2.692   2.830   2.913
 57 A    58 A    59 A    60 A    61 A    62 A    63 A    64 A                  
  3.039   3.137   3.305   3.460   4.120   4.303   4.359   4.436
 65 A    66 A    67 A    68 A    69 A    70 A    71 A    72 A                  
  4.847   5.397  10.318  26.635  26.669  27.090  36.631  37.080
 73 A    74 A    75 A    76 A    77 A    78 A    79 A    80 A                  
219.159
 81 A                                                                          

 Beta MOs, Restricted
 -- Occupied --                  
-104.86  -15.73  -15.68  -10.58   -8.05   -8.05   -8.05   -1.43
  1 A     2 A     3 A     4 A     5 A     6 A     7 A     8 A                  
 -1.125  -0.898  -0.723  -0.655  -0.602  -0.471  -0.457  -0.436
  9 A    10 A    11 A    12 A    13 A    14 A    15 A    16 A                  
 -- Virtual --                   
  0.041   0.074   0.089   0.111   0.132   0.134   0.168   0.178
 17 A    18 A    19 A    20 A    21 A    22 A    23 A    24 A                  
  0.191   0.218   0.235   0.248   0.256   0.275   0.314   0.356
 25 A    26 A    27 A    28 A    29 A    30 A    31 A    32 A                  
  0.567   0.585   0.598   0.614   0.697   0.832   0.915   0.921
 33 A    34 A    35 A    36 A    37 A    38 A    39 A    40 A                  
  0.982   0.986   1.068   1.091   1.138   1.169   1.196   1.239
 41 A    42 A    43 A    44 A    45 A    46 A    47 A    48 A                  
  1.306   1.389   1.468   1.469   1.664   1.914   2.088   2.174
 49 A    50 A    51 A    52 A    53 A    54 A    55 A    56 A                  
  2.266   2.376   2.580   2.615   2.662   2.692   2.830   2.913
 57 A    58 A    59 A    60 A    61 A    62 A    63 A    64 A                  
  3.039   3.137   3.305   3.460   4.120   4.303   4.359   4.436
 65 A    66 A    67 A    68 A    69 A    70 A    71 A    72 A                  
  4.847   5.397  10.318  26.635  26.669  27.090  36.631  37.080
 73 A    74 A    75 A    76 A    77 A    78 A    79 A    80 A                  
219.159
 81 A                                                                          

 Occupation and symmetry of molecular orbitals

 Point group: C1 (1 irreducible representation).

                           A     All 
 -------------------------------------
 All molecular orbitals:
  - Alpha                  81    81  
  - Beta                   81    81  
 -------------------------------------
 Alpha orbitals:
  - Frozen occupied        7     7   
  - Active occupied        9     9   
  - Active virtual         65    65  
  - Frozen virtual         0     0   
 -------------------------------------
 Beta orbitals:
  - Frozen occupied        7     7   
  - Active occupied        9     9   
  - Active virtual         65    65  
  - Frozen virtual         0     0   
 -------------------------------------

 Import integrals:   CPU 0.00 s  wall 0.00 s

 Import integrals:   CPU 7.50 s  wall 2.49 s

 MP2 amplitudes:   CPU 0.06 s  wall 0.05 s

Running a double precision version
           CCSD T amplitudes will be solved using DIIS.

           Start     Size      MaxIter   EConv     TConv     
           3         7         100       1.00e-07  1.00e-05  
 ------------------------------------------------------------------------------
           Energy (a.u.)   Ediff      Tdiff       Comment
 ------------------------------------------------------------------------------
          -569.41552160                           
     1    -569.41490643   6.15e-04   6.74e-01     
     2    -569.43242550   1.75e-02   8.85e-02     
     3    -569.43265621   2.31e-04   3.66e-02     
     4    -569.43464569   1.99e-03   1.13e-02     Switched to DIIS steps.
     5    -569.43535338   7.08e-04   1.00e-02     
     6    -569.43539871   4.53e-05   1.87e-03     
     7    -569.43540699   8.27e-06   1.09e-03     
     8    -569.43541283   5.84e-06   4.80e-04     
     9    -569.43541544   2.61e-06   2.61e-04     
    10    -569.43541565   2.10e-07   6.59e-05     
    11    -569.43541544   2.07e-07   2.85e-05     
    12    -569.43541546   1.48e-08   7.79e-06     
 ------------------------------------------------------------------------------
          -569.43541546                           CCSD T converged.

End of double precision
 SCF energy                 = -568.92352158
 MP2 energy                 = -569.41552160
 CCSD correlation energy     =   -0.51189388
 CCSD total energy           = -569.43541546

 CCSD  T1^2 = 0.0093  T2^2 = 0.1965  Leading amplitudes:

 Amplitude    Orbitals with energies
 -0.0273       15 (A) A                  ->    18 (A) A                   
              -0.4574                          0.0742                     
 -0.0273       15 (A) B                  ->    18 (A) B                   
              -0.4574                          0.0742                     
  0.0169       13 (A) A                  ->    39 (A) A                   
              -0.6025                          0.9150                     
  0.0169       13 (A) B                  ->    39 (A) B                   
              -0.6025                          0.9150                     

 Amplitude    Orbitals with energies
 -0.0892       13 (A) A      13 (A) B    ->    18 (A) A      18 (A) B     
              -0.6025       -0.6025            0.0742        0.0742       
  0.0892       13 (A) A      13 (A) B    ->    18 (A) B      18 (A) A     
              -0.6025       -0.6025            0.0742        0.0742       
  0.0892       13 (A) B      13 (A) A    ->    18 (A) A      18 (A) B     
              -0.6025       -0.6025            0.0742        0.0742       
 -0.0892       13 (A) B      13 (A) A    ->    18 (A) B      18 (A) A     
              -0.6025       -0.6025            0.0742        0.0742       

 Computing CCSD intemediates for later calculations in double precision
 Finished.

Running a double precision version
           CCSD Lambda amplitudes will be solved using DIIS.
           Start     Size      MaxIter   EConv     LConv     
           3         7         100       1.00e-07  1.00e-05  
 ------------------------------------------------------------------------------
            Enorm      Ldiff       Comment
 ------------------------------------------------------------------------------
     1     4.25e-02   3.35e-02     
     2     9.78e-03   3.59e-03     
     3     4.07e-03   1.63e-03     
     4     2.52e-03   8.71e-04     Switched to DIIS steps.
     5     1.04e-03   5.07e-04     
     6     5.26e-04   1.91e-04     
     7     1.98e-04   5.00e-05     
     8     6.67e-05   3.86e-06     
     9     1.85e-05   5.05e-06     
    10     6.96e-06   1.11e-06     
    11     2.68e-06   2.14e-07     
    12     1.26e-06   5.56e-08     
    13     5.87e-07   7.09e-08     
    14     2.57e-07   7.66e-09     
    15     1.40e-07   1.61e-08     
    16     5.69e-08   3.56e-09     
 ------------------------------------------------------------------------------
                                   CCSD Lambda converged.

 Computing density matrices in double precision...
           Orbital response amplitudes will be solved using DIIS.
           Start     Size      MaxIter   EConv     LConv     
           3         7         100       1.00e-06  1.00e-06  
 ------------------------------------------------------------------------------
            Enorm      Ldiff       Comment
 ------------------------------------------------------------------------------
     1     6.69e-02   3.72e-03     
     2     5.92e-02   3.00e-03     
     3     7.72e-02   1.84e-02     
     4     1.16e-02   3.15e-02     Switched to DIIS steps.
     5     1.67e-03   1.37e-03     
     6     7.13e-04   7.86e-05     
     7     2.23e-04   5.84e-05     
     8     5.05e-05   2.79e-05     
     9     1.14e-05   5.89e-06     
    10     4.13e-06   7.95e-07     
    11     1.07e-06   3.28e-08     
    12     2.74e-07   1.18e-07     
 ------------------------------------------------------------------------------
                                   Orbital response converged.

 Computing density matrices... Done.
 CCSD calculation:   CPU 115.48 s  wall 22.92 s

 Transferring MO TPDM to AO TPDM
 Transferring g2_o1o1o1o1
 Transferring g2_o1o1o1v1
 Transferring g2_o1o1v1v1
 Transferring g2_o1v1o1v1
 Transferring g2_o1v1v1v1
 Transferring g2_v1v1v1v1
 Adding separable TPDM
 Computing TPDM gradient
 --------------------------------------------------------
 2e gradient
  Atom          X               Y               Z
 --------------------------------------------------------
    1        -14.616969        2.849652        0.000000  
    2          0.991447      -13.275475       -0.000000  
    3         10.237237       11.517013        0.000000  
    4          3.388285       -1.091190       -0.000000  
 --------------------------------------------------------
 --------------------------------------------------------
 Final gradient
  Atom          X               Y               Z
 --------------------------------------------------------
    1        -14.616969        2.849652        0.000000  
    2          0.991447      -13.275475       -0.000000  
    3         10.237237       11.517013        0.000000  
    4          3.388285       -1.091190       -0.000000  
 --------------------------------------------------------
 Analytic gradient from two-electron contribution:   CPU 48.59 s  wall 12.57 s

 Total ccman2 time:   CPU 177.45 s  wall 40.05 s


 --------------------------------------------------------------

                    Orbital Energies (a.u.)
 --------------------------------------------------------------

 Alpha MOs
 -- Occupied --
******* -15.732 -15.675 -10.584  -8.052  -8.049  -8.048  -1.434
 -1.125  -0.898  -0.723  -0.655  -0.602  -0.471  -0.457  -0.436
 -- Virtual --
  0.041   0.074   0.089   0.111   0.132   0.134   0.168   0.178
  0.191   0.218   0.235   0.248   0.256   0.275   0.314   0.356
  0.567   0.585   0.598   0.614   0.697   0.832   0.915   0.921
  0.982   0.986   1.068   1.091   1.138   1.169   1.196   1.239
  1.306   1.389   1.468   1.469   1.664   1.914   2.088   2.174
  2.266   2.376   2.580   2.615   2.662   2.692   2.830   2.913
  3.039   3.137   3.305   3.460   4.120   4.303   4.359   4.436
  4.847   5.397  10.318  26.635  26.669  27.090  36.631  37.080
219.159
 --------------------------------------------------------------

          Ground-State Mulliken Net Atomic Charges

     Atom                 Charge (a.u.)
  ----------------------------------------
      1 Cl                   -0.079753
      2 N                     0.084276
      3 N                    -0.248836
      4 H                     0.244313
  ----------------------------------------
  Sum of atomic charges =    -0.000000

 -----------------------------------------------------------------
                    Cartesian Multipole Moments
 -----------------------------------------------------------------
    Charge (ESU x 10^10)
                -0.0000
    Dipole Moment (Debye)
         X      -1.9960      Y       0.4086      Z      -0.0000
       Tot       2.0374
    Quadrupole Moments (Debye-Ang)
        XX     -18.3952     XY      -1.5488     YY     -27.0419
        XZ       0.0000     YZ       0.0000     ZZ     -24.2876
    Octopole Moments (Debye-Ang^2)
       XXX     -13.3571    XXY       1.4496    XYY       2.3860
       YYY       0.1689    XXZ      -0.0000    XYZ      -0.0000
       YYZ      -0.0000    XZZ      -0.8283    YZZ       0.2276
       ZZZ      -0.0000
    Hexadecapole Moments (Debye-Ang^3)
      XXXX    -158.0658   XXXY      -8.3544   XXYY     -45.1326
      XYYY      -1.4851   YYYY     -47.6927   XXXZ      -0.0000
      XXYZ       0.0000   XYYZ       0.0000   YYYZ       0.0000
      XXZZ     -39.2890   XYZZ      -0.3026   YYZZ     -11.7496
      XZZZ       0.0000   YZZZ       0.0000   ZZZZ     -25.6746
 -----------------------------------------------------------------
 DrvMan completing analytic gradient of the correlated energy
 Correlated dipole moment
            1
    1  -0.7853005
    2   0.1607408
    3  -0.0000000
 Energy read as -569.435415460
 Full Analytical Gradient: (in a.u., or Hartree/Bohr)
             1             2             3             4
    1   -0.00014328   -0.00047512    0.00064428   -0.00002588
    2    0.00013611   -0.00103413    0.00089668    0.00000134
    3   -0.00000000    0.00000000   -0.00000000    0.00000000
 Gradient time:  CPU 1.41 s  wall 1.43 s
 ----------------------------------------------------------------
             Standard Nuclear Orientation (Angstroms)
    I     Atom           X                Y                Z
 ----------------------------------------------------------------
    1      Cl      1.0195373131    -0.0701280822    -0.0000000000
    2      N      -0.6650429887     0.5403669583     0.0010000000
    3      N      -1.4693392413    -0.3816942237     0.0000000000
    4      H      -2.3914587128     0.0814682550    -0.0000000000
 ----------------------------------------------------------------
 Nuclear Repulsion Energy =    89.7403848971 hartrees
 There are       16 alpha and       16 beta electrons

                       Distance Matrix (Angstroms)
             Cl(  1)   N (  2)   N (  3)
   N (  2)  1.791791
   N (  3)  2.508302  1.223556
   H (  4)  3.414363  1.786365  1.031903

 Requested basis set is 6-311++G(d,p)
 There are 30 shells and 81 basis functions
 A cutoff of  1.0D-14 yielded    451 shell pairs
 There are      3383 function pairs (      3647 Cartesian)
 Smallest overlap matrix eigenvalue = 2.46E-04
 Guess MOs from SCF MO coefficient file

 -----------------------------------------------------------------------
  General SCF calculation program by
  Eric Jon Sundstrom, Paul Horn, Yuezhi Mao, Dmitri Zuev, Alec White,
  David Stuck, Shaama M.S., Shane Yost, Joonho Lee, David Small,
  Daniel Levine, Susi Lehtola, Hugh Burton, Evgeny Epifanovsky
 -----------------------------------------------------------------------
 Hartree-Fock
 using 6 threads for integral computing
 -------------------------------------------------------
 OpenMP Integral computing Module                
 Release: version 2.0, May 2017, Q-Chem Inc. Pleasanton 
 -------------------------------------------------------
 A restricted SCF calculation will be
 performed using DIIS
 SCF converges when DIIS error is below 1.0e-08
 ---------------------------------------
  Cycle       Energy         DIIS error
 ---------------------------------------
    1    -568.9234211589      3.70e-05  
    2    -568.9234225172      1.05e-05  
    3    -568.9234227064      5.38e-06  
    4    -568.9234227516      2.21e-06  
    5    -568.9234227677      1.33e-06  
    6    -568.9234227741      6.71e-07  
    7    -568.9234227764      2.42e-07  
    8    -568.9234227767      1.00e-07  
    9    -568.9234227767      3.57e-08  
   10    -568.9234227767      9.31e-09  Convergence criterion met
 ---------------------------------------
 SCF time:   CPU 2.69s  wall 1.00s 
 SCF   energy in the final basis set =     -568.9234227767
 Total energy in the final basis set =     -568.9234227767


 ------------------------------------------------------------------------------

   CCMAN2: suite of methods based on coupled cluster
           and equation of motion theories.

   Components:
   * libvmm-1.3-trunk
     by Evgeny Epifanovsky, Ilya Kaliman.
   * libtensor-2.5-trunk
     by Evgeny Epifanovsky, Michael Wormit, Dmitry Zuev, Sam Manzer, 
        Ilya Kaliman.
   * libcc-2.5-trunk
     by Evgeny Epifanovsky, Arik Landau, Tomasz Kus, Kirill Khistyaev, 
        Dmitry Zuev, Prashant Manohar, Xintian Feng, Anna Krylov, 
        Matthew Goldey, Alec White, Thomas Jagau, Kaushik Nanda, 
        Anastasia Gunina, Alexander Kunitsa, Joonho Lee.

   CCMAN original authors:
   Anna I. Krylov, C. David Sherrill, Steven R. Gwaltney,
   Edward F. C. Byrd (2000)
   Sergey V. Levchenko, Lyudmila V. Slipchenko, Tao Wang,
   Ana-Maria C. Cristian (2003)
   Piotr A. Pieniazek, C. Melania Oana, Evgeny Epifanovsky (2007)
   Prashant Manohar (2009)

 ------------------------------------------------------------------------------


 Allocating and initializing 63808MB of RAM...
 Calculation will run on 6 cores.


 Alpha MOs, Restricted
 -- Occupied --                  
-104.86  -15.73  -15.68  -10.58   -8.05   -8.05   -8.05   -1.43
  1 A     2 A     3 A     4 A     5 A     6 A     7 A     8 A                  
 -1.125  -0.899  -0.723  -0.654  -0.602  -0.471  -0.457  -0.436
  9 A    10 A    11 A    12 A    13 A    14 A    15 A    16 A                  
 -- Virtual --                   
  0.042   0.074   0.089   0.111   0.132   0.134   0.168   0.178
 17 A    18 A    19 A    20 A    21 A    22 A    23 A    24 A                  
  0.191   0.218   0.235   0.248   0.256   0.275   0.314   0.356
 25 A    26 A    27 A    28 A    29 A    30 A    31 A    32 A                  
  0.567   0.585   0.598   0.614   0.697   0.832   0.915   0.921
 33 A    34 A    35 A    36 A    37 A    38 A    39 A    40 A                  
  0.982   0.986   1.068   1.091   1.138   1.169   1.196   1.239
 41 A    42 A    43 A    44 A    45 A    46 A    47 A    48 A                  
  1.306   1.389   1.468   1.469   1.664   1.913   2.088   2.174
 49 A    50 A    51 A    52 A    53 A    54 A    55 A    56 A                  
  2.265   2.376   2.580   2.615   2.661   2.692   2.830   2.913
 57 A    58 A    59 A    60 A    61 A    62 A    63 A    64 A                  
  3.038   3.137   3.304   3.459   4.119   4.303   4.358   4.435
 65 A    66 A    67 A    68 A    69 A    70 A    71 A    72 A                  
  4.846   5.397  10.317  26.635  26.669  27.090  36.631  37.077
 73 A    74 A    75 A    76 A    77 A    78 A    79 A    80 A                  
219.159
 81 A                                                                          

 Beta MOs, Restricted
 -- Occupied --                  
-104.86  -15.73  -15.68  -10.58   -8.05   -8.05   -8.05   -1.43
  1 A     2 A     3 A     4 A     5 A     6 A     7 A     8 A                  
 -1.125  -0.899  -0.723  -0.654  -0.602  -0.471  -0.457  -0.436
  9 A    10 A    11 A    12 A    13 A    14 A    15 A    16 A                  
 -- Virtual --                   
  0.042   0.074   0.089   0.111   0.132   0.134   0.168   0.178
 17 A    18 A    19 A    20 A    21 A    22 A    23 A    24 A                  
  0.191   0.218   0.235   0.248   0.256   0.275   0.314   0.356
 25 A    26 A    27 A    28 A    29 A    30 A    31 A    32 A                  
  0.567   0.585   0.598   0.614   0.697   0.832   0.915   0.921
 33 A    34 A    35 A    36 A    37 A    38 A    39 A    40 A                  
  0.982   0.986   1.068   1.091   1.138   1.169   1.196   1.239
 41 A    42 A    43 A    44 A    45 A    46 A    47 A    48 A                  
  1.306   1.389   1.468   1.469   1.664   1.913   2.088   2.174
 49 A    50 A    51 A    52 A    53 A    54 A    55 A    56 A                  
  2.265   2.376   2.580   2.615   2.661   2.692   2.830   2.913
 57 A    58 A    59 A    60 A    61 A    62 A    63 A    64 A                  
  3.038   3.137   3.304   3.459   4.119   4.303   4.358   4.435
 65 A    66 A    67 A    68 A    69 A    70 A    71 A    72 A                  
  4.846   5.397  10.317  26.635  26.669  27.090  36.631  37.077
 73 A    74 A    75 A    76 A    77 A    78 A    79 A    80 A                  
219.159
 81 A                                                                          

 Occupation and symmetry of molecular orbitals

 Point group: C1 (1 irreducible representation).

                           A     All 
 -------------------------------------
 All molecular orbitals:
  - Alpha                  81    81  
  - Beta                   81    81  
 -------------------------------------
 Alpha orbitals:
  - Frozen occupied        7     7   
  - Active occupied        9     9   
  - Active virtual         65    65  
  - Frozen virtual         0     0   
 -------------------------------------
 Beta orbitals:
  - Frozen occupied        7     7   
  - Active occupied        9     9   
  - Active virtual         65    65  
  - Frozen virtual         0     0   
 -------------------------------------

 Import integrals:   CPU 0.00 s  wall 0.00 s

 Import integrals:   CPU 7.48 s  wall 2.52 s

 MP2 amplitudes:   CPU 0.08 s  wall 0.09 s

Running a double precision version
           CCSD T amplitudes will be solved using DIIS.

           Start     Size      MaxIter   EConv     TConv     
           3         7         100       1.00e-07  1.00e-05  
 ------------------------------------------------------------------------------
           Energy (a.u.)   Ediff      Tdiff       Comment
 ------------------------------------------------------------------------------
          -569.41554052                           
     1    -569.41488008   6.60e-04   6.74e-01     
     2    -569.43242694   1.75e-02   8.86e-02     
     3    -569.43265188   2.25e-04   3.67e-02     
     4    -569.43464520   1.99e-03   1.13e-02     Switched to DIIS steps.
     5    -569.43535426   7.09e-04   1.00e-02     
     6    -569.43539968   4.54e-05   1.88e-03     
     7    -569.43540795   8.27e-06   1.10e-03     
     8    -569.43541379   5.84e-06   4.80e-04     
     9    -569.43541641   2.62e-06   2.61e-04     
    10    -569.43541662   2.11e-07   6.61e-05     
    11    -569.43541642   2.06e-07   2.86e-05     
    12    -569.43541643   1.52e-08   7.82e-06     
 ------------------------------------------------------------------------------
          -569.43541643                           CCSD T converged.

End of double precision
 SCF energy                 = -568.92342278
 MP2 energy                 = -569.41554052
 CCSD correlation energy     =   -0.51199365
 CCSD total energy           = -569.43541643

 CCSD  T1^2 = 0.0093  T2^2 = 0.1966  Leading amplitudes:

 Amplitude    Orbitals with energies
 -0.0273       15 (A) A                  ->    18 (A) A                   
              -0.4573                          0.0739                     
 -0.0273       15 (A) B                  ->    18 (A) B                   
              -0.4573                          0.0739                     
 -0.0169       13 (A) A                  ->    39 (A) A                   
              -0.6022                          0.9150                     
 -0.0169       13 (A) B                  ->    39 (A) B                   
              -0.6022                          0.9150                     

 Amplitude    Orbitals with energies
 -0.0893       13 (A) A      13 (A) B    ->    18 (A) A      18 (A) B     
              -0.6022       -0.6022            0.0739        0.0739       
  0.0893       13 (A) A      13 (A) B    ->    18 (A) B      18 (A) A     
              -0.6022       -0.6022            0.0739        0.0739       
  0.0893       13 (A) B      13 (A) A    ->    18 (A) A      18 (A) B     
              -0.6022       -0.6022            0.0739        0.0739       
 -0.0893       13 (A) B      13 (A) A    ->    18 (A) B      18 (A) A     
              -0.6022       -0.6022            0.0739        0.0739       

 Computing CCSD intemediates for later calculations in double precision
 Finished.

Running a double precision version
           CCSD Lambda amplitudes will be solved using DIIS.
           Start     Size      MaxIter   EConv     LConv     
           3         7         100       1.00e-07  1.00e-05  
 ------------------------------------------------------------------------------
            Enorm      Ldiff       Comment
 ------------------------------------------------------------------------------
     1     4.25e-02   3.36e-02     
     2     9.79e-03   3.59e-03     
     3     4.07e-03   1.63e-03     
     4     2.52e-03   8.72e-04     Switched to DIIS steps.
     5     1.04e-03   5.07e-04     
     6     5.26e-04   1.92e-04     
     7     1.98e-04   5.02e-05     
     8     6.69e-05   3.85e-06     
     9     1.85e-05   5.08e-06     
    10     6.97e-06   1.12e-06     
    11     2.67e-06   2.17e-07     
    12     1.25e-06   5.64e-08     
    13     5.85e-07   7.13e-08     
    14     2.57e-07   7.85e-09     
    15     1.40e-07   1.62e-08     
    16     5.70e-08   3.58e-09     
 ------------------------------------------------------------------------------
                                   CCSD Lambda converged.

 Computing density matrices in double precision...
           Orbital response amplitudes will be solved using DIIS.
           Start     Size      MaxIter   EConv     LConv     
           3         7         100       1.00e-06  1.00e-06  
 ------------------------------------------------------------------------------
            Enorm      Ldiff       Comment
 ------------------------------------------------------------------------------
     1     6.70e-02   3.70e-03     
     2     5.93e-02   2.98e-03     
     3     7.75e-02   1.85e-02     
     4     1.16e-02   3.16e-02     Switched to DIIS steps.
     5     1.68e-03   1.38e-03     
     6     7.14e-04   7.90e-05     
     7     2.24e-04   5.83e-05     
     8     5.08e-05   2.79e-05     
     9     1.14e-05   5.89e-06     
    10     4.16e-06   7.96e-07     
    11     1.08e-06   3.05e-08     
    12     2.76e-07   1.18e-07     
 ------------------------------------------------------------------------------
                                   Orbital response converged.

 Computing density matrices... Done.
 CCSD calculation:   CPU 117.19 s  wall 23.46 s

 Transferring MO TPDM to AO TPDM
 Transferring g2_o1o1o1o1
 Transferring g2_o1o1o1v1
 Transferring g2_o1o1v1v1
 Transferring g2_o1v1o1v1
 Transferring g2_o1v1v1v1
 Transferring g2_v1v1v1v1
 Adding separable TPDM
 Computing TPDM gradient
 --------------------------------------------------------
 2e gradient
  Atom          X               Y               Z
 --------------------------------------------------------
    1        -14.613309        2.856150        0.006066  
    2          1.001224      -13.279099       -0.016834  
    3         10.224682       11.513797        0.009560  
    4          3.387402       -1.090847        0.001208  
 --------------------------------------------------------
 --------------------------------------------------------
 Final gradient
  Atom          X               Y               Z
 --------------------------------------------------------
    1        -14.613309        2.856150        0.006066  
    2          1.001224      -13.279099       -0.016834  
    3         10.224682       11.513797        0.009560  
    4          3.387402       -1.090847        0.001208  
 --------------------------------------------------------
 Analytic gradient from two-electron contribution:   CPU 55.40 s  wall 14.48 s

 Total ccman2 time:   CPU 185.84 s  wall 42.69 s


 --------------------------------------------------------------

                    Orbital Energies (a.u.)
 --------------------------------------------------------------

 Alpha MOs
 -- Occupied --
******* -15.732 -15.675 -10.584  -8.052  -8.049  -8.049  -1.434
 -1.125  -0.899  -0.723  -0.654  -0.602  -0.471  -0.457  -0.436
 -- Virtual --
  0.042   0.074   0.089   0.111   0.132   0.134   0.168   0.178
  0.191   0.218   0.235   0.248   0.256   0.275   0.314   0.356
  0.567   0.585   0.598   0.614   0.697   0.832   0.915   0.921
  0.982   0.986   1.068   1.091   1.138   1.169   1.196   1.239
  1.306   1.389   1.468   1.469   1.664   1.913   2.088   2.174
  2.265   2.376   2.580   2.615   2.661   2.692   2.830   2.913
  3.038   3.137   3.304   3.459   4.119   4.303   4.358   4.435
  4.846   5.397  10.317  26.635  26.669  27.090  36.631  37.077
219.159
 --------------------------------------------------------------

          Ground-State Mulliken Net Atomic Charges

     Atom                 Charge (a.u.)
  ----------------------------------------
      1 Cl                   -0.079746
      2 N                     0.084230
      3 N                    -0.248684
      4 H                     0.244200
  ----------------------------------------
  Sum of atomic charges =    -0.000000

 -----------------------------------------------------------------
                    Cartesian Multipole Moments
 -----------------------------------------------------------------
    Charge (ESU x 10^10)
                -0.0000
    Dipole Moment (Debye)
         X      -1.9952      Y       0.4085      Z      -0.0001
       Tot       2.0365
    Quadrupole Moments (Debye-Ang)
        XX     -18.3974     XY      -1.5494     YY     -27.0416
        XZ      -0.0011     YZ      -0.0027     ZZ     -24.2896
    Octopole Moments (Debye-Ang^2)
       XXX     -13.3504    XXY       1.4379    XYY       2.3879
       YYY       0.1485    XXZ      -0.0073    XYZ       0.0033
       YYZ      -0.0068    XZZ      -0.8262    YZZ       0.2219
       ZZZ      -0.0153
    Hexadecapole Moments (Debye-Ang^3)
      XXXX    -158.0909   XXXY      -8.3451   XXYY     -45.1349
      XYYY      -1.4722   YYYY     -47.7276   XXXZ       0.0047
      XXYZ      -0.0056   XYYZ       0.0038   YYYZ      -0.0142
      XXZZ     -39.2924   XYZZ      -0.2992   YYZZ     -11.7554
      XZZZ       0.0098   YZZZ      -0.0109   ZZZZ     -25.6777
 -----------------------------------------------------------------
 DrvMan completing analytic gradient of the correlated energy
 Correlated dipole moment
            1
    1  -0.7849587
    2   0.1607023
    3  -0.0000201
 Energy read as -569.435416431
 Full Analytical Gradient: (in a.u., or Hartree/Bohr)
             1             2             3             4
    1   -0.00003097   -0.00000826    0.00004712   -0.00000789
    2    0.00000008   -0.00001736    0.00000959    0.00000769
    3   -0.00002334    0.00002747    0.00003485   -0.00003898
 Gradient time:  CPU 1.44 s  wall 1.47 s
 ----------------------------------------------------------------
             Standard Nuclear Orientation (Angstroms)
    I     Atom           X                Y                Z
 ----------------------------------------------------------------
    1      Cl      1.0195373131    -0.0701280822    -0.0000000000
    2      N      -0.6650429887     0.5403669583     0.0000000000
    3      N      -1.4683392413    -0.3816942237     0.0000000000
    4      H      -2.3914587128     0.0814682550    -0.0000000000
 ----------------------------------------------------------------
 Nuclear Repulsion Energy =    89.7586141417 hartrees
 There are       16 alpha and       16 beta electrons

                       Distance Matrix (Angstroms)
             Cl(  1)   N (  2)   N (  3)
   N (  2)  1.791791
   N (  3)  2.507310  1.222899
   H (  4)  3.414363  1.786365  1.032797

 Requested basis set is 6-311++G(d,p)
 There are 30 shells and 81 basis functions
 A cutoff of  1.0D-14 yielded    451 shell pairs
 There are      3383 function pairs (      3647 Cartesian)
 Smallest overlap matrix eigenvalue = 2.46E-04
 Guess MOs from SCF MO coefficient file

 -----------------------------------------------------------------------
  General SCF calculation program by
  Eric Jon Sundstrom, Paul Horn, Yuezhi Mao, Dmitri Zuev, Alec White,
  David Stuck, Shaama M.S., Shane Yost, Joonho Lee, David Small,
  Daniel Levine, Susi Lehtola, Hugh Burton, Evgeny Epifanovsky
 -----------------------------------------------------------------------
 Hartree-Fock
 using 6 threads for integral computing
 -------------------------------------------------------
 OpenMP Integral computing Module                
 Release: version 2.0, May 2017, Q-Chem Inc. Pleasanton 
 -------------------------------------------------------
 A restricted SCF calculation will be
 performed using DIIS
 SCF converges when DIIS error is below 1.0e-08
 ---------------------------------------
  Cycle       Energy         DIIS error
 ---------------------------------------
    1    -568.9234711560      3.84e-05  
    2    -568.9234725460      1.07e-05  
    3    -568.9234727187      6.28e-06  
    4    -568.9234727631      2.37e-06  
    5    -568.9234727801      1.21e-06  
    6    -568.9234727869      6.06e-07  
    7    -568.9234727890      2.20e-07  
    8    -568.9234727892      8.89e-08  
    9    -568.9234727892      3.43e-08  
   10    -568.9234727892      8.97e-09  Convergence criterion met
 ---------------------------------------
 SCF time:   CPU 2.57s  wall 1.00s 
 SCF   energy in the final basis set =     -568.9234727892
 Total energy in the final basis set =     -568.9234727892


 ------------------------------------------------------------------------------

   CCMAN2: suite of methods based on coupled cluster
           and equation of motion theories.

   Components:
   * libvmm-1.3-trunk
     by Evgeny Epifanovsky, Ilya Kaliman.
   * libtensor-2.5-trunk
     by Evgeny Epifanovsky, Michael Wormit, Dmitry Zuev, Sam Manzer, 
        Ilya Kaliman.
   * libcc-2.5-trunk
     by Evgeny Epifanovsky, Arik Landau, Tomasz Kus, Kirill Khistyaev, 
        Dmitry Zuev, Prashant Manohar, Xintian Feng, Anna Krylov, 
        Matthew Goldey, Alec White, Thomas Jagau, Kaushik Nanda, 
        Anastasia Gunina, Alexander Kunitsa, Joonho Lee.

   CCMAN original authors:
   Anna I. Krylov, C. David Sherrill, Steven R. Gwaltney,
   Edward F. C. Byrd (2000)
   Sergey V. Levchenko, Lyudmila V. Slipchenko, Tao Wang,
   Ana-Maria C. Cristian (2003)
   Piotr A. Pieniazek, C. Melania Oana, Evgeny Epifanovsky (2007)
   Prashant Manohar (2009)

 ------------------------------------------------------------------------------


 Allocating and initializing 63808MB of RAM...
 Calculation will run on 6 cores.


 Alpha MOs, Restricted
 -- Occupied --                  
-104.86  -15.73  -15.68  -10.58   -8.05   -8.05   -8.05   -1.43
  1 A     2 A     3 A     4 A     5 A     6 A     7 A     8 A                  
 -1.125  -0.898  -0.723  -0.655  -0.602  -0.471  -0.457  -0.436
  9 A    10 A    11 A    12 A    13 A    14 A    15 A    16 A                  
 -- Virtual --                   
  0.041   0.074   0.089   0.111   0.132   0.134   0.168   0.178
 17 A    18 A    19 A    20 A    21 A    22 A    23 A    24 A                  
  0.191   0.218   0.235   0.248   0.256   0.275   0.314   0.356
 25 A    26 A    27 A    28 A    29 A    30 A    31 A    32 A                  
  0.567   0.585   0.598   0.614   0.696   0.832   0.915   0.921
 33 A    34 A    35 A    36 A    37 A    38 A    39 A    40 A                  
  0.982   0.986   1.068   1.091   1.138   1.169   1.196   1.239
 41 A    42 A    43 A    44 A    45 A    46 A    47 A    48 A                  
  1.306   1.389   1.468   1.469   1.664   1.914   2.087   2.174
 49 A    50 A    51 A    52 A    53 A    54 A    55 A    56 A                  
  2.265   2.376   2.580   2.615   2.662   2.692   2.831   2.913
 57 A    58 A    59 A    60 A    61 A    62 A    63 A    64 A                  
  3.039   3.137   3.304   3.459   4.120   4.303   4.358   4.436
 65 A    66 A    67 A    68 A    69 A    70 A    71 A    72 A                  
  4.846   5.396  10.318  26.635  26.669  27.090  36.631  37.080
 73 A    74 A    75 A    76 A    77 A    78 A    79 A    80 A                  
219.159
 81 A                                                                          

 Beta MOs, Restricted
 -- Occupied --                  
-104.86  -15.73  -15.68  -10.58   -8.05   -8.05   -8.05   -1.43
  1 A     2 A     3 A     4 A     5 A     6 A     7 A     8 A                  
 -1.125  -0.898  -0.723  -0.655  -0.602  -0.471  -0.457  -0.436
  9 A    10 A    11 A    12 A    13 A    14 A    15 A    16 A                  
 -- Virtual --                   
  0.041   0.074   0.089   0.111   0.132   0.134   0.168   0.178
 17 A    18 A    19 A    20 A    21 A    22 A    23 A    24 A                  
  0.191   0.218   0.235   0.248   0.256   0.275   0.314   0.356
 25 A    26 A    27 A    28 A    29 A    30 A    31 A    32 A                  
  0.567   0.585   0.598   0.614   0.696   0.832   0.915   0.921
 33 A    34 A    35 A    36 A    37 A    38 A    39 A    40 A                  
  0.982   0.986   1.068   1.091   1.138   1.169   1.196   1.239
 41 A    42 A    43 A    44 A    45 A    46 A    47 A    48 A                  
  1.306   1.389   1.468   1.469   1.664   1.914   2.087   2.174
 49 A    50 A    51 A    52 A    53 A    54 A    55 A    56 A                  
  2.265   2.376   2.580   2.615   2.662   2.692   2.831   2.913
 57 A    58 A    59 A    60 A    61 A    62 A    63 A    64 A                  
  3.039   3.137   3.304   3.459   4.120   4.303   4.358   4.436
 65 A    66 A    67 A    68 A    69 A    70 A    71 A    72 A                  
  4.846   5.396  10.318  26.635  26.669  27.090  36.631  37.080
 73 A    74 A    75 A    76 A    77 A    78 A    79 A    80 A                  
219.159
 81 A                                                                          

 Occupation and symmetry of molecular orbitals

 Point group: C1 (1 irreducible representation).

                           A     All 
 -------------------------------------
 All molecular orbitals:
  - Alpha                  81    81  
  - Beta                   81    81  
 -------------------------------------
 Alpha orbitals:
  - Frozen occupied        7     7   
  - Active occupied        9     9   
  - Active virtual         65    65  
  - Frozen virtual         0     0   
 -------------------------------------
 Beta orbitals:
  - Frozen occupied        7     7   
  - Active occupied        9     9   
  - Active virtual         65    65  
  - Frozen virtual         0     0   
 -------------------------------------

 Import integrals:   CPU 0.00 s  wall 0.00 s

 Import integrals:   CPU 7.41 s  wall 2.82 s

 MP2 amplitudes:   CPU 0.06 s  wall 0.05 s

Running a double precision version
           CCSD T amplitudes will be solved using DIIS.

           Start     Size      MaxIter   EConv     TConv     
           3         7         100       1.00e-07  1.00e-05  
 ------------------------------------------------------------------------------
           Energy (a.u.)   Ediff      Tdiff       Comment
 ------------------------------------------------------------------------------
          -569.41552536                           
     1    -569.41489606   6.29e-04   6.74e-01     
     2    -569.43242433   1.75e-02   8.86e-02     
     3    -569.43265423   2.30e-04   3.66e-02     
     4    -569.43464517   1.99e-03   1.13e-02     Switched to DIIS steps.
     5    -569.43535307   7.08e-04   1.00e-02     
     6    -569.43539838   4.53e-05   1.87e-03     
     7    -569.43540663   8.25e-06   1.09e-03     
     8    -569.43541246   5.82e-06   4.79e-04     
     9    -569.43541507   2.61e-06   2.60e-04     
    10    -569.43541528   2.10e-07   6.60e-05     
    11    -569.43541507   2.07e-07   2.86e-05     
    12    -569.43541509   1.49e-08   7.79e-06     
 ------------------------------------------------------------------------------
          -569.43541509                           CCSD T converged.

End of double precision
 SCF energy                 = -568.92347279
 MP2 energy                 = -569.41552536
 CCSD correlation energy     =   -0.51194230
 CCSD total energy           = -569.43541509

 CCSD  T1^2 = 0.0092  T2^2 = 0.1966  Leading amplitudes:

 Amplitude    Orbitals with energies
 -0.0273       15 (A) A                  ->    18 (A) A                   
              -0.4573                          0.0741                     
 -0.0273       15 (A) B                  ->    18 (A) B                   
              -0.4573                          0.0741                     
  0.0169       13 (A) A                  ->    39 (A) A                   
              -0.6025                          0.9149                     
  0.0169       13 (A) B                  ->    39 (A) B                   
              -0.6025                          0.9149                     

 Amplitude    Orbitals with energies
 -0.0892       13 (A) A      13 (A) B    ->    18 (A) A      18 (A) B     
              -0.6025       -0.6025            0.0741        0.0741       
  0.0892       13 (A) A      13 (A) B    ->    18 (A) B      18 (A) A     
              -0.6025       -0.6025            0.0741        0.0741       
  0.0892       13 (A) B      13 (A) A    ->    18 (A) A      18 (A) B     
              -0.6025       -0.6025            0.0741        0.0741       
 -0.0892       13 (A) B      13 (A) A    ->    18 (A) B      18 (A) A     
              -0.6025       -0.6025            0.0741        0.0741       

 Computing CCSD intemediates for later calculations in double precision
 Finished.

Running a double precision version
           CCSD Lambda amplitudes will be solved using DIIS.
           Start     Size      MaxIter   EConv     LConv     
           3         7         100       1.00e-07  1.00e-05  
 ------------------------------------------------------------------------------
            Enorm      Ldiff       Comment
 ------------------------------------------------------------------------------
     1     4.25e-02   3.36e-02     
     2     9.78e-03   3.59e-03     
     3     4.07e-03   1.63e-03     
     4     2.52e-03   8.71e-04     Switched to DIIS steps.
     5     1.04e-03   5.06e-04     
     6     5.26e-04   1.91e-04     
     7     1.98e-04   5.00e-05     
     8     6.67e-05   3.88e-06     
     9     1.85e-05   5.07e-06     
    10     6.94e-06   1.11e-06     
    11     2.66e-06   2.16e-07     
    12     1.25e-06   5.62e-08     
    13     5.81e-07   7.11e-08     
    14     2.55e-07   7.87e-09     
    15     1.39e-07   1.61e-08     
    16     5.65e-08   3.57e-09     
 ------------------------------------------------------------------------------
                                   CCSD Lambda converged.

 Computing density matrices in double precision...
           Orbital response amplitudes will be solved using DIIS.
           Start     Size      MaxIter   EConv     LConv     
           3         7         100       1.00e-06  1.00e-06  
 ------------------------------------------------------------------------------
            Enorm      Ldiff       Comment
 ------------------------------------------------------------------------------
     1     6.70e-02   3.72e-03     
     2     5.92e-02   3.01e-03     
     3     7.72e-02   1.84e-02     
     4     1.16e-02   3.15e-02     Switched to DIIS steps.
     5     1.68e-03   1.37e-03     
     6     7.13e-04   7.88e-05     
     7     2.24e-04   5.83e-05     
     8     5.06e-05   2.78e-05     
     9     1.14e-05   5.89e-06     
    10     4.14e-06   7.97e-07     
    11     1.07e-06   3.21e-08     
    12     2.75e-07   1.18e-07     
 ------------------------------------------------------------------------------
                                   Orbital response converged.

 Computing density matrices... Done.
 CCSD calculation:   CPU 114.79 s  wall 22.82 s

 Transferring MO TPDM to AO TPDM
 Transferring g2_o1o1o1o1
 Transferring g2_o1o1o1v1
 Transferring g2_o1o1v1v1
 Transferring g2_o1v1o1v1
 Transferring g2_o1v1v1v1
 Transferring g2_v1v1v1v1
 Adding separable TPDM
 Computing TPDM gradient
 --------------------------------------------------------
 2e gradient
  Atom          X               Y               Z
 --------------------------------------------------------
    1        -14.613563        2.856104       -0.000000  
    2          1.002263      -13.292189       -0.000000  
    3         10.225433       11.526423       -0.000000  
    4          3.385867       -1.090337        0.000000  
 --------------------------------------------------------
 --------------------------------------------------------
 Final gradient
  Atom          X               Y               Z
 --------------------------------------------------------
    1        -14.613563        2.856104       -0.000000  
    2          1.002263      -13.292189       -0.000000  
    3         10.225433       11.526423       -0.000000  
    4          3.385867       -1.090337        0.000000  
 --------------------------------------------------------
 Analytic gradient from two-electron contribution:   CPU 52.69 s  wall 13.90 s

 Total ccman2 time:   CPU 180.61 s  wall 41.53 s


 --------------------------------------------------------------

                    Orbital Energies (a.u.)
 --------------------------------------------------------------

 Alpha MOs
 -- Occupied --
******* -15.732 -15.676 -10.584  -8.052  -8.049  -8.048  -1.434
 -1.125  -0.898  -0.723  -0.655  -0.602  -0.471  -0.457  -0.436
 -- Virtual --
  0.041   0.074   0.089   0.111   0.132   0.134   0.168   0.178
  0.191   0.218   0.235   0.248   0.256   0.275   0.314   0.356
  0.567   0.585   0.598   0.614   0.696   0.832   0.915   0.921
  0.982   0.986   1.068   1.091   1.138   1.169   1.196   1.239
  1.306   1.389   1.468   1.469   1.664   1.914   2.087   2.174
  2.265   2.376   2.580   2.615   2.662   2.692   2.831   2.913
  3.039   3.137   3.304   3.459   4.120   4.303   4.358   4.436
  4.846   5.396  10.318  26.635  26.669  27.090  36.631  37.080
219.159
 --------------------------------------------------------------

          Ground-State Mulliken Net Atomic Charges

     Atom                 Charge (a.u.)
  ----------------------------------------
      1 Cl                   -0.080022
      2 N                     0.084420
      3 N                    -0.248469
      4 H                     0.244071
  ----------------------------------------
  Sum of atomic charges =    -0.000000

 -----------------------------------------------------------------
                    Cartesian Multipole Moments
 -----------------------------------------------------------------
    Charge (ESU x 10^10)
                -0.0000
    Dipole Moment (Debye)
         X      -1.9982      Y       0.4080      Z      -0.0000
       Tot       2.0395
    Quadrupole Moments (Debye-Ang)
        XX     -18.3992     XY      -1.5478     YY     -27.0400
        XZ       0.0000     YZ      -0.0000     ZZ     -24.2890
    Octopole Moments (Debye-Ang^2)
       XXX     -13.3705    XXY       1.4329    XYY       2.3789
       YYY       0.1475    XXZ       0.0000    XYZ       0.0000
       YYZ       0.0000    XZZ      -0.8335    YZZ       0.2218
       ZZZ       0.0000
    Hexadecapole Moments (Debye-Ang^3)
      XXXX    -158.0415   XXXY      -8.3309   XXYY     -45.1154
      XYYY      -1.4617   YYYY     -47.7229   XXXZ       0.0000
      XXYZ      -0.0000   XYYZ      -0.0000   YYYZ      -0.0000
      XXZZ     -39.2799   XYZZ      -0.2964   YYZZ     -11.7544
      XZZZ      -0.0000   YZZZ      -0.0000   ZZZZ     -25.6764
 -----------------------------------------------------------------
 DrvMan completing analytic gradient of the correlated energy
 Correlated dipole moment
            1
    1  -0.7861659
    2   0.1605124
    3  -0.0000000
 Energy read as -569.435415086
 Full Analytical Gradient: (in a.u., or Hartree/Bohr)
             1             2             3             4
    1   -0.00019736   -0.00064094    0.00140193   -0.00056363
    2   -0.00003764   -0.00061434    0.00029848    0.00035351
    3    0.00000001   -0.00000000    0.00000001   -0.00000002
 Gradient time:  CPU 1.42 s  wall 1.44 s
 ----------------------------------------------------------------
             Standard Nuclear Orientation (Angstroms)
    I     Atom           X                Y                Z
 ----------------------------------------------------------------
    1      Cl      1.0195373131    -0.0701280822    -0.0000000000
    2      N      -0.6650429887     0.5403669583     0.0000000000
    3      N      -1.4703392413    -0.3816942237     0.0000000000
    4      H      -2.3914587128     0.0814682550    -0.0000000000
 ----------------------------------------------------------------
 Nuclear Repulsion Energy =    89.7221980997 hartrees
 There are       16 alpha and       16 beta electrons

                       Distance Matrix (Angstroms)
             Cl(  1)   N (  2)   N (  3)
   N (  2)  1.791791
   N (  3)  2.509294  1.224214
   H (  4)  3.414363  1.786365  1.031009

 Requested basis set is 6-311++G(d,p)
 There are 30 shells and 81 basis functions
 A cutoff of  1.0D-14 yielded    451 shell pairs
 There are      3383 function pairs (      3647 Cartesian)
 Smallest overlap matrix eigenvalue = 2.47E-04
 Guess MOs from SCF MO coefficient file

 -----------------------------------------------------------------------
  General SCF calculation program by
  Eric Jon Sundstrom, Paul Horn, Yuezhi Mao, Dmitri Zuev, Alec White,
  David Stuck, Shaama M.S., Shane Yost, Joonho Lee, David Small,
  Daniel Levine, Susi Lehtola, Hugh Burton, Evgeny Epifanovsky
 -----------------------------------------------------------------------
 Hartree-Fock
 using 6 threads for integral computing
 -------------------------------------------------------
 OpenMP Integral computing Module                
 Release: version 2.0, May 2017, Q-Chem Inc. Pleasanton 
 -------------------------------------------------------
 A restricted SCF calculation will be
 performed using DIIS
 SCF converges when DIIS error is below 1.0e-08
 ---------------------------------------
  Cycle       Energy         DIIS error
 ---------------------------------------
    1    -568.9233669982      6.16e-05  
    2    -568.9233699167      1.64e-05  
    3    -568.9233701574      1.01e-05  
    4    -568.9233702348      2.34e-06  
    5    -568.9233702431      7.74e-07  
    6    -568.9233702443      2.86e-07  
    7    -568.9233702445      1.12e-07  
    8    -568.9233702445      3.56e-08  
    9    -568.9233702446      1.01e-08  
   10    -568.9233702445      3.08e-09  Convergence criterion met
 ---------------------------------------
 SCF time:   CPU 2.71s  wall 1.00s 
 SCF   energy in the final basis set =     -568.9233702445
 Total energy in the final basis set =     -568.9233702445


 ------------------------------------------------------------------------------

   CCMAN2: suite of methods based on coupled cluster
           and equation of motion theories.

   Components:
   * libvmm-1.3-trunk
     by Evgeny Epifanovsky, Ilya Kaliman.
   * libtensor-2.5-trunk
     by Evgeny Epifanovsky, Michael Wormit, Dmitry Zuev, Sam Manzer, 
        Ilya Kaliman.
   * libcc-2.5-trunk
     by Evgeny Epifanovsky, Arik Landau, Tomasz Kus, Kirill Khistyaev, 
        Dmitry Zuev, Prashant Manohar, Xintian Feng, Anna Krylov, 
        Matthew Goldey, Alec White, Thomas Jagau, Kaushik Nanda, 
        Anastasia Gunina, Alexander Kunitsa, Joonho Lee.

   CCMAN original authors:
   Anna I. Krylov, C. David Sherrill, Steven R. Gwaltney,
   Edward F. C. Byrd (2000)
   Sergey V. Levchenko, Lyudmila V. Slipchenko, Tao Wang,
   Ana-Maria C. Cristian (2003)
   Piotr A. Pieniazek, C. Melania Oana, Evgeny Epifanovsky (2007)
   Prashant Manohar (2009)

 ------------------------------------------------------------------------------


 Allocating and initializing 63808MB of RAM...
 Calculation will run on 6 cores.


 Alpha MOs, Restricted
 -- Occupied --                  
-104.86  -15.73  -15.68  -10.58   -8.05   -8.05   -8.05   -1.43
  1 A     2 A     3 A     4 A     5 A     6 A     7 A     8 A                  
 -1.125  -0.899  -0.723  -0.654  -0.602  -0.472  -0.457  -0.436
  9 A    10 A    11 A    12 A    13 A    14 A    15 A    16 A                  
 -- Virtual --                   
  0.042   0.074   0.089   0.111   0.132   0.134   0.168   0.178
 17 A    18 A    19 A    20 A    21 A    22 A    23 A    24 A                  
  0.191   0.218   0.235   0.248   0.256   0.275   0.314   0.356
 25 A    26 A    27 A    28 A    29 A    30 A    31 A    32 A                  
  0.566   0.585   0.598   0.614   0.697   0.832   0.915   0.921
 33 A    34 A    35 A    36 A    37 A    38 A    39 A    40 A                  
  0.982   0.985   1.068   1.091   1.138   1.168   1.196   1.239
 41 A    42 A    43 A    44 A    45 A    46 A    47 A    48 A                  
  1.306   1.389   1.468   1.469   1.664   1.913   2.089   2.174
 49 A    50 A    51 A    52 A    53 A    54 A    55 A    56 A                  
  2.266   2.376   2.580   2.615   2.660   2.692   2.830   2.913
 57 A    58 A    59 A    60 A    61 A    62 A    63 A    64 A                  
  3.037   3.137   3.304   3.459   4.119   4.303   4.358   4.434
 65 A    66 A    67 A    68 A    69 A    70 A    71 A    72 A                  
  4.847   5.398  10.317  26.635  26.669  27.090  36.632  37.075
 73 A    74 A    75 A    76 A    77 A    78 A    79 A    80 A                  
219.158
 81 A                                                                          

 Beta MOs, Restricted
 -- Occupied --                  
-104.86  -15.73  -15.68  -10.58   -8.05   -8.05   -8.05   -1.43
  1 A     2 A     3 A     4 A     5 A     6 A     7 A     8 A                  
 -1.125  -0.899  -0.723  -0.654  -0.602  -0.472  -0.457  -0.436
  9 A    10 A    11 A    12 A    13 A    14 A    15 A    16 A                  
 -- Virtual --                   
  0.042   0.074   0.089   0.111   0.132   0.134   0.168   0.178
 17 A    18 A    19 A    20 A    21 A    22 A    23 A    24 A                  
  0.191   0.218   0.235   0.248   0.256   0.275   0.314   0.356
 25 A    26 A    27 A    28 A    29 A    30 A    31 A    32 A                  
  0.566   0.585   0.598   0.614   0.697   0.832   0.915   0.921
 33 A    34 A    35 A    36 A    37 A    38 A    39 A    40 A                  
  0.982   0.985   1.068   1.091   1.138   1.168   1.196   1.239
 41 A    42 A    43 A    44 A    45 A    46 A    47 A    48 A                  
  1.306   1.389   1.468   1.469   1.664   1.913   2.089   2.174
 49 A    50 A    51 A    52 A    53 A    54 A    55 A    56 A                  
  2.266   2.376   2.580   2.615   2.660   2.692   2.830   2.913
 57 A    58 A    59 A    60 A    61 A    62 A    63 A    64 A                  
  3.037   3.137   3.304   3.459   4.119   4.303   4.358   4.434
 65 A    66 A    67 A    68 A    69 A    70 A    71 A    72 A                  
  4.847   5.398  10.317  26.635  26.669  27.090  36.632  37.075
 73 A    74 A    75 A    76 A    77 A    78 A    79 A    80 A                  
219.158
 81 A                                                                          

 Occupation and symmetry of molecular orbitals

 Point group: C1 (1 irreducible representation).

                           A     All 
 -------------------------------------
 All molecular orbitals:
  - Alpha                  81    81  
  - Beta                   81    81  
 -------------------------------------
 Alpha orbitals:
  - Frozen occupied        7     7   
  - Active occupied        9     9   
  - Active virtual         65    65  
  - Frozen virtual         0     0   
 -------------------------------------
 Beta orbitals:
  - Frozen occupied        7     7   
  - Active occupied        9     9   
  - Active virtual         65    65  
  - Frozen virtual         0     0   
 -------------------------------------

 Import integrals:   CPU 0.00 s  wall 0.00 s

 Import integrals:   CPU 6.82 s  wall 2.29 s

 MP2 amplitudes:   CPU 0.06 s  wall 0.05 s

Running a double precision version
           CCSD T amplitudes will be solved using DIIS.

           Start     Size      MaxIter   EConv     TConv     
           3         7         100       1.00e-07  1.00e-05  
 ------------------------------------------------------------------------------
           Energy (a.u.)   Ediff      Tdiff       Comment
 ------------------------------------------------------------------------------
          -569.41555320                           
     1    -569.41486156   6.92e-04   6.74e-01     
     2    -569.43242705   1.76e-02   8.86e-02     
     3    -569.43264700   2.20e-04   3.67e-02     
     4    -569.43464273   2.00e-03   1.13e-02     Switched to DIIS steps.
     5    -569.43535293   7.10e-04   1.00e-02     
     6    -569.43539847   4.55e-05   1.88e-03     
     7    -569.43540675   8.28e-06   1.10e-03     
     8    -569.43541261   5.86e-06   4.80e-04     
     9    -569.43541524   2.63e-06   2.62e-04     
    10    -569.43541545   2.12e-07   6.63e-05     
    11    -569.43541525   2.06e-07   2.87e-05     
    12    -569.43541526   1.55e-08   7.84e-06     
 ------------------------------------------------------------------------------
          -569.43541526                           CCSD T converged.

End of double precision
 SCF energy                 = -568.92337024
 MP2 energy                 = -569.41555320
 CCSD correlation energy     =   -0.51204502
 CCSD total energy           = -569.43541526

 CCSD  T1^2 = 0.0093  T2^2 = 0.1967  Leading amplitudes:

 Amplitude    Orbitals with energies
 -0.0274       15 (A) A                  ->    18 (A) A                   
              -0.4573                          0.0738                     
 -0.0274       15 (A) B                  ->    18 (A) B                   
              -0.4573                          0.0738                     
  0.0169       13 (A) A                  ->    39 (A) A                   
              -0.6020                          0.9152                     
  0.0169       13 (A) B                  ->    39 (A) B                   
              -0.6020                          0.9152                     

 Amplitude    Orbitals with energies
 -0.0894       13 (A) A      13 (A) B    ->    18 (A) A      18 (A) B     
              -0.6020       -0.6020            0.0738        0.0738       
  0.0894       13 (A) A      13 (A) B    ->    18 (A) B      18 (A) A     
              -0.6020       -0.6020            0.0738        0.0738       
  0.0894       13 (A) B      13 (A) A    ->    18 (A) A      18 (A) B     
              -0.6020       -0.6020            0.0738        0.0738       
 -0.0894       13 (A) B      13 (A) A    ->    18 (A) B      18 (A) A     
              -0.6020       -0.6020            0.0738        0.0738       

 Computing CCSD intemediates for later calculations in double precision
 Finished.

Running a double precision version
           CCSD Lambda amplitudes will be solved using DIIS.
           Start     Size      MaxIter   EConv     LConv     
           3         7         100       1.00e-07  1.00e-05  
 ------------------------------------------------------------------------------
            Enorm      Ldiff       Comment
 ------------------------------------------------------------------------------
     1     4.26e-02   3.36e-02     
     2     9.80e-03   3.60e-03     
     3     4.08e-03   1.63e-03     
     4     2.52e-03   8.73e-04     Switched to DIIS steps.
     5     1.04e-03   5.08e-04     
     6     5.27e-04   1.92e-04     
     7     1.99e-04   5.04e-05     
     8     6.71e-05   3.83e-06     
     9     1.86e-05   5.09e-06     
    10     6.99e-06   1.13e-06     
    11     2.68e-06   2.18e-07     
    12     1.26e-06   5.66e-08     
    13     5.88e-07   7.15e-08     
    14     2.58e-07   7.84e-09     
    15     1.40e-07   1.63e-08     
    16     5.71e-08   3.59e-09     
 ------------------------------------------------------------------------------
                                   CCSD Lambda converged.

 Computing density matrices in double precision...
           Orbital response amplitudes will be solved using DIIS.
           Start     Size      MaxIter   EConv     LConv     
           3         7         100       1.00e-06  1.00e-06  
 ------------------------------------------------------------------------------
            Enorm      Ldiff       Comment
 ------------------------------------------------------------------------------
     1     6.71e-02   3.68e-03     
     2     5.94e-02   2.95e-03     
     3     7.77e-02   1.86e-02     
     4     1.17e-02   3.18e-02     Switched to DIIS steps.
     5     1.69e-03   1.39e-03     
     6     7.14e-04   7.92e-05     
     7     2.25e-04   5.83e-05     
     8     5.09e-05   2.79e-05     
     9     1.15e-05   5.89e-06     
    10     4.17e-06   7.95e-07     
    11     1.08e-06   2.88e-08     
    12     2.77e-07   1.18e-07     
 ------------------------------------------------------------------------------
                                   Orbital response converged.

 Computing density matrices... Done.
 CCSD calculation:   CPU 116.10 s  wall 23.03 s

 Transferring MO TPDM to AO TPDM
 Transferring g2_o1o1o1o1
 Transferring g2_o1o1o1v1
 Transferring g2_o1o1v1v1
 Transferring g2_o1v1o1v1
 Transferring g2_o1v1v1v1
 Transferring g2_v1v1v1v1
 Adding separable TPDM
 Computing TPDM gradient
 --------------------------------------------------------
 2e gradient
  Atom          X               Y               Z
 --------------------------------------------------------
    1        -14.613058        2.856196       -0.000000  
    2          1.000204      -13.266019       -0.000000  
    3         10.223929       11.501179       -0.000000  
    4          3.388925       -1.091356        0.000000  
 --------------------------------------------------------
 --------------------------------------------------------
 Final gradient
  Atom          X               Y               Z
 --------------------------------------------------------
    1        -14.613058        2.856196       -0.000000  
    2          1.000204      -13.266019       -0.000000  
    3         10.223929       11.501179       -0.000000  
    4          3.388925       -1.091356        0.000000  
 --------------------------------------------------------
 Analytic gradient from two-electron contribution:   CPU 56.87 s  wall 14.71 s

 Total ccman2 time:   CPU 184.54 s  wall 41.80 s


 --------------------------------------------------------------

                    Orbital Energies (a.u.)
 --------------------------------------------------------------

 Alpha MOs
 -- Occupied --
******* -15.732 -15.675 -10.584  -8.052  -8.049  -8.049  -1.433
 -1.125  -0.899  -0.723  -0.654  -0.602  -0.472  -0.457  -0.436
 -- Virtual --
  0.042   0.074   0.089   0.111   0.132   0.134   0.168   0.178
  0.191   0.218   0.235   0.248   0.256   0.275   0.314   0.356
  0.566   0.585   0.598   0.614   0.697   0.832   0.915   0.921
  0.982   0.985   1.068   1.091   1.138   1.168   1.196   1.239
  1.306   1.389   1.468   1.469   1.664   1.913   2.089   2.174
  2.266   2.376   2.580   2.615   2.660   2.692   2.830   2.913
  3.037   3.137   3.304   3.459   4.119   4.303   4.358   4.434
  4.847   5.398  10.317  26.635  26.669  27.090  36.632  37.075
219.158
 --------------------------------------------------------------

          Ground-State Mulliken Net Atomic Charges

     Atom                 Charge (a.u.)
  ----------------------------------------
      1 Cl                   -0.079470
      2 N                     0.084041
      3 N                    -0.248899
      4 H                     0.244329
  ----------------------------------------
  Sum of atomic charges =     0.000000

 -----------------------------------------------------------------
                    Cartesian Multipole Moments
 -----------------------------------------------------------------
    Charge (ESU x 10^10)
                 0.0000
    Dipole Moment (Debye)
         X      -1.9921      Y       0.4089      Z       0.0000
       Tot       2.0336
    Quadrupole Moments (Debye-Ang)
        XX     -18.3955     XY      -1.5510     YY     -27.0431
        XZ      -0.0000     YZ      -0.0000     ZZ     -24.2901
    Octopole Moments (Debye-Ang^2)
       XXX     -13.3302    XXY       1.4429    XYY       2.3969
       YYY       0.1494    XXZ       0.0000    XYZ       0.0000
       YYZ       0.0000    XZZ      -0.8188    YZZ       0.2220
       ZZZ       0.0000
    Hexadecapole Moments (Debye-Ang^3)
      XXXX    -158.1407   XXXY      -8.3593   XXYY     -45.1543
      XYYY      -1.4827   YYYY     -47.7324   XXXZ       0.0000
      XXYZ      -0.0000   XYYZ      -0.0000   YYYZ      -0.0000
      XXZZ     -39.3048   XYZZ      -0.3021   YYZZ     -11.7564
      XZZZ      -0.0000   YZZZ      -0.0000   ZZZZ     -25.6790
 -----------------------------------------------------------------
 DrvMan completing analytic gradient of the correlated energy
 Correlated dipole moment
            1
    1  -0.7837486
    2   0.1608925
    3   0.0000000
 Energy read as -569.435415265
 Full Analytical Gradient: (in a.u., or Hartree/Bohr)
             1             2             3             4
    1    0.00013484    0.00062227   -0.00130839    0.00055128
    2    0.00003786    0.00057526   -0.00027262   -0.00034051
    3    0.00000000   -0.00000000    0.00000000   -0.00000000
 Gradient time:  CPU 1.44 s  wall 1.47 s
 ----------------------------------------------------------------
             Standard Nuclear Orientation (Angstroms)
    I     Atom           X                Y                Z
 ----------------------------------------------------------------
    1      Cl      1.0195373131    -0.0701280822    -0.0000000000
    2      N      -0.6650429887     0.5403669583     0.0000000000
    3      N      -1.4693392413    -0.3806942237     0.0000000000
    4      H      -2.3914587128     0.0814682550    -0.0000000000
 ----------------------------------------------------------------
 Nuclear Repulsion Energy =    89.7562570892 hartrees
 There are       16 alpha and       16 beta electrons

                       Distance Matrix (Angstroms)
             Cl(  1)   N (  2)   N (  3)
   N (  2)  1.791791
   N (  3)  2.508178  1.222803
   H (  4)  3.414363  1.786365  1.031455

 Requested basis set is 6-311++G(d,p)
 There are 30 shells and 81 basis functions
 A cutoff of  1.0D-14 yielded    451 shell pairs
 There are      3383 function pairs (      3647 Cartesian)
 Smallest overlap matrix eigenvalue = 2.45E-04
 Guess MOs from SCF MO coefficient file

 -----------------------------------------------------------------------
  General SCF calculation program by
  Eric Jon Sundstrom, Paul Horn, Yuezhi Mao, Dmitri Zuev, Alec White,
  David Stuck, Shaama M.S., Shane Yost, Joonho Lee, David Small,
  Daniel Levine, Susi Lehtola, Hugh Burton, Evgeny Epifanovsky
 -----------------------------------------------------------------------
 Hartree-Fock
 using 6 threads for integral computing
 -------------------------------------------------------
 OpenMP Integral computing Module                
 Release: version 2.0, May 2017, Q-Chem Inc. Pleasanton 
 -------------------------------------------------------
 A restricted SCF calculation will be
 performed using DIIS
 SCF converges when DIIS error is below 1.0e-08
 ---------------------------------------
  Cycle       Energy         DIIS error
 ---------------------------------------
    1    -568.9235225790      4.83e-05  
    2    -568.9235242621      1.27e-05  
    3    -568.9235244239      6.68e-06  
    4    -568.9235244629      1.85e-06  
    5    -568.9235244679      8.58e-07  
    6    -568.9235244690      2.85e-07  
    7    -568.9235244692      1.14e-07  
    8    -568.9235244693      3.12e-08  
    9    -568.9235244693      7.93e-09  Convergence criterion met
 ---------------------------------------
 SCF time:   CPU 2.32s  wall 1.00s 
 SCF   energy in the final basis set =     -568.9235244693
 Total energy in the final basis set =     -568.9235244693


 ------------------------------------------------------------------------------

   CCMAN2: suite of methods based on coupled cluster
           and equation of motion theories.

   Components:
   * libvmm-1.3-trunk
     by Evgeny Epifanovsky, Ilya Kaliman.
   * libtensor-2.5-trunk
     by Evgeny Epifanovsky, Michael Wormit, Dmitry Zuev, Sam Manzer, 
        Ilya Kaliman.
   * libcc-2.5-trunk
     by Evgeny Epifanovsky, Arik Landau, Tomasz Kus, Kirill Khistyaev, 
        Dmitry Zuev, Prashant Manohar, Xintian Feng, Anna Krylov, 
        Matthew Goldey, Alec White, Thomas Jagau, Kaushik Nanda, 
        Anastasia Gunina, Alexander Kunitsa, Joonho Lee.

   CCMAN original authors:
   Anna I. Krylov, C. David Sherrill, Steven R. Gwaltney,
   Edward F. C. Byrd (2000)
   Sergey V. Levchenko, Lyudmila V. Slipchenko, Tao Wang,
   Ana-Maria C. Cristian (2003)
   Piotr A. Pieniazek, C. Melania Oana, Evgeny Epifanovsky (2007)
   Prashant Manohar (2009)

 ------------------------------------------------------------------------------


 Allocating and initializing 63808MB of RAM...
 Calculation will run on 6 cores.


 Alpha MOs, Restricted
 -- Occupied --                  
-104.86  -15.73  -15.68  -10.58   -8.05   -8.05   -8.05   -1.43
  1 A     2 A     3 A     4 A     5 A     6 A     7 A     8 A                  
 -1.125  -0.899  -0.723  -0.655  -0.602  -0.471  -0.457  -0.436
  9 A    10 A    11 A    12 A    13 A    14 A    15 A    16 A                  
 -- Virtual --                   
  0.041   0.074   0.089   0.111   0.132   0.134   0.168   0.178
 17 A    18 A    19 A    20 A    21 A    22 A    23 A    24 A                  
  0.191   0.218   0.235   0.248   0.256   0.275   0.314   0.356
 25 A    26 A    27 A    28 A    29 A    30 A    31 A    32 A                  
  0.567   0.585   0.598   0.614   0.697   0.832   0.915   0.921
 33 A    34 A    35 A    36 A    37 A    38 A    39 A    40 A                  
  0.982   0.986   1.068   1.091   1.138   1.169   1.196   1.239
 41 A    42 A    43 A    44 A    45 A    46 A    47 A    48 A                  
  1.306   1.389   1.468   1.469   1.664   1.914   2.088   2.174
 49 A    50 A    51 A    52 A    53 A    54 A    55 A    56 A                  
  2.266   2.376   2.580   2.616   2.662   2.692   2.830   2.913
 57 A    58 A    59 A    60 A    61 A    62 A    63 A    64 A                  
  3.039   3.137   3.305   3.460   4.120   4.303   4.359   4.436
 65 A    66 A    67 A    68 A    69 A    70 A    71 A    72 A                  
  4.847   5.397  10.318  26.635  26.669  27.090  36.631  37.080
 73 A    74 A    75 A    76 A    77 A    78 A    79 A    80 A                  
219.159
 81 A                                                                          

 Beta MOs, Restricted
 -- Occupied --                  
-104.86  -15.73  -15.68  -10.58   -8.05   -8.05   -8.05   -1.43
  1 A     2 A     3 A     4 A     5 A     6 A     7 A     8 A                  
 -1.125  -0.899  -0.723  -0.655  -0.602  -0.471  -0.457  -0.436
  9 A    10 A    11 A    12 A    13 A    14 A    15 A    16 A                  
 -- Virtual --                   
  0.041   0.074   0.089   0.111   0.132   0.134   0.168   0.178
 17 A    18 A    19 A    20 A    21 A    22 A    23 A    24 A                  
  0.191   0.218   0.235   0.248   0.256   0.275   0.314   0.356
 25 A    26 A    27 A    28 A    29 A    30 A    31 A    32 A                  
  0.567   0.585   0.598   0.614   0.697   0.832   0.915   0.921
 33 A    34 A    35 A    36 A    37 A    38 A    39 A    40 A                  
  0.982   0.986   1.068   1.091   1.138   1.169   1.196   1.239
 41 A    42 A    43 A    44 A    45 A    46 A    47 A    48 A                  
  1.306   1.389   1.468   1.469   1.664   1.914   2.088   2.174
 49 A    50 A    51 A    52 A    53 A    54 A    55 A    56 A                  
  2.266   2.376   2.580   2.616   2.662   2.692   2.830   2.913
 57 A    58 A    59 A    60 A    61 A    62 A    63 A    64 A                  
  3.039   3.137   3.305   3.460   4.120   4.303   4.359   4.436
 65 A    66 A    67 A    68 A    69 A    70 A    71 A    72 A                  
  4.847   5.397  10.318  26.635  26.669  27.090  36.631  37.080
 73 A    74 A    75 A    76 A    77 A    78 A    79 A    80 A                  
219.159
 81 A                                                                          

 Occupation and symmetry of molecular orbitals

 Point group: C1 (1 irreducible representation).

                           A     All 
 -------------------------------------
 All molecular orbitals:
  - Alpha                  81    81  
  - Beta                   81    81  
 -------------------------------------
 Alpha orbitals:
  - Frozen occupied        7     7   
  - Active occupied        9     9   
  - Active virtual         65    65  
  - Frozen virtual         0     0   
 -------------------------------------
 Beta orbitals:
  - Frozen occupied        7     7   
  - Active occupied        9     9   
  - Active virtual         65    65  
  - Frozen virtual         0     0   
 -------------------------------------

 Import integrals:   CPU 0.00 s  wall 0.00 s

 Import integrals:   CPU 6.40 s  wall 2.00 s

 MP2 amplitudes:   CPU 0.06 s  wall 0.05 s

Running a double precision version
           CCSD T amplitudes will be solved using DIIS.

           Start     Size      MaxIter   EConv     TConv     
           3         7         100       1.00e-07  1.00e-05  
 ------------------------------------------------------------------------------
           Energy (a.u.)   Ediff      Tdiff       Comment
 ------------------------------------------------------------------------------
          -569.41551943                           
     1    -569.41490458   6.15e-04   6.74e-01     
     2    -569.43242517   1.75e-02   8.85e-02     
     3    -569.43265549   2.30e-04   3.66e-02     
     4    -569.43464536   1.99e-03   1.13e-02     Switched to DIIS steps.
     5    -569.43535329   7.08e-04   1.00e-02     
     6    -569.43539865   4.54e-05   1.88e-03     
     7    -569.43540695   8.29e-06   1.10e-03     
     8    -569.43541280   5.86e-06   4.80e-04     
     9    -569.43541542   2.62e-06   2.61e-04     
    10    -569.43541563   2.10e-07   6.60e-05     
    11    -569.43541542   2.07e-07   2.86e-05     
    12    -569.43541544   1.47e-08   7.80e-06     
 ------------------------------------------------------------------------------
          -569.43541544                           CCSD T converged.

End of double precision
 SCF energy                 = -568.92352447
 MP2 energy                 = -569.41551943
 CCSD correlation energy     =   -0.51189097
 CCSD total energy           = -569.43541544

 CCSD  T1^2 = 0.0093  T2^2 = 0.1965  Leading amplitudes:

 Amplitude    Orbitals with energies
 -0.0273       15 (A) A                  ->    18 (A) A                   
              -0.4574                          0.0741                     
 -0.0273       15 (A) B                  ->    18 (A) B                   
              -0.4574                          0.0741                     
  0.0169       13 (A) A                  ->    39 (A) A                   
              -0.6025                          0.9149                     
  0.0169       13 (A) B                  ->    39 (A) B                   
              -0.6025                          0.9149                     

 Amplitude    Orbitals with energies
 -0.0892       13 (A) A      13 (A) B    ->    18 (A) A      18 (A) B     
              -0.6025       -0.6025            0.0741        0.0741       
  0.0892       13 (A) A      13 (A) B    ->    18 (A) B      18 (A) A     
              -0.6025       -0.6025            0.0741        0.0741       
  0.0892       13 (A) B      13 (A) A    ->    18 (A) A      18 (A) B     
              -0.6025       -0.6025            0.0741        0.0741       
 -0.0892       13 (A) B      13 (A) A    ->    18 (A) B      18 (A) A     
              -0.6025       -0.6025            0.0741        0.0741       

 Computing CCSD intemediates for later calculations in double precision
 Finished.

Running a double precision version
           CCSD Lambda amplitudes will be solved using DIIS.
           Start     Size      MaxIter   EConv     LConv     
           3         7         100       1.00e-07  1.00e-05  
 ------------------------------------------------------------------------------
            Enorm      Ldiff       Comment
 ------------------------------------------------------------------------------
     1     4.25e-02   3.36e-02     
     2     9.78e-03   3.59e-03     
     3     4.07e-03   1.63e-03     
     4     2.52e-03   8.72e-04     Switched to DIIS steps.
     5     1.04e-03   5.07e-04     
     6     5.26e-04   1.91e-04     
     7     1.98e-04   5.01e-05     
     8     6.68e-05   3.85e-06     
     9     1.85e-05   5.05e-06     
    10     6.96e-06   1.11e-06     
    11     2.68e-06   2.15e-07     
    12     1.26e-06   5.56e-08     
    13     5.85e-07   7.10e-08     
    14     2.57e-07   7.71e-09     
    15     1.39e-07   1.62e-08     
    16     5.69e-08   3.58e-09     
 ------------------------------------------------------------------------------
                                   CCSD Lambda converged.

 Computing density matrices in double precision...
           Orbital response amplitudes will be solved using DIIS.
           Start     Size      MaxIter   EConv     LConv     
           3         7         100       1.00e-06  1.00e-06  
 ------------------------------------------------------------------------------
            Enorm      Ldiff       Comment
 ------------------------------------------------------------------------------
     1     6.69e-02   3.71e-03     
     2     5.93e-02   2.97e-03     
     3     7.73e-02   1.85e-02     
     4     1.16e-02   3.16e-02     Switched to DIIS steps.
     5     1.68e-03   1.36e-03     
     6     7.14e-04   7.82e-05     
     7     2.24e-04   5.86e-05     
     8     5.06e-05   2.79e-05     
     9     1.14e-05   5.89e-06     
    10     4.14e-06   7.95e-07     
    11     1.07e-06   3.32e-08     
    12     2.74e-07   1.18e-07     
 ------------------------------------------------------------------------------
                                   Orbital response converged.

 Computing density matrices... Done.
 CCSD calculation:   CPU 115.02 s  wall 22.84 s

 Transferring MO TPDM to AO TPDM
 Transferring g2_o1o1o1o1
 Transferring g2_o1o1o1v1
 Transferring g2_o1o1v1v1
 Transferring g2_o1v1o1v1
 Transferring g2_o1v1v1v1
 Transferring g2_v1v1v1v1
 Adding separable TPDM
 Computing TPDM gradient
 --------------------------------------------------------
 2e gradient
  Atom          X               Y               Z
 --------------------------------------------------------
    1        -14.612322        2.856317       -0.000000  
    2          0.985316      -13.282266       -0.000000  
    3         10.236132       11.512480       -0.000000  
    4          3.390874       -1.086531        0.000000  
 --------------------------------------------------------
 --------------------------------------------------------
 Final gradient
  Atom          X               Y               Z
 --------------------------------------------------------
    1        -14.612322        2.856317       -0.000000  
    2          0.985316      -13.282266       -0.000000  
    3         10.236132       11.512480       -0.000000  
    4          3.390874       -1.086531        0.000000  
 --------------------------------------------------------
 Analytic gradient from two-electron contribution:   CPU 51.72 s  wall 12.75 s

 Total ccman2 time:   CPU 178.71 s  wall 39.64 s


 --------------------------------------------------------------

                    Orbital Energies (a.u.)
 --------------------------------------------------------------

 Alpha MOs
 -- Occupied --
******* -15.732 -15.675 -10.584  -8.052  -8.049  -8.048  -1.434
 -1.125  -0.899  -0.723  -0.655  -0.602  -0.471  -0.457  -0.436
 -- Virtual --
  0.041   0.074   0.089   0.111   0.132   0.134   0.168   0.178
  0.191   0.218   0.235   0.248   0.256   0.275   0.314   0.356
  0.567   0.585   0.598   0.614   0.697   0.832   0.915   0.921
  0.982   0.986   1.068   1.091   1.138   1.169   1.196   1.239
  1.306   1.389   1.468   1.469   1.664   1.914   2.088   2.174
  2.266   2.376   2.580   2.616   2.662   2.692   2.830   2.913
  3.039   3.137   3.305   3.460   4.120   4.303   4.359   4.436
  4.847   5.397  10.318  26.635  26.669  27.090  36.631  37.080
219.159
 --------------------------------------------------------------

          Ground-State Mulliken Net Atomic Charges

     Atom                 Charge (a.u.)
  ----------------------------------------
      1 Cl                   -0.079791
      2 N                     0.084342
      3 N                    -0.249007
      4 H                     0.244456
  ----------------------------------------
  Sum of atomic charges =    -0.000000

 -----------------------------------------------------------------
                    Cartesian Multipole Moments
 -----------------------------------------------------------------
    Charge (ESU x 10^10)
                 0.0000
    Dipole Moment (Debye)
         X      -1.9986      Y       0.4082      Z       0.0000
       Tot       2.0398
    Quadrupole Moments (Debye-Ang)
        XX     -18.3922     XY      -1.5488     YY     -27.0407
        XZ      -0.0000     YZ      -0.0000     ZZ     -24.2877
    Octopole Moments (Debye-Ang^2)
       XXX     -13.3754    XXY       1.4334    XYY       2.3833
       YYY       0.1298    XXZ       0.0000    XYZ       0.0000
       YYZ       0.0000    XZZ      -0.8307    YZZ       0.2171
       ZZZ       0.0000
    Hexadecapole Moments (Debye-Ang^3)
      XXXX    -158.0375   XXXY      -8.3175   XXYY     -45.1263
      XYYY      -1.4453   YYYY     -47.7016   XXXZ       0.0000
      XXYZ      -0.0000   XYYZ      -0.0000   YYYZ      -0.0000
      XXZZ     -39.2866   XYZZ      -0.2916   YYZZ     -11.7510
      XZZZ      -0.0000   YZZZ      -0.0000   ZZZZ     -25.6754
 -----------------------------------------------------------------
 DrvMan completing analytic gradient of the correlated energy
 Correlated dipole moment
            1
    1  -0.7863005
    2   0.1606066
    3   0.0000000
 Energy read as -569.435415437
 Full Analytical Gradient: (in a.u., or Hartree/Bohr)
             1             2             3             4
    1   -0.00009748   -0.00047118    0.00033459    0.00023407
    2    0.00006470   -0.00090442    0.00106793   -0.00022820
    3    0.00000000   -0.00000000    0.00000000   -0.00000000
 Gradient time:  CPU 1.38 s  wall 1.41 s
 ----------------------------------------------------------------
             Standard Nuclear Orientation (Angstroms)
    I     Atom           X                Y                Z
 ----------------------------------------------------------------
    1      Cl      1.0195373131    -0.0701280822    -0.0000000000
    2      N      -0.6650429887     0.5403669583     0.0000000000
    3      N      -1.4693392413    -0.3826942237     0.0000000000
    4      H      -2.3914587128     0.0814682550    -0.0000000000
 ----------------------------------------------------------------
 Nuclear Repulsion Energy =    89.7245432789 hartrees
 There are       16 alpha and       16 beta electrons

                       Distance Matrix (Angstroms)
             Cl(  1)   N (  2)   N (  3)
   N (  2)  1.791791
   N (  3)  2.508427  1.224310
   H (  4)  3.414363  1.786365  1.032352

 Requested basis set is 6-311++G(d,p)
 There are 30 shells and 81 basis functions
 A cutoff of  1.0D-14 yielded    451 shell pairs
 There are      3383 function pairs (      3647 Cartesian)
 Smallest overlap matrix eigenvalue = 2.47E-04
 Guess MOs from SCF MO coefficient file

 -----------------------------------------------------------------------
  General SCF calculation program by
  Eric Jon Sundstrom, Paul Horn, Yuezhi Mao, Dmitri Zuev, Alec White,
  David Stuck, Shaama M.S., Shane Yost, Joonho Lee, David Small,
  Daniel Levine, Susi Lehtola, Hugh Burton, Evgeny Epifanovsky
 -----------------------------------------------------------------------
 Hartree-Fock
 using 6 threads for integral computing
 -------------------------------------------------------
 OpenMP Integral computing Module                
 Release: version 2.0, May 2017, Q-Chem Inc. Pleasanton 
 -------------------------------------------------------
 A restricted SCF calculation will be
 performed using DIIS
 SCF converges when DIIS error is below 1.0e-08
 ---------------------------------------
  Cycle       Energy         DIIS error
 ---------------------------------------
    1    -568.9233158313      5.97e-05  
    2    -568.9233186595      1.58e-05  
    3    -568.9233189549      7.43e-06  
    4    -568.9233190153      1.77e-06  
    5    -568.9233190240      7.48e-07  
    6    -568.9233190255      2.91e-07  
    7    -568.9233190258      1.69e-07  
    8    -568.9233190258      3.38e-08  
    9    -568.9233190259      1.13e-08  
   10    -568.9233190259      3.27e-09  Convergence criterion met
 ---------------------------------------
 SCF time:   CPU 2.50s  wall 1.00s 
 SCF   energy in the final basis set =     -568.9233190259
 Total energy in the final basis set =     -568.9233190259


 ------------------------------------------------------------------------------

   CCMAN2: suite of methods based on coupled cluster
           and equation of motion theories.

   Components:
   * libvmm-1.3-trunk
     by Evgeny Epifanovsky, Ilya Kaliman.
   * libtensor-2.5-trunk
     by Evgeny Epifanovsky, Michael Wormit, Dmitry Zuev, Sam Manzer, 
        Ilya Kaliman.
   * libcc-2.5-trunk
     by Evgeny Epifanovsky, Arik Landau, Tomasz Kus, Kirill Khistyaev, 
        Dmitry Zuev, Prashant Manohar, Xintian Feng, Anna Krylov, 
        Matthew Goldey, Alec White, Thomas Jagau, Kaushik Nanda, 
        Anastasia Gunina, Alexander Kunitsa, Joonho Lee.

   CCMAN original authors:
   Anna I. Krylov, C. David Sherrill, Steven R. Gwaltney,
   Edward F. C. Byrd (2000)
   Sergey V. Levchenko, Lyudmila V. Slipchenko, Tao Wang,
   Ana-Maria C. Cristian (2003)
   Piotr A. Pieniazek, C. Melania Oana, Evgeny Epifanovsky (2007)
   Prashant Manohar (2009)

 ------------------------------------------------------------------------------


 Allocating and initializing 63808MB of RAM...
 Calculation will run on 6 cores.


 Alpha MOs, Restricted
 -- Occupied --                  
-104.86  -15.73  -15.68  -10.58   -8.05   -8.05   -8.05   -1.43
  1 A     2 A     3 A     4 A     5 A     6 A     7 A     8 A                  
 -1.125  -0.898  -0.723  -0.654  -0.602  -0.472  -0.457  -0.436
  9 A    10 A    11 A    12 A    13 A    14 A    15 A    16 A                  
 -- Virtual --                   
  0.042   0.074   0.089   0.111   0.132   0.134   0.168   0.178
 17 A    18 A    19 A    20 A    21 A    22 A    23 A    24 A                  
  0.191   0.218   0.235   0.248   0.256   0.275   0.314   0.356
 25 A    26 A    27 A    28 A    29 A    30 A    31 A    32 A                  
  0.566   0.585   0.598   0.614   0.696   0.832   0.915   0.921
 33 A    34 A    35 A    36 A    37 A    38 A    39 A    40 A                  
  0.982   0.985   1.068   1.091   1.138   1.168   1.195   1.239
 41 A    42 A    43 A    44 A    45 A    46 A    47 A    48 A                  
  1.305   1.389   1.468   1.469   1.663   1.913   2.088   2.174
 49 A    50 A    51 A    52 A    53 A    54 A    55 A    56 A                  
  2.265   2.376   2.580   2.615   2.660   2.691   2.831   2.913
 57 A    58 A    59 A    60 A    61 A    62 A    63 A    64 A                  
  3.037   3.136   3.302   3.459   4.119   4.303   4.358   4.434
 65 A    66 A    67 A    68 A    69 A    70 A    71 A    72 A                  
  4.846   5.396  10.317  26.635  26.669  27.090  36.631  37.075
 73 A    74 A    75 A    76 A    77 A    78 A    79 A    80 A                  
219.159
 81 A                                                                          

 Beta MOs, Restricted
 -- Occupied --                  
-104.86  -15.73  -15.68  -10.58   -8.05   -8.05   -8.05   -1.43
  1 A     2 A     3 A     4 A     5 A     6 A     7 A     8 A                  
 -1.125  -0.898  -0.723  -0.654  -0.602  -0.472  -0.457  -0.436
  9 A    10 A    11 A    12 A    13 A    14 A    15 A    16 A                  
 -- Virtual --                   
  0.042   0.074   0.089   0.111   0.132   0.134   0.168   0.178
 17 A    18 A    19 A    20 A    21 A    22 A    23 A    24 A                  
  0.191   0.218   0.235   0.248   0.256   0.275   0.314   0.356
 25 A    26 A    27 A    28 A    29 A    30 A    31 A    32 A                  
  0.566   0.585   0.598   0.614   0.696   0.832   0.915   0.921
 33 A    34 A    35 A    36 A    37 A    38 A    39 A    40 A                  
  0.982   0.985   1.068   1.091   1.138   1.168   1.195   1.239
 41 A    42 A    43 A    44 A    45 A    46 A    47 A    48 A                  
  1.305   1.389   1.468   1.469   1.663   1.913   2.088   2.174
 49 A    50 A    51 A    52 A    53 A    54 A    55 A    56 A                  
  2.265   2.376   2.580   2.615   2.660   2.691   2.831   2.913
 57 A    58 A    59 A    60 A    61 A    62 A    63 A    64 A                  
  3.037   3.136   3.302   3.459   4.119   4.303   4.358   4.434
 65 A    66 A    67 A    68 A    69 A    70 A    71 A    72 A                  
  4.846   5.396  10.317  26.635  26.669  27.090  36.631  37.075
 73 A    74 A    75 A    76 A    77 A    78 A    79 A    80 A                  
219.159
 81 A                                                                          

 Occupation and symmetry of molecular orbitals

 Point group: C1 (1 irreducible representation).

                           A     All 
 -------------------------------------
 All molecular orbitals:
  - Alpha                  81    81  
  - Beta                   81    81  
 -------------------------------------
 Alpha orbitals:
  - Frozen occupied        7     7   
  - Active occupied        9     9   
  - Active virtual         65    65  
  - Frozen virtual         0     0   
 -------------------------------------
 Beta orbitals:
  - Frozen occupied        7     7   
  - Active occupied        9     9   
  - Active virtual         65    65  
  - Frozen virtual         0     0   
 -------------------------------------

 Import integrals:   CPU 0.00 s  wall 0.00 s

 Import integrals:   CPU 7.25 s  wall 2.18 s

 MP2 amplitudes:   CPU 0.06 s  wall 0.05 s

Running a double precision version
           CCSD T amplitudes will be solved using DIIS.

           Start     Size      MaxIter   EConv     TConv     
           3         7         100       1.00e-07  1.00e-05  
 ------------------------------------------------------------------------------
           Energy (a.u.)   Ediff      Tdiff       Comment
 ------------------------------------------------------------------------------
          -569.41555980                           
     1    -569.41485357   7.06e-04   6.74e-01     
     2    -569.43242679   1.76e-02   8.87e-02     
     3    -569.43264630   2.20e-04   3.67e-02     
     4    -569.43464310   2.00e-03   1.13e-02     Switched to DIIS steps.
     5    -569.43535328   7.10e-04   1.01e-02     
     6    -569.43539876   4.55e-05   1.88e-03     
     7    -569.43540701   8.24e-06   1.10e-03     
     8    -569.43541283   5.83e-06   4.79e-04     
     9    -569.43541545   2.62e-06   2.61e-04     
    10    -569.43541567   2.13e-07   6.63e-05     
    11    -569.43541546   2.06e-07   2.87e-05     
    12    -569.43541548   1.56e-08   7.83e-06     
 ------------------------------------------------------------------------------
          -569.43541548                           CCSD T converged.

End of double precision
 SCF energy                 = -568.92331903
 MP2 energy                 = -569.41555980
 CCSD correlation energy     =   -0.51209645
 CCSD total energy           = -569.43541548

 CCSD  T1^2 = 0.0093  T2^2 = 0.1967  Leading amplitudes:

 Amplitude    Orbitals with energies
 -0.0274       15 (A) A                  ->    18 (A) A                   
              -0.4573                          0.0737                     
 -0.0274       15 (A) B                  ->    18 (A) B                   
              -0.4573                          0.0737                     
 -0.0169       13 (A) A                  ->    39 (A) A                   
              -0.6020                          0.9151                     
 -0.0169       13 (A) B                  ->    39 (A) B                   
              -0.6020                          0.9151                     

 Amplitude    Orbitals with energies
 -0.0894       13 (A) A      13 (A) B    ->    18 (A) A      18 (A) B     
              -0.6020       -0.6020            0.0737        0.0737       
  0.0894       13 (A) A      13 (A) B    ->    18 (A) B      18 (A) A     
              -0.6020       -0.6020            0.0737        0.0737       
  0.0894       13 (A) B      13 (A) A    ->    18 (A) A      18 (A) B     
              -0.6020       -0.6020            0.0737        0.0737       
 -0.0894       13 (A) B      13 (A) A    ->    18 (A) B      18 (A) A     
              -0.6020       -0.6020            0.0737        0.0737       

 Computing CCSD intemediates for later calculations in double precision
 Finished.

Running a double precision version
           CCSD Lambda amplitudes will be solved using DIIS.
           Start     Size      MaxIter   EConv     LConv     
           3         7         100       1.00e-07  1.00e-05  
 ------------------------------------------------------------------------------
            Enorm      Ldiff       Comment
 ------------------------------------------------------------------------------
     1     4.26e-02   3.36e-02     
     2     9.80e-03   3.60e-03     
     3     4.08e-03   1.63e-03     
     4     2.52e-03   8.73e-04     Switched to DIIS steps.
     5     1.04e-03   5.08e-04     
     6     5.27e-04   1.92e-04     
     7     1.98e-04   5.03e-05     
     8     6.71e-05   3.86e-06     
     9     1.86e-05   5.10e-06     
    10     6.96e-06   1.13e-06     
    11     2.67e-06   2.19e-07     
    12     1.25e-06   5.73e-08     
    13     5.84e-07   7.15e-08     
    14     2.57e-07   8.00e-09     
    15     1.39e-07   1.62e-08     
    16     5.67e-08   3.57e-09     
 ------------------------------------------------------------------------------
                                   CCSD Lambda converged.

 Computing density matrices in double precision...
           Orbital response amplitudes will be solved using DIIS.
           Start     Size      MaxIter   EConv     LConv     
           3         7         100       1.00e-06  1.00e-06  
 ------------------------------------------------------------------------------
            Enorm      Ldiff       Comment
 ------------------------------------------------------------------------------
     1     6.71e-02   3.68e-03     
     2     5.94e-02   2.99e-03     
     3     7.76e-02   1.86e-02     
     4     1.17e-02   3.17e-02     Switched to DIIS steps.
     5     1.69e-03   1.40e-03     
     6     7.13e-04   7.97e-05     
     7     2.25e-04   5.80e-05     
     8     5.10e-05   2.78e-05     
     9     1.15e-05   5.89e-06     
    10     4.18e-06   7.97e-07     
    11     1.08e-06   2.77e-08     
    12     2.78e-07   1.19e-07     
 ------------------------------------------------------------------------------
                                   Orbital response converged.

 Computing density matrices... Done.
 CCSD calculation:   CPU 114.83 s  wall 22.86 s

 Transferring MO TPDM to AO TPDM
 Transferring g2_o1o1o1o1
 Transferring g2_o1o1o1v1
 Transferring g2_o1o1v1v1
 Transferring g2_o1v1o1v1
 Transferring g2_o1v1v1v1
 Transferring g2_v1v1v1v1
 Adding separable TPDM
 Computing TPDM gradient
 --------------------------------------------------------
 2e gradient
  Atom          X               Y               Z
 --------------------------------------------------------
    1        -14.614287        2.855977       -0.000000  
    2          1.017111      -13.275920        0.000000  
    3         10.213246       11.515101       -0.000000  
    4          3.383930       -1.095157        0.000000  
 --------------------------------------------------------
 --------------------------------------------------------
 Final gradient
  Atom          X               Y               Z
 --------------------------------------------------------
    1        -14.614287        2.855977       -0.000000  
    2          1.017111      -13.275920        0.000000  
    3         10.213246       11.515101       -0.000000  
    4          3.383930       -1.095157        0.000000  
 --------------------------------------------------------
 Analytic gradient from two-electron contribution:   CPU 55.92 s  wall 13.51 s

 Total ccman2 time:   CPU 184.05 s  wall 40.60 s


 --------------------------------------------------------------

                    Orbital Energies (a.u.)
 --------------------------------------------------------------

 Alpha MOs
 -- Occupied --
******* -15.732 -15.676 -10.584  -8.052  -8.049  -8.049  -1.433
 -1.125  -0.898  -0.723  -0.654  -0.602  -0.472  -0.457  -0.436
 -- Virtual --
  0.042   0.074   0.089   0.111   0.132   0.134   0.168   0.178
  0.191   0.218   0.235   0.248   0.256   0.275   0.314   0.356
  0.566   0.585   0.598   0.614   0.696   0.832   0.915   0.921
  0.982   0.985   1.068   1.091   1.138   1.168   1.195   1.239
  1.305   1.389   1.468   1.469   1.663   1.913   2.088   2.174
  2.265   2.376   2.580   2.615   2.660   2.691   2.831   2.913
  3.037   3.136   3.302   3.459   4.119   4.303   4.358   4.434
  4.846   5.396  10.317  26.635  26.669  27.090  36.631  37.075
219.159
 --------------------------------------------------------------

          Ground-State Mulliken Net Atomic Charges

     Atom                 Charge (a.u.)
  ----------------------------------------
      1 Cl                   -0.079702
      2 N                     0.084117
      3 N                    -0.248361
      4 H                     0.243945
  ----------------------------------------
  Sum of atomic charges =    -0.000000

 -----------------------------------------------------------------
                    Cartesian Multipole Moments
 -----------------------------------------------------------------
    Charge (ESU x 10^10)
                 0.0000
    Dipole Moment (Debye)
         X      -1.9918      Y       0.4087      Z       0.0000
       Tot       2.0333
    Quadrupole Moments (Debye-Ang)
        XX     -18.4025     XY      -1.5500     YY     -27.0425
        XZ      -0.0000     YZ      -0.0000     ZZ     -24.2914
    Octopole Moments (Debye-Ang^2)
       XXX     -13.3254    XXY       1.4423    XYY       2.3925
       YYY       0.1672    XXZ       0.0000    XYZ       0.0000
       YYZ       0.0000    XZZ      -0.8217    YZZ       0.2268
       ZZZ       0.0000
    Hexadecapole Moments (Debye-Ang^3)
      XXXX    -158.1443   XXXY      -8.3727   XXYY     -45.1435
      XYYY      -1.4991   YYYY     -47.7537   XXXZ       0.0000
      XXYZ      -0.0000   XYYZ      -0.0000   YYYZ      -0.0000
      XXZZ     -39.2981   XYZZ      -0.3069   YYZZ     -11.7599
      XZZZ      -0.0000   YZZZ      -0.0000   ZZZZ     -25.6800
 -----------------------------------------------------------------
 DrvMan completing analytic gradient of the correlated energy
 Correlated dipole moment
            1
    1  -0.7836225
    2   0.1607971
    3   0.0000000
 Energy read as -569.435415477
 Full Analytical Gradient: (in a.u., or Hartree/Bohr)
             1             2             3             4
    1    0.00003495    0.00045070   -0.00023650   -0.00024916
    2   -0.00006421    0.00086541   -0.00104506    0.00024387
    3    0.00000000   -0.00000000    0.00000000   -0.00000000
 Gradient time:  CPU 1.42 s  wall 1.44 s
 ----------------------------------------------------------------
             Standard Nuclear Orientation (Angstroms)
    I     Atom           X                Y                Z
 ----------------------------------------------------------------
    1      Cl      1.0195373131    -0.0701280822    -0.0000000000
    2      N      -0.6650429887     0.5403669583     0.0000000000
    3      N      -1.4693392413    -0.3816942237     0.0010000000
    4      H      -2.3914587128     0.0814682550    -0.0000000000
 ----------------------------------------------------------------
 Nuclear Repulsion Energy =    89.7403870146 hartrees
 There are       16 alpha and       16 beta electrons

                       Distance Matrix (Angstroms)
             Cl(  1)   N (  2)   N (  3)
   N (  2)  1.791791
   N (  3)  2.508302  1.223556
   H (  4)  3.414363  1.786365  1.031903

 Requested basis set is 6-311++G(d,p)
 There are 30 shells and 81 basis functions
 A cutoff of  1.0D-14 yielded    451 shell pairs
 There are      3383 function pairs (      3647 Cartesian)
 Smallest overlap matrix eigenvalue = 2.46E-04
 Guess MOs from SCF MO coefficient file

 -----------------------------------------------------------------------
  General SCF calculation program by
  Eric Jon Sundstrom, Paul Horn, Yuezhi Mao, Dmitri Zuev, Alec White,
  David Stuck, Shaama M.S., Shane Yost, Joonho Lee, David Small,
  Daniel Levine, Susi Lehtola, Hugh Burton, Evgeny Epifanovsky
 -----------------------------------------------------------------------
 Hartree-Fock
 using 6 threads for integral computing
 -------------------------------------------------------
 OpenMP Integral computing Module                
 Release: version 2.0, May 2017, Q-Chem Inc. Pleasanton 
 -------------------------------------------------------
 A restricted SCF calculation will be
 performed using DIIS
 SCF converges when DIIS error is below 1.0e-08
 ---------------------------------------
  Cycle       Energy         DIIS error
 ---------------------------------------
    1    -568.9234212212      3.75e-05  
    2    -568.9234225146      1.03e-05  
    3    -568.9234226852      4.97e-06  
    4    -568.9234227262      2.02e-06  
    5    -568.9234227439      1.11e-06  
    6    -568.9234227511      4.80e-07  
    7    -568.9234227524      2.08e-07  
    8    -568.9234227525      8.65e-08  
    9    -568.9234227525      2.71e-08  
   10    -568.9234227525      7.80e-09  Convergence criterion met
 ---------------------------------------
 SCF time:   CPU 2.52s  wall 1.00s 
 SCF   energy in the final basis set =     -568.9234227525
 Total energy in the final basis set =     -568.9234227525


 ------------------------------------------------------------------------------

   CCMAN2: suite of methods based on coupled cluster
           and equation of motion theories.

   Components:
   * libvmm-1.3-trunk
     by Evgeny Epifanovsky, Ilya Kaliman.
   * libtensor-2.5-trunk
     by Evgeny Epifanovsky, Michael Wormit, Dmitry Zuev, Sam Manzer, 
        Ilya Kaliman.
   * libcc-2.5-trunk
     by Evgeny Epifanovsky, Arik Landau, Tomasz Kus, Kirill Khistyaev, 
        Dmitry Zuev, Prashant Manohar, Xintian Feng, Anna Krylov, 
        Matthew Goldey, Alec White, Thomas Jagau, Kaushik Nanda, 
        Anastasia Gunina, Alexander Kunitsa, Joonho Lee.

   CCMAN original authors:
   Anna I. Krylov, C. David Sherrill, Steven R. Gwaltney,
   Edward F. C. Byrd (2000)
   Sergey V. Levchenko, Lyudmila V. Slipchenko, Tao Wang,
   Ana-Maria C. Cristian (2003)
   Piotr A. Pieniazek, C. Melania Oana, Evgeny Epifanovsky (2007)
   Prashant Manohar (2009)

 ------------------------------------------------------------------------------


 Allocating and initializing 63808MB of RAM...
 Calculation will run on 6 cores.


 Alpha MOs, Restricted
 -- Occupied --                  
-104.86  -15.73  -15.68  -10.58   -8.05   -8.05   -8.05   -1.43
  1 A     2 A     3 A     4 A     5 A     6 A     7 A     8 A                  
 -1.125  -0.899  -0.723  -0.654  -0.602  -0.471  -0.457  -0.436
  9 A    10 A    11 A    12 A    13 A    14 A    15 A    16 A                  
 -- Virtual --                   
  0.042   0.074   0.089   0.111   0.132   0.134   0.168   0.178
 17 A    18 A    19 A    20 A    21 A    22 A    23 A    24 A                  
  0.191   0.218   0.235   0.248   0.256   0.275   0.314   0.356
 25 A    26 A    27 A    28 A    29 A    30 A    31 A    32 A                  
  0.567   0.585   0.598   0.614   0.697   0.832   0.915   0.921
 33 A    34 A    35 A    36 A    37 A    38 A    39 A    40 A                  
  0.982   0.986   1.068   1.091   1.138   1.169   1.196   1.239
 41 A    42 A    43 A    44 A    45 A    46 A    47 A    48 A                  
  1.306   1.389   1.468   1.469   1.664   1.913   2.088   2.174
 49 A    50 A    51 A    52 A    53 A    54 A    55 A    56 A                  
  2.265   2.376   2.580   2.615   2.661   2.692   2.830   2.913
 57 A    58 A    59 A    60 A    61 A    62 A    63 A    64 A                  
  3.038   3.137   3.304   3.459   4.119   4.303   4.358   4.435
 65 A    66 A    67 A    68 A    69 A    70 A    71 A    72 A                  
  4.846   5.397  10.317  26.635  26.669  27.090  36.631  37.077
 73 A    74 A    75 A    76 A    77 A    78 A    79 A    80 A                  
219.159
 81 A                                                                          

 Beta MOs, Restricted
 -- Occupied --                  
-104.86  -15.73  -15.68  -10.58   -8.05   -8.05   -8.05   -1.43
  1 A     2 A     3 A     4 A     5 A     6 A     7 A     8 A                  
 -1.125  -0.899  -0.723  -0.654  -0.602  -0.471  -0.457  -0.436
  9 A    10 A    11 A    12 A    13 A    14 A    15 A    16 A                  
 -- Virtual --                   
  0.042   0.074   0.089   0.111   0.132   0.134   0.168   0.178
 17 A    18 A    19 A    20 A    21 A    22 A    23 A    24 A                  
  0.191   0.218   0.235   0.248   0.256   0.275   0.314   0.356
 25 A    26 A    27 A    28 A    29 A    30 A    31 A    32 A                  
  0.567   0.585   0.598   0.614   0.697   0.832   0.915   0.921
 33 A    34 A    35 A    36 A    37 A    38 A    39 A    40 A                  
  0.982   0.986   1.068   1.091   1.138   1.169   1.196   1.239
 41 A    42 A    43 A    44 A    45 A    46 A    47 A    48 A                  
  1.306   1.389   1.468   1.469   1.664   1.913   2.088   2.174
 49 A    50 A    51 A    52 A    53 A    54 A    55 A    56 A                  
  2.265   2.376   2.580   2.615   2.661   2.692   2.830   2.913
 57 A    58 A    59 A    60 A    61 A    62 A    63 A    64 A                  
  3.038   3.137   3.304   3.459   4.119   4.303   4.358   4.435
 65 A    66 A    67 A    68 A    69 A    70 A    71 A    72 A                  
  4.846   5.397  10.317  26.635  26.669  27.090  36.631  37.077
 73 A    74 A    75 A    76 A    77 A    78 A    79 A    80 A                  
219.159
 81 A                                                                          

 Occupation and symmetry of molecular orbitals

 Point group: C1 (1 irreducible representation).

                           A     All 
 -------------------------------------
 All molecular orbitals:
  - Alpha                  81    81  
  - Beta                   81    81  
 -------------------------------------
 Alpha orbitals:
  - Frozen occupied        7     7   
  - Active occupied        9     9   
  - Active virtual         65    65  
  - Frozen virtual         0     0   
 -------------------------------------
 Beta orbitals:
  - Frozen occupied        7     7   
  - Active occupied        9     9   
  - Active virtual         65    65  
  - Frozen virtual         0     0   
 -------------------------------------

 Import integrals:   CPU 0.00 s  wall 0.00 s

 Import integrals:   CPU 8.32 s  wall 2.71 s

 MP2 amplitudes:   CPU 0.02 s  wall 0.03 s

Running a double precision version
           CCSD T amplitudes will be solved using DIIS.

           Start     Size      MaxIter   EConv     TConv     
           3         7         100       1.00e-07  1.00e-05  
 ------------------------------------------------------------------------------
           Energy (a.u.)   Ediff      Tdiff       Comment
 ------------------------------------------------------------------------------
          -569.41554050                           
     1    -569.41488006   6.60e-04   6.74e-01     
     2    -569.43242693   1.75e-02   8.86e-02     
     3    -569.43265186   2.25e-04   3.67e-02     
     4    -569.43464519   1.99e-03   1.13e-02     Switched to DIIS steps.
     5    -569.43535424   7.09e-04   1.00e-02     
     6    -569.43539966   4.54e-05   1.88e-03     
     7    -569.43540793   8.27e-06   1.10e-03     
     8    -569.43541377   5.84e-06   4.80e-04     
     9    -569.43541639   2.62e-06   2.61e-04     
    10    -569.43541660   2.11e-07   6.61e-05     
    11    -569.43541640   2.06e-07   2.86e-05     
    12    -569.43541641   1.52e-08   7.82e-06     
 ------------------------------------------------------------------------------
          -569.43541641                           CCSD T converged.

End of double precision
 SCF energy                 = -568.92342275
 MP2 energy                 = -569.41554050
 CCSD correlation energy     =   -0.51199366
 CCSD total energy           = -569.43541641

 CCSD  T1^2 = 0.0093  T2^2 = 0.1966  Leading amplitudes:

 Amplitude    Orbitals with energies
 -0.0273       15 (A) A                  ->    18 (A) A                   
              -0.4573                          0.0739                     
 -0.0273       15 (A) B                  ->    18 (A) B                   
              -0.4573                          0.0739                     
 -0.0169       13 (A) A                  ->    39 (A) A                   
              -0.6022                          0.9150                     
 -0.0169       13 (A) B                  ->    39 (A) B                   
              -0.6022                          0.9150                     

 Amplitude    Orbitals with energies
 -0.0893       13 (A) A      13 (A) B    ->    18 (A) A      18 (A) B     
              -0.6022       -0.6022            0.0739        0.0739       
  0.0893       13 (A) A      13 (A) B    ->    18 (A) B      18 (A) A     
              -0.6022       -0.6022            0.0739        0.0739       
  0.0893       13 (A) B      13 (A) A    ->    18 (A) A      18 (A) B     
              -0.6022       -0.6022            0.0739        0.0739       
 -0.0893       13 (A) B      13 (A) A    ->    18 (A) B      18 (A) A     
              -0.6022       -0.6022            0.0739        0.0739       

 Computing CCSD intemediates for later calculations in double precision
 Finished.

Running a double precision version
           CCSD Lambda amplitudes will be solved using DIIS.
           Start     Size      MaxIter   EConv     LConv     
           3         7         100       1.00e-07  1.00e-05  
 ------------------------------------------------------------------------------
            Enorm      Ldiff       Comment
 ------------------------------------------------------------------------------
     1     4.25e-02   3.36e-02     
     2     9.79e-03   3.59e-03     
     3     4.07e-03   1.63e-03     
     4     2.52e-03   8.72e-04     Switched to DIIS steps.
     5     1.04e-03   5.07e-04     
     6     5.26e-04   1.92e-04     
     7     1.98e-04   5.02e-05     
     8     6.69e-05   3.85e-06     
     9     1.85e-05   5.08e-06     
    10     6.97e-06   1.12e-06     
    11     2.67e-06   2.17e-07     
    12     1.25e-06   5.64e-08     
    13     5.85e-07   7.13e-08     
    14     2.57e-07   7.85e-09     
    15     1.40e-07   1.62e-08     
    16     5.72e-08   3.58e-09     
 ------------------------------------------------------------------------------
                                   CCSD Lambda converged.

 Computing density matrices in double precision...
           Orbital response amplitudes will be solved using DIIS.
           Start     Size      MaxIter   EConv     LConv     
           3         7         100       1.00e-06  1.00e-06  
 ------------------------------------------------------------------------------
            Enorm      Ldiff       Comment
 ------------------------------------------------------------------------------
     1     6.70e-02   3.70e-03     
     2     5.93e-02   2.98e-03     
     3     7.75e-02   1.85e-02     
     4     1.16e-02   3.16e-02     Switched to DIIS steps.
     5     1.68e-03   1.38e-03     
     6     7.14e-04   7.90e-05     
     7     2.24e-04   5.83e-05     
     8     5.08e-05   2.79e-05     
     9     1.14e-05   5.89e-06     
    10     4.16e-06   7.96e-07     
    11     1.08e-06   3.05e-08     
    12     2.76e-07   1.18e-07     
 ------------------------------------------------------------------------------
                                   Orbital response converged.

 Computing density matrices... Done.
 CCSD calculation:   CPU 117.64 s  wall 23.36 s

 Transferring MO TPDM to AO TPDM
 Transferring g2_o1o1o1o1
 Transferring g2_o1o1o1v1
 Transferring g2_o1o1v1v1
 Transferring g2_o1v1o1v1
 Transferring g2_o1v1v1v1
 Transferring g2_v1v1v1v1
 Adding separable TPDM
 Computing TPDM gradient
 --------------------------------------------------------
 2e gradient
  Atom          X               Y               Z
 --------------------------------------------------------
    1        -14.613312        2.856152        0.002469  
    2          1.001230      -13.279099        0.009991  
    3         10.224682       11.513794       -0.016220  
    4          3.387400       -1.090847        0.003761  
 --------------------------------------------------------
 --------------------------------------------------------
 Final gradient
  Atom          X               Y               Z
 --------------------------------------------------------
    1        -14.613312        2.856152        0.002469  
    2          1.001230      -13.279099        0.009991  
    3         10.224682       11.513794       -0.016220  
    4          3.387400       -1.090847        0.003761  
 --------------------------------------------------------
 Analytic gradient from two-electron contribution:   CPU 51.59 s  wall 12.62 s

 Total ccman2 time:   CPU 181.40 s  wall 40.06 s


 --------------------------------------------------------------

                    Orbital Energies (a.u.)
 --------------------------------------------------------------

 Alpha MOs
 -- Occupied --
******* -15.732 -15.675 -10.584  -8.052  -8.049  -8.049  -1.434
 -1.125  -0.899  -0.723  -0.654  -0.602  -0.471  -0.457  -0.436
 -- Virtual --
  0.042   0.074   0.089   0.111   0.132   0.134   0.168   0.178
  0.191   0.218   0.235   0.248   0.256   0.275   0.314   0.356
  0.567   0.585   0.598   0.614   0.697   0.832   0.915   0.921
  0.982   0.986   1.068   1.091   1.138   1.169   1.196   1.239
  1.306   1.389   1.468   1.469   1.664   1.913   2.088   2.174
  2.265   2.376   2.580   2.615   2.661   2.692   2.830   2.913
  3.038   3.137   3.304   3.459   4.119   4.303   4.358   4.435
  4.846   5.397  10.317  26.635  26.669  27.090  36.631  37.077
219.159
 --------------------------------------------------------------

          Ground-State Mulliken Net Atomic Charges

     Atom                 Charge (a.u.)
  ----------------------------------------
      1 Cl                   -0.079746
      2 N                     0.084230
      3 N                    -0.248684
      4 H                     0.244200
  ----------------------------------------
  Sum of atomic charges =    -0.000000

 -----------------------------------------------------------------
                    Cartesian Multipole Moments
 -----------------------------------------------------------------
    Charge (ESU x 10^10)
                -0.0000
    Dipole Moment (Debye)
         X      -1.9952      Y       0.4085      Z      -0.0008
       Tot       2.0365
    Quadrupole Moments (Debye-Ang)
        XX     -18.3974     XY      -1.5494     YY     -27.0416
        XZ       0.0018     YZ       0.0032     ZZ     -24.2896
    Octopole Moments (Debye-Ang^2)
       XXX     -13.3504    XXY       1.4379    XYY       2.3879
       YYY       0.1485    XXZ      -0.0104    XYZ      -0.0034
       YYZ      -0.0066    XZZ      -0.8262    YZZ       0.2219
       ZZZ      -0.0165
    Hexadecapole Moments (Debye-Ang^3)
      XXXX    -158.0909   XXXY      -8.3451   XXYY     -45.1349
      XYYY      -1.4722   YYYY     -47.7276   XXXZ       0.0308
      XXYZ       0.0074   XYYZ       0.0103   YYYZ       0.0117
      XXZZ     -39.2924   XYZZ      -0.2992   YYZZ     -11.7554
      XZZZ       0.0244   YZZZ       0.0090   ZZZZ     -25.6777
 -----------------------------------------------------------------
 DrvMan completing analytic gradient of the correlated energy
 Correlated dipole moment
            1
    1  -0.7849580
    2   0.1607021
    3  -0.0003235
 Energy read as -569.435416413
 Full Analytical Gradient: (in a.u., or Hartree/Bohr)
             1             2             3             4
    1   -0.00003102   -0.00000828    0.00004746   -0.00000816
    2    0.00000008   -0.00001741    0.00000949    0.00000784
    3   -0.00002959    0.00003487    0.00004422   -0.00004950
 Gradient time:  CPU 1.40 s  wall 1.41 s
 ----------------------------------------------------------------
             Standard Nuclear Orientation (Angstroms)
    I     Atom           X                Y                Z
 ----------------------------------------------------------------
    1      Cl      1.0195373131    -0.0701280822    -0.0000000000
    2      N      -0.6650429887     0.5403669583     0.0000000000
    3      N      -1.4693392413    -0.3816942237     0.0000000000
    4      H      -2.3904587128     0.0814682550    -0.0000000000
 ----------------------------------------------------------------
 Nuclear Repulsion Energy =    89.7454023287 hartrees
 There are       16 alpha and       16 beta electrons

                       Distance Matrix (Angstroms)
             Cl(  1)   N (  2)   N (  3)
   N (  2)  1.791791
   N (  3)  2.508302  1.223556
   H (  4)  3.413364  1.785398  1.031009

 Requested basis set is 6-311++G(d,p)
 There are 30 shells and 81 basis functions
 A cutoff of  1.0D-14 yielded    451 shell pairs
 There are      3383 function pairs (      3647 Cartesian)
 Smallest overlap matrix eigenvalue = 2.46E-04
 Guess MOs from SCF MO coefficient file

 -----------------------------------------------------------------------
  General SCF calculation program by
  Eric Jon Sundstrom, Paul Horn, Yuezhi Mao, Dmitri Zuev, Alec White,
  David Stuck, Shaama M.S., Shane Yost, Joonho Lee, David Small,
  Daniel Levine, Susi Lehtola, Hugh Burton, Evgeny Epifanovsky
 -----------------------------------------------------------------------
 Hartree-Fock
 using 6 threads for integral computing
 -------------------------------------------------------
 OpenMP Integral computing Module                
 Release: version 2.0, May 2017, Q-Chem Inc. Pleasanton 
 -------------------------------------------------------
 A restricted SCF calculation will be
 performed using DIIS
 SCF converges when DIIS error is below 1.0e-08
 ---------------------------------------
  Cycle       Energy         DIIS error
 ---------------------------------------
    1    -568.9234438010      2.86e-05  
    2    -568.9234445815      8.00e-06  
    3    -568.9234446924      4.59e-06  
    4    -568.9234447215      2.11e-06  
    5    -568.9234447389      1.16e-06  
    6    -568.9234447463      5.70e-07  
    7    -568.9234447480      1.26e-07  
    8    -568.9234447481      3.46e-08  
    9    -568.9234447481      1.20e-08  
   10    -568.9234447481      3.51e-09  Convergence criterion met
 ---------------------------------------
 SCF time:   CPU 2.56s  wall 1.00s 
 SCF   energy in the final basis set =     -568.9234447481
 Total energy in the final basis set =     -568.9234447481


 ------------------------------------------------------------------------------

   CCMAN2: suite of methods based on coupled cluster
           and equation of motion theories.

   Components:
   * libvmm-1.3-trunk
     by Evgeny Epifanovsky, Ilya Kaliman.
   * libtensor-2.5-trunk
     by Evgeny Epifanovsky, Michael Wormit, Dmitry Zuev, Sam Manzer, 
        Ilya Kaliman.
   * libcc-2.5-trunk
     by Evgeny Epifanovsky, Arik Landau, Tomasz Kus, Kirill Khistyaev, 
        Dmitry Zuev, Prashant Manohar, Xintian Feng, Anna Krylov, 
        Matthew Goldey, Alec White, Thomas Jagau, Kaushik Nanda, 
        Anastasia Gunina, Alexander Kunitsa, Joonho Lee.

   CCMAN original authors:
   Anna I. Krylov, C. David Sherrill, Steven R. Gwaltney,
   Edward F. C. Byrd (2000)
   Sergey V. Levchenko, Lyudmila V. Slipchenko, Tao Wang,
   Ana-Maria C. Cristian (2003)
   Piotr A. Pieniazek, C. Melania Oana, Evgeny Epifanovsky (2007)
   Prashant Manohar (2009)

 ------------------------------------------------------------------------------


 Allocating and initializing 63808MB of RAM...
 Calculation will run on 6 cores.


 Alpha MOs, Restricted
 -- Occupied --                  
-104.86  -15.73  -15.68  -10.58   -8.05   -8.05   -8.05   -1.43
  1 A     2 A     3 A     4 A     5 A     6 A     7 A     8 A                  
 -1.125  -0.899  -0.723  -0.654  -0.602  -0.472  -0.457  -0.436
  9 A    10 A    11 A    12 A    13 A    14 A    15 A    16 A                  
 -- Virtual --                   
  0.042   0.074   0.089   0.111   0.132   0.134   0.168   0.178
 17 A    18 A    19 A    20 A    21 A    22 A    23 A    24 A                  
  0.191   0.218   0.235   0.248   0.256   0.275   0.314   0.356
 25 A    26 A    27 A    28 A    29 A    30 A    31 A    32 A                  
  0.567   0.585   0.598   0.614   0.697   0.832   0.915   0.921
 33 A    34 A    35 A    36 A    37 A    38 A    39 A    40 A                  
  0.982   0.986   1.068   1.091   1.138   1.168   1.196   1.239
 41 A    42 A    43 A    44 A    45 A    46 A    47 A    48 A                  
  1.306   1.389   1.468   1.469   1.664   1.913   2.089   2.174
 49 A    50 A    51 A    52 A    53 A    54 A    55 A    56 A                  
  2.266   2.376   2.580   2.615   2.661   2.692   2.830   2.913
 57 A    58 A    59 A    60 A    61 A    62 A    63 A    64 A                  
  3.038   3.137   3.304   3.460   4.119   4.303   4.358   4.435
 65 A    66 A    67 A    68 A    69 A    70 A    71 A    72 A                  
  4.847   5.398  10.318  26.635  26.669  27.090  36.631  37.078
 73 A    74 A    75 A    76 A    77 A    78 A    79 A    80 A                  
219.159
 81 A                                                                          

 Beta MOs, Restricted
 -- Occupied --                  
-104.86  -15.73  -15.68  -10.58   -8.05   -8.05   -8.05   -1.43
  1 A     2 A     3 A     4 A     5 A     6 A     7 A     8 A                  
 -1.125  -0.899  -0.723  -0.654  -0.602  -0.472  -0.457  -0.436
  9 A    10 A    11 A    12 A    13 A    14 A    15 A    16 A                  
 -- Virtual --                   
  0.042   0.074   0.089   0.111   0.132   0.134   0.168   0.178
 17 A    18 A    19 A    20 A    21 A    22 A    23 A    24 A                  
  0.191   0.218   0.235   0.248   0.256   0.275   0.314   0.356
 25 A    26 A    27 A    28 A    29 A    30 A    31 A    32 A                  
  0.567   0.585   0.598   0.614   0.697   0.832   0.915   0.921
 33 A    34 A    35 A    36 A    37 A    38 A    39 A    40 A                  
  0.982   0.986   1.068   1.091   1.138   1.168   1.196   1.239
 41 A    42 A    43 A    44 A    45 A    46 A    47 A    48 A                  
  1.306   1.389   1.468   1.469   1.664   1.913   2.089   2.174
 49 A    50 A    51 A    52 A    53 A    54 A    55 A    56 A                  
  2.266   2.376   2.580   2.615   2.661   2.692   2.830   2.913
 57 A    58 A    59 A    60 A    61 A    62 A    63 A    64 A                  
  3.038   3.137   3.304   3.460   4.119   4.303   4.358   4.435
 65 A    66 A    67 A    68 A    69 A    70 A    71 A    72 A                  
  4.847   5.398  10.318  26.635  26.669  27.090  36.631  37.078
 73 A    74 A    75 A    76 A    77 A    78 A    79 A    80 A                  
219.159
 81 A                                                                          

 Occupation and symmetry of molecular orbitals

 Point group: C1 (1 irreducible representation).

                           A     All 
 -------------------------------------
 All molecular orbitals:
  - Alpha                  81    81  
  - Beta                   81    81  
 -------------------------------------
 Alpha orbitals:
  - Frozen occupied        7     7   
  - Active occupied        9     9   
  - Active virtual         65    65  
  - Frozen virtual         0     0   
 -------------------------------------
 Beta orbitals:
  - Frozen occupied        7     7   
  - Active occupied        9     9   
  - Active virtual         65    65  
  - Frozen virtual         0     0   
 -------------------------------------

 Import integrals:   CPU 0.00 s  wall 0.00 s

 Import integrals:   CPU 8.12 s  wall 2.77 s

 MP2 amplitudes:   CPU 0.02 s  wall 0.02 s

Running a double precision version
           CCSD T amplitudes will be solved using DIIS.

           Start     Size      MaxIter   EConv     TConv     
           3         7         100       1.00e-07  1.00e-05  
 ------------------------------------------------------------------------------
           Energy (a.u.)   Ediff      Tdiff       Comment
 ------------------------------------------------------------------------------
          -569.41553995                           
     1    -569.41488430   6.56e-04   6.74e-01     
     2    -569.43242738   1.75e-02   8.86e-02     
     3    -569.43265221   2.25e-04   3.66e-02     
     4    -569.43464492   1.99e-03   1.13e-02     Switched to DIIS steps.
     5    -569.43535368   7.09e-04   1.00e-02     
     6    -569.43539909   4.54e-05   1.88e-03     
     7    -569.43540736   8.27e-06   1.10e-03     
     8    -569.43541321   5.85e-06   4.80e-04     
     9    -569.43541583   2.62e-06   2.61e-04     
    10    -569.43541604   2.11e-07   6.61e-05     
    11    -569.43541584   2.06e-07   2.86e-05     
    12    -569.43541585   1.52e-08   7.81e-06     
 ------------------------------------------------------------------------------
          -569.43541585                           CCSD T converged.

End of double precision
 SCF energy                 = -568.92344475
 MP2 energy                 = -569.41553995
 CCSD correlation energy     =   -0.51197110
 CCSD total energy           = -569.43541585

 CCSD  T1^2 = 0.0093  T2^2 = 0.1966  Leading amplitudes:

 Amplitude    Orbitals with energies
 -0.0273       15 (A) A                  ->    18 (A) A                   
              -0.4573                          0.0739                     
 -0.0273       15 (A) B                  ->    18 (A) B                   
              -0.4573                          0.0739                     
  0.0169       13 (A) A                  ->    39 (A) A                   
              -0.6022                          0.9150                     
  0.0169       13 (A) B                  ->    39 (A) B                   
              -0.6022                          0.9150                     

 Amplitude    Orbitals with energies
 -0.0893       13 (A) A      13 (A) B    ->    18 (A) A      18 (A) B     
              -0.6022       -0.6022            0.0739        0.0739       
  0.0893       13 (A) A      13 (A) B    ->    18 (A) B      18 (A) A     
              -0.6022       -0.6022            0.0739        0.0739       
  0.0893       13 (A) B      13 (A) A    ->    18 (A) A      18 (A) B     
              -0.6022       -0.6022            0.0739        0.0739       
 -0.0893       13 (A) B      13 (A) A    ->    18 (A) B      18 (A) A     
              -0.6022       -0.6022            0.0739        0.0739       

 Computing CCSD intemediates for later calculations in double precision
 Finished.

Running a double precision version
           CCSD Lambda amplitudes will be solved using DIIS.
           Start     Size      MaxIter   EConv     LConv     
           3         7         100       1.00e-07  1.00e-05  
 ------------------------------------------------------------------------------
            Enorm      Ldiff       Comment
 ------------------------------------------------------------------------------
     1     4.25e-02   3.36e-02     
     2     9.79e-03   3.59e-03     
     3     4.07e-03   1.63e-03     
     4     2.52e-03   8.72e-04     Switched to DIIS steps.
     5     1.04e-03   5.07e-04     
     6     5.26e-04   1.92e-04     
     7     1.98e-04   5.02e-05     
     8     6.69e-05   3.84e-06     
     9     1.85e-05   5.07e-06     
    10     6.96e-06   1.12e-06     
    11     2.67e-06   2.16e-07     
    12     1.25e-06   5.64e-08     
    13     5.83e-07   7.13e-08     
    14     2.56e-07   7.90e-09     
    15     1.39e-07   1.62e-08     
    16     5.67e-08   3.59e-09     
 ------------------------------------------------------------------------------
                                   CCSD Lambda converged.

 Computing density matrices in double precision...
           Orbital response amplitudes will be solved using DIIS.
           Start     Size      MaxIter   EConv     LConv     
           3         7         100       1.00e-06  1.00e-06  
 ------------------------------------------------------------------------------
            Enorm      Ldiff       Comment
 ------------------------------------------------------------------------------
     1     6.70e-02   3.70e-03     
     2     5.93e-02   2.96e-03     
     3     7.75e-02   1.86e-02     
     4     1.16e-02   3.17e-02     Switched to DIIS steps.
     5     1.68e-03   1.38e-03     
     6     7.13e-04   7.90e-05     
     7     2.24e-04   5.83e-05     
     8     5.08e-05   2.79e-05     
     9     1.14e-05   5.89e-06     
    10     4.15e-06   7.95e-07     
    11     1.07e-06   3.04e-08     
    12     2.76e-07   1.18e-07     
 ------------------------------------------------------------------------------
                                   Orbital response converged.

 Computing density matrices... Done.
 CCSD calculation:   CPU 116.98 s  wall 23.36 s

 Transferring MO TPDM to AO TPDM
 Transferring g2_o1o1o1o1
 Transferring g2_o1o1o1v1
 Transferring g2_o1o1v1v1
 Transferring g2_o1v1o1v1
 Transferring g2_o1v1v1v1
 Transferring g2_v1v1v1v1
 Adding separable TPDM
 Computing TPDM gradient
 --------------------------------------------------------
 2e gradient
  Atom          X               Y               Z
 --------------------------------------------------------
    1        -14.613655        2.856534       -0.000000  
    2          1.001864      -13.279633        0.000000  
    3         10.223745       11.516264        0.000000  
    4          3.388046       -1.093165       -0.000000  
 --------------------------------------------------------
 --------------------------------------------------------
 Final gradient
  Atom          X               Y               Z
 --------------------------------------------------------
    1        -14.613655        2.856534       -0.000000  
    2          1.001864      -13.279633        0.000000  
    3         10.223745       11.516264        0.000000  
    4          3.388046       -1.093165       -0.000000  
 --------------------------------------------------------
 Analytic gradient from two-electron contribution:   CPU 49.25 s  wall 12.33 s

 Total ccman2 time:   CPU 178.55 s  wall 39.81 s


 --------------------------------------------------------------

                    Orbital Energies (a.u.)
 --------------------------------------------------------------

 Alpha MOs
 -- Occupied --
******* -15.732 -15.675 -10.584  -8.052  -8.049  -8.049  -1.434
 -1.125  -0.899  -0.723  -0.654  -0.602  -0.472  -0.457  -0.436
 -- Virtual --
  0.042   0.074   0.089   0.111   0.132   0.134   0.168   0.178
  0.191   0.218   0.235   0.248   0.256   0.275   0.314   0.356
  0.567   0.585   0.598   0.614   0.697   0.832   0.915   0.921
  0.982   0.986   1.068   1.091   1.138   1.168   1.196   1.239
  1.306   1.389   1.468   1.469   1.664   1.913   2.089   2.174
  2.266   2.376   2.580   2.615   2.661   2.692   2.830   2.913
  3.038   3.137   3.304   3.460   4.119   4.303   4.358   4.435
  4.847   5.398  10.318  26.635  26.669  27.090  36.631  37.078
219.159
 --------------------------------------------------------------

          Ground-State Mulliken Net Atomic Charges

     Atom                 Charge (a.u.)
  ----------------------------------------
      1 Cl                   -0.079780
      2 N                     0.084286
      3 N                    -0.248804
      4 H                     0.244298
  ----------------------------------------
  Sum of atomic charges =    -0.000000

 -----------------------------------------------------------------
                    Cartesian Multipole Moments
 -----------------------------------------------------------------
    Charge (ESU x 10^10)
                -0.0000
    Dipole Moment (Debye)
         X      -1.9946      Y       0.4087      Z       0.0000
       Tot       2.0361
    Quadrupole Moments (Debye-Ang)
        XX     -18.4007     XY      -1.5500     YY     -27.0408
        XZ      -0.0000     YZ       0.0000     ZZ     -24.2887
    Octopole Moments (Debye-Ang^2)
       XXX     -13.3408    XXY       1.4384    XYY       2.3858
       YYY       0.1485    XXZ      -0.0000    XYZ       0.0000
       YYZ      -0.0000    XZZ      -0.8287    YZZ       0.2220
       ZZZ       0.0000
    Hexadecapole Moments (Debye-Ang^3)
      XXXX    -158.1111   XXXY      -8.3470   XXYY     -45.1280
      XYYY      -1.4730   YYYY     -47.7268   XXXZ      -0.0000
      XXYZ       0.0000   XYYZ      -0.0000   YYYZ       0.0000
      XXZZ     -39.2848   XYZZ      -0.2997   YYZZ     -11.7552
      XZZZ      -0.0000   YZZZ       0.0000   ZZZZ     -25.6768
 -----------------------------------------------------------------
 DrvMan completing analytic gradient of the correlated energy
 Correlated dipole moment
            1
    1  -0.7847529
    2   0.1608051
    3   0.0000000
 Energy read as -569.435415852
 Full Analytical Gradient: (in a.u., or Hartree/Bohr)
             1             2             3             4
    1   -0.00002774   -0.00010743   -0.00051165    0.00064682
    2   -0.00001205    0.00000014    0.00025272   -0.00024082
    3    0.00000000   -0.00000001   -0.00000000    0.00000001
 Gradient time:  CPU 1.38 s  wall 1.41 s
 ----------------------------------------------------------------
             Standard Nuclear Orientation (Angstroms)
    I     Atom           X                Y                Z
 ----------------------------------------------------------------
    1      Cl      1.0195373131    -0.0701280822    -0.0000000000
    2      N      -0.6650429887     0.5403669583     0.0000000000
    3      N      -1.4693392413    -0.3816942237     0.0000000000
    4      H      -2.3924587128     0.0814682550    -0.0000000000
 ----------------------------------------------------------------
 Nuclear Repulsion Energy =    89.7353995441 hartrees
 There are       16 alpha and       16 beta electrons

                       Distance Matrix (Angstroms)
             Cl(  1)   N (  2)   N (  3)
   N (  2)  1.791791
   N (  3)  2.508302  1.223556
   H (  4)  3.415362  1.787331  1.032797

 Requested basis set is 6-311++G(d,p)
 There are 30 shells and 81 basis functions
 A cutoff of  1.0D-14 yielded    451 shell pairs
 There are      3383 function pairs (      3647 Cartesian)
 Smallest overlap matrix eigenvalue = 2.46E-04
 Guess MOs from SCF MO coefficient file

 -----------------------------------------------------------------------
  General SCF calculation program by
  Eric Jon Sundstrom, Paul Horn, Yuezhi Mao, Dmitri Zuev, Alec White,
  David Stuck, Shaama M.S., Shane Yost, Joonho Lee, David Small,
  Daniel Levine, Susi Lehtola, Hugh Burton, Evgeny Epifanovsky
 -----------------------------------------------------------------------
 Hartree-Fock
 using 6 threads for integral computing
 -------------------------------------------------------
 OpenMP Integral computing Module                
 Release: version 2.0, May 2017, Q-Chem Inc. Pleasanton 
 -------------------------------------------------------
 A restricted SCF calculation will be
 performed using DIIS
 SCF converges when DIIS error is below 1.0e-08
 ---------------------------------------
  Cycle       Energy         DIIS error
 ---------------------------------------
    1    -568.9233988581      3.46e-05  
    2    -568.9233996273      9.12e-06  
    3    -568.9233996811      5.72e-06  
    4    -568.9233997047      1.17e-06  
    5    -568.9233997069      4.72e-07  
    6    -568.9233997073      1.38e-07  
    7    -568.9233997074      5.25e-08  
    8    -568.9233997074      1.90e-08  
    9    -568.9233997074      4.48e-09  Convergence criterion met
 ---------------------------------------
 SCF time:   CPU 2.29s  wall 1.00s 
 SCF   energy in the final basis set =     -568.9233997074
 Total energy in the final basis set =     -568.9233997074


 ------------------------------------------------------------------------------

   CCMAN2: suite of methods based on coupled cluster
           and equation of motion theories.

   Components:
   * libvmm-1.3-trunk
     by Evgeny Epifanovsky, Ilya Kaliman.
   * libtensor-2.5-trunk
     by Evgeny Epifanovsky, Michael Wormit, Dmitry Zuev, Sam Manzer, 
        Ilya Kaliman.
   * libcc-2.5-trunk
     by Evgeny Epifanovsky, Arik Landau, Tomasz Kus, Kirill Khistyaev, 
        Dmitry Zuev, Prashant Manohar, Xintian Feng, Anna Krylov, 
        Matthew Goldey, Alec White, Thomas Jagau, Kaushik Nanda, 
        Anastasia Gunina, Alexander Kunitsa, Joonho Lee.

   CCMAN original authors:
   Anna I. Krylov, C. David Sherrill, Steven R. Gwaltney,
   Edward F. C. Byrd (2000)
   Sergey V. Levchenko, Lyudmila V. Slipchenko, Tao Wang,
   Ana-Maria C. Cristian (2003)
   Piotr A. Pieniazek, C. Melania Oana, Evgeny Epifanovsky (2007)
   Prashant Manohar (2009)

 ------------------------------------------------------------------------------


 Allocating and initializing 63808MB of RAM...
 Calculation will run on 6 cores.


 Alpha MOs, Restricted
 -- Occupied --                  
-104.86  -15.73  -15.68  -10.58   -8.05   -8.05   -8.05   -1.43
  1 A     2 A     3 A     4 A     5 A     6 A     7 A     8 A                  
 -1.125  -0.898  -0.723  -0.654  -0.602  -0.471  -0.457  -0.436
  9 A    10 A    11 A    12 A    13 A    14 A    15 A    16 A                  
 -- Virtual --                   
  0.041   0.074   0.089   0.111   0.132   0.134   0.168   0.178
 17 A    18 A    19 A    20 A    21 A    22 A    23 A    24 A                  
  0.191   0.218   0.235   0.248   0.256   0.275   0.314   0.356
 25 A    26 A    27 A    28 A    29 A    30 A    31 A    32 A                  
  0.567   0.585   0.598   0.614   0.697   0.832   0.915   0.922
 33 A    34 A    35 A    36 A    37 A    38 A    39 A    40 A                  
  0.982   0.986   1.068   1.091   1.138   1.169   1.196   1.239
 41 A    42 A    43 A    44 A    45 A    46 A    47 A    48 A                  
  1.306   1.389   1.468   1.469   1.664   1.914   2.087   2.174
 49 A    50 A    51 A    52 A    53 A    54 A    55 A    56 A                  
  2.265   2.376   2.580   2.615   2.661   2.691   2.831   2.913
 57 A    58 A    59 A    60 A    61 A    62 A    63 A    64 A                  
  3.038   3.137   3.303   3.459   4.119   4.303   4.358   4.435
 65 A    66 A    67 A    68 A    69 A    70 A    71 A    72 A                  
  4.846   5.396  10.317  26.635  26.669  27.090  36.631  37.077
 73 A    74 A    75 A    76 A    77 A    78 A    79 A    80 A                  
219.158
 81 A                                                                          

 Beta MOs, Restricted
 -- Occupied --                  
-104.86  -15.73  -15.68  -10.58   -8.05   -8.05   -8.05   -1.43
  1 A     2 A     3 A     4 A     5 A     6 A     7 A     8 A                  
 -1.125  -0.898  -0.723  -0.654  -0.602  -0.471  -0.457  -0.436
  9 A    10 A    11 A    12 A    13 A    14 A    15 A    16 A                  
 -- Virtual --                   
  0.041   0.074   0.089   0.111   0.132   0.134   0.168   0.178
 17 A    18 A    19 A    20 A    21 A    22 A    23 A    24 A                  
  0.191   0.218   0.235   0.248   0.256   0.275   0.314   0.356
 25 A    26 A    27 A    28 A    29 A    30 A    31 A    32 A                  
  0.567   0.585   0.598   0.614   0.697   0.832   0.915   0.922
 33 A    34 A    35 A    36 A    37 A    38 A    39 A    40 A                  
  0.982   0.986   1.068   1.091   1.138   1.169   1.196   1.239
 41 A    42 A    43 A    44 A    45 A    46 A    47 A    48 A                  
  1.306   1.389   1.468   1.469   1.664   1.914   2.087   2.174
 49 A    50 A    51 A    52 A    53 A    54 A    55 A    56 A                  
  2.265   2.376   2.580   2.615   2.661   2.691   2.831   2.913
 57 A    58 A    59 A    60 A    61 A    62 A    63 A    64 A                  
  3.038   3.137   3.303   3.459   4.119   4.303   4.358   4.435
 65 A    66 A    67 A    68 A    69 A    70 A    71 A    72 A                  
  4.846   5.396  10.317  26.635  26.669  27.090  36.631  37.077
 73 A    74 A    75 A    76 A    77 A    78 A    79 A    80 A                  
219.158
 81 A                                                                          

 Occupation and symmetry of molecular orbitals

 Point group: C1 (1 irreducible representation).

                           A     All 
 -------------------------------------
 All molecular orbitals:
  - Alpha                  81    81  
  - Beta                   81    81  
 -------------------------------------
 Alpha orbitals:
  - Frozen occupied        7     7   
  - Active occupied        9     9   
  - Active virtual         65    65  
  - Frozen virtual         0     0   
 -------------------------------------
 Beta orbitals:
  - Frozen occupied        7     7   
  - Active occupied        9     9   
  - Active virtual         65    65  
  - Frozen virtual         0     0   
 -------------------------------------

 Import integrals:   CPU 0.00 s  wall 0.00 s

 Import integrals:   CPU 6.88 s  wall 2.69 s

 MP2 amplitudes:   CPU 0.03 s  wall 0.03 s

Running a double precision version
           CCSD T amplitudes will be solved using DIIS.

           Start     Size      MaxIter   EConv     TConv     
           3         7         100       1.00e-07  1.00e-05  
 ------------------------------------------------------------------------------
           Energy (a.u.)   Ediff      Tdiff       Comment
 ------------------------------------------------------------------------------
          -569.41553987                           
     1    -569.41487469   6.65e-04   6.74e-01     
     2    -569.43242531   1.76e-02   8.86e-02     
     3    -569.43265036   2.25e-04   3.67e-02     
     4    -569.43464431   1.99e-03   1.13e-02     Switched to DIIS steps.
     5    -569.43535365   7.09e-04   1.00e-02     
     6    -569.43539908   4.54e-05   1.88e-03     
     7    -569.43540735   8.27e-06   1.10e-03     
     8    -569.43541319   5.84e-06   4.79e-04     
     9    -569.43541580   2.62e-06   2.61e-04     
    10    -569.43541602   2.11e-07   6.62e-05     
    11    -569.43541581   2.07e-07   2.86e-05     
    12    -569.43541582   1.52e-08   7.82e-06     
 ------------------------------------------------------------------------------
          -569.43541582                           CCSD T converged.

End of double precision
 SCF energy                 = -568.92339971
 MP2 energy                 = -569.41553987
 CCSD correlation energy     =   -0.51201612
 CCSD total energy           = -569.43541582

 CCSD  T1^2 = 0.0093  T2^2 = 0.1967  Leading amplitudes:

 Amplitude    Orbitals with energies
 -0.0273       15 (A) A                  ->    18 (A) A                   
              -0.4573                          0.0739                     
 -0.0273       15 (A) B                  ->    18 (A) B                   
              -0.4573                          0.0739                     
  0.0169       13 (A) A                  ->    39 (A) A                   
              -0.6022                          0.9151                     
  0.0169       13 (A) B                  ->    39 (A) B                   
              -0.6022                          0.9151                     

 Amplitude    Orbitals with energies
 -0.0893       13 (A) A      13 (A) B    ->    18 (A) A      18 (A) B     
              -0.6022       -0.6022            0.0739        0.0739       
  0.0893       13 (A) A      13 (A) B    ->    18 (A) B      18 (A) A     
              -0.6022       -0.6022            0.0739        0.0739       
  0.0893       13 (A) B      13 (A) A    ->    18 (A) A      18 (A) B     
              -0.6022       -0.6022            0.0739        0.0739       
 -0.0893       13 (A) B      13 (A) A    ->    18 (A) B      18 (A) A     
              -0.6022       -0.6022            0.0739        0.0739       

 Computing CCSD intemediates for later calculations in double precision
 Finished.

Running a double precision version
           CCSD Lambda amplitudes will be solved using DIIS.
           Start     Size      MaxIter   EConv     LConv     
           3         7         100       1.00e-07  1.00e-05  
 ------------------------------------------------------------------------------
            Enorm      Ldiff       Comment
 ------------------------------------------------------------------------------
     1     4.25e-02   3.36e-02     
     2     9.79e-03   3.59e-03     
     3     4.07e-03   1.63e-03     
     4     2.52e-03   8.72e-04     Switched to DIIS steps.
     5     1.04e-03   5.07e-04     
     6     5.27e-04   1.92e-04     
     7     1.98e-04   5.02e-05     
     8     6.69e-05   3.87e-06     
     9     1.85e-05   5.09e-06     
    10     6.97e-06   1.12e-06     
    11     2.68e-06   2.17e-07     
    12     1.26e-06   5.64e-08     
    13     5.86e-07   7.13e-08     
    14     2.57e-07   7.81e-09     
    15     1.40e-07   1.62e-08     
    16     5.69e-08   3.57e-09     
 ------------------------------------------------------------------------------
                                   CCSD Lambda converged.

 Computing density matrices in double precision...
           Orbital response amplitudes will be solved using DIIS.
           Start     Size      MaxIter   EConv     LConv     
           3         7         100       1.00e-06  1.00e-06  
 ------------------------------------------------------------------------------
            Enorm      Ldiff       Comment
 ------------------------------------------------------------------------------
     1     6.70e-02   3.70e-03     
     2     5.93e-02   3.00e-03     
     3     7.74e-02   1.85e-02     
     4     1.16e-02   3.16e-02     Switched to DIIS steps.
     5     1.68e-03   1.38e-03     
     6     7.14e-04   7.89e-05     
     7     2.24e-04   5.83e-05     
     8     5.08e-05   2.79e-05     
     9     1.14e-05   5.90e-06     
    10     4.16e-06   7.97e-07     
    11     1.08e-06   3.05e-08     
    12     2.76e-07   1.19e-07     
 ------------------------------------------------------------------------------
                                   Orbital response converged.

 Computing density matrices... Done.
 CCSD calculation:   CPU 115.71 s  wall 23.05 s

 Transferring MO TPDM to AO TPDM
 Transferring g2_o1o1o1o1
 Transferring g2_o1o1o1v1
 Transferring g2_o1o1v1v1
 Transferring g2_o1v1o1v1
 Transferring g2_o1v1v1v1
 Transferring g2_v1v1v1v1
 Adding separable TPDM
 Computing TPDM gradient
 --------------------------------------------------------
 2e gradient
  Atom          X               Y               Z
 --------------------------------------------------------
    1        -14.612970        2.855766        0.000000  
    2          1.000575      -13.278582        0.000000  
    3         10.225647       11.511344        0.000000  
    4          3.386748       -1.088529       -0.000000  
 --------------------------------------------------------
 --------------------------------------------------------
 Final gradient
  Atom          X               Y               Z
 --------------------------------------------------------
    1        -14.612970        2.855766        0.000000  
    2          1.000575      -13.278582        0.000000  
    3         10.225647       11.511344        0.000000  
    4          3.386748       -1.088529       -0.000000  
 --------------------------------------------------------
 Analytic gradient from two-electron contribution:   CPU 54.98 s  wall 14.08 s

 Total ccman2 time:   CPU 182.13 s  wall 41.51 s


 --------------------------------------------------------------

                    Orbital Energies (a.u.)
 --------------------------------------------------------------

 Alpha MOs
 -- Occupied --
******* -15.732 -15.676 -10.584  -8.052  -8.049  -8.049  -1.434
 -1.125  -0.898  -0.723  -0.654  -0.602  -0.471  -0.457  -0.436
 -- Virtual --
  0.041   0.074   0.089   0.111   0.132   0.134   0.168   0.178
  0.191   0.218   0.235   0.248   0.256   0.275   0.314   0.356
  0.567   0.585   0.598   0.614   0.697   0.832   0.915   0.922
  0.982   0.986   1.068   1.091   1.138   1.169   1.196   1.239
  1.306   1.389   1.468   1.469   1.664   1.914   2.087   2.174
  2.265   2.376   2.580   2.615   2.661   2.691   2.831   2.913
  3.038   3.137   3.303   3.459   4.119   4.303   4.358   4.435
  4.846   5.396  10.317  26.635  26.669  27.090  36.631  37.077
219.158
 --------------------------------------------------------------

          Ground-State Mulliken Net Atomic Charges

     Atom                 Charge (a.u.)
  ----------------------------------------
      1 Cl                   -0.079712
      2 N                     0.084174
      3 N                    -0.248564
      4 H                     0.244102
  ----------------------------------------
  Sum of atomic charges =    -0.000000

 -----------------------------------------------------------------
                    Cartesian Multipole Moments
 -----------------------------------------------------------------
    Charge (ESU x 10^10)
                -0.0000
    Dipole Moment (Debye)
         X      -1.9957      Y       0.4082      Z      -0.0000
       Tot       2.0370
    Quadrupole Moments (Debye-Ang)
        XX     -18.3940     XY      -1.5489     YY     -27.0424
        XZ       0.0000     YZ       0.0000     ZZ     -24.2904
    Octopole Moments (Debye-Ang^2)
       XXX     -13.3599    XXY       1.4373    XYY       2.3900
       YYY       0.1485    XXZ      -0.0000    XYZ      -0.0000
       YYZ      -0.0000    XZZ      -0.8237    YZZ       0.2218
       ZZZ      -0.0000
    Hexadecapole Moments (Debye-Ang^3)
      XXXX    -158.0708   XXXY      -8.3432   XXYY     -45.1417
      XYYY      -1.4714   YYYY     -47.7285   XXXZ      -0.0000
      XXYZ       0.0000   XYYZ       0.0000   YYYZ       0.0000
      XXZZ     -39.2999   XYZZ      -0.2988   YYZZ     -11.7557
      XZZZ       0.0000   YZZZ       0.0000   ZZZZ     -25.6786
 -----------------------------------------------------------------
 DrvMan completing analytic gradient of the correlated energy
 Correlated dipole moment
            1
    1  -0.7851628
    2   0.1605993
    3  -0.0000000
 Energy read as -569.435415824
 Full Analytical Gradient: (in a.u., or Hartree/Bohr)
             1             2             3             4
    1   -0.00003433    0.00009022    0.00060328   -0.00065917
    2    0.00001232   -0.00003588   -0.00023051    0.00025407
    3   -0.00000000    0.00000000   -0.00000000    0.00000000
 Gradient time:  CPU 1.37 s  wall 1.41 s
 ----------------------------------------------------------------
             Standard Nuclear Orientation (Angstroms)
    I     Atom           X                Y                Z
 ----------------------------------------------------------------
    1      Cl      1.0195373131    -0.0701280822    -0.0000000000
    2      N      -0.6650429887     0.5403669583     0.0000000000
    3      N      -1.4693392413    -0.3816942237     0.0000000000
    4      H      -2.3914587128     0.0824682550    -0.0000000000
 ----------------------------------------------------------------
 Nuclear Repulsion Energy =    89.7390992652 hartrees
 There are       16 alpha and       16 beta electrons

                       Distance Matrix (Angstroms)
             Cl(  1)   N (  2)   N (  3)
   N (  2)  1.791791
   N (  3)  2.508302  1.223556
   H (  4)  3.414408  1.786108  1.032352

 Requested basis set is 6-311++G(d,p)
 There are 30 shells and 81 basis functions
 A cutoff of  1.0D-14 yielded    451 shell pairs
 There are      3383 function pairs (      3647 Cartesian)
 Smallest overlap matrix eigenvalue = 2.46E-04
 Guess MOs from SCF MO coefficient file

 -----------------------------------------------------------------------
  General SCF calculation program by
  Eric Jon Sundstrom, Paul Horn, Yuezhi Mao, Dmitri Zuev, Alec White,
  David Stuck, Shaama M.S., Shane Yost, Joonho Lee, David Small,
  Daniel Levine, Susi Lehtola, Hugh Burton, Evgeny Epifanovsky
 -----------------------------------------------------------------------
 Hartree-Fock
 using 6 threads for integral computing
 -------------------------------------------------------
 OpenMP Integral computing Module                
 Release: version 2.0, May 2017, Q-Chem Inc. Pleasanton 
 -------------------------------------------------------
 A restricted SCF calculation will be
 performed using DIIS
 SCF converges when DIIS error is below 1.0e-08
 ---------------------------------------
  Cycle       Energy         DIIS error
 ---------------------------------------
    1    -568.9234085062      1.46e-05  
    2    -568.9234086725      3.62e-06  
    3    -568.9234086830      2.19e-06  
    4    -568.9234086864      4.69e-07  
    5    -568.9234086867      1.75e-07  
    6    -568.9234086868      6.21e-08  
    7    -568.9234086868      2.41e-08  
    8    -568.9234086868      7.16e-09  Convergence criterion met
 ---------------------------------------
 SCF time:   CPU 2.04s  wall 1.00s 
 SCF   energy in the final basis set =     -568.9234086868
 Total energy in the final basis set =     -568.9234086868


 ------------------------------------------------------------------------------

   CCMAN2: suite of methods based on coupled cluster
           and equation of motion theories.

   Components:
   * libvmm-1.3-trunk
     by Evgeny Epifanovsky, Ilya Kaliman.
   * libtensor-2.5-trunk
     by Evgeny Epifanovsky, Michael Wormit, Dmitry Zuev, Sam Manzer, 
        Ilya Kaliman.
   * libcc-2.5-trunk
     by Evgeny Epifanovsky, Arik Landau, Tomasz Kus, Kirill Khistyaev, 
        Dmitry Zuev, Prashant Manohar, Xintian Feng, Anna Krylov, 
        Matthew Goldey, Alec White, Thomas Jagau, Kaushik Nanda, 
        Anastasia Gunina, Alexander Kunitsa, Joonho Lee.

   CCMAN original authors:
   Anna I. Krylov, C. David Sherrill, Steven R. Gwaltney,
   Edward F. C. Byrd (2000)
   Sergey V. Levchenko, Lyudmila V. Slipchenko, Tao Wang,
   Ana-Maria C. Cristian (2003)
   Piotr A. Pieniazek, C. Melania Oana, Evgeny Epifanovsky (2007)
   Prashant Manohar (2009)

 ------------------------------------------------------------------------------


 Allocating and initializing 63808MB of RAM...
 Calculation will run on 6 cores.


 Alpha MOs, Restricted
 -- Occupied --                  
-104.86  -15.73  -15.68  -10.58   -8.05   -8.05   -8.05   -1.43
  1 A     2 A     3 A     4 A     5 A     6 A     7 A     8 A                  
 -1.125  -0.898  -0.723  -0.654  -0.602  -0.471  -0.457  -0.436
  9 A    10 A    11 A    12 A    13 A    14 A    15 A    16 A                  
 -- Virtual --                   
  0.041   0.074   0.089   0.111   0.132   0.134   0.168   0.178
 17 A    18 A    19 A    20 A    21 A    22 A    23 A    24 A                  
  0.191   0.218   0.235   0.248   0.256   0.275   0.314   0.356
 25 A    26 A    27 A    28 A    29 A    30 A    31 A    32 A                  
  0.567   0.585   0.598   0.614   0.697   0.832   0.915   0.921
 33 A    34 A    35 A    36 A    37 A    38 A    39 A    40 A                  
  0.982   0.986   1.068   1.091   1.138   1.169   1.196   1.239
 41 A    42 A    43 A    44 A    45 A    46 A    47 A    48 A                  
  1.306   1.389   1.468   1.469   1.664   1.913   2.088   2.174
 49 A    50 A    51 A    52 A    53 A    54 A    55 A    56 A                  
  2.265   2.376   2.580   2.615   2.661   2.692   2.831   2.913
 57 A    58 A    59 A    60 A    61 A    62 A    63 A    64 A                  
  3.038   3.137   3.303   3.459   4.119   4.303   4.358   4.435
 65 A    66 A    67 A    68 A    69 A    70 A    71 A    72 A                  
  4.846   5.396  10.318  26.635  26.669  27.090  36.631  37.077
 73 A    74 A    75 A    76 A    77 A    78 A    79 A    80 A                  
219.159
 81 A                                                                          

 Beta MOs, Restricted
 -- Occupied --                  
-104.86  -15.73  -15.68  -10.58   -8.05   -8.05   -8.05   -1.43
  1 A     2 A     3 A     4 A     5 A     6 A     7 A     8 A                  
 -1.125  -0.898  -0.723  -0.654  -0.602  -0.471  -0.457  -0.436
  9 A    10 A    11 A    12 A    13 A    14 A    15 A    16 A                  
 -- Virtual --                   
  0.041   0.074   0.089   0.111   0.132   0.134   0.168   0.178
 17 A    18 A    19 A    20 A    21 A    22 A    23 A    24 A                  
  0.191   0.218   0.235   0.248   0.256   0.275   0.314   0.356
 25 A    26 A    27 A    28 A    29 A    30 A    31 A    32 A                  
  0.567   0.585   0.598   0.614   0.697   0.832   0.915   0.921
 33 A    34 A    35 A    36 A    37 A    38 A    39 A    40 A                  
  0.982   0.986   1.068   1.091   1.138   1.169   1.196   1.239
 41 A    42 A    43 A    44 A    45 A    46 A    47 A    48 A                  
  1.306   1.389   1.468   1.469   1.664   1.913   2.088   2.174
 49 A    50 A    51 A    52 A    53 A    54 A    55 A    56 A                  
  2.265   2.376   2.580   2.615   2.661   2.692   2.831   2.913
 57 A    58 A    59 A    60 A    61 A    62 A    63 A    64 A                  
  3.038   3.137   3.303   3.459   4.119   4.303   4.358   4.435
 65 A    66 A    67 A    68 A    69 A    70 A    71 A    72 A                  
  4.846   5.396  10.318  26.635  26.669  27.090  36.631  37.077
 73 A    74 A    75 A    76 A    77 A    78 A    79 A    80 A                  
219.159
 81 A                                                                          

 Occupation and symmetry of molecular orbitals

 Point group: C1 (1 irreducible representation).

                           A     All 
 -------------------------------------
 All molecular orbitals:
  - Alpha                  81    81  
  - Beta                   81    81  
 -------------------------------------
 Alpha orbitals:
  - Frozen occupied        7     7   
  - Active occupied        9     9   
  - Active virtual         65    65  
  - Frozen virtual         0     0   
 -------------------------------------
 Beta orbitals:
  - Frozen occupied        7     7   
  - Active occupied        9     9   
  - Active virtual         65    65  
  - Frozen virtual         0     0   
 -------------------------------------

 Import integrals:   CPU 0.00 s  wall 0.00 s

 Import integrals:   CPU 6.09 s  wall 2.21 s

 MP2 amplitudes:   CPU 0.06 s  wall 0.05 s

Running a double precision version
           CCSD T amplitudes will be solved using DIIS.

           Start     Size      MaxIter   EConv     TConv     
           3         7         100       1.00e-07  1.00e-05  
 ------------------------------------------------------------------------------
           Energy (a.u.)   Ediff      Tdiff       Comment
 ------------------------------------------------------------------------------
          -569.41554268                           
     1    -569.41487800   6.65e-04   6.74e-01     
     2    -569.43242680   1.75e-02   8.86e-02     
     3    -569.43265154   2.25e-04   3.67e-02     
     4    -569.43464507   1.99e-03   1.13e-02     Switched to DIIS steps.
     5    -569.43535410   7.09e-04   1.00e-02     
     6    -569.43539951   4.54e-05   1.88e-03     
     7    -569.43540776   8.25e-06   1.09e-03     
     8    -569.43541359   5.83e-06   4.79e-04     
     9    -569.43541621   2.62e-06   2.61e-04     
    10    -569.43541642   2.11e-07   6.61e-05     
    11    -569.43541621   2.06e-07   2.86e-05     
    12    -569.43541623   1.52e-08   7.81e-06     
 ------------------------------------------------------------------------------
          -569.43541623                           CCSD T converged.

End of double precision
 SCF energy                 = -568.92340869
 MP2 energy                 = -569.41554268
 CCSD correlation energy     =   -0.51200754
 CCSD total energy           = -569.43541623

 CCSD  T1^2 = 0.0093  T2^2 = 0.1966  Leading amplitudes:

 Amplitude    Orbitals with energies
 -0.0273       15 (A) A                  ->    18 (A) A                   
              -0.4573                          0.0739                     
 -0.0273       15 (A) B                  ->    18 (A) B                   
              -0.4573                          0.0739                     
  0.0169       13 (A) A                  ->    39 (A) A                   
              -0.6022                          0.9150                     
  0.0169       13 (A) B                  ->    39 (A) B                   
              -0.6022                          0.9150                     

 Amplitude    Orbitals with energies
 -0.0893       13 (A) A      13 (A) B    ->    18 (A) A      18 (A) B     
              -0.6022       -0.6022            0.0739        0.0739       
  0.0893       13 (A) A      13 (A) B    ->    18 (A) B      18 (A) A     
              -0.6022       -0.6022            0.0739        0.0739       
  0.0893       13 (A) B      13 (A) A    ->    18 (A) A      18 (A) B     
              -0.6022       -0.6022            0.0739        0.0739       
 -0.0893       13 (A) B      13 (A) A    ->    18 (A) B      18 (A) A     
              -0.6022       -0.6022            0.0739        0.0739       

 Computing CCSD intemediates for later calculations in double precision
 Finished.

Running a double precision version
           CCSD Lambda amplitudes will be solved using DIIS.
           Start     Size      MaxIter   EConv     LConv     
           3         7         100       1.00e-07  1.00e-05  
 ------------------------------------------------------------------------------
            Enorm      Ldiff       Comment
 ------------------------------------------------------------------------------
     1     4.25e-02   3.36e-02     
     2     9.79e-03   3.59e-03     
     3     4.07e-03   1.63e-03     
     4     2.52e-03   8.72e-04     Switched to DIIS steps.
     5     1.04e-03   5.07e-04     
     6     5.26e-04   1.91e-04     
     7     1.98e-04   5.02e-05     
     8     6.69e-05   3.86e-06     
     9     1.85e-05   5.08e-06     
    10     6.96e-06   1.12e-06     
    11     2.67e-06   2.17e-07     
    12     1.25e-06   5.65e-08     
    13     5.84e-07   7.12e-08     
    14     2.57e-07   7.86e-09     
    15     1.39e-07   1.61e-08     
    16     5.68e-08   3.57e-09     
 ------------------------------------------------------------------------------
                                   CCSD Lambda converged.

 Computing density matrices in double precision...
           Orbital response amplitudes will be solved using DIIS.
           Start     Size      MaxIter   EConv     LConv     
           3         7         100       1.00e-06  1.00e-06  
 ------------------------------------------------------------------------------
            Enorm      Ldiff       Comment
 ------------------------------------------------------------------------------
     1     6.70e-02   3.70e-03     
     2     5.93e-02   3.00e-03     
     3     7.74e-02   1.85e-02     
     4     1.16e-02   3.16e-02     Switched to DIIS steps.
     5     1.68e-03   1.38e-03     
     6     7.13e-04   7.91e-05     
     7     2.24e-04   5.82e-05     
     8     5.08e-05   2.78e-05     
     9     1.14e-05   5.89e-06     
    10     4.16e-06   7.97e-07     
    11     1.08e-06   3.02e-08     
    12     2.76e-07   1.18e-07     
 ------------------------------------------------------------------------------
                                   Orbital response converged.

 Computing density matrices... Done.
 CCSD calculation:   CPU 115.59 s  wall 22.95 s

 Transferring MO TPDM to AO TPDM
 Transferring g2_o1o1o1o1
 Transferring g2_o1o1o1v1
 Transferring g2_o1o1v1v1
 Transferring g2_o1v1o1v1
 Transferring g2_o1v1v1v1
 Transferring g2_v1v1v1v1
 Adding separable TPDM
 Computing TPDM gradient
 --------------------------------------------------------
 2e gradient
  Atom          X               Y               Z
 --------------------------------------------------------
    1        -14.613242        2.856232        0.000000  
    2          1.002820      -13.278030        0.000000  
    3         10.225702       11.517136        0.000000  
    4          3.384721       -1.095338       -0.000000  
 --------------------------------------------------------
 --------------------------------------------------------
 Final gradient
  Atom          X               Y               Z
 --------------------------------------------------------
    1        -14.613242        2.856232        0.000000  
    2          1.002820      -13.278030        0.000000  
    3         10.225702       11.517136        0.000000  
    4          3.384721       -1.095338       -0.000000  
 --------------------------------------------------------
 Analytic gradient from two-electron contribution:   CPU 51.81 s  wall 12.96 s

 Total ccman2 time:   CPU 178.45 s  wall 39.95 s


 --------------------------------------------------------------

                    Orbital Energies (a.u.)
 --------------------------------------------------------------

 Alpha MOs
 -- Occupied --
******* -15.732 -15.676 -10.584  -8.052  -8.049  -8.049  -1.434
 -1.125  -0.898  -0.723  -0.654  -0.602  -0.471  -0.457  -0.436
 -- Virtual --
  0.041   0.074   0.089   0.111   0.132   0.134   0.168   0.178
  0.191   0.218   0.235   0.248   0.256   0.275   0.314   0.356
  0.567   0.585   0.598   0.614   0.697   0.832   0.915   0.921
  0.982   0.986   1.068   1.091   1.138   1.169   1.196   1.239
  1.306   1.389   1.468   1.469   1.664   1.913   2.088   2.174
  2.265   2.376   2.580   2.615   2.661   2.692   2.831   2.913
  3.038   3.137   3.303   3.459   4.119   4.303   4.358   4.435
  4.846   5.396  10.318  26.635  26.669  27.090  36.631  37.077
219.159
 --------------------------------------------------------------

          Ground-State Mulliken Net Atomic Charges

     Atom                 Charge (a.u.)
  ----------------------------------------
      1 Cl                   -0.079852
      2 N                     0.084248
      3 N                    -0.248455
      4 H                     0.244059
  ----------------------------------------
  Sum of atomic charges =     0.000000

 -----------------------------------------------------------------
                    Cartesian Multipole Moments
 -----------------------------------------------------------------
    Charge (ESU x 10^10)
                 0.0000
    Dipole Moment (Debye)
         X      -1.9946      Y       0.4092      Z      -0.0000
       Tot       2.0361
    Quadrupole Moments (Debye-Ang)
        XX     -18.4009     XY      -1.5524     YY     -27.0407
        XZ       0.0000     YZ       0.0000     ZZ     -24.2900
    Octopole Moments (Debye-Ang^2)
       XXX     -13.3390    XXY       1.4460    XYY       2.3870
       YYY       0.1457    XXZ      -0.0000    XYZ      -0.0000
       YYZ      -0.0000    XZZ      -0.8252    YZZ       0.2212
       ZZZ      -0.0000
    Hexadecapole Moments (Debye-Ang^3)
      XXXX    -158.1307   XXXY      -8.3640   XXYY     -45.1343
      XYYY      -1.4672   YYYY     -47.7256   XXXZ      -0.0000
      XXYZ       0.0000   XYYZ       0.0000   YYYZ       0.0000
      XXZZ     -39.2954   XYZZ      -0.2978   YYZZ     -11.7552
      XZZZ       0.0000   YZZZ       0.0000   ZZZZ     -25.6780
 -----------------------------------------------------------------
 DrvMan completing analytic gradient of the correlated energy
 Correlated dipole moment
            1
    1  -0.7847338
    2   0.1610033
    3  -0.0000000
 Energy read as -569.435416227
 Full Analytical Gradient: (in a.u., or Hartree/Bohr)
             1             2             3             4
    1   -0.00003834   -0.00010075    0.00039407   -0.00025498
    2    0.00000153   -0.00001154   -0.00022606    0.00023607
    3   -0.00000000    0.00000000   -0.00000000    0.00000000
 Gradient time:  CPU 1.43 s  wall 1.45 s
 ----------------------------------------------------------------
             Standard Nuclear Orientation (Angstroms)
    I     Atom           X                Y                Z
 ----------------------------------------------------------------
    1      Cl      1.0195373131    -0.0701280822    -0.0000000000
    2      N      -0.6650429887     0.5403669583     0.0000000000
    3      N      -1.4693392413    -0.3816942237     0.0000000000
    4      H      -2.3914587128     0.0804682550    -0.0000000000
 ----------------------------------------------------------------
 Nuclear Repulsion Energy =    89.7416942015 hartrees
 There are       16 alpha and       16 beta electrons

                       Distance Matrix (Angstroms)
             Cl(  1)   N (  2)   N (  3)
   N (  2)  1.791791
   N (  3)  2.508302  1.223556
   H (  4)  3.414319  1.786622  1.031455

 Requested basis set is 6-311++G(d,p)
 There are 30 shells and 81 basis functions
 A cutoff of  1.0D-14 yielded    451 shell pairs
 There are      3383 function pairs (      3647 Cartesian)
 Smallest overlap matrix eigenvalue = 2.46E-04
 Guess MOs from SCF MO coefficient file

 -----------------------------------------------------------------------
  General SCF calculation program by
  Eric Jon Sundstrom, Paul Horn, Yuezhi Mao, Dmitri Zuev, Alec White,
  David Stuck, Shaama M.S., Shane Yost, Joonho Lee, David Small,
  Daniel Levine, Susi Lehtola, Hugh Burton, Evgeny Epifanovsky
 -----------------------------------------------------------------------
 Hartree-Fock
 using 6 threads for integral computing
 -------------------------------------------------------
 OpenMP Integral computing Module                
 Release: version 2.0, May 2017, Q-Chem Inc. Pleasanton 
 -------------------------------------------------------
 A restricted SCF calculation will be
 performed using DIIS
 SCF converges when DIIS error is below 1.0e-08
 ---------------------------------------
  Cycle       Energy         DIIS error
 ---------------------------------------
    1    -568.9234360890      2.34e-05  
    2    -568.9234365174      5.35e-06  
    3    -568.9234365507      2.81e-06  
    4    -568.9234365571      8.68e-07  
    5    -568.9234365583      2.70e-07  
    6    -568.9234365584      8.45e-08  
    7    -568.9234365584      2.08e-08  
    8    -568.9234365584      5.38e-09  Convergence criterion met
 ---------------------------------------
 SCF time:   CPU 2.19s  wall 1.00s 
 SCF   energy in the final basis set =     -568.9234365584
 Total energy in the final basis set =     -568.9234365584


 ------------------------------------------------------------------------------

   CCMAN2: suite of methods based on coupled cluster
           and equation of motion theories.

   Components:
   * libvmm-1.3-trunk
     by Evgeny Epifanovsky, Ilya Kaliman.
   * libtensor-2.5-trunk
     by Evgeny Epifanovsky, Michael Wormit, Dmitry Zuev, Sam Manzer, 
        Ilya Kaliman.
   * libcc-2.5-trunk
     by Evgeny Epifanovsky, Arik Landau, Tomasz Kus, Kirill Khistyaev, 
        Dmitry Zuev, Prashant Manohar, Xintian Feng, Anna Krylov, 
        Matthew Goldey, Alec White, Thomas Jagau, Kaushik Nanda, 
        Anastasia Gunina, Alexander Kunitsa, Joonho Lee.

   CCMAN original authors:
   Anna I. Krylov, C. David Sherrill, Steven R. Gwaltney,
   Edward F. C. Byrd (2000)
   Sergey V. Levchenko, Lyudmila V. Slipchenko, Tao Wang,
   Ana-Maria C. Cristian (2003)
   Piotr A. Pieniazek, C. Melania Oana, Evgeny Epifanovsky (2007)
   Prashant Manohar (2009)

 ------------------------------------------------------------------------------


 Allocating and initializing 63808MB of RAM...
 Calculation will run on 6 cores.


 Alpha MOs, Restricted
 -- Occupied --                  
-104.86  -15.73  -15.68  -10.58   -8.05   -8.05   -8.05   -1.43
  1 A     2 A     3 A     4 A     5 A     6 A     7 A     8 A                  
 -1.125  -0.899  -0.723  -0.654  -0.602  -0.471  -0.457  -0.436
  9 A    10 A    11 A    12 A    13 A    14 A    15 A    16 A                  
 -- Virtual --                   
  0.042   0.074   0.089   0.111   0.132   0.134   0.168   0.178
 17 A    18 A    19 A    20 A    21 A    22 A    23 A    24 A                  
  0.191   0.218   0.235   0.248   0.256   0.275   0.314   0.356
 25 A    26 A    27 A    28 A    29 A    30 A    31 A    32 A                  
  0.567   0.585   0.598   0.614   0.697   0.832   0.915   0.921
 33 A    34 A    35 A    36 A    37 A    38 A    39 A    40 A                  
  0.982   0.986   1.068   1.091   1.138   1.168   1.196   1.239
 41 A    42 A    43 A    44 A    45 A    46 A    47 A    48 A                  
  1.306   1.389   1.468   1.469   1.664   1.914   2.088   2.174
 49 A    50 A    51 A    52 A    53 A    54 A    55 A    56 A                  
  2.266   2.376   2.580   2.615   2.661   2.692   2.830   2.913
 57 A    58 A    59 A    60 A    61 A    62 A    63 A    64 A                  
  3.038   3.137   3.304   3.460   4.119   4.303   4.358   4.435
 65 A    66 A    67 A    68 A    69 A    70 A    71 A    72 A                  
  4.847   5.398  10.317  26.635  26.669  27.090  36.631  37.078
 73 A    74 A    75 A    76 A    77 A    78 A    79 A    80 A                  
219.158
 81 A                                                                          

 Beta MOs, Restricted
 -- Occupied --                  
-104.86  -15.73  -15.68  -10.58   -8.05   -8.05   -8.05   -1.43
  1 A     2 A     3 A     4 A     5 A     6 A     7 A     8 A                  
 -1.125  -0.899  -0.723  -0.654  -0.602  -0.471  -0.457  -0.436
  9 A    10 A    11 A    12 A    13 A    14 A    15 A    16 A                  
 -- Virtual --                   
  0.042   0.074   0.089   0.111   0.132   0.134   0.168   0.178
 17 A    18 A    19 A    20 A    21 A    22 A    23 A    24 A                  
  0.191   0.218   0.235   0.248   0.256   0.275   0.314   0.356
 25 A    26 A    27 A    28 A    29 A    30 A    31 A    32 A                  
  0.567   0.585   0.598   0.614   0.697   0.832   0.915   0.921
 33 A    34 A    35 A    36 A    37 A    38 A    39 A    40 A                  
  0.982   0.986   1.068   1.091   1.138   1.168   1.196   1.239
 41 A    42 A    43 A    44 A    45 A    46 A    47 A    48 A                  
  1.306   1.389   1.468   1.469   1.664   1.914   2.088   2.174
 49 A    50 A    51 A    52 A    53 A    54 A    55 A    56 A                  
  2.266   2.376   2.580   2.615   2.661   2.692   2.830   2.913
 57 A    58 A    59 A    60 A    61 A    62 A    63 A    64 A                  
  3.038   3.137   3.304   3.460   4.119   4.303   4.358   4.435
 65 A    66 A    67 A    68 A    69 A    70 A    71 A    72 A                  
  4.847   5.398  10.317  26.635  26.669  27.090  36.631  37.078
 73 A    74 A    75 A    76 A    77 A    78 A    79 A    80 A                  
219.158
 81 A                                                                          

 Occupation and symmetry of molecular orbitals

 Point group: C1 (1 irreducible representation).

                           A     All 
 -------------------------------------
 All molecular orbitals:
  - Alpha                  81    81  
  - Beta                   81    81  
 -------------------------------------
 Alpha orbitals:
  - Frozen occupied        7     7   
  - Active occupied        9     9   
  - Active virtual         65    65  
  - Frozen virtual         0     0   
 -------------------------------------
 Beta orbitals:
  - Frozen occupied        7     7   
  - Active occupied        9     9   
  - Active virtual         65    65  
  - Frozen virtual         0     0   
 -------------------------------------

 Import integrals:   CPU 0.00 s  wall 0.00 s

 Import integrals:   CPU 7.26 s  wall 2.74 s

 MP2 amplitudes:   CPU 0.03 s  wall 0.03 s

Running a double precision version
           CCSD T amplitudes will be solved using DIIS.

           Start     Size      MaxIter   EConv     TConv     
           3         7         100       1.00e-07  1.00e-05  
 ------------------------------------------------------------------------------
           Energy (a.u.)   Ediff      Tdiff       Comment
 ------------------------------------------------------------------------------
          -569.41553797                           
     1    -569.41488180   6.56e-04   6.74e-01     
     2    -569.43242671   1.75e-02   8.86e-02     
     3    -569.43265184   2.25e-04   3.67e-02     
     4    -569.43464496   1.99e-03   1.13e-02     Switched to DIIS steps.
     5    -569.43535404   7.09e-04   1.00e-02     
     6    -569.43539948   4.54e-05   1.88e-03     
     7    -569.43540776   8.28e-06   1.10e-03     
     8    -569.43541361   5.85e-06   4.80e-04     
     9    -569.43541624   2.62e-06   2.61e-04     
    10    -569.43541645   2.11e-07   6.61e-05     
    11    -569.43541624   2.06e-07   2.86e-05     
    12    -569.43541626   1.51e-08   7.82e-06     
 ------------------------------------------------------------------------------
          -569.43541626                           CCSD T converged.

End of double precision
 SCF energy                 = -568.92343656
 MP2 energy                 = -569.41553797
 CCSD correlation energy     =   -0.51197970
 CCSD total energy           = -569.43541626

 CCSD  T1^2 = 0.0093  T2^2 = 0.1966  Leading amplitudes:

 Amplitude    Orbitals with energies
 -0.0273       15 (A) A                  ->    18 (A) A                   
              -0.4573                          0.0739                     
 -0.0273       15 (A) B                  ->    18 (A) B                   
              -0.4573                          0.0739                     
  0.0169       13 (A) A                  ->    39 (A) A                   
              -0.6022                          0.9151                     
  0.0169       13 (A) B                  ->    39 (A) B                   
              -0.6022                          0.9151                     

 Amplitude    Orbitals with energies
 -0.0893       13 (A) A      13 (A) B    ->    18 (A) A      18 (A) B     
              -0.6022       -0.6022            0.0739        0.0739       
  0.0893       13 (A) A      13 (A) B    ->    18 (A) B      18 (A) A     
              -0.6022       -0.6022            0.0739        0.0739       
  0.0893       13 (A) B      13 (A) A    ->    18 (A) A      18 (A) B     
              -0.6022       -0.6022            0.0739        0.0739       
 -0.0893       13 (A) B      13 (A) A    ->    18 (A) B      18 (A) A     
              -0.6022       -0.6022            0.0739        0.0739       

 Computing CCSD intemediates for later calculations in double precision
 Finished.

Running a double precision version
           CCSD Lambda amplitudes will be solved using DIIS.
           Start     Size      MaxIter   EConv     LConv     
           3         7         100       1.00e-07  1.00e-05  
 ------------------------------------------------------------------------------
            Enorm      Ldiff       Comment
 ------------------------------------------------------------------------------
     1     4.25e-02   3.36e-02     
     2     9.79e-03   3.60e-03     
     3     4.07e-03   1.63e-03     
     4     2.52e-03   8.72e-04     Switched to DIIS steps.
     5     1.04e-03   5.08e-04     
     6     5.27e-04   1.92e-04     
     7     1.98e-04   5.02e-05     
     8     6.69e-05   3.85e-06     
     9     1.85e-05   5.07e-06     
    10     6.97e-06   1.12e-06     
    11     2.67e-06   2.17e-07     
    12     1.25e-06   5.63e-08     
    13     5.85e-07   7.13e-08     
    14     2.57e-07   7.85e-09     
    15     1.39e-07   1.62e-08     
    16     5.68e-08   3.59e-09     
 ------------------------------------------------------------------------------
                                   CCSD Lambda converged.

 Computing density matrices in double precision...
           Orbital response amplitudes will be solved using DIIS.
           Start     Size      MaxIter   EConv     LConv     
           3         7         100       1.00e-06  1.00e-06  
 ------------------------------------------------------------------------------
            Enorm      Ldiff       Comment
 ------------------------------------------------------------------------------
     1     6.70e-02   3.70e-03     
     2     5.93e-02   2.97e-03     
     3     7.75e-02   1.85e-02     
     4     1.16e-02   3.17e-02     Switched to DIIS steps.
     5     1.68e-03   1.38e-03     
     6     7.14e-04   7.89e-05     
     7     2.24e-04   5.84e-05     
     8     5.08e-05   2.79e-05     
     9     1.14e-05   5.89e-06     
    10     4.16e-06   7.96e-07     
    11     1.07e-06   3.07e-08     
    12     2.76e-07   1.18e-07     
 ------------------------------------------------------------------------------
                                   Orbital response converged.

 Computing density matrices... Done.
 CCSD calculation:   CPU 115.97 s  wall 23.13 s

 Transferring MO TPDM to AO TPDM
 Transferring g2_o1o1o1o1
 Transferring g2_o1o1o1v1
 Transferring g2_o1o1v1v1
 Transferring g2_o1v1o1v1
 Transferring g2_o1v1v1v1
 Transferring g2_v1v1v1v1
 Adding separable TPDM
 Computing TPDM gradient
 --------------------------------------------------------
 2e gradient
  Atom          X               Y               Z
 --------------------------------------------------------
    1        -14.613381        2.856067        0.000000  
    2          0.999622      -13.280182       -0.000000  
    3         10.223678       11.510465        0.000000  
    4          3.390081       -1.086350       -0.000000  
 --------------------------------------------------------
 --------------------------------------------------------
 Final gradient
  Atom          X               Y               Z
 --------------------------------------------------------
    1        -14.613381        2.856067        0.000000  
    2          0.999622      -13.280182       -0.000000  
    3         10.223678       11.510465        0.000000  
    4          3.390081       -1.086350       -0.000000  
 --------------------------------------------------------
 Analytic gradient from two-electron contribution:   CPU 56.80 s  wall 14.75 s

 Total ccman2 time:   CPU 184.24 s  wall 42.17 s


 --------------------------------------------------------------

                    Orbital Energies (a.u.)
 --------------------------------------------------------------

 Alpha MOs
 -- Occupied --
******* -15.732 -15.675 -10.584  -8.052  -8.049  -8.049  -1.434
 -1.125  -0.899  -0.723  -0.654  -0.602  -0.471  -0.457  -0.436
 -- Virtual --
  0.042   0.074   0.089   0.111   0.132   0.134   0.168   0.178
  0.191   0.218   0.235   0.248   0.256   0.275   0.314   0.356
  0.567   0.585   0.598   0.614   0.697   0.832   0.915   0.921
  0.982   0.986   1.068   1.091   1.138   1.168   1.196   1.239
  1.306   1.389   1.468   1.469   1.664   1.914   2.088   2.174
  2.266   2.376   2.580   2.615   2.661   2.692   2.830   2.913
  3.038   3.137   3.304   3.460   4.119   4.303   4.358   4.435
  4.847   5.398  10.317  26.635  26.669  27.090  36.631  37.078
219.158
 --------------------------------------------------------------

          Ground-State Mulliken Net Atomic Charges

     Atom                 Charge (a.u.)
  ----------------------------------------
      1 Cl                   -0.079640
      2 N                     0.084211
      3 N                    -0.248914
      4 H                     0.244342
  ----------------------------------------
  Sum of atomic charges =    -0.000000

 -----------------------------------------------------------------
                    Cartesian Multipole Moments
 -----------------------------------------------------------------
    Charge (ESU x 10^10)
                -0.0000
    Dipole Moment (Debye)
         X      -1.9957      Y       0.4077      Z      -0.0000
       Tot       2.0370
    Quadrupole Moments (Debye-Ang)
        XX     -18.3938     XY      -1.5465     YY     -27.0425
        XZ       0.0000     YZ       0.0000     ZZ     -24.2891
    Octopole Moments (Debye-Ang^2)
       XXX     -13.3617    XXY       1.4297    XYY       2.3888
       YYY       0.1513    XXZ      -0.0000    XYZ      -0.0000
       YYZ      -0.0000    XZZ      -0.8272    YZZ       0.2226
       ZZZ      -0.0000
    Hexadecapole Moments (Debye-Ang^3)
      XXXX    -158.0512   XXXY      -8.3262   XXYY     -45.1355
      XYYY      -1.4772   YYYY     -47.7298   XXXZ      -0.0000
      XXYZ       0.0000   XYYZ       0.0000   YYYZ       0.0000
      XXZZ     -39.2894   XYZZ      -0.3007   YYZZ     -11.7556
      XZZZ       0.0000   YZZZ       0.0000   ZZZZ     -25.6774
 -----------------------------------------------------------------
 DrvMan completing analytic gradient of the correlated energy
 Correlated dipole moment
            1
    1  -0.7851846
    2   0.1604010
    3  -0.0000000
 Energy read as -569.435416257
 Full Analytical Gradient: (in a.u., or Hartree/Bohr)
             1             2             3             4
    1   -0.00002381    0.00008386   -0.00029994    0.00023990
    2   -0.00000120   -0.00002426    0.00024600   -0.00022054
    3   -0.00000000    0.00000000   -0.00000000    0.00000000
 Gradient time:  CPU 1.44 s  wall 1.47 s
 ----------------------------------------------------------------
             Standard Nuclear Orientation (Angstroms)
    I     Atom           X                Y                Z
 ----------------------------------------------------------------
    1      Cl      1.0195373131    -0.0701280822    -0.0000000000
    2      N      -0.6650429887     0.5403669583     0.0000000000
    3      N      -1.4693392413    -0.3816942237     0.0000000000
    4      H      -2.3914587128     0.0814682550     0.0010000000
 ----------------------------------------------------------------
 Nuclear Repulsion Energy =    89.7403956496 hartrees
 There are       16 alpha and       16 beta electrons

                       Distance Matrix (Angstroms)
             Cl(  1)   N (  2)   N (  3)
   N (  2)  1.791791
   N (  3)  2.508302  1.223556
   H (  4)  3.414363  1.786365  1.031903

 Requested basis set is 6-311++G(d,p)
 There are 30 shells and 81 basis functions
 A cutoff of  1.0D-14 yielded    451 shell pairs
 There are      3383 function pairs (      3647 Cartesian)
 Smallest overlap matrix eigenvalue = 2.46E-04
 Guess MOs from SCF MO coefficient file

 -----------------------------------------------------------------------
  General SCF calculation program by
  Eric Jon Sundstrom, Paul Horn, Yuezhi Mao, Dmitri Zuev, Alec White,
  David Stuck, Shaama M.S., Shane Yost, Joonho Lee, David Small,
  Daniel Levine, Susi Lehtola, Hugh Burton, Evgeny Epifanovsky
 -----------------------------------------------------------------------
 Hartree-Fock
 using 6 threads for integral computing
 -------------------------------------------------------
 OpenMP Integral computing Module                
 Release: version 2.0, May 2017, Q-Chem Inc. Pleasanton 
 -------------------------------------------------------
 A restricted SCF calculation will be
 performed using DIIS
 SCF converges when DIIS error is below 1.0e-08
 ---------------------------------------
  Cycle       Energy         DIIS error
 ---------------------------------------
    1    -568.9234225682      1.46e-05  
    2    -568.9234227589      3.59e-06  
    3    -568.9234227818      1.76e-06  
    4    -568.9234227863      8.72e-07  
    5    -568.9234227889      3.86e-07  
    6    -568.9234227896      2.06e-07  
    7    -568.9234227898      8.98e-08  
    8    -568.9234227899      3.19e-08  
    9    -568.9234227899      8.87e-09  Convergence criterion met
 ---------------------------------------
 SCF time:   CPU 2.39s  wall 0.00s 
 SCF   energy in the final basis set =     -568.9234227899
 Total energy in the final basis set =     -568.9234227899


 ------------------------------------------------------------------------------

   CCMAN2: suite of methods based on coupled cluster
           and equation of motion theories.

   Components:
   * libvmm-1.3-trunk
     by Evgeny Epifanovsky, Ilya Kaliman.
   * libtensor-2.5-trunk
     by Evgeny Epifanovsky, Michael Wormit, Dmitry Zuev, Sam Manzer, 
        Ilya Kaliman.
   * libcc-2.5-trunk
     by Evgeny Epifanovsky, Arik Landau, Tomasz Kus, Kirill Khistyaev, 
        Dmitry Zuev, Prashant Manohar, Xintian Feng, Anna Krylov, 
        Matthew Goldey, Alec White, Thomas Jagau, Kaushik Nanda, 
        Anastasia Gunina, Alexander Kunitsa, Joonho Lee.

   CCMAN original authors:
   Anna I. Krylov, C. David Sherrill, Steven R. Gwaltney,
   Edward F. C. Byrd (2000)
   Sergey V. Levchenko, Lyudmila V. Slipchenko, Tao Wang,
   Ana-Maria C. Cristian (2003)
   Piotr A. Pieniazek, C. Melania Oana, Evgeny Epifanovsky (2007)
   Prashant Manohar (2009)

 ------------------------------------------------------------------------------


 Allocating and initializing 63808MB of RAM...
 Calculation will run on 6 cores.


 Alpha MOs, Restricted
 -- Occupied --                  
-104.86  -15.73  -15.68  -10.58   -8.05   -8.05   -8.05   -1.43
  1 A     2 A     3 A     4 A     5 A     6 A     7 A     8 A                  
 -1.125  -0.899  -0.723  -0.654  -0.602  -0.471  -0.457  -0.436
  9 A    10 A    11 A    12 A    13 A    14 A    15 A    16 A                  
 -- Virtual --                   
  0.042   0.074   0.089   0.111   0.132   0.134   0.168   0.178
 17 A    18 A    19 A    20 A    21 A    22 A    23 A    24 A                  
  0.191   0.218   0.235   0.248   0.256   0.275   0.314   0.356
 25 A    26 A    27 A    28 A    29 A    30 A    31 A    32 A                  
  0.567   0.585   0.598   0.614   0.697   0.832   0.915   0.921
 33 A    34 A    35 A    36 A    37 A    38 A    39 A    40 A                  
  0.982   0.986   1.068   1.091   1.138   1.169   1.196   1.239
 41 A    42 A    43 A    44 A    45 A    46 A    47 A    48 A                  
  1.306   1.389   1.468   1.469   1.664   1.913   2.088   2.174
 49 A    50 A    51 A    52 A    53 A    54 A    55 A    56 A                  
  2.265   2.376   2.580   2.615   2.661   2.692   2.830   2.913
 57 A    58 A    59 A    60 A    61 A    62 A    63 A    64 A                  
  3.038   3.137   3.304   3.459   4.119   4.303   4.358   4.435
 65 A    66 A    67 A    68 A    69 A    70 A    71 A    72 A                  
  4.846   5.397  10.317  26.635  26.669  27.090  36.631  37.077
 73 A    74 A    75 A    76 A    77 A    78 A    79 A    80 A                  
219.159
 81 A                                                                          

 Beta MOs, Restricted
 -- Occupied --                  
-104.86  -15.73  -15.68  -10.58   -8.05   -8.05   -8.05   -1.43
  1 A     2 A     3 A     4 A     5 A     6 A     7 A     8 A                  
 -1.125  -0.899  -0.723  -0.654  -0.602  -0.471  -0.457  -0.436
  9 A    10 A    11 A    12 A    13 A    14 A    15 A    16 A                  
 -- Virtual --                   
  0.042   0.074   0.089   0.111   0.132   0.134   0.168   0.178
 17 A    18 A    19 A    20 A    21 A    22 A    23 A    24 A                  
  0.191   0.218   0.235   0.248   0.256   0.275   0.314   0.356
 25 A    26 A    27 A    28 A    29 A    30 A    31 A    32 A                  
  0.567   0.585   0.598   0.614   0.697   0.832   0.915   0.921
 33 A    34 A    35 A    36 A    37 A    38 A    39 A    40 A                  
  0.982   0.986   1.068   1.091   1.138   1.169   1.196   1.239
 41 A    42 A    43 A    44 A    45 A    46 A    47 A    48 A                  
  1.306   1.389   1.468   1.469   1.664   1.913   2.088   2.174
 49 A    50 A    51 A    52 A    53 A    54 A    55 A    56 A                  
  2.265   2.376   2.580   2.615   2.661   2.692   2.830   2.913
 57 A    58 A    59 A    60 A    61 A    62 A    63 A    64 A                  
  3.038   3.137   3.304   3.459   4.119   4.303   4.358   4.435
 65 A    66 A    67 A    68 A    69 A    70 A    71 A    72 A                  
  4.846   5.397  10.317  26.635  26.669  27.090  36.631  37.077
 73 A    74 A    75 A    76 A    77 A    78 A    79 A    80 A                  
219.159
 81 A                                                                          

 Occupation and symmetry of molecular orbitals

 Point group: C1 (1 irreducible representation).

                           A     All 
 -------------------------------------
 All molecular orbitals:
  - Alpha                  81    81  
  - Beta                   81    81  
 -------------------------------------
 Alpha orbitals:
  - Frozen occupied        7     7   
  - Active occupied        9     9   
  - Active virtual         65    65  
  - Frozen virtual         0     0   
 -------------------------------------
 Beta orbitals:
  - Frozen occupied        7     7   
  - Active occupied        9     9   
  - Active virtual         65    65  
  - Frozen virtual         0     0   
 -------------------------------------

 Import integrals:   CPU 0.00 s  wall 0.00 s

 Import integrals:   CPU 7.56 s  wall 2.31 s

 MP2 amplitudes:   CPU 0.02 s  wall 0.02 s

Running a double precision version
           CCSD T amplitudes will be solved using DIIS.

           Start     Size      MaxIter   EConv     TConv     
           3         7         100       1.00e-07  1.00e-05  
 ------------------------------------------------------------------------------
           Energy (a.u.)   Ediff      Tdiff       Comment
 ------------------------------------------------------------------------------
          -569.41554048                           
     1    -569.41488007   6.60e-04   6.74e-01     
     2    -569.43242692   1.75e-02   8.86e-02     
     3    -569.43265185   2.25e-04   3.67e-02     
     4    -569.43464518   1.99e-03   1.13e-02     Switched to DIIS steps.
     5    -569.43535423   7.09e-04   1.00e-02     
     6    -569.43539966   4.54e-05   1.88e-03     
     7    -569.43540792   8.27e-06   1.10e-03     
     8    -569.43541376   5.84e-06   4.80e-04     
     9    -569.43541639   2.62e-06   2.61e-04     
    10    -569.43541660   2.11e-07   6.61e-05     
    11    -569.43541639   2.06e-07   2.86e-05     
    12    -569.43541641   1.52e-08   7.81e-06     
 ------------------------------------------------------------------------------
          -569.43541641                           CCSD T converged.

End of double precision
 SCF energy                 = -568.92342279
 MP2 energy                 = -569.41554048
 CCSD correlation energy     =   -0.51199362
 CCSD total energy           = -569.43541641

 CCSD  T1^2 = 0.0093  T2^2 = 0.1966  Leading amplitudes:

 Amplitude    Orbitals with energies
 -0.0273       15 (A) A                  ->    18 (A) A                   
              -0.4573                          0.0739                     
 -0.0273       15 (A) B                  ->    18 (A) B                   
              -0.4573                          0.0739                     
 -0.0169       13 (A) A                  ->    39 (A) A                   
              -0.6022                          0.9150                     
 -0.0169       13 (A) B                  ->    39 (A) B                   
              -0.6022                          0.9150                     

 Amplitude    Orbitals with energies
 -0.0893       13 (A) A      13 (A) B    ->    18 (A) A      18 (A) B     
              -0.6022       -0.6022            0.0739        0.0739       
  0.0893       13 (A) A      13 (A) B    ->    18 (A) B      18 (A) A     
              -0.6022       -0.6022            0.0739        0.0739       
  0.0893       13 (A) B      13 (A) A    ->    18 (A) A      18 (A) B     
              -0.6022       -0.6022            0.0739        0.0739       
 -0.0893       13 (A) B      13 (A) A    ->    18 (A) B      18 (A) A     
              -0.6022       -0.6022            0.0739        0.0739       

 Computing CCSD intemediates for later calculations in double precision
 Finished.

Running a double precision version
           CCSD Lambda amplitudes will be solved using DIIS.
           Start     Size      MaxIter   EConv     LConv     
           3         7         100       1.00e-07  1.00e-05  
 ------------------------------------------------------------------------------
            Enorm      Ldiff       Comment
 ------------------------------------------------------------------------------
     1     4.25e-02   3.36e-02     
     2     9.79e-03   3.59e-03     
     3     4.07e-03   1.63e-03     
     4     2.52e-03   8.72e-04     Switched to DIIS steps.
     5     1.04e-03   5.07e-04     
     6     5.26e-04   1.92e-04     
     7     1.98e-04   5.02e-05     
     8     6.69e-05   3.85e-06     
     9     1.85e-05   5.08e-06     
    10     6.97e-06   1.12e-06     
    11     2.67e-06   2.17e-07     
    12     1.25e-06   5.64e-08     
    13     5.85e-07   7.13e-08     
    14     2.57e-07   7.85e-09     
    15     1.40e-07   1.62e-08     
    16     5.73e-08   3.58e-09     
 ------------------------------------------------------------------------------
                                   CCSD Lambda converged.

 Computing density matrices in double precision...
           Orbital response amplitudes will be solved using DIIS.
           Start     Size      MaxIter   EConv     LConv     
           3         7         100       1.00e-06  1.00e-06  
 ------------------------------------------------------------------------------
            Enorm      Ldiff       Comment
 ------------------------------------------------------------------------------
     1     6.70e-02   3.70e-03     
     2     5.93e-02   2.98e-03     
     3     7.75e-02   1.85e-02     
     4     1.16e-02   3.16e-02     Switched to DIIS steps.
     5     1.68e-03   1.38e-03     
     6     7.14e-04   7.90e-05     
     7     2.24e-04   5.83e-05     
     8     5.08e-05   2.79e-05     
     9     1.14e-05   5.89e-06     
    10     4.16e-06   7.96e-07     
    11     1.08e-06   3.05e-08     
    12     2.76e-07   1.18e-07     
 ------------------------------------------------------------------------------
                                   Orbital response converged.

 Computing density matrices... Done.
 CCSD calculation:   CPU 115.85 s  wall 23.04 s

 Transferring MO TPDM to AO TPDM
 Transferring g2_o1o1o1o1
 Transferring g2_o1o1o1v1
 Transferring g2_o1o1v1v1
 Transferring g2_o1v1o1v1
 Transferring g2_o1v1v1v1
 Transferring g2_v1v1v1v1
 Adding separable TPDM
 Computing TPDM gradient
 --------------------------------------------------------
 2e gradient
  Atom          X               Y               Z
 --------------------------------------------------------
    1        -14.613312        2.856150       -0.000512  
    2          1.001222      -13.279105        0.000729  
    3         10.224689       11.513802        0.004117  
    4          3.387401       -1.090846       -0.004334  
 --------------------------------------------------------
 --------------------------------------------------------
 Final gradient
  Atom          X               Y               Z
 --------------------------------------------------------
    1        -14.613312        2.856150       -0.000512  
    2          1.001222      -13.279105        0.000729  
    3         10.224689       11.513802        0.004117  
    4          3.387401       -1.090846       -0.004334  
 --------------------------------------------------------
 Analytic gradient from two-electron contribution:   CPU 52.96 s  wall 13.24 s

 Total ccman2 time:   CPU 180.50 s  wall 40.11 s


 --------------------------------------------------------------

                    Orbital Energies (a.u.)
 --------------------------------------------------------------

 Alpha MOs
 -- Occupied --
******* -15.732 -15.675 -10.584  -8.052  -8.049  -8.049  -1.434
 -1.125  -0.899  -0.723  -0.654  -0.602  -0.471  -0.457  -0.436
 -- Virtual --
  0.042   0.074   0.089   0.111   0.132   0.134   0.168   0.178
  0.191   0.218   0.235   0.248   0.256   0.275   0.314   0.356
  0.567   0.585   0.598   0.614   0.697   0.832   0.915   0.921
  0.982   0.986   1.068   1.091   1.138   1.169   1.196   1.239
  1.306   1.389   1.468   1.469   1.664   1.913   2.088   2.174
  2.265   2.376   2.580   2.615   2.661   2.692   2.830   2.913
  3.038   3.137   3.304   3.459   4.119   4.303   4.358   4.435
  4.846   5.397  10.317  26.635  26.669  27.090  36.631  37.077
219.159
 --------------------------------------------------------------

          Ground-State Mulliken Net Atomic Charges

     Atom                 Charge (a.u.)
  ----------------------------------------
      1 Cl                   -0.079746
      2 N                     0.084230
      3 N                    -0.248684
      4 H                     0.244200
  ----------------------------------------
  Sum of atomic charges =     0.000000

 -----------------------------------------------------------------
                    Cartesian Multipole Moments
 -----------------------------------------------------------------
    Charge (ESU x 10^10)
                -0.0000
    Dipole Moment (Debye)
         X      -1.9952      Y       0.4085      Z       0.0012
       Tot       2.0365
    Quadrupole Moments (Debye-Ang)
        XX     -18.3974     XY      -1.5494     YY     -27.0416
        XZ      -0.0031     YZ      -0.0004     ZZ     -24.2895
    Octopole Moments (Debye-Ang^2)
       XXX     -13.3504    XXY       1.4379    XYY       2.3879
       YYY       0.1485    XXZ       0.0091    XYZ       0.0000
       YYZ      -0.0006    XZZ      -0.8262    YZZ       0.2219
       ZZZ      -0.0014
    Hexadecapole Moments (Debye-Ang^3)
      XXXX    -158.0909   XXXY      -8.3451   XXYY     -45.1349
      XYYY      -1.4722   YYYY     -47.7277   XXXZ      -0.0170
      XXYZ       0.0001   XYYZ       0.0011   YYYZ      -0.0010
      XXZZ     -39.2924   XYZZ      -0.2992   YYZZ     -11.7554
      XZZZ       0.0037   YZZZ      -0.0007   ZZZZ     -25.6777
 -----------------------------------------------------------------
 DrvMan completing analytic gradient of the correlated energy
 Correlated dipole moment
            1
    1  -0.7849587
    2   0.1607023
    3   0.0004760
 Energy read as -569.435416405
 Full Analytical Gradient: (in a.u., or Hartree/Bohr)
             1             2             3             4
    1   -0.00003106   -0.00000851    0.00004777   -0.00000819
    2    0.00000015   -0.00001794    0.00000996    0.00000783
    3    0.00003309   -0.00003895   -0.00004951    0.00005537
 Gradient time:  CPU 1.42 s  wall 1.45 s
Dipole drv :
gprntSymmMtrx error report: 
 Final Hessian.
            1           2           3           4           5           6
    1   0.1307128  -0.0203937   0.0000000  -0.0445565   0.0592834   0.0000000
    2  -0.0203937   0.0370994   0.0000000   0.0468200  -0.0719299   0.0000000
    3   0.0000000   0.0000000   0.0104753  -0.0000015   0.0000000  -0.0123491
    4  -0.0445565   0.0468200  -0.0000015   0.4310816   0.2459421   0.0000000
    5   0.0592834  -0.0719299   0.0000000   0.2459421   0.5368378   0.0000000
    6   0.0000000   0.0000000  -0.0123491   0.0000000   0.0000000   0.0145375
    7  -0.0878986  -0.0199769   0.0000014  -0.3342281  -0.3147560  -0.0000006
    8  -0.0350430   0.0341044   0.0000000  -0.2439216  -0.4682739   0.0000000
    9   0.0000000   0.0000000  -0.0156508   0.0000000   0.0000000   0.0184451
   10   0.0017424  -0.0064483   0.0000004  -0.0522963   0.0095317  -0.0000009
   11  -0.0038442   0.0007271   0.0000000  -0.0488428   0.0033646   0.0000000
   12   0.0000000   0.0000000   0.0175143   0.0000000   0.0000000  -0.0206176
            7           8           9          10          11          12
    1  -0.0878986  -0.0350430   0.0000000   0.0017424  -0.0038442   0.0000000
    2  -0.0199769   0.0341044   0.0000000  -0.0064483   0.0007271   0.0000000
    3   0.0000014   0.0000000  -0.0156508   0.0000004   0.0000000   0.0175143
    4  -0.3342281  -0.2439216   0.0000000  -0.0522963  -0.0488428   0.0000000
    5  -0.3147560  -0.4682739   0.0000000   0.0095317   0.0033646   0.0000000
    6  -0.0000006   0.0000000   0.0184451  -0.0000009   0.0000000  -0.0206176
    7   0.7171200   0.1511037   0.0000000  -0.2949947   0.1836286   0.0000000
    8   0.1511037   0.5590722   0.0000000   0.1278578  -0.1249034   0.0000000
    9   0.0000000   0.0000000   0.0233978  -0.0000002   0.0000000  -0.0261969
   10  -0.2949947   0.1278578  -0.0000002   0.3455490  -0.1309409   0.0000000
   11   0.1836286  -0.1249034   0.0000000  -0.1309409   0.1208128   0.0000000
   12   0.0000000   0.0000000  -0.0261969   0.0000000   0.0000000   0.0292995
 ----------------------------------------------------------------
             Standard Nuclear Orientation (Angstroms)
    I     Atom           X                Y                Z
 ----------------------------------------------------------------
    1      Cl      1.0195373131    -0.0701280822    -0.0000000000
    2      N      -0.6650429887     0.5403669583     0.0000000000
    3      N      -1.4693392413    -0.3816942237     0.0000000000
    4      H      -2.3914587128     0.0814682550    -0.0000000000
 ----------------------------------------------------------------
 Nuclear Repulsion Energy =    89.7403977731 hartrees
 There are       16 alpha and       16 beta electrons
 old dipole drv.
            1           2           3           4           5           6
    1  -0.9788173   0.4088317   0.0000000   1.5099548   0.1804115   0.0000000
    2   0.0591345  -0.0885512   0.0000000  -0.0130120  -0.0204161   0.0000000
    3   0.0000000  -0.0000000  -0.0701295  -0.0000054  -0.0000000  -0.0106194
            7           8           9          10          11          12
    1  -0.6395937  -0.7085595   0.0000000   0.1084681   0.1192745   0.0000000
    2  -0.1005716  -0.0504092   0.0000000   0.0544541   0.1593430   0.0000000
    3  -0.0000015   0.0000000  -0.1711678   0.0000019  -0.0000000   0.2518916
 New transposed dipole drv.
            1           2           3
    1  -0.9788173   0.0591345   0.0000000
    2   0.4088317  -0.0885512  -0.0000000
    3   0.0000000   0.0000000  -0.0701295
    4   1.5099548  -0.0130120  -0.0000054
    5   0.1804115  -0.0204161  -0.0000000
    6   0.0000000   0.0000000  -0.0106194
    7  -0.6395937  -0.1005716  -0.0000015
    8  -0.7085595  -0.0504092   0.0000000
    9   0.0000000   0.0000000  -0.1711678
   10   0.1084681   0.0544541   0.0000019
   11   0.1192745   0.1593430  -0.0000000
   12   0.0000000   0.0000000   0.2518916
FINAL TENSOR RESULT:
Order 2, Length 12
    Atom      X          Y          Z
     1 Order 1, Length 12
    Atom      X          Y          Z
     1    1.307128138318636e-01  -2.039372268933678e-02   0.000000000000000e+00
     2   -4.455650349346287e-02   5.928338811093988e-02   0.000000000000000e+00
     3   -8.789855523777489e-02  -3.504301975909035e-02   0.000000000000000e+00
     4    1.742396667369045e-03  -3.844178541090225e-03   0.000000000000000e+00

Order 1, Length 12
    Atom      X          Y          Z
     1   -2.039372268933678e-02   3.709942403594760e-02   0.000000000000000e+00
     2    4.682004463109328e-02  -7.192986395225009e-02   0.000000000000000e+00
     3   -1.997690461596386e-02   3.410440517142925e-02   0.000000000000000e+00
     4   -6.448299994842111e-03   7.270715250633263e-04   0.000000000000000e+00

Order 1, Length 12
    Atom      X          Y          Z
     1    0.000000000000000e+00   0.000000000000000e+00   1.047528833805826e-02
     2   -1.488625936458638e-06   0.000000000000000e+00  -1.234907309867416e-02
     3    1.357012779089565e-06   0.000000000000000e+00  -1.565075708388124e-02
     4    3.793357416118691e-07   0.000000000000000e+00   1.751425484985425e-02


     2 Order 1, Length 12
    Atom      X          Y          Z
     1   -4.455650349346287e-02   4.682004463109328e-02  -1.488625936458638e-06
     2    4.310815701543595e-01   2.459421427565425e-01   0.000000000000000e+00
     3   -3.342280625821999e-01  -2.439216373132631e-01   0.000000000000000e+00
     4   -5.229625675805948e-02  -4.884280861284760e-02   0.000000000000000e+00

Order 1, Length 12
    Atom      X          Y          Z
     1    5.928338811093988e-02  -7.192986395225009e-02   0.000000000000000e+00
     2    2.459421427565425e-01   5.368377847939100e-01   0.000000000000000e+00
     3   -3.147560266921640e-01  -4.682739234793397e-01   0.000000000000000e+00
     4    9.531708482532894e-03   3.364582793541147e-03   0.000000000000000e+00

Order 1, Length 12
    Atom      X          Y          Z
     1    0.000000000000000e+00   0.000000000000000e+00  -1.234907309867416e-02
     2    0.000000000000000e+00   0.000000000000000e+00   1.453746654353811e-02
     3   -5.818411494309704e-07   0.000000000000000e+00   1.844506152244216e-02
     4   -9.190629549730439e-07   0.000000000000000e+00  -2.061760486799738e-02


     3 Order 1, Length 12
    Atom      X          Y          Z
     1   -8.789855523777489e-02  -1.997690461596386e-02   1.357012779089565e-06
     2   -3.342280625821999e-01  -3.147560266921640e-01  -5.818411494309704e-07
     3    7.171199915796372e-01   1.511036817148402e-01   0.000000000000000e+00
     4   -2.949947188299452e-01   1.836286495535926e-01   0.000000000000000e+00

Order 1, Length 12
    Atom      X          Y          Z
     1   -3.504301975909035e-02   3.410440517142925e-02   0.000000000000000e+00
     2   -2.439216373132631e-01  -4.682739234793397e-01   0.000000000000000e+00
     3    1.511036817148402e-01   5.590722101945762e-01   0.000000000000000e+00
     4    1.278578497540843e-01  -1.249033893002455e-01   0.000000000000000e+00

Order 1, Length 12
    Atom      X          Y          Z
     1    0.000000000000000e+00   0.000000000000000e+00  -1.565075708388124e-02
     2    0.000000000000000e+00   0.000000000000000e+00   1.844506152244216e-02
     3    0.000000000000000e+00   0.000000000000000e+00   2.339784922281561e-02
     4   -1.599167730100946e-07   0.000000000000000e+00  -2.619693275839410e-02


     4 Order 1, Length 12
    Atom      X          Y          Z
     1    1.742396667369045e-03  -6.448299994842111e-03   3.793357416118691e-07
     2   -5.229625675805948e-02   9.531708482532894e-03  -9.190629549730439e-07
     3   -2.949947188299452e-01   1.278578497540843e-01  -1.599167730100946e-07
     4    3.455490249422953e-01  -1.309408667236335e-01   0.000000000000000e+00

Order 1, Length 12
    Atom      X          Y          Z
     1   -3.844178541090225e-03   7.270715250633263e-04   0.000000000000000e+00
     2   -4.884280861284760e-02   3.364582793541147e-03   0.000000000000000e+00
     3    1.836286495535926e-01  -1.249033893002455e-01   0.000000000000000e+00
     4   -1.309408667236335e-01   1.208128155477650e-01   0.000000000000000e+00

Order 1, Length 12
    Atom      X          Y          Z
     1    0.000000000000000e+00   0.000000000000000e+00   1.751425484985425e-02
     2    0.000000000000000e+00   0.000000000000000e+00  -2.061760486799738e-02
     3    0.000000000000000e+00   0.000000000000000e+00  -2.619693275839410e-02
     4    0.000000000000000e+00   0.000000000000000e+00   2.929949876868195e-02


 # Finishing finite difference calculation for IDERIV #
 ######################################################
 ######################################################
 Requested basis set is 6-311++G(d,p)
 There are 30 shells and 81 basis functions
 **********************************************************************
 **                                                                  **
 **                       VIBRATIONAL ANALYSIS                       **
 **                       --------------------                       **
 **                                                                  **
 **        VIBRATIONAL FREQUENCIES (CM**-1) AND NORMAL MODES         **
 **     FORCE CONSTANTS (mDYN/ANGSTROM) AND REDUCED MASSES (AMU)     **
 **                  INFRARED INTENSITIES (KM/MOL)                   **
 **                                                                  **
 **********************************************************************


 Mode:                 1                      2                      3
 Frequency:       446.55                 629.43                 920.71
 Force Cnst:      1.5045                 1.2284                 0.5516
 Red. Mass:      12.8053                 5.2626                 1.1044
 IR Active:          YES                    YES                    YES
 IR Intens:       34.697                114.742                 60.278
 Raman Active:       YES                    YES                    YES
               X      Y      Z        X      Y      Z        X      Y      Z
 Cl         0.393  0.016  0.000    0.066 -0.099 -0.000   -0.000 -0.000  0.017
 N         -0.371 -0.157 -0.000   -0.348  0.358  0.000    0.000  0.000 -0.051
 N         -0.578  0.090 -0.000    0.197 -0.051  0.000    0.000  0.000 -0.064
 H         -0.447  0.377  0.000   -0.194 -0.811 -0.000   -0.000 -0.000  0.997
 TransDip  -0.186  0.033  0.000   -0.337 -0.064  0.000    0.000 -0.000  0.249

 Mode:                 4                      5                      6
 Frequency:      1388.68                1647.82                3368.98
 Force Cnst:      1.4226                19.3347                 7.1719
 Red. Mass:       1.2521                12.0856                 1.0725
 IR Active:          YES                    YES                    YES
 IR Intens:       27.985                126.206                  3.907
 Raman Active:       YES                    YES                    YES
               X      Y      Z        X      Y      Z        X      Y      Z
 Cl         0.002 -0.005  0.000    0.020 -0.007 -0.000    0.001 -0.000  0.000
 N         -0.075  0.048 -0.000    0.411  0.511  0.000   -0.002  0.002 -0.000
 N          0.036 -0.097 -0.000   -0.437 -0.480  0.000   -0.064  0.029 -0.000
 H          0.485  0.864  0.000   -0.324 -0.209 -0.000    0.901 -0.427  0.000
 TransDip   0.082  0.148  0.000    0.360  0.001 -0.000    0.062 -0.013  0.000

 STANDARD THERMODYNAMIC QUANTITIES AT   298.15 K  AND     1.00 ATM

   This Molecule has  0 Imaginary Frequencies
   Zero point vibrational energy:       12.012 kcal/mol

   Atom    1 Element Cl Has Mass   34.96885
   Atom    2 Element N  Has Mass   14.00307
   Atom    3 Element N  Has Mass   14.00307
   Atom    4 Element H  Has Mass    1.00783
   Molecular Mass:    63.982820 amu
   Principal axes and moments of inertia in amu*Bohr^2:
                             1           2           3
    Eigenvalues --       22.52284   279.83658   302.35942
          X               1.00000    -0.00184     0.00000
          Y               0.00184     1.00000     0.00000
          Z               0.00000    -0.00000     1.00000
   Rotational Symmetry Number is   1
   The Molecule is an Asymmetric Top
   Translational Enthalpy:        0.889 kcal/mol
   Rotational Enthalpy:           0.889 kcal/mol
   Vibrational Enthalpy:         12.307 kcal/mol
   gas constant (RT):             0.592 kcal/mol
   Translational Entropy:        38.387  cal/mol.K
   Rotational Entropy:           22.171  cal/mol.K
   Vibrational Entropy:           1.362  cal/mol.K

   Total Enthalpy:               14.677 kcal/mol
   Total Entropy:                61.919  cal/mol.K
Archival summary:
1\1\november\FREQ\ProcedureUnspecified\BasisUnspecified\l121\taweetha\MonMay612:02:402019MonMay612:02:402019\0\\#,FREQ,ProcedureUnspecified,BasisUnspecified,\\0,1\Cl\N,1,1.79179\N,2,1.22356,1,111.177\H,3,1.0319,2,104.428,1,-180,0\\HF=-568.923423\\@

 Total job time:  1228.29s(wall), 4132.60s(cpu) 
 Mon May  6 12:02:40 2019

        *************************************************************
        *                                                           *
        *  Thank you very much for using Q-Chem.  Have a nice day.  *
        *                                                           *
        *************************************************************
