# Supplementary material for: Geometric and energetic data from ab initio calculations of haloethene, haloimine, halomethylenephosphine, haloiminophosphine, halodiazene, halodiphosphene and halocyclopropane
Source: Data Brief. 2019 Nov 2;27:104738. doi: 10.1016/j.dib.2019.104738 (PMC6861602; doi:10.1016/j.dib.2019.104738)
Supplement: Multimedia component 6 [file mmc6.zip › NN/CCSD/freq/HENNEF.out]

Q-Chem Developer Version!
                  Welcome to Q-Chem
     A Quantum Leap Into The Future Of Chemistry


 Q-Chem 5.1, Q-Chem, Inc., Pleasanton, CA (2018)

 Yihan Shao,  Zhengting Gan,  E. Epifanovsky,  A. T. B. Gilbert,  M. Wormit,  
 J. Kussmann,  A. W. Lange,  A. Behn,  Jia Deng,  Xintian Feng,  D. Ghosh,  
 M. Goldey,  P. R. Horn,  L. D. Jacobson,  I. Kaliman,  T. Kus,  A. Landau,  
 Jie Liu,  E. I. Proynov,  R. M. Richard,  R. P. Steele,  E. J. Sundstrom,  
 H. L. Woodcock III,  P. M. Zimmerman,  D. Zuev,  B. Albrecht,  E. Alguire,  
 S. A. Baeppler,  D. Barton,  Z. Benda,  Y. A. Bernard,  E. J. Berquist,  
 K. B. Bravaya,  H. Burton,  D. Casanova,  Chun-Min Chang,  Yunqing Chen,  
 A. Chien,  K. D. Closser,  M. P. Coons,  S. Coriani,  S. Dasgupta,  
 A. L. Dempwolff,  M. Diedenhofen,  Hainam Do,  R. G. Edgar,  Po-Tung Fang,  
 S. Faraji,  S. Fatehi,  Qingguo Feng,  K. D. Fenk,  J. Fosso-Tande,  
 Qinghui Ge,  A. Ghysels,  G. Gidofalvi,  J. Gomes,  J. Gonthier,  A. Gunina,  
 D. Hait,  M. W. D. Hanson-Heine,  P. H. P. Harbach,  A. W. Hauser,  
 J. E. Herr,  E. G. Hohenstein,  Z. C. Holden,  Kerwin Hui,  B. C. Huynh,  
 T.-C. Jagau,  Hyunjun Ji,  B. Kaduk,  K. Khistyaev,  Jaehoon Kim,  
 P. Klunzinger,  K. Koh,  D. Kosenkov,  L. Koulias,  T. Kowalczyk,  
 C. M. Krauter,  A. Kunitsa,  Ka Un Lao,  A. Laurent,  K. V. Lawler,  
 Joonho Lee,  D. Lefrancois,  S. Lehtola,  D. S. Levine,  Yi-Pei Li,  
 You-Sheng Lin,  Fenglai Liu,  E. Livshits,  A. Luenser,  P. Manohar,  
 E. Mansoor,  S. F. Manzer,  Shan-Ping Mao,  Yuezhi Mao,  N. Mardirossian,  
 A. V. Marenich,  T. Markovich,  L. A. Martinez-Martinez,  S. A. Maurer,  
 N. J. Mayhall,  S. C. McKenzie,  J.-M. Mewes,  A. F. Morrison,  
 J. W. Mullinax,  K. Nanda,  T. S. Nguyen-Beck,  R. Olivares-Amaya,  
 J. A. Parkhill,  T. M. Perrine,  F. Plasser,  P. Pokhilko,  S. Prager,  
 A. Prociuk,  E. Ramos,  D. R. Rehn,  F. Rob,  M. Schneider,  N. Sergueev,  
 S. M. Sharada,  S. Sharma,  D. W. Small,  T. Stauch,  T. Stein,  
 Yu-Chuan Su,  A. J. W. Thom,  A. Tkatchenko,  T. Tsuchimochi,  N. M. Tubman,  
 L. Vogt,  M. L. Vidal,  O. Vydrov,  M. A. Watson,  J. Wenzel,  
 M. de Wergifosse,  T. A. Wesolowski,  A. White,  J. Witte,  A. Yamada,  
 Jun Yang,  K. Yao,  S. Yeganeh,  S. R. Yost,  Zhi-Qiang You,  A. Zech,  
 Igor Ying Zhang,  Xing Zhang,  Yan Zhao,  Ying Zhu,  B. R. Brooks,  
 G. K. L. Chan,  C. J. Cramer,  M. S. Gordon,  W. J. Hehre,  A. Klamt,  
 M. W. Schmidt,  C. D. Sherrill,  D. G. Truhlar,  A. Aspuru-Guzik,  R. Baer,  
 A. T. Bell,  N. A. Besley,  Jeng-Da Chai,  A. E. DePrince, III,  
 R. A. DiStasio Jr.,  A. Dreuw,  B. D. Dunietz,  T. R. Furlani,  
 Chao-Ping Hsu,  Yousung Jung,  Jing Kong,  D. S. Lambrecht,  WanZhen Liang,  
 C. Ochsenfeld,  V. A. Rassolov,  L. V. Slipchenko,  J. E. Subotnik,  
 T. Van Voorhis,  J. M. Herbert,  A. I. Krylov,  P. M. W. Gill,  M. Head-Gordon

 Contributors to earlier versions of Q-Chem not listed above: 
 R. D. Adamson,  B. Austin,  J. Baker,  G. J. O. Beran,  K. Brandhorst,  
 S. T. Brown,  E. F. C. Byrd,  A. K. Chakraborty,  C.-L. Cheng,  
 Siu Hung Chien,  D. M. Chipman,  D. L. Crittenden,  H. Dachsel,  
 R. J. Doerksen,  A. D. Dutoi,  L. Fusti-Molnar,  W. A. Goddard III,  
 A. Golubeva-Zadorozhnaya,  S. R. Gwaltney,  G. Hawkins,  A. Heyden,  
 S. Hirata,  G. Kedziora,  F. J. Keil,  C. Kelley,  Jihan Kim,  R. A. King,  
 R. Z. Khaliullin,  P. P. Korambath,  W. Kurlancheek,  A. M. Lee,  M. S. Lee,  
 S. V. Levchenko,  Ching Yeh Lin,  D. Liotard,  R. C. Lochan,  I. Lotan,  
 P. E. Maslen,  N. Nair,  D. P. O'Neill,  D. Neuhauser,  E. Neuscamman,  
 C. M. Oana,  R. Olson,  B. Peters,  R. Peverati,  P. A. Pieniazek,  
 Y. M. Rhee,  J. Ritchie,  M. A. Rohrdanz,  E. Rosta,  N. J. Russ,  
 H. F. Schaefer III,  N. E. Schultz,  N. Shenvi,  A. C. Simmonett,  A. Sodt,  
 D. Stuck,  K. S. Thanthiriwatte,  V. Vanovschi,  Tao Wang,  A. Warshel,  
 C. F. Williams,  Q. Wu,  X. Xu,  W. Zhang

 Please cite Q-Chem as follows:
 Y. Shao et al., Mol. Phys. 113, 184-215 (2015)
 DOI: 10.1080/00268976.2014.952696

 Q-Chem 5.1.2 for Intel X86 EM64T Linux

 Parts of Q-Chem use Armadillo 8.300.2 (Tropical Shenanigans).
 http://arma.sourceforge.net/

 Q-Chem begins on Mon May  6 12:20:13 2019  

Host: 
0

     Scratch files written to /scratch/taweetham/qchem32602//
Input Ideriv = 1
Curr. Ideriv = -1
Max.  Ideriv = 1


!!********************************************.
!!******************Warning*******************.
!!Desired Analytical derivatives not available.
!!Finite difference job might take a long time.
!!********************************************.
!!********************************************.


 2-order derivative to be evaluated numerically with 1-order analytical derivatives

Checking the input file for inconsistencies... 	...done.

--------------------------------------------------------------
User input:
--------------------------------------------------------------
H=F_t.out
$molecule
0 1
N 
N  1 1.215500
H  2 1.027862 1 103.943379
F  1 1.402179 2 108.015633 3 -180.000000 0
$end

$rem
   JOB_TYPE 	FREQUENCY
   BASIS 		6-311++G**
   METHOD	ccsd
   MEM_TOTAL	64000
   N_FROZEN_CORE      FC
$end


--------------------------------------------------------------
 ----------------------------------------------------------------
             Standard Nuclear Orientation (Angstroms)
    I     Atom           X                Y                Z
 ----------------------------------------------------------------
    1      N      -0.1362071923    -0.5055531938     0.0000000000
    2      N      -1.0111978563     0.3381479311    -0.0000000000
    3      H      -1.8819260959    -0.2080504063     0.0000000000
    4      F       1.1015290484     0.1533208050     0.0000000000
 ----------------------------------------------------------------
 Molecular Point Group                 Cs    NOp =  2
 Largest Abelian Subgroup              Cs    NOp =  2
 Nuclear Repulsion Energy =    68.1084649862 hartrees
 There are       12 alpha and       12 beta electrons
 Requested basis set is 6-311++G(d,p)
 There are 23 shells and 73 basis functions
 Total memory of 64000MB is distributed as follows: 
   QALLOC including MEM_STATIC uses 192MB
   MEM_STATIC is set to 192MB
   CCMAN JOB total memory use is  63808MB
 Warning: actual memory use might exceed 64000MB

 Total QAlloc Memory Limit    192 MB
 Mega-Array Size       188 MB
 MEM_STATIC part       192 MB

                       Distance Matrix (Angstroms)
             N (  1)   N (  2)   H (  3)
   N (  2)  1.215500
   H (  3)  1.770887  1.027862
   F (  4)  1.402179  2.120796  3.005261

 A cutoff of  1.0D-14 yielded    276 shell pairs
 There are      2806 function pairs (      3046 Cartesian)

 -------------------------------------------------------
 OpenMP Integral Computing Module                       
 Release: version 1.0, May 2013, Q-Chem Inc. Pittsburgh 
 -------------------------------------------------------
 Integral Job Info:
 Integral job number is                      11
 Integral operator is                         1
 short-range coefficients                     0
 long-range coefficients              100000000
 Omega coefficients                           0
 if combine SR and LR in K                    0
 Integral screening is                        0
 Integral computing path is                   2
 max size of driver memory is            800000
 size of driver memory is                593474
 size of scratch memory is              2361544
 max col of scratch BK array               1296
 max len of scratch array in speh3          155
 max len of scratch index in speh4           18
 max int batch size is                      520
 min int batch size is                       52
 fixed nKL is                                52
 max L of basis functions is                  2
 order of int derivative is                   0
 number of shells is                         23
 number of basis is                          76
 number of cartesian basis is                76
 number of contracted shell pairs           276
 number of primitive shell pairs            926
 maxK2 (contraction) of shell pair           36
 max number of K2 of shell pair               1
 max number of CS2 of shell pair             45
 max number of PS2 of shell pair            162
 mem total for path MDJ                  511554
 -------------------------------------------------------
 Smallest overlap matrix eigenvalue = 2.38E-04
 Guess from superposition of atomic densities
 Warning:  Energy on first SCF cycle will be non-variational
 SAD guess density has 24.000000 electrons

 -----------------------------------------------------------------------
  General SCF calculation program by
  Eric Jon Sundstrom, Paul Horn, Yuezhi Mao, Dmitri Zuev, Alec White,
  David Stuck, Shaama M.S., Shane Yost, Joonho Lee, David Small,
  Daniel Levine, Susi Lehtola, Hugh Burton, Evgeny Epifanovsky
 -----------------------------------------------------------------------
 Hartree-Fock
 using 6 threads for integral computing
 -------------------------------------------------------
 OpenMP Integral computing Module                
 Release: version 2.0, May 2017, Q-Chem Inc. Pleasanton 
 -------------------------------------------------------
 A restricted SCF calculation will be
 performed using DIIS
 SCF converges when DIIS error is below 1.0e-08
 ---------------------------------------
  Cycle       Energy         DIIS error
 ---------------------------------------
    1    -209.1792839325      7.12e-02  
    2    -208.7827571044      1.16e-02  
    3    -208.8333621137      8.21e-03  
    4    -208.8619013929      1.19e-03  
    5    -208.8635009667      5.28e-04  
    6    -208.8639006914      1.95e-04  
    7    -208.8639759985      1.05e-04  
    8    -208.8639903022      3.17e-05  
    9    -208.8639920955      9.28e-06  
   10    -208.8639922408      2.75e-06  
   11    -208.8639922553      7.19e-07  
   12    -208.8639922563      1.53e-07  
   13    -208.8639922563      4.36e-08  
   14    -208.8639922563      9.82e-09  Convergence criterion met
 ---------------------------------------
 SCF time:   CPU 2.61s  wall 1.00s 
 SCF   energy in the final basis set =     -208.8639922563
 Total energy in the final basis set =     -208.8639922563


 ------------------------------------------------------------------------------

   CCMAN2: suite of methods based on coupled cluster
           and equation of motion theories.

   Components:
   * libvmm-1.3-trunk
     by Evgeny Epifanovsky, Ilya Kaliman.
   * libtensor-2.5-trunk
     by Evgeny Epifanovsky, Michael Wormit, Dmitry Zuev, Sam Manzer, 
        Ilya Kaliman.
   * libcc-2.5-trunk
     by Evgeny Epifanovsky, Arik Landau, Tomasz Kus, Kirill Khistyaev, 
        Dmitry Zuev, Prashant Manohar, Xintian Feng, Anna Krylov, 
        Matthew Goldey, Alec White, Thomas Jagau, Kaushik Nanda, 
        Anastasia Gunina, Alexander Kunitsa, Joonho Lee.

   CCMAN original authors:
   Anna I. Krylov, C. David Sherrill, Steven R. Gwaltney,
   Edward F. C. Byrd (2000)
   Sergey V. Levchenko, Lyudmila V. Slipchenko, Tao Wang,
   Ana-Maria C. Cristian (2003)
   Piotr A. Pieniazek, C. Melania Oana, Evgeny Epifanovsky (2007)
   Prashant Manohar (2009)

 ------------------------------------------------------------------------------


 Allocating and initializing 63808MB of RAM...
 Calculation will run on 6 cores.


 Alpha MOs, Restricted
 -- Occupied --                  
-26.326 -15.766 -15.676  -1.649  -1.404  -0.946  -0.775  -0.719
  1 A'    2 A'    3 A'    4 A'    5 A'    6 A'    7 A'    8 A'                 
 -0.712  -0.622  -0.547  -0.492
  1 A"    9 A'    2 A"   10 A'                                                 
 -- Virtual --                   
  0.040   0.081   0.139   0.153   0.164   0.185   0.209   0.232
 11 A'    3 A"   12 A'   13 A'    4 A"   14 A'   15 A'   16 A'                 
  0.240   0.241   0.312   0.328   0.364   0.369   0.436   0.534
  5 A"   17 A'   18 A'   19 A'    6 A"   20 A'   21 A'   22 A'                 
  0.603   0.694   0.869   0.918   0.938   0.994   1.008   1.096
 23 A'   24 A'   25 A'    7 A"   26 A'   27 A'    8 A"   28 A'                 
  1.244   1.391   1.465   1.543   1.552   1.611   1.707   1.905
 29 A'   30 A'    9 A"   31 A'   10 A"   32 A'   33 A'   11 A"                 
  2.090   2.178   2.212   2.266   2.520   2.647   2.668   2.857
 34 A'   12 A"   35 A'   36 A'   37 A'   13 A"   38 A'   39 A'                 
  3.035   3.035   3.251   3.420   4.036   4.056   4.196   4.218
 40 A'   14 A"   41 A'   42 A'   43 A'   15 A"   16 A"   44 A'                 
  4.288   4.293   4.420   4.493   4.734   5.196   5.585   6.909
 17 A"   45 A'   18 A"   46 A'   47 A'   48 A'   49 A'   19 A"                 
  6.964   7.178  36.597  37.096  68.744
 50 A'   51 A'   52 A'   53 A'   54 A'                                         

 Beta MOs, Restricted
 -- Occupied --                  
-26.326 -15.766 -15.676  -1.649  -1.404  -0.946  -0.775  -0.719
  1 A'    2 A'    3 A'    4 A'    5 A'    6 A'    7 A'    8 A'                 
 -0.712  -0.622  -0.547  -0.492
  1 A"    9 A'    2 A"   10 A'                                                 
 -- Virtual --                   
  0.040   0.081   0.139   0.153   0.164   0.185   0.209   0.232
 11 A'    3 A"   12 A'   13 A'    4 A"   14 A'   15 A'   16 A'                 
  0.240   0.241   0.312   0.328   0.364   0.369   0.436   0.534
  5 A"   17 A'   18 A'   19 A'    6 A"   20 A'   21 A'   22 A'                 
  0.603   0.694   0.869   0.918   0.938   0.994   1.008   1.096
 23 A'   24 A'   25 A'    7 A"   26 A'   27 A'    8 A"   28 A'                 
  1.244   1.391   1.465   1.543   1.552   1.611   1.707   1.905
 29 A'   30 A'    9 A"   31 A'   10 A"   32 A'   33 A'   11 A"                 
  2.090   2.178   2.212   2.266   2.520   2.647   2.668   2.857
 34 A'   12 A"   35 A'   36 A'   37 A'   13 A"   38 A'   39 A'                 
  3.035   3.035   3.251   3.420   4.036   4.056   4.196   4.218
 40 A'   14 A"   41 A'   42 A'   43 A'   15 A"   16 A"   44 A'                 
  4.288   4.293   4.420   4.493   4.734   5.196   5.585   6.909
 17 A"   45 A'   18 A"   46 A'   47 A'   48 A'   49 A'   19 A"                 
  6.964   7.178  36.597  37.096  68.744
 50 A'   51 A'   52 A'   53 A'   54 A'                                         

 Occupation and symmetry of molecular orbitals

 Point group: Cs (2 irreducible representations).

                           A'   A"    All 
 ------------------------------------------
 All molecular orbitals:
  - Alpha                  54   19    73  
  - Beta                   54   19    73  
 ------------------------------------------
 Alpha orbitals:
  - Frozen occupied        3    0     3   
  - Active occupied        7    2     9   
  - Active virtual         44   17    61  
  - Frozen virtual         0    0     0   
 ------------------------------------------
 Beta orbitals:
  - Frozen occupied        3    0     3   
  - Active occupied        7    2     9   
  - Active virtual         44   17    61  
  - Frozen virtual         0    0     0   
 ------------------------------------------

 Import integrals:   CPU 0.00 s  wall 0.00 s

 Import integrals:   CPU 5.35 s  wall 1.74 s

 MP2 amplitudes:   CPU 0.06 s  wall 0.07 s

Running a double precision version
           CCSD T amplitudes will be solved using DIIS.

           Start     Size      MaxIter   EConv     TConv     
           3         7         100       1.00e-07  1.00e-05  
 ------------------------------------------------------------------------------
           Energy (a.u.)   Ediff      Tdiff       Comment
 ------------------------------------------------------------------------------
          -209.42554996                           
     1    -209.41129616   1.43e-02   6.40e-01     
     2    -209.43200017   2.07e-02   8.58e-02     
     3    -209.43076595   1.23e-03   3.82e-02     
     4    -209.43301931   2.25e-03   1.44e-02     Switched to DIIS steps.
     5    -209.43389773   8.78e-04   1.06e-02     
     6    -209.43398077   8.30e-05   2.42e-03     
     7    -209.43398931   8.54e-06   1.11e-03     
     8    -209.43399318   3.87e-06   3.92e-04     
     9    -209.43399729   4.11e-06   2.45e-04     
    10    -209.43399767   3.79e-07   5.29e-05     
    11    -209.43399778   1.06e-07   1.91e-05     
    12    -209.43399780   1.87e-08   1.02e-05     
    13    -209.43399776   3.37e-08   2.26e-06     
 ------------------------------------------------------------------------------
          -209.43399776                           CCSD T converged.

End of double precision
 SCF energy                 = -208.86399226
 MP2 energy                 = -209.42554996
 CCSD correlation energy     =   -0.57000551
 CCSD total energy           = -209.43399776

 CCSD  T1^2 = 0.0111  T2^2 = 0.1736  Leading amplitudes:

 Amplitude    Orbitals with energies
  0.0256       1 (A") A                  ->    3 (A") A                   
              -0.7123                          0.0805                     
  0.0256       1 (A") B                  ->    3 (A") B                   
              -0.7123                          0.0805                     
 -0.0214       2 (A") A                  ->    3 (A") A                   
              -0.5473                          0.0805                     
 -0.0214       2 (A") B                  ->    3 (A") B                   
              -0.5473                          0.0805                     

 Amplitude    Orbitals with energies
 -0.0973       2 (A") A      2 (A") B    ->    3 (A") A      3 (A") B     
              -0.5473       -0.5473            0.0805        0.0805       
  0.0973       2 (A") A      2 (A") B    ->    3 (A") B      3 (A") A     
              -0.5473       -0.5473            0.0805        0.0805       
  0.0973       2 (A") B      2 (A") A    ->    3 (A") A      3 (A") B     
              -0.5473       -0.5473            0.0805        0.0805       
 -0.0973       2 (A") B      2 (A") A    ->    3 (A") B      3 (A") A     
              -0.5473       -0.5473            0.0805        0.0805       

 Computing CCSD intemediates for later calculations in double precision
 Finished.

Running a double precision version
           CCSD Lambda amplitudes will be solved using DIIS.
           Start     Size      MaxIter   EConv     LConv     
           3         7         100       1.00e-07  1.00e-05  
 ------------------------------------------------------------------------------
            Enorm      Ldiff       Comment
 ------------------------------------------------------------------------------
     1     4.53e-02   2.87e-02     
     2     1.49e-02   6.10e-03     
     3     6.31e-03   7.98e-04     
     4     3.34e-03   1.10e-03     Switched to DIIS steps.
     5     1.16e-03   6.64e-04     
     6     5.99e-04   1.71e-04     
     7     1.95e-04   5.38e-05     
     8     7.43e-05   1.70e-06     
     9     1.93e-05   6.64e-06     
    10     7.73e-06   1.13e-06     
    11     3.34e-06   2.35e-07     
    12     1.24e-06   3.30e-08     
    13     5.98e-07   2.16e-08     
    14     2.57e-07   9.00e-09     
    15     1.10e-07   6.93e-10     
    16     5.51e-08   2.99e-09     
 ------------------------------------------------------------------------------
                                   CCSD Lambda converged.

 Computing density matrices in double precision...
           Orbital response amplitudes will be solved using DIIS.
           Start     Size      MaxIter   EConv     LConv     
           3         7         100       1.00e-06  1.00e-06  
 ------------------------------------------------------------------------------
            Enorm      Ldiff       Comment
 ------------------------------------------------------------------------------
     1     7.83e-02   2.51e-03     
     2     6.63e-02   1.24e-02     
     3     7.62e-02   2.14e-02     
     4     1.13e-02   2.98e-02     Switched to DIIS steps.
     5     1.98e-03   1.69e-03     
     6     1.02e-03   6.12e-04     
     7     2.32e-04   4.70e-05     
     8     3.02e-05   2.66e-05     
     9     5.33e-06   3.14e-06     
    10     1.93e-06   6.67e-07     
    11     4.38e-07   1.82e-08     
 ------------------------------------------------------------------------------
                                   Orbital response converged.

 Computing density matrices... Done.
 CCSD calculation:   CPU 42.97 s  wall 9.89 s

 Transferring MO TPDM to AO TPDM
 Transferring g2_o1o1o1o1
 Transferring g2_o1o1o1v1
 Transferring g2_o1o1v1v1
 Transferring g2_o1v1o1v1
 Transferring g2_o1v1v1v1
 Transferring g2_v1v1v1v1
 Adding separable TPDM
 Computing TPDM gradient
 --------------------------------------------------------
 2e gradient
  Atom          X               Y               Z
 --------------------------------------------------------
    1         -2.097016       12.830778       -0.000000  
    2          9.294531      -10.606414        0.000000  
    3          3.333078        1.340782       -0.000000  
    4        -10.530592       -3.565146        0.000000  
 --------------------------------------------------------
 --------------------------------------------------------
 Final gradient
  Atom          X               Y               Z
 --------------------------------------------------------
    1         -2.097016       12.830778       -0.000000  
    2          9.294531      -10.606414        0.000000  
    3          3.333078        1.340782       -0.000000  
    4        -10.530592       -3.565146        0.000000  
 --------------------------------------------------------
 Analytic gradient from two-electron contribution:   CPU 36.25 s  wall 8.89 s

 Total ccman2 time:   CPU 89.26 s  wall 22.20 s


 --------------------------------------------------------------
             Orbital Energies (a.u.) and Symmetries
 --------------------------------------------------------------

 Alpha MOs, Restricted
 -- Occupied --                  
-26.326 -15.766 -15.676  -1.649  -1.404  -0.946  -0.775  -0.719
  1 A'    2 A'    3 A'    4 A'    5 A'    6 A'    7 A'    8 A'                 
 -0.622  -0.492  -0.712  -0.547
  9 A'   10 A'    1 A"    2 A"                                                 
 -- Virtual --                   
  0.040   0.139   0.153   0.185   0.209   0.232   0.241   0.312
 11 A'   12 A'   13 A'   14 A'   15 A'   16 A'   17 A'   18 A'                 
  0.328   0.369   0.436   0.534   0.603   0.694   0.869   0.938
 19 A'   20 A'   21 A'   22 A'   23 A'   24 A'   25 A'   26 A'                 
  0.994   1.096   1.244   1.391   1.543   1.611   1.707   2.090
 27 A'   28 A'   29 A'   30 A'   31 A'   32 A'   33 A'   34 A'                 
  2.212   2.266   2.520   2.668   2.857   3.035   3.251   3.420
 35 A'   36 A'   37 A'   38 A'   39 A'   40 A'   41 A'   42 A'                 
  4.036   4.218   4.293   4.493   4.734   5.196   5.585   6.964
 43 A'   44 A'   45 A'   46 A'   47 A'   48 A'   49 A'   50 A'                 
  7.178  36.597  37.096  68.744   0.081   0.164   0.240   0.364
 51 A'   52 A'   53 A'   54 A'    3 A"    4 A"    5 A"    6 A"                 
  0.918   1.008   1.465   1.552   1.905   2.178   2.647   3.035
  7 A"    8 A"    9 A"   10 A"   11 A"   12 A"   13 A"   14 A"                 
  4.056   4.196   4.288   4.420   6.909
 15 A"   16 A"   17 A"   18 A"   19 A"                                         

 Beta MOs, Restricted
 -- Occupied --                  
-26.326 -15.766 -15.676  -1.649  -1.404  -0.946  -0.775  -0.719
  1 A'    2 A'    3 A'    4 A'    5 A'    6 A'    7 A'    8 A'                 
 -0.622  -0.492  -0.712  -0.547
  9 A'   10 A'    1 A"    2 A"                                                 
 -- Virtual --                   
  0.040   0.139   0.153   0.185   0.209   0.232   0.241   0.312
 11 A'   12 A'   13 A'   14 A'   15 A'   16 A'   17 A'   18 A'                 
  0.328   0.369   0.436   0.534   0.603   0.694   0.869   0.938
 19 A'   20 A'   21 A'   22 A'   23 A'   24 A'   25 A'   26 A'                 
  0.994   1.096   1.244   1.391   1.543   1.611   1.707   2.090
 27 A'   28 A'   29 A'   30 A'   31 A'   32 A'   33 A'   34 A'                 
  2.212   2.266   2.520   2.668   2.857   3.035   3.251   3.420
 35 A'   36 A'   37 A'   38 A'   39 A'   40 A'   41 A'   42 A'                 
  4.036   4.218   4.293   4.493   4.734   5.196   5.585   6.964
 43 A'   44 A'   45 A'   46 A'   47 A'   48 A'   49 A'   50 A'                 
  7.178  36.597  37.096  68.744   0.081   0.164   0.240   0.364
 51 A'   52 A'   53 A'   54 A'    3 A"    4 A"    5 A"    6 A"                 
  0.918   1.008   1.465   1.552   1.905   2.178   2.647   3.035
  7 A"    8 A"    9 A"   10 A"   11 A"   12 A"   13 A"   14 A"                 
  4.056   4.196   4.288   4.420   6.909
 15 A"   16 A"   17 A"   18 A"   19 A"                                         
 --------------------------------------------------------------

          Ground-State Mulliken Net Atomic Charges

     Atom                 Charge (a.u.)
  ----------------------------------------
      1 N                    -0.064996
      2 N                    -0.100605
      3 H                     0.228400
      4 F                    -0.062799
  ----------------------------------------
  Sum of atomic charges =    -0.000000

 -----------------------------------------------------------------
                    Cartesian Multipole Moments
 -----------------------------------------------------------------
    Charge (ESU x 10^10)
                -0.0000
    Dipole Moment (Debye)
         X      -2.5357      Y      -0.8499      Z      -0.0000
       Tot       2.6744
    Quadrupole Moments (Debye-Ang)
        XX     -13.6052     XY       1.3364     YY     -18.5795
        XZ       0.0000     YZ      -0.0000     ZZ     -16.1360
    Octopole Moments (Debye-Ang^2)
       XXX      -4.8510    XXY      -2.1871    XYY       2.7984
       YYY       0.6993    XXZ      -0.0000    XYZ      -0.0000
       YYZ       0.0000    XZZ       1.5992    YZZ       0.0704
       ZZZ       0.0000
    Hexadecapole Moments (Debye-Ang^3)
      XXXX     -77.0617   XXXY       5.6630   XXYY     -21.1678
      XYYY       2.8157   YYYY     -32.3661   XXXZ       0.0000
      XXYZ      -0.0000   XYYZ      -0.0000   YYYZ      -0.0000
      XXZZ     -18.0661   XYZZ       0.5749   YYZZ      -7.2597
      XZZZ      -0.0000   YZZZ      -0.0000   ZZZZ     -13.2266
 -----------------------------------------------------------------
 DrvMan completing analytic gradient of the correlated energy
 Correlated dipole moment
            1
    1  -0.9976333
    2  -0.3343579
    3  -0.0000000
 Energy read as -209.433997765
 Full Analytical Gradient: (in a.u., or Hartree/Bohr)
             1             2             3             4
    1   -0.00016060    0.00005697    0.00003917    0.00006445
    2   -0.00006422    0.00005102   -0.00004372    0.00005692
    3    0.00000000   -0.00000000    0.00000000   -0.00000000
 Gradient time:  CPU 1.40 s  wall 1.41 s
 ######################################################
 ######################################################
 # Starting finite difference calculation for IDERIV  #
 Finite diff step size:  1.88973e-03 a.u.
 ----------------------------------------------------------------
             Standard Nuclear Orientation (Angstroms)
    I     Atom           X                Y                Z
 ----------------------------------------------------------------
    1      N      -0.1352071923    -0.5055531938     0.0000000000
    2      N      -1.0111978563     0.3381479311    -0.0000000000
    3      H      -1.8819260959    -0.2080504063     0.0000000000
    4      F       1.1015290484     0.1533208050     0.0000000000
 ----------------------------------------------------------------
 Nuclear Repulsion Energy =    68.1096473247 hartrees
 There are       12 alpha and       12 beta electrons

                       Distance Matrix (Angstroms)
             N (  1)   N (  2)   H (  3)
   N (  2)  1.216220
   H (  3)  1.771873  1.027862
   F (  4)  1.401296  2.120796  3.005261

 Requested basis set is 6-311++G(d,p)
 There are 23 shells and 73 basis functions
 A cutoff of  1.0D-14 yielded    276 shell pairs
 There are      2806 function pairs (      3046 Cartesian)
 Smallest overlap matrix eigenvalue = 2.39E-04
 Guess MOs from SCF MO coefficient file

 -----------------------------------------------------------------------
  General SCF calculation program by
  Eric Jon Sundstrom, Paul Horn, Yuezhi Mao, Dmitri Zuev, Alec White,
  David Stuck, Shaama M.S., Shane Yost, Joonho Lee, David Small,
  Daniel Levine, Susi Lehtola, Hugh Burton, Evgeny Epifanovsky
 -----------------------------------------------------------------------
 Hartree-Fock
 using 6 threads for integral computing
 -------------------------------------------------------
 OpenMP Integral computing Module                
 Release: version 2.0, May 2017, Q-Chem Inc. Pleasanton 
 -------------------------------------------------------
 A restricted SCF calculation will be
 performed using DIIS
 SCF converges when DIIS error is below 1.0e-08
 ---------------------------------------
  Cycle       Energy         DIIS error
 ---------------------------------------
    1    -208.8639620103      4.21e-05  
    2    -208.8639631409      1.00e-05  
    3    -208.8639632292      5.10e-06  
    4    -208.8639632431      1.27e-06  
    5    -208.8639632448      4.42e-07  
    6    -208.8639632451      1.49e-07  
    7    -208.8639632451      4.41e-08  
    8    -208.8639632451      1.60e-08  
    9    -208.8639632451      6.48e-09  Convergence criterion met
 ---------------------------------------
 SCF time:   CPU 1.80s  wall 0.00s 
 SCF   energy in the final basis set =     -208.8639632451
 Total energy in the final basis set =     -208.8639632451


 ------------------------------------------------------------------------------

   CCMAN2: suite of methods based on coupled cluster
           and equation of motion theories.

   Components:
   * libvmm-1.3-trunk
     by Evgeny Epifanovsky, Ilya Kaliman.
   * libtensor-2.5-trunk
     by Evgeny Epifanovsky, Michael Wormit, Dmitry Zuev, Sam Manzer, 
        Ilya Kaliman.
   * libcc-2.5-trunk
     by Evgeny Epifanovsky, Arik Landau, Tomasz Kus, Kirill Khistyaev, 
        Dmitry Zuev, Prashant Manohar, Xintian Feng, Anna Krylov, 
        Matthew Goldey, Alec White, Thomas Jagau, Kaushik Nanda, 
        Anastasia Gunina, Alexander Kunitsa, Joonho Lee.

   CCMAN original authors:
   Anna I. Krylov, C. David Sherrill, Steven R. Gwaltney,
   Edward F. C. Byrd (2000)
   Sergey V. Levchenko, Lyudmila V. Slipchenko, Tao Wang,
   Ana-Maria C. Cristian (2003)
   Piotr A. Pieniazek, C. Melania Oana, Evgeny Epifanovsky (2007)
   Prashant Manohar (2009)

 ------------------------------------------------------------------------------


 Allocating and initializing 63808MB of RAM...
 Calculation will run on 6 cores.


 Alpha MOs, Restricted
 -- Occupied --                  
-26.327 -15.766 -15.676  -1.649  -1.404  -0.946  -0.775  -0.719
  1 A     2 A     3 A     4 A     5 A     6 A     7 A     8 A                  
 -0.713  -0.622  -0.547  -0.492
  9 A    10 A    11 A    12 A                                                  
 -- Virtual --                   
  0.040   0.080   0.139   0.153   0.164   0.185   0.209   0.232
 13 A    14 A    15 A    16 A    17 A    18 A    19 A    20 A                  
  0.240   0.241   0.312   0.328   0.364   0.369   0.436   0.533
 21 A    22 A    23 A    24 A    25 A    26 A    27 A    28 A                  
  0.603   0.694   0.870   0.918   0.938   0.994   1.008   1.096
 29 A    30 A    31 A    32 A    33 A    34 A    35 A    36 A                  
  1.244   1.391   1.465   1.543   1.552   1.611   1.707   1.905
 37 A    38 A    39 A    40 A    41 A    42 A    43 A    44 A                  
  2.090   2.178   2.212   2.266   2.520   2.647   2.668   2.857
 45 A    46 A    47 A    48 A    49 A    50 A    51 A    52 A                  
  3.034   3.034   3.251   3.419   4.037   4.055   4.196   4.218
 53 A    54 A    55 A    56 A    57 A    58 A    59 A    60 A                  
  4.288   4.292   4.421   4.493   4.734   5.196   5.587   6.909
 61 A    62 A    63 A    64 A    65 A    66 A    67 A    68 A                  
  6.964   7.179  36.597  37.093  68.744
 69 A    70 A    71 A    72 A    73 A                                          

 Beta MOs, Restricted
 -- Occupied --                  
-26.327 -15.766 -15.676  -1.649  -1.404  -0.946  -0.775  -0.719
  1 A     2 A     3 A     4 A     5 A     6 A     7 A     8 A                  
 -0.713  -0.622  -0.547  -0.492
  9 A    10 A    11 A    12 A                                                  
 -- Virtual --                   
  0.040   0.080   0.139   0.153   0.164   0.185   0.209   0.232
 13 A    14 A    15 A    16 A    17 A    18 A    19 A    20 A                  
  0.240   0.241   0.312   0.328   0.364   0.369   0.436   0.533
 21 A    22 A    23 A    24 A    25 A    26 A    27 A    28 A                  
  0.603   0.694   0.870   0.918   0.938   0.994   1.008   1.096
 29 A    30 A    31 A    32 A    33 A    34 A    35 A    36 A                  
  1.244   1.391   1.465   1.543   1.552   1.611   1.707   1.905
 37 A    38 A    39 A    40 A    41 A    42 A    43 A    44 A                  
  2.090   2.178   2.212   2.266   2.520   2.647   2.668   2.857
 45 A    46 A    47 A    48 A    49 A    50 A    51 A    52 A                  
  3.034   3.034   3.251   3.419   4.037   4.055   4.196   4.218
 53 A    54 A    55 A    56 A    57 A    58 A    59 A    60 A                  
  4.288   4.292   4.421   4.493   4.734   5.196   5.587   6.909
 61 A    62 A    63 A    64 A    65 A    66 A    67 A    68 A                  
  6.964   7.179  36.597  37.093  68.744
 69 A    70 A    71 A    72 A    73 A                                          

 Occupation and symmetry of molecular orbitals

 Point group: C1 (1 irreducible representation).

                           A     All 
 -------------------------------------
 All molecular orbitals:
  - Alpha                  73    73  
  - Beta                   73    73  
 -------------------------------------
 Alpha orbitals:
  - Frozen occupied        3     3   
  - Active occupied        9     9   
  - Active virtual         61    61  
  - Frozen virtual         0     0   
 -------------------------------------
 Beta orbitals:
  - Frozen occupied        3     3   
  - Active occupied        9     9   
  - Active virtual         61    61  
  - Frozen virtual         0     0   
 -------------------------------------

 Import integrals:   CPU 0.00 s  wall 0.00 s

 Import integrals:   CPU 5.19 s  wall 2.59 s

 MP2 amplitudes:   CPU 0.02 s  wall 0.02 s

Running a double precision version
           CCSD T amplitudes will be solved using DIIS.

           Start     Size      MaxIter   EConv     TConv     
           3         7         100       1.00e-07  1.00e-05  
 ------------------------------------------------------------------------------
           Energy (a.u.)   Ediff      Tdiff       Comment
 ------------------------------------------------------------------------------
          -209.42555091                           
     1    -209.41129394   1.43e-02   6.40e-01     
     2    -209.43199832   2.07e-02   8.58e-02     
     3    -209.43076546   1.23e-03   3.82e-02     
     4    -209.43301884   2.25e-03   1.44e-02     Switched to DIIS steps.
     5    -209.43389727   8.78e-04   1.06e-02     
     6    -209.43398020   8.29e-05   2.42e-03     
     7    -209.43398865   8.45e-06   1.11e-03     
     8    -209.43399250   3.85e-06   3.91e-04     
     9    -209.43399660   4.10e-06   2.45e-04     
    10    -209.43399698   3.82e-07   5.30e-05     
    11    -209.43399709   1.05e-07   1.90e-05     
    12    -209.43399711   1.93e-08   1.02e-05     
    13    -209.43399707   3.35e-08   2.26e-06     
 ------------------------------------------------------------------------------
          -209.43399707                           CCSD T converged.

End of double precision
 SCF energy                 = -208.86396325
 MP2 energy                 = -209.42555091
 CCSD correlation energy     =   -0.57003383
 CCSD total energy           = -209.43399707

 CCSD  T1^2 = 0.0111  T2^2 = 0.1736  Leading amplitudes:

 Amplitude    Orbitals with energies
 -0.0257       9 (A) A                   ->    14 (A) A                   
              -0.7126                          0.0804                     
 -0.0257       9 (A) B                   ->    14 (A) B                   
              -0.7126                          0.0804                     
 -0.0214       11 (A) A                  ->    32 (A) A                   
              -0.5469                          0.9183                     
 -0.0214       11 (A) B                  ->    32 (A) B                   
              -0.5469                          0.9183                     

 Amplitude    Orbitals with energies
 -0.0976       11 (A) A      11 (A) B    ->    14 (A) A      14 (A) B     
              -0.5469       -0.5469            0.0804        0.0804       
  0.0976       11 (A) A      11 (A) B    ->    14 (A) B      14 (A) A     
              -0.5469       -0.5469            0.0804        0.0804       
  0.0976       11 (A) B      11 (A) A    ->    14 (A) A      14 (A) B     
              -0.5469       -0.5469            0.0804        0.0804       
 -0.0976       11 (A) B      11 (A) A    ->    14 (A) B      14 (A) A     
              -0.5469       -0.5469            0.0804        0.0804       

 Computing CCSD intemediates for later calculations in double precision
 Finished.

Running a double precision version
           CCSD Lambda amplitudes will be solved using DIIS.
           Start     Size      MaxIter   EConv     LConv     
           3         7         100       1.00e-07  1.00e-05  
 ------------------------------------------------------------------------------
            Enorm      Ldiff       Comment
 ------------------------------------------------------------------------------
     1     4.53e-02   2.87e-02     
     2     1.48e-02   6.09e-03     
     3     6.30e-03   8.01e-04     
     4     3.34e-03   1.10e-03     Switched to DIIS steps.
     5     1.16e-03   6.64e-04     
     6     5.98e-04   1.71e-04     
     7     1.95e-04   5.36e-05     
     8     7.41e-05   1.77e-06     
     9     1.92e-05   6.66e-06     
    10     7.71e-06   1.14e-06     
    11     3.33e-06   2.38e-07     
    12     1.23e-06   3.47e-08     
    13     5.95e-07   2.08e-08     
    14     2.56e-07   9.38e-09     
    15     1.09e-07   7.44e-10     
    16     5.49e-08   3.00e-09     
 ------------------------------------------------------------------------------
                                   CCSD Lambda converged.

 Computing density matrices in double precision...
           Orbital response amplitudes will be solved using DIIS.
           Start     Size      MaxIter   EConv     LConv     
           3         7         100       1.00e-06  1.00e-06  
 ------------------------------------------------------------------------------
            Enorm      Ldiff       Comment
 ------------------------------------------------------------------------------
     1     7.83e-02   2.50e-03     
     2     6.63e-02   1.24e-02     
     3     7.62e-02   2.14e-02     
     4     1.14e-02   2.98e-02     Switched to DIIS steps.
     5     1.98e-03   1.71e-03     
     6     1.01e-03   6.12e-04     
     7     2.33e-04   4.68e-05     
     8     3.03e-05   2.64e-05     
     9     5.34e-06   3.12e-06     
    10     1.95e-06   6.62e-07     
    11     4.44e-07   1.90e-08     
 ------------------------------------------------------------------------------
                                   Orbital response converged.

 Computing density matrices... Done.
 CCSD calculation:   CPU 100.61 s  wall 20.69 s

 Transferring MO TPDM to AO TPDM
 Transferring g2_o1o1o1o1
 Transferring g2_o1o1o1v1
 Transferring g2_o1o1v1v1
 Transferring g2_o1v1o1v1
 Transferring g2_o1v1v1v1
 Transferring g2_v1v1v1v1
 Adding separable TPDM
 Computing TPDM gradient
 --------------------------------------------------------
 2e gradient
  Atom          X               Y               Z
 --------------------------------------------------------
    1         -2.089729       12.824414       -0.000000  
    2          9.294302      -10.591572        0.000000  
    3          3.333152        1.339229        0.000000  
    4        -10.537725       -3.572071        0.000000  
 --------------------------------------------------------
 --------------------------------------------------------
 Final gradient
  Atom          X               Y               Z
 --------------------------------------------------------
    1         -2.089729       12.824414       -0.000000  
    2          9.294302      -10.591572        0.000000  
    3          3.333152        1.339229        0.000000  
    4        -10.537725       -3.572071        0.000000  
 --------------------------------------------------------
 Analytic gradient from two-electron contribution:   CPU 33.08 s  wall 8.26 s

 Total ccman2 time:   CPU 142.23 s  wall 32.75 s


 --------------------------------------------------------------

                    Orbital Energies (a.u.)
 --------------------------------------------------------------

 Alpha MOs
 -- Occupied --
-26.327 -15.766 -15.676  -1.649  -1.404  -0.946  -0.775  -0.719
 -0.713  -0.622  -0.547  -0.492
 -- Virtual --
  0.040   0.080   0.139   0.153   0.164   0.185   0.209   0.232
  0.240   0.241   0.312   0.328   0.364   0.369   0.436   0.533
  0.603   0.694   0.870   0.918   0.938   0.994   1.008   1.096
  1.244   1.391   1.465   1.543   1.552   1.611   1.707   1.905
  2.090   2.178   2.212   2.266   2.520   2.647   2.668   2.857
  3.034   3.034   3.251   3.419   4.037   4.055   4.196   4.218
  4.288   4.292   4.421   4.493   4.734   5.196   5.587   6.909
  6.964   7.179  36.597  37.093  68.744
 --------------------------------------------------------------

          Ground-State Mulliken Net Atomic Charges

     Atom                 Charge (a.u.)
  ----------------------------------------
      1 N                    -0.065243
      2 N                    -0.101063
      3 H                     0.228343
      4 F                    -0.062037
  ----------------------------------------
  Sum of atomic charges =    -0.000000

 -----------------------------------------------------------------
                    Cartesian Multipole Moments
 -----------------------------------------------------------------
    Charge (ESU x 10^10)
                -0.0000
    Dipole Moment (Debye)
         X      -2.5288      Y      -0.8497      Z       0.0000
       Tot       2.6678
    Quadrupole Moments (Debye-Ang)
        XX     -13.6047     XY       1.3374     YY     -18.5826
        XZ       0.0000     YZ       0.0000     ZZ     -16.1373
    Octopole Moments (Debye-Ang^2)
       XXX      -4.8507    XXY      -2.1870    XYY       2.7973
       YYY       0.6994    XXZ       0.0000    XYZ       0.0000
       YYZ      -0.0000    XZZ       1.5988    YZZ       0.0706
       ZZZ       0.0000
    Hexadecapole Moments (Debye-Ang^3)
      XXXX     -77.0523   XXXY       5.6703   XXYY     -21.1683
      XYYY       2.8286   YYYY     -32.3755   XXXZ       0.0000
      XXYZ       0.0000   XYYZ       0.0000   YYYZ       0.0000
      XXZZ     -18.0652   XYZZ       0.5783   YYZZ      -7.2618
      XZZZ       0.0000   YZZZ       0.0000   ZZZZ     -13.2301
 -----------------------------------------------------------------
 DrvMan completing analytic gradient of the correlated energy
 Correlated dipole moment
            1
    1  -0.9949241
    2  -0.3342945
    3   0.0000000
 Energy read as -209.433997073
 Full Analytical Gradient: (in a.u., or Hartree/Bohr)
             1             2             3             4
    1    0.00089320   -0.00068681   -0.00005593   -0.00015046
    2   -0.00049741    0.00057052    0.00003521   -0.00010833
    3    0.00000000   -0.00000000   -0.00000000    0.00000000
 Gradient time:  CPU 1.39 s  wall 1.41 s
 ----------------------------------------------------------------
             Standard Nuclear Orientation (Angstroms)
    I     Atom           X                Y                Z
 ----------------------------------------------------------------
    1      N      -0.1372071923    -0.5055531938     0.0000000000
    2      N      -1.0111978563     0.3381479311    -0.0000000000
    3      H      -1.8819260959    -0.2080504063     0.0000000000
    4      F       1.1015290484     0.1533208050     0.0000000000
 ----------------------------------------------------------------
 Nuclear Repulsion Energy =    68.1073081086 hartrees
 There are       12 alpha and       12 beta electrons

                       Distance Matrix (Angstroms)
             N (  1)   N (  2)   H (  3)
   N (  2)  1.214780
   H (  3)  1.769902  1.027862
   F (  4)  1.403062  2.120796  3.005261

 Requested basis set is 6-311++G(d,p)
 There are 23 shells and 73 basis functions
 A cutoff of  1.0D-14 yielded    276 shell pairs
 There are      2806 function pairs (      3046 Cartesian)
 Smallest overlap matrix eigenvalue = 2.37E-04
 Guess MOs from SCF MO coefficient file

 -----------------------------------------------------------------------
  General SCF calculation program by
  Eric Jon Sundstrom, Paul Horn, Yuezhi Mao, Dmitri Zuev, Alec White,
  David Stuck, Shaama M.S., Shane Yost, Joonho Lee, David Small,
  Daniel Levine, Susi Lehtola, Hugh Burton, Evgeny Epifanovsky
 -----------------------------------------------------------------------
 Hartree-Fock
 using 6 threads for integral computing
 -------------------------------------------------------
 OpenMP Integral computing Module                
 Release: version 2.0, May 2017, Q-Chem Inc. Pleasanton 
 -------------------------------------------------------
 A restricted SCF calculation will be
 performed using DIIS
 SCF converges when DIIS error is below 1.0e-08
 ---------------------------------------
  Cycle       Energy         DIIS error
 ---------------------------------------
    1    -208.8640142481      8.42e-05  
    2    -208.8640187701      2.00e-05  
    3    -208.8640191234      1.02e-05  
    4    -208.8640191796      2.54e-06  
    5    -208.8640191864      8.90e-07  
    6    -208.8640191874      3.00e-07  
    7    -208.8640191876      8.73e-08  
    8    -208.8640191876      2.75e-08  
    9    -208.8640191876      1.30e-08  
   10    -208.8640191876      2.80e-09  Convergence criterion met
 ---------------------------------------
 SCF time:   CPU 1.94s  wall 1.00s 
 SCF   energy in the final basis set =     -208.8640191876
 Total energy in the final basis set =     -208.8640191876


 ------------------------------------------------------------------------------

   CCMAN2: suite of methods based on coupled cluster
           and equation of motion theories.

   Components:
   * libvmm-1.3-trunk
     by Evgeny Epifanovsky, Ilya Kaliman.
   * libtensor-2.5-trunk
     by Evgeny Epifanovsky, Michael Wormit, Dmitry Zuev, Sam Manzer, 
        Ilya Kaliman.
   * libcc-2.5-trunk
     by Evgeny Epifanovsky, Arik Landau, Tomasz Kus, Kirill Khistyaev, 
        Dmitry Zuev, Prashant Manohar, Xintian Feng, Anna Krylov, 
        Matthew Goldey, Alec White, Thomas Jagau, Kaushik Nanda, 
        Anastasia Gunina, Alexander Kunitsa, Joonho Lee.

   CCMAN original authors:
   Anna I. Krylov, C. David Sherrill, Steven R. Gwaltney,
   Edward F. C. Byrd (2000)
   Sergey V. Levchenko, Lyudmila V. Slipchenko, Tao Wang,
   Ana-Maria C. Cristian (2003)
   Piotr A. Pieniazek, C. Melania Oana, Evgeny Epifanovsky (2007)
   Prashant Manohar (2009)

 ------------------------------------------------------------------------------


 Allocating and initializing 63808MB of RAM...
 Calculation will run on 6 cores.


 Alpha MOs, Restricted
 -- Occupied --                  
-26.326 -15.766 -15.676  -1.648  -1.405  -0.946  -0.775  -0.718
  1 A     2 A     3 A     4 A     5 A     6 A     7 A     8 A                  
 -0.712  -0.622  -0.548  -0.492
  9 A    10 A    11 A    12 A                                                  
 -- Virtual --                   
  0.040   0.081   0.139   0.153   0.164   0.185   0.209   0.232
 13 A    14 A    15 A    16 A    17 A    18 A    19 A    20 A                  
  0.240   0.240   0.312   0.328   0.364   0.369   0.436   0.534
 21 A    22 A    23 A    24 A    25 A    26 A    27 A    28 A                  
  0.603   0.694   0.869   0.918   0.938   0.994   1.008   1.096
 29 A    30 A    31 A    32 A    33 A    34 A    35 A    36 A                  
  1.244   1.391   1.465   1.542   1.552   1.611   1.707   1.905
 37 A    38 A    39 A    40 A    41 A    42 A    43 A    44 A                  
  2.090   2.178   2.211   2.266   2.520   2.647   2.669   2.857
 45 A    46 A    47 A    48 A    49 A    50 A    51 A    52 A                  
  3.035   3.036   3.251   3.421   4.036   4.056   4.196   4.219
 53 A    54 A    55 A    56 A    57 A    58 A    59 A    60 A                  
  4.288   4.293   4.420   4.493   4.734   5.196   5.584   6.909
 61 A    62 A    63 A    64 A    65 A    66 A    67 A    68 A                  
  6.965   7.176  36.597  37.099  68.745
 69 A    70 A    71 A    72 A    73 A                                          

 Beta MOs, Restricted
 -- Occupied --                  
-26.326 -15.766 -15.676  -1.648  -1.405  -0.946  -0.775  -0.718
  1 A     2 A     3 A     4 A     5 A     6 A     7 A     8 A                  
 -0.712  -0.622  -0.548  -0.492
  9 A    10 A    11 A    12 A                                                  
 -- Virtual --                   
  0.040   0.081   0.139   0.153   0.164   0.185   0.209   0.232
 13 A    14 A    15 A    16 A    17 A    18 A    19 A    20 A                  
  0.240   0.240   0.312   0.328   0.364   0.369   0.436   0.534
 21 A    22 A    23 A    24 A    25 A    26 A    27 A    28 A                  
  0.603   0.694   0.869   0.918   0.938   0.994   1.008   1.096
 29 A    30 A    31 A    32 A    33 A    34 A    35 A    36 A                  
  1.244   1.391   1.465   1.542   1.552   1.611   1.707   1.905
 37 A    38 A    39 A    40 A    41 A    42 A    43 A    44 A                  
  2.090   2.178   2.211   2.266   2.520   2.647   2.669   2.857
 45 A    46 A    47 A    48 A    49 A    50 A    51 A    52 A                  
  3.035   3.036   3.251   3.421   4.036   4.056   4.196   4.219
 53 A    54 A    55 A    56 A    57 A    58 A    59 A    60 A                  
  4.288   4.293   4.420   4.493   4.734   5.196   5.584   6.909
 61 A    62 A    63 A    64 A    65 A    66 A    67 A    68 A                  
  6.965   7.176  36.597  37.099  68.745
 69 A    70 A    71 A    72 A    73 A                                          

 Occupation and symmetry of molecular orbitals

 Point group: C1 (1 irreducible representation).

                           A     All 
 -------------------------------------
 All molecular orbitals:
  - Alpha                  73    73  
  - Beta                   73    73  
 -------------------------------------
 Alpha orbitals:
  - Frozen occupied        3     3   
  - Active occupied        9     9   
  - Active virtual         61    61  
  - Frozen virtual         0     0   
 -------------------------------------
 Beta orbitals:
  - Frozen occupied        3     3   
  - Active occupied        9     9   
  - Active virtual         61    61  
  - Frozen virtual         0     0   
 -------------------------------------

 Import integrals:   CPU 0.00 s  wall 0.00 s

 Import integrals:   CPU 5.51 s  wall 2.00 s

 MP2 amplitudes:   CPU 0.02 s  wall 0.02 s

Running a double precision version
           CCSD T amplitudes will be solved using DIIS.

           Start     Size      MaxIter   EConv     TConv     
           3         7         100       1.00e-07  1.00e-05  
 ------------------------------------------------------------------------------
           Energy (a.u.)   Ediff      Tdiff       Comment
 ------------------------------------------------------------------------------
          -209.42554719                           
     1    -209.41129631   1.43e-02   6.40e-01     
     2    -209.43200007   2.07e-02   8.58e-02     
     3    -209.43076444   1.24e-03   3.82e-02     
     4    -209.43301779   2.25e-03   1.44e-02     Switched to DIIS steps.
     5    -209.43389621   8.78e-04   1.05e-02     
     6    -209.43397935   8.31e-05   2.42e-03     
     7    -209.43398798   8.63e-06   1.11e-03     
     8    -209.43399188   3.90e-06   3.93e-04     
     9    -209.43399600   4.12e-06   2.45e-04     
    10    -209.43399638   3.77e-07   5.29e-05     
    11    -209.43399648   1.07e-07   1.91e-05     
    12    -209.43399650   1.80e-08   1.02e-05     
    13    -209.43399647   3.39e-08   2.26e-06     
 ------------------------------------------------------------------------------
          -209.43399647                           CCSD T converged.

End of double precision
 SCF energy                 = -208.86401919
 MP2 energy                 = -209.42554719
 CCSD correlation energy     =   -0.56997728
 CCSD total energy           = -209.43399647

 CCSD  T1^2 = 0.0111  T2^2 = 0.1736  Leading amplitudes:

 Amplitude    Orbitals with energies
 -0.0256       9 (A) A                   ->    14 (A) A                   
              -0.7121                          0.0806                     
 -0.0256       9 (A) B                   ->    14 (A) B                   
              -0.7121                          0.0806                     
  0.0215       11 (A) A                  ->    14 (A) A                   
              -0.5476                          0.0806                     
  0.0215       11 (A) B                  ->    14 (A) B                   
              -0.5476                          0.0806                     

 Amplitude    Orbitals with energies
 -0.0970       11 (A) A      11 (A) B    ->    14 (A) A      14 (A) B     
              -0.5476       -0.5476            0.0806        0.0806       
  0.0970       11 (A) A      11 (A) B    ->    14 (A) B      14 (A) A     
              -0.5476       -0.5476            0.0806        0.0806       
  0.0970       11 (A) B      11 (A) A    ->    14 (A) A      14 (A) B     
              -0.5476       -0.5476            0.0806        0.0806       
 -0.0970       11 (A) B      11 (A) A    ->    14 (A) B      14 (A) A     
              -0.5476       -0.5476            0.0806        0.0806       

 Computing CCSD intemediates for later calculations in double precision
 Finished.

Running a double precision version
           CCSD Lambda amplitudes will be solved using DIIS.
           Start     Size      MaxIter   EConv     LConv     
           3         7         100       1.00e-07  1.00e-05  
 ------------------------------------------------------------------------------
            Enorm      Ldiff       Comment
 ------------------------------------------------------------------------------
     1     4.53e-02   2.87e-02     
     2     1.49e-02   6.11e-03     
     3     6.31e-03   7.95e-04     
     4     3.35e-03   1.10e-03     Switched to DIIS steps.
     5     1.16e-03   6.65e-04     
     6     6.00e-04   1.72e-04     
     7     1.95e-04   5.39e-05     
     8     7.44e-05   1.62e-06     
     9     1.93e-05   6.61e-06     
    10     7.75e-06   1.12e-06     
    11     3.35e-06   2.32e-07     
    12     1.25e-06   3.14e-08     
    13     6.01e-07   2.23e-08     
    14     2.58e-07   8.63e-09     
    15     1.10e-07   6.44e-10     
    16     5.53e-08   2.98e-09     
 ------------------------------------------------------------------------------
                                   CCSD Lambda converged.

 Computing density matrices in double precision...
           Orbital response amplitudes will be solved using DIIS.
           Start     Size      MaxIter   EConv     LConv     
           3         7         100       1.00e-06  1.00e-06  
 ------------------------------------------------------------------------------
            Enorm      Ldiff       Comment
 ------------------------------------------------------------------------------
     1     7.83e-02   2.52e-03     
     2     6.63e-02   1.24e-02     
     3     7.62e-02   2.14e-02     
     4     1.13e-02   2.99e-02     Switched to DIIS steps.
     5     1.97e-03   1.67e-03     
     6     1.02e-03   6.12e-04     
     7     2.31e-04   4.72e-05     
     8     3.01e-05   2.69e-05     
     9     5.32e-06   3.16e-06     
    10     1.91e-06   6.71e-07     
    11     4.33e-07   1.73e-08     
 ------------------------------------------------------------------------------
                                   Orbital response converged.

 Computing density matrices... Done.
 CCSD calculation:   CPU 99.57 s  wall 20.35 s

 Transferring MO TPDM to AO TPDM
 Transferring g2_o1o1o1o1
 Transferring g2_o1o1o1v1
 Transferring g2_o1o1v1v1
 Transferring g2_o1v1o1v1
 Transferring g2_o1v1v1v1
 Transferring g2_v1v1v1v1
 Adding separable TPDM
 Computing TPDM gradient
 --------------------------------------------------------
 2e gradient
  Atom          X               Y               Z
 --------------------------------------------------------
    1         -2.104274       12.837158       -0.000000  
    2          9.294727      -10.621259       -0.000000  
    3          3.333003        1.342338        0.000000  
    4        -10.523457       -3.558237        0.000000  
 --------------------------------------------------------
 --------------------------------------------------------
 Final gradient
  Atom          X               Y               Z
 --------------------------------------------------------
    1         -2.104274       12.837158       -0.000000  
    2          9.294727      -10.621259       -0.000000  
    3          3.333003        1.342338        0.000000  
    4        -10.523457       -3.558237        0.000000  
 --------------------------------------------------------
 Analytic gradient from two-electron contribution:   CPU 32.74 s  wall 7.78 s

 Total ccman2 time:   CPU 142.86 s  wall 32.01 s


 --------------------------------------------------------------

                    Orbital Energies (a.u.)
 --------------------------------------------------------------

 Alpha MOs
 -- Occupied --
-26.326 -15.766 -15.676  -1.648  -1.405  -0.946  -0.775  -0.718
 -0.712  -0.622  -0.548  -0.492
 -- Virtual --
  0.040   0.081   0.139   0.153   0.164   0.185   0.209   0.232
  0.240   0.240   0.312   0.328   0.364   0.369   0.436   0.534
  0.603   0.694   0.869   0.918   0.938   0.994   1.008   1.096
  1.244   1.391   1.465   1.542   1.552   1.611   1.707   1.905
  2.090   2.178   2.211   2.266   2.520   2.647   2.669   2.857
  3.035   3.036   3.251   3.421   4.036   4.056   4.196   4.219
  4.288   4.293   4.420   4.493   4.734   5.196   5.584   6.909
  6.965   7.176  36.597  37.099  68.745
 --------------------------------------------------------------

          Ground-State Mulliken Net Atomic Charges

     Atom                 Charge (a.u.)
  ----------------------------------------
      1 N                    -0.064749
      2 N                    -0.100147
      3 H                     0.228457
      4 F                    -0.063561
  ----------------------------------------
  Sum of atomic charges =     0.000000

 -----------------------------------------------------------------
                    Cartesian Multipole Moments
 -----------------------------------------------------------------
    Charge (ESU x 10^10)
                -0.0000
    Dipole Moment (Debye)
         X      -2.5426      Y      -0.8500      Z       0.0000
       Tot       2.6809
    Quadrupole Moments (Debye-Ang)
        XX     -13.6058     XY       1.3354     YY     -18.5763
        XZ       0.0000     YZ      -0.0000     ZZ     -16.1348
    Octopole Moments (Debye-Ang^2)
       XXX      -4.8513    XXY      -2.1872    XYY       2.7995
       YYY       0.6992    XXZ       0.0000    XYZ      -0.0000
       YYZ       0.0000    XZZ       1.5996    YZZ       0.0702
       ZZZ       0.0000
    Hexadecapole Moments (Debye-Ang^3)
      XXXX     -77.0711   XXXY       5.6557   XXYY     -21.1672
      XYYY       2.8029   YYYY     -32.3567   XXXZ       0.0000
      XXYZ       0.0000   XYYZ      -0.0000   YYYZ      -0.0000
      XXZZ     -18.0670   XYZZ       0.5714   YYZZ      -7.2576
      XZZZ       0.0000   YZZZ      -0.0000   ZZZZ     -13.2231
 -----------------------------------------------------------------
 DrvMan completing analytic gradient of the correlated energy
 Correlated dipole moment
            1
    1  -1.0003458
    2  -0.3344210
    3   0.0000000
 Energy read as -209.433996467
 Full Analytical Gradient: (in a.u., or Hartree/Bohr)
             1             2             3             4
    1   -0.00121521    0.00080344    0.00013462    0.00027715
    2    0.00037376   -0.00047208   -0.00012271    0.00022103
    3    0.00000000    0.00000000   -0.00000000   -0.00000000
 Gradient time:  CPU 1.46 s  wall 1.42 s
 ----------------------------------------------------------------
             Standard Nuclear Orientation (Angstroms)
    I     Atom           X                Y                Z
 ----------------------------------------------------------------
    1      N      -0.1362071923    -0.5045531938     0.0000000000
    2      N      -1.0111978563     0.3381479311    -0.0000000000
    3      H      -1.8819260959    -0.2080504063     0.0000000000
    4      F       1.1015290484     0.1533208050     0.0000000000
 ----------------------------------------------------------------
 Nuclear Repulsion Energy =    68.1288140624 hartrees
 There are       12 alpha and       12 beta electrons

                       Distance Matrix (Angstroms)
             N (  1)   N (  2)   H (  3)
   N (  2)  1.214806
   H (  3)  1.770720  1.027862
   F (  4)  1.401709  2.120796  3.005261

 Requested basis set is 6-311++G(d,p)
 There are 23 shells and 73 basis functions
 A cutoff of  1.0D-14 yielded    276 shell pairs
 There are      2806 function pairs (      3046 Cartesian)
 Smallest overlap matrix eigenvalue = 2.37E-04
 Guess MOs from SCF MO coefficient file

 -----------------------------------------------------------------------
  General SCF calculation program by
  Eric Jon Sundstrom, Paul Horn, Yuezhi Mao, Dmitri Zuev, Alec White,
  David Stuck, Shaama M.S., Shane Yost, Joonho Lee, David Small,
  Daniel Levine, Susi Lehtola, Hugh Burton, Evgeny Epifanovsky
 -----------------------------------------------------------------------
 Hartree-Fock
 using 6 threads for integral computing
 -------------------------------------------------------
 OpenMP Integral computing Module                
 Release: version 2.0, May 2017, Q-Chem Inc. Pleasanton 
 -------------------------------------------------------
 A restricted SCF calculation will be
 performed using DIIS
 SCF converges when DIIS error is below 1.0e-08
 ---------------------------------------
  Cycle       Energy         DIIS error
 ---------------------------------------
    1    -208.8641040908      5.13e-05  
    2    -208.8641058952      1.16e-05  
    3    -208.8641060463      3.79e-06  
    4    -208.8641060576      1.46e-06  
    5    -208.8641060600      5.96e-07  
    6    -208.8641060604      1.85e-07  
    7    -208.8641060605      4.75e-08  
    8    -208.8641060605      1.21e-08  
    9    -208.8641060605      7.74e-09  Convergence criterion met
 ---------------------------------------
 SCF time:   CPU 1.60s  wall 0.00s 
 SCF   energy in the final basis set =     -208.8641060605
 Total energy in the final basis set =     -208.8641060605


 ------------------------------------------------------------------------------

   CCMAN2: suite of methods based on coupled cluster
           and equation of motion theories.

   Components:
   * libvmm-1.3-trunk
     by Evgeny Epifanovsky, Ilya Kaliman.
   * libtensor-2.5-trunk
     by Evgeny Epifanovsky, Michael Wormit, Dmitry Zuev, Sam Manzer, 
        Ilya Kaliman.
   * libcc-2.5-trunk
     by Evgeny Epifanovsky, Arik Landau, Tomasz Kus, Kirill Khistyaev, 
        Dmitry Zuev, Prashant Manohar, Xintian Feng, Anna Krylov, 
        Matthew Goldey, Alec White, Thomas Jagau, Kaushik Nanda, 
        Anastasia Gunina, Alexander Kunitsa, Joonho Lee.

   CCMAN original authors:
   Anna I. Krylov, C. David Sherrill, Steven R. Gwaltney,
   Edward F. C. Byrd (2000)
   Sergey V. Levchenko, Lyudmila V. Slipchenko, Tao Wang,
   Ana-Maria C. Cristian (2003)
   Piotr A. Pieniazek, C. Melania Oana, Evgeny Epifanovsky (2007)
   Prashant Manohar (2009)

 ------------------------------------------------------------------------------


 Allocating and initializing 63808MB of RAM...
 Calculation will run on 6 cores.


 Alpha MOs, Restricted
 -- Occupied --                  
-26.326 -15.766 -15.676  -1.649  -1.405  -0.946  -0.776  -0.719
  1 A     2 A     3 A     4 A     5 A     6 A     7 A     8 A                  
 -0.713  -0.622  -0.547  -0.492
  9 A    10 A    11 A    12 A                                                  
 -- Virtual --                   
  0.040   0.081   0.139   0.153   0.164   0.185   0.209   0.232
 13 A    14 A    15 A    16 A    17 A    18 A    19 A    20 A                  
  0.240   0.241   0.312   0.328   0.364   0.369   0.436   0.534
 21 A    22 A    23 A    24 A    25 A    26 A    27 A    28 A                  
  0.603   0.694   0.869   0.918   0.938   0.994   1.008   1.096
 29 A    30 A    31 A    32 A    33 A    34 A    35 A    36 A                  
  1.244   1.391   1.465   1.543   1.552   1.611   1.707   1.906
 37 A    38 A    39 A    40 A    41 A    42 A    43 A    44 A                  
  2.090   2.177   2.212   2.266   2.520   2.647   2.669   2.857
 45 A    46 A    47 A    48 A    49 A    50 A    51 A    52 A                  
  3.035   3.036   3.252   3.420   4.037   4.056   4.196   4.218
 53 A    54 A    55 A    56 A    57 A    58 A    59 A    60 A                  
  4.288   4.293   4.421   4.494   4.734   5.196   5.586   6.909
 61 A    62 A    63 A    64 A    65 A    66 A    67 A    68 A                  
  6.964   7.179  36.597  37.099  68.744
 69 A    70 A    71 A    72 A    73 A                                          

 Beta MOs, Restricted
 -- Occupied --                  
-26.326 -15.766 -15.676  -1.649  -1.405  -0.946  -0.776  -0.719
  1 A     2 A     3 A     4 A     5 A     6 A     7 A     8 A                  
 -0.713  -0.622  -0.547  -0.492
  9 A    10 A    11 A    12 A                                                  
 -- Virtual --                   
  0.040   0.081   0.139   0.153   0.164   0.185   0.209   0.232
 13 A    14 A    15 A    16 A    17 A    18 A    19 A    20 A                  
  0.240   0.241   0.312   0.328   0.364   0.369   0.436   0.534
 21 A    22 A    23 A    24 A    25 A    26 A    27 A    28 A                  
  0.603   0.694   0.869   0.918   0.938   0.994   1.008   1.096
 29 A    30 A    31 A    32 A    33 A    34 A    35 A    36 A                  
  1.244   1.391   1.465   1.543   1.552   1.611   1.707   1.906
 37 A    38 A    39 A    40 A    41 A    42 A    43 A    44 A                  
  2.090   2.177   2.212   2.266   2.520   2.647   2.669   2.857
 45 A    46 A    47 A    48 A    49 A    50 A    51 A    52 A                  
  3.035   3.036   3.252   3.420   4.037   4.056   4.196   4.218
 53 A    54 A    55 A    56 A    57 A    58 A    59 A    60 A                  
  4.288   4.293   4.421   4.494   4.734   5.196   5.586   6.909
 61 A    62 A    63 A    64 A    65 A    66 A    67 A    68 A                  
  6.964   7.179  36.597  37.099  68.744
 69 A    70 A    71 A    72 A    73 A                                          

 Occupation and symmetry of molecular orbitals

 Point group: C1 (1 irreducible representation).

                           A     All 
 -------------------------------------
 All molecular orbitals:
  - Alpha                  73    73  
  - Beta                   73    73  
 -------------------------------------
 Alpha orbitals:
  - Frozen occupied        3     3   
  - Active occupied        9     9   
  - Active virtual         61    61  
  - Frozen virtual         0     0   
 -------------------------------------
 Beta orbitals:
  - Frozen occupied        3     3   
  - Active occupied        9     9   
  - Active virtual         61    61  
  - Frozen virtual         0     0   
 -------------------------------------

 Import integrals:   CPU 0.00 s  wall 0.00 s

 Import integrals:   CPU 5.03 s  wall 1.83 s

 MP2 amplitudes:   CPU 0.03 s  wall 0.03 s

Running a double precision version
           CCSD T amplitudes will be solved using DIIS.

           Start     Size      MaxIter   EConv     TConv     
           3         7         100       1.00e-07  1.00e-05  
 ------------------------------------------------------------------------------
           Energy (a.u.)   Ediff      Tdiff       Comment
 ------------------------------------------------------------------------------
          -209.42553143                           
     1    -209.41132498   1.42e-02   6.40e-01     
     2    -209.43199856   2.07e-02   8.58e-02     
     3    -209.43077133   1.23e-03   3.81e-02     
     4    -209.43302023   2.25e-03   1.44e-02     Switched to DIIS steps.
     5    -209.43389708   8.77e-04   1.05e-02     
     6    -209.43397982   8.27e-05   2.41e-03     
     7    -209.43398836   8.54e-06   1.11e-03     
     8    -209.43399223   3.88e-06   3.92e-04     
     9    -209.43399633   4.10e-06   2.44e-04     
    10    -209.43399671   3.78e-07   5.28e-05     
    11    -209.43399681   1.06e-07   1.90e-05     
    12    -209.43399683   1.81e-08   1.01e-05     
    13    -209.43399680   3.36e-08   2.25e-06     
 ------------------------------------------------------------------------------
          -209.43399680                           CCSD T converged.

End of double precision
 SCF energy                 = -208.86410606
 MP2 energy                 = -209.42553143
 CCSD correlation energy     =   -0.56989074
 CCSD total energy           = -209.43399680

 CCSD  T1^2 = 0.0111  T2^2 = 0.1735  Leading amplitudes:

 Amplitude    Orbitals with energies
  0.0256       9 (A) A                   ->    14 (A) A                   
              -0.7125                          0.0808                     
  0.0256       9 (A) B                   ->    14 (A) B                   
              -0.7125                          0.0808                     
  0.0214       11 (A) A                  ->    14 (A) A                   
              -0.5474                          0.0808                     
  0.0214       11 (A) B                  ->    14 (A) B                   
              -0.5474                          0.0808                     

 Amplitude    Orbitals with energies
 -0.0970       11 (A) A      11 (A) B    ->    14 (A) A      14 (A) B     
              -0.5474       -0.5474            0.0808        0.0808       
  0.0970       11 (A) A      11 (A) B    ->    14 (A) B      14 (A) A     
              -0.5474       -0.5474            0.0808        0.0808       
  0.0970       11 (A) B      11 (A) A    ->    14 (A) A      14 (A) B     
              -0.5474       -0.5474            0.0808        0.0808       
 -0.0970       11 (A) B      11 (A) A    ->    14 (A) B      14 (A) A     
              -0.5474       -0.5474            0.0808        0.0808       

 Computing CCSD intemediates for later calculations in double precision
 Finished.

Running a double precision version
           CCSD Lambda amplitudes will be solved using DIIS.
           Start     Size      MaxIter   EConv     LConv     
           3         7         100       1.00e-07  1.00e-05  
 ------------------------------------------------------------------------------
            Enorm      Ldiff       Comment
 ------------------------------------------------------------------------------
     1     4.53e-02   2.87e-02     
     2     1.48e-02   6.09e-03     
     3     6.29e-03   7.97e-04     
     4     3.34e-03   1.10e-03     Switched to DIIS steps.
     5     1.15e-03   6.63e-04     
     6     5.97e-04   1.71e-04     
     7     1.94e-04   5.35e-05     
     8     7.39e-05   1.69e-06     
     9     1.92e-05   6.59e-06     
    10     7.71e-06   1.12e-06     
    11     3.33e-06   2.32e-07     
    12     1.24e-06   3.17e-08     
    13     5.98e-07   2.21e-08     
    14     2.57e-07   8.78e-09     
    15     1.09e-07   6.50e-10     
    16     5.50e-08   3.00e-09     
 ------------------------------------------------------------------------------
                                   CCSD Lambda converged.

 Computing density matrices in double precision...
           Orbital response amplitudes will be solved using DIIS.
           Start     Size      MaxIter   EConv     LConv     
           3         7         100       1.00e-06  1.00e-06  
 ------------------------------------------------------------------------------
            Enorm      Ldiff       Comment
 ------------------------------------------------------------------------------
     1     7.82e-02   2.47e-03     
     2     6.62e-02   1.24e-02     
     3     7.60e-02   2.13e-02     
     4     1.13e-02   2.97e-02     Switched to DIIS steps.
     5     1.97e-03   1.66e-03     
     6     1.02e-03   6.09e-04     
     7     2.31e-04   4.77e-05     
     8     3.00e-05   2.67e-05     
     9     5.29e-06   3.12e-06     
    10     1.91e-06   6.64e-07     
    11     4.33e-07   1.78e-08     
 ------------------------------------------------------------------------------
                                   Orbital response converged.

 Computing density matrices... Done.
 CCSD calculation:   CPU 100.01 s  wall 20.64 s

 Transferring MO TPDM to AO TPDM
 Transferring g2_o1o1o1o1
 Transferring g2_o1o1o1v1
 Transferring g2_o1o1v1v1
 Transferring g2_o1v1o1v1
 Transferring g2_o1v1v1v1
 Transferring g2_v1v1v1v1
 Adding separable TPDM
 Computing TPDM gradient
 --------------------------------------------------------
 2e gradient
  Atom          X               Y               Z
 --------------------------------------------------------
    1         -2.103447       12.826013        0.000000  
    2          9.307136      -10.606773       -0.000000  
    3          3.334111        1.341310        0.000000  
    4        -10.537800       -3.560550       -0.000000  
 --------------------------------------------------------
 --------------------------------------------------------
 Final gradient
  Atom          X               Y               Z
 --------------------------------------------------------
    1         -2.103447       12.826013        0.000000  
    2          9.307136      -10.606773       -0.000000  
    3          3.334111        1.341310        0.000000  
    4        -10.537800       -3.560550       -0.000000  
 --------------------------------------------------------
 Analytic gradient from two-electron contribution:   CPU 31.59 s  wall 7.24 s

 Total ccman2 time:   CPU 141.21 s  wall 31.29 s


 --------------------------------------------------------------

                    Orbital Energies (a.u.)
 --------------------------------------------------------------

 Alpha MOs
 -- Occupied --
-26.326 -15.766 -15.676  -1.649  -1.405  -0.946  -0.776  -0.719
 -0.713  -0.622  -0.547  -0.492
 -- Virtual --
  0.040   0.081   0.139   0.153   0.164   0.185   0.209   0.232
  0.240   0.241   0.312   0.328   0.364   0.369   0.436   0.534
  0.603   0.694   0.869   0.918   0.938   0.994   1.008   1.096
  1.244   1.391   1.465   1.543   1.552   1.611   1.707   1.906
  2.090   2.177   2.212   2.266   2.520   2.647   2.669   2.857
  3.035   3.036   3.252   3.420   4.037   4.056   4.196   4.218
  4.288   4.293   4.421   4.494   4.734   5.196   5.586   6.909
  6.964   7.179  36.597  37.099  68.744
 --------------------------------------------------------------

          Ground-State Mulliken Net Atomic Charges

     Atom                 Charge (a.u.)
  ----------------------------------------
      1 N                    -0.065536
      2 N                    -0.100522
      3 H                     0.228582
      4 F                    -0.062524
  ----------------------------------------
  Sum of atomic charges =    -0.000000

 -----------------------------------------------------------------
                    Cartesian Multipole Moments
 -----------------------------------------------------------------
    Charge (ESU x 10^10)
                 0.0000
    Dipole Moment (Debye)
         X      -2.5350      Y      -0.8488      Z       0.0000
       Tot       2.6733
    Quadrupole Moments (Debye-Ang)
        XX     -13.6026     XY       1.3375     YY     -18.5805
        XZ       0.0000     YZ       0.0000     ZZ     -16.1345
    Octopole Moments (Debye-Ang^2)
       XXX      -4.8534    XXY      -2.1955    XYY       2.7989
       YYY       0.6814    XXZ       0.0000    XYZ       0.0000
       YYZ       0.0000    XZZ       1.5990    YZZ       0.0651
       ZZZ       0.0000
    Hexadecapole Moments (Debye-Ang^3)
      XXXX     -77.0434   XXXY       5.6682   XXYY     -21.1646
      XYYY       2.8202   YYYY     -32.3358   XXXZ      -0.0000
      XXYZ      -0.0000   XYYZ       0.0000   YYYZ       0.0000
      XXZZ     -18.0642   XYZZ       0.5762   YYZZ      -7.2548
      XZZZ      -0.0000   YZZZ       0.0000   ZZZZ     -13.2251
 -----------------------------------------------------------------
 DrvMan completing analytic gradient of the correlated energy
 Correlated dipole moment
            1
    1  -0.9973429
    2  -0.3339348
    3   0.0000000
 Energy read as -209.433996798
 Full Analytical Gradient: (in a.u., or Hartree/Bohr)
             1             2             3             4
    1   -0.00059774    0.00068135   -0.00001265   -0.00007097
    2    0.00108502   -0.00082782   -0.00003947   -0.00021773
    3    0.00000000   -0.00000000   -0.00000000   -0.00000000
 Gradient time:  CPU 1.45 s  wall 1.46 s
 ----------------------------------------------------------------
             Standard Nuclear Orientation (Angstroms)
    I     Atom           X                Y                Z
 ----------------------------------------------------------------
    1      N      -0.1362071923    -0.5065531938     0.0000000000
    2      N      -1.0111978563     0.3381479311    -0.0000000000
    3      H      -1.8819260959    -0.2080504063     0.0000000000
    4      F       1.1015290484     0.1533208050     0.0000000000
 ----------------------------------------------------------------
 Nuclear Repulsion Energy =    68.0881176480 hartrees
 There are       12 alpha and       12 beta electrons

                       Distance Matrix (Angstroms)
             N (  1)   N (  2)   H (  3)
   N (  2)  1.216194
   H (  3)  1.771056  1.027862
   F (  4)  1.402649  2.120796  3.005261

 Requested basis set is 6-311++G(d,p)
 There are 23 shells and 73 basis functions
 A cutoff of  1.0D-14 yielded    276 shell pairs
 There are      2806 function pairs (      3046 Cartesian)
 Smallest overlap matrix eigenvalue = 2.39E-04
 Guess MOs from SCF MO coefficient file

 -----------------------------------------------------------------------
  General SCF calculation program by
  Eric Jon Sundstrom, Paul Horn, Yuezhi Mao, Dmitri Zuev, Alec White,
  David Stuck, Shaama M.S., Shane Yost, Joonho Lee, David Small,
  Daniel Levine, Susi Lehtola, Hugh Burton, Evgeny Epifanovsky
 -----------------------------------------------------------------------
 Hartree-Fock
 using 6 threads for integral computing
 -------------------------------------------------------
 OpenMP Integral computing Module                
 Release: version 2.0, May 2017, Q-Chem Inc. Pleasanton 
 -------------------------------------------------------
 A restricted SCF calculation will be
 performed using DIIS
 SCF converges when DIIS error is below 1.0e-08
 ---------------------------------------
  Cycle       Energy         DIIS error
 ---------------------------------------
    1    -208.8638724811      7.09e-05  
    2    -208.8638756920      1.84e-05  
    3    -208.8638760116      7.88e-06  
    4    -208.8638760651      2.91e-06  
    5    -208.8638760738      1.23e-06  
    6    -208.8638760760      3.73e-07  
    7    -208.8638760763      8.17e-08  
    8    -208.8638760763      3.07e-08  
    9    -208.8638760763      1.36e-08  
   10    -208.8638760763      4.82e-09  Convergence criterion met
 ---------------------------------------
 SCF time:   CPU 1.77s  wall 1.00s 
 SCF   energy in the final basis set =     -208.8638760763
 Total energy in the final basis set =     -208.8638760763


 ------------------------------------------------------------------------------

   CCMAN2: suite of methods based on coupled cluster
           and equation of motion theories.

   Components:
   * libvmm-1.3-trunk
     by Evgeny Epifanovsky, Ilya Kaliman.
   * libtensor-2.5-trunk
     by Evgeny Epifanovsky, Michael Wormit, Dmitry Zuev, Sam Manzer, 
        Ilya Kaliman.
   * libcc-2.5-trunk
     by Evgeny Epifanovsky, Arik Landau, Tomasz Kus, Kirill Khistyaev, 
        Dmitry Zuev, Prashant Manohar, Xintian Feng, Anna Krylov, 
        Matthew Goldey, Alec White, Thomas Jagau, Kaushik Nanda, 
        Anastasia Gunina, Alexander Kunitsa, Joonho Lee.

   CCMAN original authors:
   Anna I. Krylov, C. David Sherrill, Steven R. Gwaltney,
   Edward F. C. Byrd (2000)
   Sergey V. Levchenko, Lyudmila V. Slipchenko, Tao Wang,
   Ana-Maria C. Cristian (2003)
   Piotr A. Pieniazek, C. Melania Oana, Evgeny Epifanovsky (2007)
   Prashant Manohar (2009)

 ------------------------------------------------------------------------------


 Allocating and initializing 63808MB of RAM...
 Calculation will run on 6 cores.


 Alpha MOs, Restricted
 -- Occupied --                  
-26.326 -15.766 -15.676  -1.648  -1.404  -0.946  -0.775  -0.718
  1 A     2 A     3 A     4 A     5 A     6 A     7 A     8 A                  
 -0.712  -0.622  -0.547  -0.493
  9 A    10 A    11 A    12 A                                                  
 -- Virtual --                   
  0.040   0.080   0.139   0.153   0.164   0.185   0.209   0.232
 13 A    14 A    15 A    16 A    17 A    18 A    19 A    20 A                  
  0.240   0.241   0.312   0.328   0.364   0.369   0.436   0.533
 21 A    22 A    23 A    24 A    25 A    26 A    27 A    28 A                  
  0.603   0.694   0.870   0.918   0.938   0.994   1.008   1.096
 29 A    30 A    31 A    32 A    33 A    34 A    35 A    36 A                  
  1.244   1.391   1.465   1.542   1.552   1.611   1.707   1.905
 37 A    38 A    39 A    40 A    41 A    42 A    43 A    44 A                  
  2.090   2.178   2.211   2.266   2.520   2.647   2.668   2.857
 45 A    46 A    47 A    48 A    49 A    50 A    51 A    52 A                  
  3.034   3.035   3.250   3.420   4.036   4.056   4.196   4.218
 53 A    54 A    55 A    56 A    57 A    58 A    59 A    60 A                  
  4.287   4.292   4.420   4.492   4.734   5.196   5.585   6.909
 61 A    62 A    63 A    64 A    65 A    66 A    67 A    68 A                  
  6.964   7.177  36.597  37.093  68.744
 69 A    70 A    71 A    72 A    73 A                                          

 Beta MOs, Restricted
 -- Occupied --                  
-26.326 -15.766 -15.676  -1.648  -1.404  -0.946  -0.775  -0.718
  1 A     2 A     3 A     4 A     5 A     6 A     7 A     8 A                  
 -0.712  -0.622  -0.547  -0.493
  9 A    10 A    11 A    12 A                                                  
 -- Virtual --                   
  0.040   0.080   0.139   0.153   0.164   0.185   0.209   0.232
 13 A    14 A    15 A    16 A    17 A    18 A    19 A    20 A                  
  0.240   0.241   0.312   0.328   0.364   0.369   0.436   0.533
 21 A    22 A    23 A    24 A    25 A    26 A    27 A    28 A                  
  0.603   0.694   0.870   0.918   0.938   0.994   1.008   1.096
 29 A    30 A    31 A    32 A    33 A    34 A    35 A    36 A                  
  1.244   1.391   1.465   1.542   1.552   1.611   1.707   1.905
 37 A    38 A    39 A    40 A    41 A    42 A    43 A    44 A                  
  2.090   2.178   2.211   2.266   2.520   2.647   2.668   2.857
 45 A    46 A    47 A    48 A    49 A    50 A    51 A    52 A                  
  3.034   3.035   3.250   3.420   4.036   4.056   4.196   4.218
 53 A    54 A    55 A    56 A    57 A    58 A    59 A    60 A                  
  4.287   4.292   4.420   4.492   4.734   5.196   5.585   6.909
 61 A    62 A    63 A    64 A    65 A    66 A    67 A    68 A                  
  6.964   7.177  36.597  37.093  68.744
 69 A    70 A    71 A    72 A    73 A                                          

 Occupation and symmetry of molecular orbitals

 Point group: C1 (1 irreducible representation).

                           A     All 
 -------------------------------------
 All molecular orbitals:
  - Alpha                  73    73  
  - Beta                   73    73  
 -------------------------------------
 Alpha orbitals:
  - Frozen occupied        3     3   
  - Active occupied        9     9   
  - Active virtual         61    61  
  - Frozen virtual         0     0   
 -------------------------------------
 Beta orbitals:
  - Frozen occupied        3     3   
  - Active occupied        9     9   
  - Active virtual         61    61  
  - Frozen virtual         0     0   
 -------------------------------------

 Import integrals:   CPU 0.00 s  wall 0.00 s

 Import integrals:   CPU 5.26 s  wall 1.71 s

 MP2 amplitudes:   CPU 0.04 s  wall 0.05 s

Running a double precision version
           CCSD T amplitudes will be solved using DIIS.

           Start     Size      MaxIter   EConv     TConv     
           3         7         100       1.00e-07  1.00e-05  
 ------------------------------------------------------------------------------
           Energy (a.u.)   Ediff      Tdiff       Comment
 ------------------------------------------------------------------------------
          -209.42556641                           
     1    -209.41126508   1.43e-02   6.40e-01     
     2    -209.43199963   2.07e-02   8.59e-02     
     3    -209.43075839   1.24e-03   3.82e-02     
     4    -209.43301621   2.26e-03   1.44e-02     Switched to DIIS steps.
     5    -209.43389622   8.80e-04   1.06e-02     
     6    -209.43397955   8.33e-05   2.43e-03     
     7    -209.43398810   8.55e-06   1.11e-03     
     8    -209.43399197   3.87e-06   3.93e-04     
     9    -209.43399609   4.12e-06   2.46e-04     
    10    -209.43399647   3.81e-07   5.31e-05     
    11    -209.43399658   1.06e-07   1.91e-05     
    12    -209.43399660   1.92e-08   1.02e-05     
    13    -209.43399656   3.37e-08   2.27e-06     
 ------------------------------------------------------------------------------
          -209.43399656                           CCSD T converged.

End of double precision
 SCF energy                 = -208.86387608
 MP2 energy                 = -209.42556641
 CCSD correlation energy     =   -0.57012049
 CCSD total energy           = -209.43399656

 CCSD  T1^2 = 0.0111  T2^2 = 0.1737  Leading amplitudes:

 Amplitude    Orbitals with energies
  0.0256       9 (A) A                   ->    14 (A) A                   
              -0.7122                          0.0803                     
  0.0256       9 (A) B                   ->    14 (A) B                   
              -0.7122                          0.0803                     
  0.0215       11 (A) A                  ->    14 (A) A                   
              -0.5471                          0.0803                     
  0.0215       11 (A) B                  ->    14 (A) B                   
              -0.5471                          0.0803                     

 Amplitude    Orbitals with energies
 -0.0976       11 (A) A      11 (A) B    ->    14 (A) A      14 (A) B     
              -0.5471       -0.5471            0.0803        0.0803       
  0.0976       11 (A) A      11 (A) B    ->    14 (A) B      14 (A) A     
              -0.5471       -0.5471            0.0803        0.0803       
  0.0976       11 (A) B      11 (A) A    ->    14 (A) A      14 (A) B     
              -0.5471       -0.5471            0.0803        0.0803       
 -0.0976       11 (A) B      11 (A) A    ->    14 (A) B      14 (A) A     
              -0.5471       -0.5471            0.0803        0.0803       

 Computing CCSD intemediates for later calculations in double precision
 Finished.

Running a double precision version
           CCSD Lambda amplitudes will be solved using DIIS.
           Start     Size      MaxIter   EConv     LConv     
           3         7         100       1.00e-07  1.00e-05  
 ------------------------------------------------------------------------------
            Enorm      Ldiff       Comment
 ------------------------------------------------------------------------------
     1     4.54e-02   2.88e-02     
     2     1.49e-02   6.11e-03     
     3     6.32e-03   7.99e-04     
     4     3.35e-03   1.10e-03     Switched to DIIS steps.
     5     1.16e-03   6.66e-04     
     6     6.00e-04   1.72e-04     
     7     1.96e-04   5.40e-05     
     8     7.46e-05   1.70e-06     
     9     1.93e-05   6.68e-06     
    10     7.75e-06   1.14e-06     
    11     3.35e-06   2.38e-07     
    12     1.24e-06   3.43e-08     
    13     5.98e-07   2.11e-08     
    14     2.57e-07   9.23e-09     
    15     1.10e-07   7.38e-10     
    16     5.52e-08   2.98e-09     
 ------------------------------------------------------------------------------
                                   CCSD Lambda converged.

 Computing density matrices in double precision...
           Orbital response amplitudes will be solved using DIIS.
           Start     Size      MaxIter   EConv     LConv     
           3         7         100       1.00e-06  1.00e-06  
 ------------------------------------------------------------------------------
            Enorm      Ldiff       Comment
 ------------------------------------------------------------------------------
     1     7.84e-02   2.55e-03     
     2     6.64e-02   1.24e-02     
     3     7.64e-02   2.15e-02     
     4     1.14e-02   2.99e-02     Switched to DIIS steps.
     5     1.99e-03   1.72e-03     
     6     1.02e-03   6.15e-04     
     7     2.33e-04   4.63e-05     
     8     3.04e-05   2.65e-05     
     9     5.37e-06   3.15e-06     
    10     1.95e-06   6.69e-07     
    11     4.44e-07   1.85e-08     
 ------------------------------------------------------------------------------
                                   Orbital response converged.

 Computing density matrices... Done.
 CCSD calculation:   CPU 101.19 s  wall 20.93 s

 Transferring MO TPDM to AO TPDM
 Transferring g2_o1o1o1o1
 Transferring g2_o1o1o1v1
 Transferring g2_o1o1v1v1
 Transferring g2_o1v1o1v1
 Transferring g2_o1v1v1v1
 Transferring g2_v1v1v1v1
 Adding separable TPDM
 Computing TPDM gradient
 --------------------------------------------------------
 2e gradient
  Atom          X               Y               Z
 --------------------------------------------------------
    1         -2.090589       12.835492        0.000000  
    2          9.281929      -10.606025       -0.000000  
    3          3.332041        1.340255       -0.000000  
    4        -10.523380       -3.569722        0.000000  
 --------------------------------------------------------
 --------------------------------------------------------
 Final gradient
  Atom          X               Y               Z
 --------------------------------------------------------
    1         -2.090589       12.835492        0.000000  
    2          9.281929      -10.606025       -0.000000  
    3          3.332041        1.340255       -0.000000  
    4        -10.523380       -3.569722        0.000000  
 --------------------------------------------------------
 Analytic gradient from two-electron contribution:   CPU 31.37 s  wall 8.03 s

 Total ccman2 time:   CPU 141.80 s  wall 32.27 s


 --------------------------------------------------------------

                    Orbital Energies (a.u.)
 --------------------------------------------------------------

 Alpha MOs
 -- Occupied --
-26.326 -15.766 -15.676  -1.648  -1.404  -0.946  -0.775  -0.718
 -0.712  -0.622  -0.547  -0.493
 -- Virtual --
  0.040   0.080   0.139   0.153   0.164   0.185   0.209   0.232
  0.240   0.241   0.312   0.328   0.364   0.369   0.436   0.533
  0.603   0.694   0.870   0.918   0.938   0.994   1.008   1.096
  1.244   1.391   1.465   1.542   1.552   1.611   1.707   1.905
  2.090   2.178   2.211   2.266   2.520   2.647   2.668   2.857
  3.034   3.035   3.250   3.420   4.036   4.056   4.196   4.218
  4.287   4.292   4.420   4.492   4.734   5.196   5.585   6.909
  6.964   7.177  36.597  37.093  68.744
 --------------------------------------------------------------

          Ground-State Mulliken Net Atomic Charges

     Atom                 Charge (a.u.)
  ----------------------------------------
      1 N                    -0.064458
      2 N                    -0.100687
      3 H                     0.228218
      4 F                    -0.063073
  ----------------------------------------
  Sum of atomic charges =    -0.000000

 -----------------------------------------------------------------
                    Cartesian Multipole Moments
 -----------------------------------------------------------------
    Charge (ESU x 10^10)
                -0.0000
    Dipole Moment (Debye)
         X      -2.5365      Y      -0.8509      Z      -0.0000
       Tot       2.6754
    Quadrupole Moments (Debye-Ang)
        XX     -13.6078     XY       1.3353     YY     -18.5784
        XZ       0.0000     YZ       0.0000     ZZ     -16.1376
    Octopole Moments (Debye-Ang^2)
       XXX      -4.8486    XXY      -2.1787    XYY       2.7979
       YYY       0.7172    XXZ       0.0000    XYZ      -0.0000
       YYZ      -0.0000    XZZ       1.5994    YZZ       0.0756
       ZZZ       0.0000
    Hexadecapole Moments (Debye-Ang^3)
      XXXX     -77.0800   XXXY       5.6578   XXYY     -21.1709
      XYYY       2.8113   YYYY     -32.3965   XXXZ       0.0000
      XXYZ       0.0000   XYYZ       0.0000   YYYZ       0.0000
      XXZZ     -18.0680   XYZZ       0.5735   YYZZ      -7.2646
      XZZZ       0.0000   YZZZ       0.0000   ZZZZ     -13.2281
 -----------------------------------------------------------------
 DrvMan completing analytic gradient of the correlated energy
 Correlated dipole moment
            1
    1  -0.9979240
    2  -0.3347804
    3  -0.0000000
 Energy read as -209.433996564
 Full Analytical Gradient: (in a.u., or Hartree/Bohr)
             1             2             3             4
    1    0.00027343   -0.00056350    0.00009102    0.00019905
    2   -0.00121021    0.00092709   -0.00004802    0.00033114
    3   -0.00000000   -0.00000000    0.00000000    0.00000000
 Gradient time:  CPU 1.49 s  wall 1.46 s
 ----------------------------------------------------------------
             Standard Nuclear Orientation (Angstroms)
    I     Atom           X                Y                Z
 ----------------------------------------------------------------
    1      N      -0.1362071923    -0.5055531938     0.0010000000
    2      N      -1.0111978563     0.3381479311    -0.0000000000
    3      H      -1.8819260959    -0.2080504063     0.0000000000
    4      F       1.1015290484     0.1533208050     0.0000000000
 ----------------------------------------------------------------
 Nuclear Repulsion Energy =    68.1084513869 hartrees
 There are       12 alpha and       12 beta electrons

                       Distance Matrix (Angstroms)
             N (  1)   N (  2)   H (  3)
   N (  2)  1.215500
   H (  3)  1.770888  1.027862
   F (  4)  1.402179  2.120796  3.005261

 Requested basis set is 6-311++G(d,p)
 There are 23 shells and 73 basis functions
 A cutoff of  1.0D-14 yielded    276 shell pairs
 There are      2806 function pairs (      3046 Cartesian)
 Smallest overlap matrix eigenvalue = 2.38E-04
 Guess MOs from SCF MO coefficient file

 -----------------------------------------------------------------------
  General SCF calculation program by
  Eric Jon Sundstrom, Paul Horn, Yuezhi Mao, Dmitri Zuev, Alec White,
  David Stuck, Shaama M.S., Shane Yost, Joonho Lee, David Small,
  Daniel Levine, Susi Lehtola, Hugh Burton, Evgeny Epifanovsky
 -----------------------------------------------------------------------
 Hartree-Fock
 using 6 threads for integral computing
 -------------------------------------------------------
 OpenMP Integral computing Module                
 Release: version 2.0, May 2017, Q-Chem Inc. Pleasanton 
 -------------------------------------------------------
 A restricted SCF calculation will be
 performed using DIIS
 SCF converges when DIIS error is below 1.0e-08
 ---------------------------------------
  Cycle       Energy         DIIS error
 ---------------------------------------
    1    -208.8639902496      4.54e-05  
    2    -208.8639918523      1.27e-05  
    3    -208.8639920739      5.56e-06  
    4    -208.8639921176      2.61e-06  
    5    -208.8639921325      1.43e-06  
    6    -208.8639921385      6.24e-07  
    7    -208.8639921401      1.83e-07  
    8    -208.8639921402      6.47e-08  
    9    -208.8639921402      3.10e-08  
   10    -208.8639921402      9.85e-09  Convergence criterion met
 ---------------------------------------
 SCF time:   CPU 1.81s  wall 1.00s 
 SCF   energy in the final basis set =     -208.8639921402
 Total energy in the final basis set =     -208.8639921402


 ------------------------------------------------------------------------------

   CCMAN2: suite of methods based on coupled cluster
           and equation of motion theories.

   Components:
   * libvmm-1.3-trunk
     by Evgeny Epifanovsky, Ilya Kaliman.
   * libtensor-2.5-trunk
     by Evgeny Epifanovsky, Michael Wormit, Dmitry Zuev, Sam Manzer, 
        Ilya Kaliman.
   * libcc-2.5-trunk
     by Evgeny Epifanovsky, Arik Landau, Tomasz Kus, Kirill Khistyaev, 
        Dmitry Zuev, Prashant Manohar, Xintian Feng, Anna Krylov, 
        Matthew Goldey, Alec White, Thomas Jagau, Kaushik Nanda, 
        Anastasia Gunina, Alexander Kunitsa, Joonho Lee.

   CCMAN original authors:
   Anna I. Krylov, C. David Sherrill, Steven R. Gwaltney,
   Edward F. C. Byrd (2000)
   Sergey V. Levchenko, Lyudmila V. Slipchenko, Tao Wang,
   Ana-Maria C. Cristian (2003)
   Piotr A. Pieniazek, C. Melania Oana, Evgeny Epifanovsky (2007)
   Prashant Manohar (2009)

 ------------------------------------------------------------------------------


 Allocating and initializing 63808MB of RAM...
 Calculation will run on 6 cores.


 Alpha MOs, Restricted
 -- Occupied --                  
-26.326 -15.766 -15.676  -1.649  -1.404  -0.946  -0.775  -0.719
  1 A     2 A     3 A     4 A     5 A     6 A     7 A     8 A                  
 -0.712  -0.622  -0.547  -0.492
  9 A    10 A    11 A    12 A                                                  
 -- Virtual --                   
  0.040   0.081   0.139   0.153   0.164   0.185   0.209   0.232
 13 A    14 A    15 A    16 A    17 A    18 A    19 A    20 A                  
  0.240   0.241   0.312   0.328   0.364   0.369   0.436   0.534
 21 A    22 A    23 A    24 A    25 A    26 A    27 A    28 A                  
  0.603   0.694   0.869   0.918   0.938   0.994   1.008   1.096
 29 A    30 A    31 A    32 A    33 A    34 A    35 A    36 A                  
  1.244   1.391   1.465   1.543   1.552   1.611   1.707   1.905
 37 A    38 A    39 A    40 A    41 A    42 A    43 A    44 A                  
  2.090   2.178   2.212   2.266   2.520   2.647   2.668   2.857
 45 A    46 A    47 A    48 A    49 A    50 A    51 A    52 A                  
  3.035   3.035   3.251   3.420   4.036   4.056   4.196   4.218
 53 A    54 A    55 A    56 A    57 A    58 A    59 A    60 A                  
  4.288   4.293   4.420   4.493   4.734   5.196   5.585   6.909
 61 A    62 A    63 A    64 A    65 A    66 A    67 A    68 A                  
  6.964   7.178  36.597  37.096  68.744
 69 A    70 A    71 A    72 A    73 A                                          

 Beta MOs, Restricted
 -- Occupied --                  
-26.326 -15.766 -15.676  -1.649  -1.404  -0.946  -0.775  -0.719
  1 A     2 A     3 A     4 A     5 A     6 A     7 A     8 A                  
 -0.712  -0.622  -0.547  -0.492
  9 A    10 A    11 A    12 A                                                  
 -- Virtual --                   
  0.040   0.081   0.139   0.153   0.164   0.185   0.209   0.232
 13 A    14 A    15 A    16 A    17 A    18 A    19 A    20 A                  
  0.240   0.241   0.312   0.328   0.364   0.369   0.436   0.534
 21 A    22 A    23 A    24 A    25 A    26 A    27 A    28 A                  
  0.603   0.694   0.869   0.918   0.938   0.994   1.008   1.096
 29 A    30 A    31 A    32 A    33 A    34 A    35 A    36 A                  
  1.244   1.391   1.465   1.543   1.552   1.611   1.707   1.905
 37 A    38 A    39 A    40 A    41 A    42 A    43 A    44 A                  
  2.090   2.178   2.212   2.266   2.520   2.647   2.668   2.857
 45 A    46 A    47 A    48 A    49 A    50 A    51 A    52 A                  
  3.035   3.035   3.251   3.420   4.036   4.056   4.196   4.218
 53 A    54 A    55 A    56 A    57 A    58 A    59 A    60 A                  
  4.288   4.293   4.420   4.493   4.734   5.196   5.585   6.909
 61 A    62 A    63 A    64 A    65 A    66 A    67 A    68 A                  
  6.964   7.178  36.597  37.096  68.744
 69 A    70 A    71 A    72 A    73 A                                          

 Occupation and symmetry of molecular orbitals

 Point group: C1 (1 irreducible representation).

                           A     All 
 -------------------------------------
 All molecular orbitals:
  - Alpha                  73    73  
  - Beta                   73    73  
 -------------------------------------
 Alpha orbitals:
  - Frozen occupied        3     3   
  - Active occupied        9     9   
  - Active virtual         61    61  
  - Frozen virtual         0     0   
 -------------------------------------
 Beta orbitals:
  - Frozen occupied        3     3   
  - Active occupied        9     9   
  - Active virtual         61    61  
  - Frozen virtual         0     0   
 -------------------------------------

 Import integrals:   CPU 0.00 s  wall 0.00 s

 Import integrals:   CPU 4.62 s  wall 1.81 s

 MP2 amplitudes:   CPU 0.05 s  wall 0.05 s

Running a double precision version
           CCSD T amplitudes will be solved using DIIS.

           Start     Size      MaxIter   EConv     TConv     
           3         7         100       1.00e-07  1.00e-05  
 ------------------------------------------------------------------------------
           Energy (a.u.)   Ediff      Tdiff       Comment
 ------------------------------------------------------------------------------
          -209.42554993                           
     1    -209.41129610   1.43e-02   6.40e-01     
     2    -209.43200014   2.07e-02   8.58e-02     
     3    -209.43076591   1.23e-03   3.82e-02     
     4    -209.43301927   2.25e-03   1.44e-02     Switched to DIIS steps.
     5    -209.43389770   8.78e-04   1.06e-02     
     6    -209.43398073   8.30e-05   2.42e-03     
     7    -209.43398927   8.54e-06   1.11e-03     
     8    -209.43399315   3.87e-06   3.92e-04     
     9    -209.43399726   4.11e-06   2.45e-04     
    10    -209.43399764   3.79e-07   5.29e-05     
    11    -209.43399774   1.06e-07   1.91e-05     
    12    -209.43399776   1.87e-08   1.02e-05     
    13    -209.43399773   3.37e-08   2.26e-06     
 ------------------------------------------------------------------------------
          -209.43399773                           CCSD T converged.

End of double precision
 SCF energy                 = -208.86399214
 MP2 energy                 = -209.42554993
 CCSD correlation energy     =   -0.57000559
 CCSD total energy           = -209.43399773

 CCSD  T1^2 = 0.0111  T2^2 = 0.1736  Leading amplitudes:

 Amplitude    Orbitals with energies
  0.0256       9 (A) A                   ->    14 (A) A                   
              -0.7123                          0.0805                     
  0.0256       9 (A) B                   ->    14 (A) B                   
              -0.7123                          0.0805                     
  0.0214       11 (A) A                  ->    14 (A) A                   
              -0.5473                          0.0805                     
  0.0214       11 (A) B                  ->    14 (A) B                   
              -0.5473                          0.0805                     

 Amplitude    Orbitals with energies
 -0.0973       11 (A) A      11 (A) B    ->    14 (A) A      14 (A) B     
              -0.5473       -0.5473            0.0805        0.0805       
  0.0973       11 (A) A      11 (A) B    ->    14 (A) B      14 (A) A     
              -0.5473       -0.5473            0.0805        0.0805       
  0.0973       11 (A) B      11 (A) A    ->    14 (A) A      14 (A) B     
              -0.5473       -0.5473            0.0805        0.0805       
 -0.0973       11 (A) B      11 (A) A    ->    14 (A) B      14 (A) A     
              -0.5473       -0.5473            0.0805        0.0805       

 Computing CCSD intemediates for later calculations in double precision
 Finished.

Running a double precision version
           CCSD Lambda amplitudes will be solved using DIIS.
           Start     Size      MaxIter   EConv     LConv     
           3         7         100       1.00e-07  1.00e-05  
 ------------------------------------------------------------------------------
            Enorm      Ldiff       Comment
 ------------------------------------------------------------------------------
     1     4.53e-02   2.87e-02     
     2     1.49e-02   6.10e-03     
     3     6.31e-03   7.98e-04     
     4     3.34e-03   1.10e-03     Switched to DIIS steps.
     5     1.16e-03   6.64e-04     
     6     5.99e-04   1.71e-04     
     7     1.95e-04   5.38e-05     
     8     7.43e-05   1.70e-06     
     9     1.93e-05   6.64e-06     
    10     7.73e-06   1.13e-06     
    11     3.34e-06   2.35e-07     
    12     1.24e-06   3.30e-08     
    13     5.98e-07   2.16e-08     
    14     2.57e-07   9.00e-09     
    15     1.10e-07   6.91e-10     
    16     5.53e-08   2.99e-09     
 ------------------------------------------------------------------------------
                                   CCSD Lambda converged.

 Computing density matrices in double precision...
           Orbital response amplitudes will be solved using DIIS.
           Start     Size      MaxIter   EConv     LConv     
           3         7         100       1.00e-06  1.00e-06  
 ------------------------------------------------------------------------------
            Enorm      Ldiff       Comment
 ------------------------------------------------------------------------------
     1     7.83e-02   2.51e-03     
     2     6.63e-02   1.24e-02     
     3     7.62e-02   2.14e-02     
     4     1.13e-02   2.98e-02     Switched to DIIS steps.
     5     1.98e-03   1.69e-03     
     6     1.02e-03   6.12e-04     
     7     2.32e-04   4.70e-05     
     8     3.02e-05   2.66e-05     
     9     5.33e-06   3.14e-06     
    10     1.93e-06   6.67e-07     
    11     4.38e-07   1.82e-08     
 ------------------------------------------------------------------------------
                                   Orbital response converged.

 Computing density matrices... Done.
 CCSD calculation:   CPU 98.81 s  wall 20.22 s

 Transferring MO TPDM to AO TPDM
 Transferring g2_o1o1o1o1
 Transferring g2_o1o1o1v1
 Transferring g2_o1o1v1v1
 Transferring g2_o1v1o1v1
 Transferring g2_o1v1v1v1
 Transferring g2_v1v1v1v1
 Adding separable TPDM
 Computing TPDM gradient
 --------------------------------------------------------
 2e gradient
  Atom          X               Y               Z
 --------------------------------------------------------
    1         -2.097015       12.830770       -0.017561  
    2          9.294524      -10.606409        0.009875  
    3          3.333077        1.340783        0.001264  
    4        -10.530586       -3.565144        0.006421  
 --------------------------------------------------------
 --------------------------------------------------------
 Final gradient
  Atom          X               Y               Z
 --------------------------------------------------------
    1         -2.097015       12.830770       -0.017561  
    2          9.294524      -10.606409        0.009875  
    3          3.333077        1.340783        0.001264  
    4        -10.530586       -3.565144        0.006421  
 --------------------------------------------------------
 Analytic gradient from two-electron contribution:   CPU 32.66 s  wall 7.86 s

 Total ccman2 time:   CPU 140.99 s  wall 31.64 s


 --------------------------------------------------------------

                    Orbital Energies (a.u.)
 --------------------------------------------------------------

 Alpha MOs
 -- Occupied --
-26.326 -15.766 -15.676  -1.649  -1.404  -0.946  -0.775  -0.719
 -0.712  -0.622  -0.547  -0.492
 -- Virtual --
  0.040   0.081   0.139   0.153   0.164   0.185   0.209   0.232
  0.240   0.241   0.312   0.328   0.364   0.369   0.436   0.534
  0.603   0.694   0.869   0.918   0.938   0.994   1.008   1.096
  1.244   1.391   1.465   1.543   1.552   1.611   1.707   1.905
  2.090   2.178   2.212   2.266   2.520   2.647   2.668   2.857
  3.035   3.035   3.251   3.420   4.036   4.056   4.196   4.218
  4.288   4.293   4.420   4.493   4.734   5.196   5.585   6.909
  6.964   7.178  36.597  37.096  68.744
 --------------------------------------------------------------

          Ground-State Mulliken Net Atomic Charges

     Atom                 Charge (a.u.)
  ----------------------------------------
      1 N                    -0.064995
      2 N                    -0.100605
      3 H                     0.228400
      4 F                    -0.062799
  ----------------------------------------
  Sum of atomic charges =    -0.000000

 -----------------------------------------------------------------
                    Cartesian Multipole Moments
 -----------------------------------------------------------------
    Charge (ESU x 10^10)
                -0.0000
    Dipole Moment (Debye)
         X      -2.5357      Y      -0.8499      Z       0.0005
       Tot       2.6744
    Quadrupole Moments (Debye-Ang)
        XX     -13.6052     XY       1.3364     YY     -18.5795
        XZ      -0.0005     YZ       0.0028     ZZ     -16.1361
    Octopole Moments (Debye-Ang^2)
       XXX      -4.8510    XXY      -2.1871    XYY       2.7984
       YYY       0.6993    XXZ      -0.0053    XYZ      -0.0014
       YYZ      -0.0066    XZZ       1.5992    YZZ       0.0704
       ZZZ      -0.0153
    Hexadecapole Moments (Debye-Ang^3)
      XXXX     -77.0617   XXXY       5.6630   XXYY     -21.1678
      XYYY       2.8157   YYYY     -32.3661   XXXZ       0.0007
      XXYZ       0.0037   XYYZ      -0.0001   YYYZ       0.0131
      XXZZ     -18.0661   XYZZ       0.5749   YYZZ      -7.2597
      XZZZ       0.0020   YZZZ       0.0105   ZZZZ     -13.2266
 -----------------------------------------------------------------
 DrvMan completing analytic gradient of the correlated energy
 Correlated dipole moment
            1
    1  -0.9976338
    2  -0.3343581
    3   0.0001906
 Energy read as -209.433997729
 Full Analytical Gradient: (in a.u., or Hartree/Bohr)
             1             2             3             4
    1   -0.00016034    0.00005660    0.00003922    0.00006452
    2   -0.00006491    0.00005158   -0.00004374    0.00005707
    3    0.00004055    0.00004669   -0.00004982   -0.00003742
 Gradient time:  CPU 1.40 s  wall 1.41 s
 ----------------------------------------------------------------
             Standard Nuclear Orientation (Angstroms)
    I     Atom           X                Y                Z
 ----------------------------------------------------------------
    1      N      -0.1362071923    -0.5055531938     0.0000000000
    2      N      -1.0101978563     0.3381479311    -0.0000000000
    3      H      -1.8819260959    -0.2080504063     0.0000000000
    4      F       1.1015290484     0.1533208050     0.0000000000
 ----------------------------------------------------------------
 Nuclear Repulsion Energy =    68.1255220608 hartrees
 There are       12 alpha and       12 beta electrons

                       Distance Matrix (Angstroms)
             N (  1)   N (  2)   H (  3)
   N (  2)  1.214780
   H (  3)  1.770887  1.028709
   F (  4)  1.402179  2.119800  3.005261

 Requested basis set is 6-311++G(d,p)
 There are 23 shells and 73 basis functions
 A cutoff of  1.0D-14 yielded    276 shell pairs
 There are      2806 function pairs (      3046 Cartesian)
 Smallest overlap matrix eigenvalue = 2.37E-04
 Guess MOs from SCF MO coefficient file

 -----------------------------------------------------------------------
  General SCF calculation program by
  Eric Jon Sundstrom, Paul Horn, Yuezhi Mao, Dmitri Zuev, Alec White,
  David Stuck, Shaama M.S., Shane Yost, Joonho Lee, David Small,
  Daniel Levine, Susi Lehtola, Hugh Burton, Evgeny Epifanovsky
 -----------------------------------------------------------------------
 Hartree-Fock
 using 6 threads for integral computing
 -------------------------------------------------------
 OpenMP Integral computing Module                
 Release: version 2.0, May 2017, Q-Chem Inc. Pleasanton 
 -------------------------------------------------------
 A restricted SCF calculation will be
 performed using DIIS
 SCF converges when DIIS error is below 1.0e-08
 ---------------------------------------
  Cycle       Energy         DIIS error
 ---------------------------------------
    1    -208.8640527035      4.53e-05  
    2    -208.8640542331      1.30e-05  
    3    -208.8640544315      7.32e-06  
    4    -208.8640544800      2.81e-06  
    5    -208.8640544976      1.40e-06  
    6    -208.8640545043      6.44e-07  
    7    -208.8640545060      2.30e-07  
    8    -208.8640545061      1.15e-07  
    9    -208.8640545062      3.63e-08  
   10    -208.8640545062      8.13e-09  Convergence criterion met
 ---------------------------------------
 SCF time:   CPU 1.83s  wall 0.00s 
 SCF   energy in the final basis set =     -208.8640545062
 Total energy in the final basis set =     -208.8640545062


 ------------------------------------------------------------------------------

   CCMAN2: suite of methods based on coupled cluster
           and equation of motion theories.

   Components:
   * libvmm-1.3-trunk
     by Evgeny Epifanovsky, Ilya Kaliman.
   * libtensor-2.5-trunk
     by Evgeny Epifanovsky, Michael Wormit, Dmitry Zuev, Sam Manzer, 
        Ilya Kaliman.
   * libcc-2.5-trunk
     by Evgeny Epifanovsky, Arik Landau, Tomasz Kus, Kirill Khistyaev, 
        Dmitry Zuev, Prashant Manohar, Xintian Feng, Anna Krylov, 
        Matthew Goldey, Alec White, Thomas Jagau, Kaushik Nanda, 
        Anastasia Gunina, Alexander Kunitsa, Joonho Lee.

   CCMAN original authors:
   Anna I. Krylov, C. David Sherrill, Steven R. Gwaltney,
   Edward F. C. Byrd (2000)
   Sergey V. Levchenko, Lyudmila V. Slipchenko, Tao Wang,
   Ana-Maria C. Cristian (2003)
   Piotr A. Pieniazek, C. Melania Oana, Evgeny Epifanovsky (2007)
   Prashant Manohar (2009)

 ------------------------------------------------------------------------------


 Allocating and initializing 63808MB of RAM...
 Calculation will run on 6 cores.


 Alpha MOs, Restricted
 -- Occupied --                  
-26.326 -15.766 -15.676  -1.649  -1.405  -0.946  -0.775  -0.719
  1 A     2 A     3 A     4 A     5 A     6 A     7 A     8 A                  
 -0.712  -0.622  -0.547  -0.492
  9 A    10 A    11 A    12 A                                                  
 -- Virtual --                   
  0.040   0.081   0.139   0.153   0.164   0.185   0.209   0.232
 13 A    14 A    15 A    16 A    17 A    18 A    19 A    20 A                  
  0.240   0.240   0.312   0.328   0.364   0.369   0.436   0.534
 21 A    22 A    23 A    24 A    25 A    26 A    27 A    28 A                  
  0.603   0.694   0.869   0.918   0.938   0.994   1.008   1.097
 29 A    30 A    31 A    32 A    33 A    34 A    35 A    36 A                  
  1.244   1.391   1.465   1.542   1.552   1.611   1.707   1.905
 37 A    38 A    39 A    40 A    41 A    42 A    43 A    44 A                  
  2.090   2.177   2.212   2.265   2.520   2.647   2.669   2.858
 45 A    46 A    47 A    48 A    49 A    50 A    51 A    52 A                  
  3.035   3.036   3.251   3.420   4.036   4.056   4.196   4.218
 53 A    54 A    55 A    56 A    57 A    58 A    59 A    60 A                  
  4.288   4.293   4.421   4.494   4.733   5.196   5.585   6.909
 61 A    62 A    63 A    64 A    65 A    66 A    67 A    68 A                  
  6.965   7.178  36.597  37.099  68.744
 69 A    70 A    71 A    72 A    73 A                                          

 Beta MOs, Restricted
 -- Occupied --                  
-26.326 -15.766 -15.676  -1.649  -1.405  -0.946  -0.775  -0.719
  1 A     2 A     3 A     4 A     5 A     6 A     7 A     8 A                  
 -0.712  -0.622  -0.547  -0.492
  9 A    10 A    11 A    12 A                                                  
 -- Virtual --                   
  0.040   0.081   0.139   0.153   0.164   0.185   0.209   0.232
 13 A    14 A    15 A    16 A    17 A    18 A    19 A    20 A                  
  0.240   0.240   0.312   0.328   0.364   0.369   0.436   0.534
 21 A    22 A    23 A    24 A    25 A    26 A    27 A    28 A                  
  0.603   0.694   0.869   0.918   0.938   0.994   1.008   1.097
 29 A    30 A    31 A    32 A    33 A    34 A    35 A    36 A                  
  1.244   1.391   1.465   1.542   1.552   1.611   1.707   1.905
 37 A    38 A    39 A    40 A    41 A    42 A    43 A    44 A                  
  2.090   2.177   2.212   2.265   2.520   2.647   2.669   2.858
 45 A    46 A    47 A    48 A    49 A    50 A    51 A    52 A                  
  3.035   3.036   3.251   3.420   4.036   4.056   4.196   4.218
 53 A    54 A    55 A    56 A    57 A    58 A    59 A    60 A                  
  4.288   4.293   4.421   4.494   4.733   5.196   5.585   6.909
 61 A    62 A    63 A    64 A    65 A    66 A    67 A    68 A                  
  6.965   7.178  36.597  37.099  68.744
 69 A    70 A    71 A    72 A    73 A                                          

 Occupation and symmetry of molecular orbitals

 Point group: C1 (1 irreducible representation).

                           A     All 
 -------------------------------------
 All molecular orbitals:
  - Alpha                  73    73  
  - Beta                   73    73  
 -------------------------------------
 Alpha orbitals:
  - Frozen occupied        3     3   
  - Active occupied        9     9   
  - Active virtual         61    61  
  - Frozen virtual         0     0   
 -------------------------------------
 Beta orbitals:
  - Frozen occupied        3     3   
  - Active occupied        9     9   
  - Active virtual         61    61  
  - Frozen virtual         0     0   
 -------------------------------------

 Import integrals:   CPU 0.00 s  wall 0.00 s

 Import integrals:   CPU 6.68 s  wall 2.23 s

 MP2 amplitudes:   CPU 0.02 s  wall 0.02 s

Running a double precision version
           CCSD T amplitudes will be solved using DIIS.

           Start     Size      MaxIter   EConv     TConv     
           3         7         100       1.00e-07  1.00e-05  
 ------------------------------------------------------------------------------
           Energy (a.u.)   Ediff      Tdiff       Comment
 ------------------------------------------------------------------------------
          -209.42553476                           
     1    -209.41131237   1.42e-02   6.40e-01     
     2    -209.43199738   2.07e-02   8.58e-02     
     3    -209.43076849   1.23e-03   3.81e-02     
     4    -209.43301901   2.25e-03   1.44e-02     Switched to DIIS steps.
     5    -209.43389640   8.77e-04   1.05e-02     
     6    -209.43397924   8.28e-05   2.42e-03     
     7    -209.43398779   8.55e-06   1.11e-03     
     8    -209.43399166   3.87e-06   3.92e-04     
     9    -209.43399576   4.10e-06   2.45e-04     
    10    -209.43399614   3.77e-07   5.29e-05     
    11    -209.43399624   1.07e-07   1.91e-05     
    12    -209.43399626   1.77e-08   1.02e-05     
    13    -209.43399623   3.36e-08   2.26e-06     
 ------------------------------------------------------------------------------
          -209.43399623                           CCSD T converged.

End of double precision
 SCF energy                 = -208.86405451
 MP2 energy                 = -209.42553476
 CCSD correlation energy     =   -0.56994172
 CCSD total energy           = -209.43399623

 CCSD  T1^2 = 0.0111  T2^2 = 0.1735  Leading amplitudes:

 Amplitude    Orbitals with energies
 -0.0256       9 (A) A                   ->    14 (A) A                   
              -0.7124                          0.0807                     
 -0.0256       9 (A) B                   ->    14 (A) B                   
              -0.7124                          0.0807                     
 -0.0214       11 (A) A                  ->    14 (A) A                   
              -0.5475                          0.0807                     
 -0.0214       11 (A) B                  ->    14 (A) B                   
              -0.5475                          0.0807                     

 Amplitude    Orbitals with energies
 -0.0970       11 (A) A      11 (A) B    ->    14 (A) A      14 (A) B     
              -0.5475       -0.5475            0.0807        0.0807       
  0.0970       11 (A) A      11 (A) B    ->    14 (A) B      14 (A) A     
              -0.5475       -0.5475            0.0807        0.0807       
  0.0970       11 (A) B      11 (A) A    ->    14 (A) A      14 (A) B     
              -0.5475       -0.5475            0.0807        0.0807       
 -0.0970       11 (A) B      11 (A) A    ->    14 (A) B      14 (A) A     
              -0.5475       -0.5475            0.0807        0.0807       

 Computing CCSD intemediates for later calculations in double precision
 Finished.

Running a double precision version
           CCSD Lambda amplitudes will be solved using DIIS.
           Start     Size      MaxIter   EConv     LConv     
           3         7         100       1.00e-07  1.00e-05  
 ------------------------------------------------------------------------------
            Enorm      Ldiff       Comment
 ------------------------------------------------------------------------------
     1     4.53e-02   2.87e-02     
     2     1.48e-02   6.10e-03     
     3     6.30e-03   7.96e-04     
     4     3.34e-03   1.10e-03     Switched to DIIS steps.
     5     1.15e-03   6.64e-04     
     6     5.98e-04   1.71e-04     
     7     1.95e-04   5.36e-05     
     8     7.41e-05   1.68e-06     
     9     1.93e-05   6.61e-06     
    10     7.73e-06   1.12e-06     
    11     3.34e-06   2.33e-07     
    12     1.24e-06   3.27e-08     
    13     5.97e-07   2.18e-08     
    14     2.57e-07   8.91e-09     
    15     1.09e-07   7.05e-10     
    16     5.50e-08   2.98e-09     
 ------------------------------------------------------------------------------
                                   CCSD Lambda converged.

 Computing density matrices in double precision...
           Orbital response amplitudes will be solved using DIIS.
           Start     Size      MaxIter   EConv     LConv     
           3         7         100       1.00e-06  1.00e-06  
 ------------------------------------------------------------------------------
            Enorm      Ldiff       Comment
 ------------------------------------------------------------------------------
     1     7.82e-02   2.49e-03     
     2     6.62e-02   1.24e-02     
     3     7.60e-02   2.13e-02     
     4     1.13e-02   2.98e-02     Switched to DIIS steps.
     5     1.97e-03   1.66e-03     
     6     1.02e-03   6.10e-04     
     7     2.31e-04   4.77e-05     
     8     3.01e-05   2.68e-05     
     9     5.31e-06   3.14e-06     
    10     1.92e-06   6.66e-07     
    11     4.34e-07   1.76e-08     
 ------------------------------------------------------------------------------
                                   Orbital response converged.

 Computing density matrices... Done.
 CCSD calculation:   CPU 98.88 s  wall 20.25 s

 Transferring MO TPDM to AO TPDM
 Transferring g2_o1o1o1o1
 Transferring g2_o1o1o1v1
 Transferring g2_o1o1v1v1
 Transferring g2_o1v1o1v1
 Transferring g2_o1v1v1v1
 Transferring g2_v1v1v1v1
 Adding separable TPDM
 Computing TPDM gradient
 --------------------------------------------------------
 2e gradient
  Atom          X               Y               Z
 --------------------------------------------------------
    1         -2.097474       12.844746        0.000000  
    2          9.295643      -10.619037       -0.000000  
    3          3.332377        1.339890        0.000000  
    4        -10.530546       -3.565599       -0.000000  
 --------------------------------------------------------
 --------------------------------------------------------
 Final gradient
  Atom          X               Y               Z
 --------------------------------------------------------
    1         -2.097474       12.844746        0.000000  
    2          9.295643      -10.619037       -0.000000  
    3          3.332377        1.339890        0.000000  
    4        -10.530546       -3.565599       -0.000000  
 --------------------------------------------------------
 Analytic gradient from two-electron contribution:   CPU 33.92 s  wall 8.60 s

 Total ccman2 time:   CPU 143.25 s  wall 32.51 s


 --------------------------------------------------------------

                    Orbital Energies (a.u.)
 --------------------------------------------------------------

 Alpha MOs
 -- Occupied --
-26.326 -15.766 -15.676  -1.649  -1.405  -0.946  -0.775  -0.719
 -0.712  -0.622  -0.547  -0.492
 -- Virtual --
  0.040   0.081   0.139   0.153   0.164   0.185   0.209   0.232
  0.240   0.240   0.312   0.328   0.364   0.369   0.436   0.534
  0.603   0.694   0.869   0.918   0.938   0.994   1.008   1.097
  1.244   1.391   1.465   1.542   1.552   1.611   1.707   1.905
  2.090   2.177   2.212   2.265   2.520   2.647   2.669   2.858
  3.035   3.036   3.251   3.420   4.036   4.056   4.196   4.218
  4.288   4.293   4.421   4.494   4.733   5.196   5.585   6.909
  6.965   7.178  36.597  37.099  68.744
 --------------------------------------------------------------

          Ground-State Mulliken Net Atomic Charges

     Atom                 Charge (a.u.)
  ----------------------------------------
      1 N                    -0.065071
      2 N                    -0.100348
      3 H                     0.228371
      4 F                    -0.062952
  ----------------------------------------
  Sum of atomic charges =    -0.000000

 -----------------------------------------------------------------
                    Cartesian Multipole Moments
 -----------------------------------------------------------------
    Charge (ESU x 10^10)
                -0.0000
    Dipole Moment (Debye)
         X      -2.5383      Y      -0.8495      Z      -0.0000
       Tot       2.6766
    Quadrupole Moments (Debye-Ang)
        XX     -13.6056     XY       1.3346     YY     -18.5783
        XZ       0.0000     YZ       0.0000     ZZ     -16.1350
    Octopole Moments (Debye-Ang^2)
       XXX      -4.8709    XXY      -2.1844    XYY       2.7908
       YYY       0.7004    XXZ      -0.0000    XYZ      -0.0000
       YYZ       0.0000    XZZ       1.5931    YZZ       0.0705
       ZZZ       0.0000
    Hexadecapole Moments (Debye-Ang^3)
      XXXX     -77.0134   XXXY       5.6519   XXYY     -21.1550
      XYYY       2.8059   YYYY     -32.3632   XXXZ       0.0000
      XXYZ       0.0000   XYYZ      -0.0000   YYYZ       0.0000
      XXZZ     -18.0569   XYZZ       0.5721   YYZZ      -7.2587
      XZZZ      -0.0000   YZZZ       0.0000   ZZZZ     -13.2240
 -----------------------------------------------------------------
 DrvMan completing analytic gradient of the correlated energy
 Correlated dipole moment
            1
    1  -0.9986246
    2  -0.3342217
    3  -0.0000000
 Energy read as -209.433996228
 Full Analytical Gradient: (in a.u., or Hartree/Bohr)
             1             2             3             4
    1   -0.00090710    0.00157051   -0.00049598   -0.00016742
    2    0.00056018   -0.00022394   -0.00043158    0.00009534
    3   -0.00000001    0.00000001   -0.00000001    0.00000002
 Gradient time:  CPU 1.44 s  wall 1.46 s
 ----------------------------------------------------------------
             Standard Nuclear Orientation (Angstroms)
    I     Atom           X                Y                Z
 ----------------------------------------------------------------
    1      N      -0.1362071923    -0.5055531938     0.0000000000
    2      N      -1.0121978563     0.3381479311    -0.0000000000
    3      H      -1.8819260959    -0.2080504063     0.0000000000
    4      F       1.1015290484     0.1533208050     0.0000000000
 ----------------------------------------------------------------
 Nuclear Repulsion Energy =    68.0914267623 hartrees
 There are       12 alpha and       12 beta electrons

                       Distance Matrix (Angstroms)
             N (  1)   N (  2)   H (  3)
   N (  2)  1.216220
   H (  3)  1.770887  1.027015
   F (  4)  1.402179  2.121792  3.005261

 Requested basis set is 6-311++G(d,p)
 There are 23 shells and 73 basis functions
 A cutoff of  1.0D-14 yielded    276 shell pairs
 There are      2806 function pairs (      3046 Cartesian)
 Smallest overlap matrix eigenvalue = 2.39E-04
 Guess MOs from SCF MO coefficient file

 -----------------------------------------------------------------------
  General SCF calculation program by
  Eric Jon Sundstrom, Paul Horn, Yuezhi Mao, Dmitri Zuev, Alec White,
  David Stuck, Shaama M.S., Shane Yost, Joonho Lee, David Small,
  Daniel Levine, Susi Lehtola, Hugh Burton, Evgeny Epifanovsky
 -----------------------------------------------------------------------
 Hartree-Fock
 using 6 threads for integral computing
 -------------------------------------------------------
 OpenMP Integral computing Module                
 Release: version 2.0, May 2017, Q-Chem Inc. Pleasanton 
 -------------------------------------------------------
 A restricted SCF calculation will be
 performed using DIIS
 SCF converges when DIIS error is below 1.0e-08
 ---------------------------------------
  Cycle       Energy         DIIS error
 ---------------------------------------
    1    -208.8639237786      7.04e-05  
    2    -208.8639266866      1.94e-05  
    3    -208.8639269330      1.11e-05  
    4    -208.8639270031      2.63e-06  
    5    -208.8639270100      8.62e-07  
    6    -208.8639270110      2.87e-07  
    7    -208.8639270111      1.50e-07  
    8    -208.8639270112      4.73e-08  
    9    -208.8639270112      1.19e-08  
   10    -208.8639270112      3.62e-09  Convergence criterion met
 ---------------------------------------
 SCF time:   CPU 1.80s  wall 1.00s 
 SCF   energy in the final basis set =     -208.8639270112
 Total energy in the final basis set =     -208.8639270112


 ------------------------------------------------------------------------------

   CCMAN2: suite of methods based on coupled cluster
           and equation of motion theories.

   Components:
   * libvmm-1.3-trunk
     by Evgeny Epifanovsky, Ilya Kaliman.
   * libtensor-2.5-trunk
     by Evgeny Epifanovsky, Michael Wormit, Dmitry Zuev, Sam Manzer, 
        Ilya Kaliman.
   * libcc-2.5-trunk
     by Evgeny Epifanovsky, Arik Landau, Tomasz Kus, Kirill Khistyaev, 
        Dmitry Zuev, Prashant Manohar, Xintian Feng, Anna Krylov, 
        Matthew Goldey, Alec White, Thomas Jagau, Kaushik Nanda, 
        Anastasia Gunina, Alexander Kunitsa, Joonho Lee.

   CCMAN original authors:
   Anna I. Krylov, C. David Sherrill, Steven R. Gwaltney,
   Edward F. C. Byrd (2000)
   Sergey V. Levchenko, Lyudmila V. Slipchenko, Tao Wang,
   Ana-Maria C. Cristian (2003)
   Piotr A. Pieniazek, C. Melania Oana, Evgeny Epifanovsky (2007)
   Prashant Manohar (2009)

 ------------------------------------------------------------------------------


 Allocating and initializing 63808MB of RAM...
 Calculation will run on 6 cores.


 Alpha MOs, Restricted
 -- Occupied --                  
-26.327 -15.766 -15.676  -1.649  -1.404  -0.946  -0.775  -0.718
  1 A     2 A     3 A     4 A     5 A     6 A     7 A     8 A                  
 -0.712  -0.622  -0.547  -0.492
  9 A    10 A    11 A    12 A                                                  
 -- Virtual --                   
  0.040   0.080   0.139   0.153   0.164   0.185   0.209   0.232
 13 A    14 A    15 A    16 A    17 A    18 A    19 A    20 A                  
  0.240   0.241   0.312   0.328   0.364   0.369   0.436   0.533
 21 A    22 A    23 A    24 A    25 A    26 A    27 A    28 A                  
  0.603   0.694   0.870   0.918   0.938   0.994   1.008   1.096
 29 A    30 A    31 A    32 A    33 A    34 A    35 A    36 A                  
  1.244   1.391   1.465   1.543   1.552   1.611   1.707   1.905
 37 A    38 A    39 A    40 A    41 A    42 A    43 A    44 A                  
  2.091   2.178   2.211   2.266   2.520   2.648   2.668   2.857
 45 A    46 A    47 A    48 A    49 A    50 A    51 A    52 A                  
  3.034   3.034   3.251   3.420   4.036   4.055   4.196   4.218
 53 A    54 A    55 A    56 A    57 A    58 A    59 A    60 A                  
  4.288   4.293   4.420   4.492   4.734   5.196   5.586   6.909
 61 A    62 A    63 A    64 A    65 A    66 A    67 A    68 A                  
  6.964   7.177  36.598  37.094  68.744
 69 A    70 A    71 A    72 A    73 A                                          

 Beta MOs, Restricted
 -- Occupied --                  
-26.327 -15.766 -15.676  -1.649  -1.404  -0.946  -0.775  -0.718
  1 A     2 A     3 A     4 A     5 A     6 A     7 A     8 A                  
 -0.712  -0.622  -0.547  -0.492
  9 A    10 A    11 A    12 A                                                  
 -- Virtual --                   
  0.040   0.080   0.139   0.153   0.164   0.185   0.209   0.232
 13 A    14 A    15 A    16 A    17 A    18 A    19 A    20 A                  
  0.240   0.241   0.312   0.328   0.364   0.369   0.436   0.533
 21 A    22 A    23 A    24 A    25 A    26 A    27 A    28 A                  
  0.603   0.694   0.870   0.918   0.938   0.994   1.008   1.096
 29 A    30 A    31 A    32 A    33 A    34 A    35 A    36 A                  
  1.244   1.391   1.465   1.543   1.552   1.611   1.707   1.905
 37 A    38 A    39 A    40 A    41 A    42 A    43 A    44 A                  
  2.091   2.178   2.211   2.266   2.520   2.648   2.668   2.857
 45 A    46 A    47 A    48 A    49 A    50 A    51 A    52 A                  
  3.034   3.034   3.251   3.420   4.036   4.055   4.196   4.218
 53 A    54 A    55 A    56 A    57 A    58 A    59 A    60 A                  
  4.288   4.293   4.420   4.492   4.734   5.196   5.586   6.909
 61 A    62 A    63 A    64 A    65 A    66 A    67 A    68 A                  
  6.964   7.177  36.598  37.094  68.744
 69 A    70 A    71 A    72 A    73 A                                          

 Occupation and symmetry of molecular orbitals

 Point group: C1 (1 irreducible representation).

                           A     All 
 -------------------------------------
 All molecular orbitals:
  - Alpha                  73    73  
  - Beta                   73    73  
 -------------------------------------
 Alpha orbitals:
  - Frozen occupied        3     3   
  - Active occupied        9     9   
  - Active virtual         61    61  
  - Frozen virtual         0     0   
 -------------------------------------
 Beta orbitals:
  - Frozen occupied        3     3   
  - Active occupied        9     9   
  - Active virtual         61    61  
  - Frozen virtual         0     0   
 -------------------------------------

 Import integrals:   CPU 0.00 s  wall 0.00 s

 Import integrals:   CPU 4.88 s  wall 2.33 s

 MP2 amplitudes:   CPU 0.02 s  wall 0.02 s

Running a double precision version
           CCSD T amplitudes will be solved using DIIS.

           Start     Size      MaxIter   EConv     TConv     
           3         7         100       1.00e-07  1.00e-05  
 ------------------------------------------------------------------------------
           Energy (a.u.)   Ediff      Tdiff       Comment
 ------------------------------------------------------------------------------
          -209.42556237                           
     1    -209.41127703   1.43e-02   6.40e-01     
     2    -209.43200012   2.07e-02   8.59e-02     
     3    -209.43076054   1.24e-03   3.82e-02     
     4    -209.43301675   2.26e-03   1.44e-02     Switched to DIIS steps.
     5    -209.43389621   8.79e-04   1.06e-02     
     6    -209.43397944   8.32e-05   2.43e-03     
     7    -209.43398798   8.53e-06   1.11e-03     
     8    -209.43399185   3.87e-06   3.92e-04     
     9    -209.43399597   4.12e-06   2.46e-04     
    10    -209.43399635   3.82e-07   5.30e-05     
    11    -209.43399646   1.05e-07   1.90e-05     
    12    -209.43399648   1.97e-08   1.02e-05     
    13    -209.43399644   3.38e-08   2.27e-06     
 ------------------------------------------------------------------------------
          -209.43399644                           CCSD T converged.

End of double precision
 SCF energy                 = -208.86392701
 MP2 energy                 = -209.42556237
 CCSD correlation energy     =   -0.57006943
 CCSD total energy           = -209.43399644

 CCSD  T1^2 = 0.0111  T2^2 = 0.1737  Leading amplitudes:

 Amplitude    Orbitals with energies
 -0.0257       9 (A) A                   ->    14 (A) A                   
              -0.7123                          0.0803                     
 -0.0257       9 (A) B                   ->    14 (A) B                   
              -0.7123                          0.0803                     
 -0.0214       11 (A) A                  ->    14 (A) A                   
              -0.5471                          0.0803                     
 -0.0214       11 (A) B                  ->    14 (A) B                   
              -0.5471                          0.0803                     

 Amplitude    Orbitals with energies
 -0.0976       11 (A) A      11 (A) B    ->    14 (A) A      14 (A) B     
              -0.5471       -0.5471            0.0803        0.0803       
  0.0976       11 (A) A      11 (A) B    ->    14 (A) B      14 (A) A     
              -0.5471       -0.5471            0.0803        0.0803       
  0.0976       11 (A) B      11 (A) A    ->    14 (A) A      14 (A) B     
              -0.5471       -0.5471            0.0803        0.0803       
 -0.0976       11 (A) B      11 (A) A    ->    14 (A) B      14 (A) A     
              -0.5471       -0.5471            0.0803        0.0803       

 Computing CCSD intemediates for later calculations in double precision
 Finished.

Running a double precision version
           CCSD Lambda amplitudes will be solved using DIIS.
           Start     Size      MaxIter   EConv     LConv     
           3         7         100       1.00e-07  1.00e-05  
 ------------------------------------------------------------------------------
            Enorm      Ldiff       Comment
 ------------------------------------------------------------------------------
     1     4.54e-02   2.87e-02     
     2     1.49e-02   6.10e-03     
     3     6.31e-03   7.99e-04     
     4     3.35e-03   1.10e-03     Switched to DIIS steps.
     5     1.16e-03   6.65e-04     
     6     6.00e-04   1.72e-04     
     7     1.95e-04   5.39e-05     
     8     7.44e-05   1.71e-06     
     9     1.93e-05   6.67e-06     
    10     7.73e-06   1.13e-06     
    11     3.34e-06   2.37e-07     
    12     1.24e-06   3.34e-08     
    13     5.99e-07   2.14e-08     
    14     2.57e-07   9.10e-09     
    15     1.10e-07   6.83e-10     
    16     5.52e-08   3.00e-09     
 ------------------------------------------------------------------------------
                                   CCSD Lambda converged.

 Computing density matrices in double precision...
           Orbital response amplitudes will be solved using DIIS.
           Start     Size      MaxIter   EConv     LConv     
           3         7         100       1.00e-06  1.00e-06  
 ------------------------------------------------------------------------------
            Enorm      Ldiff       Comment
 ------------------------------------------------------------------------------
     1     7.84e-02   2.53e-03     
     2     6.64e-02   1.24e-02     
     3     7.64e-02   2.14e-02     
     4     1.14e-02   2.99e-02     Switched to DIIS steps.
     5     1.99e-03   1.72e-03     
     6     1.02e-03   6.14e-04     
     7     2.33e-04   4.63e-05     
     8     3.03e-05   2.65e-05     
     9     5.35e-06   3.14e-06     
    10     1.95e-06   6.67e-07     
    11     4.42e-07   1.87e-08     
 ------------------------------------------------------------------------------
                                   Orbital response converged.

 Computing density matrices... Done.
 CCSD calculation:   CPU 98.88 s  wall 20.26 s

 Transferring MO TPDM to AO TPDM
 Transferring g2_o1o1o1o1
 Transferring g2_o1o1o1v1
 Transferring g2_o1o1v1v1
 Transferring g2_o1v1o1v1
 Transferring g2_o1v1v1v1
 Transferring g2_v1v1v1v1
 Adding separable TPDM
 Computing TPDM gradient
 --------------------------------------------------------
 2e gradient
  Atom          X               Y               Z
 --------------------------------------------------------
    1         -2.096528       12.816810        0.000000  
    2          9.293395      -10.593789       -0.000000  
    3          3.333767        1.341674        0.000000  
    4        -10.530633       -3.564695       -0.000000  
 --------------------------------------------------------
 --------------------------------------------------------
 Final gradient
  Atom          X               Y               Z
 --------------------------------------------------------
    1         -2.096528       12.816810        0.000000  
    2          9.293395      -10.593789       -0.000000  
    3          3.333767        1.341674        0.000000  
    4        -10.530633       -3.564695       -0.000000  
 --------------------------------------------------------
 Analytic gradient from two-electron contribution:   CPU 33.62 s  wall 8.24 s

 Total ccman2 time:   CPU 141.29 s  wall 32.26 s


 --------------------------------------------------------------

                    Orbital Energies (a.u.)
 --------------------------------------------------------------

 Alpha MOs
 -- Occupied --
-26.327 -15.766 -15.676  -1.649  -1.404  -0.946  -0.775  -0.718
 -0.712  -0.622  -0.547  -0.492
 -- Virtual --
  0.040   0.080   0.139   0.153   0.164   0.185   0.209   0.232
  0.240   0.241   0.312   0.328   0.364   0.369   0.436   0.533
  0.603   0.694   0.870   0.918   0.938   0.994   1.008   1.096
  1.244   1.391   1.465   1.543   1.552   1.611   1.707   1.905
  2.091   2.178   2.211   2.266   2.520   2.648   2.668   2.857
  3.034   3.034   3.251   3.420   4.036   4.055   4.196   4.218
  4.288   4.293   4.420   4.492   4.734   5.196   5.586   6.909
  6.964   7.177  36.598  37.094  68.744
 --------------------------------------------------------------

          Ground-State Mulliken Net Atomic Charges

     Atom                 Charge (a.u.)
  ----------------------------------------
      1 N                    -0.064921
      2 N                    -0.100863
      3 H                     0.228428
      4 F                    -0.062645
  ----------------------------------------
  Sum of atomic charges =    -0.000000

 -----------------------------------------------------------------
                    Cartesian Multipole Moments
 -----------------------------------------------------------------
    Charge (ESU x 10^10)
                -0.0000
    Dipole Moment (Debye)
         X      -2.5332      Y      -0.8502      Z       0.0000
       Tot       2.6721
    Quadrupole Moments (Debye-Ang)
        XX     -13.6049     XY       1.3382     YY     -18.5807
        XZ      -0.0000     YZ       0.0000     ZZ     -16.1371
    Octopole Moments (Debye-Ang^2)
       XXX      -4.8311    XXY      -2.1897    XYY       2.8060
       YYY       0.6983    XXZ       0.0000    XYZ      -0.0000
       YYZ       0.0000    XZZ       1.6053    YZZ       0.0702
       ZZZ       0.0000
    Hexadecapole Moments (Debye-Ang^3)
      XXXX     -77.1101   XXXY       5.6741   XXYY     -21.1806
      XYYY       2.8256   YYYY     -32.3690   XXXZ      -0.0000
      XXYZ       0.0000   XYYZ      -0.0000   YYYZ       0.0000
      XXZZ     -18.0753   XYZZ       0.5776   YYZZ      -7.2607
      XZZZ      -0.0000   YZZZ       0.0000   ZZZZ     -13.2292
 -----------------------------------------------------------------
 DrvMan completing analytic gradient of the correlated energy
 Correlated dipole moment
            1
    1  -0.9966403
    2  -0.3344942
    3   0.0000000
 Energy read as -209.433996445
 Full Analytical Gradient: (in a.u., or Hartree/Bohr)
             1             2             3             4
    1    0.00058315   -0.00145577    0.00057711    0.00029551
    2   -0.00068466    0.00031938    0.00034665    0.00001863
    3   -0.00000000    0.00000000   -0.00000000    0.00000000
 Gradient time:  CPU 1.43 s  wall 1.41 s
 ----------------------------------------------------------------
             Standard Nuclear Orientation (Angstroms)
    I     Atom           X                Y                Z
 ----------------------------------------------------------------
    1      N      -0.1362071923    -0.5055531938     0.0000000000
    2      N      -1.0111978563     0.3391479311    -0.0000000000
    3      H      -1.8819260959    -0.2080504063     0.0000000000
    4      F       1.1015290484     0.1533208050     0.0000000000
 ----------------------------------------------------------------
 Nuclear Repulsion Energy =    68.0937750655 hartrees
 There are       12 alpha and       12 beta electrons

                       Distance Matrix (Angstroms)
             N (  1)   N (  2)   H (  3)
   N (  2)  1.216194
   H (  3)  1.770887  1.028394
   F (  4)  1.402179  2.120883  3.005261

 Requested basis set is 6-311++G(d,p)
 There are 23 shells and 73 basis functions
 A cutoff of  1.0D-14 yielded    276 shell pairs
 There are      2806 function pairs (      3046 Cartesian)
 Smallest overlap matrix eigenvalue = 2.39E-04
 Guess MOs from SCF MO coefficient file

 -----------------------------------------------------------------------
  General SCF calculation program by
  Eric Jon Sundstrom, Paul Horn, Yuezhi Mao, Dmitri Zuev, Alec White,
  David Stuck, Shaama M.S., Shane Yost, Joonho Lee, David Small,
  Daniel Levine, Susi Lehtola, Hugh Burton, Evgeny Epifanovsky
 -----------------------------------------------------------------------
 Hartree-Fock
 using 6 threads for integral computing
 -------------------------------------------------------
 OpenMP Integral computing Module                
 Release: version 2.0, May 2017, Q-Chem Inc. Pleasanton 
 -------------------------------------------------------
 A restricted SCF calculation will be
 performed using DIIS
 SCF converges when DIIS error is below 1.0e-08
 ---------------------------------------
  Cycle       Energy         DIIS error
 ---------------------------------------
    1    -208.8638889580      4.14e-05  
    2    -208.8638901375      1.20e-05  
    3    -208.8638902416      7.48e-06  
    4    -208.8638902753      1.55e-06  
    5    -208.8638902788      4.65e-07  
    6    -208.8638902792      2.04e-07  
    7    -208.8638902792      8.46e-08  
    8    -208.8638902792      2.40e-08  
    9    -208.8638902792      6.99e-09  Convergence criterion met
 ---------------------------------------
 SCF time:   CPU 1.79s  wall 0.00s 
 SCF   energy in the final basis set =     -208.8638902792
 Total energy in the final basis set =     -208.8638902792


 ------------------------------------------------------------------------------

   CCMAN2: suite of methods based on coupled cluster
           and equation of motion theories.

   Components:
   * libvmm-1.3-trunk
     by Evgeny Epifanovsky, Ilya Kaliman.
   * libtensor-2.5-trunk
     by Evgeny Epifanovsky, Michael Wormit, Dmitry Zuev, Sam Manzer, 
        Ilya Kaliman.
   * libcc-2.5-trunk
     by Evgeny Epifanovsky, Arik Landau, Tomasz Kus, Kirill Khistyaev, 
        Dmitry Zuev, Prashant Manohar, Xintian Feng, Anna Krylov, 
        Matthew Goldey, Alec White, Thomas Jagau, Kaushik Nanda, 
        Anastasia Gunina, Alexander Kunitsa, Joonho Lee.

   CCMAN original authors:
   Anna I. Krylov, C. David Sherrill, Steven R. Gwaltney,
   Edward F. C. Byrd (2000)
   Sergey V. Levchenko, Lyudmila V. Slipchenko, Tao Wang,
   Ana-Maria C. Cristian (2003)
   Piotr A. Pieniazek, C. Melania Oana, Evgeny Epifanovsky (2007)
   Prashant Manohar (2009)

 ------------------------------------------------------------------------------


 Allocating and initializing 63808MB of RAM...
 Calculation will run on 6 cores.


 Alpha MOs, Restricted
 -- Occupied --                  
-26.326 -15.766 -15.676  -1.649  -1.404  -0.946  -0.775  -0.718
  1 A     2 A     3 A     4 A     5 A     6 A     7 A     8 A                  
 -0.712  -0.622  -0.547  -0.492
  9 A    10 A    11 A    12 A                                                  
 -- Virtual --                   
  0.040   0.080   0.139   0.153   0.164   0.185   0.209   0.232
 13 A    14 A    15 A    16 A    17 A    18 A    19 A    20 A                  
  0.240   0.241   0.312   0.328   0.364   0.369   0.436   0.533
 21 A    22 A    23 A    24 A    25 A    26 A    27 A    28 A                  
  0.603   0.694   0.870   0.918   0.938   0.994   1.008   1.096
 29 A    30 A    31 A    32 A    33 A    34 A    35 A    36 A                  
  1.244   1.391   1.465   1.542   1.552   1.611   1.707   1.905
 37 A    38 A    39 A    40 A    41 A    42 A    43 A    44 A                  
  2.090   2.178   2.212   2.265   2.520   2.647   2.668   2.858
 45 A    46 A    47 A    48 A    49 A    50 A    51 A    52 A                  
  3.034   3.035   3.249   3.419   4.036   4.055   4.196   4.218
 53 A    54 A    55 A    56 A    57 A    58 A    59 A    60 A                  
  4.287   4.292   4.420   4.492   4.734   5.195   5.585   6.909
 61 A    62 A    63 A    64 A    65 A    66 A    67 A    68 A                  
  6.964   7.177  36.597  37.093  68.744
 69 A    70 A    71 A    72 A    73 A                                          

 Beta MOs, Restricted
 -- Occupied --                  
-26.326 -15.766 -15.676  -1.649  -1.404  -0.946  -0.775  -0.718
  1 A     2 A     3 A     4 A     5 A     6 A     7 A     8 A                  
 -0.712  -0.622  -0.547  -0.492
  9 A    10 A    11 A    12 A                                                  
 -- Virtual --                   
  0.040   0.080   0.139   0.153   0.164   0.185   0.209   0.232
 13 A    14 A    15 A    16 A    17 A    18 A    19 A    20 A                  
  0.240   0.241   0.312   0.328   0.364   0.369   0.436   0.533
 21 A    22 A    23 A    24 A    25 A    26 A    27 A    28 A                  
  0.603   0.694   0.870   0.918   0.938   0.994   1.008   1.096
 29 A    30 A    31 A    32 A    33 A    34 A    35 A    36 A                  
  1.244   1.391   1.465   1.542   1.552   1.611   1.707   1.905
 37 A    38 A    39 A    40 A    41 A    42 A    43 A    44 A                  
  2.090   2.178   2.212   2.265   2.520   2.647   2.668   2.858
 45 A    46 A    47 A    48 A    49 A    50 A    51 A    52 A                  
  3.034   3.035   3.249   3.419   4.036   4.055   4.196   4.218
 53 A    54 A    55 A    56 A    57 A    58 A    59 A    60 A                  
  4.287   4.292   4.420   4.492   4.734   5.195   5.585   6.909
 61 A    62 A    63 A    64 A    65 A    66 A    67 A    68 A                  
  6.964   7.177  36.597  37.093  68.744
 69 A    70 A    71 A    72 A    73 A                                          

 Occupation and symmetry of molecular orbitals

 Point group: C1 (1 irreducible representation).

                           A     All 
 -------------------------------------
 All molecular orbitals:
  - Alpha                  73    73  
  - Beta                   73    73  
 -------------------------------------
 Alpha orbitals:
  - Frozen occupied        3     3   
  - Active occupied        9     9   
  - Active virtual         61    61  
  - Frozen virtual         0     0   
 -------------------------------------
 Beta orbitals:
  - Frozen occupied        3     3   
  - Active occupied        9     9   
  - Active virtual         61    61  
  - Frozen virtual         0     0   
 -------------------------------------

 Import integrals:   CPU 0.00 s  wall 0.00 s

 Import integrals:   CPU 5.88 s  wall 2.25 s

 MP2 amplitudes:   CPU 0.04 s  wall 0.03 s

Running a double precision version
           CCSD T amplitudes will be solved using DIIS.

           Start     Size      MaxIter   EConv     TConv     
           3         7         100       1.00e-07  1.00e-05  
 ------------------------------------------------------------------------------
           Energy (a.u.)   Ediff      Tdiff       Comment
 ------------------------------------------------------------------------------
          -209.42556417                           
     1    -209.41127304   1.43e-02   6.40e-01     
     2    -209.43199947   2.07e-02   8.59e-02     
     3    -209.43076066   1.24e-03   3.82e-02     
     4    -209.43301713   2.26e-03   1.44e-02     Switched to DIIS steps.
     5    -209.43389656   8.79e-04   1.06e-02     
     6    -209.43397973   8.32e-05   2.43e-03     
     7    -209.43398823   8.50e-06   1.11e-03     
     8    -209.43399208   3.85e-06   3.92e-04     
     9    -209.43399619   4.11e-06   2.45e-04     
    10    -209.43399657   3.81e-07   5.31e-05     
    11    -209.43399668   1.06e-07   1.91e-05     
    12    -209.43399670   1.91e-08   1.02e-05     
    13    -209.43399667   3.36e-08   2.26e-06     
 ------------------------------------------------------------------------------
          -209.43399667                           CCSD T converged.

End of double precision
 SCF energy                 = -208.86389028
 MP2 energy                 = -209.42556417
 CCSD correlation energy     =   -0.57010639
 CCSD total energy           = -209.43399667

 CCSD  T1^2 = 0.0111  T2^2 = 0.1737  Leading amplitudes:

 Amplitude    Orbitals with energies
 -0.0257       9 (A) A                   ->    14 (A) A                   
              -0.7123                          0.0803                     
 -0.0257       9 (A) B                   ->    14 (A) B                   
              -0.7123                          0.0803                     
 -0.0214       11 (A) A                  ->    14 (A) A                   
              -0.5471                          0.0803                     
 -0.0214       11 (A) B                  ->    14 (A) B                   
              -0.5471                          0.0803                     

 Amplitude    Orbitals with energies
 -0.0976       11 (A) A      11 (A) B    ->    14 (A) A      14 (A) B     
              -0.5471       -0.5471            0.0803        0.0803       
  0.0976       11 (A) A      11 (A) B    ->    14 (A) B      14 (A) A     
              -0.5471       -0.5471            0.0803        0.0803       
  0.0976       11 (A) B      11 (A) A    ->    14 (A) A      14 (A) B     
              -0.5471       -0.5471            0.0803        0.0803       
 -0.0976       11 (A) B      11 (A) A    ->    14 (A) B      14 (A) A     
              -0.5471       -0.5471            0.0803        0.0803       

 Computing CCSD intemediates for later calculations in double precision
 Finished.

Running a double precision version
           CCSD Lambda amplitudes will be solved using DIIS.
           Start     Size      MaxIter   EConv     LConv     
           3         7         100       1.00e-07  1.00e-05  
 ------------------------------------------------------------------------------
            Enorm      Ldiff       Comment
 ------------------------------------------------------------------------------
     1     4.54e-02   2.87e-02     
     2     1.49e-02   6.10e-03     
     3     6.31e-03   7.99e-04     
     4     3.35e-03   1.10e-03     Switched to DIIS steps.
     5     1.16e-03   6.65e-04     
     6     5.99e-04   1.72e-04     
     7     1.95e-04   5.38e-05     
     8     7.44e-05   1.74e-06     
     9     1.93e-05   6.68e-06     
    10     7.74e-06   1.14e-06     
    11     3.34e-06   2.39e-07     
    12     1.24e-06   3.48e-08     
    13     5.97e-07   2.10e-08     
    14     2.57e-07   9.35e-09     
    15     1.10e-07   7.57e-10     
    16     5.51e-08   2.98e-09     
 ------------------------------------------------------------------------------
                                   CCSD Lambda converged.

 Computing density matrices in double precision...
           Orbital response amplitudes will be solved using DIIS.
           Start     Size      MaxIter   EConv     LConv     
           3         7         100       1.00e-06  1.00e-06  
 ------------------------------------------------------------------------------
            Enorm      Ldiff       Comment
 ------------------------------------------------------------------------------
     1     7.84e-02   2.53e-03     
     2     6.63e-02   1.24e-02     
     3     7.63e-02   2.14e-02     
     4     1.14e-02   2.99e-02     Switched to DIIS steps.
     5     1.98e-03   1.72e-03     
     6     1.02e-03   6.14e-04     
     7     2.33e-04   4.66e-05     
     8     3.04e-05   2.65e-05     
     9     5.36e-06   3.14e-06     
    10     1.95e-06   6.67e-07     
    11     4.44e-07   1.87e-08     
 ------------------------------------------------------------------------------
                                   Orbital response converged.

 Computing density matrices... Done.
 CCSD calculation:   CPU 99.69 s  wall 20.50 s

 Transferring MO TPDM to AO TPDM
 Transferring g2_o1o1o1o1
 Transferring g2_o1o1o1v1
 Transferring g2_o1o1v1v1
 Transferring g2_o1v1o1v1
 Transferring g2_o1v1v1v1
 Transferring g2_v1v1v1v1
 Adding separable TPDM
 Computing TPDM gradient
 --------------------------------------------------------
 2e gradient
  Atom          X               Y               Z
 --------------------------------------------------------
    1         -2.082580       12.829407        0.000000  
    2          9.283326      -10.608411       -0.000000  
    3          3.329351        1.343999        0.000000  
    4        -10.530098       -3.564995       -0.000000  
 --------------------------------------------------------
 --------------------------------------------------------
 Final gradient
  Atom          X               Y               Z
 --------------------------------------------------------
    1         -2.082580       12.829407        0.000000  
    2          9.283326      -10.608411       -0.000000  
    3          3.329351        1.343999        0.000000  
    4        -10.530098       -3.564995       -0.000000  
 --------------------------------------------------------
 Analytic gradient from two-electron contribution:   CPU 34.35 s  wall 8.54 s

 Total ccman2 time:   CPU 144.58 s  wall 33.40 s


 --------------------------------------------------------------

                    Orbital Energies (a.u.)
 --------------------------------------------------------------

 Alpha MOs
 -- Occupied --
-26.326 -15.766 -15.676  -1.649  -1.404  -0.946  -0.775  -0.718
 -0.712  -0.622  -0.547  -0.492
 -- Virtual --
  0.040   0.080   0.139   0.153   0.164   0.185   0.209   0.232
  0.240   0.241   0.312   0.328   0.364   0.369   0.436   0.533
  0.603   0.694   0.870   0.918   0.938   0.994   1.008   1.096
  1.244   1.391   1.465   1.542   1.552   1.611   1.707   1.905
  2.090   2.178   2.212   2.265   2.520   2.647   2.668   2.858
  3.034   3.035   3.249   3.419   4.036   4.055   4.196   4.218
  4.287   4.292   4.420   4.492   4.734   5.195   5.585   6.909
  6.964   7.177  36.597  37.093  68.744
 --------------------------------------------------------------

          Ground-State Mulliken Net Atomic Charges

     Atom                 Charge (a.u.)
  ----------------------------------------
      1 N                    -0.064770
      2 N                    -0.100560
      3 H                     0.228127
      4 F                    -0.062797
  ----------------------------------------
  Sum of atomic charges =     0.000000

 -----------------------------------------------------------------
                    Cartesian Multipole Moments
 -----------------------------------------------------------------
    Charge (ESU x 10^10)
                 0.0000
    Dipole Moment (Debye)
         X      -2.5332      Y      -0.8503      Z       0.0000
       Tot       2.6721
    Quadrupole Moments (Debye-Ang)
        XX     -13.6095     XY       1.3360     YY     -18.5803
        XZ      -0.0000     YZ       0.0000     ZZ     -16.1379
    Octopole Moments (Debye-Ang^2)
       XXX      -4.8365    XXY      -2.1916    XYY       2.8017
       YYY       0.6805    XXZ       0.0000    XYZ      -0.0000
       YYZ       0.0000    XZZ       1.6020    YZZ       0.0654
       ZZZ       0.0000
    Hexadecapole Moments (Debye-Ang^3)
      XXXX     -77.0936   XXXY       5.6786   XXYY     -21.1737
      XYYY       2.8322   YYYY     -32.3896   XXXZ      -0.0000
      XXYZ       0.0000   XYYZ      -0.0000   YYYZ       0.0000
      XXZZ     -18.0697   XYZZ       0.5797   YYZZ      -7.2638
      XZZZ      -0.0000   YZZZ       0.0000   ZZZZ     -13.2291
 -----------------------------------------------------------------
 DrvMan completing analytic gradient of the correlated energy
 Correlated dipole moment
            1
    1  -0.9966300
    2  -0.3345274
    3   0.0000000
 Energy read as -209.433996666
 Full Analytical Gradient: (in a.u., or Hartree/Bohr)
             1             2             3             4
    1    0.00035906   -0.00021344   -0.00022645    0.00008083
    2   -0.00094049    0.00111164   -0.00033186    0.00016071
    3   -0.00000000    0.00000000   -0.00000000    0.00000000
 Gradient time:  CPU 1.40 s  wall 1.40 s
 ----------------------------------------------------------------
             Standard Nuclear Orientation (Angstroms)
    I     Atom           X                Y                Z
 ----------------------------------------------------------------
    1      N      -0.1362071923    -0.5055531938     0.0000000000
    2      N      -1.0111978563     0.3371479311    -0.0000000000
    3      H      -1.8819260959    -0.2080504063     0.0000000000
    4      F       1.1015290484     0.1533208050     0.0000000000
 ----------------------------------------------------------------
 Nuclear Repulsion Energy =    68.1231574013 hartrees
 There are       12 alpha and       12 beta electrons

                       Distance Matrix (Angstroms)
             N (  1)   N (  2)   H (  3)
   N (  2)  1.214806
   H (  3)  1.770887  1.027331
   F (  4)  1.402179  2.120709  3.005261

 Requested basis set is 6-311++G(d,p)
 There are 23 shells and 73 basis functions
 A cutoff of  1.0D-14 yielded    276 shell pairs
 There are      2806 function pairs (      3046 Cartesian)
 Smallest overlap matrix eigenvalue = 2.37E-04
 Guess MOs from SCF MO coefficient file

 -----------------------------------------------------------------------
  General SCF calculation program by
  Eric Jon Sundstrom, Paul Horn, Yuezhi Mao, Dmitri Zuev, Alec White,
  David Stuck, Shaama M.S., Shane Yost, Joonho Lee, David Small,
  Daniel Levine, Susi Lehtola, Hugh Burton, Evgeny Epifanovsky
 -----------------------------------------------------------------------
 Hartree-Fock
 using 6 threads for integral computing
 -------------------------------------------------------
 OpenMP Integral computing Module                
 Release: version 2.0, May 2017, Q-Chem Inc. Pleasanton 
 -------------------------------------------------------
 A restricted SCF calculation will be
 performed using DIIS
 SCF converges when DIIS error is below 1.0e-08
 ---------------------------------------
  Cycle       Energy         DIIS error
 ---------------------------------------
    1    -208.8640889204      6.58e-05  
    2    -208.8640916534      1.77e-05  
    3    -208.8640919169      8.55e-06  
    4    -208.8640919688      2.74e-06  
    5    -208.8640919761      9.69e-07  
    6    -208.8640919778      3.54e-07  
    7    -208.8640919780      1.57e-07  
    8    -208.8640919780      5.74e-08  
    9    -208.8640919780      1.42e-08  
   10    -208.8640919780      4.17e-09  Convergence criterion met
 ---------------------------------------
 SCF time:   CPU 1.91s  wall 1.00s 
 SCF   energy in the final basis set =     -208.8640919780
 Total energy in the final basis set =     -208.8640919780


 ------------------------------------------------------------------------------

   CCMAN2: suite of methods based on coupled cluster
           and equation of motion theories.

   Components:
   * libvmm-1.3-trunk
     by Evgeny Epifanovsky, Ilya Kaliman.
   * libtensor-2.5-trunk
     by Evgeny Epifanovsky, Michael Wormit, Dmitry Zuev, Sam Manzer, 
        Ilya Kaliman.
   * libcc-2.5-trunk
     by Evgeny Epifanovsky, Arik Landau, Tomasz Kus, Kirill Khistyaev, 
        Dmitry Zuev, Prashant Manohar, Xintian Feng, Anna Krylov, 
        Matthew Goldey, Alec White, Thomas Jagau, Kaushik Nanda, 
        Anastasia Gunina, Alexander Kunitsa, Joonho Lee.

   CCMAN original authors:
   Anna I. Krylov, C. David Sherrill, Steven R. Gwaltney,
   Edward F. C. Byrd (2000)
   Sergey V. Levchenko, Lyudmila V. Slipchenko, Tao Wang,
   Ana-Maria C. Cristian (2003)
   Piotr A. Pieniazek, C. Melania Oana, Evgeny Epifanovsky (2007)
   Prashant Manohar (2009)

 ------------------------------------------------------------------------------


 Allocating and initializing 63808MB of RAM...
 Calculation will run on 6 cores.


 Alpha MOs, Restricted
 -- Occupied --                  
-26.326 -15.766 -15.676  -1.649  -1.405  -0.946  -0.775  -0.719
  1 A     2 A     3 A     4 A     5 A     6 A     7 A     8 A                  
 -0.712  -0.622  -0.547  -0.492
  9 A    10 A    11 A    12 A                                                  
 -- Virtual --                   
  0.040   0.081   0.139   0.153   0.164   0.185   0.209   0.232
 13 A    14 A    15 A    16 A    17 A    18 A    19 A    20 A                  
  0.240   0.241   0.312   0.328   0.364   0.369   0.436   0.534
 21 A    22 A    23 A    24 A    25 A    26 A    27 A    28 A                  
  0.603   0.694   0.869   0.918   0.938   0.994   1.008   1.096
 29 A    30 A    31 A    32 A    33 A    34 A    35 A    36 A                  
  1.244   1.391   1.465   1.543   1.552   1.611   1.707   1.906
 37 A    38 A    39 A    40 A    41 A    42 A    43 A    44 A                  
  2.090   2.177   2.211   2.267   2.520   2.648   2.669   2.857
 45 A    46 A    47 A    48 A    49 A    50 A    51 A    52 A                  
  3.035   3.036   3.252   3.421   4.037   4.056   4.196   4.218
 53 A    54 A    55 A    56 A    57 A    58 A    59 A    60 A                  
  4.288   4.293   4.420   4.494   4.734   5.197   5.586   6.909
 61 A    62 A    63 A    64 A    65 A    66 A    67 A    68 A                  
  6.964   7.178  36.597  37.099  68.744
 69 A    70 A    71 A    72 A    73 A                                          

 Beta MOs, Restricted
 -- Occupied --                  
-26.326 -15.766 -15.676  -1.649  -1.405  -0.946  -0.775  -0.719
  1 A     2 A     3 A     4 A     5 A     6 A     7 A     8 A                  
 -0.712  -0.622  -0.547  -0.492
  9 A    10 A    11 A    12 A                                                  
 -- Virtual --                   
  0.040   0.081   0.139   0.153   0.164   0.185   0.209   0.232
 13 A    14 A    15 A    16 A    17 A    18 A    19 A    20 A                  
  0.240   0.241   0.312   0.328   0.364   0.369   0.436   0.534
 21 A    22 A    23 A    24 A    25 A    26 A    27 A    28 A                  
  0.603   0.694   0.869   0.918   0.938   0.994   1.008   1.096
 29 A    30 A    31 A    32 A    33 A    34 A    35 A    36 A                  
  1.244   1.391   1.465   1.543   1.552   1.611   1.707   1.906
 37 A    38 A    39 A    40 A    41 A    42 A    43 A    44 A                  
  2.090   2.177   2.211   2.267   2.520   2.648   2.669   2.857
 45 A    46 A    47 A    48 A    49 A    50 A    51 A    52 A                  
  3.035   3.036   3.252   3.421   4.037   4.056   4.196   4.218
 53 A    54 A    55 A    56 A    57 A    58 A    59 A    60 A                  
  4.288   4.293   4.420   4.494   4.734   5.197   5.586   6.909
 61 A    62 A    63 A    64 A    65 A    66 A    67 A    68 A                  
  6.964   7.178  36.597  37.099  68.744
 69 A    70 A    71 A    72 A    73 A                                          

 Occupation and symmetry of molecular orbitals

 Point group: C1 (1 irreducible representation).

                           A     All 
 -------------------------------------
 All molecular orbitals:
  - Alpha                  73    73  
  - Beta                   73    73  
 -------------------------------------
 Alpha orbitals:
  - Frozen occupied        3     3   
  - Active occupied        9     9   
  - Active virtual         61    61  
  - Frozen virtual         0     0   
 -------------------------------------
 Beta orbitals:
  - Frozen occupied        3     3   
  - Active occupied        9     9   
  - Active virtual         61    61  
  - Frozen virtual         0     0   
 -------------------------------------

 Import integrals:   CPU 0.00 s  wall 0.00 s

 Import integrals:   CPU 4.94 s  wall 2.47 s

 MP2 amplitudes:   CPU 0.02 s  wall 0.02 s

Running a double precision version
           CCSD T amplitudes will be solved using DIIS.

           Start     Size      MaxIter   EConv     TConv     
           3         7         100       1.00e-07  1.00e-05  
 ------------------------------------------------------------------------------
           Energy (a.u.)   Ediff      Tdiff       Comment
 ------------------------------------------------------------------------------
          -209.42553388                           
     1    -209.41131718   1.42e-02   6.40e-01     
     2    -209.43199889   2.07e-02   8.58e-02     
     3    -209.43076922   1.23e-03   3.81e-02     
     4    -209.43301948   2.25e-03   1.44e-02     Switched to DIIS steps.
     5    -209.43389690   8.77e-04   1.05e-02     
     6    -209.43397980   8.29e-05   2.42e-03     
     7    -209.43398838   8.59e-06   1.11e-03     
     8    -209.43399228   3.90e-06   3.93e-04     
     9    -209.43399639   4.11e-06   2.45e-04     
    10    -209.43399677   3.78e-07   5.28e-05     
    11    -209.43399687   1.06e-07   1.90e-05     
    12    -209.43399689   1.82e-08   1.02e-05     
    13    -209.43399686   3.37e-08   2.26e-06     
 ------------------------------------------------------------------------------
          -209.43399686                           CCSD T converged.

End of double precision
 SCF energy                 = -208.86409198
 MP2 energy                 = -209.42553388
 CCSD correlation energy     =   -0.56990488
 CCSD total energy           = -209.43399686

 CCSD  T1^2 = 0.0111  T2^2 = 0.1735  Leading amplitudes:

 Amplitude    Orbitals with energies
 -0.0256       9 (A) A                   ->    14 (A) A                   
              -0.7124                          0.0807                     
 -0.0256       9 (A) B                   ->    14 (A) B                   
              -0.7124                          0.0807                     
 -0.0214       11 (A) A                  ->    14 (A) A                   
              -0.5475                          0.0807                     
 -0.0214       11 (A) B                  ->    14 (A) B                   
              -0.5475                          0.0807                     

 Amplitude    Orbitals with energies
 -0.0970       11 (A) A      11 (A) B    ->    14 (A) A      14 (A) B     
              -0.5475       -0.5475            0.0807        0.0807       
  0.0970       11 (A) A      11 (A) B    ->    14 (A) B      14 (A) A     
              -0.5475       -0.5475            0.0807        0.0807       
  0.0970       11 (A) B      11 (A) A    ->    14 (A) A      14 (A) B     
              -0.5475       -0.5475            0.0807        0.0807       
 -0.0970       11 (A) B      11 (A) A    ->    14 (A) B      14 (A) A     
              -0.5475       -0.5475            0.0807        0.0807       

 Computing CCSD intemediates for later calculations in double precision
 Finished.

Running a double precision version
           CCSD Lambda amplitudes will be solved using DIIS.
           Start     Size      MaxIter   EConv     LConv     
           3         7         100       1.00e-07  1.00e-05  
 ------------------------------------------------------------------------------
            Enorm      Ldiff       Comment
 ------------------------------------------------------------------------------
     1     4.53e-02   2.87e-02     
     2     1.48e-02   6.10e-03     
     3     6.30e-03   7.96e-04     
     4     3.34e-03   1.10e-03     Switched to DIIS steps.
     5     1.15e-03   6.64e-04     
     6     5.98e-04   1.71e-04     
     7     1.95e-04   5.37e-05     
     8     7.41e-05   1.65e-06     
     9     1.92e-05   6.59e-06     
    10     7.73e-06   1.12e-06     
    11     3.34e-06   2.32e-07     
    12     1.24e-06   3.13e-08     
    13     5.99e-07   2.22e-08     
    14     2.57e-07   8.66e-09     
    15     1.10e-07   6.31e-10     
    16     5.51e-08   3.00e-09     
 ------------------------------------------------------------------------------
                                   CCSD Lambda converged.

 Computing density matrices in double precision...
           Orbital response amplitudes will be solved using DIIS.
           Start     Size      MaxIter   EConv     LConv     
           3         7         100       1.00e-06  1.00e-06  
 ------------------------------------------------------------------------------
            Enorm      Ldiff       Comment
 ------------------------------------------------------------------------------
     1     7.82e-02   2.49e-03     
     2     6.62e-02   1.24e-02     
     3     7.61e-02   2.14e-02     
     4     1.13e-02   2.98e-02     Switched to DIIS steps.
     5     1.97e-03   1.67e-03     
     6     1.02e-03   6.10e-04     
     7     2.31e-04   4.74e-05     
     8     3.01e-05   2.68e-05     
     9     5.30e-06   3.14e-06     
    10     1.91e-06   6.66e-07     
    11     4.33e-07   1.76e-08     
 ------------------------------------------------------------------------------
                                   Orbital response converged.

 Computing density matrices... Done.
 CCSD calculation:   CPU 99.26 s  wall 20.32 s

 Transferring MO TPDM to AO TPDM
 Transferring g2_o1o1o1o1
 Transferring g2_o1o1o1v1
 Transferring g2_o1o1v1v1
 Transferring g2_o1v1o1v1
 Transferring g2_o1v1v1v1
 Transferring g2_v1v1v1v1
 Adding separable TPDM
 Computing TPDM gradient
 --------------------------------------------------------
 2e gradient
  Atom          X               Y               Z
 --------------------------------------------------------
    1         -2.111466       12.832126       -0.000000  
    2          9.305740      -10.604394        0.000000  
    3          3.336802        1.337560        0.000000  
    4        -10.531076       -3.565292       -0.000000  
 --------------------------------------------------------
 --------------------------------------------------------
 Final gradient
  Atom          X               Y               Z
 --------------------------------------------------------
    1         -2.111466       12.832126       -0.000000  
    2          9.305740      -10.604394        0.000000  
    3          3.336802        1.337560        0.000000  
    4        -10.531076       -3.565292       -0.000000  
 --------------------------------------------------------
 Analytic gradient from two-electron contribution:   CPU 32.50 s  wall 8.30 s

 Total ccman2 time:   CPU 140.73 s  wall 32.70 s


 --------------------------------------------------------------

                    Orbital Energies (a.u.)
 --------------------------------------------------------------

 Alpha MOs
 -- Occupied --
-26.326 -15.766 -15.676  -1.649  -1.405  -0.946  -0.775  -0.719
 -0.712  -0.622  -0.547  -0.492
 -- Virtual --
  0.040   0.081   0.139   0.153   0.164   0.185   0.209   0.232
  0.240   0.241   0.312   0.328   0.364   0.369   0.436   0.534
  0.603   0.694   0.869   0.918   0.938   0.994   1.008   1.096
  1.244   1.391   1.465   1.543   1.552   1.611   1.707   1.906
  2.090   2.177   2.211   2.267   2.520   2.648   2.669   2.857
  3.035   3.036   3.252   3.421   4.037   4.056   4.196   4.218
  4.288   4.293   4.420   4.494   4.734   5.197   5.586   6.909
  6.964   7.178  36.597  37.099  68.744
 --------------------------------------------------------------

          Ground-State Mulliken Net Atomic Charges

     Atom                 Charge (a.u.)
  ----------------------------------------
      1 N                    -0.065223
      2 N                    -0.100649
      3 H                     0.228673
      4 F                    -0.062801
  ----------------------------------------
  Sum of atomic charges =     0.000000

 -----------------------------------------------------------------
                    Cartesian Multipole Moments
 -----------------------------------------------------------------
    Charge (ESU x 10^10)
                 0.0000
    Dipole Moment (Debye)
         X      -2.5383      Y      -0.8494      Z       0.0000
       Tot       2.6766
    Quadrupole Moments (Debye-Ang)
        XX     -13.6010     XY       1.3368     YY     -18.5786
        XZ      -0.0000     YZ       0.0000     ZZ     -16.1342
    Octopole Moments (Debye-Ang^2)
       XXX      -4.8655    XXY      -2.1825    XYY       2.7951
       YYY       0.7181    XXZ       0.0000    XYZ      -0.0000
       YYZ       0.0000    XZZ       1.5964    YZZ       0.0754
       ZZZ       0.0000
    Hexadecapole Moments (Debye-Ang^3)
      XXXX     -77.0298   XXXY       5.6474   XXYY     -21.1618
      XYYY       2.7993   YYYY     -32.3426   XXXZ      -0.0000
      XXYZ       0.0000   XYYZ      -0.0000   YYYZ       0.0000
      XXZZ     -18.0625   XYZZ       0.5700   YYZZ      -7.2556
      XZZZ      -0.0000   YZZZ       0.0000   ZZZZ     -13.2241
 -----------------------------------------------------------------
 DrvMan completing analytic gradient of the correlated energy
 Correlated dipole moment
            1
    1  -0.9986391
    2  -0.3341869
    3   0.0000000
 Energy read as -209.433996857
 Full Analytical Gradient: (in a.u., or Hartree/Bohr)
             1             2             3             4
    1   -0.00068354    0.00032988    0.00030599    0.00004767
    2    0.00081443   -0.00101174    0.00024438   -0.00004707
    3   -0.00000000    0.00000000   -0.00000000    0.00000000
 Gradient time:  CPU 1.44 s  wall 1.45 s
 ----------------------------------------------------------------
             Standard Nuclear Orientation (Angstroms)
    I     Atom           X                Y                Z
 ----------------------------------------------------------------
    1      N      -0.1362071923    -0.5055531938     0.0000000000
    2      N      -1.0111978563     0.3381479311     0.0010000000
    3      H      -1.8819260959    -0.2080504063     0.0000000000
    4      F       1.1015290484     0.1533208050     0.0000000000
 ----------------------------------------------------------------
 Nuclear Repulsion Energy =    68.1084543138 hartrees
 There are       12 alpha and       12 beta electrons

                       Distance Matrix (Angstroms)
             N (  1)   N (  2)   H (  3)
   N (  2)  1.215500
   H (  3)  1.770887  1.027862
   F (  4)  1.402179  2.120796  3.005261

 Requested basis set is 6-311++G(d,p)
 There are 23 shells and 73 basis functions
 A cutoff of  1.0D-14 yielded    276 shell pairs
 There are      2806 function pairs (      3046 Cartesian)
 Smallest overlap matrix eigenvalue = 2.38E-04
 Guess MOs from SCF MO coefficient file

 -----------------------------------------------------------------------
  General SCF calculation program by
  Eric Jon Sundstrom, Paul Horn, Yuezhi Mao, Dmitri Zuev, Alec White,
  David Stuck, Shaama M.S., Shane Yost, Joonho Lee, David Small,
  Daniel Levine, Susi Lehtola, Hugh Burton, Evgeny Epifanovsky
 -----------------------------------------------------------------------
 Hartree-Fock
 using 6 threads for integral computing
 -------------------------------------------------------
 OpenMP Integral computing Module                
 Release: version 2.0, May 2017, Q-Chem Inc. Pleasanton 
 -------------------------------------------------------
 A restricted SCF calculation will be
 performed using DIIS
 SCF converges when DIIS error is below 1.0e-08
 ---------------------------------------
  Cycle       Energy         DIIS error
 ---------------------------------------
    1    -208.8639906347      4.17e-05  
    2    -208.8639919164      1.15e-05  
    3    -208.8639920764      5.67e-06  
    4    -208.8639921124      2.46e-06  
    5    -208.8639921251      1.36e-06  
    6    -208.8639921317      6.12e-07  
    7    -208.8639921333      2.26e-07  
    8    -208.8639921334      8.04e-08  
    9    -208.8639921334      2.77e-08  
   10    -208.8639921334      6.95e-09  Convergence criterion met
 ---------------------------------------
 SCF time:   CPU 1.85s  wall 1.00s 
 SCF   energy in the final basis set =     -208.8639921334
 Total energy in the final basis set =     -208.8639921334


 ------------------------------------------------------------------------------

   CCMAN2: suite of methods based on coupled cluster
           and equation of motion theories.

   Components:
   * libvmm-1.3-trunk
     by Evgeny Epifanovsky, Ilya Kaliman.
   * libtensor-2.5-trunk
     by Evgeny Epifanovsky, Michael Wormit, Dmitry Zuev, Sam Manzer, 
        Ilya Kaliman.
   * libcc-2.5-trunk
     by Evgeny Epifanovsky, Arik Landau, Tomasz Kus, Kirill Khistyaev, 
        Dmitry Zuev, Prashant Manohar, Xintian Feng, Anna Krylov, 
        Matthew Goldey, Alec White, Thomas Jagau, Kaushik Nanda, 
        Anastasia Gunina, Alexander Kunitsa, Joonho Lee.

   CCMAN original authors:
   Anna I. Krylov, C. David Sherrill, Steven R. Gwaltney,
   Edward F. C. Byrd (2000)
   Sergey V. Levchenko, Lyudmila V. Slipchenko, Tao Wang,
   Ana-Maria C. Cristian (2003)
   Piotr A. Pieniazek, C. Melania Oana, Evgeny Epifanovsky (2007)
   Prashant Manohar (2009)

 ------------------------------------------------------------------------------


 Allocating and initializing 63808MB of RAM...
 Calculation will run on 6 cores.


 Alpha MOs, Restricted
 -- Occupied --                  
-26.326 -15.766 -15.676  -1.649  -1.404  -0.946  -0.775  -0.719
  1 A     2 A     3 A     4 A     5 A     6 A     7 A     8 A                  
 -0.712  -0.622  -0.547  -0.492
  9 A    10 A    11 A    12 A                                                  
 -- Virtual --                   
  0.040   0.081   0.139   0.153   0.164   0.185   0.209   0.232
 13 A    14 A    15 A    16 A    17 A    18 A    19 A    20 A                  
  0.240   0.241   0.312   0.328   0.364   0.369   0.436   0.534
 21 A    22 A    23 A    24 A    25 A    26 A    27 A    28 A                  
  0.603   0.694   0.869   0.918   0.938   0.994   1.008   1.096
 29 A    30 A    31 A    32 A    33 A    34 A    35 A    36 A                  
  1.244   1.391   1.465   1.543   1.552   1.611   1.707   1.905
 37 A    38 A    39 A    40 A    41 A    42 A    43 A    44 A                  
  2.090   2.178   2.212   2.266   2.520   2.647   2.668   2.857
 45 A    46 A    47 A    48 A    49 A    50 A    51 A    52 A                  
  3.035   3.035   3.251   3.420   4.036   4.056   4.196   4.218
 53 A    54 A    55 A    56 A    57 A    58 A    59 A    60 A                  
  4.288   4.293   4.420   4.493   4.734   5.196   5.585   6.909
 61 A    62 A    63 A    64 A    65 A    66 A    67 A    68 A                  
  6.964   7.178  36.597  37.096  68.744
 69 A    70 A    71 A    72 A    73 A                                          

 Beta MOs, Restricted
 -- Occupied --                  
-26.326 -15.766 -15.676  -1.649  -1.404  -0.946  -0.775  -0.719
  1 A     2 A     3 A     4 A     5 A     6 A     7 A     8 A                  
 -0.712  -0.622  -0.547  -0.492
  9 A    10 A    11 A    12 A                                                  
 -- Virtual --                   
  0.040   0.081   0.139   0.153   0.164   0.185   0.209   0.232
 13 A    14 A    15 A    16 A    17 A    18 A    19 A    20 A                  
  0.240   0.241   0.312   0.328   0.364   0.369   0.436   0.534
 21 A    22 A    23 A    24 A    25 A    26 A    27 A    28 A                  
  0.603   0.694   0.869   0.918   0.938   0.994   1.008   1.096
 29 A    30 A    31 A    32 A    33 A    34 A    35 A    36 A                  
  1.244   1.391   1.465   1.543   1.552   1.611   1.707   1.905
 37 A    38 A    39 A    40 A    41 A    42 A    43 A    44 A                  
  2.090   2.178   2.212   2.266   2.520   2.647   2.668   2.857
 45 A    46 A    47 A    48 A    49 A    50 A    51 A    52 A                  
  3.035   3.035   3.251   3.420   4.036   4.056   4.196   4.218
 53 A    54 A    55 A    56 A    57 A    58 A    59 A    60 A                  
  4.288   4.293   4.420   4.493   4.734   5.196   5.585   6.909
 61 A    62 A    63 A    64 A    65 A    66 A    67 A    68 A                  
  6.964   7.178  36.597  37.096  68.744
 69 A    70 A    71 A    72 A    73 A                                          

 Occupation and symmetry of molecular orbitals

 Point group: C1 (1 irreducible representation).

                           A     All 
 -------------------------------------
 All molecular orbitals:
  - Alpha                  73    73  
  - Beta                   73    73  
 -------------------------------------
 Alpha orbitals:
  - Frozen occupied        3     3   
  - Active occupied        9     9   
  - Active virtual         61    61  
  - Frozen virtual         0     0   
 -------------------------------------
 Beta orbitals:
  - Frozen occupied        3     3   
  - Active occupied        9     9   
  - Active virtual         61    61  
  - Frozen virtual         0     0   
 -------------------------------------

 Import integrals:   CPU 0.00 s  wall 0.00 s

 Import integrals:   CPU 5.03 s  wall 1.83 s

 MP2 amplitudes:   CPU 0.03 s  wall 0.03 s

Running a double precision version
           CCSD T amplitudes will be solved using DIIS.

           Start     Size      MaxIter   EConv     TConv     
           3         7         100       1.00e-07  1.00e-05  
 ------------------------------------------------------------------------------
           Energy (a.u.)   Ediff      Tdiff       Comment
 ------------------------------------------------------------------------------
          -209.42554992                           
     1    -209.41129610   1.43e-02   6.40e-01     
     2    -209.43200012   2.07e-02   8.58e-02     
     3    -209.43076590   1.23e-03   3.82e-02     
     4    -209.43301926   2.25e-03   1.44e-02     Switched to DIIS steps.
     5    -209.43389768   8.78e-04   1.06e-02     
     6    -209.43398072   8.30e-05   2.42e-03     
     7    -209.43398926   8.54e-06   1.11e-03     
     8    -209.43399313   3.87e-06   3.92e-04     
     9    -209.43399724   4.11e-06   2.45e-04     
    10    -209.43399762   3.79e-07   5.29e-05     
    11    -209.43399773   1.06e-07   1.91e-05     
    12    -209.43399775   1.87e-08   1.02e-05     
    13    -209.43399771   3.37e-08   2.26e-06     
 ------------------------------------------------------------------------------
          -209.43399771                           CCSD T converged.

End of double precision
 SCF energy                 = -208.86399213
 MP2 energy                 = -209.42554992
 CCSD correlation energy     =   -0.57000558
 CCSD total energy           = -209.43399771

 CCSD  T1^2 = 0.0111  T2^2 = 0.1736  Leading amplitudes:

 Amplitude    Orbitals with energies
 -0.0256       9 (A) A                   ->    14 (A) A                   
              -0.7123                          0.0805                     
 -0.0256       9 (A) B                   ->    14 (A) B                   
              -0.7123                          0.0805                     
 -0.0214       11 (A) A                  ->    14 (A) A                   
              -0.5473                          0.0805                     
 -0.0214       11 (A) B                  ->    14 (A) B                   
              -0.5473                          0.0805                     

 Amplitude    Orbitals with energies
 -0.0973       11 (A) A      11 (A) B    ->    14 (A) A      14 (A) B     
              -0.5473       -0.5473            0.0805        0.0805       
  0.0973       11 (A) A      11 (A) B    ->    14 (A) B      14 (A) A     
              -0.5473       -0.5473            0.0805        0.0805       
  0.0973       11 (A) B      11 (A) A    ->    14 (A) A      14 (A) B     
              -0.5473       -0.5473            0.0805        0.0805       
 -0.0973       11 (A) B      11 (A) A    ->    14 (A) B      14 (A) A     
              -0.5473       -0.5473            0.0805        0.0805       

 Computing CCSD intemediates for later calculations in double precision
 Finished.

Running a double precision version
           CCSD Lambda amplitudes will be solved using DIIS.
           Start     Size      MaxIter   EConv     LConv     
           3         7         100       1.00e-07  1.00e-05  
 ------------------------------------------------------------------------------
            Enorm      Ldiff       Comment
 ------------------------------------------------------------------------------
     1     4.53e-02   2.87e-02     
     2     1.49e-02   6.10e-03     
     3     6.31e-03   7.98e-04     
     4     3.34e-03   1.10e-03     Switched to DIIS steps.
     5     1.16e-03   6.64e-04     
     6     5.99e-04   1.71e-04     
     7     1.95e-04   5.38e-05     
     8     7.43e-05   1.70e-06     
     9     1.93e-05   6.64e-06     
    10     7.73e-06   1.13e-06     
    11     3.34e-06   2.35e-07     
    12     1.24e-06   3.30e-08     
    13     5.99e-07   2.16e-08     
    14     2.57e-07   9.00e-09     
    15     1.10e-07   6.91e-10     
    16     5.53e-08   2.99e-09     
 ------------------------------------------------------------------------------
                                   CCSD Lambda converged.

 Computing density matrices in double precision...
           Orbital response amplitudes will be solved using DIIS.
           Start     Size      MaxIter   EConv     LConv     
           3         7         100       1.00e-06  1.00e-06  
 ------------------------------------------------------------------------------
            Enorm      Ldiff       Comment
 ------------------------------------------------------------------------------
     1     7.83e-02   2.51e-03     
     2     6.63e-02   1.24e-02     
     3     7.62e-02   2.14e-02     
     4     1.13e-02   2.98e-02     Switched to DIIS steps.
     5     1.98e-03   1.69e-03     
     6     1.02e-03   6.12e-04     
     7     2.32e-04   4.70e-05     
     8     3.02e-05   2.66e-05     
     9     5.33e-06   3.14e-06     
    10     1.93e-06   6.67e-07     
    11     4.38e-07   1.82e-08     
 ------------------------------------------------------------------------------
                                   Orbital response converged.

 Computing density matrices... Done.
 CCSD calculation:   CPU 98.54 s  wall 20.29 s

 Transferring MO TPDM to AO TPDM
 Transferring g2_o1o1o1o1
 Transferring g2_o1o1o1v1
 Transferring g2_o1o1v1v1
 Transferring g2_o1v1o1v1
 Transferring g2_o1v1v1v1
 Transferring g2_v1v1v1v1
 Adding separable TPDM
 Computing TPDM gradient
 --------------------------------------------------------
 2e gradient
  Atom          X               Y               Z
 --------------------------------------------------------
    1         -2.097009       12.830770        0.009410  
    2          9.294525      -10.606405       -0.015217  
    3          3.333074        1.340782        0.003587  
    4        -10.530591       -3.565147        0.002220  
 --------------------------------------------------------
 --------------------------------------------------------
 Final gradient
  Atom          X               Y               Z
 --------------------------------------------------------
    1         -2.097009       12.830770        0.009410  
    2          9.294525      -10.606405       -0.015217  
    3          3.333074        1.340782        0.003587  
    4        -10.530591       -3.565147        0.002220  
 --------------------------------------------------------
 Analytic gradient from two-electron contribution:   CPU 35.21 s  wall 8.58 s

 Total ccman2 time:   CPU 143.22 s  wall 32.65 s


 --------------------------------------------------------------

                    Orbital Energies (a.u.)
 --------------------------------------------------------------

 Alpha MOs
 -- Occupied --
-26.326 -15.766 -15.676  -1.649  -1.404  -0.946  -0.775  -0.719
 -0.712  -0.622  -0.547  -0.492
 -- Virtual --
  0.040   0.081   0.139   0.153   0.164   0.185   0.209   0.232
  0.240   0.241   0.312   0.328   0.364   0.369   0.436   0.534
  0.603   0.694   0.869   0.918   0.938   0.994   1.008   1.096
  1.244   1.391   1.465   1.543   1.552   1.611   1.707   1.905
  2.090   2.178   2.212   2.266   2.520   2.647   2.668   2.857
  3.035   3.035   3.251   3.420   4.036   4.056   4.196   4.218
  4.288   4.293   4.420   4.493   4.734   5.196   5.585   6.909
  6.964   7.178  36.597  37.096  68.744
 --------------------------------------------------------------

          Ground-State Mulliken Net Atomic Charges

     Atom                 Charge (a.u.)
  ----------------------------------------
      1 N                    -0.064996
      2 N                    -0.100605
      3 H                     0.228400
      4 F                    -0.062799
  ----------------------------------------
  Sum of atomic charges =     0.000000

 -----------------------------------------------------------------
                    Cartesian Multipole Moments
 -----------------------------------------------------------------
    Charge (ESU x 10^10)
                 0.0000
    Dipole Moment (Debye)
         X      -2.5357      Y      -0.8499      Z      -0.0007
       Tot       2.6744
    Quadrupole Moments (Debye-Ang)
        XX     -13.6052     XY       1.3364     YY     -18.5795
        XZ       0.0019     YZ      -0.0027     ZZ     -16.1361
    Octopole Moments (Debye-Ang^2)
       XXX      -4.8510    XXY      -2.1871    XYY       2.7984
       YYY       0.6993    XXZ      -0.0082    XYZ       0.0016
       YYZ      -0.0063    XZZ       1.5992    YZZ       0.0704
       ZZZ      -0.0163
    Hexadecapole Moments (Debye-Ang^3)
      XXXX     -77.0617   XXXY       5.6630   XXYY     -21.1678
      XYYY       2.8157   YYYY     -32.3661   XXXZ       0.0202
      XXYZ      -0.0039   XYYZ       0.0074   YYYZ      -0.0097
      XXZZ     -18.0661   XYZZ       0.5749   YYZZ      -7.2597
      XZZZ       0.0172   YZZZ      -0.0078   ZZZZ     -13.2266
 -----------------------------------------------------------------
 DrvMan completing analytic gradient of the correlated energy
 Correlated dipole moment
            1
    1  -0.9976326
    2  -0.3343578
    3  -0.0002644
 Energy read as -209.433997715
 Full Analytical Gradient: (in a.u., or Hartree/Bohr)
             1             2             3             4
    1   -0.00016027    0.00005689    0.00003893    0.00006445
    2   -0.00006472    0.00005164   -0.00004390    0.00005699
    3    0.00004670    0.00005404   -0.00005767   -0.00004308
 Gradient time:  CPU 1.40 s  wall 1.42 s
 ----------------------------------------------------------------
             Standard Nuclear Orientation (Angstroms)
    I     Atom           X                Y                Z
 ----------------------------------------------------------------
    1      N      -0.1362071923    -0.5055531938     0.0000000000
    2      N      -1.0111978563     0.3381479311    -0.0000000000
    3      H      -1.8809260959    -0.2080504063     0.0000000000
    4      F       1.1015290484     0.1533208050     0.0000000000
 ----------------------------------------------------------------
 Nuclear Repulsion Energy =    68.1131258028 hartrees
 There are       12 alpha and       12 beta electrons

                       Distance Matrix (Angstroms)
             N (  1)   N (  2)   H (  3)
   N (  2)  1.215500
   H (  3)  1.769902  1.027015
   F (  4)  1.402179  2.120796  3.004268

 Requested basis set is 6-311++G(d,p)
 There are 23 shells and 73 basis functions
 A cutoff of  1.0D-14 yielded    276 shell pairs
 There are      2806 function pairs (      3046 Cartesian)
 Smallest overlap matrix eigenvalue = 2.38E-04
 Guess MOs from SCF MO coefficient file

 -----------------------------------------------------------------------
  General SCF calculation program by
  Eric Jon Sundstrom, Paul Horn, Yuezhi Mao, Dmitri Zuev, Alec White,
  David Stuck, Shaama M.S., Shane Yost, Joonho Lee, David Small,
  Daniel Levine, Susi Lehtola, Hugh Burton, Evgeny Epifanovsky
 -----------------------------------------------------------------------
 Hartree-Fock
 using 6 threads for integral computing
 -------------------------------------------------------
 OpenMP Integral computing Module                
 Release: version 2.0, May 2017, Q-Chem Inc. Pleasanton 
 -------------------------------------------------------
 A restricted SCF calculation will be
 performed using DIIS
 SCF converges when DIIS error is below 1.0e-08
 ---------------------------------------
  Cycle       Energy         DIIS error
 ---------------------------------------
    1    -208.8640111141      3.15e-05  
    2    -208.8640118874      8.77e-06  
    3    -208.8640119940      4.90e-06  
    4    -208.8640120194      2.18e-06  
    5    -208.8640120338      1.09e-06  
    6    -208.8640120392      4.30e-07  
    7    -208.8640120397      1.55e-07  
    8    -208.8640120398      3.30e-08  
    9    -208.8640120398      1.28e-08  
   10    -208.8640120398      4.41e-09  Convergence criterion met
 ---------------------------------------
 SCF time:   CPU 1.79s  wall 1.00s 
 SCF   energy in the final basis set =     -208.8640120398
 Total energy in the final basis set =     -208.8640120398


 ------------------------------------------------------------------------------

   CCMAN2: suite of methods based on coupled cluster
           and equation of motion theories.

   Components:
   * libvmm-1.3-trunk
     by Evgeny Epifanovsky, Ilya Kaliman.
   * libtensor-2.5-trunk
     by Evgeny Epifanovsky, Michael Wormit, Dmitry Zuev, Sam Manzer, 
        Ilya Kaliman.
   * libcc-2.5-trunk
     by Evgeny Epifanovsky, Arik Landau, Tomasz Kus, Kirill Khistyaev, 
        Dmitry Zuev, Prashant Manohar, Xintian Feng, Anna Krylov, 
        Matthew Goldey, Alec White, Thomas Jagau, Kaushik Nanda, 
        Anastasia Gunina, Alexander Kunitsa, Joonho Lee.

   CCMAN original authors:
   Anna I. Krylov, C. David Sherrill, Steven R. Gwaltney,
   Edward F. C. Byrd (2000)
   Sergey V. Levchenko, Lyudmila V. Slipchenko, Tao Wang,
   Ana-Maria C. Cristian (2003)
   Piotr A. Pieniazek, C. Melania Oana, Evgeny Epifanovsky (2007)
   Prashant Manohar (2009)

 ------------------------------------------------------------------------------


 Allocating and initializing 63808MB of RAM...
 Calculation will run on 6 cores.


 Alpha MOs, Restricted
 -- Occupied --                  
-26.326 -15.766 -15.676  -1.649  -1.405  -0.946  -0.775  -0.719
  1 A     2 A     3 A     4 A     5 A     6 A     7 A     8 A                  
 -0.712  -0.622  -0.547  -0.492
  9 A    10 A    11 A    12 A                                                  
 -- Virtual --                   
  0.040   0.081   0.139   0.153   0.164   0.185   0.209   0.232
 13 A    14 A    15 A    16 A    17 A    18 A    19 A    20 A                  
  0.240   0.241   0.312   0.328   0.364   0.369   0.436   0.534
 21 A    22 A    23 A    24 A    25 A    26 A    27 A    28 A                  
  0.603   0.694   0.869   0.918   0.938   0.994   1.008   1.096
 29 A    30 A    31 A    32 A    33 A    34 A    35 A    36 A                  
  1.244   1.391   1.465   1.543   1.552   1.611   1.707   1.905
 37 A    38 A    39 A    40 A    41 A    42 A    43 A    44 A                  
  2.091   2.178   2.212   2.267   2.520   2.648   2.668   2.857
 45 A    46 A    47 A    48 A    49 A    50 A    51 A    52 A                  
  3.035   3.035   3.251   3.421   4.036   4.056   4.196   4.218
 53 A    54 A    55 A    56 A    57 A    58 A    59 A    60 A                  
  4.288   4.293   4.420   4.493   4.734   5.197   5.586   6.909
 61 A    62 A    63 A    64 A    65 A    66 A    67 A    68 A                  
  6.964   7.178  36.597  37.096  68.744
 69 A    70 A    71 A    72 A    73 A                                          

 Beta MOs, Restricted
 -- Occupied --                  
-26.326 -15.766 -15.676  -1.649  -1.405  -0.946  -0.775  -0.719
  1 A     2 A     3 A     4 A     5 A     6 A     7 A     8 A                  
 -0.712  -0.622  -0.547  -0.492
  9 A    10 A    11 A    12 A                                                  
 -- Virtual --                   
  0.040   0.081   0.139   0.153   0.164   0.185   0.209   0.232
 13 A    14 A    15 A    16 A    17 A    18 A    19 A    20 A                  
  0.240   0.241   0.312   0.328   0.364   0.369   0.436   0.534
 21 A    22 A    23 A    24 A    25 A    26 A    27 A    28 A                  
  0.603   0.694   0.869   0.918   0.938   0.994   1.008   1.096
 29 A    30 A    31 A    32 A    33 A    34 A    35 A    36 A                  
  1.244   1.391   1.465   1.543   1.552   1.611   1.707   1.905
 37 A    38 A    39 A    40 A    41 A    42 A    43 A    44 A                  
  2.091   2.178   2.212   2.267   2.520   2.648   2.668   2.857
 45 A    46 A    47 A    48 A    49 A    50 A    51 A    52 A                  
  3.035   3.035   3.251   3.421   4.036   4.056   4.196   4.218
 53 A    54 A    55 A    56 A    57 A    58 A    59 A    60 A                  
  4.288   4.293   4.420   4.493   4.734   5.197   5.586   6.909
 61 A    62 A    63 A    64 A    65 A    66 A    67 A    68 A                  
  6.964   7.178  36.597  37.096  68.744
 69 A    70 A    71 A    72 A    73 A                                          

 Occupation and symmetry of molecular orbitals

 Point group: C1 (1 irreducible representation).

                           A     All 
 -------------------------------------
 All molecular orbitals:
  - Alpha                  73    73  
  - Beta                   73    73  
 -------------------------------------
 Alpha orbitals:
  - Frozen occupied        3     3   
  - Active occupied        9     9   
  - Active virtual         61    61  
  - Frozen virtual         0     0   
 -------------------------------------
 Beta orbitals:
  - Frozen occupied        3     3   
  - Active occupied        9     9   
  - Active virtual         61    61  
  - Frozen virtual         0     0   
 -------------------------------------

 Import integrals:   CPU 0.00 s  wall 0.00 s

 Import integrals:   CPU 5.46 s  wall 2.01 s

 MP2 amplitudes:   CPU 0.02 s  wall 0.02 s

Running a double precision version
           CCSD T amplitudes will be solved using DIIS.

           Start     Size      MaxIter   EConv     TConv     
           3         7         100       1.00e-07  1.00e-05  
 ------------------------------------------------------------------------------
           Energy (a.u.)   Ediff      Tdiff       Comment
 ------------------------------------------------------------------------------
          -209.42554989                           
     1    -209.41129997   1.42e-02   6.40e-01     
     2    -209.43200038   2.07e-02   8.58e-02     
     3    -209.43076618   1.23e-03   3.82e-02     
     4    -209.43301894   2.25e-03   1.44e-02     Switched to DIIS steps.
     5    -209.43389708   8.78e-04   1.06e-02     
     6    -209.43398009   8.30e-05   2.42e-03     
     7    -209.43398864   8.54e-06   1.11e-03     
     8    -209.43399251   3.88e-06   3.92e-04     
     9    -209.43399662   4.11e-06   2.45e-04     
    10    -209.43399700   3.79e-07   5.29e-05     
    11    -209.43399711   1.05e-07   1.90e-05     
    12    -209.43399713   1.89e-08   1.02e-05     
    13    -209.43399709   3.37e-08   2.26e-06     
 ------------------------------------------------------------------------------
          -209.43399709                           CCSD T converged.

End of double precision
 SCF energy                 = -208.86401204
 MP2 energy                 = -209.42554989
 CCSD correlation energy     =   -0.56998505
 CCSD total energy           = -209.43399709

 CCSD  T1^2 = 0.0111  T2^2 = 0.1736  Leading amplitudes:

 Amplitude    Orbitals with energies
 -0.0256       9 (A) A                   ->    14 (A) A                   
              -0.7124                          0.0805                     
 -0.0256       9 (A) B                   ->    14 (A) B                   
              -0.7124                          0.0805                     
 -0.0214       11 (A) A                  ->    14 (A) A                   
              -0.5473                          0.0805                     
 -0.0214       11 (A) B                  ->    14 (A) B                   
              -0.5473                          0.0805                     

 Amplitude    Orbitals with energies
 -0.0973       11 (A) A      11 (A) B    ->    14 (A) A      14 (A) B     
              -0.5473       -0.5473            0.0805        0.0805       
  0.0973       11 (A) A      11 (A) B    ->    14 (A) B      14 (A) A     
              -0.5473       -0.5473            0.0805        0.0805       
  0.0973       11 (A) B      11 (A) A    ->    14 (A) A      14 (A) B     
              -0.5473       -0.5473            0.0805        0.0805       
 -0.0973       11 (A) B      11 (A) A    ->    14 (A) B      14 (A) A     
              -0.5473       -0.5473            0.0805        0.0805       

 Computing CCSD intemediates for later calculations in double precision
 Finished.

Running a double precision version
           CCSD Lambda amplitudes will be solved using DIIS.
           Start     Size      MaxIter   EConv     LConv     
           3         7         100       1.00e-07  1.00e-05  
 ------------------------------------------------------------------------------
            Enorm      Ldiff       Comment
 ------------------------------------------------------------------------------
     1     4.53e-02   2.87e-02     
     2     1.49e-02   6.10e-03     
     3     6.30e-03   7.98e-04     
     4     3.34e-03   1.10e-03     Switched to DIIS steps.
     5     1.16e-03   6.64e-04     
     6     5.99e-04   1.71e-04     
     7     1.95e-04   5.38e-05     
     8     7.42e-05   1.69e-06     
     9     1.93e-05   6.63e-06     
    10     7.72e-06   1.13e-06     
    11     3.34e-06   2.35e-07     
    12     1.24e-06   3.31e-08     
    13     5.97e-07   2.14e-08     
    14     2.56e-07   9.06e-09     
    15     1.09e-07   7.16e-10     
    16     5.50e-08   2.99e-09     
 ------------------------------------------------------------------------------
                                   CCSD Lambda converged.

 Computing density matrices in double precision...
           Orbital response amplitudes will be solved using DIIS.
           Start     Size      MaxIter   EConv     LConv     
           3         7         100       1.00e-06  1.00e-06  
 ------------------------------------------------------------------------------
            Enorm      Ldiff       Comment
 ------------------------------------------------------------------------------
     1     7.83e-02   2.51e-03     
     2     6.63e-02   1.24e-02     
     3     7.62e-02   2.14e-02     
     4     1.14e-02   2.99e-02     Switched to DIIS steps.
     5     1.98e-03   1.70e-03     
     6     1.02e-03   6.12e-04     
     7     2.32e-04   4.68e-05     
     8     3.02e-05   2.66e-05     
     9     5.33e-06   3.14e-06     
    10     1.93e-06   6.66e-07     
    11     4.39e-07   1.81e-08     
 ------------------------------------------------------------------------------
                                   Orbital response converged.

 Computing density matrices... Done.
 CCSD calculation:   CPU 98.79 s  wall 20.29 s

 Transferring MO TPDM to AO TPDM
 Transferring g2_o1o1o1o1
 Transferring g2_o1o1o1v1
 Transferring g2_o1o1v1v1
 Transferring g2_o1v1o1v1
 Transferring g2_o1v1v1v1
 Transferring g2_v1v1v1v1
 Adding separable TPDM
 Computing TPDM gradient
 --------------------------------------------------------
 2e gradient
  Atom          X               Y               Z
 --------------------------------------------------------
    1         -2.096930       12.831080        0.000000  
    2          9.294207      -10.608757        0.000000  
    3          3.333553        1.343184       -0.000000  
    4        -10.530831       -3.565506       -0.000000  
 --------------------------------------------------------
 --------------------------------------------------------
 Final gradient
  Atom          X               Y               Z
 --------------------------------------------------------
    1         -2.096930       12.831080        0.000000  
    2          9.294207      -10.608757        0.000000  
    3          3.333553        1.343184       -0.000000  
    4        -10.530831       -3.565506       -0.000000  
 --------------------------------------------------------
 Analytic gradient from two-electron contribution:   CPU 34.47 s  wall 8.32 s

 Total ccman2 time:   CPU 143.17 s  wall 32.18 s


 --------------------------------------------------------------

                    Orbital Energies (a.u.)
 --------------------------------------------------------------

 Alpha MOs
 -- Occupied --
-26.326 -15.766 -15.676  -1.649  -1.405  -0.946  -0.775  -0.719
 -0.712  -0.622  -0.547  -0.492
 -- Virtual --
  0.040   0.081   0.139   0.153   0.164   0.185   0.209   0.232
  0.240   0.241   0.312   0.328   0.364   0.369   0.436   0.534
  0.603   0.694   0.869   0.918   0.938   0.994   1.008   1.096
  1.244   1.391   1.465   1.543   1.552   1.611   1.707   1.905
  2.091   2.178   2.212   2.267   2.520   2.648   2.668   2.857
  3.035   3.035   3.251   3.421   4.036   4.056   4.196   4.218
  4.288   4.293   4.420   4.493   4.734   5.197   5.586   6.909
  6.964   7.178  36.597  37.096  68.744
 --------------------------------------------------------------

          Ground-State Mulliken Net Atomic Charges

     Atom                 Charge (a.u.)
  ----------------------------------------
      1 N                    -0.064916
      2 N                    -0.100616
      3 H                     0.228392
      4 F                    -0.062860
  ----------------------------------------
  Sum of atomic charges =    -0.000000

 -----------------------------------------------------------------
                    Cartesian Multipole Moments
 -----------------------------------------------------------------
    Charge (ESU x 10^10)
                -0.0000
    Dipole Moment (Debye)
         X      -2.5348      Y      -0.8501      Z      -0.0000
       Tot       2.6735
    Quadrupole Moments (Debye-Ang)
        XX     -13.6091     XY       1.3364     YY     -18.5784
        XZ      -0.0000     YZ      -0.0000     ZZ     -16.1352
    Octopole Moments (Debye-Ang^2)
       XXX      -4.8421    XXY      -2.1867    XYY       2.7966
       YYY       0.6992    XXZ       0.0000    XYZ       0.0000
       YYZ      -0.0000    XZZ       1.5973    YZZ       0.0702
       ZZZ      -0.0000
    Hexadecapole Moments (Debye-Ang^3)
      XXXX     -77.0761   XXXY       5.6616   XXYY     -21.1632
      XYYY       2.8166   YYYY     -32.3642   XXXZ      -0.0000
      XXYZ      -0.0000   XYYZ       0.0000   YYYZ      -0.0000
      XXZZ     -18.0613   XYZZ       0.5753   YYZZ      -7.2592
      XZZZ      -0.0000   YZZZ      -0.0000   ZZZZ     -13.2254
 -----------------------------------------------------------------
 DrvMan completing analytic gradient of the correlated energy
 Correlated dipole moment
            1
    1  -0.9972477
    2  -0.3344554
    3  -0.0000000
 Energy read as -209.433997093
 Full Analytical Gradient: (in a.u., or Hartree/Bohr)
             1             2             3             4
    1   -0.00025598   -0.00048089    0.00067265    0.00006422
    2   -0.00011613   -0.00021630    0.00025618    0.00007624
    3   -0.00000000   -0.00000000    0.00000000    0.00000000
 Gradient time:  CPU 1.44 s  wall 1.46 s
 ----------------------------------------------------------------
             Standard Nuclear Orientation (Angstroms)
    I     Atom           X                Y                Z
 ----------------------------------------------------------------
    1      N      -0.1362071923    -0.5055531938     0.0000000000
    2      N      -1.0111978563     0.3381479311    -0.0000000000
    3      H      -1.8829260959    -0.2080504063     0.0000000000
    4      F       1.1015290484     0.1533208050     0.0000000000
 ----------------------------------------------------------------
 Nuclear Repulsion Energy =    68.1038097231 hartrees
 There are       12 alpha and       12 beta electrons

                       Distance Matrix (Angstroms)
             N (  1)   N (  2)   H (  3)
   N (  2)  1.215500
   H (  3)  1.771873  1.028709
   F (  4)  1.402179  2.120796  3.006254

 Requested basis set is 6-311++G(d,p)
 There are 23 shells and 73 basis functions
 A cutoff of  1.0D-14 yielded    276 shell pairs
 There are      2806 function pairs (      3046 Cartesian)
 Smallest overlap matrix eigenvalue = 2.38E-04
 Guess MOs from SCF MO coefficient file

 -----------------------------------------------------------------------
  General SCF calculation program by
  Eric Jon Sundstrom, Paul Horn, Yuezhi Mao, Dmitri Zuev, Alec White,
  David Stuck, Shaama M.S., Shane Yost, Joonho Lee, David Small,
  Daniel Levine, Susi Lehtola, Hugh Burton, Evgeny Epifanovsky
 -----------------------------------------------------------------------
 Hartree-Fock
 using 6 threads for integral computing
 -------------------------------------------------------
 OpenMP Integral computing Module                
 Release: version 2.0, May 2017, Q-Chem Inc. Pleasanton 
 -------------------------------------------------------
 A restricted SCF calculation will be
 performed using DIIS
 SCF converges when DIIS error is below 1.0e-08
 ---------------------------------------
  Cycle       Energy         DIIS error
 ---------------------------------------
    1    -208.8639704709      3.69e-05  
    2    -208.8639711766      9.54e-06  
    3    -208.8639712212      6.01e-06  
    4    -208.8639712413      1.04e-06  
    5    -208.8639712429      3.50e-07  
    6    -208.8639712430      1.55e-07  
    7    -208.8639712431      6.78e-08  
    8    -208.8639712431      2.40e-08  
    9    -208.8639712431      7.38e-09  Convergence criterion met
 ---------------------------------------
 SCF time:   CPU 1.78s  wall 0.00s 
 SCF   energy in the final basis set =     -208.8639712431
 Total energy in the final basis set =     -208.8639712431


 ------------------------------------------------------------------------------

   CCMAN2: suite of methods based on coupled cluster
           and equation of motion theories.

   Components:
   * libvmm-1.3-trunk
     by Evgeny Epifanovsky, Ilya Kaliman.
   * libtensor-2.5-trunk
     by Evgeny Epifanovsky, Michael Wormit, Dmitry Zuev, Sam Manzer, 
        Ilya Kaliman.
   * libcc-2.5-trunk
     by Evgeny Epifanovsky, Arik Landau, Tomasz Kus, Kirill Khistyaev, 
        Dmitry Zuev, Prashant Manohar, Xintian Feng, Anna Krylov, 
        Matthew Goldey, Alec White, Thomas Jagau, Kaushik Nanda, 
        Anastasia Gunina, Alexander Kunitsa, Joonho Lee.

   CCMAN original authors:
   Anna I. Krylov, C. David Sherrill, Steven R. Gwaltney,
   Edward F. C. Byrd (2000)
   Sergey V. Levchenko, Lyudmila V. Slipchenko, Tao Wang,
   Ana-Maria C. Cristian (2003)
   Piotr A. Pieniazek, C. Melania Oana, Evgeny Epifanovsky (2007)
   Prashant Manohar (2009)

 ------------------------------------------------------------------------------


 Allocating and initializing 63808MB of RAM...
 Calculation will run on 6 cores.


 Alpha MOs, Restricted
 -- Occupied --                  
-26.326 -15.766 -15.676  -1.649  -1.404  -0.946  -0.775  -0.719
  1 A     2 A     3 A     4 A     5 A     6 A     7 A     8 A                  
 -0.712  -0.622  -0.547  -0.492
  9 A    10 A    11 A    12 A                                                  
 -- Virtual --                   
  0.040   0.081   0.139   0.153   0.164   0.185   0.209   0.232
 13 A    14 A    15 A    16 A    17 A    18 A    19 A    20 A                  
  0.240   0.240   0.312   0.328   0.364   0.369   0.436   0.534
 21 A    22 A    23 A    24 A    25 A    26 A    27 A    28 A                  
  0.603   0.694   0.869   0.918   0.938   0.994   1.008   1.096
 29 A    30 A    31 A    32 A    33 A    34 A    35 A    36 A                  
  1.244   1.391   1.465   1.543   1.552   1.611   1.707   1.905
 37 A    38 A    39 A    40 A    41 A    42 A    43 A    44 A                  
  2.090   2.177   2.211   2.265   2.520   2.647   2.668   2.858
 45 A    46 A    47 A    48 A    49 A    50 A    51 A    52 A                  
  3.034   3.035   3.251   3.419   4.036   4.056   4.196   4.218
 53 A    54 A    55 A    56 A    57 A    58 A    59 A    60 A                  
  4.288   4.293   4.420   4.493   4.733   5.195   5.585   6.909
 61 A    62 A    63 A    64 A    65 A    66 A    67 A    68 A                  
  6.964   7.178  36.597  37.096  68.744
 69 A    70 A    71 A    72 A    73 A                                          

 Beta MOs, Restricted
 -- Occupied --                  
-26.326 -15.766 -15.676  -1.649  -1.404  -0.946  -0.775  -0.719
  1 A     2 A     3 A     4 A     5 A     6 A     7 A     8 A                  
 -0.712  -0.622  -0.547  -0.492
  9 A    10 A    11 A    12 A                                                  
 -- Virtual --                   
  0.040   0.081   0.139   0.153   0.164   0.185   0.209   0.232
 13 A    14 A    15 A    16 A    17 A    18 A    19 A    20 A                  
  0.240   0.240   0.312   0.328   0.364   0.369   0.436   0.534
 21 A    22 A    23 A    24 A    25 A    26 A    27 A    28 A                  
  0.603   0.694   0.869   0.918   0.938   0.994   1.008   1.096
 29 A    30 A    31 A    32 A    33 A    34 A    35 A    36 A                  
  1.244   1.391   1.465   1.543   1.552   1.611   1.707   1.905
 37 A    38 A    39 A    40 A    41 A    42 A    43 A    44 A                  
  2.090   2.177   2.211   2.265   2.520   2.647   2.668   2.858
 45 A    46 A    47 A    48 A    49 A    50 A    51 A    52 A                  
  3.034   3.035   3.251   3.419   4.036   4.056   4.196   4.218
 53 A    54 A    55 A    56 A    57 A    58 A    59 A    60 A                  
  4.288   4.293   4.420   4.493   4.733   5.195   5.585   6.909
 61 A    62 A    63 A    64 A    65 A    66 A    67 A    68 A                  
  6.964   7.178  36.597  37.096  68.744
 69 A    70 A    71 A    72 A    73 A                                          

 Occupation and symmetry of molecular orbitals

 Point group: C1 (1 irreducible representation).

                           A     All 
 -------------------------------------
 All molecular orbitals:
  - Alpha                  73    73  
  - Beta                   73    73  
 -------------------------------------
 Alpha orbitals:
  - Frozen occupied        3     3   
  - Active occupied        9     9   
  - Active virtual         61    61  
  - Frozen virtual         0     0   
 -------------------------------------
 Beta orbitals:
  - Frozen occupied        3     3   
  - Active occupied        9     9   
  - Active virtual         61    61  
  - Frozen virtual         0     0   
 -------------------------------------

 Import integrals:   CPU 0.00 s  wall 0.00 s

 Import integrals:   CPU 3.67 s  wall 1.67 s

 MP2 amplitudes:   CPU 0.04 s  wall 0.03 s

Running a double precision version
           CCSD T amplitudes will be solved using DIIS.

           Start     Size      MaxIter   EConv     TConv     
           3         7         100       1.00e-07  1.00e-05  
 ------------------------------------------------------------------------------
           Energy (a.u.)   Ediff      Tdiff       Comment
 ------------------------------------------------------------------------------
          -209.42554883                           
     1    -209.41129114   1.43e-02   6.40e-01     
     2    -209.43199877   2.07e-02   8.58e-02     
     3    -209.43076453   1.23e-03   3.82e-02     
     4    -209.43301848   2.25e-03   1.44e-02     Switched to DIIS steps.
     5    -209.43389720   8.79e-04   1.06e-02     
     6    -209.43398025   8.31e-05   2.42e-03     
     7    -209.43398879   8.54e-06   1.11e-03     
     8    -209.43399266   3.87e-06   3.92e-04     
     9    -209.43399677   4.11e-06   2.45e-04     
    10    -209.43399715   3.79e-07   5.30e-05     
    11    -209.43399726   1.07e-07   1.91e-05     
    12    -209.43399728   1.85e-08   1.02e-05     
    13    -209.43399724   3.37e-08   2.26e-06     
 ------------------------------------------------------------------------------
          -209.43399724                           CCSD T converged.

End of double precision
 SCF energy                 = -208.86397124
 MP2 energy                 = -209.42554883
 CCSD correlation energy     =   -0.57002600
 CCSD total energy           = -209.43399724

 CCSD  T1^2 = 0.0111  T2^2 = 0.1736  Leading amplitudes:

 Amplitude    Orbitals with energies
  0.0256       9 (A) A                   ->    14 (A) A                   
              -0.7123                          0.0805                     
  0.0256       9 (A) B                   ->    14 (A) B                   
              -0.7123                          0.0805                     
  0.0214       11 (A) A                  ->    14 (A) A                   
              -0.5472                          0.0805                     
  0.0214       11 (A) B                  ->    14 (A) B                   
              -0.5472                          0.0805                     

 Amplitude    Orbitals with energies
 -0.0973       11 (A) A      11 (A) B    ->    14 (A) A      14 (A) B     
              -0.5472       -0.5472            0.0805        0.0805       
  0.0973       11 (A) A      11 (A) B    ->    14 (A) B      14 (A) A     
              -0.5472       -0.5472            0.0805        0.0805       
  0.0973       11 (A) B      11 (A) A    ->    14 (A) A      14 (A) B     
              -0.5472       -0.5472            0.0805        0.0805       
 -0.0973       11 (A) B      11 (A) A    ->    14 (A) B      14 (A) A     
              -0.5472       -0.5472            0.0805        0.0805       

 Computing CCSD intemediates for later calculations in double precision
 Finished.

Running a double precision version
           CCSD Lambda amplitudes will be solved using DIIS.
           Start     Size      MaxIter   EConv     LConv     
           3         7         100       1.00e-07  1.00e-05  
 ------------------------------------------------------------------------------
            Enorm      Ldiff       Comment
 ------------------------------------------------------------------------------
     1     4.53e-02   2.87e-02     
     2     1.49e-02   6.10e-03     
     3     6.31e-03   7.98e-04     
     4     3.34e-03   1.10e-03     Switched to DIIS steps.
     5     1.16e-03   6.65e-04     
     6     5.99e-04   1.72e-04     
     7     1.95e-04   5.37e-05     
     8     7.43e-05   1.70e-06     
     9     1.93e-05   6.64e-06     
    10     7.74e-06   1.13e-06     
    11     3.35e-06   2.35e-07     
    12     1.24e-06   3.30e-08     
    13     5.99e-07   2.18e-08     
    14     2.58e-07   8.95e-09     
    15     1.10e-07   6.70e-10     
    16     5.52e-08   2.99e-09     
 ------------------------------------------------------------------------------
                                   CCSD Lambda converged.

 Computing density matrices in double precision...
           Orbital response amplitudes will be solved using DIIS.
           Start     Size      MaxIter   EConv     LConv     
           3         7         100       1.00e-06  1.00e-06  
 ------------------------------------------------------------------------------
            Enorm      Ldiff       Comment
 ------------------------------------------------------------------------------
     1     7.83e-02   2.51e-03     
     2     6.63e-02   1.24e-02     
     3     7.62e-02   2.14e-02     
     4     1.13e-02   2.98e-02     Switched to DIIS steps.
     5     1.98e-03   1.69e-03     
     6     1.02e-03   6.12e-04     
     7     2.32e-04   4.72e-05     
     8     3.02e-05   2.67e-05     
     9     5.33e-06   3.14e-06     
    10     1.93e-06   6.67e-07     
    11     4.38e-07   1.83e-08     
 ------------------------------------------------------------------------------
                                   Orbital response converged.

 Computing density matrices... Done.
 CCSD calculation:   CPU 99.55 s  wall 20.47 s

 Transferring MO TPDM to AO TPDM
 Transferring g2_o1o1o1o1
 Transferring g2_o1o1o1v1
 Transferring g2_o1o1v1v1
 Transferring g2_o1v1o1v1
 Transferring g2_o1v1v1v1
 Transferring g2_v1v1v1v1
 Adding separable TPDM
 Computing TPDM gradient
 --------------------------------------------------------
 2e gradient
  Atom          X               Y               Z
 --------------------------------------------------------
    1         -2.097104       12.830476       -0.000000  
    2          9.294865      -10.604070        0.000000  
    3          3.332592        1.338380       -0.000000  
    4        -10.530353       -3.564786        0.000000  
 --------------------------------------------------------
 --------------------------------------------------------
 Final gradient
  Atom          X               Y               Z
 --------------------------------------------------------
    1         -2.097104       12.830476       -0.000000  
    2          9.294865      -10.604070        0.000000  
    3          3.332592        1.338380       -0.000000  
    4        -10.530353       -3.564786        0.000000  
 --------------------------------------------------------
 Analytic gradient from two-electron contribution:   CPU 33.29 s  wall 8.37 s

 Total ccman2 time:   CPU 139.60 s  wall 31.65 s


 --------------------------------------------------------------

                    Orbital Energies (a.u.)
 --------------------------------------------------------------

 Alpha MOs
 -- Occupied --
-26.326 -15.766 -15.676  -1.649  -1.404  -0.946  -0.775  -0.719
 -0.712  -0.622  -0.547  -0.492
 -- Virtual --
  0.040   0.081   0.139   0.153   0.164   0.185   0.209   0.232
  0.240   0.240   0.312   0.328   0.364   0.369   0.436   0.534
  0.603   0.694   0.869   0.918   0.938   0.994   1.008   1.096
  1.244   1.391   1.465   1.543   1.552   1.611   1.707   1.905
  2.090   2.177   2.211   2.265   2.520   2.647   2.668   2.858
  3.034   3.035   3.251   3.419   4.036   4.056   4.196   4.218
  4.288   4.293   4.420   4.493   4.733   5.195   5.585   6.909
  6.964   7.178  36.597  37.096  68.744
 --------------------------------------------------------------

          Ground-State Mulliken Net Atomic Charges

     Atom                 Charge (a.u.)
  ----------------------------------------
      1 N                    -0.065075
      2 N                    -0.100595
      3 H                     0.228408
      4 F                    -0.062738
  ----------------------------------------
  Sum of atomic charges =    -0.000000

 -----------------------------------------------------------------
                    Cartesian Multipole Moments
 -----------------------------------------------------------------
    Charge (ESU x 10^10)
                -0.0000
    Dipole Moment (Debye)
         X      -2.5367      Y      -0.8496      Z      -0.0000
       Tot       2.6752
    Quadrupole Moments (Debye-Ang)
        XX     -13.6013     XY       1.3364     YY     -18.5805
        XZ       0.0000     YZ      -0.0000     ZZ     -16.1369
    Octopole Moments (Debye-Ang^2)
       XXX      -4.8599    XXY      -2.1875    XYY       2.8002
       YYY       0.6995    XXZ      -0.0000    XYZ       0.0000
       YYZ      -0.0000    XZZ       1.6011    YZZ       0.0706
       ZZZ      -0.0000
    Hexadecapole Moments (Debye-Ang^3)
      XXXX     -77.0472   XXXY       5.6644   XXYY     -21.1723
      XYYY       2.8148   YYYY     -32.3680   XXXZ       0.0000
      XXYZ      -0.0000   XYYZ       0.0000   YYYZ      -0.0000
      XXZZ     -18.0709   XYZZ       0.5744   YYZZ      -7.2602
      XZZZ       0.0000   YZZZ      -0.0000   ZZZZ     -13.2278
 -----------------------------------------------------------------
 DrvMan completing analytic gradient of the correlated energy
 Correlated dipole moment
            1
    1  -0.9980179
    2  -0.3342601
    3  -0.0000000
 Energy read as -209.433997242
 Full Analytical Gradient: (in a.u., or Hartree/Bohr)
             1             2             3             4
    1   -0.00006543    0.00059220   -0.00059141    0.00006464
    2   -0.00001248    0.00031615   -0.00034135    0.00003767
    3    0.00000000   -0.00000000    0.00000000   -0.00000000
 Gradient time:  CPU 1.40 s  wall 1.42 s
 ----------------------------------------------------------------
             Standard Nuclear Orientation (Angstroms)
    I     Atom           X                Y                Z
 ----------------------------------------------------------------
    1      N      -0.1362071923    -0.5055531938     0.0000000000
    2      N      -1.0111978563     0.3381479311    -0.0000000000
    3      H      -1.8819260959    -0.2070504063     0.0000000000
    4      F       1.1015290484     0.1533208050     0.0000000000
 ----------------------------------------------------------------
 Nuclear Repulsion Energy =    68.1101924478 hartrees
 There are       12 alpha and       12 beta electrons

                       Distance Matrix (Angstroms)
             N (  1)   N (  2)   H (  3)
   N (  2)  1.215500
   H (  3)  1.771056  1.027331
   F (  4)  1.402179  2.120796  3.005141

 Requested basis set is 6-311++G(d,p)
 There are 23 shells and 73 basis functions
 A cutoff of  1.0D-14 yielded    276 shell pairs
 There are      2806 function pairs (      3046 Cartesian)
 Smallest overlap matrix eigenvalue = 2.38E-04
 Guess MOs from SCF MO coefficient file

 -----------------------------------------------------------------------
  General SCF calculation program by
  Eric Jon Sundstrom, Paul Horn, Yuezhi Mao, Dmitri Zuev, Alec White,
  David Stuck, Shaama M.S., Shane Yost, Joonho Lee, David Small,
  Daniel Levine, Susi Lehtola, Hugh Burton, Evgeny Epifanovsky
 -----------------------------------------------------------------------
 Hartree-Fock
 using 6 threads for integral computing
 -------------------------------------------------------
 OpenMP Integral computing Module                
 Release: version 2.0, May 2017, Q-Chem Inc. Pleasanton 
 -------------------------------------------------------
 A restricted SCF calculation will be
 performed using DIIS
 SCF converges when DIIS error is below 1.0e-08
 ---------------------------------------
  Cycle       Energy         DIIS error
 ---------------------------------------
    1    -208.8640075436      2.90e-05  
    2    -208.8640079788      7.41e-06  
    3    -208.8640080087      4.70e-06  
    4    -208.8640080214      8.82e-07  
    5    -208.8640080225      2.76e-07  
    6    -208.8640080226      1.14e-07  
    7    -208.8640080226      4.02e-08  
    8    -208.8640080226      1.46e-08  
    9    -208.8640080226      5.58e-09  Convergence criterion met
 ---------------------------------------
 SCF time:   CPU 1.61s  wall 0.00s 
 SCF   energy in the final basis set =     -208.8640080226
 Total energy in the final basis set =     -208.8640080226


 ------------------------------------------------------------------------------

   CCMAN2: suite of methods based on coupled cluster
           and equation of motion theories.

   Components:
   * libvmm-1.3-trunk
     by Evgeny Epifanovsky, Ilya Kaliman.
   * libtensor-2.5-trunk
     by Evgeny Epifanovsky, Michael Wormit, Dmitry Zuev, Sam Manzer, 
        Ilya Kaliman.
   * libcc-2.5-trunk
     by Evgeny Epifanovsky, Arik Landau, Tomasz Kus, Kirill Khistyaev, 
        Dmitry Zuev, Prashant Manohar, Xintian Feng, Anna Krylov, 
        Matthew Goldey, Alec White, Thomas Jagau, Kaushik Nanda, 
        Anastasia Gunina, Alexander Kunitsa, Joonho Lee.

   CCMAN original authors:
   Anna I. Krylov, C. David Sherrill, Steven R. Gwaltney,
   Edward F. C. Byrd (2000)
   Sergey V. Levchenko, Lyudmila V. Slipchenko, Tao Wang,
   Ana-Maria C. Cristian (2003)
   Piotr A. Pieniazek, C. Melania Oana, Evgeny Epifanovsky (2007)
   Prashant Manohar (2009)

 ------------------------------------------------------------------------------


 Allocating and initializing 63808MB of RAM...
 Calculation will run on 6 cores.


 Alpha MOs, Restricted
 -- Occupied --                  
-26.326 -15.766 -15.676  -1.649  -1.404  -0.946  -0.775  -0.719
  1 A     2 A     3 A     4 A     5 A     6 A     7 A     8 A                  
 -0.712  -0.622  -0.547  -0.492
  9 A    10 A    11 A    12 A                                                  
 -- Virtual --                   
  0.040   0.081   0.139   0.153   0.164   0.185   0.209   0.232
 13 A    14 A    15 A    16 A    17 A    18 A    19 A    20 A                  
  0.240   0.241   0.312   0.328   0.364   0.369   0.436   0.534
 21 A    22 A    23 A    24 A    25 A    26 A    27 A    28 A                  
  0.603   0.694   0.869   0.918   0.938   0.994   1.008   1.096
 29 A    30 A    31 A    32 A    33 A    34 A    35 A    36 A                  
  1.244   1.391   1.465   1.543   1.552   1.611   1.707   1.905
 37 A    38 A    39 A    40 A    41 A    42 A    43 A    44 A                  
  2.091   2.178   2.211   2.266   2.520   2.648   2.668   2.857
 45 A    46 A    47 A    48 A    49 A    50 A    51 A    52 A                  
  3.035   3.035   3.251   3.420   4.036   4.056   4.196   4.218
 53 A    54 A    55 A    56 A    57 A    58 A    59 A    60 A                  
  4.288   4.293   4.420   4.493   4.734   5.196   5.586   6.909
 61 A    62 A    63 A    64 A    65 A    66 A    67 A    68 A                  
  6.964   7.178  36.597  37.096  68.744
 69 A    70 A    71 A    72 A    73 A                                          

 Beta MOs, Restricted
 -- Occupied --                  
-26.326 -15.766 -15.676  -1.649  -1.404  -0.946  -0.775  -0.719
  1 A     2 A     3 A     4 A     5 A     6 A     7 A     8 A                  
 -0.712  -0.622  -0.547  -0.492
  9 A    10 A    11 A    12 A                                                  
 -- Virtual --                   
  0.040   0.081   0.139   0.153   0.164   0.185   0.209   0.232
 13 A    14 A    15 A    16 A    17 A    18 A    19 A    20 A                  
  0.240   0.241   0.312   0.328   0.364   0.369   0.436   0.534
 21 A    22 A    23 A    24 A    25 A    26 A    27 A    28 A                  
  0.603   0.694   0.869   0.918   0.938   0.994   1.008   1.096
 29 A    30 A    31 A    32 A    33 A    34 A    35 A    36 A                  
  1.244   1.391   1.465   1.543   1.552   1.611   1.707   1.905
 37 A    38 A    39 A    40 A    41 A    42 A    43 A    44 A                  
  2.091   2.178   2.211   2.266   2.520   2.648   2.668   2.857
 45 A    46 A    47 A    48 A    49 A    50 A    51 A    52 A                  
  3.035   3.035   3.251   3.420   4.036   4.056   4.196   4.218
 53 A    54 A    55 A    56 A    57 A    58 A    59 A    60 A                  
  4.288   4.293   4.420   4.493   4.734   5.196   5.586   6.909
 61 A    62 A    63 A    64 A    65 A    66 A    67 A    68 A                  
  6.964   7.178  36.597  37.096  68.744
 69 A    70 A    71 A    72 A    73 A                                          

 Occupation and symmetry of molecular orbitals

 Point group: C1 (1 irreducible representation).

                           A     All 
 -------------------------------------
 All molecular orbitals:
  - Alpha                  73    73  
  - Beta                   73    73  
 -------------------------------------
 Alpha orbitals:
  - Frozen occupied        3     3   
  - Active occupied        9     9   
  - Active virtual         61    61  
  - Frozen virtual         0     0   
 -------------------------------------
 Beta orbitals:
  - Frozen occupied        3     3   
  - Active occupied        9     9   
  - Active virtual         61    61  
  - Frozen virtual         0     0   
 -------------------------------------

 Import integrals:   CPU 0.00 s  wall 0.00 s

 Import integrals:   CPU 5.37 s  wall 2.02 s

 MP2 amplitudes:   CPU 0.03 s  wall 0.03 s

Running a double precision version
           CCSD T amplitudes will be solved using DIIS.

           Start     Size      MaxIter   EConv     TConv     
           3         7         100       1.00e-07  1.00e-05  
 ------------------------------------------------------------------------------
           Energy (a.u.)   Ediff      Tdiff       Comment
 ------------------------------------------------------------------------------
          -209.42554756                           
     1    -209.41129828   1.42e-02   6.40e-01     
     2    -209.43199992   2.07e-02   8.58e-02     
     3    -209.43076600   1.23e-03   3.82e-02     
     4    -209.43301912   2.25e-03   1.44e-02     Switched to DIIS steps.
     5    -209.43389752   8.78e-04   1.06e-02     
     6    -209.43398056   8.30e-05   2.42e-03     
     7    -209.43398912   8.55e-06   1.11e-03     
     8    -209.43399300   3.88e-06   3.92e-04     
     9    -209.43399712   4.12e-06   2.45e-04     
    10    -209.43399750   3.80e-07   5.29e-05     
    11    -209.43399760   1.06e-07   1.91e-05     
    12    -209.43399762   1.88e-08   1.02e-05     
    13    -209.43399759   3.37e-08   2.26e-06     
 ------------------------------------------------------------------------------
          -209.43399759                           CCSD T converged.

End of double precision
 SCF energy                 = -208.86400802
 MP2 energy                 = -209.42554756
 CCSD correlation energy     =   -0.56998956
 CCSD total energy           = -209.43399759

 CCSD  T1^2 = 0.0111  T2^2 = 0.1736  Leading amplitudes:

 Amplitude    Orbitals with energies
 -0.0256       9 (A) A                   ->    14 (A) A                   
              -0.7124                          0.0805                     
 -0.0256       9 (A) B                   ->    14 (A) B                   
              -0.7124                          0.0805                     
 -0.0214       11 (A) A                  ->    14 (A) A                   
              -0.5473                          0.0805                     
 -0.0214       11 (A) B                  ->    14 (A) B                   
              -0.5473                          0.0805                     

 Amplitude    Orbitals with energies
 -0.0973       11 (A) A      11 (A) B    ->    14 (A) A      14 (A) B     
              -0.5473       -0.5473            0.0805        0.0805       
  0.0973       11 (A) A      11 (A) B    ->    14 (A) B      14 (A) A     
              -0.5473       -0.5473            0.0805        0.0805       
  0.0973       11 (A) B      11 (A) A    ->    14 (A) A      14 (A) B     
              -0.5473       -0.5473            0.0805        0.0805       
 -0.0973       11 (A) B      11 (A) A    ->    14 (A) B      14 (A) A     
              -0.5473       -0.5473            0.0805        0.0805       

 Computing CCSD intemediates for later calculations in double precision
 Finished.

Running a double precision version
           CCSD Lambda amplitudes will be solved using DIIS.
           Start     Size      MaxIter   EConv     LConv     
           3         7         100       1.00e-07  1.00e-05  
 ------------------------------------------------------------------------------
            Enorm      Ldiff       Comment
 ------------------------------------------------------------------------------
     1     4.53e-02   2.87e-02     
     2     1.49e-02   6.10e-03     
     3     6.30e-03   7.98e-04     
     4     3.34e-03   1.10e-03     Switched to DIIS steps.
     5     1.16e-03   6.65e-04     
     6     5.99e-04   1.72e-04     
     7     1.95e-04   5.38e-05     
     8     7.43e-05   1.68e-06     
     9     1.93e-05   6.63e-06     
    10     7.73e-06   1.13e-06     
    11     3.34e-06   2.35e-07     
    12     1.24e-06   3.27e-08     
    13     5.98e-07   2.17e-08     
    14     2.57e-07   8.95e-09     
    15     1.10e-07   6.80e-10     
    16     5.51e-08   2.99e-09     
 ------------------------------------------------------------------------------
                                   CCSD Lambda converged.

 Computing density matrices in double precision...
           Orbital response amplitudes will be solved using DIIS.
           Start     Size      MaxIter   EConv     LConv     
           3         7         100       1.00e-06  1.00e-06  
 ------------------------------------------------------------------------------
            Enorm      Ldiff       Comment
 ------------------------------------------------------------------------------
     1     7.83e-02   2.51e-03     
     2     6.63e-02   1.24e-02     
     3     7.62e-02   2.14e-02     
     4     1.14e-02   2.99e-02     Switched to DIIS steps.
     5     1.98e-03   1.70e-03     
     6     1.02e-03   6.12e-04     
     7     2.32e-04   4.69e-05     
     8     3.02e-05   2.66e-05     
     9     5.33e-06   3.14e-06     
    10     1.93e-06   6.66e-07     
    11     4.38e-07   1.81e-08     
 ------------------------------------------------------------------------------
                                   Orbital response converged.

 Computing density matrices... Done.
 CCSD calculation:   CPU 99.44 s  wall 20.36 s

 Transferring MO TPDM to AO TPDM
 Transferring g2_o1o1o1o1
 Transferring g2_o1o1o1v1
 Transferring g2_o1o1v1v1
 Transferring g2_o1v1o1v1
 Transferring g2_o1v1v1v1
 Transferring g2_v1v1v1v1
 Adding separable TPDM
 Computing TPDM gradient
 --------------------------------------------------------
 2e gradient
  Atom          X               Y               Z
 --------------------------------------------------------
    1         -2.098630       12.832175       -0.000000  
    2          9.293527      -10.604173        0.000000  
    3          3.335852        1.337166       -0.000000  
    4        -10.530749       -3.565168        0.000000  
 --------------------------------------------------------
 --------------------------------------------------------
 Final gradient
  Atom          X               Y               Z
 --------------------------------------------------------
    1         -2.098630       12.832175       -0.000000  
    2          9.293527      -10.604173        0.000000  
    3          3.335852        1.337166       -0.000000  
    4        -10.530749       -3.565168        0.000000  
 --------------------------------------------------------
 Analytic gradient from two-electron contribution:   CPU 39.49 s  wall 9.87 s

 Total ccman2 time:   CPU 147.96 s  wall 33.65 s


 --------------------------------------------------------------

                    Orbital Energies (a.u.)
 --------------------------------------------------------------

 Alpha MOs
 -- Occupied --
-26.326 -15.766 -15.676  -1.649  -1.404  -0.946  -0.775  -0.719
 -0.712  -0.622  -0.547  -0.492
 -- Virtual --
  0.040   0.081   0.139   0.153   0.164   0.185   0.209   0.232
  0.240   0.241   0.312   0.328   0.364   0.369   0.436   0.534
  0.603   0.694   0.869   0.918   0.938   0.994   1.008   1.096
  1.244   1.391   1.465   1.543   1.552   1.611   1.707   1.905
  2.091   2.178   2.211   2.266   2.520   2.648   2.668   2.857
  3.035   3.035   3.251   3.420   4.036   4.056   4.196   4.218
  4.288   4.293   4.420   4.493   4.734   5.196   5.586   6.909
  6.964   7.178  36.597  37.096  68.744
 --------------------------------------------------------------

          Ground-State Mulliken Net Atomic Charges

     Atom                 Charge (a.u.)
  ----------------------------------------
      1 N                    -0.064973
      2 N                    -0.100790
      3 H                     0.228506
      4 F                    -0.062743
  ----------------------------------------
  Sum of atomic charges =     0.000000

 -----------------------------------------------------------------
                    Cartesian Multipole Moments
 -----------------------------------------------------------------
    Charge (ESU x 10^10)
                 0.0000
    Dipole Moment (Debye)
         X      -2.5363      Y      -0.8492      Z      -0.0000
       Tot       2.6747
    Quadrupole Moments (Debye-Ang)
        XX     -13.6025     XY       1.3340     YY     -18.5806
        XZ       0.0000     YZ      -0.0000     ZZ     -16.1356
    Octopole Moments (Debye-Ang^2)
       XXX      -4.8580    XXY      -2.1821    XYY       2.7995
       YYY       0.6966    XXZ      -0.0000    XYZ       0.0000
       YYZ      -0.0000    XZZ       1.5982    YZZ       0.0696
       ZZZ      -0.0000
    Hexadecapole Moments (Debye-Ang^3)
      XXXX     -77.0408   XXXY       5.6550   XXYY     -21.1690
      XYYY       2.8193   YYYY     -32.3668   XXXZ       0.0000
      XXYZ      -0.0000   XYYZ       0.0000   YYYZ      -0.0000
      XXZZ     -18.0639   XYZZ       0.5760   YYZZ      -7.2596
      XZZZ       0.0000   YZZZ      -0.0000   ZZZZ     -13.2263
 -----------------------------------------------------------------
 DrvMan completing analytic gradient of the correlated energy
 Correlated dipole moment
            1
    1  -0.9978706
    2  -0.3340845
    3  -0.0000000
 Energy read as -209.433997586
 Full Analytical Gradient: (in a.u., or Hartree/Bohr)
             1             2             3             4
    1   -0.00008155   -0.00033276    0.00033852    0.00007579
    2   -0.00005998   -0.00023710    0.00023629    0.00006079
    3    0.00000000   -0.00000000    0.00000000   -0.00000000
 Gradient time:  CPU 1.50 s  wall 1.47 s
 ----------------------------------------------------------------
             Standard Nuclear Orientation (Angstroms)
    I     Atom           X                Y                Z
 ----------------------------------------------------------------
    1      N      -0.1362071923    -0.5055531938     0.0000000000
    2      N      -1.0111978563     0.3381479311    -0.0000000000
    3      H      -1.8819260959    -0.2090504063     0.0000000000
    4      F       1.1015290484     0.1533208050     0.0000000000
 ----------------------------------------------------------------
 Nuclear Repulsion Energy =    68.1067362249 hartrees
 There are       12 alpha and       12 beta electrons

                       Distance Matrix (Angstroms)
             N (  1)   N (  2)   H (  3)
   N (  2)  1.215500
   H (  3)  1.770720  1.028394
   F (  4)  1.402179  2.120796  3.005381

 Requested basis set is 6-311++G(d,p)
 There are 23 shells and 73 basis functions
 A cutoff of  1.0D-14 yielded    276 shell pairs
 There are      2806 function pairs (      3046 Cartesian)
 Smallest overlap matrix eigenvalue = 2.38E-04
 Guess MOs from SCF MO coefficient file

 -----------------------------------------------------------------------
  General SCF calculation program by
  Eric Jon Sundstrom, Paul Horn, Yuezhi Mao, Dmitri Zuev, Alec White,
  David Stuck, Shaama M.S., Shane Yost, Joonho Lee, David Small,
  Daniel Levine, Susi Lehtola, Hugh Burton, Evgeny Epifanovsky
 -----------------------------------------------------------------------
 Hartree-Fock
 using 6 threads for integral computing
 -------------------------------------------------------
 OpenMP Integral computing Module                
 Release: version 2.0, May 2017, Q-Chem Inc. Pleasanton 
 -------------------------------------------------------
 A restricted SCF calculation will be
 performed using DIIS
 SCF converges when DIIS error is below 1.0e-08
 ---------------------------------------
  Cycle       Energy         DIIS error
 ---------------------------------------
    1    -208.8639753961      2.80e-05  
    2    -208.8639758685      6.62e-06  
    3    -208.8639759035      3.92e-06  
    4    -208.8639759128      9.34e-07  
    5    -208.8639759140      2.43e-07  
    6    -208.8639759141      1.00e-07  
    7    -208.8639759141      3.13e-08  
    8    -208.8639759141      7.74e-09  Convergence criterion met
 ---------------------------------------
 SCF time:   CPU 1.71s  wall 1.00s 
 SCF   energy in the final basis set =     -208.8639759141
 Total energy in the final basis set =     -208.8639759141


 ------------------------------------------------------------------------------

   CCMAN2: suite of methods based on coupled cluster
           and equation of motion theories.

   Components:
   * libvmm-1.3-trunk
     by Evgeny Epifanovsky, Ilya Kaliman.
   * libtensor-2.5-trunk
     by Evgeny Epifanovsky, Michael Wormit, Dmitry Zuev, Sam Manzer, 
        Ilya Kaliman.
   * libcc-2.5-trunk
     by Evgeny Epifanovsky, Arik Landau, Tomasz Kus, Kirill Khistyaev, 
        Dmitry Zuev, Prashant Manohar, Xintian Feng, Anna Krylov, 
        Matthew Goldey, Alec White, Thomas Jagau, Kaushik Nanda, 
        Anastasia Gunina, Alexander Kunitsa, Joonho Lee.

   CCMAN original authors:
   Anna I. Krylov, C. David Sherrill, Steven R. Gwaltney,
   Edward F. C. Byrd (2000)
   Sergey V. Levchenko, Lyudmila V. Slipchenko, Tao Wang,
   Ana-Maria C. Cristian (2003)
   Piotr A. Pieniazek, C. Melania Oana, Evgeny Epifanovsky (2007)
   Prashant Manohar (2009)

 ------------------------------------------------------------------------------


 Allocating and initializing 63808MB of RAM...
 Calculation will run on 6 cores.


 Alpha MOs, Restricted
 -- Occupied --                  
-26.326 -15.766 -15.676  -1.649  -1.404  -0.946  -0.775  -0.718
  1 A     2 A     3 A     4 A     5 A     6 A     7 A     8 A                  
 -0.712  -0.622  -0.547  -0.492
  9 A    10 A    11 A    12 A                                                  
 -- Virtual --                   
  0.040   0.081   0.139   0.153   0.164   0.185   0.209   0.232
 13 A    14 A    15 A    16 A    17 A    18 A    19 A    20 A                  
  0.240   0.241   0.312   0.328   0.364   0.369   0.436   0.534
 21 A    22 A    23 A    24 A    25 A    26 A    27 A    28 A                  
  0.603   0.694   0.869   0.918   0.938   0.994   1.008   1.096
 29 A    30 A    31 A    32 A    33 A    34 A    35 A    36 A                  
  1.244   1.391   1.465   1.542   1.552   1.611   1.707   1.905
 37 A    38 A    39 A    40 A    41 A    42 A    43 A    44 A                  
  2.090   2.178   2.212   2.265   2.520   2.647   2.668   2.858
 45 A    46 A    47 A    48 A    49 A    50 A    51 A    52 A                  
  3.034   3.035   3.250   3.420   4.036   4.056   4.196   4.218
 53 A    54 A    55 A    56 A    57 A    58 A    59 A    60 A                  
  4.288   4.293   4.420   4.493   4.734   5.195   5.585   6.909
 61 A    62 A    63 A    64 A    65 A    66 A    67 A    68 A                  
  6.964   7.178  36.597  37.096  68.744
 69 A    70 A    71 A    72 A    73 A                                          

 Beta MOs, Restricted
 -- Occupied --                  
-26.326 -15.766 -15.676  -1.649  -1.404  -0.946  -0.775  -0.718
  1 A     2 A     3 A     4 A     5 A     6 A     7 A     8 A                  
 -0.712  -0.622  -0.547  -0.492
  9 A    10 A    11 A    12 A                                                  
 -- Virtual --                   
  0.040   0.081   0.139   0.153   0.164   0.185   0.209   0.232
 13 A    14 A    15 A    16 A    17 A    18 A    19 A    20 A                  
  0.240   0.241   0.312   0.328   0.364   0.369   0.436   0.534
 21 A    22 A    23 A    24 A    25 A    26 A    27 A    28 A                  
  0.603   0.694   0.869   0.918   0.938   0.994   1.008   1.096
 29 A    30 A    31 A    32 A    33 A    34 A    35 A    36 A                  
  1.244   1.391   1.465   1.542   1.552   1.611   1.707   1.905
 37 A    38 A    39 A    40 A    41 A    42 A    43 A    44 A                  
  2.090   2.178   2.212   2.265   2.520   2.647   2.668   2.858
 45 A    46 A    47 A    48 A    49 A    50 A    51 A    52 A                  
  3.034   3.035   3.250   3.420   4.036   4.056   4.196   4.218
 53 A    54 A    55 A    56 A    57 A    58 A    59 A    60 A                  
  4.288   4.293   4.420   4.493   4.734   5.195   5.585   6.909
 61 A    62 A    63 A    64 A    65 A    66 A    67 A    68 A                  
  6.964   7.178  36.597  37.096  68.744
 69 A    70 A    71 A    72 A    73 A                                          

 Occupation and symmetry of molecular orbitals

 Point group: C1 (1 irreducible representation).

                           A     All 
 -------------------------------------
 All molecular orbitals:
  - Alpha                  73    73  
  - Beta                   73    73  
 -------------------------------------
 Alpha orbitals:
  - Frozen occupied        3     3   
  - Active occupied        9     9   
  - Active virtual         61    61  
  - Frozen virtual         0     0   
 -------------------------------------
 Beta orbitals:
  - Frozen occupied        3     3   
  - Active occupied        9     9   
  - Active virtual         61    61  
  - Frozen virtual         0     0   
 -------------------------------------

 Import integrals:   CPU 0.00 s  wall 0.00 s

 Import integrals:   CPU 4.63 s  wall 1.55 s

 MP2 amplitudes:   CPU 0.03 s  wall 0.03 s

Running a double precision version
           CCSD T amplitudes will be solved using DIIS.

           Start     Size      MaxIter   EConv     TConv     
           3         7         100       1.00e-07  1.00e-05  
 ------------------------------------------------------------------------------
           Energy (a.u.)   Ediff      Tdiff       Comment
 ------------------------------------------------------------------------------
          -209.42555184                           
     1    -209.41129351   1.43e-02   6.40e-01     
     2    -209.43199990   2.07e-02   8.58e-02     
     3    -209.43076538   1.23e-03   3.82e-02     
     4    -209.43301897   2.25e-03   1.44e-02     Switched to DIIS steps.
     5    -209.43389743   8.78e-04   1.06e-02     
     6    -209.43398045   8.30e-05   2.42e-03     
     7    -209.43398898   8.53e-06   1.11e-03     
     8    -209.43399284   3.87e-06   3.92e-04     
     9    -209.43399695   4.11e-06   2.45e-04     
    10    -209.43399733   3.79e-07   5.30e-05     
    11    -209.43399743   1.06e-07   1.91e-05     
    12    -209.43399745   1.85e-08   1.02e-05     
    13    -209.43399742   3.37e-08   2.26e-06     
 ------------------------------------------------------------------------------
          -209.43399742                           CCSD T converged.

End of double precision
 SCF energy                 = -208.86397591
 MP2 energy                 = -209.42555184
 CCSD correlation energy     =   -0.57002150
 CCSD total energy           = -209.43399742

 CCSD  T1^2 = 0.0111  T2^2 = 0.1736  Leading amplitudes:

 Amplitude    Orbitals with energies
  0.0256       9 (A) A                   ->    14 (A) A                   
              -0.7123                          0.0805                     
  0.0256       9 (A) B                   ->    14 (A) B                   
              -0.7123                          0.0805                     
  0.0214       11 (A) A                  ->    14 (A) A                   
              -0.5473                          0.0805                     
  0.0214       11 (A) B                  ->    14 (A) B                   
              -0.5473                          0.0805                     

 Amplitude    Orbitals with energies
 -0.0973       11 (A) A      11 (A) B    ->    14 (A) A      14 (A) B     
              -0.5473       -0.5473            0.0805        0.0805       
  0.0973       11 (A) A      11 (A) B    ->    14 (A) B      14 (A) A     
              -0.5473       -0.5473            0.0805        0.0805       
  0.0973       11 (A) B      11 (A) A    ->    14 (A) A      14 (A) B     
              -0.5473       -0.5473            0.0805        0.0805       
 -0.0973       11 (A) B      11 (A) A    ->    14 (A) B      14 (A) A     
              -0.5473       -0.5473            0.0805        0.0805       

 Computing CCSD intemediates for later calculations in double precision
 Finished.

Running a double precision version
           CCSD Lambda amplitudes will be solved using DIIS.
           Start     Size      MaxIter   EConv     LConv     
           3         7         100       1.00e-07  1.00e-05  
 ------------------------------------------------------------------------------
            Enorm      Ldiff       Comment
 ------------------------------------------------------------------------------
     1     4.53e-02   2.87e-02     
     2     1.49e-02   6.10e-03     
     3     6.31e-03   7.98e-04     
     4     3.34e-03   1.10e-03     Switched to DIIS steps.
     5     1.16e-03   6.64e-04     
     6     5.99e-04   1.71e-04     
     7     1.95e-04   5.37e-05     
     8     7.42e-05   1.71e-06     
     9     1.93e-05   6.64e-06     
    10     7.73e-06   1.13e-06     
    11     3.34e-06   2.36e-07     
    12     1.24e-06   3.34e-08     
    13     5.98e-07   2.15e-08     
    14     2.57e-07   9.06e-09     
    15     1.10e-07   7.07e-10     
    16     5.51e-08   2.99e-09     
 ------------------------------------------------------------------------------
                                   CCSD Lambda converged.

 Computing density matrices in double precision...
           Orbital response amplitudes will be solved using DIIS.
           Start     Size      MaxIter   EConv     LConv     
           3         7         100       1.00e-06  1.00e-06  
 ------------------------------------------------------------------------------
            Enorm      Ldiff       Comment
 ------------------------------------------------------------------------------
     1     7.83e-02   2.51e-03     
     2     6.63e-02   1.24e-02     
     3     7.62e-02   2.14e-02     
     4     1.13e-02   2.98e-02     Switched to DIIS steps.
     5     1.98e-03   1.69e-03     
     6     1.02e-03   6.12e-04     
     7     2.32e-04   4.71e-05     
     8     3.02e-05   2.66e-05     
     9     5.33e-06   3.14e-06     
    10     1.93e-06   6.67e-07     
    11     4.38e-07   1.82e-08     
 ------------------------------------------------------------------------------
                                   Orbital response converged.

 Computing density matrices... Done.
 CCSD calculation:   CPU 99.69 s  wall 20.47 s

 Transferring MO TPDM to AO TPDM
 Transferring g2_o1o1o1o1
 Transferring g2_o1o1o1v1
 Transferring g2_o1o1v1v1
 Transferring g2_o1v1o1v1
 Transferring g2_o1v1v1v1
 Transferring g2_v1v1v1v1
 Adding separable TPDM
 Computing TPDM gradient
 --------------------------------------------------------
 2e gradient
  Atom          X               Y               Z
 --------------------------------------------------------
    1         -2.095403       12.829382        0.000000  
    2          9.295536      -10.608650       -0.000000  
    3          3.330300        1.344392       -0.000000  
    4        -10.530433       -3.565124        0.000000  
 --------------------------------------------------------
 --------------------------------------------------------
 Final gradient
  Atom          X               Y               Z
 --------------------------------------------------------
    1         -2.095403       12.829382        0.000000  
    2          9.295536      -10.608650       -0.000000  
    3          3.330300        1.344392       -0.000000  
    4        -10.530433       -3.565124        0.000000  
 --------------------------------------------------------
 Analytic gradient from two-electron contribution:   CPU 33.38 s  wall 8.61 s

 Total ccman2 time:   CPU 141.97 s  wall 32.44 s


 --------------------------------------------------------------

                    Orbital Energies (a.u.)
 --------------------------------------------------------------

 Alpha MOs
 -- Occupied --
-26.326 -15.766 -15.676  -1.649  -1.404  -0.946  -0.775  -0.718
 -0.712  -0.622  -0.547  -0.492
 -- Virtual --
  0.040   0.081   0.139   0.153   0.164   0.185   0.209   0.232
  0.240   0.241   0.312   0.328   0.364   0.369   0.436   0.534
  0.603   0.694   0.869   0.918   0.938   0.994   1.008   1.096
  1.244   1.391   1.465   1.542   1.552   1.611   1.707   1.905
  2.090   2.178   2.212   2.265   2.520   2.647   2.668   2.858
  3.034   3.035   3.250   3.420   4.036   4.056   4.196   4.218
  4.288   4.293   4.420   4.493   4.734   5.195   5.585   6.909
  6.964   7.178  36.597  37.096  68.744
 --------------------------------------------------------------

          Ground-State Mulliken Net Atomic Charges

     Atom                 Charge (a.u.)
  ----------------------------------------
      1 N                    -0.065019
      2 N                    -0.100421
      3 H                     0.228294
      4 F                    -0.062854
  ----------------------------------------
  Sum of atomic charges =     0.000000

 -----------------------------------------------------------------
                    Cartesian Multipole Moments
 -----------------------------------------------------------------
    Charge (ESU x 10^10)
                 0.0000
    Dipole Moment (Debye)
         X      -2.5351      Y      -0.8505      Z       0.0000
       Tot       2.6740
    Quadrupole Moments (Debye-Ang)
        XX     -13.6080     XY       1.3388     YY     -18.5784
        XZ       0.0000     YZ      -0.0000     ZZ     -16.1365
    Octopole Moments (Debye-Ang^2)
       XXX      -4.8440    XXY      -2.1920    XYY       2.7973
       YYY       0.7020    XXZ      -0.0000    XYZ       0.0000
       YYZ      -0.0000    XZZ       1.6002    YZZ       0.0712
       ZZZ       0.0000
    Hexadecapole Moments (Debye-Ang^3)
      XXXX     -77.0826   XXXY       5.6710   XXYY     -21.1665
      XYYY       2.8122   YYYY     -32.3654   XXXZ       0.0000
      XXYZ      -0.0000   XYYZ       0.0000   YYYZ      -0.0000
      XXZZ     -18.0683   XYZZ       0.5737   YYZZ      -7.2598
      XZZZ       0.0000   YZZZ      -0.0000   ZZZZ     -13.2269
 -----------------------------------------------------------------
 DrvMan completing analytic gradient of the correlated energy
 Correlated dipole moment
            1
    1  -0.9973962
    2  -0.3346309
    3   0.0000000
 Energy read as -209.433997418
 Full Analytical Gradient: (in a.u., or Hartree/Bohr)
             1             2             3             4
    1   -0.00023948    0.00044549   -0.00025901    0.00005300
    2   -0.00006854    0.00033914   -0.00032366    0.00005306
    3    0.00000000   -0.00000000    0.00000000   -0.00000000
 Gradient time:  CPU 1.40 s  wall 1.42 s
 ----------------------------------------------------------------
             Standard Nuclear Orientation (Angstroms)
    I     Atom           X                Y                Z
 ----------------------------------------------------------------
    1      N      -0.1362071923    -0.5055531938     0.0000000000
    2      N      -1.0111978563     0.3381479311    -0.0000000000
    3      H      -1.8819260959    -0.2080504063     0.0010000000
    4      F       1.1015290484     0.1533208050     0.0000000000
 ----------------------------------------------------------------
 Nuclear Repulsion Energy =    68.1084628595 hartrees
 There are       12 alpha and       12 beta electrons

                       Distance Matrix (Angstroms)
             N (  1)   N (  2)   H (  3)
   N (  2)  1.215500
   H (  3)  1.770888  1.027862
   F (  4)  1.402179  2.120796  3.005261

 Requested basis set is 6-311++G(d,p)
 There are 23 shells and 73 basis functions
 A cutoff of  1.0D-14 yielded    276 shell pairs
 There are      2806 function pairs (      3046 Cartesian)
 Smallest overlap matrix eigenvalue = 2.38E-04
 Guess MOs from SCF MO coefficient file

 -----------------------------------------------------------------------
  General SCF calculation program by
  Eric Jon Sundstrom, Paul Horn, Yuezhi Mao, Dmitri Zuev, Alec White,
  David Stuck, Shaama M.S., Shane Yost, Joonho Lee, David Small,
  Daniel Levine, Susi Lehtola, Hugh Burton, Evgeny Epifanovsky
 -----------------------------------------------------------------------
 Hartree-Fock
 using 6 threads for integral computing
 -------------------------------------------------------
 OpenMP Integral computing Module                
 Release: version 2.0, May 2017, Q-Chem Inc. Pleasanton 
 -------------------------------------------------------
 A restricted SCF calculation will be
 performed using DIIS
 SCF converges when DIIS error is below 1.0e-08
 ---------------------------------------
  Cycle       Energy         DIIS error
 ---------------------------------------
    1    -208.8639919490      1.70e-05  
    2    -208.8639921493      4.21e-06  
    3    -208.8639921702      2.30e-06  
    4    -208.8639921747      8.78e-07  
    5    -208.8639921765      3.39e-07  
    6    -208.8639921769      1.65e-07  
    7    -208.8639921770      8.58e-08  
    8    -208.8639921770      3.19e-08  
    9    -208.8639921770      1.15e-08  
   10    -208.8639921770      3.76e-09  Convergence criterion met
 ---------------------------------------
 SCF time:   CPU 1.82s  wall 1.00s 
 SCF   energy in the final basis set =     -208.8639921770
 Total energy in the final basis set =     -208.8639921770


 ------------------------------------------------------------------------------

   CCMAN2: suite of methods based on coupled cluster
           and equation of motion theories.

   Components:
   * libvmm-1.3-trunk
     by Evgeny Epifanovsky, Ilya Kaliman.
   * libtensor-2.5-trunk
     by Evgeny Epifanovsky, Michael Wormit, Dmitry Zuev, Sam Manzer, 
        Ilya Kaliman.
   * libcc-2.5-trunk
     by Evgeny Epifanovsky, Arik Landau, Tomasz Kus, Kirill Khistyaev, 
        Dmitry Zuev, Prashant Manohar, Xintian Feng, Anna Krylov, 
        Matthew Goldey, Alec White, Thomas Jagau, Kaushik Nanda, 
        Anastasia Gunina, Alexander Kunitsa, Joonho Lee.

   CCMAN original authors:
   Anna I. Krylov, C. David Sherrill, Steven R. Gwaltney,
   Edward F. C. Byrd (2000)
   Sergey V. Levchenko, Lyudmila V. Slipchenko, Tao Wang,
   Ana-Maria C. Cristian (2003)
   Piotr A. Pieniazek, C. Melania Oana, Evgeny Epifanovsky (2007)
   Prashant Manohar (2009)

 ------------------------------------------------------------------------------


 Allocating and initializing 63808MB of RAM...
 Calculation will run on 6 cores.


 Alpha MOs, Restricted
 -- Occupied --                  
-26.326 -15.766 -15.676  -1.649  -1.404  -0.946  -0.775  -0.719
  1 A     2 A     3 A     4 A     5 A     6 A     7 A     8 A                  
 -0.712  -0.622  -0.547  -0.492
  9 A    10 A    11 A    12 A                                                  
 -- Virtual --                   
  0.040   0.081   0.139   0.153   0.164   0.185   0.209   0.232
 13 A    14 A    15 A    16 A    17 A    18 A    19 A    20 A                  
  0.240   0.241   0.312   0.328   0.364   0.369   0.436   0.534
 21 A    22 A    23 A    24 A    25 A    26 A    27 A    28 A                  
  0.603   0.694   0.869   0.918   0.938   0.994   1.008   1.096
 29 A    30 A    31 A    32 A    33 A    34 A    35 A    36 A                  
  1.244   1.391   1.465   1.543   1.552   1.611   1.707   1.905
 37 A    38 A    39 A    40 A    41 A    42 A    43 A    44 A                  
  2.090   2.178   2.212   2.266   2.520   2.647   2.668   2.857
 45 A    46 A    47 A    48 A    49 A    50 A    51 A    52 A                  
  3.035   3.035   3.251   3.420   4.036   4.056   4.196   4.218
 53 A    54 A    55 A    56 A    57 A    58 A    59 A    60 A                  
  4.288   4.293   4.420   4.493   4.734   5.196   5.585   6.909
 61 A    62 A    63 A    64 A    65 A    66 A    67 A    68 A                  
  6.964   7.178  36.597  37.096  68.744
 69 A    70 A    71 A    72 A    73 A                                          

 Beta MOs, Restricted
 -- Occupied --                  
-26.326 -15.766 -15.676  -1.649  -1.404  -0.946  -0.775  -0.719
  1 A     2 A     3 A     4 A     5 A     6 A     7 A     8 A                  
 -0.712  -0.622  -0.547  -0.492
  9 A    10 A    11 A    12 A                                                  
 -- Virtual --                   
  0.040   0.081   0.139   0.153   0.164   0.185   0.209   0.232
 13 A    14 A    15 A    16 A    17 A    18 A    19 A    20 A                  
  0.240   0.241   0.312   0.328   0.364   0.369   0.436   0.534
 21 A    22 A    23 A    24 A    25 A    26 A    27 A    28 A                  
  0.603   0.694   0.869   0.918   0.938   0.994   1.008   1.096
 29 A    30 A    31 A    32 A    33 A    34 A    35 A    36 A                  
  1.244   1.391   1.465   1.543   1.552   1.611   1.707   1.905
 37 A    38 A    39 A    40 A    41 A    42 A    43 A    44 A                  
  2.090   2.178   2.212   2.266   2.520   2.647   2.668   2.857
 45 A    46 A    47 A    48 A    49 A    50 A    51 A    52 A                  
  3.035   3.035   3.251   3.420   4.036   4.056   4.196   4.218
 53 A    54 A    55 A    56 A    57 A    58 A    59 A    60 A                  
  4.288   4.293   4.420   4.493   4.734   5.196   5.585   6.909
 61 A    62 A    63 A    64 A    65 A    66 A    67 A    68 A                  
  6.964   7.178  36.597  37.096  68.744
 69 A    70 A    71 A    72 A    73 A                                          

 Occupation and symmetry of molecular orbitals

 Point group: C1 (1 irreducible representation).

                           A     All 
 -------------------------------------
 All molecular orbitals:
  - Alpha                  73    73  
  - Beta                   73    73  
 -------------------------------------
 Alpha orbitals:
  - Frozen occupied        3     3   
  - Active occupied        9     9   
  - Active virtual         61    61  
  - Frozen virtual         0     0   
 -------------------------------------
 Beta orbitals:
  - Frozen occupied        3     3   
  - Active occupied        9     9   
  - Active virtual         61    61  
  - Frozen virtual         0     0   
 -------------------------------------

 Import integrals:   CPU 0.00 s  wall 0.00 s

 Import integrals:   CPU 4.99 s  wall 1.63 s

 MP2 amplitudes:   CPU 0.02 s  wall 0.02 s

Running a double precision version
           CCSD T amplitudes will be solved using DIIS.

           Start     Size      MaxIter   EConv     TConv     
           3         7         100       1.00e-07  1.00e-05  
 ------------------------------------------------------------------------------
           Energy (a.u.)   Ediff      Tdiff       Comment
 ------------------------------------------------------------------------------
          -209.42554990                           
     1    -209.41129610   1.43e-02   6.40e-01     
     2    -209.43200012   2.07e-02   8.58e-02     
     3    -209.43076590   1.23e-03   3.82e-02     
     4    -209.43301925   2.25e-03   1.44e-02     Switched to DIIS steps.
     5    -209.43389768   8.78e-04   1.06e-02     
     6    -209.43398071   8.30e-05   2.42e-03     
     7    -209.43398925   8.54e-06   1.11e-03     
     8    -209.43399313   3.87e-06   3.92e-04     
     9    -209.43399724   4.11e-06   2.45e-04     
    10    -209.43399762   3.79e-07   5.29e-05     
    11    -209.43399772   1.06e-07   1.91e-05     
    12    -209.43399774   1.87e-08   1.02e-05     
    13    -209.43399771   3.37e-08   2.26e-06     
 ------------------------------------------------------------------------------
          -209.43399771                           CCSD T converged.

End of double precision
 SCF energy                 = -208.86399218
 MP2 energy                 = -209.42554990
 CCSD correlation energy     =   -0.57000553
 CCSD total energy           = -209.43399771

 CCSD  T1^2 = 0.0111  T2^2 = 0.1736  Leading amplitudes:

 Amplitude    Orbitals with energies
  0.0256       9 (A) A                   ->    14 (A) A                   
              -0.7123                          0.0805                     
  0.0256       9 (A) B                   ->    14 (A) B                   
              -0.7123                          0.0805                     
  0.0214       11 (A) A                  ->    14 (A) A                   
              -0.5473                          0.0805                     
  0.0214       11 (A) B                  ->    14 (A) B                   
              -0.5473                          0.0805                     

 Amplitude    Orbitals with energies
 -0.0973       11 (A) A      11 (A) B    ->    14 (A) A      14 (A) B     
              -0.5473       -0.5473            0.0805        0.0805       
  0.0973       11 (A) A      11 (A) B    ->    14 (A) B      14 (A) A     
              -0.5473       -0.5473            0.0805        0.0805       
  0.0973       11 (A) B      11 (A) A    ->    14 (A) A      14 (A) B     
              -0.5473       -0.5473            0.0805        0.0805       
 -0.0973       11 (A) B      11 (A) A    ->    14 (A) B      14 (A) A     
              -0.5473       -0.5473            0.0805        0.0805       

 Computing CCSD intemediates for later calculations in double precision
 Finished.

Running a double precision version
           CCSD Lambda amplitudes will be solved using DIIS.
           Start     Size      MaxIter   EConv     LConv     
           3         7         100       1.00e-07  1.00e-05  
 ------------------------------------------------------------------------------
            Enorm      Ldiff       Comment
 ------------------------------------------------------------------------------
     1     4.53e-02   2.87e-02     
     2     1.49e-02   6.10e-03     
     3     6.31e-03   7.98e-04     
     4     3.34e-03   1.10e-03     Switched to DIIS steps.
     5     1.16e-03   6.64e-04     
     6     5.99e-04   1.71e-04     
     7     1.95e-04   5.38e-05     
     8     7.43e-05   1.70e-06     
     9     1.93e-05   6.64e-06     
    10     7.73e-06   1.13e-06     
    11     3.34e-06   2.35e-07     
    12     1.24e-06   3.30e-08     
    13     5.99e-07   2.16e-08     
    14     2.57e-07   9.00e-09     
    15     1.10e-07   6.90e-10     
    16     5.54e-08   3.00e-09     
 ------------------------------------------------------------------------------
                                   CCSD Lambda converged.

 Computing density matrices in double precision...
           Orbital response amplitudes will be solved using DIIS.
           Start     Size      MaxIter   EConv     LConv     
           3         7         100       1.00e-06  1.00e-06  
 ------------------------------------------------------------------------------
            Enorm      Ldiff       Comment
 ------------------------------------------------------------------------------
     1     7.83e-02   2.51e-03     
     2     6.63e-02   1.24e-02     
     3     7.62e-02   2.14e-02     
     4     1.13e-02   2.98e-02     Switched to DIIS steps.
     5     1.98e-03   1.69e-03     
     6     1.02e-03   6.12e-04     
     7     2.32e-04   4.70e-05     
     8     3.02e-05   2.66e-05     
     9     5.33e-06   3.14e-06     
    10     1.93e-06   6.67e-07     
    11     4.38e-07   1.82e-08     
 ------------------------------------------------------------------------------
                                   Orbital response converged.

 Computing density matrices... Done.
 CCSD calculation:   CPU 100.25 s  wall 20.66 s

 Transferring MO TPDM to AO TPDM
 Transferring g2_o1o1o1o1
 Transferring g2_o1o1o1v1
 Transferring g2_o1o1v1v1
 Transferring g2_o1v1o1v1
 Transferring g2_o1v1v1v1
 Transferring g2_v1v1v1v1
 Adding separable TPDM
 Computing TPDM gradient
 --------------------------------------------------------
 2e gradient
  Atom          X               Y               Z
 --------------------------------------------------------
    1         -2.097016       12.830778        0.001325  
    2          9.294533      -10.606413        0.003563  
    3          3.333075        1.340781       -0.004182  
    4        -10.530591       -3.565146       -0.000706  
 --------------------------------------------------------
 --------------------------------------------------------
 Final gradient
  Atom          X               Y               Z
 --------------------------------------------------------
    1         -2.097016       12.830778        0.001325  
    2          9.294533      -10.606413        0.003563  
    3          3.333075        1.340781       -0.004182  
    4        -10.530591       -3.565146       -0.000706  
 --------------------------------------------------------
 Analytic gradient from two-electron contribution:   CPU 34.15 s  wall 8.33 s

 Total ccman2 time:   CPU 141.93 s  wall 31.54 s


 --------------------------------------------------------------

                    Orbital Energies (a.u.)
 --------------------------------------------------------------

 Alpha MOs
 -- Occupied --
-26.326 -15.766 -15.676  -1.649  -1.404  -0.946  -0.775  -0.719
 -0.712  -0.622  -0.547  -0.492
 -- Virtual --
  0.040   0.081   0.139   0.153   0.164   0.185   0.209   0.232
  0.240   0.241   0.312   0.328   0.364   0.369   0.436   0.534
  0.603   0.694   0.869   0.918   0.938   0.994   1.008   1.096
  1.244   1.391   1.465   1.543   1.552   1.611   1.707   1.905
  2.090   2.178   2.212   2.266   2.520   2.647   2.668   2.857
  3.035   3.035   3.251   3.420   4.036   4.056   4.196   4.218
  4.288   4.293   4.420   4.493   4.734   5.196   5.585   6.909
  6.964   7.178  36.597  37.096  68.744
 --------------------------------------------------------------

          Ground-State Mulliken Net Atomic Charges

     Atom                 Charge (a.u.)
  ----------------------------------------
      1 N                    -0.064996
      2 N                    -0.100605
      3 H                     0.228400
      4 F                    -0.062799
  ----------------------------------------
  Sum of atomic charges =    -0.000000

 -----------------------------------------------------------------
                    Cartesian Multipole Moments
 -----------------------------------------------------------------
    Charge (ESU x 10^10)
                -0.0000
    Dipole Moment (Debye)
         X      -2.5357      Y      -0.8499      Z       0.0011
       Tot       2.6744
    Quadrupole Moments (Debye-Ang)
        XX     -13.6052     XY       1.3364     YY     -18.5795
        XZ      -0.0029     YZ      -0.0000     ZZ     -16.1360
    Octopole Moments (Debye-Ang^2)
       XXX      -4.8510    XXY      -2.1871    XYY       2.7984
       YYY       0.6993    XXZ       0.0057    XYZ       0.0007
       YYZ      -0.0006    XZZ       1.5992    YZZ       0.0704
       ZZZ      -0.0016
    Hexadecapole Moments (Debye-Ang^3)
      XXXX     -77.0617   XXXY       5.6630   XXYY     -21.1678
      XYYY       2.8157   YYYY     -32.3661   XXXZ      -0.0087
      XXYZ      -0.0011   XYYZ       0.0005   YYYZ       0.0007
      XXZZ     -18.0661   XYZZ       0.5749   YYZZ      -7.2597
      XZZZ       0.0025   YZZZ       0.0006   ZZZZ     -13.2266
 -----------------------------------------------------------------
 DrvMan completing analytic gradient of the correlated energy
 Correlated dipole moment
            1
    1  -0.9976332
    2  -0.3343578
    3   0.0004425
 Energy read as -209.433997707
 Full Analytical Gradient: (in a.u., or Hartree/Bohr)
             1             2             3             4
    1   -0.00016060    0.00005728    0.00003890    0.00006441
    2   -0.00006423    0.00005118   -0.00004389    0.00005694
    3   -0.00004982   -0.00005767    0.00006149    0.00004599
 Gradient time:  CPU 1.45 s  wall 1.47 s
 ----------------------------------------------------------------
             Standard Nuclear Orientation (Angstroms)
    I     Atom           X                Y                Z
 ----------------------------------------------------------------
    1      N      -0.1362071923    -0.5055531938     0.0000000000
    2      N      -1.0111978563     0.3381479311    -0.0000000000
    3      H      -1.8819260959    -0.2080504063     0.0000000000
    4      F       1.1025290484     0.1533208050     0.0000000000
 ----------------------------------------------------------------
 Nuclear Repulsion Energy =    68.0856014037 hartrees
 There are       12 alpha and       12 beta electrons

                       Distance Matrix (Angstroms)
             N (  1)   N (  2)   H (  3)
   N (  2)  1.215500
   H (  3)  1.770887  1.027862
   F (  4)  1.403062  2.121792  3.006254

 Requested basis set is 6-311++G(d,p)
 There are 23 shells and 73 basis functions
 A cutoff of  1.0D-14 yielded    276 shell pairs
 There are      2806 function pairs (      3046 Cartesian)
 Smallest overlap matrix eigenvalue = 2.38E-04
 Guess MOs from SCF MO coefficient file

 -----------------------------------------------------------------------
  General SCF calculation program by
  Eric Jon Sundstrom, Paul Horn, Yuezhi Mao, Dmitri Zuev, Alec White,
  David Stuck, Shaama M.S., Shane Yost, Joonho Lee, David Small,
  Daniel Levine, Susi Lehtola, Hugh Burton, Evgeny Epifanovsky
 -----------------------------------------------------------------------
 Hartree-Fock
 using 6 threads for integral computing
 -------------------------------------------------------
 OpenMP Integral computing Module                
 Release: version 2.0, May 2017, Q-Chem Inc. Pleasanton 
 -------------------------------------------------------
 A restricted SCF calculation will be
 performed using DIIS
 SCF converges when DIIS error is below 1.0e-08
 ---------------------------------------
  Cycle       Energy         DIIS error
 ---------------------------------------
    1    -208.8639349983      2.97e-05  
    2    -208.8639355724      6.88e-06  
    3    -208.8639356281      3.50e-06  
    4    -208.8639356379      1.35e-06  
    5    -208.8639356410      5.76e-07  
    6    -208.8639356418      2.26e-07  
    7    -208.8639356420      9.63e-08  
    8    -208.8639356420      5.05e-08  
    9    -208.8639356420      2.18e-08  
   10    -208.8639356420      5.45e-09  Convergence criterion met
 ---------------------------------------
 SCF time:   CPU 1.76s  wall 1.00s 
 SCF   energy in the final basis set =     -208.8639356420
 Total energy in the final basis set =     -208.8639356420


 ------------------------------------------------------------------------------

   CCMAN2: suite of methods based on coupled cluster
           and equation of motion theories.

   Components:
   * libvmm-1.3-trunk
     by Evgeny Epifanovsky, Ilya Kaliman.
   * libtensor-2.5-trunk
     by Evgeny Epifanovsky, Michael Wormit, Dmitry Zuev, Sam Manzer, 
        Ilya Kaliman.
   * libcc-2.5-trunk
     by Evgeny Epifanovsky, Arik Landau, Tomasz Kus, Kirill Khistyaev, 
        Dmitry Zuev, Prashant Manohar, Xintian Feng, Anna Krylov, 
        Matthew Goldey, Alec White, Thomas Jagau, Kaushik Nanda, 
        Anastasia Gunina, Alexander Kunitsa, Joonho Lee.

   CCMAN original authors:
   Anna I. Krylov, C. David Sherrill, Steven R. Gwaltney,
   Edward F. C. Byrd (2000)
   Sergey V. Levchenko, Lyudmila V. Slipchenko, Tao Wang,
   Ana-Maria C. Cristian (2003)
   Piotr A. Pieniazek, C. Melania Oana, Evgeny Epifanovsky (2007)
   Prashant Manohar (2009)

 ------------------------------------------------------------------------------


 Allocating and initializing 63808MB of RAM...
 Calculation will run on 6 cores.


 Alpha MOs, Restricted
 -- Occupied --                  
-26.326 -15.766 -15.676  -1.648  -1.405  -0.946  -0.775  -0.718
  1 A     2 A     3 A     4 A     5 A     6 A     7 A     8 A                  
 -0.712  -0.622  -0.547  -0.492
  9 A    10 A    11 A    12 A                                                  
 -- Virtual --                   
  0.040   0.080   0.139   0.153   0.164   0.185   0.209   0.232
 13 A    14 A    15 A    16 A    17 A    18 A    19 A    20 A                  
  0.240   0.240   0.311   0.328   0.364   0.369   0.436   0.534
 21 A    22 A    23 A    24 A    25 A    26 A    27 A    28 A                  
  0.603   0.694   0.869   0.918   0.938   0.994   1.008   1.096
 29 A    30 A    31 A    32 A    33 A    34 A    35 A    36 A                  
  1.244   1.391   1.465   1.543   1.552   1.611   1.707   1.905
 37 A    38 A    39 A    40 A    41 A    42 A    43 A    44 A                  
  2.090   2.178   2.211   2.266   2.520   2.647   2.668   2.857
 45 A    46 A    47 A    48 A    49 A    50 A    51 A    52 A                  
  3.035   3.035   3.251   3.420   4.036   4.056   4.196   4.218
 53 A    54 A    55 A    56 A    57 A    58 A    59 A    60 A                  
  4.288   4.293   4.419   4.492   4.733   5.195   5.584   6.909
 61 A    62 A    63 A    64 A    65 A    66 A    67 A    68 A                  
  6.964   7.176  36.597  37.096  68.745
 69 A    70 A    71 A    72 A    73 A                                          

 Beta MOs, Restricted
 -- Occupied --                  
-26.326 -15.766 -15.676  -1.648  -1.405  -0.946  -0.775  -0.718
  1 A     2 A     3 A     4 A     5 A     6 A     7 A     8 A                  
 -0.712  -0.622  -0.547  -0.492
  9 A    10 A    11 A    12 A                                                  
 -- Virtual --                   
  0.040   0.080   0.139   0.153   0.164   0.185   0.209   0.232
 13 A    14 A    15 A    16 A    17 A    18 A    19 A    20 A                  
  0.240   0.240   0.311   0.328   0.364   0.369   0.436   0.534
 21 A    22 A    23 A    24 A    25 A    26 A    27 A    28 A                  
  0.603   0.694   0.869   0.918   0.938   0.994   1.008   1.096
 29 A    30 A    31 A    32 A    33 A    34 A    35 A    36 A                  
  1.244   1.391   1.465   1.543   1.552   1.611   1.707   1.905
 37 A    38 A    39 A    40 A    41 A    42 A    43 A    44 A                  
  2.090   2.178   2.211   2.266   2.520   2.647   2.668   2.857
 45 A    46 A    47 A    48 A    49 A    50 A    51 A    52 A                  
  3.035   3.035   3.251   3.420   4.036   4.056   4.196   4.218
 53 A    54 A    55 A    56 A    57 A    58 A    59 A    60 A                  
  4.288   4.293   4.419   4.492   4.733   5.195   5.584   6.909
 61 A    62 A    63 A    64 A    65 A    66 A    67 A    68 A                  
  6.964   7.176  36.597  37.096  68.745
 69 A    70 A    71 A    72 A    73 A                                          

 Occupation and symmetry of molecular orbitals

 Point group: C1 (1 irreducible representation).

                           A     All 
 -------------------------------------
 All molecular orbitals:
  - Alpha                  73    73  
  - Beta                   73    73  
 -------------------------------------
 Alpha orbitals:
  - Frozen occupied        3     3   
  - Active occupied        9     9   
  - Active virtual         61    61  
  - Frozen virtual         0     0   
 -------------------------------------
 Beta orbitals:
  - Frozen occupied        3     3   
  - Active occupied        9     9   
  - Active virtual         61    61  
  - Frozen virtual         0     0   
 -------------------------------------

 Import integrals:   CPU 0.00 s  wall 0.00 s

 Import integrals:   CPU 4.81 s  wall 1.49 s

 MP2 amplitudes:   CPU 0.02 s  wall 0.02 s

Running a double precision version
           CCSD T amplitudes will be solved using DIIS.

           Start     Size      MaxIter   EConv     TConv     
           3         7         100       1.00e-07  1.00e-05  
 ------------------------------------------------------------------------------
           Energy (a.u.)   Ediff      Tdiff       Comment
 ------------------------------------------------------------------------------
          -209.42556097                           
     1    -209.41127482   1.43e-02   6.40e-01     
     2    -209.43200120   2.07e-02   8.59e-02     
     3    -209.43076022   1.24e-03   3.82e-02     
     4    -209.43301700   2.26e-03   1.44e-02     Switched to DIIS steps.
     5    -209.43389675   8.80e-04   1.06e-02     
     6    -209.43398010   8.33e-05   2.43e-03     
     7    -209.43398872   8.62e-06   1.11e-03     
     8    -209.43399262   3.90e-06   3.94e-04     
     9    -209.43399675   4.13e-06   2.46e-04     
    10    -209.43399713   3.79e-07   5.31e-05     
    11    -209.43399724   1.06e-07   1.91e-05     
    12    -209.43399726   1.88e-08   1.02e-05     
    13    -209.43399722   3.40e-08   2.27e-06     
 ------------------------------------------------------------------------------
          -209.43399722                           CCSD T converged.

End of double precision
 SCF energy                 = -208.86393564
 MP2 energy                 = -209.42556097
 CCSD correlation energy     =   -0.57006158
 CCSD total energy           = -209.43399722

 CCSD  T1^2 = 0.0111  T2^2 = 0.1737  Leading amplitudes:

 Amplitude    Orbitals with energies
 -0.0256       9 (A) A                   ->    14 (A) A                   
              -0.7120                          0.0804                     
 -0.0256       9 (A) B                   ->    14 (A) B                   
              -0.7120                          0.0804                     
 -0.0215       11 (A) A                  ->    14 (A) A                   
              -0.5474                          0.0804                     
 -0.0215       11 (A) B                  ->    14 (A) B                   
              -0.5474                          0.0804                     

 Amplitude    Orbitals with energies
 -0.0973       11 (A) A      11 (A) B    ->    14 (A) A      14 (A) B     
              -0.5474       -0.5474            0.0804        0.0804       
  0.0973       11 (A) A      11 (A) B    ->    14 (A) B      14 (A) A     
              -0.5474       -0.5474            0.0804        0.0804       
  0.0973       11 (A) B      11 (A) A    ->    14 (A) A      14 (A) B     
              -0.5474       -0.5474            0.0804        0.0804       
 -0.0973       11 (A) B      11 (A) A    ->    14 (A) B      14 (A) A     
              -0.5474       -0.5474            0.0804        0.0804       

 Computing CCSD intemediates for later calculations in double precision
 Finished.

Running a double precision version
           CCSD Lambda amplitudes will be solved using DIIS.
           Start     Size      MaxIter   EConv     LConv     
           3         7         100       1.00e-07  1.00e-05  
 ------------------------------------------------------------------------------
            Enorm      Ldiff       Comment
 ------------------------------------------------------------------------------
     1     4.54e-02   2.87e-02     
     2     1.49e-02   6.11e-03     
     3     6.32e-03   7.97e-04     
     4     3.35e-03   1.10e-03     Switched to DIIS steps.
     5     1.16e-03   6.66e-04     
     6     6.01e-04   1.72e-04     
     7     1.96e-04   5.40e-05     
     8     7.46e-05   1.64e-06     
     9     1.93e-05   6.65e-06     
    10     7.77e-06   1.13e-06     
    11     3.36e-06   2.34e-07     
    12     1.25e-06   3.17e-08     
    13     6.03e-07   2.23e-08     
    14     2.59e-07   8.66e-09     
    15     1.10e-07   6.09e-10     
    16     5.55e-08   2.99e-09     
 ------------------------------------------------------------------------------
                                   CCSD Lambda converged.

 Computing density matrices in double precision...
           Orbital response amplitudes will be solved using DIIS.
           Start     Size      MaxIter   EConv     LConv     
           3         7         100       1.00e-06  1.00e-06  
 ------------------------------------------------------------------------------
            Enorm      Ldiff       Comment
 ------------------------------------------------------------------------------
     1     7.84e-02   2.54e-03     
     2     6.64e-02   1.24e-02     
     3     7.64e-02   2.14e-02     
     4     1.14e-02   2.99e-02     Switched to DIIS steps.
     5     1.98e-03   1.70e-03     
     6     1.02e-03   6.13e-04     
     7     2.33e-04   4.66e-05     
     8     3.03e-05   2.68e-05     
     9     5.34e-06   3.17e-06     
    10     1.93e-06   6.72e-07     
    11     4.37e-07   1.79e-08     
 ------------------------------------------------------------------------------
                                   Orbital response converged.

 Computing density matrices... Done.
 CCSD calculation:   CPU 99.40 s  wall 20.34 s

 Transferring MO TPDM to AO TPDM
 Transferring g2_o1o1o1o1
 Transferring g2_o1o1o1v1
 Transferring g2_o1o1v1v1
 Transferring g2_o1v1o1v1
 Transferring g2_o1v1v1v1
 Transferring g2_v1v1v1v1
 Adding separable TPDM
 Computing TPDM gradient
 --------------------------------------------------------
 2e gradient
  Atom          X               Y               Z
 --------------------------------------------------------
    1         -2.103901       12.822891        0.000000  
    2          9.293945      -10.606292       -0.000000  
    3          3.333217        1.340828        0.000000  
    4        -10.523261       -3.557427       -0.000000  
 --------------------------------------------------------
 --------------------------------------------------------
 Final gradient
  Atom          X               Y               Z
 --------------------------------------------------------
    1         -2.103901       12.822891        0.000000  
    2          9.293945      -10.606292       -0.000000  
    3          3.333217        1.340828        0.000000  
    4        -10.523261       -3.557427       -0.000000  
 --------------------------------------------------------
 Analytic gradient from two-electron contribution:   CPU 31.99 s  wall 7.55 s

 Total ccman2 time:   CPU 140.65 s  wall 31.04 s


 --------------------------------------------------------------

                    Orbital Energies (a.u.)
 --------------------------------------------------------------

 Alpha MOs
 -- Occupied --
-26.326 -15.766 -15.676  -1.648  -1.405  -0.946  -0.775  -0.718
 -0.712  -0.622  -0.547  -0.492
 -- Virtual --
  0.040   0.080   0.139   0.153   0.164   0.185   0.209   0.232
  0.240   0.240   0.311   0.328   0.364   0.369   0.436   0.534
  0.603   0.694   0.869   0.918   0.938   0.994   1.008   1.096
  1.244   1.391   1.465   1.543   1.552   1.611   1.707   1.905
  2.090   2.178   2.211   2.266   2.520   2.647   2.668   2.857
  3.035   3.035   3.251   3.420   4.036   4.056   4.196   4.218
  4.288   4.293   4.419   4.492   4.733   5.195   5.584   6.909
  6.964   7.176  36.597  37.096  68.745
 --------------------------------------------------------------

          Ground-State Mulliken Net Atomic Charges

     Atom                 Charge (a.u.)
  ----------------------------------------
      1 N                    -0.064753
      2 N                    -0.100394
      3 H                     0.228494
      4 F                    -0.063346
  ----------------------------------------
  Sum of atomic charges =    -0.000000

 -----------------------------------------------------------------
                    Cartesian Multipole Moments
 -----------------------------------------------------------------
    Charge (ESU x 10^10)
                 0.0000
    Dipole Moment (Debye)
         X      -2.5411      Y      -0.8501      Z       0.0000
       Tot       2.6795
    Quadrupole Moments (Debye-Ang)
        XX     -13.6066     XY       1.3363     YY     -18.5786
        XZ      -0.0000     YZ       0.0000     ZZ     -16.1367
    Octopole Moments (Debye-Ang^2)
       XXX      -4.8811    XXY      -2.1875    XYY       2.7903
       YYY       0.6983    XXZ       0.0000    XYZ      -0.0000
       YYZ       0.0000    XZZ       1.5915    YZZ       0.0702
       ZZZ       0.0000
    Hexadecapole Moments (Debye-Ang^3)
      XXXX     -77.1245   XXXY       5.6616   XXYY     -21.1790
      XYYY       2.8126   YYYY     -32.3615   XXXZ      -0.0000
      XXYZ       0.0000   XYYZ      -0.0000   YYYZ       0.0000
      XXZZ     -18.0778   XYZZ       0.5738   YYZZ      -7.2591
      XZZZ      -0.0000   YZZZ       0.0000   ZZZZ     -13.2269
 -----------------------------------------------------------------
 DrvMan completing analytic gradient of the correlated energy
 Correlated dipole moment
            1
    1  -0.9997372
    2  -0.3344598
    3   0.0000000
 Energy read as -209.433997224
 Full Analytical Gradient: (in a.u., or Hartree/Bohr)
             1             2             3             4
    1   -0.00037338   -0.00017416    0.00003901    0.00050853
    2   -0.00019893    0.00006779   -0.00003236    0.00016350
    3   -0.00000003    0.00000002   -0.00000000    0.00000001
 Gradient time:  CPU 1.44 s  wall 1.45 s
 ----------------------------------------------------------------
             Standard Nuclear Orientation (Angstroms)
    I     Atom           X                Y                Z
 ----------------------------------------------------------------
    1      N      -0.1362071923    -0.5055531938     0.0000000000
    2      N      -1.0111978563     0.3381479311    -0.0000000000
    3      H      -1.8819260959    -0.2080504063     0.0000000000
    4      F       1.1005290484     0.1533208050     0.0000000000
 ----------------------------------------------------------------
 Nuclear Repulsion Energy =    68.1313519980 hartrees
 There are       12 alpha and       12 beta electrons

                       Distance Matrix (Angstroms)
             N (  1)   N (  2)   H (  3)
   N (  2)  1.215500
   H (  3)  1.770887  1.027862
   F (  4)  1.401296  2.119800  3.004268

 Requested basis set is 6-311++G(d,p)
 There are 23 shells and 73 basis functions
 A cutoff of  1.0D-14 yielded    276 shell pairs
 There are      2806 function pairs (      3046 Cartesian)
 Smallest overlap matrix eigenvalue = 2.38E-04
 Guess MOs from SCF MO coefficient file

 -----------------------------------------------------------------------
  General SCF calculation program by
  Eric Jon Sundstrom, Paul Horn, Yuezhi Mao, Dmitri Zuev, Alec White,
  David Stuck, Shaama M.S., Shane Yost, Joonho Lee, David Small,
  Daniel Levine, Susi Lehtola, Hugh Burton, Evgeny Epifanovsky
 -----------------------------------------------------------------------
 Hartree-Fock
 using 6 threads for integral computing
 -------------------------------------------------------
 OpenMP Integral computing Module                
 Release: version 2.0, May 2017, Q-Chem Inc. Pleasanton 
 -------------------------------------------------------
 A restricted SCF calculation will be
 performed using DIIS
 SCF converges when DIIS error is below 1.0e-08
 ---------------------------------------
  Cycle       Energy         DIIS error
 ---------------------------------------
    1    -208.8640458095      5.62e-05  
    2    -208.8640477788      1.27e-05  
    3    -208.8640479526      6.62e-06  
    4    -208.8640479826      2.29e-06  
    5    -208.8640479899      9.20e-07  
    6    -208.8640479913      3.18e-07  
    7    -208.8640479915      1.04e-07  
    8    -208.8640479915      4.21e-08  
    9    -208.8640479915      7.98e-09  Convergence criterion met
 ---------------------------------------
 SCF time:   CPU 1.60s  wall 1.00s 
 SCF   energy in the final basis set =     -208.8640479915
 Total energy in the final basis set =     -208.8640479915


 ------------------------------------------------------------------------------

   CCMAN2: suite of methods based on coupled cluster
           and equation of motion theories.

   Components:
   * libvmm-1.3-trunk
     by Evgeny Epifanovsky, Ilya Kaliman.
   * libtensor-2.5-trunk
     by Evgeny Epifanovsky, Michael Wormit, Dmitry Zuev, Sam Manzer, 
        Ilya Kaliman.
   * libcc-2.5-trunk
     by Evgeny Epifanovsky, Arik Landau, Tomasz Kus, Kirill Khistyaev, 
        Dmitry Zuev, Prashant Manohar, Xintian Feng, Anna Krylov, 
        Matthew Goldey, Alec White, Thomas Jagau, Kaushik Nanda, 
        Anastasia Gunina, Alexander Kunitsa, Joonho Lee.

   CCMAN original authors:
   Anna I. Krylov, C. David Sherrill, Steven R. Gwaltney,
   Edward F. C. Byrd (2000)
   Sergey V. Levchenko, Lyudmila V. Slipchenko, Tao Wang,
   Ana-Maria C. Cristian (2003)
   Piotr A. Pieniazek, C. Melania Oana, Evgeny Epifanovsky (2007)
   Prashant Manohar (2009)

 ------------------------------------------------------------------------------


 Allocating and initializing 63808MB of RAM...
 Calculation will run on 6 cores.


 Alpha MOs, Restricted
 -- Occupied --                  
-26.327 -15.766 -15.676  -1.649  -1.404  -0.946  -0.775  -0.719
  1 A     2 A     3 A     4 A     5 A     6 A     7 A     8 A                  
 -0.713  -0.622  -0.547  -0.492
  9 A    10 A    11 A    12 A                                                  
 -- Virtual --                   
  0.040   0.081   0.139   0.153   0.164   0.185   0.209   0.232
 13 A    14 A    15 A    16 A    17 A    18 A    19 A    20 A                  
  0.240   0.241   0.312   0.328   0.364   0.369   0.436   0.534
 21 A    22 A    23 A    24 A    25 A    26 A    27 A    28 A                  
  0.603   0.694   0.869   0.918   0.938   0.994   1.008   1.096
 29 A    30 A    31 A    32 A    33 A    34 A    35 A    36 A                  
  1.244   1.391   1.465   1.543   1.552   1.611   1.707   1.905
 37 A    38 A    39 A    40 A    41 A    42 A    43 A    44 A                  
  2.090   2.178   2.212   2.266   2.520   2.647   2.669   2.857
 45 A    46 A    47 A    48 A    49 A    50 A    51 A    52 A                  
  3.035   3.035   3.251   3.420   4.037   4.056   4.196   4.218
 53 A    54 A    55 A    56 A    57 A    58 A    59 A    60 A                  
  4.288   4.293   4.421   4.494   4.734   5.197   5.587   6.909
 61 A    62 A    63 A    64 A    65 A    66 A    67 A    68 A                  
  6.964   7.179  36.597  37.096  68.744
 69 A    70 A    71 A    72 A    73 A                                          

 Beta MOs, Restricted
 -- Occupied --                  
-26.327 -15.766 -15.676  -1.649  -1.404  -0.946  -0.775  -0.719
  1 A     2 A     3 A     4 A     5 A     6 A     7 A     8 A                  
 -0.713  -0.622  -0.547  -0.492
  9 A    10 A    11 A    12 A                                                  
 -- Virtual --                   
  0.040   0.081   0.139   0.153   0.164   0.185   0.209   0.232
 13 A    14 A    15 A    16 A    17 A    18 A    19 A    20 A                  
  0.240   0.241   0.312   0.328   0.364   0.369   0.436   0.534
 21 A    22 A    23 A    24 A    25 A    26 A    27 A    28 A                  
  0.603   0.694   0.869   0.918   0.938   0.994   1.008   1.096
 29 A    30 A    31 A    32 A    33 A    34 A    35 A    36 A                  
  1.244   1.391   1.465   1.543   1.552   1.611   1.707   1.905
 37 A    38 A    39 A    40 A    41 A    42 A    43 A    44 A                  
  2.090   2.178   2.212   2.266   2.520   2.647   2.669   2.857
 45 A    46 A    47 A    48 A    49 A    50 A    51 A    52 A                  
  3.035   3.035   3.251   3.420   4.037   4.056   4.196   4.218
 53 A    54 A    55 A    56 A    57 A    58 A    59 A    60 A                  
  4.288   4.293   4.421   4.494   4.734   5.197   5.587   6.909
 61 A    62 A    63 A    64 A    65 A    66 A    67 A    68 A                  
  6.964   7.179  36.597  37.096  68.744
 69 A    70 A    71 A    72 A    73 A                                          

 Occupation and symmetry of molecular orbitals

 Point group: C1 (1 irreducible representation).

                           A     All 
 -------------------------------------
 All molecular orbitals:
  - Alpha                  73    73  
  - Beta                   73    73  
 -------------------------------------
 Alpha orbitals:
  - Frozen occupied        3     3   
  - Active occupied        9     9   
  - Active virtual         61    61  
  - Frozen virtual         0     0   
 -------------------------------------
 Beta orbitals:
  - Frozen occupied        3     3   
  - Active occupied        9     9   
  - Active virtual         61    61  
  - Frozen virtual         0     0   
 -------------------------------------

 Import integrals:   CPU 0.00 s  wall 0.00 s

 Import integrals:   CPU 4.90 s  wall 2.25 s

 MP2 amplitudes:   CPU 0.05 s  wall 0.05 s

Running a double precision version
           CCSD T amplitudes will be solved using DIIS.

           Start     Size      MaxIter   EConv     TConv     
           3         7         100       1.00e-07  1.00e-05  
 ------------------------------------------------------------------------------
           Energy (a.u.)   Ediff      Tdiff       Comment
 ------------------------------------------------------------------------------
          -209.42553814                           
     1    -209.41131662   1.42e-02   6.40e-01     
     2    -209.43199832   2.07e-02   8.58e-02     
     3    -209.43077083   1.23e-03   3.81e-02     
     4    -209.43302077   2.25e-03   1.44e-02     Switched to DIIS steps.
     5    -209.43389787   8.77e-04   1.05e-02     
     6    -209.43398059   8.27e-05   2.42e-03     
     7    -209.43398906   8.46e-06   1.11e-03     
     8    -209.43399291   3.85e-06   3.91e-04     
     9    -209.43399699   4.09e-06   2.44e-04     
    10    -209.43399737   3.79e-07   5.28e-05     
    11    -209.43399748   1.06e-07   1.90e-05     
    12    -209.43399750   1.85e-08   1.01e-05     
    13    -209.43399746   3.34e-08   2.25e-06     
 ------------------------------------------------------------------------------
          -209.43399746                           CCSD T converged.

End of double precision
 SCF energy                 = -208.86404799
 MP2 energy                 = -209.42553814
 CCSD correlation energy     =   -0.56994947
 CCSD total energy           = -209.43399746

 CCSD  T1^2 = 0.0110  T2^2 = 0.1735  Leading amplitudes:

 Amplitude    Orbitals with energies
 -0.0257       9 (A) A                   ->    14 (A) A                   
              -0.7127                          0.0806                     
 -0.0257       9 (A) B                   ->    14 (A) B                   
              -0.7127                          0.0806                     
 -0.0214       11 (A) A                  ->    14 (A) A                   
              -0.5471                          0.0806                     
 -0.0214       11 (A) B                  ->    14 (A) B                   
              -0.5471                          0.0806                     

 Amplitude    Orbitals with energies
 -0.0973       11 (A) A      11 (A) B    ->    14 (A) A      14 (A) B     
              -0.5471       -0.5471            0.0806        0.0806       
  0.0973       11 (A) A      11 (A) B    ->    14 (A) B      14 (A) A     
              -0.5471       -0.5471            0.0806        0.0806       
  0.0973       11 (A) B      11 (A) A    ->    14 (A) A      14 (A) B     
              -0.5471       -0.5471            0.0806        0.0806       
 -0.0973       11 (A) B      11 (A) A    ->    14 (A) B      14 (A) A     
              -0.5471       -0.5471            0.0806        0.0806       

 Computing CCSD intemediates for later calculations in double precision
 Finished.

Running a double precision version
           CCSD Lambda amplitudes will be solved using DIIS.
           Start     Size      MaxIter   EConv     LConv     
           3         7         100       1.00e-07  1.00e-05  
 ------------------------------------------------------------------------------
            Enorm      Ldiff       Comment
 ------------------------------------------------------------------------------
     1     4.53e-02   2.87e-02     
     2     1.48e-02   6.09e-03     
     3     6.29e-03   7.99e-04     
     4     3.34e-03   1.10e-03     Switched to DIIS steps.
     5     1.15e-03   6.63e-04     
     6     5.97e-04   1.71e-04     
     7     1.94e-04   5.35e-05     
     8     7.39e-05   1.75e-06     
     9     1.92e-05   6.63e-06     
    10     7.70e-06   1.13e-06     
    11     3.32e-06   2.36e-07     
    12     1.23e-06   3.44e-08     
    13     5.93e-07   2.09e-08     
    14     2.55e-07   9.34e-09     
    15     1.09e-07   7.77e-10     
    16     5.46e-08   2.99e-09     
 ------------------------------------------------------------------------------
                                   CCSD Lambda converged.

 Computing density matrices in double precision...
           Orbital response amplitudes will be solved using DIIS.
           Start     Size      MaxIter   EConv     LConv     
           3         7         100       1.00e-06  1.00e-06  
 ------------------------------------------------------------------------------
            Enorm      Ldiff       Comment
 ------------------------------------------------------------------------------
     1     7.82e-02   2.48e-03     
     2     6.62e-02   1.24e-02     
     3     7.60e-02   2.13e-02     
     4     1.13e-02   2.98e-02     Switched to DIIS steps.
     5     1.97e-03   1.69e-03     
     6     1.01e-03   6.10e-04     
     7     2.32e-04   4.74e-05     
     8     3.02e-05   2.65e-05     
     9     5.32e-06   3.11e-06     
    10     1.93e-06   6.61e-07     
    11     4.40e-07   1.84e-08     
 ------------------------------------------------------------------------------
                                   Orbital response converged.

 Computing density matrices... Done.
 CCSD calculation:   CPU 101.20 s  wall 20.78 s

 Transferring MO TPDM to AO TPDM
 Transferring g2_o1o1o1o1
 Transferring g2_o1o1o1v1
 Transferring g2_o1o1v1v1
 Transferring g2_o1v1o1v1
 Transferring g2_o1v1v1v1
 Transferring g2_v1v1v1v1
 Adding separable TPDM
 Computing TPDM gradient
 --------------------------------------------------------
 2e gradient
  Atom          X               Y               Z
 --------------------------------------------------------
    1         -2.090128       12.838686        0.000000  
    2          9.295110      -10.606539       -0.000000  
    3          3.332938        1.340738        0.000000  
    4        -10.537919       -3.572885       -0.000000  
 --------------------------------------------------------
 --------------------------------------------------------
 Final gradient
  Atom          X               Y               Z
 --------------------------------------------------------
    1         -2.090128       12.838686        0.000000  
    2          9.295110      -10.606539       -0.000000  
    3          3.332938        1.340738        0.000000  
    4        -10.537919       -3.572885       -0.000000  
 --------------------------------------------------------
 Analytic gradient from two-electron contribution:   CPU 36.16 s  wall 8.99 s

 Total ccman2 time:   CPU 147.56 s  wall 33.99 s


 --------------------------------------------------------------

                    Orbital Energies (a.u.)
 --------------------------------------------------------------

 Alpha MOs
 -- Occupied --
-26.327 -15.766 -15.676  -1.649  -1.404  -0.946  -0.775  -0.719
 -0.713  -0.622  -0.547  -0.492
 -- Virtual --
  0.040   0.081   0.139   0.153   0.164   0.185   0.209   0.232
  0.240   0.241   0.312   0.328   0.364   0.369   0.436   0.534
  0.603   0.694   0.869   0.918   0.938   0.994   1.008   1.096
  1.244   1.391   1.465   1.543   1.552   1.611   1.707   1.905
  2.090   2.178   2.212   2.266   2.520   2.647   2.669   2.857
  3.035   3.035   3.251   3.420   4.037   4.056   4.196   4.218
  4.288   4.293   4.421   4.494   4.734   5.197   5.587   6.909
  6.964   7.179  36.597  37.096  68.744
 --------------------------------------------------------------

          Ground-State Mulliken Net Atomic Charges

     Atom                 Charge (a.u.)
  ----------------------------------------
      1 N                    -0.065239
      2 N                    -0.100817
      3 H                     0.228306
      4 F                    -0.062250
  ----------------------------------------
  Sum of atomic charges =    -0.000000

 -----------------------------------------------------------------
                    Cartesian Multipole Moments
 -----------------------------------------------------------------
    Charge (ESU x 10^10)
                -0.0000
    Dipole Moment (Debye)
         X      -2.5304      Y      -0.8496      Z       0.0000
       Tot       2.6692
    Quadrupole Moments (Debye-Ang)
        XX     -13.6038     XY       1.3365     YY     -18.5803
        XZ      -0.0000     YZ       0.0000     ZZ     -16.1354
    Octopole Moments (Debye-Ang^2)
       XXX      -4.8209    XXY      -2.1866    XYY       2.8065
       YYY       0.7003    XXZ       0.0000    XYZ      -0.0000
       YYZ       0.0000    XZZ       1.6069    YZZ       0.0705
       ZZZ       0.0000
    Hexadecapole Moments (Debye-Ang^3)
      XXXX     -76.9990   XXXY       5.6644   XXYY     -21.1566
      XYYY       2.8189   YYYY     -32.3706   XXXZ      -0.0000
      XXYZ       0.0000   XYYZ      -0.0000   YYYZ       0.0000
      XXZZ     -18.0544   XYZZ       0.5759   YYZZ      -7.2603
      XZZZ      -0.0000   YZZZ       0.0000   ZZZZ     -13.2263
 -----------------------------------------------------------------
 DrvMan completing analytic gradient of the correlated energy
 Correlated dipole moment
            1
    1  -0.9955295
    2  -0.3342561
    3   0.0000000
 Energy read as -209.433997463
 Full Analytical Gradient: (in a.u., or Hartree/Bohr)
             1             2             3             4
    1    0.00005421    0.00028877    0.00003944   -0.00038242
    2    0.00007111    0.00003462   -0.00005514   -0.00005059
    3   -0.00000000    0.00000000   -0.00000000    0.00000000
 Gradient time:  CPU 1.39 s  wall 1.42 s
 ----------------------------------------------------------------
             Standard Nuclear Orientation (Angstroms)
    I     Atom           X                Y                Z
 ----------------------------------------------------------------
    1      N      -0.1362071923    -0.5055531938     0.0000000000
    2      N      -1.0111978563     0.3381479311    -0.0000000000
    3      H      -1.8819260959    -0.2080504063     0.0000000000
    4      F       1.1015290484     0.1543208050     0.0000000000
 ----------------------------------------------------------------
 Nuclear Repulsion Energy =    68.1010760026 hartrees
 There are       12 alpha and       12 beta electrons

                       Distance Matrix (Angstroms)
             N (  1)   N (  2)   H (  3)
   N (  2)  1.215500
   H (  3)  1.770887  1.027862
   F (  4)  1.402649  2.120709  3.005381

 Requested basis set is 6-311++G(d,p)
 There are 23 shells and 73 basis functions
 A cutoff of  1.0D-14 yielded    276 shell pairs
 There are      2806 function pairs (      3046 Cartesian)
 Smallest overlap matrix eigenvalue = 2.38E-04
 Guess MOs from SCF MO coefficient file

 -----------------------------------------------------------------------
  General SCF calculation program by
  Eric Jon Sundstrom, Paul Horn, Yuezhi Mao, Dmitri Zuev, Alec White,
  David Stuck, Shaama M.S., Shane Yost, Joonho Lee, David Small,
  Daniel Levine, Susi Lehtola, Hugh Burton, Evgeny Epifanovsky
 -----------------------------------------------------------------------
 Hartree-Fock
 using 6 threads for integral computing
 -------------------------------------------------------
 OpenMP Integral computing Module                
 Release: version 2.0, May 2017, Q-Chem Inc. Pleasanton 
 -------------------------------------------------------
 A restricted SCF calculation will be
 performed using DIIS
 SCF converges when DIIS error is below 1.0e-08
 ---------------------------------------
  Cycle       Energy         DIIS error
 ---------------------------------------
    1    -208.8639605900      4.24e-05  
    2    -208.8639617513      9.51e-06  
    3    -208.8639618637      4.26e-06  
    4    -208.8639618781      1.70e-06  
    5    -208.8639618818      6.50e-07  
    6    -208.8639618824      1.80e-07  
    7    -208.8639618824      5.72e-08  
    8    -208.8639618824      2.97e-08  
    9    -208.8639618824      7.50e-09  Convergence criterion met
 ---------------------------------------
 SCF time:   CPU 1.84s  wall 1.00s 
 SCF   energy in the final basis set =     -208.8639618824
 Total energy in the final basis set =     -208.8639618824


 ------------------------------------------------------------------------------

   CCMAN2: suite of methods based on coupled cluster
           and equation of motion theories.

   Components:
   * libvmm-1.3-trunk
     by Evgeny Epifanovsky, Ilya Kaliman.
   * libtensor-2.5-trunk
     by Evgeny Epifanovsky, Michael Wormit, Dmitry Zuev, Sam Manzer, 
        Ilya Kaliman.
   * libcc-2.5-trunk
     by Evgeny Epifanovsky, Arik Landau, Tomasz Kus, Kirill Khistyaev, 
        Dmitry Zuev, Prashant Manohar, Xintian Feng, Anna Krylov, 
        Matthew Goldey, Alec White, Thomas Jagau, Kaushik Nanda, 
        Anastasia Gunina, Alexander Kunitsa, Joonho Lee.

   CCMAN original authors:
   Anna I. Krylov, C. David Sherrill, Steven R. Gwaltney,
   Edward F. C. Byrd (2000)
   Sergey V. Levchenko, Lyudmila V. Slipchenko, Tao Wang,
   Ana-Maria C. Cristian (2003)
   Piotr A. Pieniazek, C. Melania Oana, Evgeny Epifanovsky (2007)
   Prashant Manohar (2009)

 ------------------------------------------------------------------------------


 Allocating and initializing 63808MB of RAM...
 Calculation will run on 6 cores.


 Alpha MOs, Restricted
 -- Occupied --                  
-26.326 -15.766 -15.676  -1.648  -1.404  -0.946  -0.775  -0.718
  1 A     2 A     3 A     4 A     5 A     6 A     7 A     8 A                  
 -0.712  -0.622  -0.547  -0.492
  9 A    10 A    11 A    12 A                                                  
 -- Virtual --                   
  0.040   0.080   0.139   0.153   0.164   0.185   0.209   0.232
 13 A    14 A    15 A    16 A    17 A    18 A    19 A    20 A                  
  0.240   0.241   0.312   0.328   0.364   0.369   0.436   0.534
 21 A    22 A    23 A    24 A    25 A    26 A    27 A    28 A                  
  0.603   0.694   0.869   0.918   0.938   0.994   1.008   1.096
 29 A    30 A    31 A    32 A    33 A    34 A    35 A    36 A                  
  1.244   1.391   1.465   1.542   1.552   1.611   1.707   1.905
 37 A    38 A    39 A    40 A    41 A    42 A    43 A    44 A                  
  2.090   2.178   2.211   2.266   2.520   2.647   2.668   2.857
 45 A    46 A    47 A    48 A    49 A    50 A    51 A    52 A                  
  3.035   3.035   3.251   3.420   4.036   4.056   4.196   4.218
 53 A    54 A    55 A    56 A    57 A    58 A    59 A    60 A                  
  4.288   4.293   4.420   4.493   4.734   5.196   5.585   6.909
 61 A    62 A    63 A    64 A    65 A    66 A    67 A    68 A                  
  6.965   7.177  36.597  37.096  68.744
 69 A    70 A    71 A    72 A    73 A                                          

 Beta MOs, Restricted
 -- Occupied --                  
-26.326 -15.766 -15.676  -1.648  -1.404  -0.946  -0.775  -0.718
  1 A     2 A     3 A     4 A     5 A     6 A     7 A     8 A                  
 -0.712  -0.622  -0.547  -0.492
  9 A    10 A    11 A    12 A                                                  
 -- Virtual --                   
  0.040   0.080   0.139   0.153   0.164   0.185   0.209   0.232
 13 A    14 A    15 A    16 A    17 A    18 A    19 A    20 A                  
  0.240   0.241   0.312   0.328   0.364   0.369   0.436   0.534
 21 A    22 A    23 A    24 A    25 A    26 A    27 A    28 A                  
  0.603   0.694   0.869   0.918   0.938   0.994   1.008   1.096
 29 A    30 A    31 A    32 A    33 A    34 A    35 A    36 A                  
  1.244   1.391   1.465   1.542   1.552   1.611   1.707   1.905
 37 A    38 A    39 A    40 A    41 A    42 A    43 A    44 A                  
  2.090   2.178   2.211   2.266   2.520   2.647   2.668   2.857
 45 A    46 A    47 A    48 A    49 A    50 A    51 A    52 A                  
  3.035   3.035   3.251   3.420   4.036   4.056   4.196   4.218
 53 A    54 A    55 A    56 A    57 A    58 A    59 A    60 A                  
  4.288   4.293   4.420   4.493   4.734   5.196   5.585   6.909
 61 A    62 A    63 A    64 A    65 A    66 A    67 A    68 A                  
  6.965   7.177  36.597  37.096  68.744
 69 A    70 A    71 A    72 A    73 A                                          

 Occupation and symmetry of molecular orbitals

 Point group: C1 (1 irreducible representation).

                           A     All 
 -------------------------------------
 All molecular orbitals:
  - Alpha                  73    73  
  - Beta                   73    73  
 -------------------------------------
 Alpha orbitals:
  - Frozen occupied        3     3   
  - Active occupied        9     9   
  - Active virtual         61    61  
  - Frozen virtual         0     0   
 -------------------------------------
 Beta orbitals:
  - Frozen occupied        3     3   
  - Active occupied        9     9   
  - Active virtual         61    61  
  - Frozen virtual         0     0   
 -------------------------------------

 Import integrals:   CPU 0.00 s  wall 0.00 s

 Import integrals:   CPU 5.86 s  wall 2.75 s

 MP2 amplitudes:   CPU 0.02 s  wall 0.03 s

Running a double precision version
           CCSD T amplitudes will be solved using DIIS.

           Start     Size      MaxIter   EConv     TConv     
           3         7         100       1.00e-07  1.00e-05  
 ------------------------------------------------------------------------------
           Energy (a.u.)   Ediff      Tdiff       Comment
 ------------------------------------------------------------------------------
          -209.42555429                           
     1    -209.41128573   1.43e-02   6.40e-01     
     2    -209.43200026   2.07e-02   8.58e-02     
     3    -209.43076329   1.24e-03   3.82e-02     
     4    -209.43301824   2.25e-03   1.44e-02     Switched to DIIS steps.
     5    -209.43389727   8.79e-04   1.06e-02     
     6    -209.43398045   8.32e-05   2.42e-03     
     7    -209.43398903   8.58e-06   1.11e-03     
     8    -209.43399291   3.88e-06   3.93e-04     
     9    -209.43399703   4.12e-06   2.46e-04     
    10    -209.43399741   3.79e-07   5.30e-05     
    11    -209.43399752   1.06e-07   1.91e-05     
    12    -209.43399754   1.86e-08   1.02e-05     
    13    -209.43399750   3.38e-08   2.26e-06     
 ------------------------------------------------------------------------------
          -209.43399750                           CCSD T converged.

End of double precision
 SCF energy                 = -208.86396188
 MP2 energy                 = -209.42555429
 CCSD correlation energy     =   -0.57003562
 CCSD total energy           = -209.43399750

 CCSD  T1^2 = 0.0111  T2^2 = 0.1736  Leading amplitudes:

 Amplitude    Orbitals with energies
 -0.0256       9 (A) A                   ->    14 (A) A                   
              -0.7122                          0.0805                     
 -0.0256       9 (A) B                   ->    14 (A) B                   
              -0.7122                          0.0805                     
 -0.0215       11 (A) A                  ->    14 (A) A                   
              -0.5473                          0.0805                     
 -0.0215       11 (A) B                  ->    14 (A) B                   
              -0.5473                          0.0805                     

 Amplitude    Orbitals with energies
 -0.0973       11 (A) A      11 (A) B    ->    14 (A) A      14 (A) B     
              -0.5473       -0.5473            0.0805        0.0805       
  0.0973       11 (A) A      11 (A) B    ->    14 (A) B      14 (A) A     
              -0.5473       -0.5473            0.0805        0.0805       
  0.0973       11 (A) B      11 (A) A    ->    14 (A) A      14 (A) B     
              -0.5473       -0.5473            0.0805        0.0805       
 -0.0973       11 (A) B      11 (A) A    ->    14 (A) B      14 (A) A     
              -0.5473       -0.5473            0.0805        0.0805       

 Computing CCSD intemediates for later calculations in double precision
 Finished.

Running a double precision version
           CCSD Lambda amplitudes will be solved using DIIS.
           Start     Size      MaxIter   EConv     LConv     
           3         7         100       1.00e-07  1.00e-05  
 ------------------------------------------------------------------------------
            Enorm      Ldiff       Comment
 ------------------------------------------------------------------------------
     1     4.54e-02   2.87e-02     
     2     1.49e-02   6.11e-03     
     3     6.31e-03   7.97e-04     
     4     3.35e-03   1.10e-03     Switched to DIIS steps.
     5     1.16e-03   6.65e-04     
     6     6.00e-04   1.72e-04     
     7     1.95e-04   5.39e-05     
     8     7.44e-05   1.67e-06     
     9     1.93e-05   6.64e-06     
    10     7.75e-06   1.13e-06     
    11     3.35e-06   2.35e-07     
    12     1.24e-06   3.29e-08     
    13     5.99e-07   2.17e-08     
    14     2.58e-07   8.94e-09     
    15     1.10e-07   6.87e-10     
    16     5.52e-08   2.98e-09     
 ------------------------------------------------------------------------------
                                   CCSD Lambda converged.

 Computing density matrices in double precision...
           Orbital response amplitudes will be solved using DIIS.
           Start     Size      MaxIter   EConv     LConv     
           3         7         100       1.00e-06  1.00e-06  
 ------------------------------------------------------------------------------
            Enorm      Ldiff       Comment
 ------------------------------------------------------------------------------
     1     7.83e-02   2.53e-03     
     2     6.63e-02   1.24e-02     
     3     7.63e-02   2.14e-02     
     4     1.14e-02   2.99e-02     Switched to DIIS steps.
     5     1.98e-03   1.70e-03     
     6     1.02e-03   6.13e-04     
     7     2.32e-04   4.68e-05     
     8     3.03e-05   2.67e-05     
     9     5.34e-06   3.15e-06     
    10     1.93e-06   6.69e-07     
    11     4.38e-07   1.80e-08     
 ------------------------------------------------------------------------------
                                   Orbital response converged.

 Computing density matrices... Done.
 CCSD calculation:   CPU 99.07 s  wall 20.36 s

 Transferring MO TPDM to AO TPDM
 Transferring g2_o1o1o1o1
 Transferring g2_o1o1o1v1
 Transferring g2_o1o1v1v1
 Transferring g2_o1v1o1v1
 Transferring g2_o1v1v1v1
 Transferring g2_v1v1v1v1
 Adding separable TPDM
 Computing TPDM gradient
 --------------------------------------------------------
 2e gradient
  Atom          X               Y               Z
 --------------------------------------------------------
    1         -2.103416       12.835474        0.000000  
    2          9.294138      -10.606270       -0.000000  
    3          3.332992        1.340649        0.000000  
    4        -10.523714       -3.569853       -0.000000  
 --------------------------------------------------------
 --------------------------------------------------------
 Final gradient
  Atom          X               Y               Z
 --------------------------------------------------------
    1         -2.103416       12.835474        0.000000  
    2          9.294138      -10.606270       -0.000000  
    3          3.332992        1.340649        0.000000  
    4        -10.523714       -3.569853       -0.000000  
 --------------------------------------------------------
 Analytic gradient from two-electron contribution:   CPU 36.90 s  wall 9.67 s

 Total ccman2 time:   CPU 145.22 s  wall 34.14 s


 --------------------------------------------------------------

                    Orbital Energies (a.u.)
 --------------------------------------------------------------

 Alpha MOs
 -- Occupied --
-26.326 -15.766 -15.676  -1.648  -1.404  -0.946  -0.775  -0.718
 -0.712  -0.622  -0.547  -0.492
 -- Virtual --
  0.040   0.080   0.139   0.153   0.164   0.185   0.209   0.232
  0.240   0.241   0.312   0.328   0.364   0.369   0.436   0.534
  0.603   0.694   0.869   0.918   0.938   0.994   1.008   1.096
  1.244   1.391   1.465   1.542   1.552   1.611   1.707   1.905
  2.090   2.178   2.211   2.266   2.520   2.647   2.668   2.857
  3.035   3.035   3.251   3.420   4.036   4.056   4.196   4.218
  4.288   4.293   4.420   4.493   4.734   5.196   5.585   6.909
  6.965   7.177  36.597  37.096  68.744
 --------------------------------------------------------------

          Ground-State Mulliken Net Atomic Charges

     Atom                 Charge (a.u.)
  ----------------------------------------
      1 N                    -0.064706
      2 N                    -0.100548
      3 H                     0.228385
      4 F                    -0.063130
  ----------------------------------------
  Sum of atomic charges =    -0.000000

 -----------------------------------------------------------------
                    Cartesian Multipole Moments
 -----------------------------------------------------------------
    Charge (ESU x 10^10)
                -0.0000
    Dipole Moment (Debye)
         X      -2.5384      Y      -0.8512      Z       0.0000
       Tot       2.6773
    Quadrupole Moments (Debye-Ang)
        XX     -13.6063     XY       1.3356     YY     -18.5781
        XZ      -0.0000     YZ       0.0000     ZZ     -16.1362
    Octopole Moments (Debye-Ang^2)
       XXX      -4.8561    XXY      -2.1927    XYY       2.7961
       YYY       0.6830    XXZ       0.0000    XYZ      -0.0000
       YYZ       0.0000    XZZ       1.5976    YZZ       0.0652
       ZZZ       0.0000
    Hexadecapole Moments (Debye-Ang^3)
      XXXX     -77.0690   XXXY       5.6453   XXYY     -21.1681
      XYYY       2.7997   YYYY     -32.3695   XXXZ      -0.0000
      XXYZ       0.0000   XYYZ      -0.0000   YYYZ       0.0000
      XXZZ     -18.0666   XYZZ       0.5691   YYZZ      -7.2604
      XZZZ      -0.0000   YZZZ       0.0000   ZZZZ     -13.2260
 -----------------------------------------------------------------
 DrvMan completing analytic gradient of the correlated energy
 Correlated dipole moment
            1
    1  -0.9986913
    2  -0.3348841
    3   0.0000000
 Energy read as -209.433997503
 Full Analytical Gradient: (in a.u., or Hartree/Bohr)
             1             2             3             4
    1   -0.00032497    0.00009525    0.00005846    0.00017126
    2   -0.00033858    0.00015490   -0.00003985    0.00022353
    3   -0.00000000    0.00000000   -0.00000000    0.00000000
 Gradient time:  CPU 1.42 s  wall 1.44 s
 ----------------------------------------------------------------
             Standard Nuclear Orientation (Angstroms)
    I     Atom           X                Y                Z
 ----------------------------------------------------------------
    1      N      -0.1362071923    -0.5055531938     0.0000000000
    2      N      -1.0111978563     0.3381479311    -0.0000000000
    3      H      -1.8819260959    -0.2080504063     0.0000000000
    4      F       1.1015290484     0.1523208050     0.0000000000
 ----------------------------------------------------------------
 Nuclear Repulsion Energy =    68.1158463041 hartrees
 There are       12 alpha and       12 beta electrons

                       Distance Matrix (Angstroms)
             N (  1)   N (  2)   H (  3)
   N (  2)  1.215500
   H (  3)  1.770887  1.027862
   F (  4)  1.401709  2.120883  3.005141

 Requested basis set is 6-311++G(d,p)
 There are 23 shells and 73 basis functions
 A cutoff of  1.0D-14 yielded    276 shell pairs
 There are      2806 function pairs (      3046 Cartesian)
 Smallest overlap matrix eigenvalue = 2.38E-04
 Guess MOs from SCF MO coefficient file

 -----------------------------------------------------------------------
  General SCF calculation program by
  Eric Jon Sundstrom, Paul Horn, Yuezhi Mao, Dmitri Zuev, Alec White,
  David Stuck, Shaama M.S., Shane Yost, Joonho Lee, David Small,
  Daniel Levine, Susi Lehtola, Hugh Burton, Evgeny Epifanovsky
 -----------------------------------------------------------------------
 Hartree-Fock
 using 6 threads for integral computing
 -------------------------------------------------------
 OpenMP Integral computing Module                
 Release: version 2.0, May 2017, Q-Chem Inc. Pleasanton 
 -------------------------------------------------------
 A restricted SCF calculation will be
 performed using DIIS
 SCF converges when DIIS error is below 1.0e-08
 ---------------------------------------
  Cycle       Energy         DIIS error
 ---------------------------------------
    1    -208.8640208114      4.03e-05  
    2    -208.8640220745      1.07e-05  
    3    -208.8640222525      3.54e-06  
    4    -208.8640222746      1.21e-06  
    5    -208.8640222769      3.99e-07  
    6    -208.8640222770      1.78e-07  
    7    -208.8640222771      4.56e-08  
    8    -208.8640222771      1.48e-08  
    9    -208.8640222771      7.29e-09  Convergence criterion met
 ---------------------------------------
 SCF time:   CPU 1.70s  wall 0.00s 
 SCF   energy in the final basis set =     -208.8640222771
 Total energy in the final basis set =     -208.8640222771


 ------------------------------------------------------------------------------

   CCMAN2: suite of methods based on coupled cluster
           and equation of motion theories.

   Components:
   * libvmm-1.3-trunk
     by Evgeny Epifanovsky, Ilya Kaliman.
   * libtensor-2.5-trunk
     by Evgeny Epifanovsky, Michael Wormit, Dmitry Zuev, Sam Manzer, 
        Ilya Kaliman.
   * libcc-2.5-trunk
     by Evgeny Epifanovsky, Arik Landau, Tomasz Kus, Kirill Khistyaev, 
        Dmitry Zuev, Prashant Manohar, Xintian Feng, Anna Krylov, 
        Matthew Goldey, Alec White, Thomas Jagau, Kaushik Nanda, 
        Anastasia Gunina, Alexander Kunitsa, Joonho Lee.

   CCMAN original authors:
   Anna I. Krylov, C. David Sherrill, Steven R. Gwaltney,
   Edward F. C. Byrd (2000)
   Sergey V. Levchenko, Lyudmila V. Slipchenko, Tao Wang,
   Ana-Maria C. Cristian (2003)
   Piotr A. Pieniazek, C. Melania Oana, Evgeny Epifanovsky (2007)
   Prashant Manohar (2009)

 ------------------------------------------------------------------------------


 Allocating and initializing 63808MB of RAM...
 Calculation will run on 6 cores.


 Alpha MOs, Restricted
 -- Occupied --                  
-26.327 -15.766 -15.676  -1.649  -1.404  -0.946  -0.775  -0.719
  1 A     2 A     3 A     4 A     5 A     6 A     7 A     8 A                  
 -0.713  -0.622  -0.547  -0.492
  9 A    10 A    11 A    12 A                                                  
 -- Virtual --                   
  0.040   0.081   0.139   0.153   0.164   0.185   0.209   0.232
 13 A    14 A    15 A    16 A    17 A    18 A    19 A    20 A                  
  0.240   0.241   0.312   0.328   0.364   0.369   0.436   0.534
 21 A    22 A    23 A    24 A    25 A    26 A    27 A    28 A                  
  0.603   0.694   0.869   0.918   0.938   0.994   1.008   1.096
 29 A    30 A    31 A    32 A    33 A    34 A    35 A    36 A                  
  1.244   1.391   1.465   1.543   1.552   1.611   1.707   1.905
 37 A    38 A    39 A    40 A    41 A    42 A    43 A    44 A                  
  2.090   2.178   2.212   2.266   2.520   2.647   2.669   2.857
 45 A    46 A    47 A    48 A    49 A    50 A    51 A    52 A                  
  3.035   3.035   3.251   3.420   4.037   4.056   4.196   4.218
 53 A    54 A    55 A    56 A    57 A    58 A    59 A    60 A                  
  4.288   4.293   4.420   4.493   4.734   5.196   5.586   6.909
 61 A    62 A    63 A    64 A    65 A    66 A    67 A    68 A                  
  6.964   7.178  36.597  37.096  68.744
 69 A    70 A    71 A    72 A    73 A                                          

 Beta MOs, Restricted
 -- Occupied --                  
-26.327 -15.766 -15.676  -1.649  -1.404  -0.946  -0.775  -0.719
  1 A     2 A     3 A     4 A     5 A     6 A     7 A     8 A                  
 -0.713  -0.622  -0.547  -0.492
  9 A    10 A    11 A    12 A                                                  
 -- Virtual --                   
  0.040   0.081   0.139   0.153   0.164   0.185   0.209   0.232
 13 A    14 A    15 A    16 A    17 A    18 A    19 A    20 A                  
  0.240   0.241   0.312   0.328   0.364   0.369   0.436   0.534
 21 A    22 A    23 A    24 A    25 A    26 A    27 A    28 A                  
  0.603   0.694   0.869   0.918   0.938   0.994   1.008   1.096
 29 A    30 A    31 A    32 A    33 A    34 A    35 A    36 A                  
  1.244   1.391   1.465   1.543   1.552   1.611   1.707   1.905
 37 A    38 A    39 A    40 A    41 A    42 A    43 A    44 A                  
  2.090   2.178   2.212   2.266   2.520   2.647   2.669   2.857
 45 A    46 A    47 A    48 A    49 A    50 A    51 A    52 A                  
  3.035   3.035   3.251   3.420   4.037   4.056   4.196   4.218
 53 A    54 A    55 A    56 A    57 A    58 A    59 A    60 A                  
  4.288   4.293   4.420   4.493   4.734   5.196   5.586   6.909
 61 A    62 A    63 A    64 A    65 A    66 A    67 A    68 A                  
  6.964   7.178  36.597  37.096  68.744
 69 A    70 A    71 A    72 A    73 A                                          

 Occupation and symmetry of molecular orbitals

 Point group: C1 (1 irreducible representation).

                           A     All 
 -------------------------------------
 All molecular orbitals:
  - Alpha                  73    73  
  - Beta                   73    73  
 -------------------------------------
 Alpha orbitals:
  - Frozen occupied        3     3   
  - Active occupied        9     9   
  - Active virtual         61    61  
  - Frozen virtual         0     0   
 -------------------------------------
 Beta orbitals:
  - Frozen occupied        3     3   
  - Active occupied        9     9   
  - Active virtual         61    61  
  - Frozen virtual         0     0   
 -------------------------------------

 Import integrals:   CPU 0.00 s  wall 0.00 s

 Import integrals:   CPU 9.01 s  wall 6.02 s

 MP2 amplitudes:   CPU 0.02 s  wall 0.06 s

Running a double precision version
           CCSD T amplitudes will be solved using DIIS.

           Start     Size      MaxIter   EConv     TConv     
           3         7         100       1.00e-07  1.00e-05  
 ------------------------------------------------------------------------------
           Energy (a.u.)   Ediff      Tdiff       Comment
 ------------------------------------------------------------------------------
          -209.42554532                           
     1    -209.41130625   1.42e-02   6.40e-01     
     2    -209.43199978   2.07e-02   8.58e-02     
     3    -209.43076830   1.23e-03   3.81e-02     
     4    -209.43302006   2.25e-03   1.44e-02     Switched to DIIS steps.
     5    -209.43389788   8.78e-04   1.05e-02     
     6    -209.43398077   8.29e-05   2.42e-03     
     7    -209.43398928   8.51e-06   1.11e-03     
     8    -209.43399314   3.86e-06   3.92e-04     
     9    -209.43399724   4.10e-06   2.45e-04     
    10    -209.43399762   3.79e-07   5.29e-05     
    11    -209.43399773   1.06e-07   1.90e-05     
    12    -209.43399775   1.87e-08   1.02e-05     
    13    -209.43399771   3.36e-08   2.26e-06     
 ------------------------------------------------------------------------------
          -209.43399771                           CCSD T converged.

End of double precision
 SCF energy                 = -208.86402228
 MP2 energy                 = -209.42554532
 CCSD correlation energy     =   -0.56997544
 CCSD total energy           = -209.43399771

 CCSD  T1^2 = 0.0111  T2^2 = 0.1736  Leading amplitudes:

 Amplitude    Orbitals with energies
  0.0257       9 (A) A                   ->    14 (A) A                   
              -0.7125                          0.0806                     
  0.0257       9 (A) B                   ->    14 (A) B                   
              -0.7125                          0.0806                     
  0.0214       11 (A) A                  ->    14 (A) A                   
              -0.5472                          0.0806                     
  0.0214       11 (A) B                  ->    14 (A) B                   
              -0.5472                          0.0806                     

 Amplitude    Orbitals with energies
 -0.0973       11 (A) A      11 (A) B    ->    14 (A) A      14 (A) B     
              -0.5472       -0.5472            0.0806        0.0806       
  0.0973       11 (A) A      11 (A) B    ->    14 (A) B      14 (A) A     
              -0.5472       -0.5472            0.0806        0.0806       
  0.0973       11 (A) B      11 (A) A    ->    14 (A) A      14 (A) B     
              -0.5472       -0.5472            0.0806        0.0806       
 -0.0973       11 (A) B      11 (A) A    ->    14 (A) B      14 (A) A     
              -0.5472       -0.5472            0.0806        0.0806       

 Computing CCSD intemediates for later calculations in double precision
 Finished.

Running a double precision version
           CCSD Lambda amplitudes will be solved using DIIS.
           Start     Size      MaxIter   EConv     LConv     
           3         7         100       1.00e-07  1.00e-05  
 ------------------------------------------------------------------------------
            Enorm      Ldiff       Comment
 ------------------------------------------------------------------------------
     1     4.53e-02   2.87e-02     
     2     1.48e-02   6.09e-03     
     3     6.30e-03   7.98e-04     
     4     3.34e-03   1.10e-03     Switched to DIIS steps.
     5     1.15e-03   6.64e-04     
     6     5.98e-04   1.71e-04     
     7     1.95e-04   5.36e-05     
     8     7.41e-05   1.72e-06     
     9     1.92e-05   6.63e-06     
    10     7.72e-06   1.13e-06     
    11     3.33e-06   2.35e-07     
    12     1.24e-06   3.32e-08     
    13     5.97e-07   2.15e-08     
    14     2.56e-07   9.07e-09     
    15     1.09e-07   6.99e-10     
    16     5.50e-08   3.00e-09     
 ------------------------------------------------------------------------------
                                   CCSD Lambda converged.

 Computing density matrices in double precision...
           Orbital response amplitudes will be solved using DIIS.
           Start     Size      MaxIter   EConv     LConv     
           3         7         100       1.00e-06  1.00e-06  
 ------------------------------------------------------------------------------
            Enorm      Ldiff       Comment
 ------------------------------------------------------------------------------
     1     7.83e-02   2.49e-03     
     2     6.62e-02   1.24e-02     
     3     7.61e-02   2.14e-02     
     4     1.13e-02   2.98e-02     Switched to DIIS steps.
     5     1.97e-03   1.69e-03     
     6     1.02e-03   6.11e-04     
     7     2.32e-04   4.72e-05     
     8     3.02e-05   2.66e-05     
     9     5.32e-06   3.13e-06     
    10     1.93e-06   6.64e-07     
    11     4.38e-07   1.83e-08     
 ------------------------------------------------------------------------------
                                   Orbital response converged.

 Computing density matrices... Done.
 CCSD calculation:   CPU 100.65 s  wall 20.70 s

 Transferring MO TPDM to AO TPDM
 Transferring g2_o1o1o1o1
 Transferring g2_o1o1o1v1
 Transferring g2_o1o1v1v1
 Transferring g2_o1v1o1v1
 Transferring g2_o1v1v1v1
 Transferring g2_v1v1v1v1
 Adding separable TPDM
 Computing TPDM gradient
 --------------------------------------------------------
 2e gradient
  Atom          X               Y               Z
 --------------------------------------------------------
    1         -2.090617       12.826068       -0.000000  
    2          9.294924      -10.606558        0.000000  
    3          3.333163        1.340917        0.000000  
    4        -10.537470       -3.560426       -0.000000  
 --------------------------------------------------------
 --------------------------------------------------------
 Final gradient
  Atom          X               Y               Z
 --------------------------------------------------------
    1         -2.090617       12.826068       -0.000000  
    2          9.294924      -10.606558        0.000000  
    3          3.333163        1.340917        0.000000  
    4        -10.537470       -3.560426       -0.000000  
 --------------------------------------------------------
 Analytic gradient from two-electron contribution:   CPU 32.26 s  wall 7.70 s

 Total ccman2 time:   CPU 149.79 s  wall 36.66 s


 --------------------------------------------------------------

                    Orbital Energies (a.u.)
 --------------------------------------------------------------

 Alpha MOs
 -- Occupied --
-26.327 -15.766 -15.676  -1.649  -1.404  -0.946  -0.775  -0.719
 -0.713  -0.622  -0.547  -0.492
 -- Virtual --
  0.040   0.081   0.139   0.153   0.164   0.185   0.209   0.232
  0.240   0.241   0.312   0.328   0.364   0.369   0.436   0.534
  0.603   0.694   0.869   0.918   0.938   0.994   1.008   1.096
  1.244   1.391   1.465   1.543   1.552   1.611   1.707   1.905
  2.090   2.178   2.212   2.266   2.520   2.647   2.669   2.857
  3.035   3.035   3.251   3.420   4.037   4.056   4.196   4.218
  4.288   4.293   4.420   4.493   4.734   5.196   5.586   6.909
  6.964   7.178  36.597  37.096  68.744
 --------------------------------------------------------------

          Ground-State Mulliken Net Atomic Charges

     Atom                 Charge (a.u.)
  ----------------------------------------
      1 N                    -0.065286
      2 N                    -0.100662
      3 H                     0.228415
      4 F                    -0.062467
  ----------------------------------------
  Sum of atomic charges =    -0.000000

 -----------------------------------------------------------------
                    Cartesian Multipole Moments
 -----------------------------------------------------------------
    Charge (ESU x 10^10)
                -0.0000
    Dipole Moment (Debye)
         X      -2.5330      Y      -0.8485      Z       0.0000
       Tot       2.6714
    Quadrupole Moments (Debye-Ang)
        XX     -13.6041     XY       1.3372     YY     -18.5808
        XZ      -0.0000     YZ       0.0000     ZZ     -16.1359
    Octopole Moments (Debye-Ang^2)
       XXX      -4.8459    XXY      -2.1815    XYY       2.8006
       YYY       0.7156    XXZ       0.0000    XYZ      -0.0000
       YYZ       0.0000    XZZ       1.6008    YZZ       0.0755
       ZZZ       0.0000
    Hexadecapole Moments (Debye-Ang^3)
      XXXX     -77.0543   XXXY       5.6807   XXYY     -21.1675
      XYYY       2.8318   YYYY     -32.3628   XXXZ       0.0000
      XXYZ       0.0000   XYYZ      -0.0000   YYYZ       0.0000
      XXZZ     -18.0656   XYZZ       0.5807   YYZZ      -7.2590
      XZZZ      -0.0000   YZZZ       0.0000   ZZZZ     -13.2272
 -----------------------------------------------------------------
 DrvMan completing analytic gradient of the correlated energy
 Correlated dipole moment
            1
    1  -0.9965754
    2  -0.3338325
    3   0.0000000
 Energy read as -209.433997713
 Full Analytical Gradient: (in a.u., or Hartree/Bohr)
             1             2             3             4
    1    0.00000439    0.00001856    0.00001989   -0.00004283
    2    0.00021032   -0.00005287   -0.00004759   -0.00010986
    3   -0.00000000    0.00000000   -0.00000000    0.00000000
 Gradient time:  CPU 1.51 s  wall 1.44 s
 ----------------------------------------------------------------
             Standard Nuclear Orientation (Angstroms)
    I     Atom           X                Y                Z
 ----------------------------------------------------------------
    1      N      -0.1362071923    -0.5055531938     0.0000000000
    2      N      -1.0111978563     0.3381479311    -0.0000000000
    3      H      -1.8819260959    -0.2080504063     0.0000000000
    4      F       1.1015290484     0.1533208050     0.0010000000
 ----------------------------------------------------------------
 Nuclear Repulsion Energy =    68.1084571046 hartrees
 There are       12 alpha and       12 beta electrons

                       Distance Matrix (Angstroms)
             N (  1)   N (  2)   H (  3)
   N (  2)  1.215500
   H (  3)  1.770887  1.027862
   F (  4)  1.402179  2.120796  3.005261

 Requested basis set is 6-311++G(d,p)
 There are 23 shells and 73 basis functions
 A cutoff of  1.0D-14 yielded    276 shell pairs
 There are      2806 function pairs (      3046 Cartesian)
 Smallest overlap matrix eigenvalue = 2.38E-04
 Guess MOs from SCF MO coefficient file

 -----------------------------------------------------------------------
  General SCF calculation program by
  Eric Jon Sundstrom, Paul Horn, Yuezhi Mao, Dmitri Zuev, Alec White,
  David Stuck, Shaama M.S., Shane Yost, Joonho Lee, David Small,
  Daniel Levine, Susi Lehtola, Hugh Burton, Evgeny Epifanovsky
 -----------------------------------------------------------------------
 Hartree-Fock
 using 6 threads for integral computing
 -------------------------------------------------------
 OpenMP Integral computing Module                
 Release: version 2.0, May 2017, Q-Chem Inc. Pleasanton 
 -------------------------------------------------------
 A restricted SCF calculation will be
 performed using DIIS
 SCF converges when DIIS error is below 1.0e-08
 ---------------------------------------
  Cycle       Energy         DIIS error
 ---------------------------------------
    1    -208.8639915435      2.55e-05  
    2    -208.8639920972      7.11e-06  
    3    -208.8639921836      2.33e-06  
    4    -208.8639921948      7.86e-07  
    5    -208.8639921961      3.30e-07  
    6    -208.8639921963      1.79e-07  
    7    -208.8639921964      8.82e-08  
    8    -208.8639921964      3.28e-08  
    9    -208.8639921964      1.46e-08  
   10    -208.8639921964      5.10e-09  Convergence criterion met
 ---------------------------------------
 SCF time:   CPU 1.99s  wall 0.00s 
 SCF   energy in the final basis set =     -208.8639921964
 Total energy in the final basis set =     -208.8639921964


 ------------------------------------------------------------------------------

   CCMAN2: suite of methods based on coupled cluster
           and equation of motion theories.

   Components:
   * libvmm-1.3-trunk
     by Evgeny Epifanovsky, Ilya Kaliman.
   * libtensor-2.5-trunk
     by Evgeny Epifanovsky, Michael Wormit, Dmitry Zuev, Sam Manzer, 
        Ilya Kaliman.
   * libcc-2.5-trunk
     by Evgeny Epifanovsky, Arik Landau, Tomasz Kus, Kirill Khistyaev, 
        Dmitry Zuev, Prashant Manohar, Xintian Feng, Anna Krylov, 
        Matthew Goldey, Alec White, Thomas Jagau, Kaushik Nanda, 
        Anastasia Gunina, Alexander Kunitsa, Joonho Lee.

   CCMAN original authors:
   Anna I. Krylov, C. David Sherrill, Steven R. Gwaltney,
   Edward F. C. Byrd (2000)
   Sergey V. Levchenko, Lyudmila V. Slipchenko, Tao Wang,
   Ana-Maria C. Cristian (2003)
   Piotr A. Pieniazek, C. Melania Oana, Evgeny Epifanovsky (2007)
   Prashant Manohar (2009)

 ------------------------------------------------------------------------------


 Allocating and initializing 63808MB of RAM...
 Calculation will run on 6 cores.


 Alpha MOs, Restricted
 -- Occupied --                  
-26.326 -15.766 -15.676  -1.649  -1.404  -0.946  -0.775  -0.719
  1 A     2 A     3 A     4 A     5 A     6 A     7 A     8 A                  
 -0.712  -0.622  -0.547  -0.492
  9 A    10 A    11 A    12 A                                                  
 -- Virtual --                   
  0.040   0.081   0.139   0.153   0.164   0.185   0.209   0.232
 13 A    14 A    15 A    16 A    17 A    18 A    19 A    20 A                  
  0.240   0.241   0.312   0.328   0.364   0.369   0.436   0.534
 21 A    22 A    23 A    24 A    25 A    26 A    27 A    28 A                  
  0.603   0.694   0.869   0.918   0.938   0.994   1.008   1.096
 29 A    30 A    31 A    32 A    33 A    34 A    35 A    36 A                  
  1.244   1.391   1.465   1.543   1.552   1.611   1.707   1.905
 37 A    38 A    39 A    40 A    41 A    42 A    43 A    44 A                  
  2.090   2.178   2.212   2.266   2.520   2.647   2.668   2.857
 45 A    46 A    47 A    48 A    49 A    50 A    51 A    52 A                  
  3.035   3.035   3.251   3.420   4.036   4.056   4.196   4.218
 53 A    54 A    55 A    56 A    57 A    58 A    59 A    60 A                  
  4.288   4.293   4.420   4.493   4.734   5.196   5.585   6.909
 61 A    62 A    63 A    64 A    65 A    66 A    67 A    68 A                  
  6.964   7.178  36.597  37.096  68.744
 69 A    70 A    71 A    72 A    73 A                                          

 Beta MOs, Restricted
 -- Occupied --                  
-26.326 -15.766 -15.676  -1.649  -1.404  -0.946  -0.775  -0.719
  1 A     2 A     3 A     4 A     5 A     6 A     7 A     8 A                  
 -0.712  -0.622  -0.547  -0.492
  9 A    10 A    11 A    12 A                                                  
 -- Virtual --                   
  0.040   0.081   0.139   0.153   0.164   0.185   0.209   0.232
 13 A    14 A    15 A    16 A    17 A    18 A    19 A    20 A                  
  0.240   0.241   0.312   0.328   0.364   0.369   0.436   0.534
 21 A    22 A    23 A    24 A    25 A    26 A    27 A    28 A                  
  0.603   0.694   0.869   0.918   0.938   0.994   1.008   1.096
 29 A    30 A    31 A    32 A    33 A    34 A    35 A    36 A                  
  1.244   1.391   1.465   1.543   1.552   1.611   1.707   1.905
 37 A    38 A    39 A    40 A    41 A    42 A    43 A    44 A                  
  2.090   2.178   2.212   2.266   2.520   2.647   2.668   2.857
 45 A    46 A    47 A    48 A    49 A    50 A    51 A    52 A                  
  3.035   3.035   3.251   3.420   4.036   4.056   4.196   4.218
 53 A    54 A    55 A    56 A    57 A    58 A    59 A    60 A                  
  4.288   4.293   4.420   4.493   4.734   5.196   5.585   6.909
 61 A    62 A    63 A    64 A    65 A    66 A    67 A    68 A                  
  6.964   7.178  36.597  37.096  68.744
 69 A    70 A    71 A    72 A    73 A                                          

 Occupation and symmetry of molecular orbitals

 Point group: C1 (1 irreducible representation).

                           A     All 
 -------------------------------------
 All molecular orbitals:
  - Alpha                  73    73  
  - Beta                   73    73  
 -------------------------------------
 Alpha orbitals:
  - Frozen occupied        3     3   
  - Active occupied        9     9   
  - Active virtual         61    61  
  - Frozen virtual         0     0   
 -------------------------------------
 Beta orbitals:
  - Frozen occupied        3     3   
  - Active occupied        9     9   
  - Active virtual         61    61  
  - Frozen virtual         0     0   
 -------------------------------------

 Import integrals:   CPU 0.00 s  wall 0.00 s

 Import integrals:   CPU 5.49 s  wall 2.08 s

 MP2 amplitudes:   CPU 0.02 s  wall 0.03 s

Running a double precision version
           CCSD T amplitudes will be solved using DIIS.

           Start     Size      MaxIter   EConv     TConv     
           3         7         100       1.00e-07  1.00e-05  
 ------------------------------------------------------------------------------
           Energy (a.u.)   Ediff      Tdiff       Comment
 ------------------------------------------------------------------------------
          -209.42554993                           
     1    -209.41129612   1.43e-02   6.40e-01     
     2    -209.43200014   2.07e-02   8.58e-02     
     3    -209.43076592   1.23e-03   3.82e-02     
     4    -209.43301927   2.25e-03   1.44e-02     Switched to DIIS steps.
     5    -209.43389770   8.78e-04   1.06e-02     
     6    -209.43398074   8.30e-05   2.42e-03     
     7    -209.43398928   8.54e-06   1.11e-03     
     8    -209.43399315   3.87e-06   3.92e-04     
     9    -209.43399726   4.11e-06   2.45e-04     
    10    -209.43399764   3.79e-07   5.29e-05     
    11    -209.43399775   1.06e-07   1.91e-05     
    12    -209.43399777   1.87e-08   1.02e-05     
    13    -209.43399773   3.37e-08   2.26e-06     
 ------------------------------------------------------------------------------
          -209.43399773                           CCSD T converged.

End of double precision
 SCF energy                 = -208.86399220
 MP2 energy                 = -209.42554993
 CCSD correlation energy     =   -0.57000554
 CCSD total energy           = -209.43399773

 CCSD  T1^2 = 0.0111  T2^2 = 0.1736  Leading amplitudes:

 Amplitude    Orbitals with energies
  0.0256       9 (A) A                   ->    14 (A) A                   
              -0.7123                          0.0805                     
  0.0256       9 (A) B                   ->    14 (A) B                   
              -0.7123                          0.0805                     
  0.0214       11 (A) A                  ->    14 (A) A                   
              -0.5473                          0.0805                     
  0.0214       11 (A) B                  ->    14 (A) B                   
              -0.5473                          0.0805                     

 Amplitude    Orbitals with energies
 -0.0973       11 (A) A      11 (A) B    ->    14 (A) A      14 (A) B     
              -0.5473       -0.5473            0.0805        0.0805       
  0.0973       11 (A) A      11 (A) B    ->    14 (A) B      14 (A) A     
              -0.5473       -0.5473            0.0805        0.0805       
  0.0973       11 (A) B      11 (A) A    ->    14 (A) A      14 (A) B     
              -0.5473       -0.5473            0.0805        0.0805       
 -0.0973       11 (A) B      11 (A) A    ->    14 (A) B      14 (A) A     
              -0.5473       -0.5473            0.0805        0.0805       

 Computing CCSD intemediates for later calculations in double precision
 Finished.

Running a double precision version
           CCSD Lambda amplitudes will be solved using DIIS.
           Start     Size      MaxIter   EConv     LConv     
           3         7         100       1.00e-07  1.00e-05  
 ------------------------------------------------------------------------------
            Enorm      Ldiff       Comment
 ------------------------------------------------------------------------------
     1     4.53e-02   2.87e-02     
     2     1.49e-02   6.10e-03     
     3     6.31e-03   7.98e-04     
     4     3.34e-03   1.10e-03     Switched to DIIS steps.
     5     1.16e-03   6.64e-04     
     6     5.99e-04   1.71e-04     
     7     1.95e-04   5.38e-05     
     8     7.43e-05   1.70e-06     
     9     1.93e-05   6.64e-06     
    10     7.73e-06   1.13e-06     
    11     3.34e-06   2.35e-07     
    12     1.24e-06   3.30e-08     
    13     5.98e-07   2.16e-08     
    14     2.57e-07   9.00e-09     
    15     1.10e-07   6.92e-10     
    16     5.52e-08   2.99e-09     
 ------------------------------------------------------------------------------
                                   CCSD Lambda converged.

 Computing density matrices in double precision...
           Orbital response amplitudes will be solved using DIIS.
           Start     Size      MaxIter   EConv     LConv     
           3         7         100       1.00e-06  1.00e-06  
 ------------------------------------------------------------------------------
            Enorm      Ldiff       Comment
 ------------------------------------------------------------------------------
     1     7.83e-02   2.51e-03     
     2     6.63e-02   1.24e-02     
     3     7.62e-02   2.14e-02     
     4     1.13e-02   2.98e-02     Switched to DIIS steps.
     5     1.98e-03   1.69e-03     
     6     1.02e-03   6.12e-04     
     7     2.32e-04   4.70e-05     
     8     3.02e-05   2.66e-05     
     9     5.33e-06   3.14e-06     
    10     1.93e-06   6.67e-07     
    11     4.38e-07   1.82e-08     
 ------------------------------------------------------------------------------
                                   Orbital response converged.

 Computing density matrices... Done.
 CCSD calculation:   CPU 100.95 s  wall 20.74 s

 Transferring MO TPDM to AO TPDM
 Transferring g2_o1o1o1o1
 Transferring g2_o1o1o1v1
 Transferring g2_o1o1v1v1
 Transferring g2_o1v1o1v1
 Transferring g2_o1v1v1v1
 Transferring g2_v1v1v1v1
 Adding separable TPDM
 Computing TPDM gradient
 --------------------------------------------------------
 2e gradient
  Atom          X               Y               Z
 --------------------------------------------------------
    1         -2.097022       12.830776        0.006826  
    2          9.294530      -10.606415        0.001778  
    3          3.333078        1.340783       -0.000669  
    4        -10.530586       -3.565143       -0.007935  
 --------------------------------------------------------
 --------------------------------------------------------
 Final gradient
  Atom          X               Y               Z
 --------------------------------------------------------
    1         -2.097022       12.830776        0.006826  
    2          9.294530      -10.606415        0.001778  
    3          3.333078        1.340783       -0.000669  
    4        -10.530586       -3.565143       -0.007935  
 --------------------------------------------------------
 Analytic gradient from two-electron contribution:   CPU 33.42 s  wall 8.36 s

 Total ccman2 time:   CPU 143.63 s  wall 32.70 s


 --------------------------------------------------------------

                    Orbital Energies (a.u.)
 --------------------------------------------------------------

 Alpha MOs
 -- Occupied --
-26.326 -15.766 -15.676  -1.649  -1.404  -0.946  -0.775  -0.719
 -0.712  -0.622  -0.547  -0.492
 -- Virtual --
  0.040   0.081   0.139   0.153   0.164   0.185   0.209   0.232
  0.240   0.241   0.312   0.328   0.364   0.369   0.436   0.534
  0.603   0.694   0.869   0.918   0.938   0.994   1.008   1.096
  1.244   1.391   1.465   1.543   1.552   1.611   1.707   1.905
  2.090   2.178   2.212   2.266   2.520   2.647   2.668   2.857
  3.035   3.035   3.251   3.420   4.036   4.056   4.196   4.218
  4.288   4.293   4.420   4.493   4.734   5.196   5.585   6.909
  6.964   7.178  36.597  37.096  68.744
 --------------------------------------------------------------

          Ground-State Mulliken Net Atomic Charges

     Atom                 Charge (a.u.)
  ----------------------------------------
      1 N                    -0.064996
      2 N                    -0.100605
      3 H                     0.228400
      4 F                    -0.062799
  ----------------------------------------
  Sum of atomic charges =    -0.000000

 -----------------------------------------------------------------
                    Cartesian Multipole Moments
 -----------------------------------------------------------------
    Charge (ESU x 10^10)
                -0.0000
    Dipole Moment (Debye)
         X      -2.5357      Y      -0.8499      Z      -0.0009
       Tot       2.6744
    Quadrupole Moments (Debye-Ang)
        XX     -13.6052     XY       1.3364     YY     -18.5795
        XZ      -0.0010     YZ      -0.0009     ZZ     -16.1360
    Octopole Moments (Debye-Ang^2)
       XXX      -4.8510    XXY      -2.1871    XYY       2.7984
       YYY       0.6993    XXZ      -0.0058    XYZ       0.0004
       YYZ      -0.0050    XZZ       1.5992    YZZ       0.0704
       ZZZ      -0.0152
    Hexadecapole Moments (Debye-Ang^3)
      XXXX     -77.0617   XXXY       5.6630   XXYY     -21.1678
      XYYY       2.8157   YYYY     -32.3661   XXXZ      -0.0170
      XXYZ      -0.0009   XYYZ      -0.0050   YYYZ      -0.0035
      XXZZ     -18.0661   XYZZ       0.5749   YYZZ      -7.2597
      XZZZ      -0.0169   YZZZ      -0.0032   ZZZZ     -13.2266
 -----------------------------------------------------------------
 DrvMan completing analytic gradient of the correlated energy
 Correlated dipole moment
            1
    1  -0.9976340
    2  -0.3343580
    3  -0.0003688
 Energy read as -209.433997733
 Full Analytical Gradient: (in a.u., or Hartree/Bohr)
             1             2             3             4
    1   -0.00016069    0.00005695    0.00003918    0.00006456
    2   -0.00006434    0.00005106   -0.00004372    0.00005700
    3   -0.00003741   -0.00004307    0.00004599    0.00003448
 Gradient time:  CPU 1.41 s  wall 1.41 s
Dipole drv :
gprntSymmMtrx error report: 
 Final Hessian.
            1           2           3           4           5           6
    1   0.5578601  -0.2304997   0.0000000  -0.3943040   0.2758594   0.0000000
    2  -0.2304997   0.6072912   0.0000000   0.3293723  -0.4643311   0.0000000
    3   0.0000000   0.0000000   0.0214572  -0.0000009   0.0000000   0.0247120
    4  -0.3943040   0.3293723  -0.0000009   0.8007175  -0.1437555   0.0000000
    5   0.2758594  -0.4643311   0.0000000  -0.1437555   0.5618226   0.0000000
    6   0.0000000   0.0000000   0.0247120   0.0000000   0.0000000   0.0285977
    7  -0.0504167  -0.0274269  -0.0000005  -0.2839278  -0.1408780  -0.0000004
    8   0.0417855   0.0022638   0.0000000  -0.2059139  -0.1524651   0.0000000
    9   0.0000000   0.0000000  -0.0263636   0.0000000   0.0000000  -0.0305165
   10  -0.1131379  -0.0714470  -0.0000034  -0.1224860   0.0087756   0.0000021
   11  -0.0871431  -0.1452279   0.0000000   0.0202941   0.0549743   0.0000000
   12   0.0000000   0.0000000  -0.0197992   0.0000000   0.0000000  -0.0227933
            7           8           9          10          11          12
    1  -0.0504167   0.0417855   0.0000000  -0.1131379  -0.0871431   0.0000000
    2  -0.0274269   0.0022638   0.0000000  -0.0714470  -0.1452279   0.0000000
    3  -0.0000005   0.0000000  -0.0263636  -0.0000034   0.0000000  -0.0197992
    4  -0.2839278  -0.2059139   0.0000000  -0.1224860   0.0202941   0.0000000
    5  -0.1408780  -0.1524651   0.0000000   0.0087756   0.0549743   0.0000000
    6  -0.0000004   0.0000000  -0.0305165   0.0000021   0.0000000  -0.0227933
    7   0.3344571   0.1580986   0.0000000  -0.0001130   0.0102054   0.0000000
    8   0.1580986   0.1481567   0.0000000   0.0060282   0.0020454   0.0000000
    9   0.0000000   0.0000000   0.0325411  -0.0000003   0.0000000   0.0243394
   10  -0.0001130   0.0060282  -0.0000003   0.2357362   0.0566450   0.0000000
   11   0.0102054   0.0020454   0.0000000   0.0566450   0.0882107   0.0000000
   12   0.0000000   0.0000000   0.0243394   0.0000000   0.0000000   0.0182463
 ----------------------------------------------------------------
             Standard Nuclear Orientation (Angstroms)
    I     Atom           X                Y                Z
 ----------------------------------------------------------------
    1      N      -0.1362071923    -0.5055531938     0.0000000000
    2      N      -1.0111978563     0.3381479311    -0.0000000000
    3      H      -1.8819260959    -0.2080504063     0.0000000000
    4      F       1.1015290484     0.1533208050     0.0000000000
 ----------------------------------------------------------------
 Nuclear Repulsion Energy =    68.1084649862 hartrees
 There are       12 alpha and       12 beta electrons
 old dipole drv.
            1           2           3           4           5           6
    1   1.4345315   0.1537716   0.0000000  -0.5250126   0.5315982   0.0000000
    2   0.0334838   0.2237266   0.0000000   0.0720987  -0.0900761   0.0000000
    3  -0.0000000   0.0000000   0.1008556  -0.0000007   0.0000000  -0.1398985
            7           8           9          10          11          12
    1   0.2037892  -0.1255226   0.0000000  -1.1132982  -0.5598359   0.0000000
    2  -0.0516762   0.1445734   0.0000000  -0.0539086  -0.2782254   0.0000000
    3  -0.0000010  -0.0000000   0.2341762   0.0000024   0.0000000  -0.1951384
 New transposed dipole drv.
            1           2           3
    1   1.4345315   0.0334838  -0.0000000
    2   0.1537716   0.2237266   0.0000000
    3   0.0000000   0.0000000   0.1008556
    4  -0.5250126   0.0720987  -0.0000007
    5   0.5315982  -0.0900761   0.0000000
    6   0.0000000   0.0000000  -0.1398985
    7   0.2037892  -0.0516762  -0.0000010
    8  -0.1255226   0.1445734  -0.0000000
    9   0.0000000   0.0000000   0.2341762
   10  -1.1132982  -0.0539086   0.0000024
   11  -0.5598359  -0.2782254   0.0000000
   12   0.0000000   0.0000000  -0.1951384
FINAL TENSOR RESULT:
Order 2, Length 12
    Atom      X          Y          Z
     1 Order 1, Length 12
    Atom      X          Y          Z
     1    5.578601440741264e-01  -2.304997112292125e-01   0.000000000000000e+00
     2   -3.943040498611212e-01   2.758593525393132e-01   0.000000000000000e+00
     3   -5.041669094338194e-02   4.178551275951878e-02   0.000000000000000e+00
     4   -1.131379249412988e-01  -8.714306654818822e-02   0.000000000000000e+00

Order 1, Length 12
    Atom      X          Y          Z
     1   -2.304997112292125e-01   6.072912196826589e-01   0.000000000000000e+00
     2    3.293722675081978e-01  -4.643311037242249e-01   0.000000000000000e+00
     3   -2.742686435755130e-02   2.263756934489796e-03   0.000000000000000e+00
     4   -7.144695732412278e-02  -1.452278725391885e-01   0.000000000000000e+00

Order 1, Length 12
    Atom      X          Y          Z
     1    0.000000000000000e+00   0.000000000000000e+00   2.145718499261969e-02
     2   -9.135307855908137e-07   0.000000000000000e+00   2.471196865355373e-02
     3   -4.635574797962874e-07   0.000000000000000e+00  -2.636358749218717e-02
     4   -3.413710857464819e-06   0.000000000000000e+00  -1.979915072120781e-02


     2 Order 1, Length 12
    Atom      X          Y          Z
     1   -3.943040498611212e-01   3.293722675081978e-01  -9.135307855908137e-07
     2    8.007174739497878e-01  -1.437555041149886e-01   0.000000000000000e+00
     3   -2.839277821145246e-01  -2.059138851739311e-01   0.000000000000000e+00
     4   -1.224860135949672e-01   2.029409435143260e-02   0.000000000000000e+00

Order 1, Length 12
    Atom      X          Y          Z
     1    2.758593525393132e-01  -4.643311037242249e-01   0.000000000000000e+00
     2   -1.437555041149886e-01   5.618226179885407e-01   0.000000000000000e+00
     3   -1.408779840202352e-01  -1.524651332136863e-01   0.000000000000000e+00
     4    8.775621812660972e-03   5.497432074564734e-02   0.000000000000000e+00

Order 1, Length 12
    Atom      X          Y          Z
     1    0.000000000000000e+00   0.000000000000000e+00   2.471196865355373e-02
     2    0.000000000000000e+00   0.000000000000000e+00   2.859768997938818e-02
     3   -3.726922724025374e-07   0.000000000000000e+00  -3.051645303017267e-02
     4    2.092413976962545e-06   0.000000000000000e+00  -2.279327566837448e-02


     3 Order 1, Length 12
    Atom      X          Y          Z
     1   -5.041669094338194e-02  -2.742686435755130e-02  -4.635574797962874e-07
     2   -2.839277821145246e-01  -1.408779840202352e-01  -3.726922724025374e-07
     3    3.344570515743714e-01   1.580986188076413e-01   0.000000000000000e+00
     4   -1.129518830017169e-04   1.020538444777288e-02   0.000000000000000e+00

Order 1, Length 12
    Atom      X          Y          Z
     1    4.178551275951878e-02   2.263756934489796e-03   0.000000000000000e+00
     2   -2.059138851739311e-01  -1.524651332136863e-01   0.000000000000000e+00
     3    1.580986188076413e-01   1.481567078533161e-01   0.000000000000000e+00
     4    6.028165972722715e-03   2.045390924296158e-03   0.000000000000000e+00

Order 1, Length 12
    Atom      X          Y          Z
     1    0.000000000000000e+00   0.000000000000000e+00  -2.636358749218717e-02
     2    0.000000000000000e+00   0.000000000000000e+00  -3.051645303017267e-02
     3    0.000000000000000e+00   0.000000000000000e+00   3.254106946907896e-02
     4   -2.725684620771982e-07   0.000000000000000e+00   2.433936496071788e-02


     4 Order 1, Length 12
    Atom      X          Y          Z
     1   -1.131379249412988e-01  -7.144695732412278e-02  -3.413710857464819e-06
     2   -1.224860135949672e-01   8.775621812660972e-03   2.092413976962545e-06
     3   -1.129518830017169e-04   6.028165972722715e-03  -2.725684620771982e-07
     4    2.357361569425918e-01   5.664495452114660e-02   0.000000000000000e+00

Order 1, Length 12
    Atom      X          Y          Z
     1   -8.714306654818822e-02  -1.452278725391885e-01   0.000000000000000e+00
     2    2.029409435143260e-02   5.497432074564734e-02   0.000000000000000e+00
     3    1.020538444777288e-02   2.045390924296158e-03   0.000000000000000e+00
     4    5.664495452114660e-02   8.821073605960572e-02   0.000000000000000e+00

Order 1, Length 12
    Atom      X          Y          Z
     1    0.000000000000000e+00   0.000000000000000e+00  -1.979915072120781e-02
     2    0.000000000000000e+00   0.000000000000000e+00  -2.279327566837448e-02
     3    0.000000000000000e+00   0.000000000000000e+00   2.433936496071788e-02
     4    0.000000000000000e+00   0.000000000000000e+00   1.824632215419538e-02


 # Finishing finite difference calculation for IDERIV #
 ######################################################
 ######################################################
 Requested basis set is 6-311++G(d,p)
 There are 23 shells and 73 basis functions
 **********************************************************************
 **                                                                  **
 **                       VIBRATIONAL ANALYSIS                       **
 **                       --------------------                       **
 **                                                                  **
 **        VIBRATIONAL FREQUENCIES (CM**-1) AND NORMAL MODES         **
 **     FORCE CONSTANTS (mDYN/ANGSTROM) AND REDUCED MASSES (AMU)     **
 **                  INFRARED INTENSITIES (KM/MOL)                   **
 **                                                                  **
 **********************************************************************


 Mode:                 1                      2                      3
 Frequency:       669.30                 854.72                 986.33
 Force Cnst:      2.1680                 2.2715                 0.6525
 Red. Mass:       8.2142                 5.2773                 1.1383
 IR Active:          YES                    YES                    YES
 IR Intens:        6.036                223.840                 44.868
 Raman Active:       YES                    YES                    YES
               X      Y      Z        X      Y      Z        X      Y      Z
 N         -0.094  0.281 -0.000    0.333  0.296  0.000    0.000  0.000 -0.058
 N         -0.458 -0.082 -0.000   -0.041  0.013  0.000    0.000  0.000 -0.067
 H         -0.078 -0.713  0.000    0.428 -0.724 -0.000    0.000 -0.000  0.995
 F          0.411 -0.109  0.000   -0.238 -0.189 -0.000   -0.000 -0.000  0.039
 TransDip  -0.076 -0.020  0.000    0.479  0.005 -0.000    0.000  0.000  0.215

 Mode:                 4                      5                      6
 Frequency:      1379.81                1704.51                3447.70
 Force Cnst:      1.4952                22.3829                 7.5156
 Red. Mass:       1.3330                13.0758                 1.0731
 IR Active:          YES                    YES                    YES
 IR Intens:       26.330                 73.153                 14.454
 Raman Active:       YES                    YES                    YES
               X      Y      Z        X      Y      Z        X      Y      Z
 N          0.097  0.064  0.000   -0.455  0.516 -0.000   -0.001 -0.005 -0.000
 N         -0.048 -0.092  0.000    0.471 -0.481 -0.000   -0.063 -0.033 -0.000
 H         -0.565  0.810 -0.000    0.268 -0.015  0.000    0.861  0.504  0.000
 F         -0.006 -0.022 -0.000   -0.026 -0.025  0.000    0.001  0.001  0.000
 TransDip  -0.063  0.152  0.000   -0.270  0.047 -0.000    0.119  0.025 -0.000

 STANDARD THERMODYNAMIC QUANTITIES AT   298.15 K  AND     1.00 ATM

   This Molecule has  0 Imaginary Frequencies
   Zero point vibrational energy:       12.927 kcal/mol

   Atom    1 Element N  Has Mass   14.00307
   Atom    2 Element N  Has Mass   14.00307
   Atom    3 Element H  Has Mass    1.00783
   Atom    4 Element F  Has Mass   18.99840
   Molecular Mass:    48.012370 amu
   Principal axes and moments of inertia in amu*Bohr^2:
                             1           2           3
    Eigenvalues --       20.23366   146.47929   166.71294
          X               0.99998     0.00687     0.00000
          Y              -0.00687     0.99998     0.00000
          Z               0.00000    -0.00000     1.00000
   Rotational Symmetry Number is   1
   The Molecule is an Asymmetric Top
   Translational Enthalpy:        0.889 kcal/mol
   Rotational Enthalpy:           0.889 kcal/mol
   Vibrational Enthalpy:         13.076 kcal/mol
   gas constant (RT):             0.592 kcal/mol
   Translational Entropy:        37.531  cal/mol.K
   Rotational Entropy:           20.829  cal/mol.K
   Vibrational Entropy:           0.635  cal/mol.K

   Total Enthalpy:               15.446 kcal/mol
   Total Entropy:                58.995  cal/mol.K
Archival summary:
1\1\november\FREQ\ProcedureUnspecified\BasisUnspecified\121\taweetha\MonMay612:37:382019MonMay612:37:382019\0\\#,FREQ,ProcedureUnspecified,BasisUnspecified,\\0,1\N\N,1,1.2155\H,2,1.02786,1,103.943\F,1,1.40218,2,108.016,3,-180,0\\HF=-208.863992\\@

 Total job time:  1045.20s(wall), 3317.30s(cpu) 
 Mon May  6 12:37:38 2019

        *************************************************************
        *                                                           *
        *  Thank you very much for using Q-Chem.  Have a nice day.  *
        *                                                           *
        *************************************************************
