# Supplementary material for: Geometric and energetic data from ab initio calculations of haloethene, haloimine, halomethylenephosphine, haloiminophosphine, halodiazene, halodiphosphene and halocyclopropane
Source: Data Brief. 2019 Nov 2;27:104738. doi: 10.1016/j.dib.2019.104738 (PMC6861602; doi:10.1016/j.dib.2019.104738)
Supplement: Multimedia component 6 [file mmc6.zip › NN/CCSD/freq/HENNEH.out]

Q-Chem Developer Version!
                  Welcome to Q-Chem
     A Quantum Leap Into The Future Of Chemistry


 Q-Chem 5.1, Q-Chem, Inc., Pleasanton, CA (2018)

 Yihan Shao,  Zhengting Gan,  E. Epifanovsky,  A. T. B. Gilbert,  M. Wormit,  
 J. Kussmann,  A. W. Lange,  A. Behn,  Jia Deng,  Xintian Feng,  D. Ghosh,  
 M. Goldey,  P. R. Horn,  L. D. Jacobson,  I. Kaliman,  T. Kus,  A. Landau,  
 Jie Liu,  E. I. Proynov,  R. M. Richard,  R. P. Steele,  E. J. Sundstrom,  
 H. L. Woodcock III,  P. M. Zimmerman,  D. Zuev,  B. Albrecht,  E. Alguire,  
 S. A. Baeppler,  D. Barton,  Z. Benda,  Y. A. Bernard,  E. J. Berquist,  
 K. B. Bravaya,  H. Burton,  D. Casanova,  Chun-Min Chang,  Yunqing Chen,  
 A. Chien,  K. D. Closser,  M. P. Coons,  S. Coriani,  S. Dasgupta,  
 A. L. Dempwolff,  M. Diedenhofen,  Hainam Do,  R. G. Edgar,  Po-Tung Fang,  
 S. Faraji,  S. Fatehi,  Qingguo Feng,  K. D. Fenk,  J. Fosso-Tande,  
 Qinghui Ge,  A. Ghysels,  G. Gidofalvi,  J. Gomes,  J. Gonthier,  A. Gunina,  
 D. Hait,  M. W. D. Hanson-Heine,  P. H. P. Harbach,  A. W. Hauser,  
 J. E. Herr,  E. G. Hohenstein,  Z. C. Holden,  Kerwin Hui,  B. C. Huynh,  
 T.-C. Jagau,  Hyunjun Ji,  B. Kaduk,  K. Khistyaev,  Jaehoon Kim,  
 P. Klunzinger,  K. Koh,  D. Kosenkov,  L. Koulias,  T. Kowalczyk,  
 C. M. Krauter,  A. Kunitsa,  Ka Un Lao,  A. Laurent,  K. V. Lawler,  
 Joonho Lee,  D. Lefrancois,  S. Lehtola,  D. S. Levine,  Yi-Pei Li,  
 You-Sheng Lin,  Fenglai Liu,  E. Livshits,  A. Luenser,  P. Manohar,  
 E. Mansoor,  S. F. Manzer,  Shan-Ping Mao,  Yuezhi Mao,  N. Mardirossian,  
 A. V. Marenich,  T. Markovich,  L. A. Martinez-Martinez,  S. A. Maurer,  
 N. J. Mayhall,  S. C. McKenzie,  J.-M. Mewes,  A. F. Morrison,  
 J. W. Mullinax,  K. Nanda,  T. S. Nguyen-Beck,  R. Olivares-Amaya,  
 J. A. Parkhill,  T. M. Perrine,  F. Plasser,  P. Pokhilko,  S. Prager,  
 A. Prociuk,  E. Ramos,  D. R. Rehn,  F. Rob,  M. Schneider,  N. Sergueev,  
 S. M. Sharada,  S. Sharma,  D. W. Small,  T. Stauch,  T. Stein,  
 Yu-Chuan Su,  A. J. W. Thom,  A. Tkatchenko,  T. Tsuchimochi,  N. M. Tubman,  
 L. Vogt,  M. L. Vidal,  O. Vydrov,  M. A. Watson,  J. Wenzel,  
 M. de Wergifosse,  T. A. Wesolowski,  A. White,  J. Witte,  A. Yamada,  
 Jun Yang,  K. Yao,  S. Yeganeh,  S. R. Yost,  Zhi-Qiang You,  A. Zech,  
 Igor Ying Zhang,  Xing Zhang,  Yan Zhao,  Ying Zhu,  B. R. Brooks,  
 G. K. L. Chan,  C. J. Cramer,  M. S. Gordon,  W. J. Hehre,  A. Klamt,  
 M. W. Schmidt,  C. D. Sherrill,  D. G. Truhlar,  A. Aspuru-Guzik,  R. Baer,  
 A. T. Bell,  N. A. Besley,  Jeng-Da Chai,  A. E. DePrince, III,  
 R. A. DiStasio Jr.,  A. Dreuw,  B. D. Dunietz,  T. R. Furlani,  
 Chao-Ping Hsu,  Yousung Jung,  Jing Kong,  D. S. Lambrecht,  WanZhen Liang,  
 C. Ochsenfeld,  V. A. Rassolov,  L. V. Slipchenko,  J. E. Subotnik,  
 T. Van Voorhis,  J. M. Herbert,  A. I. Krylov,  P. M. W. Gill,  M. Head-Gordon

 Contributors to earlier versions of Q-Chem not listed above: 
 R. D. Adamson,  B. Austin,  J. Baker,  G. J. O. Beran,  K. Brandhorst,  
 S. T. Brown,  E. F. C. Byrd,  A. K. Chakraborty,  C.-L. Cheng,  
 Siu Hung Chien,  D. M. Chipman,  D. L. Crittenden,  H. Dachsel,  
 R. J. Doerksen,  A. D. Dutoi,  L. Fusti-Molnar,  W. A. Goddard III,  
 A. Golubeva-Zadorozhnaya,  S. R. Gwaltney,  G. Hawkins,  A. Heyden,  
 S. Hirata,  G. Kedziora,  F. J. Keil,  C. Kelley,  Jihan Kim,  R. A. King,  
 R. Z. Khaliullin,  P. P. Korambath,  W. Kurlancheek,  A. M. Lee,  M. S. Lee,  
 S. V. Levchenko,  Ching Yeh Lin,  D. Liotard,  R. C. Lochan,  I. Lotan,  
 P. E. Maslen,  N. Nair,  D. P. O'Neill,  D. Neuhauser,  E. Neuscamman,  
 C. M. Oana,  R. Olson,  B. Peters,  R. Peverati,  P. A. Pieniazek,  
 Y. M. Rhee,  J. Ritchie,  M. A. Rohrdanz,  E. Rosta,  N. J. Russ,  
 H. F. Schaefer III,  N. E. Schultz,  N. Shenvi,  A. C. Simmonett,  A. Sodt,  
 D. Stuck,  K. S. Thanthiriwatte,  V. Vanovschi,  Tao Wang,  A. Warshel,  
 C. F. Williams,  Q. Wu,  X. Xu,  W. Zhang

 Please cite Q-Chem as follows:
 Y. Shao et al., Mol. Phys. 113, 184-215 (2015)
 DOI: 10.1080/00268976.2014.952696

 Q-Chem 5.1.2 for Intel X86 EM64T Linux

 Parts of Q-Chem use Armadillo 8.300.2 (Tropical Shenanigans).
 http://arma.sourceforge.net/

 Q-Chem begins on Mon May  6 12:43:04 2019  

Host: 
0

     Scratch files written to /scratch/taweetham/qchem1030//
Input Ideriv = 1
Curr. Ideriv = -1
Max.  Ideriv = 1


!!********************************************.
!!******************Warning*******************.
!!Desired Analytical derivatives not available.
!!Finite difference job might take a long time.
!!********************************************.
!!********************************************.


 2-order derivative to be evaluated numerically with 1-order analytical derivatives

Checking the input file for inconsistencies... 	...done.

--------------------------------------------------------------
User input:
--------------------------------------------------------------
H=H_t.out
$molecule
0 1
N 
H  1 1.032322
N  1 1.247370 2 106.304998
H  3 1.032322 1 106.304998 2 -180.000000 0
$end

$rem
   JOB_TYPE 	FREQUENCY
   BASIS 		6-311++G**
   METHOD	ccsd
   MEM_TOTAL	64000
   N_FROZEN_CORE      FC
$end


--------------------------------------------------------------
 ----------------------------------------------------------------
             Standard Nuclear Orientation (Angstroms)
    I     Atom           X                Y                Z
 ----------------------------------------------------------------
    1      N       0.5946552983    -0.1880639663     0.0000000000
    2      H       1.1697536153     0.6692286543    -0.0000000000
    3      N      -0.5946552983     0.1880639663    -0.0000000000
    4      H      -1.1697536153    -0.6692286543     0.0000000000
 ----------------------------------------------------------------
 Molecular Point Group                 C2h   NOp =  4
 Largest Abelian Subgroup              C2h   NOp =  4
 Nuclear Repulsion Energy =    32.2112531703 hartrees
 There are        8 alpha and        8 beta electrons
 Requested basis set is 6-311++G(d,p)
 There are 22 shells and 58 basis functions
 Total memory of 64000MB is distributed as follows: 
   QALLOC including MEM_STATIC uses 192MB
   MEM_STATIC is set to 192MB
   CCMAN JOB total memory use is  63808MB
 Warning: actual memory use might exceed 64000MB

 Total QAlloc Memory Limit    192 MB
 Mega-Array Size       188 MB
 MEM_STATIC part       192 MB

                       Distance Matrix (Angstroms)
             N (  1)   H (  2)   N (  3)
   H (  2)  1.032322
   N (  3)  1.247370  1.828841
   H (  4)  1.828841  2.695322  1.032322

 A cutoff of  1.0D-14 yielded    253 shell pairs
 There are      1785 function pairs (      1914 Cartesian)

 -------------------------------------------------------
 OpenMP Integral Computing Module                       
 Release: version 1.0, May 2013, Q-Chem Inc. Pittsburgh 
 -------------------------------------------------------
 Integral Job Info:
 Integral job number is                      11
 Integral operator is                         1
 short-range coefficients                     0
 long-range coefficients              100000000
 Omega coefficients                           0
 if combine SR and LR in K                    0
 Integral screening is                        0
 Integral computing path is                   2
 max size of driver memory is            800000
 size of driver memory is                593474
 size of scratch memory is              2361544
 max col of scratch BK array               1296
 max len of scratch array in speh3          155
 max len of scratch index in speh4           18
 max int batch size is                      520
 min int batch size is                       52
 fixed nKL is                                52
 max L of basis functions is                  2
 order of int derivative is                   0
 number of shells is                         22
 number of basis is                          60
 number of cartesian basis is                60
 number of contracted shell pairs           253
 number of primitive shell pairs            772
 maxK2 (contraction) of shell pair           36
 max number of K2 of shell pair               1
 max number of CS2 of shell pair             36
 max number of PS2 of shell pair             72
 mem total for path MDJ                  509160
 -------------------------------------------------------
 Smallest overlap matrix eigenvalue = 2.81E-04
 Guess from superposition of atomic densities
 Warning:  Energy on first SCF cycle will be non-variational
 SAD guess density has 16.000000 electrons

 -----------------------------------------------------------------------
  General SCF calculation program by
  Eric Jon Sundstrom, Paul Horn, Yuezhi Mao, Dmitri Zuev, Alec White,
  David Stuck, Shaama M.S., Shane Yost, Joonho Lee, David Small,
  Daniel Levine, Susi Lehtola, Hugh Burton, Evgeny Epifanovsky
 -----------------------------------------------------------------------
 Hartree-Fock
 using 6 threads for integral computing
 -------------------------------------------------------
 OpenMP Integral computing Module                
 Release: version 2.0, May 2017, Q-Chem Inc. Pleasanton 
 -------------------------------------------------------
 A restricted SCF calculation will be
 performed using DIIS
 SCF converges when DIIS error is below 1.0e-08
 ---------------------------------------
  Cycle       Energy         DIIS error
 ---------------------------------------
    1    -110.2352638271      8.19e-02  
    2    -110.0076472687      6.96e-03  
    3    -110.0277215339      1.84e-03  
    4    -110.0292860103      6.19e-04  
    5    -110.0295339603      1.46e-04  
    6    -110.0295600526      3.90e-05  
    7    -110.0295628577      8.30e-06  
    8    -110.0295629613      1.39e-06  
    9    -110.0295629633      2.17e-07  
   10    -110.0295629633      3.55e-08  
   11    -110.0295629634      4.32e-09  Convergence criterion met
 ---------------------------------------
 SCF time:   CPU 1.40s  wall 1.00s 
 SCF   energy in the final basis set =     -110.0295629634
 Total energy in the final basis set =     -110.0295629634


 ------------------------------------------------------------------------------

   CCMAN2: suite of methods based on coupled cluster
           and equation of motion theories.

   Components:
   * libvmm-1.3-trunk
     by Evgeny Epifanovsky, Ilya Kaliman.
   * libtensor-2.5-trunk
     by Evgeny Epifanovsky, Michael Wormit, Dmitry Zuev, Sam Manzer, 
        Ilya Kaliman.
   * libcc-2.5-trunk
     by Evgeny Epifanovsky, Arik Landau, Tomasz Kus, Kirill Khistyaev, 
        Dmitry Zuev, Prashant Manohar, Xintian Feng, Anna Krylov, 
        Matthew Goldey, Alec White, Thomas Jagau, Kaushik Nanda, 
        Anastasia Gunina, Alexander Kunitsa, Joonho Lee.

   CCMAN original authors:
   Anna I. Krylov, C. David Sherrill, Steven R. Gwaltney,
   Edward F. C. Byrd (2000)
   Sergey V. Levchenko, Lyudmila V. Slipchenko, Tao Wang,
   Ana-Maria C. Cristian (2003)
   Piotr A. Pieniazek, C. Melania Oana, Evgeny Epifanovsky (2007)
   Prashant Manohar (2009)

 ------------------------------------------------------------------------------


 Allocating and initializing 63808MB of RAM...
 Calculation will run on 6 cores.


 Alpha MOs, Restricted
 -- Occupied --                  
-15.639 -15.638  -1.363  -0.944  -0.672  -0.653  -0.519  -0.414
  1 Ag    1 Bu    2 Ag    2 Bu    3 Ag    3 Bu    1 Au    4 Ag                 
 -- Virtual --                   
  0.052   0.060   0.098   0.152   0.174   0.199   0.218   0.241
  5 Ag    4 Bu    1 Bg    5 Bu    2 Au    6 Ag    7 Ag    6 Bu                 
  0.254   0.260   0.274   0.312   0.334   0.589   0.697   0.723
  8 Ag    2 Bg    9 Ag    7 Bu    8 Bu    9 Bu   10 Ag   10 Bu                 
  0.904   0.958   0.967   0.988   1.039   1.093   1.251   1.399
 11 Ag    3 Au   12 Ag   11 Bu    3 Bg   12 Bu   13 Ag   13 Bu                 
  1.484   1.532   1.545   1.819   1.974   2.140   2.180   2.456
  4 Bg    4 Au   14 Bu   14 Ag    5 Au   15 Ag   15 Bu   16 Bu                 
  2.481   2.560   2.777   2.852   2.951   3.053   3.059   3.210
  5 Bg   16 Ag    6 Au   17 Ag   17 Bu    6 Bg   18 Ag   18 Bu                 
  3.469   3.524   4.151   4.396   4.446   4.615   5.036   5.595
 19 Ag   19 Bu    7 Au    7 Bg   20 Ag   20 Bu   21 Ag   21 Bu                 
 36.723  37.069
 22 Ag   22 Bu                                                                 

 Beta MOs, Restricted
 -- Occupied --                  
-15.639 -15.638  -1.363  -0.944  -0.672  -0.653  -0.519  -0.414
  1 Ag    1 Bu    2 Ag    2 Bu    3 Ag    3 Bu    1 Au    4 Ag                 
 -- Virtual --                   
  0.052   0.060   0.098   0.152   0.174   0.199   0.218   0.241
  5 Ag    4 Bu    1 Bg    5 Bu    2 Au    6 Ag    7 Ag    6 Bu                 
  0.254   0.260   0.274   0.312   0.334   0.589   0.697   0.723
  8 Ag    2 Bg    9 Ag    7 Bu    8 Bu    9 Bu   10 Ag   10 Bu                 
  0.904   0.958   0.967   0.988   1.039   1.093   1.251   1.399
 11 Ag    3 Au   12 Ag   11 Bu    3 Bg   12 Bu   13 Ag   13 Bu                 
  1.484   1.532   1.545   1.819   1.974   2.140   2.180   2.456
  4 Bg    4 Au   14 Bu   14 Ag    5 Au   15 Ag   15 Bu   16 Bu                 
  2.481   2.560   2.777   2.852   2.951   3.053   3.059   3.210
  5 Bg   16 Ag    6 Au   17 Ag   17 Bu    6 Bg   18 Ag   18 Bu                 
  3.469   3.524   4.151   4.396   4.446   4.615   5.036   5.595
 19 Ag   19 Bu    7 Au    7 Bg   20 Ag   20 Bu   21 Ag   21 Bu                 
 36.723  37.069
 22 Ag   22 Bu                                                                 

 Occupation and symmetry of molecular orbitals

 Point group: C2h (4 irreducible representations).

                           Ag   Bg   Au   Bu    All 
 ----------------------------------------------------
 All molecular orbitals:
  - Alpha                  22   7    7    22    58  
  - Beta                   22   7    7    22    58  
 ----------------------------------------------------
 Alpha orbitals:
  - Frozen occupied        1    0    0    1     2   
  - Active occupied        3    0    1    2     6   
  - Active virtual         18   7    6    19    50  
  - Frozen virtual         0    0    0    0     0   
 ----------------------------------------------------
 Beta orbitals:
  - Frozen occupied        1    0    0    1     2   
  - Active occupied        3    0    1    2     6   
  - Active virtual         18   7    6    19    50  
  - Frozen virtual         0    0    0    0     0   
 ----------------------------------------------------

 Import integrals:   CPU 0.00 s  wall 0.00 s

 Import integrals:   CPU 2.16 s  wall 0.86 s

 MP2 amplitudes:   CPU 0.20 s  wall 0.19 s

Running a double precision version
           CCSD T amplitudes will be solved using DIIS.

           Start     Size      MaxIter   EConv     TConv     
           3         7         100       1.00e-07  1.00e-05  
 ------------------------------------------------------------------------------
           Energy (a.u.)   Ediff      Tdiff       Comment
 ------------------------------------------------------------------------------
          -110.38418867                           
     1    -110.38396824   2.20e-04   5.59e-01     
     2    -110.39601642   1.20e-02   7.12e-02     
     3    -110.39680301   7.87e-04   2.86e-02     
     4    -110.39837614   1.57e-03   1.11e-02     Switched to DIIS steps.
     5    -110.39876577   3.90e-04   7.29e-03     
     6    -110.39876836   2.60e-06   1.36e-03     
     7    -110.39876799   3.72e-07   2.44e-04     
     8    -110.39876823   2.38e-07   1.17e-04     
     9    -110.39876788   3.52e-07   4.30e-05     
    10    -110.39876788   9.03e-09   1.86e-05     
    11    -110.39876785   3.07e-08   8.14e-06     
 ------------------------------------------------------------------------------
          -110.39876785                           CCSD T converged.

End of double precision
 SCF energy                 = -110.02956296
 MP2 energy                 = -110.38418867
 CCSD correlation energy     =   -0.36920489
 CCSD total energy           = -110.39876785

 CCSD  T1^2 = 0.0043  T2^2 = 0.1353  Leading amplitudes:

 Amplitude    Orbitals with energies
  0.0262       1 (Au) A                  ->    3 (Au) A                   
              -0.5193                          0.9581                     
  0.0262       1 (Au) B                  ->    3 (Au) B                   
              -0.5193                          0.9581                     
 -0.0178       1 (Au) A                  ->    2 (Au) A                   
              -0.5193                          0.1740                     
 -0.0178       1 (Au) B                  ->    2 (Au) B                   
              -0.5193                          0.1740                     

 Amplitude    Orbitals with energies
 -0.1148       1 (Au) A      1 (Au) B    ->    1 (Bg) A      1 (Bg) B     
              -0.5193       -0.5193            0.0979        0.0979       
  0.1148       1 (Au) A      1 (Au) B    ->    1 (Bg) B      1 (Bg) A     
              -0.5193       -0.5193            0.0979        0.0979       
  0.1148       1 (Au) B      1 (Au) A    ->    1 (Bg) A      1 (Bg) B     
              -0.5193       -0.5193            0.0979        0.0979       
 -0.1148       1 (Au) B      1 (Au) A    ->    1 (Bg) B      1 (Bg) A     
              -0.5193       -0.5193            0.0979        0.0979       

 Computing CCSD intemediates for later calculations in double precision
 Finished.

Running a double precision version
           CCSD Lambda amplitudes will be solved using DIIS.
           Start     Size      MaxIter   EConv     LConv     
           3         7         100       1.00e-07  1.00e-05  
 ------------------------------------------------------------------------------
            Enorm      Ldiff       Comment
 ------------------------------------------------------------------------------
     1     3.09e-02   2.47e-02     
     2     5.54e-03   2.42e-03     
     3     2.32e-03   1.29e-03     
     4     7.25e-04   6.86e-04     Switched to DIIS steps.
     5     2.71e-04   2.21e-04     
     6     6.88e-05   7.48e-05     
     7     2.98e-05   8.52e-06     
     8     1.22e-05   4.17e-07     
     9     3.64e-06   2.23e-07     
    10     1.09e-06   6.09e-08     
    11     3.64e-07   4.58e-08     
    12     1.05e-07   2.66e-08     
    13     3.54e-08   5.85e-09     
 ------------------------------------------------------------------------------
                                   CCSD Lambda converged.

 Computing density matrices in double precision...
           Orbital response amplitudes will be solved using DIIS.
           Start     Size      MaxIter   EConv     LConv     
           3         7         100       1.00e-06  1.00e-06  
 ------------------------------------------------------------------------------
            Enorm      Ldiff       Comment
 ------------------------------------------------------------------------------
     1     4.68e-02   6.56e-03     
     2     3.45e-02   6.36e-03     
     3     2.96e-02   1.55e-03     
     4     7.38e-04   8.47e-03     Switched to DIIS steps.
     5     1.09e-04   1.42e-05     
     6     1.64e-05   3.60e-06     
     7     8.60e-07   2.36e-06     
     8     1.19e-07   2.50e-08     
 ------------------------------------------------------------------------------
                                   Orbital response converged.

 Computing density matrices... Done.
 CCSD calculation:   CPU 16.27 s  wall 4.77 s

 Transferring MO TPDM to AO TPDM
 Transferring g2_o1o1o1o1
 Transferring g2_o1o1o1v1
 Transferring g2_o1o1v1v1
 Transferring g2_o1v1o1v1
 Transferring g2_o1v1v1v1
 Transferring g2_v1v1v1v1
 Adding separable TPDM
 Computing TPDM gradient
 --------------------------------------------------------
 2e gradient
  Atom          X               Y               Z
 --------------------------------------------------------
    1         -8.752717        5.456872       -0.000000  
    2         -1.798789       -2.077557        0.000000  
    3          8.752717       -5.456872        0.000000  
    4          1.798789        2.077557       -0.000000  
 --------------------------------------------------------
 --------------------------------------------------------
 Final gradient
  Atom          X               Y               Z
 --------------------------------------------------------
    1         -8.752717        5.456872       -0.000000  
    2         -1.798789       -2.077557        0.000000  
    3          8.752717       -5.456872        0.000000  
    4          1.798789        2.077557       -0.000000  
 --------------------------------------------------------
 Analytic gradient from two-electron contribution:   CPU 16.12 s  wall 3.83 s

 Total ccman2 time:   CPU 38.51 s  wall 11.10 s


 --------------------------------------------------------------
             Orbital Energies (a.u.) and Symmetries
 --------------------------------------------------------------

 Alpha MOs, Restricted
 -- Occupied --                  
-15.639 -15.638  -1.363  -0.672  -0.414  -0.519  -0.944  -0.653
  1 Ag    1 Bu    2 Ag    3 Ag    4 Ag    1 Au    2 Bu    3 Bu                 
 -- Virtual --                   
  0.052   0.199   0.218   0.254   0.274   0.697   0.904   0.967
  5 Ag    6 Ag    7 Ag    8 Ag    9 Ag   10 Ag   11 Ag   12 Ag                 
  1.251   1.819   2.140   2.560   2.852   3.059   3.469   4.446
 13 Ag   14 Ag   15 Ag   16 Ag   17 Ag   18 Ag   19 Ag   20 Ag                 
  5.036  36.723   0.098   0.260   1.039   1.484   2.481   3.053
 21 Ag   22 Ag    1 Bg    2 Bg    3 Bg    4 Bg    5 Bg    6 Bg                 
  4.396   0.174   0.958   1.532   1.974   2.777   4.151   0.060
  7 Bg    2 Au    3 Au    4 Au    5 Au    6 Au    7 Au    4 Bu                 
  0.152   0.241   0.312   0.334   0.589   0.723   0.988   1.093
  5 Bu    6 Bu    7 Bu    8 Bu    9 Bu   10 Bu   11 Bu   12 Bu                 
  1.399   1.545   2.180   2.456   2.951   3.210   3.524   4.615
 13 Bu   14 Bu   15 Bu   16 Bu   17 Bu   18 Bu   19 Bu   20 Bu                 
  5.595  37.069
 21 Bu   22 Bu                                                                 

 Beta MOs, Restricted
 -- Occupied --                  
-15.639 -15.638  -1.363  -0.672  -0.414  -0.519  -0.944  -0.653
  1 Ag    1 Bu    2 Ag    3 Ag    4 Ag    1 Au    2 Bu    3 Bu                 
 -- Virtual --                   
  0.052   0.199   0.218   0.254   0.274   0.697   0.904   0.967
  5 Ag    6 Ag    7 Ag    8 Ag    9 Ag   10 Ag   11 Ag   12 Ag                 
  1.251   1.819   2.140   2.560   2.852   3.059   3.469   4.446
 13 Ag   14 Ag   15 Ag   16 Ag   17 Ag   18 Ag   19 Ag   20 Ag                 
  5.036  36.723   0.098   0.260   1.039   1.484   2.481   3.053
 21 Ag   22 Ag    1 Bg    2 Bg    3 Bg    4 Bg    5 Bg    6 Bg                 
  4.396   0.174   0.958   1.532   1.974   2.777   4.151   0.060
  7 Bg    2 Au    3 Au    4 Au    5 Au    6 Au    7 Au    4 Bu                 
  0.152   0.241   0.312   0.334   0.589   0.723   0.988   1.093
  5 Bu    6 Bu    7 Bu    8 Bu    9 Bu   10 Bu   11 Bu   12 Bu                 
  1.399   1.545   2.180   2.456   2.951   3.210   3.524   4.615
 13 Bu   14 Bu   15 Bu   16 Bu   17 Bu   18 Bu   19 Bu   20 Bu                 
  5.595  37.069
 21 Bu   22 Bu                                                                 
 --------------------------------------------------------------

          Ground-State Mulliken Net Atomic Charges

     Atom                 Charge (a.u.)
  ----------------------------------------
      1 N                    -0.200951
      2 H                     0.200951
      3 N                    -0.200951
      4 H                     0.200951
  ----------------------------------------
  Sum of atomic charges =     0.000000

 -----------------------------------------------------------------
                    Cartesian Multipole Moments
 -----------------------------------------------------------------
    Charge (ESU x 10^10)
                 0.0000
    Dipole Moment (Debye)
         X      -0.0000      Y       0.0000      Z      -0.0000
       Tot       0.0000
    Quadrupole Moments (Debye-Ang)
        XX     -11.2233     XY       3.7969     YY     -13.0973
        XZ       0.0000     YZ       0.0000     ZZ     -12.3429
    Octopole Moments (Debye-Ang^2)
       XXX       0.0000    XXY      -0.0000    XYY      -0.0000
       YYY       0.0000    XXZ      -0.0000    XYZ      -0.0000
       YYZ       0.0000    XZZ      -0.0000    YZZ       0.0000
       ZZZ      -0.0000
    Hexadecapole Moments (Debye-Ang^3)
      XXXX     -42.6778   XXXY       6.5313   XXYY     -10.9839
      XYYY       4.9124   YYYY     -19.9643   XXXZ      -0.0000
      XXYZ       0.0000   XYYZ      -0.0000   YYYZ       0.0000
      XXZZ      -9.5528   XYZZ       1.0150   YYZZ      -5.3470
      XZZZ      -0.0000   YZZZ       0.0000   ZZZZ     -11.5863
 -----------------------------------------------------------------
 DrvMan completing analytic gradient of the correlated energy
 Correlated dipole moment
            1
    1  -0.0000000
    2   0.0000000
    3  -0.0000000
 Energy read as -110.398767854
 Full Analytical Gradient: (in a.u., or Hartree/Bohr)
             1             2             3             4
    1    0.00001269    0.00000033   -0.00001269   -0.00000033
    2    0.00000448   -0.00000413   -0.00000448    0.00000413
    3    0.00000000    0.00000000   -0.00000000    0.00000000
 Gradient time:  CPU 1.43 s  wall 1.44 s
 ######################################################
 ######################################################
 # Starting finite difference calculation for IDERIV  #
 Finite diff step size:  1.88973e-03 a.u.
 ----------------------------------------------------------------
             Standard Nuclear Orientation (Angstroms)
    I     Atom           X                Y                Z
 ----------------------------------------------------------------
    1      N       0.5956552983    -0.1880639663     0.0000000000
    2      H       1.1697536153     0.6692286543    -0.0000000000
    3      N      -0.5946552983     0.1880639663    -0.0000000000
    4      H      -1.1697536153    -0.6692286543     0.0000000000
 ----------------------------------------------------------------
 Nuclear Repulsion Energy =    32.1962436698 hartrees
 There are        8 alpha and        8 beta electrons

                       Distance Matrix (Angstroms)
             N (  1)   H (  2)   N (  3)
   H (  2)  1.031765
   N (  3)  1.248323  1.828841
   H (  4)  1.829805  2.695322  1.032322

 Requested basis set is 6-311++G(d,p)
 There are 22 shells and 58 basis functions
 A cutoff of  1.0D-14 yielded    253 shell pairs
 There are      1785 function pairs (      1914 Cartesian)
 Smallest overlap matrix eigenvalue = 2.82E-04
 Guess MOs from SCF MO coefficient file

 -----------------------------------------------------------------------
  General SCF calculation program by
  Eric Jon Sundstrom, Paul Horn, Yuezhi Mao, Dmitri Zuev, Alec White,
  David Stuck, Shaama M.S., Shane Yost, Joonho Lee, David Small,
  Daniel Levine, Susi Lehtola, Hugh Burton, Evgeny Epifanovsky
 -----------------------------------------------------------------------
 Hartree-Fock
 using 6 threads for integral computing
 -------------------------------------------------------
 OpenMP Integral computing Module                
 Release: version 2.0, May 2017, Q-Chem Inc. Pleasanton 
 -------------------------------------------------------
 A restricted SCF calculation will be
 performed using DIIS
 SCF converges when DIIS error is below 1.0e-08
 ---------------------------------------
  Cycle       Energy         DIIS error
 ---------------------------------------
    1    -110.0294724260      4.46e-05  
    2    -110.0294731671      1.13e-05  
    3    -110.0294732322      4.88e-06  
    4    -110.0294732428      1.43e-06  
    5    -110.0294732439      5.53e-07  
    6    -110.0294732441      1.10e-07  
    7    -110.0294732441      2.60e-08  
    8    -110.0294732441      8.11e-09  Convergence criterion met
 ---------------------------------------
 SCF time:   CPU 1.11s  wall 1.00s 
 SCF   energy in the final basis set =     -110.0294732441
 Total energy in the final basis set =     -110.0294732441


 ------------------------------------------------------------------------------

   CCMAN2: suite of methods based on coupled cluster
           and equation of motion theories.

   Components:
   * libvmm-1.3-trunk
     by Evgeny Epifanovsky, Ilya Kaliman.
   * libtensor-2.5-trunk
     by Evgeny Epifanovsky, Michael Wormit, Dmitry Zuev, Sam Manzer, 
        Ilya Kaliman.
   * libcc-2.5-trunk
     by Evgeny Epifanovsky, Arik Landau, Tomasz Kus, Kirill Khistyaev, 
        Dmitry Zuev, Prashant Manohar, Xintian Feng, Anna Krylov, 
        Matthew Goldey, Alec White, Thomas Jagau, Kaushik Nanda, 
        Anastasia Gunina, Alexander Kunitsa, Joonho Lee.

   CCMAN original authors:
   Anna I. Krylov, C. David Sherrill, Steven R. Gwaltney,
   Edward F. C. Byrd (2000)
   Sergey V. Levchenko, Lyudmila V. Slipchenko, Tao Wang,
   Ana-Maria C. Cristian (2003)
   Piotr A. Pieniazek, C. Melania Oana, Evgeny Epifanovsky (2007)
   Prashant Manohar (2009)

 ------------------------------------------------------------------------------


 Allocating and initializing 63808MB of RAM...
 Calculation will run on 6 cores.


 Alpha MOs, Restricted
 -- Occupied --                  
-15.639 -15.638  -1.363  -0.944  -0.672  -0.653  -0.519  -0.414
  1 A     2 A     3 A     4 A     5 A     6 A     7 A     8 A                  
 -- Virtual --                   
  0.052   0.060   0.098   0.152   0.174   0.199   0.218   0.241
  9 A    10 A    11 A    12 A    13 A    14 A    15 A    16 A                  
  0.254   0.259   0.274   0.312   0.334   0.588   0.697   0.723
 17 A    18 A    19 A    20 A    21 A    22 A    23 A    24 A                  
  0.904   0.958   0.967   0.988   1.039   1.093   1.251   1.399
 25 A    26 A    27 A    28 A    29 A    30 A    31 A    32 A                  
  1.484   1.532   1.545   1.819   1.973   2.140   2.180   2.456
 33 A    34 A    35 A    36 A    37 A    38 A    39 A    40 A                  
  2.481   2.559   2.777   2.851   2.951   3.051   3.059   3.209
 41 A    42 A    43 A    44 A    45 A    46 A    47 A    48 A                  
  3.468   3.524   4.151   4.395   4.444   4.615   5.035   5.596
 49 A    50 A    51 A    52 A    53 A    54 A    55 A    56 A                  
 36.724  37.066
 57 A    58 A                                                                  

 Beta MOs, Restricted
 -- Occupied --                  
-15.639 -15.638  -1.363  -0.944  -0.672  -0.653  -0.519  -0.414
  1 A     2 A     3 A     4 A     5 A     6 A     7 A     8 A                  
 -- Virtual --                   
  0.052   0.060   0.098   0.152   0.174   0.199   0.218   0.241
  9 A    10 A    11 A    12 A    13 A    14 A    15 A    16 A                  
  0.254   0.259   0.274   0.312   0.334   0.588   0.697   0.723
 17 A    18 A    19 A    20 A    21 A    22 A    23 A    24 A                  
  0.904   0.958   0.967   0.988   1.039   1.093   1.251   1.399
 25 A    26 A    27 A    28 A    29 A    30 A    31 A    32 A                  
  1.484   1.532   1.545   1.819   1.973   2.140   2.180   2.456
 33 A    34 A    35 A    36 A    37 A    38 A    39 A    40 A                  
  2.481   2.559   2.777   2.851   2.951   3.051   3.059   3.209
 41 A    42 A    43 A    44 A    45 A    46 A    47 A    48 A                  
  3.468   3.524   4.151   4.395   4.444   4.615   5.035   5.596
 49 A    50 A    51 A    52 A    53 A    54 A    55 A    56 A                  
 36.724  37.066
 57 A    58 A                                                                  

 Occupation and symmetry of molecular orbitals

 Point group: C1 (1 irreducible representation).

                           A     All 
 -------------------------------------
 All molecular orbitals:
  - Alpha                  58    58  
  - Beta                   58    58  
 -------------------------------------
 Alpha orbitals:
  - Frozen occupied        2     2   
  - Active occupied        6     6   
  - Active virtual         50    50  
  - Frozen virtual         0     0   
 -------------------------------------
 Beta orbitals:
  - Frozen occupied        2     2   
  - Active occupied        6     6   
  - Active virtual         50    50  
  - Frozen virtual         0     0   
 -------------------------------------

 Import integrals:   CPU 0.00 s  wall 0.00 s

 Import integrals:   CPU 2.21 s  wall 1.20 s

 MP2 amplitudes:   CPU 0.01 s  wall 0.02 s

Running a double precision version
           CCSD T amplitudes will be solved using DIIS.

           Start     Size      MaxIter   EConv     TConv     
           3         7         100       1.00e-07  1.00e-05  
 ------------------------------------------------------------------------------
           Energy (a.u.)   Ediff      Tdiff       Comment
 ------------------------------------------------------------------------------
          -110.38421094                           
     1    -110.38394212   2.69e-04   5.59e-01     
     2    -110.39601538   1.21e-02   7.13e-02     
     3    -110.39679683   7.81e-04   2.86e-02     
     4    -110.39837290   1.58e-03   1.11e-02     Switched to DIIS steps.
     5    -110.39876435   3.91e-04   7.32e-03     
     6    -110.39876693   2.58e-06   1.36e-03     
     7    -110.39876656   3.77e-07   2.44e-04     
     8    -110.39876679   2.36e-07   1.17e-04     
     9    -110.39876644   3.56e-07   4.30e-05     
    10    -110.39876645   9.49e-09   1.86e-05     
    11    -110.39876641   3.04e-08   8.15e-06     
 ------------------------------------------------------------------------------
          -110.39876641                           CCSD T converged.

End of double precision
 SCF energy                 = -110.02947324
 MP2 energy                 = -110.38421094
 CCSD correlation energy     =   -0.36929317
 CCSD total energy           = -110.39876641

 CCSD  T1^2 = 0.0043  T2^2 = 0.1354  Leading amplitudes:

 Amplitude    Orbitals with energies
  0.0263       7 (A) A                   ->    26 (A) A                   
              -0.5189                          0.9583                     
  0.0263       7 (A) B                   ->    26 (A) B                   
              -0.5189                          0.9583                     
 -0.0178       7 (A) A                   ->    13 (A) A                   
              -0.5189                          0.1740                     
 -0.0178       7 (A) B                   ->    13 (A) B                   
              -0.5189                          0.1740                     

 Amplitude    Orbitals with energies
 -0.1151       7 (A) A       7 (A) B     ->    11 (A) A      11 (A) B     
              -0.5189       -0.5189            0.0976        0.0976       
  0.1151       7 (A) A       7 (A) B     ->    11 (A) B      11 (A) A     
              -0.5189       -0.5189            0.0976        0.0976       
  0.1151       7 (A) B       7 (A) A     ->    11 (A) A      11 (A) B     
              -0.5189       -0.5189            0.0976        0.0976       
 -0.1151       7 (A) B       7 (A) A     ->    11 (A) B      11 (A) A     
              -0.5189       -0.5189            0.0976        0.0976       

 Computing CCSD intemediates for later calculations in double precision
 Finished.

Running a double precision version
           CCSD Lambda amplitudes will be solved using DIIS.
           Start     Size      MaxIter   EConv     LConv     
           3         7         100       1.00e-07  1.00e-05  
 ------------------------------------------------------------------------------
            Enorm      Ldiff       Comment
 ------------------------------------------------------------------------------
     1     3.09e-02   2.47e-02     
     2     5.55e-03   2.42e-03     
     3     2.32e-03   1.29e-03     
     4     7.28e-04   6.87e-04     Switched to DIIS steps.
     5     2.72e-04   2.23e-04     
     6     6.89e-05   7.53e-05     
     7     2.98e-05   8.57e-06     
     8     1.22e-05   4.27e-07     
     9     3.66e-06   2.23e-07     
    10     1.10e-06   6.10e-08     
    11     3.66e-07   4.63e-08     
    12     1.06e-07   2.68e-08     
    13     3.55e-08   5.88e-09     
 ------------------------------------------------------------------------------
                                   CCSD Lambda converged.

 Computing density matrices in double precision...
           Orbital response amplitudes will be solved using DIIS.
           Start     Size      MaxIter   EConv     LConv     
           3         7         100       1.00e-06  1.00e-06  
 ------------------------------------------------------------------------------
            Enorm      Ldiff       Comment
 ------------------------------------------------------------------------------
     1     4.69e-02   6.54e-03     
     2     3.45e-02   6.40e-03     
     3     2.97e-02   1.57e-03     
     4     7.40e-04   8.49e-03     Switched to DIIS steps.
     5     1.17e-04   1.42e-05     
     6     7.29e-05   3.53e-06     
     7     2.33e-05   8.69e-07     
     8     5.90e-07   1.33e-06     
     9     7.58e-08   9.48e-09     
 ------------------------------------------------------------------------------
                                   Orbital response converged.

 Computing density matrices... Done.
 CCSD calculation:   CPU 23.61 s  wall 5.57 s

 Transferring MO TPDM to AO TPDM
 Transferring g2_o1o1o1o1
 Transferring g2_o1o1o1v1
 Transferring g2_o1o1v1v1
 Transferring g2_o1v1o1v1
 Transferring g2_o1v1v1v1
 Transferring g2_v1v1v1v1
 Adding separable TPDM
 Computing TPDM gradient
 --------------------------------------------------------
 2e gradient
  Atom          X               Y               Z
 --------------------------------------------------------
    1         -8.745834        5.452451        0.000000  
    2         -1.797973       -2.079939       -0.000000  
    3          8.744077       -5.449614       -0.000000  
    4          1.799729        2.077102        0.000000  
 --------------------------------------------------------
 --------------------------------------------------------
 Final gradient
  Atom          X               Y               Z
 --------------------------------------------------------
    1         -8.745834        5.452451        0.000000  
    2         -1.797973       -2.079939       -0.000000  
    3          8.744077       -5.449614       -0.000000  
    4          1.799729        2.077102        0.000000  
 --------------------------------------------------------
 Analytic gradient from two-electron contribution:   CPU 13.55 s  wall 3.03 s

 Total ccman2 time:   CPU 41.54 s  wall 10.70 s


 --------------------------------------------------------------

                    Orbital Energies (a.u.)
 --------------------------------------------------------------

 Alpha MOs
 -- Occupied --
-15.639 -15.638  -1.363  -0.944  -0.672  -0.653  -0.519  -0.414
 -- Virtual --
  0.052   0.060   0.098   0.152   0.174   0.199   0.218   0.241
  0.254   0.259   0.274   0.312   0.334   0.588   0.697   0.723
  0.904   0.958   0.967   0.988   1.039   1.093   1.251   1.399
  1.484   1.532   1.545   1.819   1.973   2.140   2.180   2.456
  2.481   2.559   2.777   2.851   2.951   3.051   3.059   3.209
  3.468   3.524   4.151   4.395   4.444   4.615   5.035   5.596
 36.724  37.066
 --------------------------------------------------------------

          Ground-State Mulliken Net Atomic Charges

     Atom                 Charge (a.u.)
  ----------------------------------------
      1 N                    -0.201055
      2 H                     0.201122
      3 N                    -0.201073
      4 H                     0.201006
  ----------------------------------------
  Sum of atomic charges =    -0.000000

 -----------------------------------------------------------------
                    Cartesian Multipole Moments
 -----------------------------------------------------------------
    Charge (ESU x 10^10)
                -0.0000
    Dipole Moment (Debye)
         X      -0.0005      Y       0.0003      Z      -0.0000
       Tot       0.0006
    Quadrupole Moments (Debye-Ang)
        XX     -11.2229     XY       3.7989     YY     -13.0973
        XZ      -0.0000     YZ       0.0000     ZZ     -12.3449
    Octopole Moments (Debye-Ang^2)
       XXX      -0.0180    XXY       0.0031    XYY      -0.0047
       YYY       0.0009    XXZ      -0.0000    XYZ       0.0000
       YYZ      -0.0000    XZZ      -0.0050    YZZ       0.0004
       ZZZ      -0.0000
    Hexadecapole Moments (Debye-Ang^3)
      XXXX     -42.7107   XXXY       6.5428   XXYY     -10.9885
      XYYY       4.9192   YYYY     -19.9619   XXXZ      -0.0000
      XXYZ       0.0000   XYYZ      -0.0000   YYYZ       0.0000
      XXZZ      -9.5596   XYZZ       1.0171   YYZZ      -5.3475
      XZZZ      -0.0000   YZZZ       0.0000   ZZZZ     -11.5911
 -----------------------------------------------------------------
 DrvMan completing analytic gradient of the correlated energy
 Correlated dipole moment
            1
    1  -0.0002074
    2   0.0001280
    3  -0.0000000
 Energy read as -110.398766415
 Full Analytical Gradient: (in a.u., or Hartree/Bohr)
             1             2             3             4
    1    0.00150837   -0.00021929   -0.00119050   -0.00009858
    2   -0.00000846   -0.00031862    0.00029911    0.00002798
    3   -0.00000000    0.00000000    0.00000000    0.00000000
 Gradient time:  CPU 1.45 s  wall 1.44 s
 ----------------------------------------------------------------
             Standard Nuclear Orientation (Angstroms)
    I     Atom           X                Y                Z
 ----------------------------------------------------------------
    1      N       0.5936552983    -0.1880639663     0.0000000000
    2      H       1.1697536153     0.6692286543    -0.0000000000
    3      N      -0.5946552983     0.1880639663    -0.0000000000
    4      H      -1.1697536153    -0.6692286543     0.0000000000
 ----------------------------------------------------------------
 Nuclear Repulsion Energy =    32.2262866001 hartrees
 There are        8 alpha and        8 beta electrons

                       Distance Matrix (Angstroms)
             N (  1)   H (  2)   N (  3)
   H (  2)  1.032879
   N (  3)  1.246417  1.828841
   H (  4)  1.827876  2.695322  1.032322

 Requested basis set is 6-311++G(d,p)
 There are 22 shells and 58 basis functions
 A cutoff of  1.0D-14 yielded    253 shell pairs
 There are      1785 function pairs (      1914 Cartesian)
 Smallest overlap matrix eigenvalue = 2.80E-04
 Guess MOs from SCF MO coefficient file

 -----------------------------------------------------------------------
  General SCF calculation program by
  Eric Jon Sundstrom, Paul Horn, Yuezhi Mao, Dmitri Zuev, Alec White,
  David Stuck, Shaama M.S., Shane Yost, Joonho Lee, David Small,
  Daniel Levine, Susi Lehtola, Hugh Burton, Evgeny Epifanovsky
 -----------------------------------------------------------------------
 Hartree-Fock
 using 6 threads for integral computing
 -------------------------------------------------------
 OpenMP Integral computing Module                
 Release: version 2.0, May 2017, Q-Chem Inc. Pleasanton 
 -------------------------------------------------------
 A restricted SCF calculation will be
 performed using DIIS
 SCF converges when DIIS error is below 1.0e-08
 ---------------------------------------
  Cycle       Energy         DIIS error
 ---------------------------------------
    1    -110.0296464283      8.93e-05  
    2    -110.0296493946      2.26e-05  
    3    -110.0296496552      9.75e-06  
    4    -110.0296496978      2.84e-06  
    5    -110.0296497021      1.10e-06  
    6    -110.0296497028      2.21e-07  
    7    -110.0296497029      5.20e-08  
    8    -110.0296497029      1.61e-08  
    9    -110.0296497029      5.70e-09  Convergence criterion met
 ---------------------------------------
 SCF time:   CPU 1.37s  wall 1.00s 
 SCF   energy in the final basis set =     -110.0296497029
 Total energy in the final basis set =     -110.0296497029


 ------------------------------------------------------------------------------

   CCMAN2: suite of methods based on coupled cluster
           and equation of motion theories.

   Components:
   * libvmm-1.3-trunk
     by Evgeny Epifanovsky, Ilya Kaliman.
   * libtensor-2.5-trunk
     by Evgeny Epifanovsky, Michael Wormit, Dmitry Zuev, Sam Manzer, 
        Ilya Kaliman.
   * libcc-2.5-trunk
     by Evgeny Epifanovsky, Arik Landau, Tomasz Kus, Kirill Khistyaev, 
        Dmitry Zuev, Prashant Manohar, Xintian Feng, Anna Krylov, 
        Matthew Goldey, Alec White, Thomas Jagau, Kaushik Nanda, 
        Anastasia Gunina, Alexander Kunitsa, Joonho Lee.

   CCMAN original authors:
   Anna I. Krylov, C. David Sherrill, Steven R. Gwaltney,
   Edward F. C. Byrd (2000)
   Sergey V. Levchenko, Lyudmila V. Slipchenko, Tao Wang,
   Ana-Maria C. Cristian (2003)
   Piotr A. Pieniazek, C. Melania Oana, Evgeny Epifanovsky (2007)
   Prashant Manohar (2009)

 ------------------------------------------------------------------------------


 Allocating and initializing 63808MB of RAM...
 Calculation will run on 6 cores.


 Alpha MOs, Restricted
 -- Occupied --                  
-15.639 -15.638  -1.364  -0.944  -0.672  -0.653  -0.520  -0.413
  1 A     2 A     3 A     4 A     5 A     6 A     7 A     8 A                  
 -- Virtual --                   
  0.052   0.060   0.098   0.152   0.174   0.199   0.218   0.241
  9 A    10 A    11 A    12 A    13 A    14 A    15 A    16 A                  
  0.254   0.260   0.274   0.312   0.334   0.589   0.697   0.723
 17 A    18 A    19 A    20 A    21 A    22 A    23 A    24 A                  
  0.904   0.958   0.967   0.988   1.039   1.094   1.251   1.400
 25 A    26 A    27 A    28 A    29 A    30 A    31 A    32 A                  
  1.484   1.532   1.545   1.819   1.974   2.139   2.179   2.456
 33 A    34 A    35 A    36 A    37 A    38 A    39 A    40 A                  
  2.480   2.561   2.778   2.852   2.951   3.054   3.059   3.210
 41 A    42 A    43 A    44 A    45 A    46 A    47 A    48 A                  
  3.469   3.524   4.151   4.396   4.448   4.615   5.036   5.595
 49 A    50 A    51 A    52 A    53 A    54 A    55 A    56 A                  
 36.723  37.072
 57 A    58 A                                                                  

 Beta MOs, Restricted
 -- Occupied --                  
-15.639 -15.638  -1.364  -0.944  -0.672  -0.653  -0.520  -0.413
  1 A     2 A     3 A     4 A     5 A     6 A     7 A     8 A                  
 -- Virtual --                   
  0.052   0.060   0.098   0.152   0.174   0.199   0.218   0.241
  9 A    10 A    11 A    12 A    13 A    14 A    15 A    16 A                  
  0.254   0.260   0.274   0.312   0.334   0.589   0.697   0.723
 17 A    18 A    19 A    20 A    21 A    22 A    23 A    24 A                  
  0.904   0.958   0.967   0.988   1.039   1.094   1.251   1.400
 25 A    26 A    27 A    28 A    29 A    30 A    31 A    32 A                  
  1.484   1.532   1.545   1.819   1.974   2.139   2.179   2.456
 33 A    34 A    35 A    36 A    37 A    38 A    39 A    40 A                  
  2.480   2.561   2.778   2.852   2.951   3.054   3.059   3.210
 41 A    42 A    43 A    44 A    45 A    46 A    47 A    48 A                  
  3.469   3.524   4.151   4.396   4.448   4.615   5.036   5.595
 49 A    50 A    51 A    52 A    53 A    54 A    55 A    56 A                  
 36.723  37.072
 57 A    58 A                                                                  

 Occupation and symmetry of molecular orbitals

 Point group: C1 (1 irreducible representation).

                           A     All 
 -------------------------------------
 All molecular orbitals:
  - Alpha                  58    58  
  - Beta                   58    58  
 -------------------------------------
 Alpha orbitals:
  - Frozen occupied        2     2   
  - Active occupied        6     6   
  - Active virtual         50    50  
  - Frozen virtual         0     0   
 -------------------------------------
 Beta orbitals:
  - Frozen occupied        2     2   
  - Active occupied        6     6   
  - Active virtual         50    50  
  - Frozen virtual         0     0   
 -------------------------------------

 Import integrals:   CPU 0.00 s  wall 0.00 s

 Import integrals:   CPU 1.88 s  wall 1.45 s

 MP2 amplitudes:   CPU 0.01 s  wall 0.02 s

Running a double precision version
           CCSD T amplitudes will be solved using DIIS.

           Start     Size      MaxIter   EConv     TConv     
           3         7         100       1.00e-07  1.00e-05  
 ------------------------------------------------------------------------------
           Energy (a.u.)   Ediff      Tdiff       Comment
 ------------------------------------------------------------------------------
          -110.38416367                           
     1    -110.38399143   1.72e-04   5.59e-01     
     2    -110.39601463   1.20e-02   7.11e-02     
     3    -110.39680633   7.92e-04   2.85e-02     
     4    -110.39837654   1.57e-03   1.11e-02     Switched to DIIS steps.
     5    -110.39876435   3.88e-04   7.26e-03     
     6    -110.39876696   2.61e-06   1.36e-03     
     7    -110.39876659   3.67e-07   2.44e-04     
     8    -110.39876683   2.40e-07   1.17e-04     
     9    -110.39876648   3.49e-07   4.29e-05     
    10    -110.39876649   8.58e-09   1.86e-05     
    11    -110.39876646   3.10e-08   8.13e-06     
 ------------------------------------------------------------------------------
          -110.39876646                           CCSD T converged.

End of double precision
 SCF energy                 = -110.02964970
 MP2 energy                 = -110.38416367
 CCSD correlation energy     =   -0.36911676
 CCSD total energy           = -110.39876646

 CCSD  T1^2 = 0.0043  T2^2 = 0.1352  Leading amplitudes:

 Amplitude    Orbitals with energies
 -0.0261       7 (A) A                   ->    26 (A) A                   
              -0.5196                          0.9579                     
 -0.0261       7 (A) B                   ->    26 (A) B                   
              -0.5196                          0.9579                     
  0.0177       7 (A) A                   ->    13 (A) A                   
              -0.5196                          0.1739                     
  0.0177       7 (A) B                   ->    13 (A) B                   
              -0.5196                          0.1739                     

 Amplitude    Orbitals with energies
 -0.1145       7 (A) A       7 (A) B     ->    11 (A) A      11 (A) B     
              -0.5196       -0.5196            0.0981        0.0981       
  0.1145       7 (A) A       7 (A) B     ->    11 (A) B      11 (A) A     
              -0.5196       -0.5196            0.0981        0.0981       
  0.1145       7 (A) B       7 (A) A     ->    11 (A) A      11 (A) B     
              -0.5196       -0.5196            0.0981        0.0981       
 -0.1145       7 (A) B       7 (A) A     ->    11 (A) B      11 (A) A     
              -0.5196       -0.5196            0.0981        0.0981       

 Computing CCSD intemediates for later calculations in double precision
 Finished.

Running a double precision version
           CCSD Lambda amplitudes will be solved using DIIS.
           Start     Size      MaxIter   EConv     LConv     
           3         7         100       1.00e-07  1.00e-05  
 ------------------------------------------------------------------------------
            Enorm      Ldiff       Comment
 ------------------------------------------------------------------------------
     1     3.08e-02   2.46e-02     
     2     5.53e-03   2.42e-03     
     3     2.31e-03   1.29e-03     
     4     7.22e-04   6.84e-04     Switched to DIIS steps.
     5     2.70e-04   2.20e-04     
     6     6.87e-05   7.44e-05     
     7     2.97e-05   8.46e-06     
     8     1.21e-05   4.07e-07     
     9     3.62e-06   2.23e-07     
    10     1.09e-06   6.08e-08     
    11     3.62e-07   4.53e-08     
    12     1.05e-07   2.64e-08     
    13     3.52e-08   5.82e-09     
 ------------------------------------------------------------------------------
                                   CCSD Lambda converged.

 Computing density matrices in double precision...
           Orbital response amplitudes will be solved using DIIS.
           Start     Size      MaxIter   EConv     LConv     
           3         7         100       1.00e-06  1.00e-06  
 ------------------------------------------------------------------------------
            Enorm      Ldiff       Comment
 ------------------------------------------------------------------------------
     1     4.68e-02   6.59e-03     
     2     3.44e-02   6.31e-03     
     3     2.96e-02   1.52e-03     
     4     7.38e-04   8.44e-03     Switched to DIIS steps.
     5     1.17e-04   1.41e-05     
     6     7.13e-05   3.39e-06     
     7     2.35e-05   8.83e-07     
     8     5.97e-07   1.30e-06     
     9     7.69e-08   8.70e-09     
 ------------------------------------------------------------------------------
                                   Orbital response converged.

 Computing density matrices... Done.
 CCSD calculation:   CPU 24.18 s  wall 5.72 s

 Transferring MO TPDM to AO TPDM
 Transferring g2_o1o1o1o1
 Transferring g2_o1o1o1v1
 Transferring g2_o1o1v1v1
 Transferring g2_o1v1o1v1
 Transferring g2_o1v1v1v1
 Transferring g2_v1v1v1v1
 Adding separable TPDM
 Computing TPDM gradient
 --------------------------------------------------------
 2e gradient
  Atom          X               Y               Z
 --------------------------------------------------------
    1         -8.759593        5.461294       -0.000000  
    2         -1.799593       -2.075169        0.000000  
    3          8.761343       -5.464138        0.000000  
    4          1.797843        2.078013       -0.000000  
 --------------------------------------------------------
 --------------------------------------------------------
 Final gradient
  Atom          X               Y               Z
 --------------------------------------------------------
    1         -8.759593        5.461294       -0.000000  
    2         -1.799593       -2.075169        0.000000  
    3          8.761343       -5.464138        0.000000  
    4          1.797843        2.078013       -0.000000  
 --------------------------------------------------------
 Analytic gradient from two-electron contribution:   CPU 13.33 s  wall 3.07 s

 Total ccman2 time:   CPU 42.47 s  wall 11.51 s


 --------------------------------------------------------------

                    Orbital Energies (a.u.)
 --------------------------------------------------------------

 Alpha MOs
 -- Occupied --
-15.639 -15.638  -1.364  -0.944  -0.672  -0.653  -0.520  -0.413
 -- Virtual --
  0.052   0.060   0.098   0.152   0.174   0.199   0.218   0.241
  0.254   0.260   0.274   0.312   0.334   0.589   0.697   0.723
  0.904   0.958   0.967   0.988   1.039   1.094   1.251   1.400
  1.484   1.532   1.545   1.819   1.974   2.139   2.179   2.456
  2.480   2.561   2.778   2.852   2.951   3.054   3.059   3.210
  3.469   3.524   4.151   4.396   4.448   4.615   5.036   5.595
 36.723  37.072
 --------------------------------------------------------------

          Ground-State Mulliken Net Atomic Charges

     Atom                 Charge (a.u.)
  ----------------------------------------
      1 N                    -0.200845
      2 H                     0.200778
      3 N                    -0.200828
      4 H                     0.200895
  ----------------------------------------
  Sum of atomic charges =     0.000000

 -----------------------------------------------------------------
                    Cartesian Multipole Moments
 -----------------------------------------------------------------
    Charge (ESU x 10^10)
                 0.0000
    Dipole Moment (Debye)
         X       0.0005      Y      -0.0003      Z       0.0000
       Tot       0.0006
    Quadrupole Moments (Debye-Ang)
        XX     -11.2238     XY       3.7949     YY     -13.0973
        XZ       0.0000     YZ      -0.0000     ZZ     -12.3409
    Octopole Moments (Debye-Ang^2)
       XXX       0.0180    XXY      -0.0031    XYY       0.0047
       YYY      -0.0010    XXZ       0.0000    XYZ      -0.0000
       YYZ       0.0000    XZZ       0.0049    YZZ      -0.0004
       ZZZ       0.0000
    Hexadecapole Moments (Debye-Ang^3)
      XXXX     -42.6450   XXXY       6.5197   XXYY     -10.9794
      XYYY       4.9055   YYYY     -19.9667   XXXZ       0.0000
      XXYZ      -0.0000   XYYZ       0.0000   YYYZ      -0.0000
      XXZZ      -9.5460   XYZZ       1.0130   YYZZ      -5.3465
      XZZZ       0.0000   YZZZ      -0.0000   ZZZZ     -11.5816
 -----------------------------------------------------------------
 DrvMan completing analytic gradient of the correlated energy
 Correlated dipole moment
            1
    1   0.0002044
    2  -0.0001296
    3   0.0000000
 Energy read as -110.398766459
 Full Analytical Gradient: (in a.u., or Hartree/Bohr)
             1             2             3             4
    1   -0.00149038    0.00021950    0.00117253    0.00009834
    2    0.00002162    0.00030882   -0.00031080   -0.00001964
    3   -0.00000000   -0.00000000    0.00000000   -0.00000000
 Gradient time:  CPU 1.46 s  wall 1.46 s
 ----------------------------------------------------------------
             Standard Nuclear Orientation (Angstroms)
    I     Atom           X                Y                Z
 ----------------------------------------------------------------
    1      N       0.5946552983    -0.1870639663     0.0000000000
    2      H       1.1697536153     0.6692286543    -0.0000000000
    3      N      -0.5946552983     0.1880639663    -0.0000000000
    4      H      -1.1697536153    -0.6692286543     0.0000000000
 ----------------------------------------------------------------
 Nuclear Repulsion Energy =    32.2188701846 hartrees
 There are        8 alpha and        8 beta electrons

                       Distance Matrix (Angstroms)
             N (  1)   H (  2)   N (  3)
   H (  2)  1.031492
   N (  3)  1.247069  1.828841
   H (  4)  1.829104  2.695322  1.032322

 Requested basis set is 6-311++G(d,p)
 There are 22 shells and 58 basis functions
 A cutoff of  1.0D-14 yielded    253 shell pairs
 There are      1785 function pairs (      1914 Cartesian)
 Smallest overlap matrix eigenvalue = 2.80E-04
 Guess MOs from SCF MO coefficient file

 -----------------------------------------------------------------------
  General SCF calculation program by
  Eric Jon Sundstrom, Paul Horn, Yuezhi Mao, Dmitri Zuev, Alec White,
  David Stuck, Shaama M.S., Shane Yost, Joonho Lee, David Small,
  Daniel Levine, Susi Lehtola, Hugh Burton, Evgeny Epifanovsky
 -----------------------------------------------------------------------
 Hartree-Fock
 using 6 threads for integral computing
 -------------------------------------------------------
 OpenMP Integral computing Module                
 Release: version 2.0, May 2017, Q-Chem Inc. Pleasanton 
 -------------------------------------------------------
 A restricted SCF calculation will be
 performed using DIIS
 SCF converges when DIIS error is below 1.0e-08
 ---------------------------------------
  Cycle       Energy         DIIS error
 ---------------------------------------
    1    -110.0296268918      5.45e-05  
    2    -110.0296280979      1.36e-05  
    3    -110.0296281954      7.39e-06  
    4    -110.0296282165      1.87e-06  
    5    -110.0296282188      4.29e-07  
    6    -110.0296282190      1.32e-07  
    7    -110.0296282190      3.86e-08  
    8    -110.0296282190      1.36e-08  
    9    -110.0296282190      4.43e-09  Convergence criterion met
 ---------------------------------------
 SCF time:   CPU 1.15s  wall 0.00s 
 SCF   energy in the final basis set =     -110.0296282190
 Total energy in the final basis set =     -110.0296282190


 ------------------------------------------------------------------------------

   CCMAN2: suite of methods based on coupled cluster
           and equation of motion theories.

   Components:
   * libvmm-1.3-trunk
     by Evgeny Epifanovsky, Ilya Kaliman.
   * libtensor-2.5-trunk
     by Evgeny Epifanovsky, Michael Wormit, Dmitry Zuev, Sam Manzer, 
        Ilya Kaliman.
   * libcc-2.5-trunk
     by Evgeny Epifanovsky, Arik Landau, Tomasz Kus, Kirill Khistyaev, 
        Dmitry Zuev, Prashant Manohar, Xintian Feng, Anna Krylov, 
        Matthew Goldey, Alec White, Thomas Jagau, Kaushik Nanda, 
        Anastasia Gunina, Alexander Kunitsa, Joonho Lee.

   CCMAN original authors:
   Anna I. Krylov, C. David Sherrill, Steven R. Gwaltney,
   Edward F. C. Byrd (2000)
   Sergey V. Levchenko, Lyudmila V. Slipchenko, Tao Wang,
   Ana-Maria C. Cristian (2003)
   Piotr A. Pieniazek, C. Melania Oana, Evgeny Epifanovsky (2007)
   Prashant Manohar (2009)

 ------------------------------------------------------------------------------


 Allocating and initializing 63808MB of RAM...
 Calculation will run on 6 cores.


 Alpha MOs, Restricted
 -- Occupied --                  
-15.639 -15.638  -1.363  -0.944  -0.673  -0.653  -0.519  -0.414
  1 A     2 A     3 A     4 A     5 A     6 A     7 A     8 A                  
 -- Virtual --                   
  0.052   0.060   0.098   0.152   0.174   0.199   0.218   0.241
  9 A    10 A    11 A    12 A    13 A    14 A    15 A    16 A                  
  0.254   0.260   0.274   0.312   0.334   0.589   0.697   0.723
 17 A    18 A    19 A    20 A    21 A    22 A    23 A    24 A                  
  0.904   0.958   0.967   0.988   1.039   1.093   1.251   1.399
 25 A    26 A    27 A    28 A    29 A    30 A    31 A    32 A                  
  1.484   1.532   1.546   1.819   1.974   2.140   2.179   2.457
 33 A    34 A    35 A    36 A    37 A    38 A    39 A    40 A                  
  2.481   2.560   2.778   2.852   2.950   3.053   3.059   3.211
 41 A    42 A    43 A    44 A    45 A    46 A    47 A    48 A                  
  3.470   3.524   4.151   4.396   4.447   4.615   5.036   5.597
 49 A    50 A    51 A    52 A    53 A    54 A    55 A    56 A                  
 36.724  37.070
 57 A    58 A                                                                  

 Beta MOs, Restricted
 -- Occupied --                  
-15.639 -15.638  -1.363  -0.944  -0.673  -0.653  -0.519  -0.414
  1 A     2 A     3 A     4 A     5 A     6 A     7 A     8 A                  
 -- Virtual --                   
  0.052   0.060   0.098   0.152   0.174   0.199   0.218   0.241
  9 A    10 A    11 A    12 A    13 A    14 A    15 A    16 A                  
  0.254   0.260   0.274   0.312   0.334   0.589   0.697   0.723
 17 A    18 A    19 A    20 A    21 A    22 A    23 A    24 A                  
  0.904   0.958   0.967   0.988   1.039   1.093   1.251   1.399
 25 A    26 A    27 A    28 A    29 A    30 A    31 A    32 A                  
  1.484   1.532   1.546   1.819   1.974   2.140   2.179   2.457
 33 A    34 A    35 A    36 A    37 A    38 A    39 A    40 A                  
  2.481   2.560   2.778   2.852   2.950   3.053   3.059   3.211
 41 A    42 A    43 A    44 A    45 A    46 A    47 A    48 A                  
  3.470   3.524   4.151   4.396   4.447   4.615   5.036   5.597
 49 A    50 A    51 A    52 A    53 A    54 A    55 A    56 A                  
 36.724  37.070
 57 A    58 A                                                                  

 Occupation and symmetry of molecular orbitals

 Point group: C1 (1 irreducible representation).

                           A     All 
 -------------------------------------
 All molecular orbitals:
  - Alpha                  58    58  
  - Beta                   58    58  
 -------------------------------------
 Alpha orbitals:
  - Frozen occupied        2     2   
  - Active occupied        6     6   
  - Active virtual         50    50  
  - Frozen virtual         0     0   
 -------------------------------------
 Beta orbitals:
  - Frozen occupied        2     2   
  - Active occupied        6     6   
  - Active virtual         50    50  
  - Frozen virtual         0     0   
 -------------------------------------

 Import integrals:   CPU 0.00 s  wall 0.00 s

 Import integrals:   CPU 2.96 s  wall 1.43 s

 MP2 amplitudes:   CPU 0.02 s  wall 0.03 s

Running a double precision version
           CCSD T amplitudes will be solved using DIIS.

           Start     Size      MaxIter   EConv     TConv     
           3         7         100       1.00e-07  1.00e-05  
 ------------------------------------------------------------------------------
           Energy (a.u.)   Ediff      Tdiff       Comment
 ------------------------------------------------------------------------------
          -110.38417837                           
     1    -110.38398159   1.97e-04   5.59e-01     
     2    -110.39601649   1.20e-02   7.11e-02     
     3    -110.39680474   7.88e-04   2.85e-02     
     4    -110.39837614   1.57e-03   1.11e-02     Switched to DIIS steps.
     5    -110.39876495   3.89e-04   7.28e-03     
     6    -110.39876752   2.57e-06   1.36e-03     
     7    -110.39876714   3.74e-07   2.44e-04     
     8    -110.39876738   2.37e-07   1.17e-04     
     9    -110.39876703   3.52e-07   4.31e-05     
    10    -110.39876704   9.05e-09   1.86e-05     
    11    -110.39876701   3.08e-08   8.15e-06     
 ------------------------------------------------------------------------------
          -110.39876701                           CCSD T converged.

End of double precision
 SCF energy                 = -110.02962822
 MP2 energy                 = -110.38417837
 CCSD correlation energy     =   -0.36913879
 CCSD total energy           = -110.39876701

 CCSD  T1^2 = 0.0043  T2^2 = 0.1352  Leading amplitudes:

 Amplitude    Orbitals with energies
  0.0262       7 (A) A                   ->    26 (A) A                   
              -0.5194                          0.9581                     
  0.0262       7 (A) B                   ->    26 (A) B                   
              -0.5194                          0.9581                     
 -0.0177       7 (A) A                   ->    13 (A) A                   
              -0.5194                          0.1740                     
 -0.0177       7 (A) B                   ->    13 (A) B                   
              -0.5194                          0.1740                     

 Amplitude    Orbitals with energies
 -0.1147       7 (A) A       7 (A) B     ->    11 (A) A      11 (A) B     
              -0.5194       -0.5194            0.0979        0.0979       
  0.1147       7 (A) A       7 (A) B     ->    11 (A) B      11 (A) A     
              -0.5194       -0.5194            0.0979        0.0979       
  0.1147       7 (A) B       7 (A) A     ->    11 (A) A      11 (A) B     
              -0.5194       -0.5194            0.0979        0.0979       
 -0.1147       7 (A) B       7 (A) A     ->    11 (A) B      11 (A) A     
              -0.5194       -0.5194            0.0979        0.0979       

 Computing CCSD intemediates for later calculations in double precision
 Finished.

Running a double precision version
           CCSD Lambda amplitudes will be solved using DIIS.
           Start     Size      MaxIter   EConv     LConv     
           3         7         100       1.00e-07  1.00e-05  
 ------------------------------------------------------------------------------
            Enorm      Ldiff       Comment
 ------------------------------------------------------------------------------
     1     3.08e-02   2.47e-02     
     2     5.54e-03   2.42e-03     
     3     2.32e-03   1.29e-03     
     4     7.24e-04   6.85e-04     Switched to DIIS steps.
     5     2.70e-04   2.21e-04     
     6     6.88e-05   7.47e-05     
     7     2.98e-05   8.50e-06     
     8     1.22e-05   4.11e-07     
     9     3.63e-06   2.24e-07     
    10     1.09e-06   6.10e-08     
    11     3.63e-07   4.57e-08     
    12     1.05e-07   2.65e-08     
    13     3.53e-08   5.82e-09     
 ------------------------------------------------------------------------------
                                   CCSD Lambda converged.

 Computing density matrices in double precision...
           Orbital response amplitudes will be solved using DIIS.
           Start     Size      MaxIter   EConv     LConv     
           3         7         100       1.00e-06  1.00e-06  
 ------------------------------------------------------------------------------
            Enorm      Ldiff       Comment
 ------------------------------------------------------------------------------
     1     4.68e-02   6.58e-03     
     2     3.44e-02   6.34e-03     
     3     2.96e-02   1.53e-03     
     4     7.39e-04   8.44e-03     Switched to DIIS steps.
     5     1.28e-04   1.41e-05     
     6     1.06e-04   3.23e-06     
     7     1.82e-05   4.94e-07     
     8     5.90e-07   1.45e-06     
     9     7.64e-08   9.03e-09     
 ------------------------------------------------------------------------------
                                   Orbital response converged.

 Computing density matrices... Done.
 CCSD calculation:   CPU 27.26 s  wall 6.46 s

 Transferring MO TPDM to AO TPDM
 Transferring g2_o1o1o1o1
 Transferring g2_o1o1o1v1
 Transferring g2_o1o1v1v1
 Transferring g2_o1v1o1v1
 Transferring g2_o1v1v1v1
 Transferring g2_v1v1v1v1
 Adding separable TPDM
 Computing TPDM gradient
 --------------------------------------------------------
 2e gradient
  Atom          X               Y               Z
 --------------------------------------------------------
    1         -8.757546        5.448399        0.000000  
    2         -1.802985       -2.076229       -0.000000  
    3          8.760801       -5.449070       -0.000000  
    4          1.799730        2.076900        0.000000  
 --------------------------------------------------------
 --------------------------------------------------------
 Final gradient
  Atom          X               Y               Z
 --------------------------------------------------------
    1         -8.757546        5.448399        0.000000  
    2         -1.802985       -2.076229       -0.000000  
    3          8.760801       -5.449070       -0.000000  
    4          1.799730        2.076900        0.000000  
 --------------------------------------------------------
 Analytic gradient from two-electron contribution:   CPU 15.68 s  wall 3.74 s

 Total ccman2 time:   CPU 48.39 s  wall 13.07 s


 --------------------------------------------------------------

                    Orbital Energies (a.u.)
 --------------------------------------------------------------

 Alpha MOs
 -- Occupied --
-15.639 -15.638  -1.363  -0.944  -0.673  -0.653  -0.519  -0.414
 -- Virtual --
  0.052   0.060   0.098   0.152   0.174   0.199   0.218   0.241
  0.254   0.260   0.274   0.312   0.334   0.589   0.697   0.723
  0.904   0.958   0.967   0.988   1.039   1.093   1.251   1.399
  1.484   1.532   1.546   1.819   1.974   2.140   2.179   2.457
  2.481   2.560   2.778   2.852   2.950   3.053   3.059   3.211
  3.470   3.524   4.151   4.396   4.447   4.615   5.036   5.597
 36.724  37.070
 --------------------------------------------------------------

          Ground-State Mulliken Net Atomic Charges

     Atom                 Charge (a.u.)
  ----------------------------------------
      1 N                    -0.201232
      2 H                     0.201202
      3 N                    -0.200988
      4 H                     0.201018
  ----------------------------------------
  Sum of atomic charges =     0.000000

 -----------------------------------------------------------------
                    Cartesian Multipole Moments
 -----------------------------------------------------------------
    Charge (ESU x 10^10)
                -0.0000
    Dipole Moment (Debye)
         X       0.0008      Y       0.0002      Z      -0.0000
       Tot       0.0008
    Quadrupole Moments (Debye-Ang)
        XX     -11.2219     XY       3.7990     YY     -13.0958
        XZ      -0.0000     YZ      -0.0000     ZZ     -12.3415
    Octopole Moments (Debye-Ang^2)
       XXX       0.0052    XXY      -0.0044    XYY       0.0026
       YYY      -0.0171    XXZ      -0.0000    XYZ       0.0000
       YYZ      -0.0000    XZZ       0.0009    YZZ      -0.0048
       ZZZ      -0.0000
    Hexadecapole Moments (Debye-Ang^3)
      XXXX     -42.6685   XXXY       6.5305   XXYY     -10.9812
      XYYY       4.9043   YYYY     -19.9475   XXXZ      -0.0000
      XXYZ       0.0000   XYYZ      -0.0000   YYYZ       0.0000
      XXZZ      -9.5515   XYZZ       1.0134   YYZZ      -5.3441
      XZZZ      -0.0000   YZZZ       0.0000   ZZZZ     -11.5847
 -----------------------------------------------------------------
 DrvMan completing analytic gradient of the correlated energy
 Correlated dipole moment
            1
    1   0.0003134
    2   0.0000799
    3  -0.0000000
 Energy read as -110.398767006
 Full Analytical Gradient: (in a.u., or Hartree/Bohr)
             1             2             3             4
    1   -0.00000134   -0.00020444    0.00029235   -0.00008657
    2    0.00089297   -0.00060154   -0.00033372    0.00004228
    3    0.00000000   -0.00000000   -0.00000000    0.00000000
 Gradient time:  CPU 1.44 s  wall 1.44 s
 ----------------------------------------------------------------
             Standard Nuclear Orientation (Angstroms)
    I     Atom           X                Y                Z
 ----------------------------------------------------------------
    1      N       0.5946552983    -0.1890639663     0.0000000000
    2      H       1.1697536153     0.6692286543    -0.0000000000
    3      N      -0.5946552983     0.1880639663    -0.0000000000
    4      H      -1.1697536153    -0.6692286543     0.0000000000
 ----------------------------------------------------------------
 Nuclear Repulsion Energy =    32.2036295596 hartrees
 There are        8 alpha and        8 beta electrons

                       Distance Matrix (Angstroms)
             N (  1)   H (  2)   N (  3)
   H (  2)  1.033153
   N (  3)  1.247672  1.828841
   H (  4)  1.828578  2.695322  1.032322

 Requested basis set is 6-311++G(d,p)
 There are 22 shells and 58 basis functions
 A cutoff of  1.0D-14 yielded    253 shell pairs
 There are      1785 function pairs (      1914 Cartesian)
 Smallest overlap matrix eigenvalue = 2.81E-04
 Guess MOs from SCF MO coefficient file

 -----------------------------------------------------------------------
  General SCF calculation program by
  Eric Jon Sundstrom, Paul Horn, Yuezhi Mao, Dmitri Zuev, Alec White,
  David Stuck, Shaama M.S., Shane Yost, Joonho Lee, David Small,
  Daniel Levine, Susi Lehtola, Hugh Burton, Evgeny Epifanovsky
 -----------------------------------------------------------------------
 Hartree-Fock
 using 6 threads for integral computing
 -------------------------------------------------------
 OpenMP Integral computing Module                
 Release: version 2.0, May 2017, Q-Chem Inc. Pleasanton 
 -------------------------------------------------------
 A restricted SCF calculation will be
 performed using DIIS
 SCF converges when DIIS error is below 1.0e-08
 ---------------------------------------
  Cycle       Energy         DIIS error
 ---------------------------------------
    1    -110.0294935496      6.92e-05  
    2    -110.0294956311      1.79e-05  
    3    -110.0294958099      8.68e-06  
    4    -110.0294958404      2.43e-06  
    5    -110.0294958434      7.83e-07  
    6    -110.0294958438      1.35e-07  
    7    -110.0294958438      3.65e-08  
    8    -110.0294958438      1.13e-08  
    9    -110.0294958438      4.09e-09  Convergence criterion met
 ---------------------------------------
 SCF time:   CPU 1.16s  wall 1.00s 
 SCF   energy in the final basis set =     -110.0294958438
 Total energy in the final basis set =     -110.0294958438


 ------------------------------------------------------------------------------

   CCMAN2: suite of methods based on coupled cluster
           and equation of motion theories.

   Components:
   * libvmm-1.3-trunk
     by Evgeny Epifanovsky, Ilya Kaliman.
   * libtensor-2.5-trunk
     by Evgeny Epifanovsky, Michael Wormit, Dmitry Zuev, Sam Manzer, 
        Ilya Kaliman.
   * libcc-2.5-trunk
     by Evgeny Epifanovsky, Arik Landau, Tomasz Kus, Kirill Khistyaev, 
        Dmitry Zuev, Prashant Manohar, Xintian Feng, Anna Krylov, 
        Matthew Goldey, Alec White, Thomas Jagau, Kaushik Nanda, 
        Anastasia Gunina, Alexander Kunitsa, Joonho Lee.

   CCMAN original authors:
   Anna I. Krylov, C. David Sherrill, Steven R. Gwaltney,
   Edward F. C. Byrd (2000)
   Sergey V. Levchenko, Lyudmila V. Slipchenko, Tao Wang,
   Ana-Maria C. Cristian (2003)
   Piotr A. Pieniazek, C. Melania Oana, Evgeny Epifanovsky (2007)
   Prashant Manohar (2009)

 ------------------------------------------------------------------------------


 Allocating and initializing 63808MB of RAM...
 Calculation will run on 6 cores.


 Alpha MOs, Restricted
 -- Occupied --                  
-15.639 -15.638  -1.363  -0.944  -0.672  -0.653  -0.519  -0.414
  1 A     2 A     3 A     4 A     5 A     6 A     7 A     8 A                  
 -- Virtual --                   
  0.052   0.060   0.098   0.152   0.174   0.199   0.218   0.241
  9 A    10 A    11 A    12 A    13 A    14 A    15 A    16 A                  
  0.254   0.260   0.274   0.312   0.334   0.588   0.696   0.723
 17 A    18 A    19 A    20 A    21 A    22 A    23 A    24 A                  
  0.904   0.958   0.967   0.988   1.039   1.093   1.251   1.400
 25 A    26 A    27 A    28 A    29 A    30 A    31 A    32 A                  
  1.484   1.532   1.544   1.819   1.973   2.139   2.180   2.456
 33 A    34 A    35 A    36 A    37 A    38 A    39 A    40 A                  
  2.481   2.560   2.777   2.852   2.951   3.052   3.059   3.209
 41 A    42 A    43 A    44 A    45 A    46 A    47 A    48 A                  
  3.467   3.524   4.151   4.395   4.445   4.615   5.035   5.594
 49 A    50 A    51 A    52 A    53 A    54 A    55 A    56 A                  
 36.723  37.068
 57 A    58 A                                                                  

 Beta MOs, Restricted
 -- Occupied --                  
-15.639 -15.638  -1.363  -0.944  -0.672  -0.653  -0.519  -0.414
  1 A     2 A     3 A     4 A     5 A     6 A     7 A     8 A                  
 -- Virtual --                   
  0.052   0.060   0.098   0.152   0.174   0.199   0.218   0.241
  9 A    10 A    11 A    12 A    13 A    14 A    15 A    16 A                  
  0.254   0.260   0.274   0.312   0.334   0.588   0.696   0.723
 17 A    18 A    19 A    20 A    21 A    22 A    23 A    24 A                  
  0.904   0.958   0.967   0.988   1.039   1.093   1.251   1.400
 25 A    26 A    27 A    28 A    29 A    30 A    31 A    32 A                  
  1.484   1.532   1.544   1.819   1.973   2.139   2.180   2.456
 33 A    34 A    35 A    36 A    37 A    38 A    39 A    40 A                  
  2.481   2.560   2.777   2.852   2.951   3.052   3.059   3.209
 41 A    42 A    43 A    44 A    45 A    46 A    47 A    48 A                  
  3.467   3.524   4.151   4.395   4.445   4.615   5.035   5.594
 49 A    50 A    51 A    52 A    53 A    54 A    55 A    56 A                  
 36.723  37.068
 57 A    58 A                                                                  

 Occupation and symmetry of molecular orbitals

 Point group: C1 (1 irreducible representation).

                           A     All 
 -------------------------------------
 All molecular orbitals:
  - Alpha                  58    58  
  - Beta                   58    58  
 -------------------------------------
 Alpha orbitals:
  - Frozen occupied        2     2   
  - Active occupied        6     6   
  - Active virtual         50    50  
  - Frozen virtual         0     0   
 -------------------------------------
 Beta orbitals:
  - Frozen occupied        2     2   
  - Active occupied        6     6   
  - Active virtual         50    50  
  - Frozen virtual         0     0   
 -------------------------------------

 Import integrals:   CPU 0.00 s  wall 0.00 s

 Import integrals:   CPU 2.97 s  wall 1.50 s

 MP2 amplitudes:   CPU 0.01 s  wall 0.02 s

Running a double precision version
           CCSD T amplitudes will be solved using DIIS.

           Start     Size      MaxIter   EConv     TConv     
           3         7         100       1.00e-07  1.00e-05  
 ------------------------------------------------------------------------------
           Energy (a.u.)   Ediff      Tdiff       Comment
 ------------------------------------------------------------------------------
          -110.38419734                           
     1    -110.38395316   2.44e-04   5.59e-01     
     2    -110.39601467   1.21e-02   7.12e-02     
     3    -110.39679958   7.85e-04   2.86e-02     
     4    -110.39837445   1.57e-03   1.11e-02     Switched to DIIS steps.
     5    -110.39876491   3.90e-04   7.30e-03     
     6    -110.39876753   2.62e-06   1.36e-03     
     7    -110.39876716   3.71e-07   2.44e-04     
     8    -110.39876740   2.39e-07   1.17e-04     
     9    -110.39876705   3.52e-07   4.28e-05     
    10    -110.39876706   9.01e-09   1.86e-05     
    11    -110.39876702   3.06e-08   8.14e-06     
 ------------------------------------------------------------------------------
          -110.39876702                           CCSD T converged.

End of double precision
 SCF energy                 = -110.02949584
 MP2 energy                 = -110.38419734
 CCSD correlation energy     =   -0.36927118
 CCSD total energy           = -110.39876702

 CCSD  T1^2 = 0.0043  T2^2 = 0.1354  Leading amplitudes:

 Amplitude    Orbitals with energies
  0.0262       7 (A) A                   ->    26 (A) A                   
              -0.5192                          0.9581                     
  0.0262       7 (A) B                   ->    26 (A) B                   
              -0.5192                          0.9581                     
 -0.0178       7 (A) A                   ->    13 (A) A                   
              -0.5192                          0.1740                     
 -0.0178       7 (A) B                   ->    13 (A) B                   
              -0.5192                          0.1740                     

 Amplitude    Orbitals with energies
 -0.1149       7 (A) A       7 (A) B     ->    11 (A) A      11 (A) B     
              -0.5192       -0.5192            0.0978        0.0978       
  0.1149       7 (A) A       7 (A) B     ->    11 (A) B      11 (A) A     
              -0.5192       -0.5192            0.0978        0.0978       
  0.1149       7 (A) B       7 (A) A     ->    11 (A) A      11 (A) B     
              -0.5192       -0.5192            0.0978        0.0978       
 -0.1149       7 (A) B       7 (A) A     ->    11 (A) B      11 (A) A     
              -0.5192       -0.5192            0.0978        0.0978       

 Computing CCSD intemediates for later calculations in double precision
 Finished.

Running a double precision version
           CCSD Lambda amplitudes will be solved using DIIS.
           Start     Size      MaxIter   EConv     LConv     
           3         7         100       1.00e-07  1.00e-05  
 ------------------------------------------------------------------------------
            Enorm      Ldiff       Comment
 ------------------------------------------------------------------------------
     1     3.09e-02   2.47e-02     
     2     5.54e-03   2.42e-03     
     3     2.32e-03   1.29e-03     
     4     7.26e-04   6.86e-04     Switched to DIIS steps.
     5     2.71e-04   2.22e-04     
     6     6.88e-05   7.50e-05     
     7     2.97e-05   8.54e-06     
     8     1.22e-05   4.23e-07     
     9     3.64e-06   2.22e-07     
    10     1.09e-06   6.08e-08     
    11     3.65e-07   4.60e-08     
    12     1.05e-07   2.67e-08     
    13     3.54e-08   5.88e-09     
 ------------------------------------------------------------------------------
                                   CCSD Lambda converged.

 Computing density matrices in double precision...
           Orbital response amplitudes will be solved using DIIS.
           Start     Size      MaxIter   EConv     LConv     
           3         7         100       1.00e-06  1.00e-06  
 ------------------------------------------------------------------------------
            Enorm      Ldiff       Comment
 ------------------------------------------------------------------------------
     1     4.69e-02   6.55e-03     
     2     3.45e-02   6.38e-03     
     3     2.97e-02   1.56e-03     
     4     7.41e-04   8.49e-03     Switched to DIIS steps.
     5     1.29e-04   1.43e-05     
     6     1.07e-04   3.32e-06     
     7     1.82e-05   4.84e-07     
     8     5.90e-07   1.46e-06     
     9     7.66e-08   9.14e-09     
 ------------------------------------------------------------------------------
                                   Orbital response converged.

 Computing density matrices... Done.
 CCSD calculation:   CPU 25.28 s  wall 6.04 s

 Transferring MO TPDM to AO TPDM
 Transferring g2_o1o1o1o1
 Transferring g2_o1o1o1v1
 Transferring g2_o1o1v1v1
 Transferring g2_o1v1o1v1
 Transferring g2_o1v1v1v1
 Transferring g2_v1v1v1v1
 Adding separable TPDM
 Computing TPDM gradient
 --------------------------------------------------------
 2e gradient
  Atom          X               Y               Z
 --------------------------------------------------------
    1         -8.747872        5.465313       -0.000000  
    2         -1.794597       -2.078877       -0.000000  
    3          8.744621       -5.464648        0.000000  
    4          1.797848        2.078211       -0.000000  
 --------------------------------------------------------
 --------------------------------------------------------
 Final gradient
  Atom          X               Y               Z
 --------------------------------------------------------
    1         -8.747872        5.465313       -0.000000  
    2         -1.794597       -2.078877       -0.000000  
    3          8.744621       -5.464648        0.000000  
    4          1.797848        2.078211       -0.000000  
 --------------------------------------------------------
 Analytic gradient from two-electron contribution:   CPU 14.63 s  wall 3.49 s

 Total ccman2 time:   CPU 45.63 s  wall 12.48 s


 --------------------------------------------------------------

                    Orbital Energies (a.u.)
 --------------------------------------------------------------

 Alpha MOs
 -- Occupied --
-15.639 -15.638  -1.363  -0.944  -0.672  -0.653  -0.519  -0.414
 -- Virtual --
  0.052   0.060   0.098   0.152   0.174   0.199   0.218   0.241
  0.254   0.260   0.274   0.312   0.334   0.588   0.696   0.723
  0.904   0.958   0.967   0.988   1.039   1.093   1.251   1.400
  1.484   1.532   1.544   1.819   1.973   2.139   2.180   2.456
  2.481   2.560   2.777   2.852   2.951   3.052   3.059   3.209
  3.467   3.524   4.151   4.395   4.445   4.615   5.035   5.594
 36.723  37.068
 --------------------------------------------------------------

          Ground-State Mulliken Net Atomic Charges

     Atom                 Charge (a.u.)
  ----------------------------------------
      1 N                    -0.200669
      2 H                     0.200699
      3 N                    -0.200914
      4 H                     0.200883
  ----------------------------------------
  Sum of atomic charges =     0.000000

 -----------------------------------------------------------------
                    Cartesian Multipole Moments
 -----------------------------------------------------------------
    Charge (ESU x 10^10)
                -0.0000
    Dipole Moment (Debye)
         X      -0.0008      Y      -0.0002      Z      -0.0000
       Tot       0.0008
    Quadrupole Moments (Debye-Ang)
        XX     -11.2247     XY       3.7948     YY     -13.0989
        XZ       0.0000     YZ      -0.0000     ZZ     -12.3443
    Octopole Moments (Debye-Ang^2)
       XXX      -0.0052    XXY       0.0044    XYY      -0.0026
       YYY       0.0171    XXZ      -0.0000    XYZ      -0.0000
       YYZ       0.0000    XZZ      -0.0009    YZZ       0.0048
       ZZZ      -0.0000
    Hexadecapole Moments (Debye-Ang^3)
      XXXX     -42.6871   XXXY       6.5321   XXYY     -10.9867
      XYYY       4.9205   YYYY     -19.9812   XXXZ      -0.0000
      XXYZ      -0.0000   XYYZ      -0.0000   YYYZ      -0.0000
      XXZZ      -9.5540   XYZZ       1.0166   YYZZ      -5.3499
      XZZZ      -0.0000   YZZZ      -0.0000   ZZZZ     -11.5879
 -----------------------------------------------------------------
 DrvMan completing analytic gradient of the correlated energy
 Correlated dipole moment
            1
    1  -0.0003138
    2  -0.0000804
    3  -0.0000000
 Energy read as -110.398767024
 Full Analytical Gradient: (in a.u., or Hartree/Bohr)
             1             2             3             4
    1    0.00002872    0.00020295   -0.00031755    0.00008588
    2   -0.00088171    0.00059073    0.00032494   -0.00003396
    3    0.00000000    0.00000000   -0.00000000   -0.00000000
 Gradient time:  CPU 1.45 s  wall 1.45 s
 ----------------------------------------------------------------
             Standard Nuclear Orientation (Angstroms)
    I     Atom           X                Y                Z
 ----------------------------------------------------------------
    1      N       0.5946552983    -0.1880639663     0.0010000000
    2      H       1.1697536153     0.6692286543    -0.0000000000
    3      N      -0.5946552983     0.1880639663    -0.0000000000
    4      H      -1.1697536153    -0.6692286543     0.0000000000
 ----------------------------------------------------------------
 Nuclear Repulsion Energy =    32.2112445039 hartrees
 There are        8 alpha and        8 beta electrons

                       Distance Matrix (Angstroms)
             N (  1)   H (  2)   N (  3)
   H (  2)  1.032322
   N (  3)  1.247370  1.828841
   H (  4)  1.828841  2.695322  1.032322

 Requested basis set is 6-311++G(d,p)
 There are 22 shells and 58 basis functions
 A cutoff of  1.0D-14 yielded    253 shell pairs
 There are      1785 function pairs (      1914 Cartesian)
 Smallest overlap matrix eigenvalue = 2.81E-04
 Guess MOs from SCF MO coefficient file

 -----------------------------------------------------------------------
  General SCF calculation program by
  Eric Jon Sundstrom, Paul Horn, Yuezhi Mao, Dmitri Zuev, Alec White,
  David Stuck, Shaama M.S., Shane Yost, Joonho Lee, David Small,
  Daniel Levine, Susi Lehtola, Hugh Burton, Evgeny Epifanovsky
 -----------------------------------------------------------------------
 Hartree-Fock
 using 6 threads for integral computing
 -------------------------------------------------------
 OpenMP Integral computing Module                
 Release: version 2.0, May 2017, Q-Chem Inc. Pleasanton 
 -------------------------------------------------------
 A restricted SCF calculation will be
 performed using DIIS
 SCF converges when DIIS error is below 1.0e-08
 ---------------------------------------
  Cycle       Energy         DIIS error
 ---------------------------------------
    1    -110.0295615811      4.55e-05  
    2    -110.0295626350      1.25e-05  
    3    -110.0295627772      6.01e-06  
    4    -110.0295628075      2.96e-06  
    5    -110.0295628239      1.84e-06  
    6    -110.0295628335      9.77e-07  
    7    -110.0295628374      1.80e-07  
    8    -110.0295628374      5.22e-08  
    9    -110.0295628375      1.73e-08  
   10    -110.0295628375      4.03e-09  Convergence criterion met
 ---------------------------------------
 SCF time:   CPU 1.30s  wall 0.00s 
 SCF   energy in the final basis set =     -110.0295628375
 Total energy in the final basis set =     -110.0295628375


 ------------------------------------------------------------------------------

   CCMAN2: suite of methods based on coupled cluster
           and equation of motion theories.

   Components:
   * libvmm-1.3-trunk
     by Evgeny Epifanovsky, Ilya Kaliman.
   * libtensor-2.5-trunk
     by Evgeny Epifanovsky, Michael Wormit, Dmitry Zuev, Sam Manzer, 
        Ilya Kaliman.
   * libcc-2.5-trunk
     by Evgeny Epifanovsky, Arik Landau, Tomasz Kus, Kirill Khistyaev, 
        Dmitry Zuev, Prashant Manohar, Xintian Feng, Anna Krylov, 
        Matthew Goldey, Alec White, Thomas Jagau, Kaushik Nanda, 
        Anastasia Gunina, Alexander Kunitsa, Joonho Lee.

   CCMAN original authors:
   Anna I. Krylov, C. David Sherrill, Steven R. Gwaltney,
   Edward F. C. Byrd (2000)
   Sergey V. Levchenko, Lyudmila V. Slipchenko, Tao Wang,
   Ana-Maria C. Cristian (2003)
   Piotr A. Pieniazek, C. Melania Oana, Evgeny Epifanovsky (2007)
   Prashant Manohar (2009)

 ------------------------------------------------------------------------------


 Allocating and initializing 63808MB of RAM...
 Calculation will run on 6 cores.


 Alpha MOs, Restricted
 -- Occupied --                  
-15.639 -15.638  -1.363  -0.944  -0.672  -0.653  -0.519  -0.414
  1 A     2 A     3 A     4 A     5 A     6 A     7 A     8 A                  
 -- Virtual --                   
  0.052   0.060   0.098   0.152   0.174   0.199   0.218   0.241
  9 A    10 A    11 A    12 A    13 A    14 A    15 A    16 A                  
  0.254   0.260   0.274   0.312   0.334   0.589   0.697   0.723
 17 A    18 A    19 A    20 A    21 A    22 A    23 A    24 A                  
  0.904   0.958   0.967   0.988   1.039   1.093   1.251   1.399
 25 A    26 A    27 A    28 A    29 A    30 A    31 A    32 A                  
  1.484   1.532   1.545   1.819   1.974   2.140   2.180   2.456
 33 A    34 A    35 A    36 A    37 A    38 A    39 A    40 A                  
  2.481   2.560   2.777   2.852   2.951   3.053   3.059   3.210
 41 A    42 A    43 A    44 A    45 A    46 A    47 A    48 A                  
  3.469   3.524   4.151   4.396   4.446   4.615   5.036   5.595
 49 A    50 A    51 A    52 A    53 A    54 A    55 A    56 A                  
 36.723  37.069
 57 A    58 A                                                                  

 Beta MOs, Restricted
 -- Occupied --                  
-15.639 -15.638  -1.363  -0.944  -0.672  -0.653  -0.519  -0.414
  1 A     2 A     3 A     4 A     5 A     6 A     7 A     8 A                  
 -- Virtual --                   
  0.052   0.060   0.098   0.152   0.174   0.199   0.218   0.241
  9 A    10 A    11 A    12 A    13 A    14 A    15 A    16 A                  
  0.254   0.260   0.274   0.312   0.334   0.589   0.697   0.723
 17 A    18 A    19 A    20 A    21 A    22 A    23 A    24 A                  
  0.904   0.958   0.967   0.988   1.039   1.093   1.251   1.399
 25 A    26 A    27 A    28 A    29 A    30 A    31 A    32 A                  
  1.484   1.532   1.545   1.819   1.974   2.140   2.180   2.456
 33 A    34 A    35 A    36 A    37 A    38 A    39 A    40 A                  
  2.481   2.560   2.777   2.852   2.951   3.053   3.059   3.210
 41 A    42 A    43 A    44 A    45 A    46 A    47 A    48 A                  
  3.469   3.524   4.151   4.396   4.446   4.615   5.036   5.595
 49 A    50 A    51 A    52 A    53 A    54 A    55 A    56 A                  
 36.723  37.069
 57 A    58 A                                                                  

 Occupation and symmetry of molecular orbitals

 Point group: C1 (1 irreducible representation).

                           A     All 
 -------------------------------------
 All molecular orbitals:
  - Alpha                  58    58  
  - Beta                   58    58  
 -------------------------------------
 Alpha orbitals:
  - Frozen occupied        2     2   
  - Active occupied        6     6   
  - Active virtual         50    50  
  - Frozen virtual         0     0   
 -------------------------------------
 Beta orbitals:
  - Frozen occupied        2     2   
  - Active occupied        6     6   
  - Active virtual         50    50  
  - Frozen virtual         0     0   
 -------------------------------------

 Import integrals:   CPU 0.00 s  wall 0.00 s

 Import integrals:   CPU 2.22 s  wall 1.08 s

 MP2 amplitudes:   CPU 0.01 s  wall 0.02 s

Running a double precision version
           CCSD T amplitudes will be solved using DIIS.

           Start     Size      MaxIter   EConv     TConv     
           3         7         100       1.00e-07  1.00e-05  
 ------------------------------------------------------------------------------
           Energy (a.u.)   Ediff      Tdiff       Comment
 ------------------------------------------------------------------------------
          -110.38418863                           
     1    -110.38396817   2.20e-04   5.59e-01     
     2    -110.39601636   1.20e-02   7.12e-02     
     3    -110.39680295   7.87e-04   2.86e-02     
     4    -110.39837608   1.57e-03   1.11e-02     Switched to DIIS steps.
     5    -110.39876571   3.90e-04   7.29e-03     
     6    -110.39876830   2.60e-06   1.36e-03     
     7    -110.39876793   3.72e-07   2.44e-04     
     8    -110.39876817   2.38e-07   1.17e-04     
     9    -110.39876782   3.52e-07   4.30e-05     
    10    -110.39876783   9.03e-09   1.86e-05     
    11    -110.39876780   3.07e-08   8.14e-06     
 ------------------------------------------------------------------------------
          -110.39876780                           CCSD T converged.

End of double precision
 SCF energy                 = -110.02956284
 MP2 energy                 = -110.38418863
 CCSD correlation energy     =   -0.36920496
 CCSD total energy           = -110.39876780

 CCSD  T1^2 = 0.0043  T2^2 = 0.1353  Leading amplitudes:

 Amplitude    Orbitals with energies
  0.0262       7 (A) A                   ->    26 (A) A                   
              -0.5193                          0.9581                     
  0.0262       7 (A) B                   ->    26 (A) B                   
              -0.5193                          0.9581                     
 -0.0178       7 (A) A                   ->    13 (A) A                   
              -0.5193                          0.1740                     
 -0.0178       7 (A) B                   ->    13 (A) B                   
              -0.5193                          0.1740                     

 Amplitude    Orbitals with energies
 -0.1148       7 (A) A       7 (A) B     ->    11 (A) A      11 (A) B     
              -0.5193       -0.5193            0.0979        0.0979       
  0.1148       7 (A) A       7 (A) B     ->    11 (A) B      11 (A) A     
              -0.5193       -0.5193            0.0979        0.0979       
  0.1148       7 (A) B       7 (A) A     ->    11 (A) A      11 (A) B     
              -0.5193       -0.5193            0.0979        0.0979       
 -0.1148       7 (A) B       7 (A) A     ->    11 (A) B      11 (A) A     
              -0.5193       -0.5193            0.0979        0.0979       

 Computing CCSD intemediates for later calculations in double precision
 Finished.

Running a double precision version
           CCSD Lambda amplitudes will be solved using DIIS.
           Start     Size      MaxIter   EConv     LConv     
           3         7         100       1.00e-07  1.00e-05  
 ------------------------------------------------------------------------------
            Enorm      Ldiff       Comment
 ------------------------------------------------------------------------------
     1     3.09e-02   2.47e-02     
     2     5.54e-03   2.42e-03     
     3     2.32e-03   1.29e-03     
     4     7.25e-04   6.86e-04     Switched to DIIS steps.
     5     2.71e-04   2.21e-04     
     6     6.88e-05   7.48e-05     
     7     2.98e-05   8.52e-06     
     8     1.22e-05   4.17e-07     
     9     3.64e-06   2.23e-07     
    10     1.09e-06   6.09e-08     
    11     3.64e-07   4.58e-08     
    12     1.05e-07   2.66e-08     
    13     3.54e-08   5.85e-09     
 ------------------------------------------------------------------------------
                                   CCSD Lambda converged.

 Computing density matrices in double precision...
           Orbital response amplitudes will be solved using DIIS.
           Start     Size      MaxIter   EConv     LConv     
           3         7         100       1.00e-06  1.00e-06  
 ------------------------------------------------------------------------------
            Enorm      Ldiff       Comment
 ------------------------------------------------------------------------------
     1     4.68e-02   6.56e-03     
     2     3.45e-02   6.36e-03     
     3     2.96e-02   1.55e-03     
     4     7.38e-04   8.47e-03     Switched to DIIS steps.
     5     1.09e-04   1.42e-05     
     6     1.64e-05   3.60e-06     
     7     8.72e-07   2.36e-06     
     8     3.07e-07   2.49e-08     
 ------------------------------------------------------------------------------
                                   Orbital response converged.

 Computing density matrices... Done.
 CCSD calculation:   CPU 25.20 s  wall 5.97 s

 Transferring MO TPDM to AO TPDM
 Transferring g2_o1o1o1o1
 Transferring g2_o1o1o1v1
 Transferring g2_o1o1v1v1
 Transferring g2_o1v1o1v1
 Transferring g2_o1v1v1v1
 Transferring g2_v1v1v1v1
 Adding separable TPDM
 Computing TPDM gradient
 --------------------------------------------------------
 2e gradient
  Atom          X               Y               Z
 --------------------------------------------------------
    1         -8.752710        5.456867       -0.012179  
    2         -1.798786       -2.077556        0.003267  
    3          8.752708       -5.456869        0.007630  
    4          1.798788        2.077558        0.001282  
 --------------------------------------------------------
 --------------------------------------------------------
 Final gradient
  Atom          X               Y               Z
 --------------------------------------------------------
    1         -8.752710        5.456867       -0.012179  
    2         -1.798786       -2.077556        0.003267  
    3          8.752708       -5.456869        0.007630  
    4          1.798788        2.077558        0.001282  
 --------------------------------------------------------
 Analytic gradient from two-electron contribution:   CPU 13.10 s  wall 2.86 s

 Total ccman2 time:   CPU 43.21 s  wall 11.03 s


 --------------------------------------------------------------

                    Orbital Energies (a.u.)
 --------------------------------------------------------------

 Alpha MOs
 -- Occupied --
-15.639 -15.638  -1.363  -0.944  -0.672  -0.653  -0.519  -0.414
 -- Virtual --
  0.052   0.060   0.098   0.152   0.174   0.199   0.218   0.241
  0.254   0.260   0.274   0.312   0.334   0.589   0.697   0.723
  0.904   0.958   0.967   0.988   1.039   1.093   1.251   1.399
  1.484   1.532   1.545   1.819   1.974   2.140   2.180   2.456
  2.481   2.560   2.777   2.852   2.951   3.053   3.059   3.210
  3.469   3.524   4.151   4.396   4.446   4.615   5.036   5.595
 36.723  37.069
 --------------------------------------------------------------

          Ground-State Mulliken Net Atomic Charges

     Atom                 Charge (a.u.)
  ----------------------------------------
      1 N                    -0.200951
      2 H                     0.200951
      3 N                    -0.200951
      4 H                     0.200951
  ----------------------------------------
  Sum of atomic charges =    -0.000000

 -----------------------------------------------------------------
                    Cartesian Multipole Moments
 -----------------------------------------------------------------
    Charge (ESU x 10^10)
                -0.0000
    Dipole Moment (Debye)
         X      -0.0000      Y      -0.0000      Z      -0.0010
       Tot       0.0010
    Quadrupole Moments (Debye-Ang)
        XX     -11.2233     XY       3.7969     YY     -13.0973
        XZ      -0.0030     YZ       0.0028     ZZ     -12.3429
    Octopole Moments (Debye-Ang^2)
       XXX      -0.0000    XXY      -0.0000    XYY      -0.0000
       YYY      -0.0000    XXZ      -0.0070    XYZ       0.0005
       YYZ      -0.0066    XZZ      -0.0000    YZZ       0.0000
       ZZZ      -0.0166
    Hexadecapole Moments (Debye-Ang^3)
      XXXX     -42.6778   XXXY       6.5313   XXYY     -10.9839
      XYYY       4.9124   YYYY     -19.9643   XXXZ      -0.0138
      XXYZ       0.0038   XYYZ      -0.0058   YYYZ       0.0064
      XXZZ      -9.5528   XYZZ       1.0150   YYZZ      -5.3470
      XZZZ      -0.0121   YZZZ       0.0059   ZZZZ     -11.5864
 -----------------------------------------------------------------
 DrvMan completing analytic gradient of the correlated energy
 Correlated dipole moment
            1
    1  -0.0000005
    2  -0.0000003
    3  -0.0003760
 Energy read as -110.398767796
 Full Analytical Gradient: (in a.u., or Hartree/Bohr)
             1             2             3             4
    1    0.00001298    0.00000046   -0.00001316   -0.00000028
    2    0.00000397   -0.00000385   -0.00000424    0.00000412
    3    0.00006047   -0.00006047    0.00006047   -0.00006047
 Gradient time:  CPU 1.42 s  wall 1.40 s
 ----------------------------------------------------------------
             Standard Nuclear Orientation (Angstroms)
    I     Atom           X                Y                Z
 ----------------------------------------------------------------
    1      N       0.5946552983    -0.1880639663     0.0000000000
    2      H       1.1707536153     0.6692286543    -0.0000000000
    3      N      -0.5946552983     0.1880639663    -0.0000000000
    4      H      -1.1697536153    -0.6692286543     0.0000000000
 ----------------------------------------------------------------
 Nuclear Repulsion Energy =    32.2081854957 hartrees
 There are        8 alpha and        8 beta electrons

                       Distance Matrix (Angstroms)
             N (  1)   H (  2)   N (  3)
   H (  2)  1.032879
   N (  3)  1.247370  1.829805
   H (  4)  1.828841  2.696190  1.032322

 Requested basis set is 6-311++G(d,p)
 There are 22 shells and 58 basis functions
 A cutoff of  1.0D-14 yielded    253 shell pairs
 There are      1785 function pairs (      1914 Cartesian)
 Smallest overlap matrix eigenvalue = 2.81E-04
 Guess MOs from SCF MO coefficient file

 -----------------------------------------------------------------------
  General SCF calculation program by
  Eric Jon Sundstrom, Paul Horn, Yuezhi Mao, Dmitri Zuev, Alec White,
  David Stuck, Shaama M.S., Shane Yost, Joonho Lee, David Small,
  Daniel Levine, Susi Lehtola, Hugh Burton, Evgeny Epifanovsky
 -----------------------------------------------------------------------
 Hartree-Fock
 using 6 threads for integral computing
 -------------------------------------------------------
 OpenMP Integral computing Module                
 Release: version 2.0, May 2017, Q-Chem Inc. Pleasanton 
 -------------------------------------------------------
 A restricted SCF calculation will be
 performed using DIIS
 SCF converges when DIIS error is below 1.0e-08
 ---------------------------------------
  Cycle       Energy         DIIS error
 ---------------------------------------
    1    -110.0295478769      3.44e-05  
    2    -110.0295485243      1.00e-05  
    3    -110.0295486306      5.33e-06  
    4    -110.0295486555      2.81e-06  
    5    -110.0295486745      1.56e-06  
    6    -110.0295486842      5.63e-07  
    7    -110.0295486853      1.37e-07  
    8    -110.0295486853      4.90e-08  
    9    -110.0295486853      1.50e-08  
   10    -110.0295486853      3.39e-09  Convergence criterion met
 ---------------------------------------
 SCF time:   CPU 1.30s  wall 1.00s 
 SCF   energy in the final basis set =     -110.0295486853
 Total energy in the final basis set =     -110.0295486853


 ------------------------------------------------------------------------------

   CCMAN2: suite of methods based on coupled cluster
           and equation of motion theories.

   Components:
   * libvmm-1.3-trunk
     by Evgeny Epifanovsky, Ilya Kaliman.
   * libtensor-2.5-trunk
     by Evgeny Epifanovsky, Michael Wormit, Dmitry Zuev, Sam Manzer, 
        Ilya Kaliman.
   * libcc-2.5-trunk
     by Evgeny Epifanovsky, Arik Landau, Tomasz Kus, Kirill Khistyaev, 
        Dmitry Zuev, Prashant Manohar, Xintian Feng, Anna Krylov, 
        Matthew Goldey, Alec White, Thomas Jagau, Kaushik Nanda, 
        Anastasia Gunina, Alexander Kunitsa, Joonho Lee.

   CCMAN original authors:
   Anna I. Krylov, C. David Sherrill, Steven R. Gwaltney,
   Edward F. C. Byrd (2000)
   Sergey V. Levchenko, Lyudmila V. Slipchenko, Tao Wang,
   Ana-Maria C. Cristian (2003)
   Piotr A. Pieniazek, C. Melania Oana, Evgeny Epifanovsky (2007)
   Prashant Manohar (2009)

 ------------------------------------------------------------------------------


 Allocating and initializing 63808MB of RAM...
 Calculation will run on 6 cores.


 Alpha MOs, Restricted
 -- Occupied --                  
-15.639 -15.638  -1.363  -0.944  -0.672  -0.653  -0.519  -0.414
  1 A     2 A     3 A     4 A     5 A     6 A     7 A     8 A                  
 -- Virtual --                   
  0.052   0.060   0.098   0.152   0.174   0.199   0.218   0.241
  9 A    10 A    11 A    12 A    13 A    14 A    15 A    16 A                  
  0.254   0.260   0.274   0.312   0.334   0.589   0.697   0.723
 17 A    18 A    19 A    20 A    21 A    22 A    23 A    24 A                  
  0.904   0.958   0.967   0.988   1.039   1.093   1.251   1.399
 25 A    26 A    27 A    28 A    29 A    30 A    31 A    32 A                  
  1.484   1.532   1.545   1.818   1.974   2.139   2.179   2.456
 33 A    34 A    35 A    36 A    37 A    38 A    39 A    40 A                  
  2.480   2.560   2.777   2.852   2.951   3.053   3.058   3.210
 41 A    42 A    43 A    44 A    45 A    46 A    47 A    48 A                  
  3.469   3.524   4.151   4.396   4.446   4.614   5.035   5.595
 49 A    50 A    51 A    52 A    53 A    54 A    55 A    56 A                  
 36.723  37.069
 57 A    58 A                                                                  

 Beta MOs, Restricted
 -- Occupied --                  
-15.639 -15.638  -1.363  -0.944  -0.672  -0.653  -0.519  -0.414
  1 A     2 A     3 A     4 A     5 A     6 A     7 A     8 A                  
 -- Virtual --                   
  0.052   0.060   0.098   0.152   0.174   0.199   0.218   0.241
  9 A    10 A    11 A    12 A    13 A    14 A    15 A    16 A                  
  0.254   0.260   0.274   0.312   0.334   0.589   0.697   0.723
 17 A    18 A    19 A    20 A    21 A    22 A    23 A    24 A                  
  0.904   0.958   0.967   0.988   1.039   1.093   1.251   1.399
 25 A    26 A    27 A    28 A    29 A    30 A    31 A    32 A                  
  1.484   1.532   1.545   1.818   1.974   2.139   2.179   2.456
 33 A    34 A    35 A    36 A    37 A    38 A    39 A    40 A                  
  2.480   2.560   2.777   2.852   2.951   3.053   3.058   3.210
 41 A    42 A    43 A    44 A    45 A    46 A    47 A    48 A                  
  3.469   3.524   4.151   4.396   4.446   4.614   5.035   5.595
 49 A    50 A    51 A    52 A    53 A    54 A    55 A    56 A                  
 36.723  37.069
 57 A    58 A                                                                  

 Occupation and symmetry of molecular orbitals

 Point group: C1 (1 irreducible representation).

                           A     All 
 -------------------------------------
 All molecular orbitals:
  - Alpha                  58    58  
  - Beta                   58    58  
 -------------------------------------
 Alpha orbitals:
  - Frozen occupied        2     2   
  - Active occupied        6     6   
  - Active virtual         50    50  
  - Frozen virtual         0     0   
 -------------------------------------
 Beta orbitals:
  - Frozen occupied        2     2   
  - Active occupied        6     6   
  - Active virtual         50    50  
  - Frozen virtual         0     0   
 -------------------------------------

 Import integrals:   CPU 0.00 s  wall 0.00 s

 Import integrals:   CPU 2.13 s  wall 1.31 s

 MP2 amplitudes:   CPU 0.01 s  wall 0.02 s

Running a double precision version
           CCSD T amplitudes will be solved using DIIS.

           Start     Size      MaxIter   EConv     TConv     
           3         7         100       1.00e-07  1.00e-05  
 ------------------------------------------------------------------------------
           Energy (a.u.)   Ediff      Tdiff       Comment
 ------------------------------------------------------------------------------
          -110.38418685                           
     1    -110.38396433   2.23e-04   5.59e-01     
     2    -110.39601508   1.21e-02   7.12e-02     
     3    -110.39680192   7.87e-04   2.86e-02     
     4    -110.39837559   1.57e-03   1.11e-02     Switched to DIIS steps.
     5    -110.39876543   3.90e-04   7.29e-03     
     6    -110.39876804   2.61e-06   1.36e-03     
     7    -110.39876767   3.72e-07   2.44e-04     
     8    -110.39876791   2.39e-07   1.17e-04     
     9    -110.39876756   3.52e-07   4.30e-05     
    10    -110.39876757   9.00e-09   1.86e-05     
    11    -110.39876753   3.08e-08   8.15e-06     
 ------------------------------------------------------------------------------
          -110.39876753                           CCSD T converged.

End of double precision
 SCF energy                 = -110.02954869
 MP2 energy                 = -110.38418685
 CCSD correlation energy     =   -0.36921885
 CCSD total energy           = -110.39876753

 CCSD  T1^2 = 0.0043  T2^2 = 0.1353  Leading amplitudes:

 Amplitude    Orbitals with energies
 -0.0262       7 (A) A                   ->    26 (A) A                   
              -0.5193                          0.9581                     
 -0.0262       7 (A) B                   ->    26 (A) B                   
              -0.5193                          0.9581                     
 -0.0178       7 (A) A                   ->    13 (A) A                   
              -0.5193                          0.1740                     
 -0.0178       7 (A) B                   ->    13 (A) B                   
              -0.5193                          0.1740                     

 Amplitude    Orbitals with energies
 -0.1148       7 (A) A       7 (A) B     ->    11 (A) A      11 (A) B     
              -0.5193       -0.5193            0.0979        0.0979       
  0.1148       7 (A) A       7 (A) B     ->    11 (A) B      11 (A) A     
              -0.5193       -0.5193            0.0979        0.0979       
  0.1148       7 (A) B       7 (A) A     ->    11 (A) A      11 (A) B     
              -0.5193       -0.5193            0.0979        0.0979       
 -0.1148       7 (A) B       7 (A) A     ->    11 (A) B      11 (A) A     
              -0.5193       -0.5193            0.0979        0.0979       

 Computing CCSD intemediates for later calculations in double precision
 Finished.

Running a double precision version
           CCSD Lambda amplitudes will be solved using DIIS.
           Start     Size      MaxIter   EConv     LConv     
           3         7         100       1.00e-07  1.00e-05  
 ------------------------------------------------------------------------------
            Enorm      Ldiff       Comment
 ------------------------------------------------------------------------------
     1     3.09e-02   2.47e-02     
     2     5.54e-03   2.42e-03     
     3     2.32e-03   1.29e-03     
     4     7.25e-04   6.86e-04     Switched to DIIS steps.
     5     2.71e-04   2.22e-04     
     6     6.89e-05   7.49e-05     
     7     2.98e-05   8.52e-06     
     8     1.22e-05   4.17e-07     
     9     3.64e-06   2.24e-07     
    10     1.09e-06   6.11e-08     
    11     3.65e-07   4.59e-08     
    12     1.05e-07   2.66e-08     
    13     3.54e-08   5.86e-09     
 ------------------------------------------------------------------------------
                                   CCSD Lambda converged.

 Computing density matrices in double precision...
           Orbital response amplitudes will be solved using DIIS.
           Start     Size      MaxIter   EConv     LConv     
           3         7         100       1.00e-06  1.00e-06  
 ------------------------------------------------------------------------------
            Enorm      Ldiff       Comment
 ------------------------------------------------------------------------------
     1     4.69e-02   6.56e-03     
     2     3.45e-02   6.35e-03     
     3     2.97e-02   1.55e-03     
     4     7.39e-04   8.47e-03     Switched to DIIS steps.
     5     1.17e-04   1.42e-05     
     6     7.21e-05   3.46e-06     
     7     2.34e-05   8.76e-07     
     8     5.94e-07   1.32e-06     
     9     7.64e-08   9.08e-09     
 ------------------------------------------------------------------------------
                                   Orbital response converged.

 Computing density matrices... Done.
 CCSD calculation:   CPU 25.18 s  wall 5.98 s

 Transferring MO TPDM to AO TPDM
 Transferring g2_o1o1o1o1
 Transferring g2_o1o1o1v1
 Transferring g2_o1o1v1v1
 Transferring g2_o1v1o1v1
 Transferring g2_o1v1v1v1
 Transferring g2_v1v1v1v1
 Adding separable TPDM
 Computing TPDM gradient
 --------------------------------------------------------
 2e gradient
  Atom          X               Y               Z
 --------------------------------------------------------
    1         -8.751790        5.453590       -0.000000  
    2         -1.800797       -2.074593       -0.000000  
    3          8.753539       -5.456431        0.000000  
    4          1.799048        2.077433        0.000000  
 --------------------------------------------------------
 --------------------------------------------------------
 Final gradient
  Atom          X               Y               Z
 --------------------------------------------------------
    1         -8.751790        5.453590       -0.000000  
    2         -1.800797       -2.074593       -0.000000  
    3          8.753539       -5.456431        0.000000  
    4          1.799048        2.077433        0.000000  
 --------------------------------------------------------
 Analytic gradient from two-electron contribution:   CPU 13.70 s  wall 3.21 s

 Total ccman2 time:   CPU 44.09 s  wall 11.83 s


 --------------------------------------------------------------

                    Orbital Energies (a.u.)
 --------------------------------------------------------------

 Alpha MOs
 -- Occupied --
-15.639 -15.638  -1.363  -0.944  -0.672  -0.653  -0.519  -0.414
 -- Virtual --
  0.052   0.060   0.098   0.152   0.174   0.199   0.218   0.241
  0.254   0.260   0.274   0.312   0.334   0.589   0.697   0.723
  0.904   0.958   0.967   0.988   1.039   1.093   1.251   1.399
  1.484   1.532   1.545   1.818   1.974   2.139   2.179   2.456
  2.480   2.560   2.777   2.852   2.951   3.053   3.058   3.210
  3.469   3.524   4.151   4.396   4.446   4.614   5.035   5.595
 36.723  37.069
 --------------------------------------------------------------

          Ground-State Mulliken Net Atomic Charges

     Atom                 Charge (a.u.)
  ----------------------------------------
      1 N                    -0.200930
      2 H                     0.200863
      3 N                    -0.200913
      4 H                     0.200980
  ----------------------------------------
  Sum of atomic charges =     0.000000

 -----------------------------------------------------------------
                    Cartesian Multipole Moments
 -----------------------------------------------------------------
    Charge (ESU x 10^10)
                 0.0000
    Dipole Moment (Debye)
         X       0.0005      Y      -0.0003      Z      -0.0000
       Tot       0.0006
    Quadrupole Moments (Debye-Ang)
        XX     -11.2209     XY       3.7974     YY     -13.0987
        XZ       0.0000     YZ       0.0000     ZZ     -12.3434
    Octopole Moments (Debye-Ang^2)
       XXX       0.0011    XXY       0.0007    XYY      -0.0018
       YYY      -0.0010    XXZ       0.0000    XYZ       0.0000
       YYZ      -0.0000    XZZ      -0.0012    YZZ      -0.0004
       ZZZ       0.0000
    Hexadecapole Moments (Debye-Ang^3)
      XXXX     -42.6804   XXXY       6.5324   XXYY     -10.9857
      XYYY       4.9101   YYYY     -19.9683   XXXZ       0.0000
      XXYZ       0.0000   XYYZ       0.0000   YYYZ       0.0000
      XXZZ      -9.5549   XYZZ       1.0141   YYZZ      -5.3477
      XZZZ       0.0000   YZZZ       0.0000   ZZZZ     -11.5869
 -----------------------------------------------------------------
 DrvMan completing analytic gradient of the correlated energy
 Correlated dipole moment
            1
    1   0.0002055
    2  -0.0001291
    3  -0.0000000
 Energy read as -110.398767535
 Full Analytical Gradient: (in a.u., or Hartree/Bohr)
             1             2             3             4
    1   -0.00020660    0.00033725   -0.00011106   -0.00001959
    2   -0.00019866    0.00028174   -0.00009064    0.00000756
    3    0.00000000    0.00000000   -0.00000001   -0.00000000
 Gradient time:  CPU 1.41 s  wall 1.41 s
 ----------------------------------------------------------------
             Standard Nuclear Orientation (Angstroms)
    I     Atom           X                Y                Z
 ----------------------------------------------------------------
    1      N       0.5946552983    -0.1880639663     0.0000000000
    2      H       1.1687536153     0.6692286543    -0.0000000000
    3      N      -0.5946552983     0.1880639663    -0.0000000000
    4      H      -1.1697536153    -0.6692286543     0.0000000000
 ----------------------------------------------------------------
 Nuclear Repulsion Energy =    32.2143217323 hartrees
 There are        8 alpha and        8 beta electrons

                       Distance Matrix (Angstroms)
             N (  1)   H (  2)   N (  3)
   H (  2)  1.031765
   N (  3)  1.247370  1.827876
   H (  4)  1.828841  2.694454  1.032322

 Requested basis set is 6-311++G(d,p)
 There are 22 shells and 58 basis functions
 A cutoff of  1.0D-14 yielded    253 shell pairs
 There are      1785 function pairs (      1914 Cartesian)
 Smallest overlap matrix eigenvalue = 2.81E-04
 Guess MOs from SCF MO coefficient file

 -----------------------------------------------------------------------
  General SCF calculation program by
  Eric Jon Sundstrom, Paul Horn, Yuezhi Mao, Dmitri Zuev, Alec White,
  David Stuck, Shaama M.S., Shane Yost, Joonho Lee, David Small,
  Daniel Levine, Susi Lehtola, Hugh Burton, Evgeny Epifanovsky
 -----------------------------------------------------------------------
 Hartree-Fock
 using 6 threads for integral computing
 -------------------------------------------------------
 OpenMP Integral computing Module                
 Release: version 2.0, May 2017, Q-Chem Inc. Pleasanton 
 -------------------------------------------------------
 A restricted SCF calculation will be
 performed using DIIS
 SCF converges when DIIS error is below 1.0e-08
 ---------------------------------------
  Cycle       Energy         DIIS error
 ---------------------------------------
    1    -110.0295760534      3.56e-05  
    2    -110.0295765063      9.52e-06  
    3    -110.0295765383      5.96e-06  
    4    -110.0295765517      1.13e-06  
    5    -110.0295765528      3.25e-07  
    6    -110.0295765529      9.98e-08  
    7    -110.0295765530      3.86e-08  
    8    -110.0295765530      1.40e-08  
    9    -110.0295765530      3.81e-09  Convergence criterion met
 ---------------------------------------
 SCF time:   CPU 1.15s  wall 0.00s 
 SCF   energy in the final basis set =     -110.0295765530
 Total energy in the final basis set =     -110.0295765530


 ------------------------------------------------------------------------------

   CCMAN2: suite of methods based on coupled cluster
           and equation of motion theories.

   Components:
   * libvmm-1.3-trunk
     by Evgeny Epifanovsky, Ilya Kaliman.
   * libtensor-2.5-trunk
     by Evgeny Epifanovsky, Michael Wormit, Dmitry Zuev, Sam Manzer, 
        Ilya Kaliman.
   * libcc-2.5-trunk
     by Evgeny Epifanovsky, Arik Landau, Tomasz Kus, Kirill Khistyaev, 
        Dmitry Zuev, Prashant Manohar, Xintian Feng, Anna Krylov, 
        Matthew Goldey, Alec White, Thomas Jagau, Kaushik Nanda, 
        Anastasia Gunina, Alexander Kunitsa, Joonho Lee.

   CCMAN original authors:
   Anna I. Krylov, C. David Sherrill, Steven R. Gwaltney,
   Edward F. C. Byrd (2000)
   Sergey V. Levchenko, Lyudmila V. Slipchenko, Tao Wang,
   Ana-Maria C. Cristian (2003)
   Piotr A. Pieniazek, C. Melania Oana, Evgeny Epifanovsky (2007)
   Prashant Manohar (2009)

 ------------------------------------------------------------------------------


 Allocating and initializing 63808MB of RAM...
 Calculation will run on 6 cores.


 Alpha MOs, Restricted
 -- Occupied --                  
-15.639 -15.638  -1.363  -0.944  -0.672  -0.653  -0.519  -0.414
  1 A     2 A     3 A     4 A     5 A     6 A     7 A     8 A                  
 -- Virtual --                   
  0.052   0.060   0.098   0.152   0.174   0.199   0.218   0.241
  9 A    10 A    11 A    12 A    13 A    14 A    15 A    16 A                  
  0.254   0.260   0.274   0.312   0.334   0.589   0.697   0.724
 17 A    18 A    19 A    20 A    21 A    22 A    23 A    24 A                  
  0.904   0.958   0.967   0.988   1.039   1.093   1.251   1.399
 25 A    26 A    27 A    28 A    29 A    30 A    31 A    32 A                  
  1.484   1.532   1.544   1.819   1.974   2.140   2.180   2.456
 33 A    34 A    35 A    36 A    37 A    38 A    39 A    40 A                  
  2.481   2.560   2.778   2.852   2.951   3.053   3.059   3.210
 41 A    42 A    43 A    44 A    45 A    46 A    47 A    48 A                  
  3.469   3.524   4.151   4.396   4.446   4.615   5.036   5.596
 49 A    50 A    51 A    52 A    53 A    54 A    55 A    56 A                  
 36.724  37.069
 57 A    58 A                                                                  

 Beta MOs, Restricted
 -- Occupied --                  
-15.639 -15.638  -1.363  -0.944  -0.672  -0.653  -0.519  -0.414
  1 A     2 A     3 A     4 A     5 A     6 A     7 A     8 A                  
 -- Virtual --                   
  0.052   0.060   0.098   0.152   0.174   0.199   0.218   0.241
  9 A    10 A    11 A    12 A    13 A    14 A    15 A    16 A                  
  0.254   0.260   0.274   0.312   0.334   0.589   0.697   0.724
 17 A    18 A    19 A    20 A    21 A    22 A    23 A    24 A                  
  0.904   0.958   0.967   0.988   1.039   1.093   1.251   1.399
 25 A    26 A    27 A    28 A    29 A    30 A    31 A    32 A                  
  1.484   1.532   1.544   1.819   1.974   2.140   2.180   2.456
 33 A    34 A    35 A    36 A    37 A    38 A    39 A    40 A                  
  2.481   2.560   2.778   2.852   2.951   3.053   3.059   3.210
 41 A    42 A    43 A    44 A    45 A    46 A    47 A    48 A                  
  3.469   3.524   4.151   4.396   4.446   4.615   5.036   5.596
 49 A    50 A    51 A    52 A    53 A    54 A    55 A    56 A                  
 36.724  37.069
 57 A    58 A                                                                  

 Occupation and symmetry of molecular orbitals

 Point group: C1 (1 irreducible representation).

                           A     All 
 -------------------------------------
 All molecular orbitals:
  - Alpha                  58    58  
  - Beta                   58    58  
 -------------------------------------
 Alpha orbitals:
  - Frozen occupied        2     2   
  - Active occupied        6     6   
  - Active virtual         50    50  
  - Frozen virtual         0     0   
 -------------------------------------
 Beta orbitals:
  - Frozen occupied        2     2   
  - Active occupied        6     6   
  - Active virtual         50    50  
  - Frozen virtual         0     0   
 -------------------------------------

 Import integrals:   CPU 0.00 s  wall 0.00 s

 Import integrals:   CPU 1.97 s  wall 1.15 s

 MP2 amplitudes:   CPU 0.01 s  wall 0.02 s

Running a double precision version
           CCSD T amplitudes will be solved using DIIS.

           Start     Size      MaxIter   EConv     TConv     
           3         7         100       1.00e-07  1.00e-05  
 ------------------------------------------------------------------------------
           Energy (a.u.)   Ediff      Tdiff       Comment
 ------------------------------------------------------------------------------
          -110.38418986                           
     1    -110.38397150   2.18e-04   5.59e-01     
     2    -110.39601711   1.20e-02   7.12e-02     
     3    -110.39680346   7.86e-04   2.85e-02     
     4    -110.39837605   1.57e-03   1.11e-02     Switched to DIIS steps.
     5    -110.39876547   3.89e-04   7.29e-03     
     6    -110.39876805   2.58e-06   1.36e-03     
     7    -110.39876767   3.73e-07   2.44e-04     
     8    -110.39876791   2.37e-07   1.17e-04     
     9    -110.39876756   3.52e-07   4.29e-05     
    10    -110.39876757   9.06e-09   1.86e-05     
    11    -110.39876754   3.06e-08   8.13e-06     
 ------------------------------------------------------------------------------
          -110.39876754                           CCSD T converged.

End of double precision
 SCF energy                 = -110.02957655
 MP2 energy                 = -110.38418986
 CCSD correlation energy     =   -0.36919098
 CCSD total energy           = -110.39876754

 CCSD  T1^2 = 0.0043  T2^2 = 0.1353  Leading amplitudes:

 Amplitude    Orbitals with energies
  0.0262       7 (A) A                   ->    26 (A) A                   
              -0.5193                          0.9581                     
  0.0262       7 (A) B                   ->    26 (A) B                   
              -0.5193                          0.9581                     
  0.0178       7 (A) A                   ->    13 (A) A                   
              -0.5193                          0.1740                     
  0.0178       7 (A) B                   ->    13 (A) B                   
              -0.5193                          0.1740                     

 Amplitude    Orbitals with energies
 -0.1148       7 (A) A       7 (A) B     ->    11 (A) A      11 (A) B     
              -0.5193       -0.5193            0.0979        0.0979       
  0.1148       7 (A) A       7 (A) B     ->    11 (A) B      11 (A) A     
              -0.5193       -0.5193            0.0979        0.0979       
  0.1148       7 (A) B       7 (A) A     ->    11 (A) A      11 (A) B     
              -0.5193       -0.5193            0.0979        0.0979       
 -0.1148       7 (A) B       7 (A) A     ->    11 (A) B      11 (A) A     
              -0.5193       -0.5193            0.0979        0.0979       

 Computing CCSD intemediates for later calculations in double precision
 Finished.

Running a double precision version
           CCSD Lambda amplitudes will be solved using DIIS.
           Start     Size      MaxIter   EConv     LConv     
           3         7         100       1.00e-07  1.00e-05  
 ------------------------------------------------------------------------------
            Enorm      Ldiff       Comment
 ------------------------------------------------------------------------------
     1     3.09e-02   2.47e-02     
     2     5.54e-03   2.42e-03     
     3     2.32e-03   1.29e-03     
     4     7.25e-04   6.85e-04     Switched to DIIS steps.
     5     2.70e-04   2.21e-04     
     6     6.87e-05   7.48e-05     
     7     2.97e-05   8.51e-06     
     8     1.22e-05   4.17e-07     
     9     3.64e-06   2.22e-07     
    10     1.09e-06   6.07e-08     
    11     3.64e-07   4.57e-08     
    12     1.05e-07   2.66e-08     
    13     3.53e-08   5.83e-09     
 ------------------------------------------------------------------------------
                                   CCSD Lambda converged.

 Computing density matrices in double precision...
           Orbital response amplitudes will be solved using DIIS.
           Start     Size      MaxIter   EConv     LConv     
           3         7         100       1.00e-06  1.00e-06  
 ------------------------------------------------------------------------------
            Enorm      Ldiff       Comment
 ------------------------------------------------------------------------------
     1     4.68e-02   6.57e-03     
     2     3.44e-02   6.36e-03     
     3     2.96e-02   1.55e-03     
     4     7.39e-04   8.46e-03     Switched to DIIS steps.
     5     1.17e-04   1.42e-05     
     6     7.20e-05   3.46e-06     
     7     2.34e-05   8.76e-07     
     8     5.93e-07   1.31e-06     
     9     7.62e-08   9.10e-09     
 ------------------------------------------------------------------------------
                                   Orbital response converged.

 Computing density matrices... Done.
 CCSD calculation:   CPU 23.88 s  wall 5.66 s

 Transferring MO TPDM to AO TPDM
 Transferring g2_o1o1o1o1
 Transferring g2_o1o1o1v1
 Transferring g2_o1o1v1v1
 Transferring g2_o1v1o1v1
 Transferring g2_o1v1v1v1
 Transferring g2_v1v1v1v1
 Adding separable TPDM
 Computing TPDM gradient
 --------------------------------------------------------
 2e gradient
  Atom          X               Y               Z
 --------------------------------------------------------
    1         -8.753650        5.460151       -0.000000  
    2         -1.796772       -2.080521        0.000000  
    3          8.751892       -5.457311        0.000000  
    4          1.798530        2.077681       -0.000000  
 --------------------------------------------------------
 --------------------------------------------------------
 Final gradient
  Atom          X               Y               Z
 --------------------------------------------------------
    1         -8.753650        5.460151       -0.000000  
    2         -1.796772       -2.080521        0.000000  
    3          8.751892       -5.457311        0.000000  
    4          1.798530        2.077681       -0.000000  
 --------------------------------------------------------
 Analytic gradient from two-electron contribution:   CPU 16.89 s  wall 4.20 s

 Total ccman2 time:   CPU 45.37 s  wall 12.52 s


 --------------------------------------------------------------

                    Orbital Energies (a.u.)
 --------------------------------------------------------------

 Alpha MOs
 -- Occupied --
-15.639 -15.638  -1.363  -0.944  -0.672  -0.653  -0.519  -0.414
 -- Virtual --
  0.052   0.060   0.098   0.152   0.174   0.199   0.218   0.241
  0.254   0.260   0.274   0.312   0.334   0.589   0.697   0.724
  0.904   0.958   0.967   0.988   1.039   1.093   1.251   1.399
  1.484   1.532   1.544   1.819   1.974   2.140   2.180   2.456
  2.481   2.560   2.778   2.852   2.951   3.053   3.059   3.210
  3.469   3.524   4.151   4.396   4.446   4.615   5.036   5.596
 36.724  37.069
 --------------------------------------------------------------

          Ground-State Mulliken Net Atomic Charges

     Atom                 Charge (a.u.)
  ----------------------------------------
      1 N                    -0.200971
      2 H                     0.201038
      3 N                    -0.200988
      4 H                     0.200921
  ----------------------------------------
  Sum of atomic charges =    -0.000000

 -----------------------------------------------------------------
                    Cartesian Multipole Moments
 -----------------------------------------------------------------
    Charge (ESU x 10^10)
                 0.0000
    Dipole Moment (Debye)
         X      -0.0005      Y       0.0003      Z       0.0000
       Tot       0.0006
    Quadrupole Moments (Debye-Ang)
        XX     -11.2257     XY       3.7964     YY     -13.0959
        XZ       0.0000     YZ      -0.0000     ZZ     -12.3424
    Octopole Moments (Debye-Ang^2)
       XXX      -0.0011    XXY      -0.0007    XYY       0.0018
       YYY       0.0009    XXZ       0.0000    XYZ      -0.0000
       YYZ       0.0000    XZZ       0.0012    YZZ       0.0004
       ZZZ      -0.0000
    Hexadecapole Moments (Debye-Ang^3)
      XXXX     -42.6753   XXXY       6.5301   XXYY     -10.9822
      XYYY       4.9146   YYYY     -19.9604   XXXZ       0.0000
      XXYZ      -0.0000   XYYZ       0.0000   YYYZ      -0.0000
      XXZZ      -9.5506   XYZZ       1.0159   YYZZ      -5.3463
      XZZZ       0.0000   YZZZ      -0.0000   ZZZZ     -11.5857
 -----------------------------------------------------------------
 DrvMan completing analytic gradient of the correlated energy
 Correlated dipole moment
            1
    1  -0.0002062
    2   0.0001283
    3   0.0000000
 Energy read as -110.398767535
 Full Analytical Gradient: (in a.u., or Hartree/Bohr)
             1             2             3             4
    1    0.00023220   -0.00033703    0.00008587    0.00001897
    2    0.00020873   -0.00029126    0.00008181    0.00000071
    3    0.00000000   -0.00000000   -0.00000000    0.00000000
 Gradient time:  CPU 1.47 s  wall 1.45 s
 ----------------------------------------------------------------
             Standard Nuclear Orientation (Angstroms)
    I     Atom           X                Y                Z
 ----------------------------------------------------------------
    1      N       0.5946552983    -0.1880639663     0.0000000000
    2      H       1.1697536153     0.6702286543    -0.0000000000
    3      N      -0.5946552983     0.1880639663    -0.0000000000
    4      H      -1.1697536153    -0.6692286543     0.0000000000
 ----------------------------------------------------------------
 Nuclear Repulsion Energy =    32.2080405961 hartrees
 There are        8 alpha and        8 beta electrons

                       Distance Matrix (Angstroms)
             N (  1)   H (  2)   N (  3)
   H (  2)  1.033153
   N (  3)  1.247370  1.829104
   H (  4)  1.828841  2.695819  1.032322

 Requested basis set is 6-311++G(d,p)
 There are 22 shells and 58 basis functions
 A cutoff of  1.0D-14 yielded    253 shell pairs
 There are      1785 function pairs (      1914 Cartesian)
 Smallest overlap matrix eigenvalue = 2.81E-04
 Guess MOs from SCF MO coefficient file

 -----------------------------------------------------------------------
  General SCF calculation program by
  Eric Jon Sundstrom, Paul Horn, Yuezhi Mao, Dmitri Zuev, Alec White,
  David Stuck, Shaama M.S., Shane Yost, Joonho Lee, David Small,
  Daniel Levine, Susi Lehtola, Hugh Burton, Evgeny Epifanovsky
 -----------------------------------------------------------------------
 Hartree-Fock
 using 6 threads for integral computing
 -------------------------------------------------------
 OpenMP Integral computing Module                
 Release: version 2.0, May 2017, Q-Chem Inc. Pleasanton 
 -------------------------------------------------------
 A restricted SCF calculation will be
 performed using DIIS
 SCF converges when DIIS error is below 1.0e-08
 ---------------------------------------
  Cycle       Energy         DIIS error
 ---------------------------------------
    1    -110.0295344979      3.65e-05  
    2    -110.0295349403      9.51e-06  
    3    -110.0295349751      5.93e-06  
    4    -110.0295349891      1.30e-06  
    5    -110.0295349908      3.94e-07  
    6    -110.0295349910      1.05e-07  
    7    -110.0295349911      3.38e-08  
    8    -110.0295349911      1.19e-08  
    9    -110.0295349911      3.86e-09  Convergence criterion met
 ---------------------------------------
 SCF time:   CPU 1.29s  wall 1.00s 
 SCF   energy in the final basis set =     -110.0295349911
 Total energy in the final basis set =     -110.0295349911


 ------------------------------------------------------------------------------

   CCMAN2: suite of methods based on coupled cluster
           and equation of motion theories.

   Components:
   * libvmm-1.3-trunk
     by Evgeny Epifanovsky, Ilya Kaliman.
   * libtensor-2.5-trunk
     by Evgeny Epifanovsky, Michael Wormit, Dmitry Zuev, Sam Manzer, 
        Ilya Kaliman.
   * libcc-2.5-trunk
     by Evgeny Epifanovsky, Arik Landau, Tomasz Kus, Kirill Khistyaev, 
        Dmitry Zuev, Prashant Manohar, Xintian Feng, Anna Krylov, 
        Matthew Goldey, Alec White, Thomas Jagau, Kaushik Nanda, 
        Anastasia Gunina, Alexander Kunitsa, Joonho Lee.

   CCMAN original authors:
   Anna I. Krylov, C. David Sherrill, Steven R. Gwaltney,
   Edward F. C. Byrd (2000)
   Sergey V. Levchenko, Lyudmila V. Slipchenko, Tao Wang,
   Ana-Maria C. Cristian (2003)
   Piotr A. Pieniazek, C. Melania Oana, Evgeny Epifanovsky (2007)
   Prashant Manohar (2009)

 ------------------------------------------------------------------------------


 Allocating and initializing 63808MB of RAM...
 Calculation will run on 6 cores.


 Alpha MOs, Restricted
 -- Occupied --                  
-15.639 -15.638  -1.363  -0.944  -0.672  -0.653  -0.519  -0.414
  1 A     2 A     3 A     4 A     5 A     6 A     7 A     8 A                  
 -- Virtual --                   
  0.052   0.060   0.098   0.152   0.174   0.199   0.218   0.241
  9 A    10 A    11 A    12 A    13 A    14 A    15 A    16 A                  
  0.254   0.260   0.274   0.312   0.334   0.589   0.697   0.723
 17 A    18 A    19 A    20 A    21 A    22 A    23 A    24 A                  
  0.904   0.958   0.967   0.988   1.039   1.093   1.251   1.400
 25 A    26 A    27 A    28 A    29 A    30 A    31 A    32 A                  
  1.484   1.532   1.544   1.819   1.974   2.139   2.179   2.456
 33 A    34 A    35 A    36 A    37 A    38 A    39 A    40 A                  
  2.480   2.560   2.777   2.852   2.951   3.053   3.059   3.210
 41 A    42 A    43 A    44 A    45 A    46 A    47 A    48 A                  
  3.468   3.524   4.151   4.396   4.446   4.614   5.035   5.594
 49 A    50 A    51 A    52 A    53 A    54 A    55 A    56 A                  
 36.723  37.069
 57 A    58 A                                                                  

 Beta MOs, Restricted
 -- Occupied --                  
-15.639 -15.638  -1.363  -0.944  -0.672  -0.653  -0.519  -0.414
  1 A     2 A     3 A     4 A     5 A     6 A     7 A     8 A                  
 -- Virtual --                   
  0.052   0.060   0.098   0.152   0.174   0.199   0.218   0.241
  9 A    10 A    11 A    12 A    13 A    14 A    15 A    16 A                  
  0.254   0.260   0.274   0.312   0.334   0.589   0.697   0.723
 17 A    18 A    19 A    20 A    21 A    22 A    23 A    24 A                  
  0.904   0.958   0.967   0.988   1.039   1.093   1.251   1.400
 25 A    26 A    27 A    28 A    29 A    30 A    31 A    32 A                  
  1.484   1.532   1.544   1.819   1.974   2.139   2.179   2.456
 33 A    34 A    35 A    36 A    37 A    38 A    39 A    40 A                  
  2.480   2.560   2.777   2.852   2.951   3.053   3.059   3.210
 41 A    42 A    43 A    44 A    45 A    46 A    47 A    48 A                  
  3.468   3.524   4.151   4.396   4.446   4.614   5.035   5.594
 49 A    50 A    51 A    52 A    53 A    54 A    55 A    56 A                  
 36.723  37.069
 57 A    58 A                                                                  

 Occupation and symmetry of molecular orbitals

 Point group: C1 (1 irreducible representation).

                           A     All 
 -------------------------------------
 All molecular orbitals:
  - Alpha                  58    58  
  - Beta                   58    58  
 -------------------------------------
 Alpha orbitals:
  - Frozen occupied        2     2   
  - Active occupied        6     6   
  - Active virtual         50    50  
  - Frozen virtual         0     0   
 -------------------------------------
 Beta orbitals:
  - Frozen occupied        2     2   
  - Active occupied        6     6   
  - Active virtual         50    50  
  - Frozen virtual         0     0   
 -------------------------------------

 Import integrals:   CPU 0.00 s  wall 0.00 s

 Import integrals:   CPU 2.51 s  wall 1.49 s

 MP2 amplitudes:   CPU 0.01 s  wall 0.02 s

Running a double precision version
           CCSD T amplitudes will be solved using DIIS.

           Start     Size      MaxIter   EConv     TConv     
           3         7         100       1.00e-07  1.00e-05  
 ------------------------------------------------------------------------------
           Energy (a.u.)   Ediff      Tdiff       Comment
 ------------------------------------------------------------------------------
          -110.38418831                           
     1    -110.38396240   2.26e-04   5.59e-01     
     2    -110.39601479   1.21e-02   7.12e-02     
     3    -110.39680150   7.87e-04   2.86e-02     
     4    -110.39837535   1.57e-03   1.11e-02     Switched to DIIS steps.
     5    -110.39876523   3.90e-04   7.29e-03     
     6    -110.39876785   2.62e-06   1.36e-03     
     7    -110.39876748   3.70e-07   2.44e-04     
     8    -110.39876772   2.40e-07   1.17e-04     
     9    -110.39876737   3.52e-07   4.29e-05     
    10    -110.39876738   8.93e-09   1.86e-05     
    11    -110.39876734   3.07e-08   8.14e-06     
 ------------------------------------------------------------------------------
          -110.39876734                           CCSD T converged.

End of double precision
 SCF energy                 = -110.02953499
 MP2 energy                 = -110.38418831
 CCSD correlation energy     =   -0.36923235
 CCSD total energy           = -110.39876734

 CCSD  T1^2 = 0.0043  T2^2 = 0.1353  Leading amplitudes:

 Amplitude    Orbitals with energies
 -0.0262       7 (A) A                   ->    26 (A) A                   
              -0.5193                          0.9581                     
 -0.0262       7 (A) B                   ->    26 (A) B                   
              -0.5193                          0.9581                     
 -0.0178       7 (A) A                   ->    13 (A) A                   
              -0.5193                          0.1740                     
 -0.0178       7 (A) B                   ->    13 (A) B                   
              -0.5193                          0.1740                     

 Amplitude    Orbitals with energies
 -0.1148       7 (A) A       7 (A) B     ->    11 (A) A      11 (A) B     
              -0.5193       -0.5193            0.0979        0.0979       
  0.1148       7 (A) A       7 (A) B     ->    11 (A) B      11 (A) A     
              -0.5193       -0.5193            0.0979        0.0979       
  0.1148       7 (A) B       7 (A) A     ->    11 (A) A      11 (A) B     
              -0.5193       -0.5193            0.0979        0.0979       
 -0.1148       7 (A) B       7 (A) A     ->    11 (A) B      11 (A) A     
              -0.5193       -0.5193            0.0979        0.0979       

 Computing CCSD intemediates for later calculations in double precision
 Finished.

Running a double precision version
           CCSD Lambda amplitudes will be solved using DIIS.
           Start     Size      MaxIter   EConv     LConv     
           3         7         100       1.00e-07  1.00e-05  
 ------------------------------------------------------------------------------
            Enorm      Ldiff       Comment
 ------------------------------------------------------------------------------
     1     3.09e-02   2.47e-02     
     2     5.54e-03   2.42e-03     
     3     2.32e-03   1.29e-03     
     4     7.25e-04   6.85e-04     Switched to DIIS steps.
     5     2.71e-04   2.22e-04     
     6     6.88e-05   7.48e-05     
     7     2.98e-05   8.52e-06     
     8     1.22e-05   4.18e-07     
     9     3.64e-06   2.23e-07     
    10     1.09e-06   6.09e-08     
    11     3.64e-07   4.59e-08     
    12     1.05e-07   2.66e-08     
    13     3.54e-08   5.87e-09     
 ------------------------------------------------------------------------------
                                   CCSD Lambda converged.

 Computing density matrices in double precision...
           Orbital response amplitudes will be solved using DIIS.
           Start     Size      MaxIter   EConv     LConv     
           3         7         100       1.00e-06  1.00e-06  
 ------------------------------------------------------------------------------
            Enorm      Ldiff       Comment
 ------------------------------------------------------------------------------
     1     4.69e-02   6.56e-03     
     2     3.45e-02   6.36e-03     
     3     2.97e-02   1.55e-03     
     4     7.41e-04   8.48e-03     Switched to DIIS steps.
     5     1.29e-04   1.42e-05     
     6     1.07e-04   3.29e-06     
     7     1.82e-05   4.88e-07     
     8     5.91e-07   1.46e-06     
     9     7.67e-08   9.05e-09     
 ------------------------------------------------------------------------------
                                   Orbital response converged.

 Computing density matrices... Done.
 CCSD calculation:   CPU 24.97 s  wall 5.84 s

 Transferring MO TPDM to AO TPDM
 Transferring g2_o1o1o1o1
 Transferring g2_o1o1o1v1
 Transferring g2_o1o1v1v1
 Transferring g2_o1v1o1v1
 Transferring g2_o1v1v1v1
 Transferring g2_v1v1v1v1
 Adding separable TPDM
 Computing TPDM gradient
 --------------------------------------------------------
 2e gradient
  Atom          X               Y               Z
 --------------------------------------------------------
    1         -8.754607        5.457464       -0.000000  
    2         -1.795609       -2.078121        0.000000  
    3          8.751355       -5.456800        0.000000  
    4          1.798861        2.077456       -0.000000  
 --------------------------------------------------------
 --------------------------------------------------------
 Final gradient
  Atom          X               Y               Z
 --------------------------------------------------------
    1         -8.754607        5.457464       -0.000000  
    2         -1.795609       -2.078121        0.000000  
    3          8.751355       -5.456800        0.000000  
    4          1.798861        2.077456       -0.000000  
 --------------------------------------------------------
 Analytic gradient from two-electron contribution:   CPU 13.18 s  wall 3.12 s

 Total ccman2 time:   CPU 43.85 s  wall 11.86 s


 --------------------------------------------------------------

                    Orbital Energies (a.u.)
 --------------------------------------------------------------

 Alpha MOs
 -- Occupied --
-15.639 -15.638  -1.363  -0.944  -0.672  -0.653  -0.519  -0.414
 -- Virtual --
  0.052   0.060   0.098   0.152   0.174   0.199   0.218   0.241
  0.254   0.260   0.274   0.312   0.334   0.589   0.697   0.723
  0.904   0.958   0.967   0.988   1.039   1.093   1.251   1.400
  1.484   1.532   1.544   1.819   1.974   2.139   2.179   2.456
  2.480   2.560   2.777   2.852   2.951   3.053   3.059   3.210
  3.468   3.524   4.151   4.396   4.446   4.614   5.035   5.594
 36.723  37.069
 --------------------------------------------------------------

          Ground-State Mulliken Net Atomic Charges

     Atom                 Charge (a.u.)
  ----------------------------------------
      1 N                    -0.200712
      2 H                     0.200743
      3 N                    -0.200957
      4 H                     0.200927
  ----------------------------------------
  Sum of atomic charges =     0.000000

 -----------------------------------------------------------------
                    Cartesian Multipole Moments
 -----------------------------------------------------------------
    Charge (ESU x 10^10)
                 0.0000
    Dipole Moment (Debye)
         X      -0.0008      Y      -0.0002      Z      -0.0000
       Tot       0.0008
    Quadrupole Moments (Debye-Ang)
        XX     -11.2260     XY       3.7966     YY     -13.0957
        XZ       0.0000     YZ      -0.0000     ZZ     -12.3436
    Octopole Moments (Debye-Ang^2)
       XXX      -0.0052    XXY      -0.0012    XYY       0.0012
       YYY      -0.0025    XXZ      -0.0000    XYZ      -0.0000
       YYZ      -0.0000    XZZ      -0.0009    YZZ      -0.0014
       ZZZ      -0.0000
    Hexadecapole Moments (Debye-Ang^3)
      XXXX     -42.6899   XXXY       6.5263   XXYY     -10.9842
      XYYY       4.9086   YYYY     -19.9671   XXXZ       0.0000
      XXYZ      -0.0000   XYYZ       0.0000   YYYZ      -0.0000
      XXZZ      -9.5544   XYZZ       1.0132   YYZZ      -5.3479
      XZZZ       0.0000   YZZZ      -0.0000   ZZZZ     -11.5867
 -----------------------------------------------------------------
 DrvMan completing analytic gradient of the correlated energy
 Correlated dipole moment
            1
    1  -0.0003141
    2  -0.0000806
    3  -0.0000000
 Energy read as -110.398767345
 Full Analytical Gradient: (in a.u., or Hartree/Bohr)
             1             2             3             4
    1   -0.00029982    0.00028570    0.00001103    0.00000309
    2   -0.00059040    0.00054295    0.00003362    0.00001383
    3    0.00000000   -0.00000000   -0.00000000    0.00000000
 Gradient time:  CPU 1.42 s  wall 1.44 s
 ----------------------------------------------------------------
             Standard Nuclear Orientation (Angstroms)
    I     Atom           X                Y                Z
 ----------------------------------------------------------------
    1      N       0.5946552983    -0.1880639663     0.0000000000
    2      H       1.1697536153     0.6682286543    -0.0000000000
    3      N      -0.5946552983     0.1880639663    -0.0000000000
    4      H      -1.1697536153    -0.6692286543     0.0000000000
 ----------------------------------------------------------------
 Nuclear Repulsion Energy =    32.2144688569 hartrees
 There are        8 alpha and        8 beta electrons

                       Distance Matrix (Angstroms)
             N (  1)   H (  2)   N (  3)
   H (  2)  1.031492
   N (  3)  1.247370  1.828578
   H (  4)  1.828841  2.694826  1.032322

 Requested basis set is 6-311++G(d,p)
 There are 22 shells and 58 basis functions
 A cutoff of  1.0D-14 yielded    253 shell pairs
 There are      1785 function pairs (      1914 Cartesian)
 Smallest overlap matrix eigenvalue = 2.81E-04
 Guess MOs from SCF MO coefficient file

 -----------------------------------------------------------------------
  General SCF calculation program by
  Eric Jon Sundstrom, Paul Horn, Yuezhi Mao, Dmitri Zuev, Alec White,
  David Stuck, Shaama M.S., Shane Yost, Joonho Lee, David Small,
  Daniel Levine, Susi Lehtola, Hugh Burton, Evgeny Epifanovsky
 -----------------------------------------------------------------------
 Hartree-Fock
 using 6 threads for integral computing
 -------------------------------------------------------
 OpenMP Integral computing Module                
 Release: version 2.0, May 2017, Q-Chem Inc. Pleasanton 
 -------------------------------------------------------
 A restricted SCF calculation will be
 performed using DIIS
 SCF converges when DIIS error is below 1.0e-08
 ---------------------------------------
  Cycle       Energy         DIIS error
 ---------------------------------------
    1    -110.0295890394      4.59e-05  
    2    -110.0295897777      1.11e-05  
    3    -110.0295898360      6.71e-06  
    4    -110.0295898544      1.69e-06  
    5    -110.0295898572      4.83e-07  
    6    -110.0295898575      1.27e-07  
    7    -110.0295898575      3.48e-08  
    8    -110.0295898575      9.93e-09  Convergence criterion met
 ---------------------------------------
 SCF time:   CPU 1.22s  wall 1.00s 
 SCF   energy in the final basis set =     -110.0295898575
 Total energy in the final basis set =     -110.0295898575


 ------------------------------------------------------------------------------

   CCMAN2: suite of methods based on coupled cluster
           and equation of motion theories.

   Components:
   * libvmm-1.3-trunk
     by Evgeny Epifanovsky, Ilya Kaliman.
   * libtensor-2.5-trunk
     by Evgeny Epifanovsky, Michael Wormit, Dmitry Zuev, Sam Manzer, 
        Ilya Kaliman.
   * libcc-2.5-trunk
     by Evgeny Epifanovsky, Arik Landau, Tomasz Kus, Kirill Khistyaev, 
        Dmitry Zuev, Prashant Manohar, Xintian Feng, Anna Krylov, 
        Matthew Goldey, Alec White, Thomas Jagau, Kaushik Nanda, 
        Anastasia Gunina, Alexander Kunitsa, Joonho Lee.

   CCMAN original authors:
   Anna I. Krylov, C. David Sherrill, Steven R. Gwaltney,
   Edward F. C. Byrd (2000)
   Sergey V. Levchenko, Lyudmila V. Slipchenko, Tao Wang,
   Ana-Maria C. Cristian (2003)
   Piotr A. Pieniazek, C. Melania Oana, Evgeny Epifanovsky (2007)
   Prashant Manohar (2009)

 ------------------------------------------------------------------------------


 Allocating and initializing 63808MB of RAM...
 Calculation will run on 6 cores.


 Alpha MOs, Restricted
 -- Occupied --                  
-15.639 -15.638  -1.363  -0.944  -0.672  -0.653  -0.519  -0.414
  1 A     2 A     3 A     4 A     5 A     6 A     7 A     8 A                  
 -- Virtual --                   
  0.052   0.060   0.098   0.152   0.174   0.199   0.218   0.241
  9 A    10 A    11 A    12 A    13 A    14 A    15 A    16 A                  
  0.254   0.260   0.274   0.312   0.334   0.589   0.697   0.723
 17 A    18 A    19 A    20 A    21 A    22 A    23 A    24 A                  
  0.904   0.958   0.967   0.988   1.039   1.093   1.251   1.399
 25 A    26 A    27 A    28 A    29 A    30 A    31 A    32 A                  
  1.484   1.532   1.545   1.819   1.974   2.140   2.180   2.457
 33 A    34 A    35 A    36 A    37 A    38 A    39 A    40 A                  
  2.481   2.560   2.778   2.852   2.951   3.053   3.059   3.210
 41 A    42 A    43 A    44 A    45 A    46 A    47 A    48 A                  
  3.469   3.524   4.151   4.396   4.446   4.615   5.036   5.596
 49 A    50 A    51 A    52 A    53 A    54 A    55 A    56 A                  
 36.724  37.069
 57 A    58 A                                                                  

 Beta MOs, Restricted
 -- Occupied --                  
-15.639 -15.638  -1.363  -0.944  -0.672  -0.653  -0.519  -0.414
  1 A     2 A     3 A     4 A     5 A     6 A     7 A     8 A                  
 -- Virtual --                   
  0.052   0.060   0.098   0.152   0.174   0.199   0.218   0.241
  9 A    10 A    11 A    12 A    13 A    14 A    15 A    16 A                  
  0.254   0.260   0.274   0.312   0.334   0.589   0.697   0.723
 17 A    18 A    19 A    20 A    21 A    22 A    23 A    24 A                  
  0.904   0.958   0.967   0.988   1.039   1.093   1.251   1.399
 25 A    26 A    27 A    28 A    29 A    30 A    31 A    32 A                  
  1.484   1.532   1.545   1.819   1.974   2.140   2.180   2.457
 33 A    34 A    35 A    36 A    37 A    38 A    39 A    40 A                  
  2.481   2.560   2.778   2.852   2.951   3.053   3.059   3.210
 41 A    42 A    43 A    44 A    45 A    46 A    47 A    48 A                  
  3.469   3.524   4.151   4.396   4.446   4.615   5.036   5.596
 49 A    50 A    51 A    52 A    53 A    54 A    55 A    56 A                  
 36.724  37.069
 57 A    58 A                                                                  

 Occupation and symmetry of molecular orbitals

 Point group: C1 (1 irreducible representation).

                           A     All 
 -------------------------------------
 All molecular orbitals:
  - Alpha                  58    58  
  - Beta                   58    58  
 -------------------------------------
 Alpha orbitals:
  - Frozen occupied        2     2   
  - Active occupied        6     6   
  - Active virtual         50    50  
  - Frozen virtual         0     0   
 -------------------------------------
 Beta orbitals:
  - Frozen occupied        2     2   
  - Active occupied        6     6   
  - Active virtual         50    50  
  - Frozen virtual         0     0   
 -------------------------------------

 Import integrals:   CPU 0.00 s  wall 0.00 s

 Import integrals:   CPU 3.72 s  wall 1.14 s

 MP2 amplitudes:   CPU 0.04 s  wall 0.04 s

Running a double precision version
           CCSD T amplitudes will be solved using DIIS.

           Start     Size      MaxIter   EConv     TConv     
           3         7         100       1.00e-07  1.00e-05  
 ------------------------------------------------------------------------------
           Energy (a.u.)   Ediff      Tdiff       Comment
 ------------------------------------------------------------------------------
          -110.38418799                           
     1    -110.38397303   2.15e-04   5.59e-01     
     2    -110.39601700   1.20e-02   7.12e-02     
     3    -110.39680348   7.86e-04   2.85e-02     
     4    -110.39837589   1.57e-03   1.11e-02     Switched to DIIS steps.
     5    -110.39876527   3.89e-04   7.28e-03     
     6    -110.39876784   2.57e-06   1.36e-03     
     7    -110.39876747   3.74e-07   2.44e-04     
     8    -110.39876770   2.36e-07   1.17e-04     
     9    -110.39876735   3.53e-07   4.30e-05     
    10    -110.39876736   9.13e-09   1.86e-05     
    11    -110.39876733   3.07e-08   8.14e-06     
 ------------------------------------------------------------------------------
          -110.39876733                           CCSD T converged.

End of double precision
 SCF energy                 = -110.02958986
 MP2 energy                 = -110.38418799
 CCSD correlation energy     =   -0.36917747
 CCSD total energy           = -110.39876733

 CCSD  T1^2 = 0.0043  T2^2 = 0.1353  Leading amplitudes:

 Amplitude    Orbitals with energies
 -0.0262       7 (A) A                   ->    26 (A) A                   
              -0.5193                          0.9581                     
 -0.0262       7 (A) B                   ->    26 (A) B                   
              -0.5193                          0.9581                     
  0.0178       7 (A) A                   ->    13 (A) A                   
              -0.5193                          0.1740                     
  0.0178       7 (A) B                   ->    13 (A) B                   
              -0.5193                          0.1740                     

 Amplitude    Orbitals with energies
 -0.1148       7 (A) A       7 (A) B     ->    11 (A) A      11 (A) B     
              -0.5193       -0.5193            0.0979        0.0979       
  0.1148       7 (A) A       7 (A) B     ->    11 (A) B      11 (A) A     
              -0.5193       -0.5193            0.0979        0.0979       
  0.1148       7 (A) B       7 (A) A     ->    11 (A) A      11 (A) B     
              -0.5193       -0.5193            0.0979        0.0979       
 -0.1148       7 (A) B       7 (A) A     ->    11 (A) B      11 (A) A     
              -0.5193       -0.5193            0.0979        0.0979       

 Computing CCSD intemediates for later calculations in double precision
 Finished.

Running a double precision version
           CCSD Lambda amplitudes will be solved using DIIS.
           Start     Size      MaxIter   EConv     LConv     
           3         7         100       1.00e-07  1.00e-05  
 ------------------------------------------------------------------------------
            Enorm      Ldiff       Comment
 ------------------------------------------------------------------------------
     1     3.09e-02   2.47e-02     
     2     5.54e-03   2.42e-03     
     3     2.32e-03   1.29e-03     
     4     7.25e-04   6.86e-04     Switched to DIIS steps.
     5     2.71e-04   2.21e-04     
     6     6.88e-05   7.48e-05     
     7     2.98e-05   8.51e-06     
     8     1.22e-05   4.16e-07     
     9     3.64e-06   2.23e-07     
    10     1.09e-06   6.08e-08     
    11     3.64e-07   4.58e-08     
    12     1.05e-07   2.66e-08     
    13     3.53e-08   5.83e-09     
 ------------------------------------------------------------------------------
                                   CCSD Lambda converged.

 Computing density matrices in double precision...
           Orbital response amplitudes will be solved using DIIS.
           Start     Size      MaxIter   EConv     LConv     
           3         7         100       1.00e-06  1.00e-06  
 ------------------------------------------------------------------------------
            Enorm      Ldiff       Comment
 ------------------------------------------------------------------------------
     1     4.68e-02   6.57e-03     
     2     3.44e-02   6.35e-03     
     3     2.96e-02   1.54e-03     
     4     7.40e-04   8.45e-03     Switched to DIIS steps.
     5     1.29e-04   1.41e-05     
     6     1.06e-04   3.26e-06     
     7     1.82e-05   4.89e-07     
     8     5.89e-07   1.46e-06     
     9     7.63e-08   9.12e-09     
 ------------------------------------------------------------------------------
                                   Orbital response converged.

 Computing density matrices... Done.
 CCSD calculation:   CPU 23.47 s  wall 5.56 s

 Transferring MO TPDM to AO TPDM
 Transferring g2_o1o1o1o1
 Transferring g2_o1o1o1v1
 Transferring g2_o1o1v1v1
 Transferring g2_o1v1o1v1
 Transferring g2_o1v1v1v1
 Transferring g2_v1v1v1v1
 Adding separable TPDM
 Computing TPDM gradient
 --------------------------------------------------------
 2e gradient
  Atom          X               Y               Z
 --------------------------------------------------------
    1         -8.750828        5.456270       -0.000000  
    2         -1.801970       -2.076985        0.000000  
    3          8.754082       -5.456943        0.000000  
    4          1.798717        2.077658       -0.000000  
 --------------------------------------------------------
 --------------------------------------------------------
 Final gradient
  Atom          X               Y               Z
 --------------------------------------------------------
    1         -8.750828        5.456270       -0.000000  
    2         -1.801970       -2.076985        0.000000  
    3          8.754082       -5.456943        0.000000  
    4          1.798717        2.077658       -0.000000  
 --------------------------------------------------------
 Analytic gradient from two-electron contribution:   CPU 12.54 s  wall 2.79 s

 Total ccman2 time:   CPU 43.46 s  wall 11.04 s


 --------------------------------------------------------------

                    Orbital Energies (a.u.)
 --------------------------------------------------------------

 Alpha MOs
 -- Occupied --
-15.639 -15.638  -1.363  -0.944  -0.672  -0.653  -0.519  -0.414
 -- Virtual --
  0.052   0.060   0.098   0.152   0.174   0.199   0.218   0.241
  0.254   0.260   0.274   0.312   0.334   0.589   0.697   0.723
  0.904   0.958   0.967   0.988   1.039   1.093   1.251   1.399
  1.484   1.532   1.545   1.819   1.974   2.140   2.180   2.457
  2.481   2.560   2.778   2.852   2.951   3.053   3.059   3.210
  3.469   3.524   4.151   4.396   4.446   4.615   5.036   5.596
 36.724  37.069
 --------------------------------------------------------------

          Ground-State Mulliken Net Atomic Charges

     Atom                 Charge (a.u.)
  ----------------------------------------
      1 N                    -0.201189
      2 H                     0.201159
      3 N                    -0.200944
      4 H                     0.200975
  ----------------------------------------
  Sum of atomic charges =     0.000000

 -----------------------------------------------------------------
                    Cartesian Multipole Moments
 -----------------------------------------------------------------
    Charge (ESU x 10^10)
                 0.0000
    Dipole Moment (Debye)
         X       0.0008      Y       0.0002      Z      -0.0000
       Tot       0.0008
    Quadrupole Moments (Debye-Ang)
        XX     -11.2207     XY       3.7972     YY     -13.0990
        XZ       0.0000     YZ      -0.0000     ZZ     -12.3422
    Octopole Moments (Debye-Ang^2)
       XXX       0.0052    XXY       0.0012    XYY      -0.0012
       YYY       0.0025    XXZ      -0.0000    XYZ      -0.0000
       YYZ       0.0000    XZZ       0.0009    YZZ       0.0014
       ZZZ      -0.0000
    Hexadecapole Moments (Debye-Ang^3)
      XXXX     -42.6657   XXXY       6.5362   XXYY     -10.9836
      XYYY       4.9162   YYYY     -19.9615   XXXZ       0.0000
      XXYZ      -0.0000   XYYZ       0.0000   YYYZ      -0.0000
      XXZZ      -9.5511   XYZZ       1.0168   YYZZ      -5.3461
      XZZZ       0.0000   YZZZ      -0.0000   ZZZZ     -11.5859
 -----------------------------------------------------------------
 DrvMan completing analytic gradient of the correlated energy
 Correlated dipole moment
            1
    1   0.0003130
    2   0.0000798
    3  -0.0000000
 Energy read as -110.398767328
 Full Analytical Gradient: (in a.u., or Hartree/Bohr)
             1             2             3             4
    1    0.00032763   -0.00028729   -0.00003659   -0.00000374
    2    0.00060187   -0.00055371   -0.00004262   -0.00000554
    3    0.00000000   -0.00000000   -0.00000000    0.00000000
 Gradient time:  CPU 1.38 s  wall 1.41 s
 ----------------------------------------------------------------
             Standard Nuclear Orientation (Angstroms)
    I     Atom           X                Y                Z
 ----------------------------------------------------------------
    1      N       0.5946552983    -0.1880639663     0.0000000000
    2      H       1.1697536153     0.6692286543     0.0010000000
    3      N      -0.5946552983     0.1880639663    -0.0000000000
    4      H      -1.1697536153    -0.6692286543     0.0000000000
 ----------------------------------------------------------------
 Nuclear Repulsion Energy =    32.2112511705 hartrees
 There are        8 alpha and        8 beta electrons

                       Distance Matrix (Angstroms)
             N (  1)   H (  2)   N (  3)
   H (  2)  1.032322
   N (  3)  1.247370  1.828841
   H (  4)  1.828841  2.695322  1.032322

 Requested basis set is 6-311++G(d,p)
 There are 22 shells and 58 basis functions
 A cutoff of  1.0D-14 yielded    253 shell pairs
 There are      1785 function pairs (      1914 Cartesian)
 Smallest overlap matrix eigenvalue = 2.81E-04
 Guess MOs from SCF MO coefficient file

 -----------------------------------------------------------------------
  General SCF calculation program by
  Eric Jon Sundstrom, Paul Horn, Yuezhi Mao, Dmitri Zuev, Alec White,
  David Stuck, Shaama M.S., Shane Yost, Joonho Lee, David Small,
  Daniel Levine, Susi Lehtola, Hugh Burton, Evgeny Epifanovsky
 -----------------------------------------------------------------------
 Hartree-Fock
 using 6 threads for integral computing
 -------------------------------------------------------
 OpenMP Integral computing Module                
 Release: version 2.0, May 2017, Q-Chem Inc. Pleasanton 
 -------------------------------------------------------
 A restricted SCF calculation will be
 performed using DIIS
 SCF converges when DIIS error is below 1.0e-08
 ---------------------------------------
  Cycle       Energy         DIIS error
 ---------------------------------------
    1    -110.0295625715      2.59e-05  
    2    -110.0295628393      6.52e-06  
    3    -110.0295628695      3.88e-06  
    4    -110.0295628785      1.49e-06  
    5    -110.0295628828      7.19e-07  
    6    -110.0295628844      3.83e-07  
    7    -110.0295628849      1.76e-07  
    8    -110.0295628850      5.75e-08  
    9    -110.0295628850      1.52e-08  
   10    -110.0295628850      3.88e-09  Convergence criterion met
 ---------------------------------------
 SCF time:   CPU 1.35s  wall 0.00s 
 SCF   energy in the final basis set =     -110.0295628850
 Total energy in the final basis set =     -110.0295628850


 ------------------------------------------------------------------------------

   CCMAN2: suite of methods based on coupled cluster
           and equation of motion theories.

   Components:
   * libvmm-1.3-trunk
     by Evgeny Epifanovsky, Ilya Kaliman.
   * libtensor-2.5-trunk
     by Evgeny Epifanovsky, Michael Wormit, Dmitry Zuev, Sam Manzer, 
        Ilya Kaliman.
   * libcc-2.5-trunk
     by Evgeny Epifanovsky, Arik Landau, Tomasz Kus, Kirill Khistyaev, 
        Dmitry Zuev, Prashant Manohar, Xintian Feng, Anna Krylov, 
        Matthew Goldey, Alec White, Thomas Jagau, Kaushik Nanda, 
        Anastasia Gunina, Alexander Kunitsa, Joonho Lee.

   CCMAN original authors:
   Anna I. Krylov, C. David Sherrill, Steven R. Gwaltney,
   Edward F. C. Byrd (2000)
   Sergey V. Levchenko, Lyudmila V. Slipchenko, Tao Wang,
   Ana-Maria C. Cristian (2003)
   Piotr A. Pieniazek, C. Melania Oana, Evgeny Epifanovsky (2007)
   Prashant Manohar (2009)

 ------------------------------------------------------------------------------


 Allocating and initializing 63808MB of RAM...
 Calculation will run on 6 cores.


 Alpha MOs, Restricted
 -- Occupied --                  
-15.639 -15.638  -1.363  -0.944  -0.672  -0.653  -0.519  -0.414
  1 A     2 A     3 A     4 A     5 A     6 A     7 A     8 A                  
 -- Virtual --                   
  0.052   0.060   0.098   0.152   0.174   0.199   0.218   0.241
  9 A    10 A    11 A    12 A    13 A    14 A    15 A    16 A                  
  0.254   0.260   0.274   0.312   0.334   0.589   0.697   0.723
 17 A    18 A    19 A    20 A    21 A    22 A    23 A    24 A                  
  0.904   0.958   0.967   0.988   1.039   1.093   1.251   1.399
 25 A    26 A    27 A    28 A    29 A    30 A    31 A    32 A                  
  1.484   1.532   1.545   1.819   1.974   2.140   2.180   2.456
 33 A    34 A    35 A    36 A    37 A    38 A    39 A    40 A                  
  2.481   2.560   2.777   2.852   2.951   3.053   3.059   3.210
 41 A    42 A    43 A    44 A    45 A    46 A    47 A    48 A                  
  3.469   3.524   4.151   4.396   4.446   4.615   5.036   5.595
 49 A    50 A    51 A    52 A    53 A    54 A    55 A    56 A                  
 36.723  37.069
 57 A    58 A                                                                  

 Beta MOs, Restricted
 -- Occupied --                  
-15.639 -15.638  -1.363  -0.944  -0.672  -0.653  -0.519  -0.414
  1 A     2 A     3 A     4 A     5 A     6 A     7 A     8 A                  
 -- Virtual --                   
  0.052   0.060   0.098   0.152   0.174   0.199   0.218   0.241
  9 A    10 A    11 A    12 A    13 A    14 A    15 A    16 A                  
  0.254   0.260   0.274   0.312   0.334   0.589   0.697   0.723
 17 A    18 A    19 A    20 A    21 A    22 A    23 A    24 A                  
  0.904   0.958   0.967   0.988   1.039   1.093   1.251   1.399
 25 A    26 A    27 A    28 A    29 A    30 A    31 A    32 A                  
  1.484   1.532   1.545   1.819   1.974   2.140   2.180   2.456
 33 A    34 A    35 A    36 A    37 A    38 A    39 A    40 A                  
  2.481   2.560   2.777   2.852   2.951   3.053   3.059   3.210
 41 A    42 A    43 A    44 A    45 A    46 A    47 A    48 A                  
  3.469   3.524   4.151   4.396   4.446   4.615   5.036   5.595
 49 A    50 A    51 A    52 A    53 A    54 A    55 A    56 A                  
 36.723  37.069
 57 A    58 A                                                                  

 Occupation and symmetry of molecular orbitals

 Point group: C1 (1 irreducible representation).

                           A     All 
 -------------------------------------
 All molecular orbitals:
  - Alpha                  58    58  
  - Beta                   58    58  
 -------------------------------------
 Alpha orbitals:
  - Frozen occupied        2     2   
  - Active occupied        6     6   
  - Active virtual         50    50  
  - Frozen virtual         0     0   
 -------------------------------------
 Beta orbitals:
  - Frozen occupied        2     2   
  - Active occupied        6     6   
  - Active virtual         50    50  
  - Frozen virtual         0     0   
 -------------------------------------

 Import integrals:   CPU 0.00 s  wall 0.00 s

 Import integrals:   CPU 2.83 s  wall 1.51 s

 MP2 amplitudes:   CPU 0.01 s  wall 0.02 s

Running a double precision version
           CCSD T amplitudes will be solved using DIIS.

           Start     Size      MaxIter   EConv     TConv     
           3         7         100       1.00e-07  1.00e-05  
 ------------------------------------------------------------------------------
           Energy (a.u.)   Ediff      Tdiff       Comment
 ------------------------------------------------------------------------------
          -110.38418861                           
     1    -110.38396818   2.20e-04   5.59e-01     
     2    -110.39601636   1.20e-02   7.12e-02     
     3    -110.39680295   7.87e-04   2.86e-02     
     4    -110.39837608   1.57e-03   1.11e-02     Switched to DIIS steps.
     5    -110.39876571   3.90e-04   7.29e-03     
     6    -110.39876830   2.60e-06   1.36e-03     
     7    -110.39876793   3.72e-07   2.44e-04     
     8    -110.39876817   2.38e-07   1.17e-04     
     9    -110.39876782   3.52e-07   4.30e-05     
    10    -110.39876783   9.03e-09   1.86e-05     
    11    -110.39876780   3.07e-08   8.14e-06     
 ------------------------------------------------------------------------------
          -110.39876780                           CCSD T converged.

End of double precision
 SCF energy                 = -110.02956289
 MP2 energy                 = -110.38418861
 CCSD correlation energy     =   -0.36920491
 CCSD total energy           = -110.39876780

 CCSD  T1^2 = 0.0043  T2^2 = 0.1353  Leading amplitudes:

 Amplitude    Orbitals with energies
  0.0262       7 (A) A                   ->    26 (A) A                   
              -0.5193                          0.9581                     
  0.0262       7 (A) B                   ->    26 (A) B                   
              -0.5193                          0.9581                     
 -0.0178       7 (A) A                   ->    13 (A) A                   
              -0.5193                          0.1740                     
 -0.0178       7 (A) B                   ->    13 (A) B                   
              -0.5193                          0.1740                     

 Amplitude    Orbitals with energies
 -0.1148       7 (A) A       7 (A) B     ->    11 (A) A      11 (A) B     
              -0.5193       -0.5193            0.0979        0.0979       
  0.1148       7 (A) A       7 (A) B     ->    11 (A) B      11 (A) A     
              -0.5193       -0.5193            0.0979        0.0979       
  0.1148       7 (A) B       7 (A) A     ->    11 (A) A      11 (A) B     
              -0.5193       -0.5193            0.0979        0.0979       
 -0.1148       7 (A) B       7 (A) A     ->    11 (A) B      11 (A) A     
              -0.5193       -0.5193            0.0979        0.0979       

 Computing CCSD intemediates for later calculations in double precision
 Finished.

Running a double precision version
           CCSD Lambda amplitudes will be solved using DIIS.
           Start     Size      MaxIter   EConv     LConv     
           3         7         100       1.00e-07  1.00e-05  
 ------------------------------------------------------------------------------
            Enorm      Ldiff       Comment
 ------------------------------------------------------------------------------
     1     3.09e-02   2.47e-02     
     2     5.54e-03   2.42e-03     
     3     2.32e-03   1.29e-03     
     4     7.25e-04   6.86e-04     Switched to DIIS steps.
     5     2.71e-04   2.21e-04     
     6     6.88e-05   7.48e-05     
     7     2.98e-05   8.52e-06     
     8     1.22e-05   4.17e-07     
     9     3.64e-06   2.23e-07     
    10     1.09e-06   6.09e-08     
    11     3.64e-07   4.58e-08     
    12     1.05e-07   2.66e-08     
    13     3.54e-08   5.85e-09     
 ------------------------------------------------------------------------------
                                   CCSD Lambda converged.

 Computing density matrices in double precision...
           Orbital response amplitudes will be solved using DIIS.
           Start     Size      MaxIter   EConv     LConv     
           3         7         100       1.00e-06  1.00e-06  
 ------------------------------------------------------------------------------
            Enorm      Ldiff       Comment
 ------------------------------------------------------------------------------
     1     4.68e-02   6.56e-03     
     2     3.45e-02   6.36e-03     
     3     2.96e-02   1.55e-03     
     4     7.38e-04   8.47e-03     Switched to DIIS steps.
     5     1.09e-04   1.42e-05     
     6     1.64e-05   3.60e-06     
     7     8.68e-07   2.36e-06     
     8     2.60e-07   2.50e-08     
 ------------------------------------------------------------------------------
                                   Orbital response converged.

 Computing density matrices... Done.
 CCSD calculation:   CPU 25.55 s  wall 6.10 s

 Transferring MO TPDM to AO TPDM
 Transferring g2_o1o1o1o1
 Transferring g2_o1o1o1v1
 Transferring g2_o1o1v1v1
 Transferring g2_o1v1o1v1
 Transferring g2_o1v1v1v1
 Transferring g2_v1v1v1v1
 Adding separable TPDM
 Computing TPDM gradient
 --------------------------------------------------------
 2e gradient
  Atom          X               Y               Z
 --------------------------------------------------------
    1         -8.752718        5.456869        0.003568  
    2         -1.798787       -2.077555       -0.003548  
    3          8.752716       -5.456871        0.000981  
    4          1.798789        2.077557       -0.001001  
 --------------------------------------------------------
 --------------------------------------------------------
 Final gradient
  Atom          X               Y               Z
 --------------------------------------------------------
    1         -8.752718        5.456869        0.003568  
    2         -1.798787       -2.077555       -0.003548  
    3          8.752716       -5.456871        0.000981  
    4          1.798789        2.077557       -0.001001  
 --------------------------------------------------------
 Analytic gradient from two-electron contribution:   CPU 12.98 s  wall 2.88 s

 Total ccman2 time:   CPU 44.46 s  wall 11.72 s


 --------------------------------------------------------------

                    Orbital Energies (a.u.)
 --------------------------------------------------------------

 Alpha MOs
 -- Occupied --
-15.639 -15.638  -1.363  -0.944  -0.672  -0.653  -0.519  -0.414
 -- Virtual --
  0.052   0.060   0.098   0.152   0.174   0.199   0.218   0.241
  0.254   0.260   0.274   0.312   0.334   0.589   0.697   0.723
  0.904   0.958   0.967   0.988   1.039   1.093   1.251   1.399
  1.484   1.532   1.545   1.819   1.974   2.140   2.180   2.456
  2.481   2.560   2.777   2.852   2.951   3.053   3.059   3.210
  3.469   3.524   4.151   4.396   4.446   4.615   5.036   5.595
 36.723  37.069
 --------------------------------------------------------------

          Ground-State Mulliken Net Atomic Charges

     Atom                 Charge (a.u.)
  ----------------------------------------
      1 N                    -0.200951
      2 H                     0.200951
      3 N                    -0.200951
      4 H                     0.200951
  ----------------------------------------
  Sum of atomic charges =     0.000000

 -----------------------------------------------------------------
                    Cartesian Multipole Moments
 -----------------------------------------------------------------
    Charge (ESU x 10^10)
                 0.0000
    Dipole Moment (Debye)
         X      -0.0000      Y      -0.0000      Z       0.0010
       Tot       0.0010
    Quadrupole Moments (Debye-Ang)
        XX     -11.2233     XY       3.7969     YY     -13.0973
        XZ       0.0020     YZ       0.0002     ZZ     -12.3429
    Octopole Moments (Debye-Ang^2)
       XXX      -0.0000    XXY      -0.0000    XYY      -0.0000
       YYY      -0.0000    XXZ       0.0014    XYZ       0.0014
       YYZ       0.0000    XZZ       0.0000    YZZ       0.0000
       ZZZ      -0.0019
    Hexadecapole Moments (Debye-Ang^3)
      XXXX     -42.6778   XXXY       6.5313   XXYY     -10.9839
      XYYY       4.9124   YYYY     -19.9643   XXXZ       0.0010
      XXYZ      -0.0000   XYYZ       0.0005   YYYZ      -0.0011
      XXZZ      -9.5528   XYZZ       1.0150   YYZZ      -5.3470
      XZZZ      -0.0011   YZZZ      -0.0017   ZZZZ     -11.5863
 -----------------------------------------------------------------
 DrvMan completing analytic gradient of the correlated energy
 Correlated dipole moment
            1
    1  -0.0000004
    2  -0.0000002
    3   0.0003760
 Energy read as -110.398767797
 Full Analytical Gradient: (in a.u., or Hartree/Bohr)
             1             2             3             4
    1    0.00001249    0.00000050   -0.00001267   -0.00000032
    2    0.00000423   -0.00000387   -0.00000450    0.00000414
    3   -0.00006047    0.00006046   -0.00006047    0.00006047
 Gradient time:  CPU 1.39 s  wall 1.40 s
Dipole drv :
gprntSymmMtrx error report: 
 Final Hessian.
            1           2           3           4           5           6
    1   0.7934333  -0.0079565   0.0000000  -0.1160981  -0.1660152   0.0000000
    2  -0.0079565   0.4695613   0.0000000  -0.1077901  -0.3154604   0.0000000
    3   0.0000000   0.0000000   0.0319983   0.0000006   0.0000000  -0.0319983
    4  -0.1160981  -0.1077901   0.0000006   0.1784071   0.1516072   0.0000000
    5  -0.1660152  -0.3154604   0.0000000   0.1516072   0.2901634   0.0000000
    6   0.0000000   0.0000000  -0.0319983   0.0000000   0.0000000   0.0319963
    7  -0.6252326   0.1613737   0.0000000  -0.0521048   0.0125990   0.0000000
    8   0.1613737  -0.1742730   0.0000000  -0.0456283   0.0201728   0.0000000
    9   0.0000000   0.0000000   0.0319992   0.0000000   0.0000000  -0.0319989
   10  -0.0521048  -0.0456283   0.0000007  -0.0102020   0.0018103   0.0000003
   11   0.0125990   0.0201728   0.0000000   0.0018103   0.0051235   0.0000000
   12   0.0000000   0.0000000  -0.0319989   0.0000000   0.0000000   0.0320006
            7           8           9          10          11          12
    1  -0.6252326   0.1613737   0.0000000  -0.0521048   0.0125990   0.0000000
    2   0.1613737  -0.1742730   0.0000000  -0.0456283   0.0201728   0.0000000
    3   0.0000000   0.0000000   0.0319992   0.0000007   0.0000000  -0.0319989
    4  -0.0521048  -0.0456283   0.0000000  -0.0102020   0.0018103   0.0000000
    5   0.0125990   0.0201728   0.0000000   0.0018103   0.0051235   0.0000000
    6   0.0000000   0.0000000  -0.0319989   0.0000003   0.0000000   0.0320006
    7   0.7934333  -0.0079565   0.0000000  -0.1160981  -0.1660152   0.0000000
    8  -0.0079565   0.4695613   0.0000000  -0.1077901  -0.3154604   0.0000000
    9   0.0000000   0.0000000   0.0319983  -0.0000006   0.0000000  -0.0319983
   10  -0.1160981  -0.1077901  -0.0000006   0.1784071   0.1516072   0.0000000
   11  -0.1660152  -0.3154604   0.0000000   0.1516072   0.2901634   0.0000000
   12   0.0000000   0.0000000  -0.0319983   0.0000000   0.0000000   0.0319963
 ----------------------------------------------------------------
             Standard Nuclear Orientation (Angstroms)
    I     Atom           X                Y                Z
 ----------------------------------------------------------------
    1      N       0.5946552983    -0.1880639663     0.0000000000
    2      H       1.1697536153     0.6692286543    -0.0000000000
    3      N      -0.5946552983     0.1880639663    -0.0000000000
    4      H      -1.1697536153    -0.6692286543     0.0000000000
 ----------------------------------------------------------------
 Nuclear Repulsion Energy =    32.2112531703 hartrees
 There are        8 alpha and        8 beta electrons
 old dipole drv.
            1           2           3           4           5           6
    1  -0.1089701   0.1659561   0.0000000   0.1089416  -0.1659213   0.0000000
    2   0.0681369   0.0424225   0.0000000  -0.0681198  -0.0424334   0.0000000
    3  -0.0000000  -0.0000000  -0.1989525  -0.0000000   0.0000000   0.1989493
            7           8           9          10          11          12
    1  -0.1089701   0.1659561   0.0000000   0.1089416  -0.1659213   0.0000000
    2   0.0681369   0.0424225   0.0000000  -0.0681198  -0.0424334   0.0000000
    3   0.0000000   0.0000000  -0.1989525   0.0000000  -0.0000000   0.1989493
 New transposed dipole drv.
            1           2           3
    1  -0.1089701   0.0681369  -0.0000000
    2   0.1659561   0.0424225  -0.0000000
    3   0.0000000   0.0000000  -0.1989525
    4   0.1089416  -0.0681198  -0.0000000
    5  -0.1659213  -0.0424334   0.0000000
    6   0.0000000   0.0000000   0.1989493
    7  -0.1089701   0.0681369   0.0000000
    8   0.1659561   0.0424225   0.0000000
    9   0.0000000   0.0000000  -0.1989525
   10   0.1089416  -0.0681198   0.0000000
   11  -0.1659213  -0.0424334  -0.0000000
   12   0.0000000   0.0000000   0.1989493
FINAL TENSOR RESULT:
Order 2, Length 12
    Atom      X          Y          Z
     1 Order 1, Length 12
    Atom      X          Y          Z
     1    7.934333219588169e-01  -7.956502204625574e-03   0.000000000000000e+00
     2   -1.160980738233775e-01  -1.660152094085089e-01   0.000000000000000e+00
     3   -6.252325756489634e-01   1.613737065526518e-01   0.000000000000000e+00
     4   -5.210483621373234e-02   1.259898153657357e-02   0.000000000000000e+00

Order 1, Length 12
    Atom      X          Y          Z
     1   -7.956502204625574e-03   4.695612754090372e-01   0.000000000000000e+00
     2   -1.077901200337686e-01  -3.154604019221322e-01   0.000000000000000e+00
     3    1.613737065526518e-01  -1.742730060068072e-01   0.000000000000000e+00
     4   -4.562834782532809e-02   2.017279816727771e-02   0.000000000000000e+00

Order 1, Length 12
    Atom      X          Y          Z
     1    0.000000000000000e+00   0.000000000000000e+00   3.199825423503495e-02
     2    6.312711861962547e-07   0.000000000000000e+00  -3.199826945303968e-02
     3    0.000000000000000e+00   0.000000000000000e+00   3.199915941582575e-02
     4    6.675923205749384e-07   0.000000000000000e+00  -3.199889051074147e-02


     2 Order 1, Length 12
    Atom      X          Y          Z
     1   -1.160980738233775e-01  -1.077901200337686e-01   6.312711861962547e-07
     2    1.784071148127632e-01   1.516071690731803e-01   0.000000000000000e+00
     3   -5.210483621373234e-02  -4.562834782532809e-02   0.000000000000000e+00
     4   -1.020204102642427e-02   1.810322341168858e-03   0.000000000000000e+00

Order 1, Length 12
    Atom      X          Y          Z
     1   -1.660152094085089e-01  -3.154604019221322e-01   0.000000000000000e+00
     2    1.516071690731803e-01   2.901634184416987e-01   0.000000000000000e+00
     3    1.259898153657357e-02   2.017279816727771e-02   0.000000000000000e+00
     4    1.810322341168858e-03   5.123519691395495e-03   0.000000000000000e+00

Order 1, Length 12
    Atom      X          Y          Z
     1    0.000000000000000e+00   0.000000000000000e+00  -3.199826945303968e-02
     2    0.000000000000000e+00   0.000000000000000e+00   3.199633889664198e-02
     3    0.000000000000000e+00   0.000000000000000e+00  -3.199889051074147e-02
     4    3.117126660727017e-07   0.000000000000000e+00   3.200056738022303e-02


     3 Order 1, Length 12
    Atom      X          Y          Z
     1   -6.252325756489634e-01   1.613737065526518e-01   0.000000000000000e+00
     2   -5.210483621373234e-02   1.259898153657357e-02   0.000000000000000e+00
     3    7.934333219588169e-01  -7.956502204625574e-03   0.000000000000000e+00
     4   -1.160980738233775e-01  -1.660152094085089e-01   0.000000000000000e+00

Order 1, Length 12
    Atom      X          Y          Z
     1    1.613737065526518e-01  -1.742730060068072e-01   0.000000000000000e+00
     2   -4.562834782532809e-02   2.017279816727771e-02   0.000000000000000e+00
     3   -7.956502204625574e-03   4.695612754090372e-01   0.000000000000000e+00
     4   -1.077901200337686e-01  -3.154604019221322e-01   0.000000000000000e+00

Order 1, Length 12
    Atom      X          Y          Z
     1    0.000000000000000e+00   0.000000000000000e+00   3.199915941582575e-02
     2    0.000000000000000e+00   0.000000000000000e+00  -3.199889051074147e-02
     3    0.000000000000000e+00   0.000000000000000e+00   3.199825423503495e-02
     4   -6.312711861962547e-07   0.000000000000000e+00  -3.199826945303968e-02


     4 Order 1, Length 12
    Atom      X          Y          Z
     1   -5.210483621373234e-02  -4.562834782532809e-02   6.675923205749384e-07
     2   -1.020204102642427e-02   1.810322341168858e-03   3.117126660727017e-07
     3   -1.160980738233775e-01  -1.077901200337686e-01  -6.312711861962547e-07
     4    1.784071148127632e-01   1.516071690731803e-01   0.000000000000000e+00

Order 1, Length 12
    Atom      X          Y          Z
     1    1.259898153657357e-02   2.017279816727771e-02   0.000000000000000e+00
     2    1.810322341168858e-03   5.123519691395495e-03   0.000000000000000e+00
     3   -1.660152094085089e-01  -3.154604019221322e-01   0.000000000000000e+00
     4    1.516071690731803e-01   2.901634184416987e-01   0.000000000000000e+00

Order 1, Length 12
    Atom      X          Y          Z
     1    0.000000000000000e+00   0.000000000000000e+00  -3.199889051074147e-02
     2    0.000000000000000e+00   0.000000000000000e+00   3.200056738022303e-02
     3    0.000000000000000e+00   0.000000000000000e+00  -3.199826945303968e-02
     4    0.000000000000000e+00   0.000000000000000e+00   3.199633889664198e-02


 # Finishing finite difference calculation for IDERIV #
 ######################################################
 ######################################################
 Requested basis set is 6-311++G(d,p)
 There are 22 shells and 58 basis functions
 **********************************************************************
 **                                                                  **
 **                       VIBRATIONAL ANALYSIS                       **
 **                       --------------------                       **
 **                                                                  **
 **        VIBRATIONAL FREQUENCIES (CM**-1) AND NORMAL MODES         **
 **     FORCE CONSTANTS (mDYN/ANGSTROM) AND REDUCED MASSES (AMU)     **
 **                  INFRARED INTENSITIES (KM/MOL)                   **
 **                                                                  **
 **********************************************************************


 Mode:                 1                      2                      3
 Frequency:      1341.17                1358.80                1616.23
 Force Cnst:      1.1391                 1.1692                 2.2055
 Red. Mass:       1.0748                 1.0748                 1.4330
 IR Active:          YES                    YES                    YES
 IR Intens:       82.085                 71.542                  0.000
 Raman Active:       YES                    YES                    YES
               X      Y      Z        X      Y      Z        X      Y      Z
 N          0.000 -0.000 -0.051   -0.042  0.028 -0.000    0.056 -0.115 -0.000
 H         -0.000  0.000  0.705    0.586 -0.392  0.000   -0.608  0.338  0.000
 N          0.000 -0.000 -0.051   -0.042  0.028 -0.000   -0.056  0.115 -0.000
 H         -0.000  0.000  0.705    0.586 -0.392  0.000    0.608 -0.338  0.000
 TransDip  -0.000  0.000  0.290    0.267 -0.048  0.000    0.000 -0.000  0.000

 Mode:                 4                      5                      6
 Frequency:      1642.87                3316.58                3343.77
 Force Cnst:      8.1829                 6.9528                 7.0803
 Red. Mass:       5.1457                 1.0728                 1.0748
 IR Active:          YES                    YES                    YES
 IR Intens:        0.000                  0.000                 23.524
 Raman Active:       YES                    YES                    YES
               X      Y      Z        X      Y      Z        X      Y      Z
 N          0.395 -0.055  0.000   -0.028 -0.042  0.000   -0.028 -0.042 -0.000
 H          0.558 -0.173 -0.000    0.397  0.583 -0.000    0.392  0.586  0.000
 N         -0.395  0.055  0.000    0.028  0.042  0.000   -0.028 -0.042 -0.000
 H         -0.558  0.173 -0.000   -0.397 -0.583 -0.000    0.392  0.586  0.000
 TransDip  -0.000  0.000 -0.000   -0.000 -0.000 -0.000   -0.113 -0.107  0.000

 STANDARD THERMODYNAMIC QUANTITIES AT   298.15 K  AND     1.00 ATM

   This Molecule has  0 Imaginary Frequencies
   Zero point vibrational energy:       18.040 kcal/mol

   Atom    1 Element N  Has Mass   14.00307
   Atom    2 Element H  Has Mass    1.00783
   Atom    3 Element N  Has Mass   14.00307
   Atom    4 Element H  Has Mass    1.00783
   Molecular Mass:    30.021800 amu
   Principal axes and moments of inertia in amu*Bohr^2:
                             1           2           3
    Eigenvalues --        5.97606    45.99984    51.97590
          X               0.99015     0.14004    -0.00000
          Y              -0.14004     0.99015     0.00000
          Z               0.00000    -0.00000     1.00000
   Rotational Symmetry Number is   2
   The Molecule is an Asymmetric Top
   Translational Enthalpy:        0.889 kcal/mol
   Rotational Enthalpy:           0.889 kcal/mol
   Vibrational Enthalpy:         18.055 kcal/mol
   gas constant (RT):             0.592 kcal/mol
   Translational Entropy:        36.131  cal/mol.K
   Rotational Entropy:           15.931  cal/mol.K
   Vibrational Entropy:           0.058  cal/mol.K

   Total Enthalpy:               20.425 kcal/mol
   Total Entropy:                52.120  cal/mol.K
Archival summary:
1\1\november\FREQ\ProcedureUnspecified\BasisUnspecified\22\taweetha\MonMay612:48:272019MonMay612:48:272019\0\\#,FREQ,ProcedureUnspecified,BasisUnspecified,\\0,1\N\H,1,1.03232\N,1,1.24737,2,106.305\H,3,1.03232,1,106.305,2,-180,0\\HF=-110.029563\\@

 Total job time:  323.49s(wall), 667.41s(cpu) 
 Mon May  6 12:48:27 2019

        *************************************************************
        *                                                           *
        *  Thank you very much for using Q-Chem.  Have a nice day.  *
        *                                                           *
        *************************************************************
