# Supplementary material for: Geometric and energetic data from ab initio calculations of haloethene, haloimine, halomethylenephosphine, haloiminophosphine, halodiazene, halodiphosphene and halocyclopropane
Source: Data Brief. 2019 Nov 2;27:104738. doi: 10.1016/j.dib.2019.104738 (PMC6861602; doi:10.1016/j.dib.2019.104738)
Supplement: Multimedia component 6 [file mmc6.zip › NN/CCSD/freq/HENNEI.out]

Q-Chem Developer Version!
                  Welcome to Q-Chem
     A Quantum Leap Into The Future Of Chemistry


 Q-Chem 5.1, Q-Chem, Inc., Pleasanton, CA (2018)

 Yihan Shao,  Zhengting Gan,  E. Epifanovsky,  A. T. B. Gilbert,  M. Wormit,  
 J. Kussmann,  A. W. Lange,  A. Behn,  Jia Deng,  Xintian Feng,  D. Ghosh,  
 M. Goldey,  P. R. Horn,  L. D. Jacobson,  I. Kaliman,  T. Kus,  A. Landau,  
 Jie Liu,  E. I. Proynov,  R. M. Richard,  R. P. Steele,  E. J. Sundstrom,  
 H. L. Woodcock III,  P. M. Zimmerman,  D. Zuev,  B. Albrecht,  E. Alguire,  
 S. A. Baeppler,  D. Barton,  Z. Benda,  Y. A. Bernard,  E. J. Berquist,  
 K. B. Bravaya,  H. Burton,  D. Casanova,  Chun-Min Chang,  Yunqing Chen,  
 A. Chien,  K. D. Closser,  M. P. Coons,  S. Coriani,  S. Dasgupta,  
 A. L. Dempwolff,  M. Diedenhofen,  Hainam Do,  R. G. Edgar,  Po-Tung Fang,  
 S. Faraji,  S. Fatehi,  Qingguo Feng,  K. D. Fenk,  J. Fosso-Tande,  
 Qinghui Ge,  A. Ghysels,  G. Gidofalvi,  J. Gomes,  J. Gonthier,  A. Gunina,  
 D. Hait,  M. W. D. Hanson-Heine,  P. H. P. Harbach,  A. W. Hauser,  
 J. E. Herr,  E. G. Hohenstein,  Z. C. Holden,  Kerwin Hui,  B. C. Huynh,  
 T.-C. Jagau,  Hyunjun Ji,  B. Kaduk,  K. Khistyaev,  Jaehoon Kim,  
 P. Klunzinger,  K. Koh,  D. Kosenkov,  L. Koulias,  T. Kowalczyk,  
 C. M. Krauter,  A. Kunitsa,  Ka Un Lao,  A. Laurent,  K. V. Lawler,  
 Joonho Lee,  D. Lefrancois,  S. Lehtola,  D. S. Levine,  Yi-Pei Li,  
 You-Sheng Lin,  Fenglai Liu,  E. Livshits,  A. Luenser,  P. Manohar,  
 E. Mansoor,  S. F. Manzer,  Shan-Ping Mao,  Yuezhi Mao,  N. Mardirossian,  
 A. V. Marenich,  T. Markovich,  L. A. Martinez-Martinez,  S. A. Maurer,  
 N. J. Mayhall,  S. C. McKenzie,  J.-M. Mewes,  A. F. Morrison,  
 J. W. Mullinax,  K. Nanda,  T. S. Nguyen-Beck,  R. Olivares-Amaya,  
 J. A. Parkhill,  T. M. Perrine,  F. Plasser,  P. Pokhilko,  S. Prager,  
 A. Prociuk,  E. Ramos,  D. R. Rehn,  F. Rob,  M. Schneider,  N. Sergueev,  
 S. M. Sharada,  S. Sharma,  D. W. Small,  T. Stauch,  T. Stein,  
 Yu-Chuan Su,  A. J. W. Thom,  A. Tkatchenko,  T. Tsuchimochi,  N. M. Tubman,  
 L. Vogt,  M. L. Vidal,  O. Vydrov,  M. A. Watson,  J. Wenzel,  
 M. de Wergifosse,  T. A. Wesolowski,  A. White,  J. Witte,  A. Yamada,  
 Jun Yang,  K. Yao,  S. Yeganeh,  S. R. Yost,  Zhi-Qiang You,  A. Zech,  
 Igor Ying Zhang,  Xing Zhang,  Yan Zhao,  Ying Zhu,  B. R. Brooks,  
 G. K. L. Chan,  C. J. Cramer,  M. S. Gordon,  W. J. Hehre,  A. Klamt,  
 M. W. Schmidt,  C. D. Sherrill,  D. G. Truhlar,  A. Aspuru-Guzik,  R. Baer,  
 A. T. Bell,  N. A. Besley,  Jeng-Da Chai,  A. E. DePrince, III,  
 R. A. DiStasio Jr.,  A. Dreuw,  B. D. Dunietz,  T. R. Furlani,  
 Chao-Ping Hsu,  Yousung Jung,  Jing Kong,  D. S. Lambrecht,  WanZhen Liang,  
 C. Ochsenfeld,  V. A. Rassolov,  L. V. Slipchenko,  J. E. Subotnik,  
 T. Van Voorhis,  J. M. Herbert,  A. I. Krylov,  P. M. W. Gill,  M. Head-Gordon

 Contributors to earlier versions of Q-Chem not listed above: 
 R. D. Adamson,  B. Austin,  J. Baker,  G. J. O. Beran,  K. Brandhorst,  
 S. T. Brown,  E. F. C. Byrd,  A. K. Chakraborty,  C.-L. Cheng,  
 Siu Hung Chien,  D. M. Chipman,  D. L. Crittenden,  H. Dachsel,  
 R. J. Doerksen,  A. D. Dutoi,  L. Fusti-Molnar,  W. A. Goddard III,  
 A. Golubeva-Zadorozhnaya,  S. R. Gwaltney,  G. Hawkins,  A. Heyden,  
 S. Hirata,  G. Kedziora,  F. J. Keil,  C. Kelley,  Jihan Kim,  R. A. King,  
 R. Z. Khaliullin,  P. P. Korambath,  W. Kurlancheek,  A. M. Lee,  M. S. Lee,  
 S. V. Levchenko,  Ching Yeh Lin,  D. Liotard,  R. C. Lochan,  I. Lotan,  
 P. E. Maslen,  N. Nair,  D. P. O'Neill,  D. Neuhauser,  E. Neuscamman,  
 C. M. Oana,  R. Olson,  B. Peters,  R. Peverati,  P. A. Pieniazek,  
 Y. M. Rhee,  J. Ritchie,  M. A. Rohrdanz,  E. Rosta,  N. J. Russ,  
 H. F. Schaefer III,  N. E. Schultz,  N. Shenvi,  A. C. Simmonett,  A. Sodt,  
 D. Stuck,  K. S. Thanthiriwatte,  V. Vanovschi,  Tao Wang,  A. Warshel,  
 C. F. Williams,  Q. Wu,  X. Xu,  W. Zhang

 Please cite Q-Chem as follows:
 Y. Shao et al., Mol. Phys. 113, 184-215 (2015)
 DOI: 10.1080/00268976.2014.952696

 Q-Chem 5.1.2 for Intel X86 EM64T Linux

 Parts of Q-Chem use Armadillo 8.300.2 (Tropical Shenanigans).
 http://arma.sourceforge.net/

 Q-Chem begins on Mon May  6 14:02:39 2019  

Host: 
0

     Scratch files written to /scratch/taweetham/qchem1473//
Input Ideriv = 1
Curr. Ideriv = -1
Max.  Ideriv = 1


!!********************************************.
!!******************Warning*******************.
!!Desired Analytical derivatives not available.
!!Finite difference job might take a long time.
!!********************************************.
!!********************************************.


 2-order derivative to be evaluated numerically with 1-order analytical derivatives

Checking the input file for inconsistencies... 	...done.

--------------------------------------------------------------
User input:
--------------------------------------------------------------
H=I_t.out
$molecule
0 1
I 
N  1 2.236292
N  2 1.216262 1 112.421904
H  3 1.037461 2 105.814579 1 -180.000000 0
$end

$rem
   JOB_TYPE 	FREQUENCY
   BASIS 		6-311++G**
   METHOD	ccsd
   MEM_TOTAL	64000
   N_FROZEN_CORE      FC
$end


--------------------------------------------------------------
 ----------------------------------------------------------------
             Standard Nuclear Orientation (Angstroms)
    I     Atom           X                Y                Z
 ----------------------------------------------------------------
    1      I       0.5776530380    -0.0189116677    -0.0000000000
    2      N      -1.5831814840     0.5571057607     0.0000000000
    3      N      -2.3210365324    -0.4097774692     0.0000000000
    4      H      -3.2860848994    -0.0289796540    -0.0000000000
 ----------------------------------------------------------------
 Molecular Point Group                 Cs    NOp =  2
 Largest Abelian Subgroup              Cs    NOp =  2
 Nuclear Repulsion Energy =   189.1169635689 hartrees
 There are       34 alpha and       34 beta electrons
 Requested basis set is 6-311++G(d,p)
 There are 41 shells and 113 basis functions
 Total memory of 64000MB is distributed as follows: 
   QALLOC including MEM_STATIC uses 192MB
   MEM_STATIC is set to 192MB
   CCMAN JOB total memory use is  63808MB
 Warning: actual memory use might exceed 64000MB

 Total QAlloc Memory Limit    192 MB
 Mega-Array Size       188 MB
 MEM_STATIC part       192 MB

                       Distance Matrix (Angstroms)
             I (  1)   N (  2)   N (  3)
   N (  2)  2.236292
   N (  3)  2.924923  1.216262
   H (  4)  3.863751  1.800938  1.037461

 A cutoff of  1.0D-14 yielded    789 shell pairs
 There are      6244 function pairs (      7072 Cartesian)

 -------------------------------------------------------
 OpenMP Integral Computing Module                       
 Release: version 1.0, May 2013, Q-Chem Inc. Pittsburgh 
 -------------------------------------------------------
 Integral Job Info:
 Integral job number is                      11
 Integral operator is                         1
 short-range coefficients                     0
 long-range coefficients              100000000
 Omega coefficients                           0
 if combine SR and LR in K                    0
 Integral screening is                        0
 Integral computing path is                   2
 max size of driver memory is            800000
 size of driver memory is                593474
 size of scratch memory is             11861008
 max col of scratch BK array               1296
 max len of scratch array in speh3          155
 max len of scratch index in speh4           18
 max int batch size is                      520
 min int batch size is                       52
 fixed nKL is                                52
 max L of basis functions is                  2
 order of int derivative is                   0
 number of shells is                         41
 number of basis is                         120
 number of cartesian basis is               120
 number of contracted shell pairs           789
 number of primitive shell pairs           1729
 maxK2 (contraction) of shell pair           36
 max number of K2 of shell pair               1
 max number of CS2 of shell pair             97
 max number of PS2 of shell pair             97
 mem total for path MDJ                  517564
 -------------------------------------------------------
 Smallest overlap matrix eigenvalue = 2.47E-04
 Guess from superposition of atomic densities
 Warning:  Energy on first SCF cycle will be non-variational
 SAD guess density has 68.000000 electrons

 -----------------------------------------------------------------------
  General SCF calculation program by
  Eric Jon Sundstrom, Paul Horn, Yuezhi Mao, Dmitri Zuev, Alec White,
  David Stuck, Shaama M.S., Shane Yost, Joonho Lee, David Small,
  Daniel Levine, Susi Lehtola, Hugh Burton, Evgeny Epifanovsky
 -----------------------------------------------------------------------
 Hartree-Fock
 using 6 threads for integral computing
 -------------------------------------------------------
 OpenMP Integral computing Module                
 Release: version 2.0, May 2017, Q-Chem Inc. Pleasanton 
 -------------------------------------------------------
 A restricted SCF calculation will be
 performed using DIIS
 SCF converges when DIIS error is below 1.0e-08
 ---------------------------------------
  Cycle       Energy         DIIS error
 ---------------------------------------
    1   -7026.4332869013      4.37e-02  
    2   -7026.1460460683      6.36e-03  
    3   -7026.1914655226      5.24e-03  
    4   -7026.2323353192      8.92e-04  
    5   -7026.2350594669      5.35e-04  
    6   -7026.2361657694      2.27e-04  
    7   -7026.2365415518      1.25e-04  
    8   -7026.2366153243      4.23e-05  
    9   -7026.2366250392      9.17e-06  
   10   -7026.2366254997      2.38e-06  
   11   -7026.2366255468      9.24e-07  
   12   -7026.2366255550      3.85e-07  
   13   -7026.2366255564      1.18e-07  
   14   -7026.2366255564      1.95e-08  
   15   -7026.2366255564      3.86e-09  Convergence criterion met
 ---------------------------------------
 SCF time:   CPU 6.95s  wall 2.00s 
 SCF   energy in the final basis set =    -7026.2366255564
 Total energy in the final basis set =    -7026.2366255564


 ------------------------------------------------------------------------------

   CCMAN2: suite of methods based on coupled cluster
           and equation of motion theories.

   Components:
   * libvmm-1.3-trunk
     by Evgeny Epifanovsky, Ilya Kaliman.
   * libtensor-2.5-trunk
     by Evgeny Epifanovsky, Michael Wormit, Dmitry Zuev, Sam Manzer, 
        Ilya Kaliman.
   * libcc-2.5-trunk
     by Evgeny Epifanovsky, Arik Landau, Tomasz Kus, Kirill Khistyaev, 
        Dmitry Zuev, Prashant Manohar, Xintian Feng, Anna Krylov, 
        Matthew Goldey, Alec White, Thomas Jagau, Kaushik Nanda, 
        Anastasia Gunina, Alexander Kunitsa, Joonho Lee.

   CCMAN original authors:
   Anna I. Krylov, C. David Sherrill, Steven R. Gwaltney,
   Edward F. C. Byrd (2000)
   Sergey V. Levchenko, Lyudmila V. Slipchenko, Tao Wang,
   Ana-Maria C. Cristian (2003)
   Piotr A. Pieniazek, C. Melania Oana, Evgeny Epifanovsky (2007)
   Prashant Manohar (2009)

 ------------------------------------------------------------------------------


 Allocating and initializing 63808MB of RAM...
 Calculation will run on 6 cores.


 Alpha MOs, Restricted
 -- Occupied --                  
******* -180.87 -169.68 -169.68 -169.68  -37.93  -33.11  -33.11
  1 A'    2 A'    3 A'    1 A"    4 A'    5 A'    6 A'    2 A"                 
-33.109 -24.299 -24.297 -24.297 -24.292 -24.292 -15.719 -15.677
  7 A'    8 A'    3 A"    9 A'    4 A"   10 A'   11 A'   12 A'                 
 -7.242  -5.476  -5.464  -5.464  -2.399  -2.394  -2.394  -2.380
 13 A'   14 A'    5 A"   15 A'   16 A'    6 A"   17 A'    7 A"                 
 -2.380  -1.421  -0.948  -0.812  -0.706  -0.619  -0.582  -0.387
 18 A'   19 A'   20 A'   21 A'   22 A'   23 A'    8 A"   24 A'                 
 -0.376  -0.373
  9 A"   25 A'                                                                 
 -- Virtual --                   
  0.025   0.042   0.076   0.147   0.170   0.179   0.215   0.224
 26 A'   27 A'   10 A"   28 A'   11 A"   29 A'   30 A'   31 A'                 
  0.233   0.246   0.268   0.303   0.334   0.338   0.349   0.553
 32 A'   12 A"   33 A'   34 A'   13 A"   35 A'   36 A'   37 A'                 
  0.577   0.589   0.607   0.613   0.645   0.729   0.797   0.888
 38 A'   14 A"   15 A"   39 A'   40 A'   41 A'   42 A'   43 A'                 
  0.935   0.987   1.027   1.028   1.109   1.237   1.431   1.467
 16 A"   44 A'   45 A'   17 A"   46 A'   47 A'   48 A'   18 A"                 
  1.536   1.547   1.587   1.653   1.921   2.077   2.173   2.260
 19 A"   49 A'   50 A'   51 A'   20 A"   52 A'   21 A"   53 A'                 
  2.378   2.653   2.675   2.865   3.053   3.070   3.298   3.434
 54 A'   22 A"   55 A'   56 A'   23 A"   57 A'   58 A'   59 A'                 
  4.112   4.242   4.365   4.440   4.490   4.506   4.512   4.545
 24 A"   60 A'   25 A"   61 A'   26 A"   62 A'   27 A"   63 A'                 
  4.694   4.796   4.869   5.387   6.531   6.545   6.575  28.915
 64 A'   65 A'   66 A'   67 A'   28 A"   68 A'   69 A'   70 A'                 
 29.528  29.539  29.562  29.881  29.888  29.888  29.905  29.982
 29 A"   71 A'   72 A'   30 A"   31 A"   73 A'   74 A'   75 A'                 
 36.603  37.103 130.589 130.597 130.623 154.3081912.227
 76 A'   77 A'   32 A"   78 A'   79 A'   80 A'   81 A'                         

 Beta MOs, Restricted
 -- Occupied --                  
******* -180.87 -169.68 -169.68 -169.68  -37.93  -33.11  -33.11
  1 A'    2 A'    3 A'    1 A"    4 A'    5 A'    6 A'    2 A"                 
-33.109 -24.299 -24.297 -24.297 -24.292 -24.292 -15.719 -15.677
  7 A'    8 A'    3 A"    9 A'    4 A"   10 A'   11 A'   12 A'                 
 -7.242  -5.476  -5.464  -5.464  -2.399  -2.394  -2.394  -2.380
 13 A'   14 A'    5 A"   15 A'   16 A'    6 A"   17 A'    7 A"                 
 -2.380  -1.421  -0.948  -0.812  -0.706  -0.619  -0.582  -0.387
 18 A'   19 A'   20 A'   21 A'   22 A'   23 A'    8 A"   24 A'                 
 -0.376  -0.373
  9 A"   25 A'                                                                 
 -- Virtual --                   
  0.025   0.042   0.076   0.147   0.170   0.179   0.215   0.224
 26 A'   27 A'   10 A"   28 A'   11 A"   29 A'   30 A'   31 A'                 
  0.233   0.246   0.268   0.303   0.334   0.338   0.349   0.553
 32 A'   12 A"   33 A'   34 A'   13 A"   35 A'   36 A'   37 A'                 
  0.577   0.589   0.607   0.613   0.645   0.729   0.797   0.888
 38 A'   14 A"   15 A"   39 A'   40 A'   41 A'   42 A'   43 A'                 
  0.935   0.987   1.027   1.028   1.109   1.237   1.431   1.467
 16 A"   44 A'   45 A'   17 A"   46 A'   47 A'   48 A'   18 A"                 
  1.536   1.547   1.587   1.653   1.921   2.077   2.173   2.260
 19 A"   49 A'   50 A'   51 A'   20 A"   52 A'   21 A"   53 A'                 
  2.378   2.653   2.675   2.865   3.053   3.070   3.298   3.434
 54 A'   22 A"   55 A'   56 A'   23 A"   57 A'   58 A'   59 A'                 
  4.112   4.242   4.365   4.440   4.490   4.506   4.512   4.545
 24 A"   60 A'   25 A"   61 A'   26 A"   62 A'   27 A"   63 A'                 
  4.694   4.796   4.869   5.387   6.531   6.545   6.575  28.915
 64 A'   65 A'   66 A'   67 A'   28 A"   68 A'   69 A'   70 A'                 
 29.528  29.539  29.562  29.881  29.888  29.888  29.905  29.982
 29 A"   71 A'   72 A'   30 A"   31 A"   73 A'   74 A'   75 A'                 
 36.603  37.103 130.589 130.597 130.623 154.3081912.227
 76 A'   77 A'   32 A"   78 A'   79 A'   80 A'   81 A'                         

 Occupation and symmetry of molecular orbitals

 Point group: Cs (2 irreducible representations).

                           A'   A"    All 
 ------------------------------------------
 All molecular orbitals:
  - Alpha                  81   32    113 
  - Beta                   81   32    113 
 ------------------------------------------
 Alpha orbitals:
  - Frozen occupied        15   5     20  
  - Active occupied        10   4     14  
  - Active virtual         56   23    79  
  - Frozen virtual         0    0     0   
 ------------------------------------------
 Beta orbitals:
  - Frozen occupied        15   5     20  
  - Active occupied        10   4     14  
  - Active virtual         56   23    79  
  - Frozen virtual         0    0     0   
 ------------------------------------------

 Import integrals:   CPU 0.00 s  wall 0.00 s

 Import integrals:   CPU 26.99 s  wall 6.26 s

 MP2 amplitudes:   CPU 0.17 s  wall 0.15 s

Running a double precision version
           CCSD T amplitudes will be solved using DIIS.

           Start     Size      MaxIter   EConv     TConv     
           3         7         100       1.00e-07  1.00e-05  
 ------------------------------------------------------------------------------
           Energy (a.u.)   Ediff      Tdiff       Comment
 ------------------------------------------------------------------------------
         -7026.80118812                           
     1   -7026.78783438   1.34e-02   7.14e-01     
     2   -7026.80794280   2.01e-02   9.45e-02     
     3   -7026.80746119   4.82e-04   4.34e-02     
     4   -7026.80976809   2.31e-03   1.24e-02     Switched to DIIS steps.
     5   -7026.81062853   8.60e-04   1.24e-02     
     6   -7026.81068926   6.07e-05   2.45e-03     
     7   -7026.81070501   1.57e-05   1.60e-03     
     8   -7026.81071829   1.33e-05   7.17e-04     
     9   -7026.81072293   4.64e-06   4.41e-04     
    10   -7026.81072254   3.92e-07   1.09e-04     
    11   -7026.81072258   3.84e-08   5.29e-05     
    12   -7026.81072245   1.27e-07   2.28e-05     
    13   -7026.81072246   5.25e-09   6.11e-06     
 ------------------------------------------------------------------------------
         -7026.81072246                           CCSD T converged.

End of double precision
 SCF energy                 = -7026.23662556
 MP2 energy                 = -7026.80118812
 CCSD correlation energy     =    -0.57409690
 CCSD total energy           = -7026.81072246

 CCSD  T1^2 = 0.0122  T2^2 = 0.2246  Leading amplitudes:

 Amplitude    Orbitals with energies
  0.0310       24 (A') A                 ->    26 (A') A                  
              -0.3875                          0.0252                     
  0.0310       24 (A') B                 ->    26 (A') B                  
              -0.3875                          0.0252                     
 -0.0286       9 (A") A                  ->    10 (A") A                  
              -0.3759                          0.0759                     
 -0.0286       9 (A") B                  ->    10 (A") B                  
              -0.3759                          0.0759                     

 Amplitude    Orbitals with energies
 -0.1057       8 (A") A      8 (A") B    ->    10 (A") A     10 (A") B    
              -0.5817       -0.5817            0.0759        0.0759       
  0.1057       8 (A") A      8 (A") B    ->    10 (A") B     10 (A") A    
              -0.5817       -0.5817            0.0759        0.0759       
  0.1057       8 (A") B      8 (A") A    ->    10 (A") A     10 (A") B    
              -0.5817       -0.5817            0.0759        0.0759       
 -0.1057       8 (A") B      8 (A") A    ->    10 (A") B     10 (A") A    
              -0.5817       -0.5817            0.0759        0.0759       

 Computing CCSD intemediates for later calculations in double precision
 Finished.

Running a double precision version
           CCSD Lambda amplitudes will be solved using DIIS.
           Start     Size      MaxIter   EConv     LConv     
           3         7         100       1.00e-07  1.00e-05  
 ------------------------------------------------------------------------------
            Enorm      Ldiff       Comment
 ------------------------------------------------------------------------------
     1     5.15e-02   4.10e-02     
     2     1.14e-02   3.44e-03     
     3     5.15e-03   2.34e-03     
     4     3.20e-03   9.98e-04     Switched to DIIS steps.
     5     1.43e-03   7.97e-04     
     6     8.46e-04   2.97e-04     
     7     3.23e-04   1.26e-04     
     8     1.17e-04   7.93e-06     
     9     3.26e-05   5.47e-06     
    10     1.27e-05   1.72e-06     
    11     4.71e-06   3.98e-07     
    12     2.06e-06   2.02e-07     
    13     1.00e-06   1.66e-07     
    14     5.43e-07   3.71e-08     
    15     3.56e-07   4.69e-08     
    16     1.70e-07   2.34e-08     
    17     8.28e-08   4.45e-09     
 ------------------------------------------------------------------------------
                                   CCSD Lambda converged.

 Computing density matrices in double precision...
           Orbital response amplitudes will be solved using DIIS.
           Start     Size      MaxIter   EConv     LConv     
           3         7         100       1.00e-06  1.00e-06  
 ------------------------------------------------------------------------------
            Enorm      Ldiff       Comment
 ------------------------------------------------------------------------------
     1     8.06e-02   7.11e-03     
     2     1.16e-01   3.71e-02     
     3     2.22e-01   6.32e-02     
     4     1.17e-02   1.22e-01     Switched to DIIS steps.
     5     2.30e-03   1.08e-03     
     6     1.06e-03   1.27e-04     
     7     3.61e-04   1.54e-04     
     8     1.59e-04   2.00e-05     
     9     2.68e-05   3.26e-06     
    10     8.85e-06   2.42e-07     
    11     3.08e-06   1.41e-06     
    12     6.76e-07   8.24e-08     
 ------------------------------------------------------------------------------
                                   Orbital response converged.

 Computing density matrices... Done.
 CCSD calculation:   CPU 187.62 s  wall 35.89 s

 Transferring MO TPDM to AO TPDM
 Transferring g2_o1o1o1o1
 Transferring g2_o1o1o1v1
 Transferring g2_o1o1v1v1
 Transferring g2_o1v1o1v1
 Transferring g2_o1v1v1v1
 Transferring g2_v1v1v1v1
 Adding separable TPDM
 Computing TPDM gradient
 --------------------------------------------------------
 2e gradient
  Atom          X               Y               Z
 --------------------------------------------------------
    1        -32.549019        3.760894        0.000000  
    2         11.806649      -18.397871       -0.000000  
    3         15.741978       15.737782        0.000000  
    4          5.000391       -1.100805       -0.000000  
 --------------------------------------------------------
 --------------------------------------------------------
 Final gradient
  Atom          X               Y               Z
 --------------------------------------------------------
    1        -32.549019        3.760894        0.000000  
    2         11.806649      -18.397871       -0.000000  
    3         15.741978       15.737782        0.000000  
    4          5.000391       -1.100805       -0.000000  
 --------------------------------------------------------
 Analytic gradient from two-electron contribution:   CPU 173.66 s  wall 54.69 s

 Total ccman2 time:   CPU 398.29 s  wall 99.85 s


 --------------------------------------------------------------
             Orbital Energies (a.u.) and Symmetries
 --------------------------------------------------------------

 Alpha MOs, Restricted
 -- Occupied --                  
******* -180.87 -169.68 -169.68  -37.93  -33.11  -33.11  -24.30
  1 A'    2 A'    3 A'    4 A'    5 A'    6 A'    7 A'    8 A'                 
-24.297 -24.292 -15.719 -15.677  -7.242  -5.476  -5.464-169.678
  9 A'   10 A'   11 A'   12 A'   13 A'   14 A'   15 A'    1 A"                 
-33.109 -24.297 -24.292  -5.464  -2.399  -2.394  -2.380  -1.421
  2 A"    3 A"    4 A"    5 A"   16 A'   17 A'   18 A'   19 A'                 
 -0.948  -0.812  -0.706  -0.619  -0.387  -0.373  -2.394  -2.380
 20 A'   21 A'   22 A'   23 A'   24 A'   25 A'    6 A"    7 A"                 
 -0.582  -0.376
  8 A"    9 A"                                                                 
 -- Virtual --                   
  0.025   0.042   0.147   0.179   0.215   0.224   0.233   0.268
 26 A'   27 A'   28 A'   29 A'   30 A'   31 A'   32 A'   33 A'                 
  0.303   0.338   0.349   0.553   0.577   0.613   0.645   0.729
 34 A'   35 A'   36 A'   37 A'   38 A'   39 A'   40 A'   41 A'                 
  0.797   0.888   0.987   1.027   1.109   1.237   1.431   1.547
 42 A'   43 A'   44 A'   45 A'   46 A'   47 A'   48 A'   49 A'                 
  1.587   1.653   2.077   2.260   2.378   2.675   2.865   3.070
 50 A'   51 A'   52 A'   53 A'   54 A'   55 A'   56 A'   57 A'                 
  3.298   3.434   4.242   4.440   4.506   4.545   4.694   4.796
 58 A'   59 A'   60 A'   61 A'   62 A'   63 A'   64 A'   65 A'                 
  4.869   5.387   6.545   6.575  28.915  29.539  29.562  29.888
 66 A'   67 A'   68 A'   69 A'   70 A'   71 A'   72 A'   73 A'                 
 29.905  29.982  36.603  37.103 130.597 130.623 154.3081912.227
 74 A'   75 A'   76 A'   77 A'   78 A'   79 A'   80 A'   81 A'                 
  0.076   0.170   0.246   0.334   0.589   0.607   0.935   1.028
 10 A"   11 A"   12 A"   13 A"   14 A"   15 A"   16 A"   17 A"                 
  1.467   1.536   1.921   2.173   2.653   3.053   4.112   4.365
 18 A"   19 A"   20 A"   21 A"   22 A"   23 A"   24 A"   25 A"                 
  4.490   4.512   6.531  29.528  29.881  29.888 130.589
 26 A"   27 A"   28 A"   29 A"   30 A"   31 A"   32 A"                         

 Beta MOs, Restricted
 -- Occupied --                  
******* -180.87 -169.68 -169.68  -37.93  -33.11  -33.11  -24.30
  1 A'    2 A'    3 A'    4 A'    5 A'    6 A'    7 A'    8 A'                 
-24.297 -24.292 -15.719 -15.677  -7.242  -5.476  -5.464-169.678
  9 A'   10 A'   11 A'   12 A'   13 A'   14 A'   15 A'    1 A"                 
-33.109 -24.297 -24.292  -5.464  -2.399  -2.394  -2.380  -1.421
  2 A"    3 A"    4 A"    5 A"   16 A'   17 A'   18 A'   19 A'                 
 -0.948  -0.812  -0.706  -0.619  -0.387  -0.373  -2.394  -2.380
 20 A'   21 A'   22 A'   23 A'   24 A'   25 A'    6 A"    7 A"                 
 -0.582  -0.376
  8 A"    9 A"                                                                 
 -- Virtual --                   
  0.025   0.042   0.147   0.179   0.215   0.224   0.233   0.268
 26 A'   27 A'   28 A'   29 A'   30 A'   31 A'   32 A'   33 A'                 
  0.303   0.338   0.349   0.553   0.577   0.613   0.645   0.729
 34 A'   35 A'   36 A'   37 A'   38 A'   39 A'   40 A'   41 A'                 
  0.797   0.888   0.987   1.027   1.109   1.237   1.431   1.547
 42 A'   43 A'   44 A'   45 A'   46 A'   47 A'   48 A'   49 A'                 
  1.587   1.653   2.077   2.260   2.378   2.675   2.865   3.070
 50 A'   51 A'   52 A'   53 A'   54 A'   55 A'   56 A'   57 A'                 
  3.298   3.434   4.242   4.440   4.506   4.545   4.694   4.796
 58 A'   59 A'   60 A'   61 A'   62 A'   63 A'   64 A'   65 A'                 
  4.869   5.387   6.545   6.575  28.915  29.539  29.562  29.888
 66 A'   67 A'   68 A'   69 A'   70 A'   71 A'   72 A'   73 A'                 
 29.905  29.982  36.603  37.103 130.597 130.623 154.3081912.227
 74 A'   75 A'   76 A'   77 A'   78 A'   79 A'   80 A'   81 A'                 
  0.076   0.170   0.246   0.334   0.589   0.607   0.935   1.028
 10 A"   11 A"   12 A"   13 A"   14 A"   15 A"   16 A"   17 A"                 
  1.467   1.536   1.921   2.173   2.653   3.053   4.112   4.365
 18 A"   19 A"   20 A"   21 A"   22 A"   23 A"   24 A"   25 A"                 
  4.490   4.512   6.531  29.528  29.881  29.888 130.589
 26 A"   27 A"   28 A"   29 A"   30 A"   31 A"   32 A"                         
 --------------------------------------------------------------

          Ground-State Mulliken Net Atomic Charges

     Atom                 Charge (a.u.)
  ----------------------------------------
      1 I                     0.012806
      2 N                    -0.018725
      3 N                    -0.222567
      4 H                     0.228486
  ----------------------------------------
  Sum of atomic charges =    -0.000000

 -----------------------------------------------------------------
                    Cartesian Multipole Moments
 -----------------------------------------------------------------
    Charge (ESU x 10^10)
                 0.0000
    Dipole Moment (Debye)
         X      -2.0607      Y       0.1933      Z      -0.0000
       Tot       2.0698
    Quadrupole Moments (Debye-Ang)
        XX     -29.5254     XY      -1.5420     YY     -43.4717
        XZ      -0.0000     YZ       0.0000     ZZ     -40.8347
    Octopole Moments (Debye-Ang^2)
       XXX     -11.8465    XXY       1.2878    XYY      10.7969
       YYY      -0.4407    XXZ      -0.0000    XYZ      -0.0000
       YYZ       0.0000    XZZ       5.1806    YZZ      -0.0530
       ZZZ      -0.0000
    Hexadecapole Moments (Debye-Ang^3)
      XXXX    -258.1160   XXXY     -10.5088   XXYY     -88.3881
      XYYY      -2.2047   YYYY     -75.8807   XXXZ      -0.0000
      XXYZ       0.0000   XYYZ      -0.0000   YYYZ       0.0000
      XXZZ     -74.4353   XYZZ      -0.6848   YYZZ     -21.0175
      XZZZ      -0.0000   YZZZ       0.0000   ZZZZ     -53.3658
 -----------------------------------------------------------------
 DrvMan completing analytic gradient of the correlated energy
 Correlated dipole moment
            1
    1  -0.8107561
    2   0.0760314
    3  -0.0000000
 Energy read as -7026.810722456
 Full Analytical Gradient: (in a.u., or Hartree/Bohr)
             1             2             3             4
    1   -0.00000370    0.00008488   -0.00005066   -0.00003052
    2    0.00000499    0.00004980   -0.00003645   -0.00001835
    3    0.00000000   -0.00000000    0.00000000    0.00000000
 Gradient time:  CPU 1.37 s  wall 1.40 s
 ######################################################
 ######################################################
 # Starting finite difference calculation for IDERIV  #
 Finite diff step size:  1.88973e-03 a.u.
 ----------------------------------------------------------------
             Standard Nuclear Orientation (Angstroms)
    I     Atom           X                Y                Z
 ----------------------------------------------------------------
    1      I       0.5786530380    -0.0189116677    -0.0000000000
    2      N      -1.5831814840     0.5571057607     0.0000000000
    3      N      -2.3210365324    -0.4097774692     0.0000000000
    4      H      -3.2860848994    -0.0289796540    -0.0000000000
 ----------------------------------------------------------------
 Nuclear Repulsion Energy =   189.0544340894 hartrees
 There are       34 alpha and       34 beta electrons

                       Distance Matrix (Angstroms)
             I (  1)   N (  2)   N (  3)
   N (  2)  2.237258
   N (  3)  2.925915  1.216262
   H (  4)  3.864751  1.800938  1.037461

 Requested basis set is 6-311++G(d,p)
 There are 41 shells and 113 basis functions
 A cutoff of  1.0D-14 yielded    788 shell pairs
 There are      6240 function pairs (      7068 Cartesian)
 Smallest overlap matrix eigenvalue = 2.47E-04
 Guess MOs from SCF MO coefficient file

 -----------------------------------------------------------------------
  General SCF calculation program by
  Eric Jon Sundstrom, Paul Horn, Yuezhi Mao, Dmitri Zuev, Alec White,
  David Stuck, Shaama M.S., Shane Yost, Joonho Lee, David Small,
  Daniel Levine, Susi Lehtola, Hugh Burton, Evgeny Epifanovsky
 -----------------------------------------------------------------------
 Hartree-Fock
 using 6 threads for integral computing
 -------------------------------------------------------
 OpenMP Integral computing Module                
 Release: version 2.0, May 2017, Q-Chem Inc. Pleasanton 
 -------------------------------------------------------
 A restricted SCF calculation will be
 performed using DIIS
 SCF converges when DIIS error is below 1.0e-08
 ---------------------------------------
  Cycle       Energy         DIIS error
 ---------------------------------------
    1   -7026.2365934459      7.83e-06  
    2   -7026.2365935741      3.52e-06  
    3   -7026.2365935971      1.91e-06  
    4   -7026.2365936075      6.85e-07  
    5   -7026.2365936107      2.99e-07  
    6   -7026.2365936113      1.07e-07  
    7   -7026.2365936113      3.20e-08  
    8   -7026.2365936114      1.13e-08  
    9   -7026.2365936114      4.22e-09  Convergence criterion met
 ---------------------------------------
 SCF time:   CPU 4.12s  wall 1.00s 
 SCF   energy in the final basis set =    -7026.2365936114
 Total energy in the final basis set =    -7026.2365936114


 ------------------------------------------------------------------------------

   CCMAN2: suite of methods based on coupled cluster
           and equation of motion theories.

   Components:
   * libvmm-1.3-trunk
     by Evgeny Epifanovsky, Ilya Kaliman.
   * libtensor-2.5-trunk
     by Evgeny Epifanovsky, Michael Wormit, Dmitry Zuev, Sam Manzer, 
        Ilya Kaliman.
   * libcc-2.5-trunk
     by Evgeny Epifanovsky, Arik Landau, Tomasz Kus, Kirill Khistyaev, 
        Dmitry Zuev, Prashant Manohar, Xintian Feng, Anna Krylov, 
        Matthew Goldey, Alec White, Thomas Jagau, Kaushik Nanda, 
        Anastasia Gunina, Alexander Kunitsa, Joonho Lee.

   CCMAN original authors:
   Anna I. Krylov, C. David Sherrill, Steven R. Gwaltney,
   Edward F. C. Byrd (2000)
   Sergey V. Levchenko, Lyudmila V. Slipchenko, Tao Wang,
   Ana-Maria C. Cristian (2003)
   Piotr A. Pieniazek, C. Melania Oana, Evgeny Epifanovsky (2007)
   Prashant Manohar (2009)

 ------------------------------------------------------------------------------


 Allocating and initializing 63808MB of RAM...
 Calculation will run on 6 cores.


 Alpha MOs, Restricted
 -- Occupied --                  
******* -180.87 -169.68 -169.68 -169.68  -37.93  -33.11  -33.11
  1 A     2 A     3 A     4 A     5 A     6 A     7 A     8 A                  
-33.109 -24.299 -24.297 -24.297 -24.292 -24.292 -15.719 -15.677
  9 A    10 A    11 A    12 A    13 A    14 A    15 A    16 A                  
 -7.242  -5.476  -5.464  -5.463  -2.399  -2.394  -2.394  -2.380
 17 A    18 A    19 A    20 A    21 A    22 A    23 A    24 A                  
 -2.380  -1.421  -0.948  -0.812  -0.706  -0.619  -0.582  -0.387
 25 A    26 A    27 A    28 A    29 A    30 A    31 A    32 A                  
 -0.376  -0.373
 33 A    34 A                                                                  
 -- Virtual --                   
  0.025   0.042   0.076   0.147   0.170   0.179   0.215   0.224
 35 A    36 A    37 A    38 A    39 A    40 A    41 A    42 A                  
  0.233   0.246   0.268   0.303   0.334   0.338   0.349   0.553
 43 A    44 A    45 A    46 A    47 A    48 A    49 A    50 A                  
  0.577   0.589   0.607   0.613   0.645   0.729   0.797   0.888
 51 A    52 A    53 A    54 A    55 A    56 A    57 A    58 A                  
  0.935   0.987   1.027   1.028   1.109   1.237   1.431   1.467
 59 A    60 A    61 A    62 A    63 A    64 A    65 A    66 A                  
  1.536   1.547   1.587   1.653   1.921   2.077   2.173   2.260
 67 A    68 A    69 A    70 A    71 A    72 A    73 A    74 A                  
  2.378   2.653   2.675   2.865   3.053   3.070   3.298   3.434
 75 A    76 A    77 A    78 A    79 A    80 A    81 A    82 A                  
  4.112   4.242   4.364   4.440   4.490   4.506   4.512   4.545
 83 A    84 A    85 A    86 A    87 A    88 A    89 A    90 A                  
  4.693   4.796   4.869   5.387   6.531   6.545   6.575  28.915
 91 A    92 A    93 A    94 A    95 A    96 A    97 A    98 A                  
 29.528  29.539  29.562  29.881  29.888  29.888  29.905  29.982
 99 A   100 A   101 A   102 A   103 A   104 A   105 A   106 A                  
 36.602  37.103 130.589 130.597 130.623 154.3081912.227
107 A   108 A   109 A   110 A   111 A   112 A   113 A                          

 Beta MOs, Restricted
 -- Occupied --                  
******* -180.87 -169.68 -169.68 -169.68  -37.93  -33.11  -33.11
  1 A     2 A     3 A     4 A     5 A     6 A     7 A     8 A                  
-33.109 -24.299 -24.297 -24.297 -24.292 -24.292 -15.719 -15.677
  9 A    10 A    11 A    12 A    13 A    14 A    15 A    16 A                  
 -7.242  -5.476  -5.464  -5.463  -2.399  -2.394  -2.394  -2.380
 17 A    18 A    19 A    20 A    21 A    22 A    23 A    24 A                  
 -2.380  -1.421  -0.948  -0.812  -0.706  -0.619  -0.582  -0.387
 25 A    26 A    27 A    28 A    29 A    30 A    31 A    32 A                  
 -0.376  -0.373
 33 A    34 A                                                                  
 -- Virtual --                   
  0.025   0.042   0.076   0.147   0.170   0.179   0.215   0.224
 35 A    36 A    37 A    38 A    39 A    40 A    41 A    42 A                  
  0.233   0.246   0.268   0.303   0.334   0.338   0.349   0.553
 43 A    44 A    45 A    46 A    47 A    48 A    49 A    50 A                  
  0.577   0.589   0.607   0.613   0.645   0.729   0.797   0.888
 51 A    52 A    53 A    54 A    55 A    56 A    57 A    58 A                  
  0.935   0.987   1.027   1.028   1.109   1.237   1.431   1.467
 59 A    60 A    61 A    62 A    63 A    64 A    65 A    66 A                  
  1.536   1.547   1.587   1.653   1.921   2.077   2.173   2.260
 67 A    68 A    69 A    70 A    71 A    72 A    73 A    74 A                  
  2.378   2.653   2.675   2.865   3.053   3.070   3.298   3.434
 75 A    76 A    77 A    78 A    79 A    80 A    81 A    82 A                  
  4.112   4.242   4.364   4.440   4.490   4.506   4.512   4.545
 83 A    84 A    85 A    86 A    87 A    88 A    89 A    90 A                  
  4.693   4.796   4.869   5.387   6.531   6.545   6.575  28.915
 91 A    92 A    93 A    94 A    95 A    96 A    97 A    98 A                  
 29.528  29.539  29.562  29.881  29.888  29.888  29.905  29.982
 99 A   100 A   101 A   102 A   103 A   104 A   105 A   106 A                  
 36.602  37.103 130.589 130.597 130.623 154.3081912.227
107 A   108 A   109 A   110 A   111 A   112 A   113 A                          

 Occupation and symmetry of molecular orbitals

 Point group: C1 (1 irreducible representation).

                           A     All 
 -------------------------------------
 All molecular orbitals:
  - Alpha                  113   113 
  - Beta                   113   113 
 -------------------------------------
 Alpha orbitals:
  - Frozen occupied        20    20  
  - Active occupied        14    14  
  - Active virtual         79    79  
  - Frozen virtual         0     0   
 -------------------------------------
 Beta orbitals:
  - Frozen occupied        20    20  
  - Active occupied        14    14  
  - Active virtual         79    79  
  - Frozen virtual         0     0   
 -------------------------------------

 Import integrals:   CPU 0.00 s  wall 0.00 s

 Import integrals:   CPU 30.32 s  wall 7.10 s

 MP2 amplitudes:   CPU 0.10 s  wall 0.07 s

Running a double precision version
           CCSD T amplitudes will be solved using DIIS.

           Start     Size      MaxIter   EConv     TConv     
           3         7         100       1.00e-07  1.00e-05  
 ------------------------------------------------------------------------------
           Energy (a.u.)   Ediff      Tdiff       Comment
 ------------------------------------------------------------------------------
         -7026.80119263                           
     1   -7026.78782317   1.34e-02   7.14e-01     
     2   -7026.80794303   2.01e-02   9.45e-02     
     3   -7026.80745828   4.85e-04   4.34e-02     
     4   -7026.80976727   2.31e-03   1.24e-02     Switched to DIIS steps.
     5   -7026.81062844   8.61e-04   1.24e-02     
     6   -7026.81068919   6.08e-05   2.45e-03     
     7   -7026.81070490   1.57e-05   1.60e-03     
     8   -7026.81071816   1.33e-05   7.16e-04     
     9   -7026.81072282   4.66e-06   4.42e-04     
    10   -7026.81072243   3.95e-07   1.10e-04     
    11   -7026.81072247   4.04e-08   5.30e-05     
    12   -7026.81072234   1.28e-07   2.29e-05     
    13   -7026.81072235   5.73e-09   6.13e-06     
 ------------------------------------------------------------------------------
         -7026.81072235                           CCSD T converged.

End of double precision
 SCF energy                 = -7026.23659361
 MP2 energy                 = -7026.80119263
 CCSD correlation energy     =    -0.57412874
 CCSD total energy           = -7026.81072235

 CCSD  T1^2 = 0.0122  T2^2 = 0.2247  Leading amplitudes:

 Amplitude    Orbitals with energies
 -0.0310       32 (A) A                  ->    35 (A) A                   
              -0.3874                          0.0251                     
 -0.0310       32 (A) B                  ->    35 (A) B                   
              -0.3874                          0.0251                     
 -0.0286       33 (A) A                  ->    37 (A) A                   
              -0.3759                          0.0759                     
 -0.0286       33 (A) B                  ->    37 (A) B                   
              -0.3759                          0.0759                     

 Amplitude    Orbitals with energies
 -0.1058       31 (A) A      31 (A) B    ->    37 (A) A      37 (A) B     
              -0.5817       -0.5817            0.0759        0.0759       
  0.1058       31 (A) A      31 (A) B    ->    37 (A) B      37 (A) A     
              -0.5817       -0.5817            0.0759        0.0759       
  0.1058       31 (A) B      31 (A) A    ->    37 (A) A      37 (A) B     
              -0.5817       -0.5817            0.0759        0.0759       
 -0.1058       31 (A) B      31 (A) A    ->    37 (A) B      37 (A) A     
              -0.5817       -0.5817            0.0759        0.0759       

 Computing CCSD intemediates for later calculations in double precision
 Finished.

Running a double precision version
           CCSD Lambda amplitudes will be solved using DIIS.
           Start     Size      MaxIter   EConv     LConv     
           3         7         100       1.00e-07  1.00e-05  
 ------------------------------------------------------------------------------
            Enorm      Ldiff       Comment
 ------------------------------------------------------------------------------
     1     5.16e-02   4.10e-02     
     2     1.14e-02   3.45e-03     
     3     5.16e-03   2.34e-03     
     4     3.20e-03   9.99e-04     Switched to DIIS steps.
     5     1.43e-03   7.98e-04     
     6     8.48e-04   2.97e-04     
     7     3.24e-04   1.26e-04     
     8     1.17e-04   7.90e-06     
     9     3.27e-05   5.51e-06     
    10     1.27e-05   1.73e-06     
    11     4.73e-06   4.01e-07     
    12     2.07e-06   2.03e-07     
    13     1.01e-06   1.67e-07     
    14     5.50e-07   3.71e-08     
    15     3.60e-07   4.72e-08     
    16     1.72e-07   2.33e-08     
    17     8.35e-08   4.26e-09     
 ------------------------------------------------------------------------------
                                   CCSD Lambda converged.

 Computing density matrices in double precision...
           Orbital response amplitudes will be solved using DIIS.
           Start     Size      MaxIter   EConv     LConv     
           3         7         100       1.00e-06  1.00e-06  
 ------------------------------------------------------------------------------
            Enorm      Ldiff       Comment
 ------------------------------------------------------------------------------
     1     8.07e-02   7.04e-03     
     2     1.16e-01   3.73e-02     
     3     2.23e-01   6.36e-02     
     4     1.17e-02   1.22e-01     Switched to DIIS steps.
     5     2.29e-03   1.08e-03     
     6     1.06e-03   1.25e-04     
     7     3.63e-04   1.54e-04     
     8     1.60e-04   2.02e-05     
     9     2.68e-05   3.31e-06     
    10     8.88e-06   2.47e-07     
    11     3.09e-06   1.41e-06     
    12     6.78e-07   8.27e-08     
 ------------------------------------------------------------------------------
                                   Orbital response converged.

 Computing density matrices... Done.
 CCSD calculation:   CPU 633.14 s  wall 118.01 s

 Transferring MO TPDM to AO TPDM
 Transferring g2_o1o1o1o1
 Transferring g2_o1o1o1v1
 Transferring g2_o1o1v1v1
 Transferring g2_o1v1o1v1
 Transferring g2_o1v1v1v1
 Transferring g2_v1v1v1v1
 Adding separable TPDM
 Computing TPDM gradient
 --------------------------------------------------------
 2e gradient
  Atom          X               Y               Z
 --------------------------------------------------------
    1        -32.529576        3.755719        0.000000  
    2         11.791533      -18.391631        0.000000  
    3         15.737892       15.736836       -0.000000  
    4          5.000151       -1.100924        0.000000  
 --------------------------------------------------------
 --------------------------------------------------------
 Final gradient
  Atom          X               Y               Z
 --------------------------------------------------------
    1        -32.529576        3.755719        0.000000  
    2         11.791533      -18.391631        0.000000  
    3         15.737892       15.736836       -0.000000  
    4          5.000151       -1.100924        0.000000  
 --------------------------------------------------------
 Analytic gradient from two-electron contribution:   CPU 152.48 s  wall 44.84 s

 Total ccman2 time:   CPU 823.73 s  wall 172.35 s


 --------------------------------------------------------------

                    Orbital Energies (a.u.)
 --------------------------------------------------------------

 Alpha MOs
 -- Occupied --
*******-180.872-169.679-169.678-169.678 -37.926 -33.114 -33.109
-33.109 -24.299 -24.297 -24.297 -24.292 -24.292 -15.719 -15.677
 -7.242  -5.476  -5.464  -5.463  -2.399  -2.394  -2.394  -2.380
 -2.380  -1.421  -0.948  -0.812  -0.706  -0.619  -0.582  -0.387
 -0.376  -0.373
 -- Virtual --
  0.025   0.042   0.076   0.147   0.170   0.179   0.215   0.224
  0.233   0.246   0.268   0.303   0.334   0.338   0.349   0.553
  0.577   0.589   0.607   0.613   0.645   0.729   0.797   0.888
  0.935   0.987   1.027   1.028   1.109   1.237   1.431   1.467
  1.536   1.547   1.587   1.653   1.921   2.077   2.173   2.260
  2.378   2.653   2.675   2.865   3.053   3.070   3.298   3.434
  4.112   4.242   4.364   4.440   4.490   4.506   4.512   4.545
  4.693   4.796   4.869   5.387   6.531   6.545   6.575  28.915
 29.528  29.539  29.562  29.881  29.888  29.888  29.905  29.982
 36.602  37.103 130.589 130.597 130.623 154.3081912.227
 --------------------------------------------------------------

          Ground-State Mulliken Net Atomic Charges

     Atom                 Charge (a.u.)
  ----------------------------------------
      1 I                     0.012418
      2 N                    -0.018570
      3 N                    -0.222388
      4 H                     0.228540
  ----------------------------------------
  Sum of atomic charges =    -0.000000

 -----------------------------------------------------------------
                    Cartesian Multipole Moments
 -----------------------------------------------------------------
    Charge (ESU x 10^10)
                -0.0000
    Dipole Moment (Debye)
         X      -2.0648      Y       0.1935      Z       0.0000
       Tot       2.0738
    Quadrupole Moments (Debye-Ang)
        XX     -29.5179     XY      -1.5421     YY     -43.4715
        XZ      -0.0000     YZ       0.0000     ZZ     -40.8364
    Octopole Moments (Debye-Ang^2)
       XXX     -11.9560    XXY       1.2887    XYY      10.7627
       YYY      -0.4406    XXZ       0.0000    XYZ       0.0000
       YYZ       0.0000    XZZ       5.1498    YZZ      -0.0530
       ZZZ       0.0000
    Hexadecapole Moments (Debye-Ang^3)
      XXXX    -258.2266   XXXY     -10.5104   XXYY     -88.4145
      XYYY      -2.2031   YYYY     -75.8802   XXXZ      -0.0000
      XXYZ       0.0000   XYYZ       0.0000   YYYZ       0.0000
      XXZZ     -74.4692   XYZZ      -0.6840   YYZZ     -21.0187
      XZZZ      -0.0000   YZZZ       0.0000   ZZZZ     -53.3716
 -----------------------------------------------------------------
 DrvMan completing analytic gradient of the correlated energy
 Correlated dipole moment
            1
    1  -0.8123455
    2   0.0761115
    3   0.0000000
 Energy read as -7026.810722348
 Full Analytical Gradient: (in a.u., or Hartree/Bohr)
             1             2             3             4
    1    0.00012983    0.00005386   -0.00016013   -0.00002356
    2   -0.00001247    0.00015515   -0.00012657   -0.00001610
    3    0.00000000    0.00000000   -0.00000000    0.00000000
 Gradient time:  CPU 1.38 s  wall 1.40 s
 ----------------------------------------------------------------
             Standard Nuclear Orientation (Angstroms)
    I     Atom           X                Y                Z
 ----------------------------------------------------------------
    1      I       0.5766530380    -0.0189116677    -0.0000000000
    2      N      -1.5831814840     0.5571057607     0.0000000000
    3      N      -2.3210365324    -0.4097774692     0.0000000000
    4      H      -3.2860848994    -0.0289796540    -0.0000000000
 ----------------------------------------------------------------
 Nuclear Repulsion Energy =   189.1795409071 hartrees
 There are       34 alpha and       34 beta electrons

                       Distance Matrix (Angstroms)
             I (  1)   N (  2)   N (  3)
   N (  2)  2.235326
   N (  3)  2.923932  1.216262
   H (  4)  3.862751  1.800938  1.037461

 Requested basis set is 6-311++G(d,p)
 There are 41 shells and 113 basis functions
 A cutoff of  1.0D-14 yielded    789 shell pairs
 There are      6244 function pairs (      7072 Cartesian)
 Smallest overlap matrix eigenvalue = 2.47E-04
 Guess MOs from SCF MO coefficient file

 -----------------------------------------------------------------------
  General SCF calculation program by
  Eric Jon Sundstrom, Paul Horn, Yuezhi Mao, Dmitri Zuev, Alec White,
  David Stuck, Shaama M.S., Shane Yost, Joonho Lee, David Small,
  Daniel Levine, Susi Lehtola, Hugh Burton, Evgeny Epifanovsky
 -----------------------------------------------------------------------
 Hartree-Fock
 using 6 threads for integral computing
 -------------------------------------------------------
 OpenMP Integral computing Module                
 Release: version 2.0, May 2017, Q-Chem Inc. Pleasanton 
 -------------------------------------------------------
 A restricted SCF calculation will be
 performed using DIIS
 SCF converges when DIIS error is below 1.0e-08
 ---------------------------------------
  Cycle       Energy         DIIS error
 ---------------------------------------
    1   -7026.2366565786      1.57e-05  
    2   -7026.2366570925      7.04e-06  
    3   -7026.2366571840      3.82e-06  
    4   -7026.2366572264      1.37e-06  
    5   -7026.2366572385      5.98e-07  
    6   -7026.2366572411      2.15e-07  
    7   -7026.2366572415      6.39e-08  
    8   -7026.2366572415      2.26e-08  
    9   -7026.2366572415      8.42e-09  Convergence criterion met
 ---------------------------------------
 SCF time:   CPU 4.18s  wall 1.00s 
 SCF   energy in the final basis set =    -7026.2366572415
 Total energy in the final basis set =    -7026.2366572415


 ------------------------------------------------------------------------------

   CCMAN2: suite of methods based on coupled cluster
           and equation of motion theories.

   Components:
   * libvmm-1.3-trunk
     by Evgeny Epifanovsky, Ilya Kaliman.
   * libtensor-2.5-trunk
     by Evgeny Epifanovsky, Michael Wormit, Dmitry Zuev, Sam Manzer, 
        Ilya Kaliman.
   * libcc-2.5-trunk
     by Evgeny Epifanovsky, Arik Landau, Tomasz Kus, Kirill Khistyaev, 
        Dmitry Zuev, Prashant Manohar, Xintian Feng, Anna Krylov, 
        Matthew Goldey, Alec White, Thomas Jagau, Kaushik Nanda, 
        Anastasia Gunina, Alexander Kunitsa, Joonho Lee.

   CCMAN original authors:
   Anna I. Krylov, C. David Sherrill, Steven R. Gwaltney,
   Edward F. C. Byrd (2000)
   Sergey V. Levchenko, Lyudmila V. Slipchenko, Tao Wang,
   Ana-Maria C. Cristian (2003)
   Piotr A. Pieniazek, C. Melania Oana, Evgeny Epifanovsky (2007)
   Prashant Manohar (2009)

 ------------------------------------------------------------------------------


 Allocating and initializing 63808MB of RAM...
 Calculation will run on 6 cores.


 Alpha MOs, Restricted
 -- Occupied --                  
******* -180.87 -169.68 -169.68 -169.68  -37.93  -33.11  -33.11
  1 A     2 A     3 A     4 A     5 A     6 A     7 A     8 A                  
-33.109 -24.299 -24.297 -24.297 -24.292 -24.292 -15.719 -15.677
  9 A    10 A    11 A    12 A    13 A    14 A    15 A    16 A                  
 -7.242  -5.476  -5.464  -5.464  -2.400  -2.394  -2.394  -2.380
 17 A    18 A    19 A    20 A    21 A    22 A    23 A    24 A                  
 -2.380  -1.421  -0.948  -0.812  -0.706  -0.619  -0.582  -0.388
 25 A    26 A    27 A    28 A    29 A    30 A    31 A    32 A                  
 -0.376  -0.373
 33 A    34 A                                                                  
 -- Virtual --                   
  0.025   0.042   0.076   0.147   0.170   0.179   0.215   0.224
 35 A    36 A    37 A    38 A    39 A    40 A    41 A    42 A                  
  0.233   0.246   0.268   0.303   0.334   0.338   0.349   0.553
 43 A    44 A    45 A    46 A    47 A    48 A    49 A    50 A                  
  0.577   0.589   0.607   0.613   0.645   0.729   0.797   0.888
 51 A    52 A    53 A    54 A    55 A    56 A    57 A    58 A                  
  0.935   0.987   1.027   1.028   1.109   1.237   1.431   1.467
 59 A    60 A    61 A    62 A    63 A    64 A    65 A    66 A                  
  1.536   1.547   1.587   1.653   1.921   2.077   2.173   2.260
 67 A    68 A    69 A    70 A    71 A    72 A    73 A    74 A                  
  2.379   2.654   2.675   2.865   3.054   3.070   3.298   3.434
 75 A    76 A    77 A    78 A    79 A    80 A    81 A    82 A                  
  4.112   4.242   4.365   4.440   4.490   4.506   4.512   4.546
 83 A    84 A    85 A    86 A    87 A    88 A    89 A    90 A                  
  4.694   4.796   4.869   5.387   6.531   6.545   6.575  28.915
 91 A    92 A    93 A    94 A    95 A    96 A    97 A    98 A                  
 29.528  29.539  29.562  29.881  29.888  29.888  29.905  29.982
 99 A   100 A   101 A   102 A   103 A   104 A   105 A   106 A                  
 36.603  37.103 130.589 130.597 130.623 154.3081912.227
107 A   108 A   109 A   110 A   111 A   112 A   113 A                          

 Beta MOs, Restricted
 -- Occupied --                  
******* -180.87 -169.68 -169.68 -169.68  -37.93  -33.11  -33.11
  1 A     2 A     3 A     4 A     5 A     6 A     7 A     8 A                  
-33.109 -24.299 -24.297 -24.297 -24.292 -24.292 -15.719 -15.677
  9 A    10 A    11 A    12 A    13 A    14 A    15 A    16 A                  
 -7.242  -5.476  -5.464  -5.464  -2.400  -2.394  -2.394  -2.380
 17 A    18 A    19 A    20 A    21 A    22 A    23 A    24 A                  
 -2.380  -1.421  -0.948  -0.812  -0.706  -0.619  -0.582  -0.388
 25 A    26 A    27 A    28 A    29 A    30 A    31 A    32 A                  
 -0.376  -0.373
 33 A    34 A                                                                  
 -- Virtual --                   
  0.025   0.042   0.076   0.147   0.170   0.179   0.215   0.224
 35 A    36 A    37 A    38 A    39 A    40 A    41 A    42 A                  
  0.233   0.246   0.268   0.303   0.334   0.338   0.349   0.553
 43 A    44 A    45 A    46 A    47 A    48 A    49 A    50 A                  
  0.577   0.589   0.607   0.613   0.645   0.729   0.797   0.888
 51 A    52 A    53 A    54 A    55 A    56 A    57 A    58 A                  
  0.935   0.987   1.027   1.028   1.109   1.237   1.431   1.467
 59 A    60 A    61 A    62 A    63 A    64 A    65 A    66 A                  
  1.536   1.547   1.587   1.653   1.921   2.077   2.173   2.260
 67 A    68 A    69 A    70 A    71 A    72 A    73 A    74 A                  
  2.379   2.654   2.675   2.865   3.054   3.070   3.298   3.434
 75 A    76 A    77 A    78 A    79 A    80 A    81 A    82 A                  
  4.112   4.242   4.365   4.440   4.490   4.506   4.512   4.546
 83 A    84 A    85 A    86 A    87 A    88 A    89 A    90 A                  
  4.694   4.796   4.869   5.387   6.531   6.545   6.575  28.915
 91 A    92 A    93 A    94 A    95 A    96 A    97 A    98 A                  
 29.528  29.539  29.562  29.881  29.888  29.888  29.905  29.982
 99 A   100 A   101 A   102 A   103 A   104 A   105 A   106 A                  
 36.603  37.103 130.589 130.597 130.623 154.3081912.227
107 A   108 A   109 A   110 A   111 A   112 A   113 A                          

 Occupation and symmetry of molecular orbitals

 Point group: C1 (1 irreducible representation).

                           A     All 
 -------------------------------------
 All molecular orbitals:
  - Alpha                  113   113 
  - Beta                   113   113 
 -------------------------------------
 Alpha orbitals:
  - Frozen occupied        20    20  
  - Active occupied        14    14  
  - Active virtual         79    79  
  - Frozen virtual         0     0   
 -------------------------------------
 Beta orbitals:
  - Frozen occupied        20    20  
  - Active occupied        14    14  
  - Active virtual         79    79  
  - Frozen virtual         0     0   
 -------------------------------------

 Import integrals:   CPU 0.00 s  wall 0.00 s

 Import integrals:   CPU 27.61 s  wall 8.51 s

 MP2 amplitudes:   CPU 0.06 s  wall 0.04 s

Running a double precision version
           CCSD T amplitudes will be solved using DIIS.

           Start     Size      MaxIter   EConv     TConv     
           3         7         100       1.00e-07  1.00e-05  
 ------------------------------------------------------------------------------
           Energy (a.u.)   Ediff      Tdiff       Comment
 ------------------------------------------------------------------------------
         -7026.80118338                           
     1   -7026.78784534   1.33e-02   7.14e-01     
     2   -7026.80794235   2.01e-02   9.45e-02     
     3   -7026.80746386   4.78e-04   4.33e-02     
     4   -7026.80976868   2.30e-03   1.24e-02     Switched to DIIS steps.
     5   -7026.81062839   8.60e-04   1.23e-02     
     6   -7026.81068910   6.07e-05   2.45e-03     
     7   -7026.81070489   1.58e-05   1.60e-03     
     8   -7026.81071818   1.33e-05   7.17e-04     
     9   -7026.81072280   4.62e-06   4.40e-04     
    10   -7026.81072242   3.88e-07   1.09e-04     
    11   -7026.81072245   3.63e-08   5.28e-05     
    12   -7026.81072233   1.27e-07   2.27e-05     
    13   -7026.81072233   4.78e-09   6.09e-06     
 ------------------------------------------------------------------------------
         -7026.81072233                           CCSD T converged.

End of double precision
 SCF energy                 = -7026.23665724
 MP2 energy                 = -7026.80118338
 CCSD correlation energy     =    -0.57406509
 CCSD total energy           = -7026.81072233

 CCSD  T1^2 = 0.0122  T2^2 = 0.2246  Leading amplitudes:

 Amplitude    Orbitals with energies
 -0.0311       32 (A) A                  ->    35 (A) A                   
              -0.3875                          0.0254                     
 -0.0311       32 (A) B                  ->    35 (A) B                   
              -0.3875                          0.0254                     
 -0.0286       33 (A) A                  ->    37 (A) A                   
              -0.3759                          0.0760                     
 -0.0286       33 (A) B                  ->    37 (A) B                   
              -0.3759                          0.0760                     

 Amplitude    Orbitals with energies
 -0.1057       31 (A) A      31 (A) B    ->    37 (A) A      37 (A) B     
              -0.5816       -0.5816            0.0760        0.0760       
  0.1057       31 (A) A      31 (A) B    ->    37 (A) B      37 (A) A     
              -0.5816       -0.5816            0.0760        0.0760       
  0.1057       31 (A) B      31 (A) A    ->    37 (A) A      37 (A) B     
              -0.5816       -0.5816            0.0760        0.0760       
 -0.1057       31 (A) B      31 (A) A    ->    37 (A) B      37 (A) A     
              -0.5816       -0.5816            0.0760        0.0760       

 Computing CCSD intemediates for later calculations in double precision
 Finished.

Running a double precision version
           CCSD Lambda amplitudes will be solved using DIIS.
           Start     Size      MaxIter   EConv     LConv     
           3         7         100       1.00e-07  1.00e-05  
 ------------------------------------------------------------------------------
            Enorm      Ldiff       Comment
 ------------------------------------------------------------------------------
     1     5.15e-02   4.10e-02     
     2     1.14e-02   3.44e-03     
     3     5.14e-03   2.33e-03     
     4     3.19e-03   9.98e-04     Switched to DIIS steps.
     5     1.42e-03   7.96e-04     
     6     8.45e-04   2.97e-04     
     7     3.23e-04   1.26e-04     
     8     1.16e-04   7.96e-06     
     9     3.25e-05   5.44e-06     
    10     1.27e-05   1.71e-06     
    11     4.70e-06   3.95e-07     
    12     2.05e-06   2.02e-07     
    13     9.91e-07   1.65e-07     
    14     5.36e-07   3.70e-08     
    15     3.52e-07   4.67e-08     
    16     1.69e-07   2.35e-08     
    17     8.20e-08   4.64e-09     
 ------------------------------------------------------------------------------
                                   CCSD Lambda converged.

 Computing density matrices in double precision...
           Orbital response amplitudes will be solved using DIIS.
           Start     Size      MaxIter   EConv     LConv     
           3         7         100       1.00e-06  1.00e-06  
 ------------------------------------------------------------------------------
            Enorm      Ldiff       Comment
 ------------------------------------------------------------------------------
     1     8.05e-02   7.18e-03     
     2     1.15e-01   3.69e-02     
     3     2.21e-01   6.28e-02     
     4     1.17e-02   1.21e-01     Switched to DIIS steps.
     5     2.30e-03   1.08e-03     
     6     1.06e-03   1.28e-04     
     7     3.60e-04   1.53e-04     
     8     1.58e-04   1.98e-05     
     9     2.68e-05   3.21e-06     
    10     8.83e-06   2.37e-07     
    11     3.08e-06   1.40e-06     
    12     6.75e-07   8.22e-08     
 ------------------------------------------------------------------------------
                                   Orbital response converged.

 Computing density matrices... Done.
 CCSD calculation:   CPU 631.67 s  wall 117.87 s

 Transferring MO TPDM to AO TPDM
 Transferring g2_o1o1o1o1
 Transferring g2_o1o1o1v1
 Transferring g2_o1o1v1v1
 Transferring g2_o1v1o1v1
 Transferring g2_o1v1v1v1
 Transferring g2_v1v1v1v1
 Adding separable TPDM
 Computing TPDM gradient
 --------------------------------------------------------
 2e gradient
  Atom          X               Y               Z
 --------------------------------------------------------
    1        -32.568473        3.766079       -0.000000  
    2         11.821787      -18.404119        0.000000  
    3         15.746053       15.738728       -0.000000  
    4          5.000632       -1.100688        0.000000  
 --------------------------------------------------------
 --------------------------------------------------------
 Final gradient
  Atom          X               Y               Z
 --------------------------------------------------------
    1        -32.568473        3.766079       -0.000000  
    2         11.821787      -18.404119        0.000000  
    3         15.746053       15.738728       -0.000000  
    4          5.000632       -1.100688        0.000000  
 --------------------------------------------------------
 Analytic gradient from two-electron contribution:   CPU 143.94 s  wall 40.12 s

 Total ccman2 time:   CPU 808.50 s  wall 168.30 s


 --------------------------------------------------------------

                    Orbital Energies (a.u.)
 --------------------------------------------------------------

 Alpha MOs
 -- Occupied --
*******-180.872-169.679-169.678-169.678 -37.926 -33.115 -33.109
-33.109 -24.299 -24.297 -24.297 -24.292 -24.292 -15.719 -15.677
 -7.242  -5.476  -5.464  -5.464  -2.400  -2.394  -2.394  -2.380
 -2.380  -1.421  -0.948  -0.812  -0.706  -0.619  -0.582  -0.388
 -0.376  -0.373
 -- Virtual --
  0.025   0.042   0.076   0.147   0.170   0.179   0.215   0.224
  0.233   0.246   0.268   0.303   0.334   0.338   0.349   0.553
  0.577   0.589   0.607   0.613   0.645   0.729   0.797   0.888
  0.935   0.987   1.027   1.028   1.109   1.237   1.431   1.467
  1.536   1.547   1.587   1.653   1.921   2.077   2.173   2.260
  2.379   2.654   2.675   2.865   3.054   3.070   3.298   3.434
  4.112   4.242   4.365   4.440   4.490   4.506   4.512   4.546
  4.694   4.796   4.869   5.387   6.531   6.545   6.575  28.915
 29.528  29.539  29.562  29.881  29.888  29.888  29.905  29.982
 36.603  37.103 130.589 130.597 130.623 154.3081912.227
 --------------------------------------------------------------

          Ground-State Mulliken Net Atomic Charges

     Atom                 Charge (a.u.)
  ----------------------------------------
      1 I                     0.013195
      2 N                    -0.018880
      3 N                    -0.222746
      4 H                     0.228432
  ----------------------------------------
  Sum of atomic charges =    -0.000000

 -----------------------------------------------------------------
                    Cartesian Multipole Moments
 -----------------------------------------------------------------
    Charge (ESU x 10^10)
                 0.0000
    Dipole Moment (Debye)
         X      -2.0567      Y       0.1930      Z       0.0000
       Tot       2.0657
    Quadrupole Moments (Debye-Ang)
        XX     -29.5330     XY      -1.5419     YY     -43.4719
        XZ      -0.0000     YZ       0.0000     ZZ     -40.8331
    Octopole Moments (Debye-Ang^2)
       XXX     -11.7371    XXY       1.2869    XYY      10.8312
       YYY      -0.4407    XXZ       0.0000    XYZ       0.0000
       YYZ       0.0000    XZZ       5.2115    YZZ      -0.0529
       ZZZ       0.0000
    Hexadecapole Moments (Debye-Ang^3)
      XXXX    -258.0058   XXXY     -10.5072   XXYY     -88.3618
      XYYY      -2.2063   YYYY     -75.8812   XXXZ      -0.0000
      XXYZ      -0.0000   XYYZ      -0.0000   YYYZ      -0.0000
      XXZZ     -74.4014   XYZZ      -0.6856   YYZZ     -21.0164
      XZZZ      -0.0000   YZZZ      -0.0000   ZZZZ     -53.3601
 -----------------------------------------------------------------
 DrvMan completing analytic gradient of the correlated energy
 Correlated dipole moment
            1
    1  -0.8091665
    2   0.0759511
    3   0.0000000
 Energy read as -7026.810722330
 Full Analytical Gradient: (in a.u., or Hartree/Bohr)
             1             2             3             4
    1   -0.00013779    0.00011621    0.00005904   -0.00003745
    2    0.00002254   -0.00005565    0.00005366   -0.00002055
    3   -0.00000000   -0.00000000    0.00000000   -0.00000000
 Gradient time:  CPU 1.39 s  wall 1.43 s
 ----------------------------------------------------------------
             Standard Nuclear Orientation (Angstroms)
    I     Atom           X                Y                Z
 ----------------------------------------------------------------
    1      I       0.5776530380    -0.0179116677    -0.0000000000
    2      N      -1.5831814840     0.5571057607     0.0000000000
    3      N      -2.3210365324    -0.4097774692     0.0000000000
    4      H      -3.2860848994    -0.0289796540    -0.0000000000
 ----------------------------------------------------------------
 Nuclear Repulsion Energy =   189.1239927930 hartrees
 There are       34 alpha and       34 beta electrons

                       Distance Matrix (Angstroms)
             I (  1)   N (  2)   N (  3)
   N (  2)  2.236035
   N (  3)  2.925057  1.216262
   H (  4)  3.863754  1.800938  1.037461

 Requested basis set is 6-311++G(d,p)
 There are 41 shells and 113 basis functions
 A cutoff of  1.0D-14 yielded    789 shell pairs
 There are      6244 function pairs (      7072 Cartesian)
 Smallest overlap matrix eigenvalue = 2.47E-04
 Guess MOs from SCF MO coefficient file

 -----------------------------------------------------------------------
  General SCF calculation program by
  Eric Jon Sundstrom, Paul Horn, Yuezhi Mao, Dmitri Zuev, Alec White,
  David Stuck, Shaama M.S., Shane Yost, Joonho Lee, David Small,
  Daniel Levine, Susi Lehtola, Hugh Burton, Evgeny Epifanovsky
 -----------------------------------------------------------------------
 Hartree-Fock
 using 6 threads for integral computing
 -------------------------------------------------------
 OpenMP Integral computing Module                
 Release: version 2.0, May 2017, Q-Chem Inc. Pleasanton 
 -------------------------------------------------------
 A restricted SCF calculation will be
 performed using DIIS
 SCF converges when DIIS error is below 1.0e-08
 ---------------------------------------
  Cycle       Energy         DIIS error
 ---------------------------------------
    1   -7026.2366333479      7.19e-06  
    2   -7026.2366334749      3.13e-06  
    3   -7026.2366335007      1.79e-06  
    4   -7026.2366335130      7.50e-07  
    5   -7026.2366335181      3.06e-07  
    6   -7026.2366335191      1.09e-07  
    7   -7026.2366335192      3.20e-08  
    8   -7026.2366335192      1.03e-08  
    9   -7026.2366335192      3.66e-09  Convergence criterion met
 ---------------------------------------
 SCF time:   CPU 4.32s  wall 1.00s 
 SCF   energy in the final basis set =    -7026.2366335192
 Total energy in the final basis set =    -7026.2366335192


 ------------------------------------------------------------------------------

   CCMAN2: suite of methods based on coupled cluster
           and equation of motion theories.

   Components:
   * libvmm-1.3-trunk
     by Evgeny Epifanovsky, Ilya Kaliman.
   * libtensor-2.5-trunk
     by Evgeny Epifanovsky, Michael Wormit, Dmitry Zuev, Sam Manzer, 
        Ilya Kaliman.
   * libcc-2.5-trunk
     by Evgeny Epifanovsky, Arik Landau, Tomasz Kus, Kirill Khistyaev, 
        Dmitry Zuev, Prashant Manohar, Xintian Feng, Anna Krylov, 
        Matthew Goldey, Alec White, Thomas Jagau, Kaushik Nanda, 
        Anastasia Gunina, Alexander Kunitsa, Joonho Lee.

   CCMAN original authors:
   Anna I. Krylov, C. David Sherrill, Steven R. Gwaltney,
   Edward F. C. Byrd (2000)
   Sergey V. Levchenko, Lyudmila V. Slipchenko, Tao Wang,
   Ana-Maria C. Cristian (2003)
   Piotr A. Pieniazek, C. Melania Oana, Evgeny Epifanovsky (2007)
   Prashant Manohar (2009)

 ------------------------------------------------------------------------------


 Allocating and initializing 63808MB of RAM...
 Calculation will run on 6 cores.


 Alpha MOs, Restricted
 -- Occupied --                  
******* -180.87 -169.68 -169.68 -169.68  -37.93  -33.11  -33.11
  1 A     2 A     3 A     4 A     5 A     6 A     7 A     8 A                  
-33.109 -24.299 -24.297 -24.297 -24.292 -24.292 -15.719 -15.677
  9 A    10 A    11 A    12 A    13 A    14 A    15 A    16 A                  
 -7.242  -5.476  -5.464  -5.464  -2.400  -2.394  -2.394  -2.380
 17 A    18 A    19 A    20 A    21 A    22 A    23 A    24 A                  
 -2.380  -1.421  -0.948  -0.812  -0.706  -0.619  -0.582  -0.387
 25 A    26 A    27 A    28 A    29 A    30 A    31 A    32 A                  
 -0.376  -0.373
 33 A    34 A                                                                  
 -- Virtual --                   
  0.025   0.042   0.076   0.147   0.170   0.179   0.215   0.224
 35 A    36 A    37 A    38 A    39 A    40 A    41 A    42 A                  
  0.233   0.246   0.268   0.303   0.334   0.338   0.349   0.553
 43 A    44 A    45 A    46 A    47 A    48 A    49 A    50 A                  
  0.577   0.589   0.607   0.613   0.645   0.729   0.797   0.888
 51 A    52 A    53 A    54 A    55 A    56 A    57 A    58 A                  
  0.935   0.987   1.027   1.028   1.109   1.237   1.431   1.467
 59 A    60 A    61 A    62 A    63 A    64 A    65 A    66 A                  
  1.536   1.547   1.587   1.653   1.921   2.077   2.173   2.260
 67 A    68 A    69 A    70 A    71 A    72 A    73 A    74 A                  
  2.378   2.653   2.675   2.865   3.054   3.070   3.298   3.434
 75 A    76 A    77 A    78 A    79 A    80 A    81 A    82 A                  
  4.112   4.242   4.365   4.440   4.490   4.506   4.512   4.545
 83 A    84 A    85 A    86 A    87 A    88 A    89 A    90 A                  
  4.694   4.796   4.869   5.387   6.531   6.545   6.575  28.915
 91 A    92 A    93 A    94 A    95 A    96 A    97 A    98 A                  
 29.528  29.539  29.562  29.881  29.888  29.888  29.905  29.982
 99 A   100 A   101 A   102 A   103 A   104 A   105 A   106 A                  
 36.603  37.103 130.589 130.597 130.623 154.3081912.227
107 A   108 A   109 A   110 A   111 A   112 A   113 A                          

 Beta MOs, Restricted
 -- Occupied --                  
******* -180.87 -169.68 -169.68 -169.68  -37.93  -33.11  -33.11
  1 A     2 A     3 A     4 A     5 A     6 A     7 A     8 A                  
-33.109 -24.299 -24.297 -24.297 -24.292 -24.292 -15.719 -15.677
  9 A    10 A    11 A    12 A    13 A    14 A    15 A    16 A                  
 -7.242  -5.476  -5.464  -5.464  -2.400  -2.394  -2.394  -2.380
 17 A    18 A    19 A    20 A    21 A    22 A    23 A    24 A                  
 -2.380  -1.421  -0.948  -0.812  -0.706  -0.619  -0.582  -0.387
 25 A    26 A    27 A    28 A    29 A    30 A    31 A    32 A                  
 -0.376  -0.373
 33 A    34 A                                                                  
 -- Virtual --                   
  0.025   0.042   0.076   0.147   0.170   0.179   0.215   0.224
 35 A    36 A    37 A    38 A    39 A    40 A    41 A    42 A                  
  0.233   0.246   0.268   0.303   0.334   0.338   0.349   0.553
 43 A    44 A    45 A    46 A    47 A    48 A    49 A    50 A                  
  0.577   0.589   0.607   0.613   0.645   0.729   0.797   0.888
 51 A    52 A    53 A    54 A    55 A    56 A    57 A    58 A                  
  0.935   0.987   1.027   1.028   1.109   1.237   1.431   1.467
 59 A    60 A    61 A    62 A    63 A    64 A    65 A    66 A                  
  1.536   1.547   1.587   1.653   1.921   2.077   2.173   2.260
 67 A    68 A    69 A    70 A    71 A    72 A    73 A    74 A                  
  2.378   2.653   2.675   2.865   3.054   3.070   3.298   3.434
 75 A    76 A    77 A    78 A    79 A    80 A    81 A    82 A                  
  4.112   4.242   4.365   4.440   4.490   4.506   4.512   4.545
 83 A    84 A    85 A    86 A    87 A    88 A    89 A    90 A                  
  4.694   4.796   4.869   5.387   6.531   6.545   6.575  28.915
 91 A    92 A    93 A    94 A    95 A    96 A    97 A    98 A                  
 29.528  29.539  29.562  29.881  29.888  29.888  29.905  29.982
 99 A   100 A   101 A   102 A   103 A   104 A   105 A   106 A                  
 36.603  37.103 130.589 130.597 130.623 154.3081912.227
107 A   108 A   109 A   110 A   111 A   112 A   113 A                          

 Occupation and symmetry of molecular orbitals

 Point group: C1 (1 irreducible representation).

                           A     All 
 -------------------------------------
 All molecular orbitals:
  - Alpha                  113   113 
  - Beta                   113   113 
 -------------------------------------
 Alpha orbitals:
  - Frozen occupied        20    20  
  - Active occupied        14    14  
  - Active virtual         79    79  
  - Frozen virtual         0     0   
 -------------------------------------
 Beta orbitals:
  - Frozen occupied        20    20  
  - Active occupied        14    14  
  - Active virtual         79    79  
  - Frozen virtual         0     0   
 -------------------------------------

 Import integrals:   CPU 0.00 s  wall 0.00 s

 Import integrals:   CPU 30.72 s  wall 7.68 s

 MP2 amplitudes:   CPU 0.05 s  wall 0.03 s

Running a double precision version
           CCSD T amplitudes will be solved using DIIS.

           Start     Size      MaxIter   EConv     TConv     
           3         7         100       1.00e-07  1.00e-05  
 ------------------------------------------------------------------------------
           Energy (a.u.)   Ediff      Tdiff       Comment
 ------------------------------------------------------------------------------
         -7026.80118709                           
     1   -7026.78783670   1.34e-02   7.14e-01     
     2   -7026.80794271   2.01e-02   9.45e-02     
     3   -7026.80746164   4.81e-04   4.34e-02     
     4   -7026.80976805   2.31e-03   1.24e-02     Switched to DIIS steps.
     5   -7026.81062845   8.60e-04   1.24e-02     
     6   -7026.81068920   6.08e-05   2.45e-03     
     7   -7026.81070497   1.58e-05   1.60e-03     
     8   -7026.81071826   1.33e-05   7.17e-04     
     9   -7026.81072290   4.64e-06   4.41e-04     
    10   -7026.81072250   3.91e-07   1.09e-04     
    11   -7026.81072254   3.81e-08   5.29e-05     
    12   -7026.81072241   1.27e-07   2.28e-05     
    13   -7026.81072242   5.09e-09   6.10e-06     
 ------------------------------------------------------------------------------
         -7026.81072242                           CCSD T converged.

End of double precision
 SCF energy                 = -7026.23663352
 MP2 energy                 = -7026.80118709
 CCSD correlation energy     =    -0.57408890
 CCSD total energy           = -7026.81072242

 CCSD  T1^2 = 0.0122  T2^2 = 0.2246  Leading amplitudes:

 Amplitude    Orbitals with energies
 -0.0310       32 (A) A                  ->    35 (A) A                   
              -0.3875                          0.0252                     
 -0.0310       32 (A) B                  ->    35 (A) B                   
              -0.3875                          0.0252                     
 -0.0286       33 (A) A                  ->    37 (A) A                   
              -0.3759                          0.0759                     
 -0.0286       33 (A) B                  ->    37 (A) B                   
              -0.3759                          0.0759                     

 Amplitude    Orbitals with energies
 -0.1057       31 (A) A      31 (A) B    ->    37 (A) A      37 (A) B     
              -0.5817       -0.5817            0.0759        0.0759       
  0.1057       31 (A) A      31 (A) B    ->    37 (A) B      37 (A) A     
              -0.5817       -0.5817            0.0759        0.0759       
  0.1057       31 (A) B      31 (A) A    ->    37 (A) A      37 (A) B     
              -0.5817       -0.5817            0.0759        0.0759       
 -0.1057       31 (A) B      31 (A) A    ->    37 (A) B      37 (A) A     
              -0.5817       -0.5817            0.0759        0.0759       

 Computing CCSD intemediates for later calculations in double precision
 Finished.

Running a double precision version
           CCSD Lambda amplitudes will be solved using DIIS.
           Start     Size      MaxIter   EConv     LConv     
           3         7         100       1.00e-07  1.00e-05  
 ------------------------------------------------------------------------------
            Enorm      Ldiff       Comment
 ------------------------------------------------------------------------------
     1     5.15e-02   4.10e-02     
     2     1.14e-02   3.44e-03     
     3     5.15e-03   2.34e-03     
     4     3.20e-03   9.99e-04     Switched to DIIS steps.
     5     1.43e-03   7.97e-04     
     6     8.46e-04   2.97e-04     
     7     3.23e-04   1.26e-04     
     8     1.17e-04   7.94e-06     
     9     3.26e-05   5.46e-06     
    10     1.27e-05   1.72e-06     
    11     4.70e-06   3.98e-07     
    12     2.05e-06   2.03e-07     
    13     9.88e-07   1.66e-07     
    14     5.33e-07   3.71e-08     
    15     3.50e-07   4.68e-08     
    16     1.68e-07   2.37e-08     
    17     8.20e-08   4.79e-09     
 ------------------------------------------------------------------------------
                                   CCSD Lambda converged.

 Computing density matrices in double precision...
           Orbital response amplitudes will be solved using DIIS.
           Start     Size      MaxIter   EConv     LConv     
           3         7         100       1.00e-06  1.00e-06  
 ------------------------------------------------------------------------------
            Enorm      Ldiff       Comment
 ------------------------------------------------------------------------------
     1     8.06e-02   7.12e-03     
     2     1.16e-01   3.71e-02     
     3     2.22e-01   6.31e-02     
     4     1.17e-02   1.21e-01     Switched to DIIS steps.
     5     2.30e-03   1.08e-03     
     6     1.06e-03   1.26e-04     
     7     3.61e-04   1.53e-04     
     8     1.59e-04   2.00e-05     
     9     2.68e-05   3.26e-06     
    10     8.85e-06   2.41e-07     
    11     3.08e-06   1.41e-06     
    12     6.76e-07   8.25e-08     
 ------------------------------------------------------------------------------
                                   Orbital response converged.

 Computing density matrices... Done.
 CCSD calculation:   CPU 632.38 s  wall 117.89 s

 Transferring MO TPDM to AO TPDM
 Transferring g2_o1o1o1o1
 Transferring g2_o1o1o1v1
 Transferring g2_o1o1v1v1
 Transferring g2_o1v1o1v1
 Transferring g2_o1v1v1v1
 Transferring g2_v1v1v1v1
 Adding separable TPDM
 Computing TPDM gradient
 --------------------------------------------------------
 2e gradient
  Atom          X               Y               Z
 --------------------------------------------------------
    1        -32.553924        3.747522        0.000000  
    2         11.810956      -18.388239       -0.000000  
    3         15.742501       15.741484        0.000000  
    4          5.000467       -1.100767        0.000000  
 --------------------------------------------------------
 --------------------------------------------------------
 Final gradient
  Atom          X               Y               Z
 --------------------------------------------------------
    1        -32.553924        3.747522        0.000000  
    2         11.810956      -18.388239       -0.000000  
    3         15.742501       15.741484        0.000000  
    4          5.000467       -1.100767        0.000000  
 --------------------------------------------------------
 Analytic gradient from two-electron contribution:   CPU 160.56 s  wall 51.13 s

 Total ccman2 time:   CPU 828.27 s  wall 178.06 s


 --------------------------------------------------------------

                    Orbital Energies (a.u.)
 --------------------------------------------------------------

 Alpha MOs
 -- Occupied --
*******-180.872-169.679-169.678-169.678 -37.926 -33.115 -33.109
-33.109 -24.299 -24.297 -24.297 -24.292 -24.292 -15.719 -15.677
 -7.242  -5.476  -5.464  -5.464  -2.400  -2.394  -2.394  -2.380
 -2.380  -1.421  -0.948  -0.812  -0.706  -0.619  -0.582  -0.387
 -0.376  -0.373
 -- Virtual --
  0.025   0.042   0.076   0.147   0.170   0.179   0.215   0.224
  0.233   0.246   0.268   0.303   0.334   0.338   0.349   0.553
  0.577   0.589   0.607   0.613   0.645   0.729   0.797   0.888
  0.935   0.987   1.027   1.028   1.109   1.237   1.431   1.467
  1.536   1.547   1.587   1.653   1.921   2.077   2.173   2.260
  2.378   2.653   2.675   2.865   3.054   3.070   3.298   3.434
  4.112   4.242   4.365   4.440   4.490   4.506   4.512   4.545
  4.694   4.796   4.869   5.387   6.531   6.545   6.575  28.915
 29.528  29.539  29.562  29.881  29.888  29.888  29.905  29.982
 36.603  37.103 130.589 130.597 130.623 154.3081912.227
 --------------------------------------------------------------

          Ground-State Mulliken Net Atomic Charges

     Atom                 Charge (a.u.)
  ----------------------------------------
      1 I                     0.012920
      2 N                    -0.018775
      3 N                    -0.222632
      4 H                     0.228487
  ----------------------------------------
  Sum of atomic charges =    -0.000000

 -----------------------------------------------------------------
                    Cartesian Multipole Moments
 -----------------------------------------------------------------
    Charge (ESU x 10^10)
                -0.0000
    Dipole Moment (Debye)
         X      -2.0596      Y       0.1931      Z      -0.0000
       Tot       2.0686
    Quadrupole Moments (Debye-Ang)
        XX     -29.5263     XY      -1.5400     YY     -43.4729
        XZ       0.0000     YZ      -0.0000     ZZ     -40.8343
    Octopole Moments (Debye-Ang^2)
       XXX     -11.8390    XXY       1.2628    XYY      10.7963
       YYY      -0.5291    XXZ      -0.0000    XYZ      -0.0000
       YYZ      -0.0000    XZZ       5.1813    YZZ      -0.0825
       ZZZ      -0.0000
    Hexadecapole Moments (Debye-Ang^3)
      XXXX    -258.1164   XXXY     -10.5465   XXYY     -88.3940
      XYYY      -2.2531   YYYY     -75.8770   XXXZ       0.0000
      XXYZ      -0.0000   XYYZ       0.0000   YYYZ      -0.0000
      XXZZ     -74.4352   XYZZ      -0.7014   YYZZ     -21.0166
      XZZZ       0.0000   YZZZ      -0.0000   ZZZZ     -53.3643
 -----------------------------------------------------------------
 DrvMan completing analytic gradient of the correlated energy
 Correlated dipole moment
            1
    1  -0.8102994
    2   0.0759754
    3  -0.0000000
 Energy read as -7026.810722420
 Full Analytical Gradient: (in a.u., or Hartree/Bohr)
             1             2             3             4
    1   -0.00002126    0.00013796   -0.00007843   -0.00003827
    2    0.00003661   -0.00001840    0.00000033   -0.00001854
    3    0.00000000    0.00000000   -0.00000000    0.00000000
 Gradient time:  CPU 1.42 s  wall 1.46 s
 ----------------------------------------------------------------
             Standard Nuclear Orientation (Angstroms)
    I     Atom           X                Y                Z
 ----------------------------------------------------------------
    1      I       0.5776530380    -0.0199116677    -0.0000000000
    2      N      -1.5831814840     0.5571057607     0.0000000000
    3      N      -2.3210365324    -0.4097774692     0.0000000000
    4      H      -3.2860848994    -0.0289796540    -0.0000000000
 ----------------------------------------------------------------
 Nuclear Repulsion Energy =   189.1099123727 hartrees
 There are       34 alpha and       34 beta electrons

                       Distance Matrix (Angstroms)
             I (  1)   N (  2)   N (  3)
   N (  2)  2.236550
   N (  3)  2.924790  1.216262
   H (  4)  3.863749  1.800938  1.037461

 Requested basis set is 6-311++G(d,p)
 There are 41 shells and 113 basis functions
 A cutoff of  1.0D-14 yielded    789 shell pairs
 There are      6244 function pairs (      7072 Cartesian)
 Smallest overlap matrix eigenvalue = 2.47E-04
 Guess MOs from SCF MO coefficient file

 -----------------------------------------------------------------------
  General SCF calculation program by
  Eric Jon Sundstrom, Paul Horn, Yuezhi Mao, Dmitri Zuev, Alec White,
  David Stuck, Shaama M.S., Shane Yost, Joonho Lee, David Small,
  Daniel Levine, Susi Lehtola, Hugh Burton, Evgeny Epifanovsky
 -----------------------------------------------------------------------
 Hartree-Fock
 using 6 threads for integral computing
 -------------------------------------------------------
 OpenMP Integral computing Module                
 Release: version 2.0, May 2017, Q-Chem Inc. Pleasanton 
 -------------------------------------------------------
 A restricted SCF calculation will be
 performed using DIIS
 SCF converges when DIIS error is below 1.0e-08
 ---------------------------------------
  Cycle       Energy         DIIS error
 ---------------------------------------
    1   -7026.2366172491      7.87e-06  
    2   -7026.2366174463      2.60e-06  
    3   -7026.2366174954      1.54e-06  
    4   -7026.2366175087      9.25e-07  
    5   -7026.2366175160      2.38e-07  
    6   -7026.2366175167      9.47e-08  
    7   -7026.2366175167      3.02e-08  
    8   -7026.2366175168      1.22e-08  
    9   -7026.2366175167      4.84e-09  Convergence criterion met
 ---------------------------------------
 SCF time:   CPU 4.24s  wall 1.00s 
 SCF   energy in the final basis set =    -7026.2366175167
 Total energy in the final basis set =    -7026.2366175167


 ------------------------------------------------------------------------------

   CCMAN2: suite of methods based on coupled cluster
           and equation of motion theories.

   Components:
   * libvmm-1.3-trunk
     by Evgeny Epifanovsky, Ilya Kaliman.
   * libtensor-2.5-trunk
     by Evgeny Epifanovsky, Michael Wormit, Dmitry Zuev, Sam Manzer, 
        Ilya Kaliman.
   * libcc-2.5-trunk
     by Evgeny Epifanovsky, Arik Landau, Tomasz Kus, Kirill Khistyaev, 
        Dmitry Zuev, Prashant Manohar, Xintian Feng, Anna Krylov, 
        Matthew Goldey, Alec White, Thomas Jagau, Kaushik Nanda, 
        Anastasia Gunina, Alexander Kunitsa, Joonho Lee.

   CCMAN original authors:
   Anna I. Krylov, C. David Sherrill, Steven R. Gwaltney,
   Edward F. C. Byrd (2000)
   Sergey V. Levchenko, Lyudmila V. Slipchenko, Tao Wang,
   Ana-Maria C. Cristian (2003)
   Piotr A. Pieniazek, C. Melania Oana, Evgeny Epifanovsky (2007)
   Prashant Manohar (2009)

 ------------------------------------------------------------------------------


 Allocating and initializing 63808MB of RAM...
 Calculation will run on 6 cores.


 Alpha MOs, Restricted
 -- Occupied --                  
******* -180.87 -169.68 -169.68 -169.68  -37.93  -33.11  -33.11
  1 A     2 A     3 A     4 A     5 A     6 A     7 A     8 A                  
-33.109 -24.299 -24.297 -24.297 -24.292 -24.292 -15.719 -15.677
  9 A    10 A    11 A    12 A    13 A    14 A    15 A    16 A                  
 -7.242  -5.476  -5.464  -5.463  -2.399  -2.394  -2.394  -2.380
 17 A    18 A    19 A    20 A    21 A    22 A    23 A    24 A                  
 -2.380  -1.421  -0.948  -0.812  -0.706  -0.619  -0.582  -0.387
 25 A    26 A    27 A    28 A    29 A    30 A    31 A    32 A                  
 -0.376  -0.373
 33 A    34 A                                                                  
 -- Virtual --                   
  0.025   0.042   0.076   0.147   0.170   0.179   0.215   0.224
 35 A    36 A    37 A    38 A    39 A    40 A    41 A    42 A                  
  0.233   0.246   0.268   0.303   0.334   0.338   0.349   0.553
 43 A    44 A    45 A    46 A    47 A    48 A    49 A    50 A                  
  0.577   0.589   0.607   0.613   0.645   0.729   0.797   0.888
 51 A    52 A    53 A    54 A    55 A    56 A    57 A    58 A                  
  0.935   0.987   1.027   1.028   1.109   1.237   1.431   1.467
 59 A    60 A    61 A    62 A    63 A    64 A    65 A    66 A                  
  1.536   1.547   1.587   1.653   1.921   2.077   2.173   2.260
 67 A    68 A    69 A    70 A    71 A    72 A    73 A    74 A                  
  2.378   2.653   2.675   2.865   3.053   3.070   3.298   3.434
 75 A    76 A    77 A    78 A    79 A    80 A    81 A    82 A                  
  4.112   4.242   4.365   4.440   4.490   4.506   4.512   4.545
 83 A    84 A    85 A    86 A    87 A    88 A    89 A    90 A                  
  4.694   4.796   4.869   5.387   6.531   6.545   6.575  28.915
 91 A    92 A    93 A    94 A    95 A    96 A    97 A    98 A                  
 29.528  29.539  29.562  29.881  29.888  29.888  29.905  29.982
 99 A   100 A   101 A   102 A   103 A   104 A   105 A   106 A                  
 36.603  37.103 130.589 130.597 130.623 154.3081912.227
107 A   108 A   109 A   110 A   111 A   112 A   113 A                          

 Beta MOs, Restricted
 -- Occupied --                  
******* -180.87 -169.68 -169.68 -169.68  -37.93  -33.11  -33.11
  1 A     2 A     3 A     4 A     5 A     6 A     7 A     8 A                  
-33.109 -24.299 -24.297 -24.297 -24.292 -24.292 -15.719 -15.677
  9 A    10 A    11 A    12 A    13 A    14 A    15 A    16 A                  
 -7.242  -5.476  -5.464  -5.463  -2.399  -2.394  -2.394  -2.380
 17 A    18 A    19 A    20 A    21 A    22 A    23 A    24 A                  
 -2.380  -1.421  -0.948  -0.812  -0.706  -0.619  -0.582  -0.387
 25 A    26 A    27 A    28 A    29 A    30 A    31 A    32 A                  
 -0.376  -0.373
 33 A    34 A                                                                  
 -- Virtual --                   
  0.025   0.042   0.076   0.147   0.170   0.179   0.215   0.224
 35 A    36 A    37 A    38 A    39 A    40 A    41 A    42 A                  
  0.233   0.246   0.268   0.303   0.334   0.338   0.349   0.553
 43 A    44 A    45 A    46 A    47 A    48 A    49 A    50 A                  
  0.577   0.589   0.607   0.613   0.645   0.729   0.797   0.888
 51 A    52 A    53 A    54 A    55 A    56 A    57 A    58 A                  
  0.935   0.987   1.027   1.028   1.109   1.237   1.431   1.467
 59 A    60 A    61 A    62 A    63 A    64 A    65 A    66 A                  
  1.536   1.547   1.587   1.653   1.921   2.077   2.173   2.260
 67 A    68 A    69 A    70 A    71 A    72 A    73 A    74 A                  
  2.378   2.653   2.675   2.865   3.053   3.070   3.298   3.434
 75 A    76 A    77 A    78 A    79 A    80 A    81 A    82 A                  
  4.112   4.242   4.365   4.440   4.490   4.506   4.512   4.545
 83 A    84 A    85 A    86 A    87 A    88 A    89 A    90 A                  
  4.694   4.796   4.869   5.387   6.531   6.545   6.575  28.915
 91 A    92 A    93 A    94 A    95 A    96 A    97 A    98 A                  
 29.528  29.539  29.562  29.881  29.888  29.888  29.905  29.982
 99 A   100 A   101 A   102 A   103 A   104 A   105 A   106 A                  
 36.603  37.103 130.589 130.597 130.623 154.3081912.227
107 A   108 A   109 A   110 A   111 A   112 A   113 A                          

 Occupation and symmetry of molecular orbitals

 Point group: C1 (1 irreducible representation).

                           A     All 
 -------------------------------------
 All molecular orbitals:
  - Alpha                  113   113 
  - Beta                   113   113 
 -------------------------------------
 Alpha orbitals:
  - Frozen occupied        20    20  
  - Active occupied        14    14  
  - Active virtual         79    79  
  - Frozen virtual         0     0   
 -------------------------------------
 Beta orbitals:
  - Frozen occupied        20    20  
  - Active occupied        14    14  
  - Active virtual         79    79  
  - Frozen virtual         0     0   
 -------------------------------------

 Import integrals:   CPU 0.00 s  wall 0.00 s

 Import integrals:   CPU 30.81 s  wall 7.65 s

 MP2 amplitudes:   CPU 0.06 s  wall 0.03 s

Running a double precision version
           CCSD T amplitudes will be solved using DIIS.

           Start     Size      MaxIter   EConv     TConv     
           3         7         100       1.00e-07  1.00e-05  
 ------------------------------------------------------------------------------
           Energy (a.u.)   Ediff      Tdiff       Comment
 ------------------------------------------------------------------------------
         -7026.80118911                           
     1   -7026.78783201   1.34e-02   7.14e-01     
     2   -7026.80794286   2.01e-02   9.45e-02     
     3   -7026.80746069   4.82e-04   4.34e-02     
     4   -7026.80976809   2.31e-03   1.24e-02     Switched to DIIS steps.
     5   -7026.81062857   8.60e-04   1.24e-02     
     6   -7026.81068928   6.07e-05   2.45e-03     
     7   -7026.81070501   1.57e-05   1.60e-03     
     8   -7026.81071828   1.33e-05   7.17e-04     
     9   -7026.81072292   4.65e-06   4.41e-04     
    10   -7026.81072253   3.92e-07   1.09e-04     
    11   -7026.81072257   3.87e-08   5.29e-05     
    12   -7026.81072244   1.27e-07   2.28e-05     
    13   -7026.81072245   5.42e-09   6.12e-06     
 ------------------------------------------------------------------------------
         -7026.81072245                           CCSD T converged.

End of double precision
 SCF energy                 = -7026.23661752
 MP2 energy                 = -7026.80118911
 CCSD correlation energy     =    -0.57410493
 CCSD total energy           = -7026.81072245

 CCSD  T1^2 = 0.0122  T2^2 = 0.2247  Leading amplitudes:

 Amplitude    Orbitals with energies
 -0.0310       32 (A) A                  ->    35 (A) A                   
              -0.3874                          0.0252                     
 -0.0310       32 (A) B                  ->    35 (A) B                   
              -0.3874                          0.0252                     
 -0.0286       33 (A) A                  ->    37 (A) A                   
              -0.3759                          0.0759                     
 -0.0286       33 (A) B                  ->    37 (A) B                   
              -0.3759                          0.0759                     

 Amplitude    Orbitals with energies
 -0.1057       31 (A) A      31 (A) B    ->    37 (A) A      37 (A) B     
              -0.5817       -0.5817            0.0759        0.0759       
  0.1057       31 (A) A      31 (A) B    ->    37 (A) B      37 (A) A     
              -0.5817       -0.5817            0.0759        0.0759       
  0.1057       31 (A) B      31 (A) A    ->    37 (A) A      37 (A) B     
              -0.5817       -0.5817            0.0759        0.0759       
 -0.1057       31 (A) B      31 (A) A    ->    37 (A) B      37 (A) A     
              -0.5817       -0.5817            0.0759        0.0759       

 Computing CCSD intemediates for later calculations in double precision
 Finished.

Running a double precision version
           CCSD Lambda amplitudes will be solved using DIIS.
           Start     Size      MaxIter   EConv     LConv     
           3         7         100       1.00e-07  1.00e-05  
 ------------------------------------------------------------------------------
            Enorm      Ldiff       Comment
 ------------------------------------------------------------------------------
     1     5.15e-02   4.10e-02     
     2     1.14e-02   3.44e-03     
     3     5.15e-03   2.34e-03     
     4     3.20e-03   9.98e-04     Switched to DIIS steps.
     5     1.43e-03   7.97e-04     
     6     8.46e-04   2.97e-04     
     7     3.23e-04   1.26e-04     
     8     1.17e-04   7.92e-06     
     9     3.26e-05   5.48e-06     
    10     1.27e-05   1.72e-06     
    11     4.73e-06   3.98e-07     
    12     2.08e-06   2.02e-07     
    13     1.01e-06   1.66e-07     
    14     5.52e-07   3.70e-08     
    15     3.61e-07   4.71e-08     
    16     1.72e-07   2.31e-08     
    17     8.35e-08   4.11e-09     
 ------------------------------------------------------------------------------
                                   CCSD Lambda converged.

 Computing density matrices in double precision...
           Orbital response amplitudes will be solved using DIIS.
           Start     Size      MaxIter   EConv     LConv     
           3         7         100       1.00e-06  1.00e-06  
 ------------------------------------------------------------------------------
            Enorm      Ldiff       Comment
 ------------------------------------------------------------------------------
     1     8.06e-02   7.09e-03     
     2     1.16e-01   3.72e-02     
     3     2.23e-01   6.33e-02     
     4     1.17e-02   1.22e-01     Switched to DIIS steps.
     5     2.30e-03   1.08e-03     
     6     1.06e-03   1.27e-04     
     7     3.61e-04   1.54e-04     
     8     1.59e-04   2.00e-05     
     9     2.68e-05   3.26e-06     
    10     8.86e-06   2.43e-07     
    11     3.08e-06   1.41e-06     
    12     6.77e-07   8.24e-08     
 ------------------------------------------------------------------------------
                                   Orbital response converged.

 Computing density matrices... Done.
 CCSD calculation:   CPU 631.93 s  wall 117.87 s

 Transferring MO TPDM to AO TPDM
 Transferring g2_o1o1o1o1
 Transferring g2_o1o1o1v1
 Transferring g2_o1o1v1v1
 Transferring g2_o1v1o1v1
 Transferring g2_o1v1v1v1
 Transferring g2_v1v1v1v1
 Adding separable TPDM
 Computing TPDM gradient
 --------------------------------------------------------
 2e gradient
  Atom          X               Y               Z
 --------------------------------------------------------
    1        -32.544099        3.774257       -0.000000  
    2         11.802331      -18.407495       -0.000000  
    3         15.741452       15.734081        0.000000  
    4          5.000316       -1.100843       -0.000000  
 --------------------------------------------------------
 --------------------------------------------------------
 Final gradient
  Atom          X               Y               Z
 --------------------------------------------------------
    1        -32.544099        3.774257       -0.000000  
    2         11.802331      -18.407495       -0.000000  
    3         15.741452       15.734081        0.000000  
    4          5.000316       -1.100843       -0.000000  
 --------------------------------------------------------
 Analytic gradient from two-electron contribution:   CPU 159.42 s  wall 48.22 s

 Total ccman2 time:   CPU 827.55 s  wall 175.36 s


 --------------------------------------------------------------

                    Orbital Energies (a.u.)
 --------------------------------------------------------------

 Alpha MOs
 -- Occupied --
*******-180.872-169.679-169.678-169.678 -37.926 -33.114 -33.109
-33.109 -24.299 -24.297 -24.297 -24.292 -24.292 -15.719 -15.677
 -7.242  -5.476  -5.464  -5.463  -2.399  -2.394  -2.394  -2.380
 -2.380  -1.421  -0.948  -0.812  -0.706  -0.619  -0.582  -0.387
 -0.376  -0.373
 -- Virtual --
  0.025   0.042   0.076   0.147   0.170   0.179   0.215   0.224
  0.233   0.246   0.268   0.303   0.334   0.338   0.349   0.553
  0.577   0.589   0.607   0.613   0.645   0.729   0.797   0.888
  0.935   0.987   1.027   1.028   1.109   1.237   1.431   1.467
  1.536   1.547   1.587   1.653   1.921   2.077   2.173   2.260
  2.378   2.653   2.675   2.865   3.053   3.070   3.298   3.434
  4.112   4.242   4.365   4.440   4.490   4.506   4.512   4.545
  4.694   4.796   4.869   5.387   6.531   6.545   6.575  28.915
 29.528  29.539  29.562  29.881  29.888  29.888  29.905  29.982
 36.603  37.103 130.589 130.597 130.623 154.3081912.227
 --------------------------------------------------------------

          Ground-State Mulliken Net Atomic Charges

     Atom                 Charge (a.u.)
  ----------------------------------------
      1 I                     0.012691
      2 N                    -0.018674
      3 N                    -0.222502
      4 H                     0.228485
  ----------------------------------------
  Sum of atomic charges =    -0.000000

 -----------------------------------------------------------------
                    Cartesian Multipole Moments
 -----------------------------------------------------------------
    Charge (ESU x 10^10)
                -0.0000
    Dipole Moment (Debye)
         X      -2.0619      Y       0.1934      Z       0.0000
       Tot       2.0709
    Quadrupole Moments (Debye-Ang)
        XX     -29.5246     XY      -1.5440     YY     -43.4705
        XZ      -0.0000     YZ      -0.0000     ZZ     -40.8352
    Octopole Moments (Debye-Ang^2)
       XXX     -11.8541    XXY       1.3128    XYY      10.7975
       YYY      -0.3523    XXZ      -0.0000    XYZ      -0.0000
       YYZ       0.0000    XZZ       5.1800    YZZ      -0.0234
       ZZZ       0.0000
    Hexadecapole Moments (Debye-Ang^3)
      XXXX    -258.1155   XXXY     -10.4711   XXYY     -88.3823
      XYYY      -2.1562   YYYY     -75.8847   XXXZ       0.0000
      XXYZ       0.0000   XYYZ       0.0000   YYYZ       0.0000
      XXZZ     -74.4354   XYZZ      -0.6682   YYZZ     -21.0185
      XZZZ       0.0000   YZZZ      -0.0000   ZZZZ     -53.3674
 -----------------------------------------------------------------
 DrvMan completing analytic gradient of the correlated energy
 Correlated dipole moment
            1
    1  -0.8112138
    2   0.0760878
    3   0.0000000
 Energy read as -7026.810722447
 Full Analytical Gradient: (in a.u., or Hartree/Bohr)
             1             2             3             4
    1    0.00001382    0.00003189   -0.00002294   -0.00002278
    2   -0.00002661    0.00011808   -0.00007332   -0.00001815
    3    0.00000000   -0.00000000   -0.00000000    0.00000000
 Gradient time:  CPU 1.42 s  wall 1.46 s
 ----------------------------------------------------------------
             Standard Nuclear Orientation (Angstroms)
    I     Atom           X                Y                Z
 ----------------------------------------------------------------
    1      I       0.5776530380    -0.0189116677     0.0010000000
    2      N      -1.5831814840     0.5571057607     0.0000000000
    3      N      -2.3210365324    -0.4097774692     0.0000000000
    4      H      -3.2860848994    -0.0289796540    -0.0000000000
 ----------------------------------------------------------------
 Nuclear Repulsion Energy =   189.1169506257 hartrees
 There are       34 alpha and       34 beta electrons

                       Distance Matrix (Angstroms)
             I (  1)   N (  2)   N (  3)
   N (  2)  2.236292
   N (  3)  2.924924  1.216262
   H (  4)  3.863751  1.800938  1.037461

 Requested basis set is 6-311++G(d,p)
 There are 41 shells and 113 basis functions
 A cutoff of  1.0D-14 yielded    789 shell pairs
 There are      6244 function pairs (      7072 Cartesian)
 Smallest overlap matrix eigenvalue = 2.47E-04
 Guess MOs from SCF MO coefficient file

 -----------------------------------------------------------------------
  General SCF calculation program by
  Eric Jon Sundstrom, Paul Horn, Yuezhi Mao, Dmitri Zuev, Alec White,
  David Stuck, Shaama M.S., Shane Yost, Joonho Lee, David Small,
  Daniel Levine, Susi Lehtola, Hugh Burton, Evgeny Epifanovsky
 -----------------------------------------------------------------------
 Hartree-Fock
 using 6 threads for integral computing
 -------------------------------------------------------
 OpenMP Integral computing Module                
 Release: version 2.0, May 2017, Q-Chem Inc. Pleasanton 
 -------------------------------------------------------
 A restricted SCF calculation will be
 performed using DIIS
 SCF converges when DIIS error is below 1.0e-08
 ---------------------------------------
  Cycle       Energy         DIIS error
 ---------------------------------------
    1   -7026.2366254115      5.20e-06  
    2   -7026.2366255038      1.73e-06  
    3   -7026.2366255278      9.46e-07  
    4   -7026.2366255343      6.28e-07  
    5   -7026.2366255372      1.72e-07  
    6   -7026.2366255374      6.72e-08  
    7   -7026.2366255376      3.22e-08  
    8   -7026.2366255375      1.50e-08  
    9   -7026.2366255376      6.25e-09  Convergence criterion met
 ---------------------------------------
 SCF time:   CPU 4.25s  wall 1.00s 
 SCF   energy in the final basis set =    -7026.2366255376
 Total energy in the final basis set =    -7026.2366255376


 ------------------------------------------------------------------------------

   CCMAN2: suite of methods based on coupled cluster
           and equation of motion theories.

   Components:
   * libvmm-1.3-trunk
     by Evgeny Epifanovsky, Ilya Kaliman.
   * libtensor-2.5-trunk
     by Evgeny Epifanovsky, Michael Wormit, Dmitry Zuev, Sam Manzer, 
        Ilya Kaliman.
   * libcc-2.5-trunk
     by Evgeny Epifanovsky, Arik Landau, Tomasz Kus, Kirill Khistyaev, 
        Dmitry Zuev, Prashant Manohar, Xintian Feng, Anna Krylov, 
        Matthew Goldey, Alec White, Thomas Jagau, Kaushik Nanda, 
        Anastasia Gunina, Alexander Kunitsa, Joonho Lee.

   CCMAN original authors:
   Anna I. Krylov, C. David Sherrill, Steven R. Gwaltney,
   Edward F. C. Byrd (2000)
   Sergey V. Levchenko, Lyudmila V. Slipchenko, Tao Wang,
   Ana-Maria C. Cristian (2003)
   Piotr A. Pieniazek, C. Melania Oana, Evgeny Epifanovsky (2007)
   Prashant Manohar (2009)

 ------------------------------------------------------------------------------


 Allocating and initializing 63808MB of RAM...
 Calculation will run on 6 cores.


 Alpha MOs, Restricted
 -- Occupied --                  
******* -180.87 -169.68 -169.68 -169.68  -37.93  -33.11  -33.11
  1 A     2 A     3 A     4 A     5 A     6 A     7 A     8 A                  
-33.109 -24.299 -24.297 -24.297 -24.292 -24.292 -15.719 -15.677
  9 A    10 A    11 A    12 A    13 A    14 A    15 A    16 A                  
 -7.242  -5.476  -5.464  -5.464  -2.399  -2.394  -2.394  -2.380
 17 A    18 A    19 A    20 A    21 A    22 A    23 A    24 A                  
 -2.380  -1.421  -0.948  -0.812  -0.706  -0.619  -0.582  -0.387
 25 A    26 A    27 A    28 A    29 A    30 A    31 A    32 A                  
 -0.376  -0.373
 33 A    34 A                                                                  
 -- Virtual --                   
  0.025   0.042   0.076   0.147   0.170   0.179   0.215   0.224
 35 A    36 A    37 A    38 A    39 A    40 A    41 A    42 A                  
  0.233   0.246   0.268   0.303   0.334   0.338   0.349   0.553
 43 A    44 A    45 A    46 A    47 A    48 A    49 A    50 A                  
  0.577   0.589   0.607   0.613   0.645   0.729   0.797   0.888
 51 A    52 A    53 A    54 A    55 A    56 A    57 A    58 A                  
  0.935   0.987   1.027   1.028   1.109   1.237   1.431   1.467
 59 A    60 A    61 A    62 A    63 A    64 A    65 A    66 A                  
  1.536   1.547   1.587   1.653   1.921   2.077   2.173   2.260
 67 A    68 A    69 A    70 A    71 A    72 A    73 A    74 A                  
  2.378   2.653   2.675   2.865   3.053   3.070   3.298   3.434
 75 A    76 A    77 A    78 A    79 A    80 A    81 A    82 A                  
  4.112   4.242   4.365   4.440   4.490   4.506   4.512   4.545
 83 A    84 A    85 A    86 A    87 A    88 A    89 A    90 A                  
  4.694   4.796   4.869   5.387   6.531   6.545   6.575  28.915
 91 A    92 A    93 A    94 A    95 A    96 A    97 A    98 A                  
 29.528  29.539  29.562  29.881  29.888  29.888  29.905  29.982
 99 A   100 A   101 A   102 A   103 A   104 A   105 A   106 A                  
 36.603  37.103 130.589 130.597 130.623 154.3081912.227
107 A   108 A   109 A   110 A   111 A   112 A   113 A                          

 Beta MOs, Restricted
 -- Occupied --                  
******* -180.87 -169.68 -169.68 -169.68  -37.93  -33.11  -33.11
  1 A     2 A     3 A     4 A     5 A     6 A     7 A     8 A                  
-33.109 -24.299 -24.297 -24.297 -24.292 -24.292 -15.719 -15.677
  9 A    10 A    11 A    12 A    13 A    14 A    15 A    16 A                  
 -7.242  -5.476  -5.464  -5.464  -2.399  -2.394  -2.394  -2.380
 17 A    18 A    19 A    20 A    21 A    22 A    23 A    24 A                  
 -2.380  -1.421  -0.948  -0.812  -0.706  -0.619  -0.582  -0.387
 25 A    26 A    27 A    28 A    29 A    30 A    31 A    32 A                  
 -0.376  -0.373
 33 A    34 A                                                                  
 -- Virtual --                   
  0.025   0.042   0.076   0.147   0.170   0.179   0.215   0.224
 35 A    36 A    37 A    38 A    39 A    40 A    41 A    42 A                  
  0.233   0.246   0.268   0.303   0.334   0.338   0.349   0.553
 43 A    44 A    45 A    46 A    47 A    48 A    49 A    50 A                  
  0.577   0.589   0.607   0.613   0.645   0.729   0.797   0.888
 51 A    52 A    53 A    54 A    55 A    56 A    57 A    58 A                  
  0.935   0.987   1.027   1.028   1.109   1.237   1.431   1.467
 59 A    60 A    61 A    62 A    63 A    64 A    65 A    66 A                  
  1.536   1.547   1.587   1.653   1.921   2.077   2.173   2.260
 67 A    68 A    69 A    70 A    71 A    72 A    73 A    74 A                  
  2.378   2.653   2.675   2.865   3.053   3.070   3.298   3.434
 75 A    76 A    77 A    78 A    79 A    80 A    81 A    82 A                  
  4.112   4.242   4.365   4.440   4.490   4.506   4.512   4.545
 83 A    84 A    85 A    86 A    87 A    88 A    89 A    90 A                  
  4.694   4.796   4.869   5.387   6.531   6.545   6.575  28.915
 91 A    92 A    93 A    94 A    95 A    96 A    97 A    98 A                  
 29.528  29.539  29.562  29.881  29.888  29.888  29.905  29.982
 99 A   100 A   101 A   102 A   103 A   104 A   105 A   106 A                  
 36.603  37.103 130.589 130.597 130.623 154.3081912.227
107 A   108 A   109 A   110 A   111 A   112 A   113 A                          

 Occupation and symmetry of molecular orbitals

 Point group: C1 (1 irreducible representation).

                           A     All 
 -------------------------------------
 All molecular orbitals:
  - Alpha                  113   113 
  - Beta                   113   113 
 -------------------------------------
 Alpha orbitals:
  - Frozen occupied        20    20  
  - Active occupied        14    14  
  - Active virtual         79    79  
  - Frozen virtual         0     0   
 -------------------------------------
 Beta orbitals:
  - Frozen occupied        20    20  
  - Active occupied        14    14  
  - Active virtual         79    79  
  - Frozen virtual         0     0   
 -------------------------------------

 Import integrals:   CPU 0.00 s  wall 0.00 s

 Import integrals:   CPU 27.67 s  wall 6.10 s

 MP2 amplitudes:   CPU 0.11 s  wall 0.07 s

Running a double precision version
           CCSD T amplitudes will be solved using DIIS.

           Start     Size      MaxIter   EConv     TConv     
           3         7         100       1.00e-07  1.00e-05  
 ------------------------------------------------------------------------------
           Energy (a.u.)   Ediff      Tdiff       Comment
 ------------------------------------------------------------------------------
         -7026.80118811                           
     1   -7026.78783437   1.34e-02   7.14e-01     
     2   -7026.80794280   2.01e-02   9.45e-02     
     3   -7026.80746118   4.82e-04   4.34e-02     
     4   -7026.80976808   2.31e-03   1.24e-02     Switched to DIIS steps.
     5   -7026.81062852   8.60e-04   1.24e-02     
     6   -7026.81068926   6.07e-05   2.45e-03     
     7   -7026.81070500   1.57e-05   1.60e-03     
     8   -7026.81071828   1.33e-05   7.17e-04     
     9   -7026.81072292   4.64e-06   4.41e-04     
    10   -7026.81072253   3.92e-07   1.09e-04     
    11   -7026.81072257   3.84e-08   5.29e-05     
    12   -7026.81072244   1.27e-07   2.28e-05     
    13   -7026.81072245   5.26e-09   6.11e-06     
 ------------------------------------------------------------------------------
         -7026.81072245                           CCSD T converged.

End of double precision
 SCF energy                 = -7026.23662554
 MP2 energy                 = -7026.80118811
 CCSD correlation energy     =    -0.57409691
 CCSD total energy           = -7026.81072245

 CCSD  T1^2 = 0.0122  T2^2 = 0.2246  Leading amplitudes:

 Amplitude    Orbitals with energies
 -0.0310       32 (A) A                  ->    35 (A) A                   
              -0.3875                          0.0252                     
 -0.0310       32 (A) B                  ->    35 (A) B                   
              -0.3875                          0.0252                     
 -0.0286       33 (A) A                  ->    37 (A) A                   
              -0.3759                          0.0759                     
 -0.0286       33 (A) B                  ->    37 (A) B                   
              -0.3759                          0.0759                     

 Amplitude    Orbitals with energies
 -0.1057       31 (A) A      31 (A) B    ->    37 (A) A      37 (A) B     
              -0.5817       -0.5817            0.0759        0.0759       
  0.1057       31 (A) A      31 (A) B    ->    37 (A) B      37 (A) A     
              -0.5817       -0.5817            0.0759        0.0759       
  0.1057       31 (A) B      31 (A) A    ->    37 (A) A      37 (A) B     
              -0.5817       -0.5817            0.0759        0.0759       
 -0.1057       31 (A) B      31 (A) A    ->    37 (A) B      37 (A) A     
              -0.5817       -0.5817            0.0759        0.0759       

 Computing CCSD intemediates for later calculations in double precision
 Finished.

Running a double precision version
           CCSD Lambda amplitudes will be solved using DIIS.
           Start     Size      MaxIter   EConv     LConv     
           3         7         100       1.00e-07  1.00e-05  
 ------------------------------------------------------------------------------
            Enorm      Ldiff       Comment
 ------------------------------------------------------------------------------
     1     5.15e-02   4.10e-02     
     2     1.14e-02   3.44e-03     
     3     5.15e-03   2.34e-03     
     4     3.20e-03   9.98e-04     Switched to DIIS steps.
     5     1.43e-03   7.97e-04     
     6     8.46e-04   2.97e-04     
     7     3.23e-04   1.26e-04     
     8     1.17e-04   7.93e-06     
     9     3.26e-05   5.47e-06     
    10     1.27e-05   1.72e-06     
    11     4.71e-06   3.98e-07     
    12     2.06e-06   2.02e-07     
    13     1.00e-06   1.66e-07     
    14     5.43e-07   3.71e-08     
    15     3.56e-07   4.69e-08     
    16     1.70e-07   2.34e-08     
    17     8.28e-08   4.44e-09     
 ------------------------------------------------------------------------------
                                   CCSD Lambda converged.

 Computing density matrices in double precision...
           Orbital response amplitudes will be solved using DIIS.
           Start     Size      MaxIter   EConv     LConv     
           3         7         100       1.00e-06  1.00e-06  
 ------------------------------------------------------------------------------
            Enorm      Ldiff       Comment
 ------------------------------------------------------------------------------
     1     8.06e-02   7.11e-03     
     2     1.16e-01   3.71e-02     
     3     2.22e-01   6.32e-02     
     4     1.17e-02   1.22e-01     Switched to DIIS steps.
     5     2.30e-03   1.08e-03     
     6     1.06e-03   1.27e-04     
     7     3.61e-04   1.54e-04     
     8     1.59e-04   2.00e-05     
     9     2.68e-05   3.26e-06     
    10     8.85e-06   2.42e-07     
    11     3.08e-06   1.41e-06     
    12     6.76e-07   8.24e-08     
 ------------------------------------------------------------------------------
                                   Orbital response converged.

 Computing density matrices... Done.
 CCSD calculation:   CPU 633.74 s  wall 118.25 s

 Transferring MO TPDM to AO TPDM
 Transferring g2_o1o1o1o1
 Transferring g2_o1o1o1v1
 Transferring g2_o1o1v1v1
 Transferring g2_o1v1o1v1
 Transferring g2_o1v1v1v1
 Transferring g2_v1v1v1v1
 Adding separable TPDM
 Computing TPDM gradient
 --------------------------------------------------------
 2e gradient
  Atom          X               Y               Z
 --------------------------------------------------------
    1        -32.549011        3.760892       -0.014017  
    2         11.806643      -18.397869        0.010172  
    3         15.741976       15.737782        0.004412  
    4          5.000391       -1.100805       -0.000567  
 --------------------------------------------------------
 --------------------------------------------------------
 Final gradient
  Atom          X               Y               Z
 --------------------------------------------------------
    1        -32.549011        3.760892       -0.014017  
    2         11.806643      -18.397869        0.010172  
    3         15.741976       15.737782        0.004412  
    4          5.000391       -1.100805       -0.000567  
 --------------------------------------------------------
 Analytic gradient from two-electron contribution:   CPU 152.35 s  wall 44.50 s

 Total ccman2 time:   CPU 822.88 s  wall 172.15 s


 --------------------------------------------------------------

                    Orbital Energies (a.u.)
 --------------------------------------------------------------

 Alpha MOs
 -- Occupied --
*******-180.872-169.679-169.678-169.678 -37.926 -33.115 -33.109
-33.109 -24.299 -24.297 -24.297 -24.292 -24.292 -15.719 -15.677
 -7.242  -5.476  -5.464  -5.464  -2.399  -2.394  -2.394  -2.380
 -2.380  -1.421  -0.948  -0.812  -0.706  -0.619  -0.582  -0.387
 -0.376  -0.373
 -- Virtual --
  0.025   0.042   0.076   0.147   0.170   0.179   0.215   0.224
  0.233   0.246   0.268   0.303   0.334   0.338   0.349   0.553
  0.577   0.589   0.607   0.613   0.645   0.729   0.797   0.888
  0.935   0.987   1.027   1.028   1.109   1.237   1.431   1.467
  1.536   1.547   1.587   1.653   1.921   2.077   2.173   2.260
  2.378   2.653   2.675   2.865   3.053   3.070   3.298   3.434
  4.112   4.242   4.365   4.440   4.490   4.506   4.512   4.545
  4.694   4.796   4.869   5.387   6.531   6.545   6.575  28.915
 29.528  29.539  29.562  29.881  29.888  29.888  29.905  29.982
 36.603  37.103 130.589 130.597 130.623 154.3081912.227
 --------------------------------------------------------------

          Ground-State Mulliken Net Atomic Charges

     Atom                 Charge (a.u.)
  ----------------------------------------
      1 I                     0.012806
      2 N                    -0.018725
      3 N                    -0.222567
      4 H                     0.228486
  ----------------------------------------
  Sum of atomic charges =     0.000000

 -----------------------------------------------------------------
                    Cartesian Multipole Moments
 -----------------------------------------------------------------
    Charge (ESU x 10^10)
                -0.0000
    Dipole Moment (Debye)
         X      -2.0607      Y       0.1933      Z      -0.0002
       Tot       2.0698
    Quadrupole Moments (Debye-Ang)
        XX     -29.5254     XY      -1.5420     YY     -43.4717
        XZ       0.0013     YZ      -0.0000     ZZ     -40.8347
    Octopole Moments (Debye-Ang^2)
       XXX     -11.8466    XXY       1.2878    XYY      10.7969
       YYY      -0.4407    XXZ      -0.0238    XYZ      -0.0018
       YYZ      -0.0296    XZZ       5.1806    YZZ      -0.0530
       ZZZ      -0.0892
    Hexadecapole Moments (Debye-Ang^3)
      XXXX    -258.1160   XXXY     -10.5088   XXYY     -88.3881
      XYYY      -2.2047   YYYY     -75.8807   XXXZ      -0.0418
      XXYZ       0.0002   XYYZ      -0.0164   YYYZ       0.0019
      XXZZ     -74.4353   XYZZ      -0.6848   YYZZ     -21.0176
      XZZZ      -0.0500   YZZZ       0.0016   ZZZZ     -53.3660
 -----------------------------------------------------------------
 DrvMan completing analytic gradient of the correlated energy
 Correlated dipole moment
            1
    1  -0.8107563
    2   0.0760315
    3  -0.0000800
 Energy read as -7026.810722449
 Full Analytical Gradient: (in a.u., or Hartree/Bohr)
             1             2             3             4
    1   -0.00000368    0.00008485   -0.00005066   -0.00003052
    2    0.00000499    0.00004981   -0.00003646   -0.00001834
    3    0.00001036   -0.00001270   -0.00001904    0.00002138
 Gradient time:  CPU 1.44 s  wall 1.47 s
 ----------------------------------------------------------------
             Standard Nuclear Orientation (Angstroms)
    I     Atom           X                Y                Z
 ----------------------------------------------------------------
    1      I       0.5776530380    -0.0189116677    -0.0000000000
    2      N      -1.5821814840     0.5571057607     0.0000000000
    3      N      -2.3210365324    -0.4097774692     0.0000000000
    4      H      -3.2860848994    -0.0289796540    -0.0000000000
 ----------------------------------------------------------------
 Nuclear Repulsion Energy =   189.1431994474 hartrees
 There are       34 alpha and       34 beta electrons

                       Distance Matrix (Angstroms)
             I (  1)   N (  2)   N (  3)
   N (  2)  2.235326
   N (  3)  2.924923  1.216869
   H (  4)  3.863751  1.801883  1.037461

 Requested basis set is 6-311++G(d,p)
 There are 41 shells and 113 basis functions
 A cutoff of  1.0D-14 yielded    789 shell pairs
 There are      6244 function pairs (      7072 Cartesian)
 Smallest overlap matrix eigenvalue = 2.48E-04
 Guess MOs from SCF MO coefficient file

 -----------------------------------------------------------------------
  General SCF calculation program by
  Eric Jon Sundstrom, Paul Horn, Yuezhi Mao, Dmitri Zuev, Alec White,
  David Stuck, Shaama M.S., Shane Yost, Joonho Lee, David Small,
  Daniel Levine, Susi Lehtola, Hugh Burton, Evgeny Epifanovsky
 -----------------------------------------------------------------------
 Hartree-Fock
 using 6 threads for integral computing
 -------------------------------------------------------
 OpenMP Integral computing Module                
 Release: version 2.0, May 2017, Q-Chem Inc. Pleasanton 
 -------------------------------------------------------
 A restricted SCF calculation will be
 performed using DIIS
 SCF converges when DIIS error is below 1.0e-08
 ---------------------------------------
  Cycle       Energy         DIIS error
 ---------------------------------------
    1   -7026.2365868292      2.00e-05  
    2   -7026.2365875765      5.07e-06  
    3   -7026.2365876681      2.39e-06  
    4   -7026.2365876854      1.10e-06  
    5   -7026.2365876909      4.41e-07  
    6   -7026.2365876925      2.55e-07  
    7   -7026.2365876929      7.55e-08  
    8   -7026.2365876929      3.51e-08  
    9   -7026.2365876929      1.42e-08  
   10   -7026.2365876930      6.45e-09  Convergence criterion met
 ---------------------------------------
 SCF time:   CPU 5.16s  wall 1.00s 
 SCF   energy in the final basis set =    -7026.2365876930
 Total energy in the final basis set =    -7026.2365876930


 ------------------------------------------------------------------------------

   CCMAN2: suite of methods based on coupled cluster
           and equation of motion theories.

   Components:
   * libvmm-1.3-trunk
     by Evgeny Epifanovsky, Ilya Kaliman.
   * libtensor-2.5-trunk
     by Evgeny Epifanovsky, Michael Wormit, Dmitry Zuev, Sam Manzer, 
        Ilya Kaliman.
   * libcc-2.5-trunk
     by Evgeny Epifanovsky, Arik Landau, Tomasz Kus, Kirill Khistyaev, 
        Dmitry Zuev, Prashant Manohar, Xintian Feng, Anna Krylov, 
        Matthew Goldey, Alec White, Thomas Jagau, Kaushik Nanda, 
        Anastasia Gunina, Alexander Kunitsa, Joonho Lee.

   CCMAN original authors:
   Anna I. Krylov, C. David Sherrill, Steven R. Gwaltney,
   Edward F. C. Byrd (2000)
   Sergey V. Levchenko, Lyudmila V. Slipchenko, Tao Wang,
   Ana-Maria C. Cristian (2003)
   Piotr A. Pieniazek, C. Melania Oana, Evgeny Epifanovsky (2007)
   Prashant Manohar (2009)

 ------------------------------------------------------------------------------


 Allocating and initializing 63808MB of RAM...
 Calculation will run on 6 cores.


 Alpha MOs, Restricted
 -- Occupied --                  
******* -180.87 -169.68 -169.68 -169.68  -37.93  -33.11  -33.11
  1 A     2 A     3 A     4 A     5 A     6 A     7 A     8 A                  
-33.109 -24.299 -24.297 -24.297 -24.292 -24.292 -15.719 -15.677
  9 A    10 A    11 A    12 A    13 A    14 A    15 A    16 A                  
 -7.242  -5.476  -5.464  -5.464  -2.400  -2.394  -2.394  -2.380
 17 A    18 A    19 A    20 A    21 A    22 A    23 A    24 A                  
 -2.380  -1.420  -0.948  -0.812  -0.706  -0.618  -0.581  -0.388
 25 A    26 A    27 A    28 A    29 A    30 A    31 A    32 A                  
 -0.376  -0.373
 33 A    34 A                                                                  
 -- Virtual --                   
  0.025   0.042   0.076   0.147   0.170   0.179   0.215   0.224
 35 A    36 A    37 A    38 A    39 A    40 A    41 A    42 A                  
  0.233   0.246   0.268   0.303   0.334   0.338   0.349   0.553
 43 A    44 A    45 A    46 A    47 A    48 A    49 A    50 A                  
  0.577   0.589   0.607   0.613   0.645   0.729   0.797   0.888
 51 A    52 A    53 A    54 A    55 A    56 A    57 A    58 A                  
  0.935   0.987   1.027   1.028   1.109   1.237   1.431   1.467
 59 A    60 A    61 A    62 A    63 A    64 A    65 A    66 A                  
  1.536   1.547   1.587   1.653   1.921   2.077   2.173   2.260
 67 A    68 A    69 A    70 A    71 A    72 A    73 A    74 A                  
  2.378   2.653   2.674   2.865   3.053   3.070   3.298   3.434
 75 A    76 A    77 A    78 A    79 A    80 A    81 A    82 A                  
  4.112   4.242   4.364   4.439   4.490   4.506   4.512   4.545
 83 A    84 A    85 A    86 A    87 A    88 A    89 A    90 A                  
  4.694   4.796   4.869   5.388   6.531   6.545   6.574  28.915
 91 A    92 A    93 A    94 A    95 A    96 A    97 A    98 A                  
 29.528  29.539  29.562  29.881  29.888  29.888  29.905  29.982
 99 A   100 A   101 A   102 A   103 A   104 A   105 A   106 A                  
 36.603  37.100 130.589 130.597 130.622 154.3081912.227
107 A   108 A   109 A   110 A   111 A   112 A   113 A                          

 Beta MOs, Restricted
 -- Occupied --                  
******* -180.87 -169.68 -169.68 -169.68  -37.93  -33.11  -33.11
  1 A     2 A     3 A     4 A     5 A     6 A     7 A     8 A                  
-33.109 -24.299 -24.297 -24.297 -24.292 -24.292 -15.719 -15.677
  9 A    10 A    11 A    12 A    13 A    14 A    15 A    16 A                  
 -7.242  -5.476  -5.464  -5.464  -2.400  -2.394  -2.394  -2.380
 17 A    18 A    19 A    20 A    21 A    22 A    23 A    24 A                  
 -2.380  -1.420  -0.948  -0.812  -0.706  -0.618  -0.581  -0.388
 25 A    26 A    27 A    28 A    29 A    30 A    31 A    32 A                  
 -0.376  -0.373
 33 A    34 A                                                                  
 -- Virtual --                   
  0.025   0.042   0.076   0.147   0.170   0.179   0.215   0.224
 35 A    36 A    37 A    38 A    39 A    40 A    41 A    42 A                  
  0.233   0.246   0.268   0.303   0.334   0.338   0.349   0.553
 43 A    44 A    45 A    46 A    47 A    48 A    49 A    50 A                  
  0.577   0.589   0.607   0.613   0.645   0.729   0.797   0.888
 51 A    52 A    53 A    54 A    55 A    56 A    57 A    58 A                  
  0.935   0.987   1.027   1.028   1.109   1.237   1.431   1.467
 59 A    60 A    61 A    62 A    63 A    64 A    65 A    66 A                  
  1.536   1.547   1.587   1.653   1.921   2.077   2.173   2.260
 67 A    68 A    69 A    70 A    71 A    72 A    73 A    74 A                  
  2.378   2.653   2.674   2.865   3.053   3.070   3.298   3.434
 75 A    76 A    77 A    78 A    79 A    80 A    81 A    82 A                  
  4.112   4.242   4.364   4.439   4.490   4.506   4.512   4.545
 83 A    84 A    85 A    86 A    87 A    88 A    89 A    90 A                  
  4.694   4.796   4.869   5.388   6.531   6.545   6.574  28.915
 91 A    92 A    93 A    94 A    95 A    96 A    97 A    98 A                  
 29.528  29.539  29.562  29.881  29.888  29.888  29.905  29.982
 99 A   100 A   101 A   102 A   103 A   104 A   105 A   106 A                  
 36.603  37.100 130.589 130.597 130.622 154.3081912.227
107 A   108 A   109 A   110 A   111 A   112 A   113 A                          

 Occupation and symmetry of molecular orbitals

 Point group: C1 (1 irreducible representation).

                           A     All 
 -------------------------------------
 All molecular orbitals:
  - Alpha                  113   113 
  - Beta                   113   113 
 -------------------------------------
 Alpha orbitals:
  - Frozen occupied        20    20  
  - Active occupied        14    14  
  - Active virtual         79    79  
  - Frozen virtual         0     0   
 -------------------------------------
 Beta orbitals:
  - Frozen occupied        20    20  
  - Active occupied        14    14  
  - Active virtual         79    79  
  - Frozen virtual         0     0   
 -------------------------------------

 Import integrals:   CPU 0.00 s  wall 0.00 s

 Import integrals:   CPU 28.21 s  wall 6.45 s

 MP2 amplitudes:   CPU 0.10 s  wall 0.06 s

Running a double precision version
           CCSD T amplitudes will be solved using DIIS.

           Start     Size      MaxIter   EConv     TConv     
           3         7         100       1.00e-07  1.00e-05  
 ------------------------------------------------------------------------------
           Energy (a.u.)   Ediff      Tdiff       Comment
 ------------------------------------------------------------------------------
         -7026.80119423                           
     1   -7026.78782144   1.34e-02   7.14e-01     
     2   -7026.80794162   2.01e-02   9.46e-02     
     3   -7026.80745770   4.84e-04   4.34e-02     
     4   -7026.80976586   2.31e-03   1.24e-02     Switched to DIIS steps.
     5   -7026.81062732   8.61e-04   1.24e-02     
     6   -7026.81068825   6.09e-05   2.45e-03     
     7   -7026.81070414   1.59e-05   1.60e-03     
     8   -7026.81071748   1.33e-05   7.19e-04     
     9   -7026.81072212   4.64e-06   4.41e-04     
    10   -7026.81072173   3.92e-07   1.09e-04     
    11   -7026.81072177   3.71e-08   5.29e-05     
    12   -7026.81072164   1.27e-07   2.28e-05     
    13   -7026.81072164   4.93e-09   6.10e-06     
 ------------------------------------------------------------------------------
         -7026.81072164                           CCSD T converged.

End of double precision
 SCF energy                 = -7026.23658769
 MP2 energy                 = -7026.80119423
 CCSD correlation energy     =    -0.57413395
 CCSD total energy           = -7026.81072164

 CCSD  T1^2 = 0.0122  T2^2 = 0.2247  Leading amplitudes:

 Amplitude    Orbitals with energies
  0.0312       32 (A) A                  ->    35 (A) A                   
              -0.3876                          0.0253                     
  0.0312       32 (A) B                  ->    35 (A) B                   
              -0.3876                          0.0253                     
 -0.0286       33 (A) A                  ->    37 (A) A                   
              -0.3760                          0.0758                     
 -0.0286       33 (A) B                  ->    37 (A) B                   
              -0.3760                          0.0758                     

 Amplitude    Orbitals with energies
 -0.1059       31 (A) A      31 (A) B    ->    37 (A) A      37 (A) B     
              -0.5813       -0.5813            0.0758        0.0758       
  0.1059       31 (A) A      31 (A) B    ->    37 (A) B      37 (A) A     
              -0.5813       -0.5813            0.0758        0.0758       
  0.1059       31 (A) B      31 (A) A    ->    37 (A) A      37 (A) B     
              -0.5813       -0.5813            0.0758        0.0758       
 -0.1059       31 (A) B      31 (A) A    ->    37 (A) B      37 (A) A     
              -0.5813       -0.5813            0.0758        0.0758       

 Computing CCSD intemediates for later calculations in double precision
 Finished.

Running a double precision version
           CCSD Lambda amplitudes will be solved using DIIS.
           Start     Size      MaxIter   EConv     LConv     
           3         7         100       1.00e-07  1.00e-05  
 ------------------------------------------------------------------------------
            Enorm      Ldiff       Comment
 ------------------------------------------------------------------------------
     1     5.15e-02   4.10e-02     
     2     1.14e-02   3.45e-03     
     3     5.15e-03   2.34e-03     
     4     3.20e-03   9.99e-04     Switched to DIIS steps.
     5     1.43e-03   7.97e-04     
     6     8.46e-04   2.98e-04     
     7     3.23e-04   1.26e-04     
     8     1.17e-04   8.03e-06     
     9     3.26e-05   5.44e-06     
    10     1.27e-05   1.72e-06     
    11     4.69e-06   3.99e-07     
    12     2.03e-06   2.04e-07     
    13     9.71e-07   1.66e-07     
    14     5.20e-07   3.74e-08     
    15     3.43e-07   4.69e-08     
    16     1.66e-07   2.42e-08     
    17     8.12e-08   5.34e-09     
 ------------------------------------------------------------------------------
                                   CCSD Lambda converged.

 Computing density matrices in double precision...
           Orbital response amplitudes will be solved using DIIS.
           Start     Size      MaxIter   EConv     LConv     
           3         7         100       1.00e-06  1.00e-06  
 ------------------------------------------------------------------------------
            Enorm      Ldiff       Comment
 ------------------------------------------------------------------------------
     1     8.06e-02   7.16e-03     
     2     1.15e-01   3.70e-02     
     3     2.22e-01   6.29e-02     
     4     1.17e-02   1.21e-01     Switched to DIIS steps.
     5     2.32e-03   1.08e-03     
     6     1.07e-03   1.32e-04     
     7     3.60e-04   1.54e-04     
     8     1.59e-04   1.95e-05     
     9     2.69e-05   3.26e-06     
    10     8.87e-06   2.34e-07     
    11     3.09e-06   1.40e-06     
    12     6.77e-07   8.29e-08     
 ------------------------------------------------------------------------------
                                   Orbital response converged.

 Computing density matrices... Done.
 CCSD calculation:   CPU 633.93 s  wall 118.38 s

 Transferring MO TPDM to AO TPDM
 Transferring g2_o1o1o1o1
 Transferring g2_o1o1o1v1
 Transferring g2_o1o1v1v1
 Transferring g2_o1v1o1v1
 Transferring g2_o1v1v1v1
 Transferring g2_v1v1v1v1
 Adding separable TPDM
 Computing TPDM gradient
 --------------------------------------------------------
 2e gradient
  Atom          X               Y               Z
 --------------------------------------------------------
    1        -32.565641        3.765232        0.000000  
    2         11.813734      -18.388409        0.000001  
    3         15.750561       15.720706        0.000001  
    4          5.001346       -1.097529       -0.000002  
 --------------------------------------------------------
 --------------------------------------------------------
 Final gradient
  Atom          X               Y               Z
 --------------------------------------------------------
    1        -32.565641        3.765232        0.000000  
    2         11.813734      -18.388409        0.000001  
    3         15.750561       15.720706        0.000001  
    4          5.001346       -1.097529       -0.000002  
 --------------------------------------------------------
 Analytic gradient from two-electron contribution:   CPU 164.17 s  wall 54.37 s

 Total ccman2 time:   CPU 835.12 s  wall 182.04 s


 --------------------------------------------------------------

                    Orbital Energies (a.u.)
 --------------------------------------------------------------

 Alpha MOs
 -- Occupied --
*******-180.872-169.679-169.678-169.678 -37.926 -33.115 -33.109
-33.109 -24.299 -24.297 -24.297 -24.292 -24.292 -15.719 -15.677
 -7.242  -5.476  -5.464  -5.464  -2.400  -2.394  -2.394  -2.380
 -2.380  -1.420  -0.948  -0.812  -0.706  -0.618  -0.581  -0.388
 -0.376  -0.373
 -- Virtual --
  0.025   0.042   0.076   0.147   0.170   0.179   0.215   0.224
  0.233   0.246   0.268   0.303   0.334   0.338   0.349   0.553
  0.577   0.589   0.607   0.613   0.645   0.729   0.797   0.888
  0.935   0.987   1.027   1.028   1.109   1.237   1.431   1.467
  1.536   1.547   1.587   1.653   1.921   2.077   2.173   2.260
  2.378   2.653   2.674   2.865   3.053   3.070   3.298   3.434
  4.112   4.242   4.364   4.439   4.490   4.506   4.512   4.545
  4.694   4.796   4.869   5.388   6.531   6.545   6.574  28.915
 29.528  29.539  29.562  29.881  29.888  29.888  29.905  29.982
 36.603  37.100 130.589 130.597 130.622 154.3081912.227
 --------------------------------------------------------------

          Ground-State Mulliken Net Atomic Charges

     Atom                 Charge (a.u.)
  ----------------------------------------
      1 I                     0.013536
      2 N                    -0.019047
      3 N                    -0.222964
      4 H                     0.228475
  ----------------------------------------
  Sum of atomic charges =    -0.000000

 -----------------------------------------------------------------
                    Cartesian Multipole Moments
 -----------------------------------------------------------------
    Charge (ESU x 10^10)
                -0.0000
    Dipole Moment (Debye)
         X      -2.0531      Y       0.1935      Z      -0.0000
       Tot       2.0622
    Quadrupole Moments (Debye-Ang)
        XX     -29.5354     XY      -1.5423     YY     -43.4741
        XZ      -0.0000     YZ       0.0000     ZZ     -40.8338
    Octopole Moments (Debye-Ang^2)
       XXX     -11.8169    XXY       1.2904    XYY      10.8011
       YYY      -0.4394    XXZ      -0.0000    XYZ      -0.0000
       YYZ      -0.0000    XZZ       5.1823    YZZ      -0.0527
       ZZZ      -0.0000
    Hexadecapole Moments (Debye-Ang^3)
      XXXX    -258.0887   XXXY     -10.5199   XXYY     -88.3865
      XYYY      -2.2169   YYYY     -75.8866   XXXZ      -0.0000
      XXYZ       0.0000   XYYZ       0.0000   YYYZ       0.0000
      XXZZ     -74.4270   XYZZ      -0.6879   YYZZ     -21.0171
      XZZZ      -0.0000   YZZZ       0.0000   ZZZZ     -53.3596
 -----------------------------------------------------------------
 DrvMan completing analytic gradient of the correlated energy
 Correlated dipole moment
            1
    1  -0.8077628
    2   0.0761425
    3  -0.0000001
 Energy read as -7026.810721643
 Full Analytical Gradient: (in a.u., or Hartree/Bohr)
             1             2             3             4
    1   -0.00003510    0.00078871   -0.00062359   -0.00013002
    2    0.00005810    0.00056231   -0.00050083   -0.00011958
    3   -0.00000001    0.00000008   -0.00000012    0.00000005
 Gradient time:  CPU 1.43 s  wall 1.47 s
 ----------------------------------------------------------------
             Standard Nuclear Orientation (Angstroms)
    I     Atom           X                Y                Z
 ----------------------------------------------------------------
    1      I       0.5776530380    -0.0189116677    -0.0000000000
    2      N      -1.5841814840     0.5571057607     0.0000000000
    3      N      -2.3210365324    -0.4097774692     0.0000000000
    4      H      -3.2860848994    -0.0289796540    -0.0000000000
 ----------------------------------------------------------------
 Nuclear Repulsion Energy =   189.0907618726 hartrees
 There are       34 alpha and       34 beta electrons

                       Distance Matrix (Angstroms)
             I (  1)   N (  2)   N (  3)
   N (  2)  2.237258
   N (  3)  2.924923  1.215656
   H (  4)  3.863751  1.799992  1.037461

 Requested basis set is 6-311++G(d,p)
 There are 41 shells and 113 basis functions
 A cutoff of  1.0D-14 yielded    788 shell pairs
 There are      6240 function pairs (      7068 Cartesian)
 Smallest overlap matrix eigenvalue = 2.46E-04
 Guess MOs from SCF MO coefficient file

 -----------------------------------------------------------------------
  General SCF calculation program by
  Eric Jon Sundstrom, Paul Horn, Yuezhi Mao, Dmitri Zuev, Alec White,
  David Stuck, Shaama M.S., Shane Yost, Joonho Lee, David Small,
  Daniel Levine, Susi Lehtola, Hugh Burton, Evgeny Epifanovsky
 -----------------------------------------------------------------------
 Hartree-Fock
 using 6 threads for integral computing
 -------------------------------------------------------
 OpenMP Integral computing Module                
 Release: version 2.0, May 2017, Q-Chem Inc. Pleasanton 
 -------------------------------------------------------
 A restricted SCF calculation will be
 performed using DIIS
 SCF converges when DIIS error is below 1.0e-08
 ---------------------------------------
  Cycle       Energy         DIIS error
 ---------------------------------------
    1   -7026.2366588578      3.95e-05  
    2   -7026.2366616753      9.89e-06  
    3   -7026.2366619965      4.64e-06  
    4   -7026.2366620542      2.06e-06  
    5   -7026.2366620710      7.89e-07  
    6   -7026.2366620758      4.77e-07  
    7   -7026.2366620769      1.32e-07  
    8   -7026.2366620771      5.67e-08  
    9   -7026.2366620770      1.61e-08  
   10   -7026.2366620770      5.42e-09  Convergence criterion met
 ---------------------------------------
 SCF time:   CPU 5.25s  wall 1.00s 
 SCF   energy in the final basis set =    -7026.2366620770
 Total energy in the final basis set =    -7026.2366620770


 ------------------------------------------------------------------------------

   CCMAN2: suite of methods based on coupled cluster
           and equation of motion theories.

   Components:
   * libvmm-1.3-trunk
     by Evgeny Epifanovsky, Ilya Kaliman.
   * libtensor-2.5-trunk
     by Evgeny Epifanovsky, Michael Wormit, Dmitry Zuev, Sam Manzer, 
        Ilya Kaliman.
   * libcc-2.5-trunk
     by Evgeny Epifanovsky, Arik Landau, Tomasz Kus, Kirill Khistyaev, 
        Dmitry Zuev, Prashant Manohar, Xintian Feng, Anna Krylov, 
        Matthew Goldey, Alec White, Thomas Jagau, Kaushik Nanda, 
        Anastasia Gunina, Alexander Kunitsa, Joonho Lee.

   CCMAN original authors:
   Anna I. Krylov, C. David Sherrill, Steven R. Gwaltney,
   Edward F. C. Byrd (2000)
   Sergey V. Levchenko, Lyudmila V. Slipchenko, Tao Wang,
   Ana-Maria C. Cristian (2003)
   Piotr A. Pieniazek, C. Melania Oana, Evgeny Epifanovsky (2007)
   Prashant Manohar (2009)

 ------------------------------------------------------------------------------


 Allocating and initializing 63808MB of RAM...
 Calculation will run on 6 cores.


 Alpha MOs, Restricted
 -- Occupied --                  
******* -180.87 -169.68 -169.68 -169.68  -37.93  -33.11  -33.11
  1 A     2 A     3 A     4 A     5 A     6 A     7 A     8 A                  
-33.109 -24.298 -24.297 -24.297 -24.292 -24.292 -15.719 -15.677
  9 A    10 A    11 A    12 A    13 A    14 A    15 A    16 A                  
 -7.242  -5.476  -5.464  -5.463  -2.399  -2.394  -2.394  -2.380
 17 A    18 A    19 A    20 A    21 A    22 A    23 A    24 A                  
 -2.380  -1.421  -0.948  -0.812  -0.706  -0.619  -0.582  -0.387
 25 A    26 A    27 A    28 A    29 A    30 A    31 A    32 A                  
 -0.376  -0.373
 33 A    34 A                                                                  
 -- Virtual --                   
  0.025   0.042   0.076   0.147   0.170   0.179   0.215   0.224
 35 A    36 A    37 A    38 A    39 A    40 A    41 A    42 A                  
  0.233   0.246   0.268   0.303   0.334   0.338   0.349   0.553
 43 A    44 A    45 A    46 A    47 A    48 A    49 A    50 A                  
  0.577   0.589   0.607   0.613   0.645   0.729   0.796   0.888
 51 A    52 A    53 A    54 A    55 A    56 A    57 A    58 A                  
  0.935   0.987   1.027   1.028   1.109   1.237   1.431   1.467
 59 A    60 A    61 A    62 A    63 A    64 A    65 A    66 A                  
  1.536   1.547   1.587   1.653   1.921   2.077   2.172   2.260
 67 A    68 A    69 A    70 A    71 A    72 A    73 A    74 A                  
  2.378   2.654   2.675   2.865   3.054   3.070   3.298   3.435
 75 A    76 A    77 A    78 A    79 A    80 A    81 A    82 A                  
  4.112   4.242   4.365   4.441   4.490   4.506   4.512   4.546
 83 A    84 A    85 A    86 A    87 A    88 A    89 A    90 A                  
  4.693   4.796   4.870   5.387   6.531   6.545   6.575  28.915
 91 A    92 A    93 A    94 A    95 A    96 A    97 A    98 A                  
 29.528  29.539  29.562  29.882  29.888  29.889  29.906  29.982
 99 A   100 A   101 A   102 A   103 A   104 A   105 A   106 A                  
 36.602  37.105 130.589 130.598 130.623 154.3081912.227
107 A   108 A   109 A   110 A   111 A   112 A   113 A                          

 Beta MOs, Restricted
 -- Occupied --                  
******* -180.87 -169.68 -169.68 -169.68  -37.93  -33.11  -33.11
  1 A     2 A     3 A     4 A     5 A     6 A     7 A     8 A                  
-33.109 -24.298 -24.297 -24.297 -24.292 -24.292 -15.719 -15.677
  9 A    10 A    11 A    12 A    13 A    14 A    15 A    16 A                  
 -7.242  -5.476  -5.464  -5.463  -2.399  -2.394  -2.394  -2.380
 17 A    18 A    19 A    20 A    21 A    22 A    23 A    24 A                  
 -2.380  -1.421  -0.948  -0.812  -0.706  -0.619  -0.582  -0.387
 25 A    26 A    27 A    28 A    29 A    30 A    31 A    32 A                  
 -0.376  -0.373
 33 A    34 A                                                                  
 -- Virtual --                   
  0.025   0.042   0.076   0.147   0.170   0.179   0.215   0.224
 35 A    36 A    37 A    38 A    39 A    40 A    41 A    42 A                  
  0.233   0.246   0.268   0.303   0.334   0.338   0.349   0.553
 43 A    44 A    45 A    46 A    47 A    48 A    49 A    50 A                  
  0.577   0.589   0.607   0.613   0.645   0.729   0.796   0.888
 51 A    52 A    53 A    54 A    55 A    56 A    57 A    58 A                  
  0.935   0.987   1.027   1.028   1.109   1.237   1.431   1.467
 59 A    60 A    61 A    62 A    63 A    64 A    65 A    66 A                  
  1.536   1.547   1.587   1.653   1.921   2.077   2.172   2.260
 67 A    68 A    69 A    70 A    71 A    72 A    73 A    74 A                  
  2.378   2.654   2.675   2.865   3.054   3.070   3.298   3.435
 75 A    76 A    77 A    78 A    79 A    80 A    81 A    82 A                  
  4.112   4.242   4.365   4.441   4.490   4.506   4.512   4.546
 83 A    84 A    85 A    86 A    87 A    88 A    89 A    90 A                  
  4.693   4.796   4.870   5.387   6.531   6.545   6.575  28.915
 91 A    92 A    93 A    94 A    95 A    96 A    97 A    98 A                  
 29.528  29.539  29.562  29.882  29.888  29.889  29.906  29.982
 99 A   100 A   101 A   102 A   103 A   104 A   105 A   106 A                  
 36.602  37.105 130.589 130.598 130.623 154.3081912.227
107 A   108 A   109 A   110 A   111 A   112 A   113 A                          

 Occupation and symmetry of molecular orbitals

 Point group: C1 (1 irreducible representation).

                           A     All 
 -------------------------------------
 All molecular orbitals:
  - Alpha                  113   113 
  - Beta                   113   113 
 -------------------------------------
 Alpha orbitals:
  - Frozen occupied        20    20  
  - Active occupied        14    14  
  - Active virtual         79    79  
  - Frozen virtual         0     0   
 -------------------------------------
 Beta orbitals:
  - Frozen occupied        20    20  
  - Active occupied        14    14  
  - Active virtual         79    79  
  - Frozen virtual         0     0   
 -------------------------------------

 Import integrals:   CPU 0.00 s  wall 0.00 s

 Import integrals:   CPU 28.71 s  wall 6.43 s

 MP2 amplitudes:   CPU 0.10 s  wall 0.07 s

Running a double precision version
           CCSD T amplitudes will be solved using DIIS.

           Start     Size      MaxIter   EConv     TConv     
           3         7         100       1.00e-07  1.00e-05  
 ------------------------------------------------------------------------------
           Energy (a.u.)   Ediff      Tdiff       Comment
 ------------------------------------------------------------------------------
         -7026.80118076                           
     1   -7026.78784597   1.33e-02   7.14e-01     
     2   -7026.80794269   2.01e-02   9.45e-02     
     3   -7026.80746335   4.79e-04   4.34e-02     
     4   -7026.80976901   2.31e-03   1.24e-02     Switched to DIIS steps.
     5   -7026.81062843   8.59e-04   1.24e-02     
     6   -7026.81068897   6.05e-05   2.44e-03     
     7   -7026.81070457   1.56e-05   1.59e-03     
     8   -7026.81071778   1.32e-05   7.15e-04     
     9   -7026.81072243   4.65e-06   4.41e-04     
    10   -7026.81072204   3.91e-07   1.09e-04     
    11   -7026.81072208   3.96e-08   5.29e-05     
    12   -7026.81072195   1.27e-07   2.28e-05     
    13   -7026.81072196   5.59e-09   6.12e-06     
 ------------------------------------------------------------------------------
         -7026.81072196                           CCSD T converged.

End of double precision
 SCF energy                 = -7026.23666208
 MP2 energy                 = -7026.80118076
 CCSD correlation energy     =    -0.57405988
 CCSD total energy           = -7026.81072196

 CCSD  T1^2 = 0.0121  T2^2 = 0.2246  Leading amplitudes:

 Amplitude    Orbitals with energies
  0.0309       32 (A) A                  ->    35 (A) A                   
              -0.3873                          0.0251                     
  0.0309       32 (A) B                  ->    35 (A) B                   
              -0.3873                          0.0251                     
 -0.0285       33 (A) A                  ->    37 (A) A                   
              -0.3758                          0.0760                     
 -0.0285       33 (A) B                  ->    37 (A) B                   
              -0.3758                          0.0760                     

 Amplitude    Orbitals with energies
 -0.1056       31 (A) A      31 (A) B    ->    37 (A) A      37 (A) B     
              -0.5820       -0.5820            0.0760        0.0760       
  0.1056       31 (A) A      31 (A) B    ->    37 (A) B      37 (A) A     
              -0.5820       -0.5820            0.0760        0.0760       
  0.1056       31 (A) B      31 (A) A    ->    37 (A) A      37 (A) B     
              -0.5820       -0.5820            0.0760        0.0760       
 -0.1056       31 (A) B      31 (A) A    ->    37 (A) B      37 (A) A     
              -0.5820       -0.5820            0.0760        0.0760       

 Computing CCSD intemediates for later calculations in double precision
 Finished.

Running a double precision version
           CCSD Lambda amplitudes will be solved using DIIS.
           Start     Size      MaxIter   EConv     LConv     
           3         7         100       1.00e-07  1.00e-05  
 ------------------------------------------------------------------------------
            Enorm      Ldiff       Comment
 ------------------------------------------------------------------------------
     1     5.16e-02   4.10e-02     
     2     1.14e-02   3.44e-03     
     3     5.15e-03   2.34e-03     
     4     3.20e-03   9.98e-04     Switched to DIIS steps.
     5     1.43e-03   7.97e-04     
     6     8.46e-04   2.97e-04     
     7     3.23e-04   1.26e-04     
     8     1.17e-04   7.84e-06     
     9     3.26e-05   5.50e-06     
    10     1.27e-05   1.72e-06     
    11     4.74e-06   3.98e-07     
    12     2.10e-06   2.01e-07     
    13     1.03e-06   1.66e-07     
    14     5.65e-07   3.67e-08     
    15     3.68e-07   4.70e-08     
    16     1.74e-07   2.25e-08     
    17     8.43e-08   3.58e-09     
 ------------------------------------------------------------------------------
                                   CCSD Lambda converged.

 Computing density matrices in double precision...
           Orbital response amplitudes will be solved using DIIS.
           Start     Size      MaxIter   EConv     LConv     
           3         7         100       1.00e-06  1.00e-06  
 ------------------------------------------------------------------------------
            Enorm      Ldiff       Comment
 ------------------------------------------------------------------------------
     1     8.06e-02   7.05e-03     
     2     1.16e-01   3.72e-02     
     3     2.23e-01   6.35e-02     
     4     1.16e-02   1.22e-01     Switched to DIIS steps.
     5     2.28e-03   1.09e-03     
     6     1.06e-03   1.21e-04     
     7     3.63e-04   1.53e-04     
     8     1.60e-04   2.05e-05     
     9     2.68e-05   3.26e-06     
    10     8.84e-06   2.51e-07     
    11     3.07e-06   1.41e-06     
    12     6.75e-07   8.20e-08     
 ------------------------------------------------------------------------------
                                   Orbital response converged.

 Computing density matrices... Done.
 CCSD calculation:   CPU 633.03 s  wall 118.04 s

 Transferring MO TPDM to AO TPDM
 Transferring g2_o1o1o1o1
 Transferring g2_o1o1o1v1
 Transferring g2_o1o1v1v1
 Transferring g2_o1v1o1v1
 Transferring g2_o1v1v1v1
 Transferring g2_v1v1v1v1
 Adding separable TPDM
 Computing TPDM gradient
 --------------------------------------------------------
 2e gradient
  Atom          X               Y               Z
 --------------------------------------------------------
    1        -32.532414        3.756563        0.000000  
    2         11.799623      -18.407313        0.000000  
    3         15.733354       15.754831        0.000000  
    4          4.999437       -1.104082       -0.000000  
 --------------------------------------------------------
 --------------------------------------------------------
 Final gradient
  Atom          X               Y               Z
 --------------------------------------------------------
    1        -32.532414        3.756563        0.000000  
    2         11.799623      -18.407313        0.000000  
    3         15.733354       15.754831        0.000000  
    4          4.999437       -1.104082       -0.000000  
 --------------------------------------------------------
 Analytic gradient from two-electron contribution:   CPU 158.63 s  wall 51.89 s

 Total ccman2 time:   CPU 828.49 s  wall 178.98 s


 --------------------------------------------------------------

                    Orbital Energies (a.u.)
 --------------------------------------------------------------

 Alpha MOs
 -- Occupied --
*******-180.872-169.679-169.678-169.678 -37.926 -33.114 -33.109
-33.109 -24.298 -24.297 -24.297 -24.292 -24.292 -15.719 -15.677
 -7.242  -5.476  -5.464  -5.463  -2.399  -2.394  -2.394  -2.380
 -2.380  -1.421  -0.948  -0.812  -0.706  -0.619  -0.582  -0.387
 -0.376  -0.373
 -- Virtual --
  0.025   0.042   0.076   0.147   0.170   0.179   0.215   0.224
  0.233   0.246   0.268   0.303   0.334   0.338   0.349   0.553
  0.577   0.589   0.607   0.613   0.645   0.729   0.796   0.888
  0.935   0.987   1.027   1.028   1.109   1.237   1.431   1.467
  1.536   1.547   1.587   1.653   1.921   2.077   2.172   2.260
  2.378   2.654   2.675   2.865   3.054   3.070   3.298   3.435
  4.112   4.242   4.365   4.441   4.490   4.506   4.512   4.546
  4.693   4.796   4.870   5.387   6.531   6.545   6.575  28.915
 29.528  29.539  29.562  29.882  29.888  29.889  29.906  29.982
 36.602  37.105 130.589 130.598 130.623 154.3081912.227
 --------------------------------------------------------------

          Ground-State Mulliken Net Atomic Charges

     Atom                 Charge (a.u.)
  ----------------------------------------
      1 I                     0.012076
      2 N                    -0.018403
      3 N                    -0.222170
      4 H                     0.228497
  ----------------------------------------
  Sum of atomic charges =    -0.000000

 -----------------------------------------------------------------
                    Cartesian Multipole Moments
 -----------------------------------------------------------------
    Charge (ESU x 10^10)
                -0.0000
    Dipole Moment (Debye)
         X      -2.0684      Y       0.1930      Z      -0.0000
       Tot       2.0773
    Quadrupole Moments (Debye-Ang)
        XX     -29.5154     XY      -1.5417     YY     -43.4694
        XZ      -0.0000     YZ       0.0000     ZZ     -40.8356
    Octopole Moments (Debye-Ang^2)
       XXX     -11.8762    XXY       1.2853    XYY      10.7927
       YYY      -0.4420    XXZ      -0.0000    XYZ      -0.0000
       YYZ      -0.0000    XZZ       5.1790    YZZ      -0.0532
       ZZZ      -0.0000
    Hexadecapole Moments (Debye-Ang^3)
      XXXX    -258.1431   XXXY     -10.4978   XXYY     -88.3897
      XYYY      -2.1924   YYYY     -75.8748   XXXZ      -0.0000
      XXYZ       0.0000   XYYZ       0.0000   YYYZ       0.0000
      XXZZ     -74.4435   XYZZ      -0.6817   YYZZ     -21.0179
      XZZZ      -0.0000   YZZZ       0.0000   ZZZZ     -53.3721
 -----------------------------------------------------------------
 DrvMan completing analytic gradient of the correlated energy
 Correlated dipole moment
            1
    1  -0.8137522
    2   0.0759196
    3  -0.0000000
 Energy read as -7026.810721957
 Full Analytical Gradient: (in a.u., or Hartree/Bohr)
             1             2             3             4
    1    0.00002734   -0.00061983    0.00052325    0.00006924
    2   -0.00004795   -0.00046582    0.00043083    0.00008294
    3   -0.00000000    0.00000000   -0.00000000    0.00000000
 Gradient time:  CPU 1.39 s  wall 1.43 s
 ----------------------------------------------------------------
             Standard Nuclear Orientation (Angstroms)
    I     Atom           X                Y                Z
 ----------------------------------------------------------------
    1      I       0.5776530380    -0.0189116677    -0.0000000000
    2      N      -1.5831814840     0.5581057607     0.0000000000
    3      N      -2.3210365324    -0.4097774692     0.0000000000
    4      H      -3.2860848994    -0.0289796540    -0.0000000000
 ----------------------------------------------------------------
 Nuclear Repulsion Energy =   189.0925449323 hartrees
 There are       34 alpha and       34 beta electrons

                       Distance Matrix (Angstroms)
             I (  1)   N (  2)   N (  3)
   N (  2)  2.236550
   N (  3)  2.924923  1.217057
   H (  4)  3.863751  1.801263  1.037461

 Requested basis set is 6-311++G(d,p)
 There are 41 shells and 113 basis functions
 A cutoff of  1.0D-14 yielded    789 shell pairs
 There are      6244 function pairs (      7072 Cartesian)
 Smallest overlap matrix eigenvalue = 2.48E-04
 Guess MOs from SCF MO coefficient file

 -----------------------------------------------------------------------
  General SCF calculation program by
  Eric Jon Sundstrom, Paul Horn, Yuezhi Mao, Dmitri Zuev, Alec White,
  David Stuck, Shaama M.S., Shane Yost, Joonho Lee, David Small,
  Daniel Levine, Susi Lehtola, Hugh Burton, Evgeny Epifanovsky
 -----------------------------------------------------------------------
 Hartree-Fock
 using 6 threads for integral computing
 -------------------------------------------------------
 OpenMP Integral computing Module                
 Release: version 2.0, May 2017, Q-Chem Inc. Pleasanton 
 -------------------------------------------------------
 A restricted SCF calculation will be
 performed using DIIS
 SCF converges when DIIS error is below 1.0e-08
 ---------------------------------------
  Cycle       Energy         DIIS error
 ---------------------------------------
    1   -7026.2365243183      3.46e-05  
    2   -7026.2365261487      8.56e-06  
    3   -7026.2365263709      4.70e-06  
    4   -7026.2365264264      1.44e-06  
    5   -7026.2365264406      1.03e-06  
    6   -7026.2365264447      4.00e-07  
    7   -7026.2365264458      1.79e-07  
    8   -7026.2365264460      5.31e-08  
    9   -7026.2365264461      1.65e-08  
   10   -7026.2365264461      5.83e-09  Convergence criterion met
 ---------------------------------------
 SCF time:   CPU 4.72s  wall 1.00s 
 SCF   energy in the final basis set =    -7026.2365264461
 Total energy in the final basis set =    -7026.2365264461


 ------------------------------------------------------------------------------

   CCMAN2: suite of methods based on coupled cluster
           and equation of motion theories.

   Components:
   * libvmm-1.3-trunk
     by Evgeny Epifanovsky, Ilya Kaliman.
   * libtensor-2.5-trunk
     by Evgeny Epifanovsky, Michael Wormit, Dmitry Zuev, Sam Manzer, 
        Ilya Kaliman.
   * libcc-2.5-trunk
     by Evgeny Epifanovsky, Arik Landau, Tomasz Kus, Kirill Khistyaev, 
        Dmitry Zuev, Prashant Manohar, Xintian Feng, Anna Krylov, 
        Matthew Goldey, Alec White, Thomas Jagau, Kaushik Nanda, 
        Anastasia Gunina, Alexander Kunitsa, Joonho Lee.

   CCMAN original authors:
   Anna I. Krylov, C. David Sherrill, Steven R. Gwaltney,
   Edward F. C. Byrd (2000)
   Sergey V. Levchenko, Lyudmila V. Slipchenko, Tao Wang,
   Ana-Maria C. Cristian (2003)
   Piotr A. Pieniazek, C. Melania Oana, Evgeny Epifanovsky (2007)
   Prashant Manohar (2009)

 ------------------------------------------------------------------------------


 Allocating and initializing 63808MB of RAM...
 Calculation will run on 6 cores.


 Alpha MOs, Restricted
 -- Occupied --                  
******* -180.87 -169.68 -169.68 -169.68  -37.93  -33.11  -33.11
  1 A     2 A     3 A     4 A     5 A     6 A     7 A     8 A                  
-33.109 -24.299 -24.297 -24.297 -24.292 -24.292 -15.719 -15.677
  9 A    10 A    11 A    12 A    13 A    14 A    15 A    16 A                  
 -7.242  -5.476  -5.464  -5.464  -2.400  -2.394  -2.394  -2.380
 17 A    18 A    19 A    20 A    21 A    22 A    23 A    24 A                  
 -2.380  -1.420  -0.948  -0.812  -0.706  -0.618  -0.581  -0.388
 25 A    26 A    27 A    28 A    29 A    30 A    31 A    32 A                  
 -0.376  -0.373
 33 A    34 A                                                                  
 -- Virtual --                   
  0.025   0.042   0.076   0.147   0.170   0.179   0.215   0.224
 35 A    36 A    37 A    38 A    39 A    40 A    41 A    42 A                  
  0.233   0.246   0.268   0.303   0.334   0.338   0.349   0.552
 43 A    44 A    45 A    46 A    47 A    48 A    49 A    50 A                  
  0.577   0.589   0.607   0.613   0.645   0.729   0.797   0.888
 51 A    52 A    53 A    54 A    55 A    56 A    57 A    58 A                  
  0.935   0.987   1.027   1.028   1.108   1.237   1.431   1.467
 59 A    60 A    61 A    62 A    63 A    64 A    65 A    66 A                  
  1.536   1.547   1.587   1.653   1.921   2.077   2.173   2.260
 67 A    68 A    69 A    70 A    71 A    72 A    73 A    74 A                  
  2.378   2.653   2.674   2.865   3.053   3.069   3.297   3.434
 75 A    76 A    77 A    78 A    79 A    80 A    81 A    82 A                  
  4.111   4.242   4.364   4.439   4.490   4.506   4.512   4.545
 83 A    84 A    85 A    86 A    87 A    88 A    89 A    90 A                  
  4.693   4.796   4.869   5.388   6.531   6.545   6.575  28.915
 91 A    92 A    93 A    94 A    95 A    96 A    97 A    98 A                  
 29.528  29.539  29.562  29.881  29.888  29.888  29.905  29.982
 99 A   100 A   101 A   102 A   103 A   104 A   105 A   106 A                  
 36.603  37.100 130.589 130.597 130.623 154.3081912.227
107 A   108 A   109 A   110 A   111 A   112 A   113 A                          

 Beta MOs, Restricted
 -- Occupied --                  
******* -180.87 -169.68 -169.68 -169.68  -37.93  -33.11  -33.11
  1 A     2 A     3 A     4 A     5 A     6 A     7 A     8 A                  
-33.109 -24.299 -24.297 -24.297 -24.292 -24.292 -15.719 -15.677
  9 A    10 A    11 A    12 A    13 A    14 A    15 A    16 A                  
 -7.242  -5.476  -5.464  -5.464  -2.400  -2.394  -2.394  -2.380
 17 A    18 A    19 A    20 A    21 A    22 A    23 A    24 A                  
 -2.380  -1.420  -0.948  -0.812  -0.706  -0.618  -0.581  -0.388
 25 A    26 A    27 A    28 A    29 A    30 A    31 A    32 A                  
 -0.376  -0.373
 33 A    34 A                                                                  
 -- Virtual --                   
  0.025   0.042   0.076   0.147   0.170   0.179   0.215   0.224
 35 A    36 A    37 A    38 A    39 A    40 A    41 A    42 A                  
  0.233   0.246   0.268   0.303   0.334   0.338   0.349   0.552
 43 A    44 A    45 A    46 A    47 A    48 A    49 A    50 A                  
  0.577   0.589   0.607   0.613   0.645   0.729   0.797   0.888
 51 A    52 A    53 A    54 A    55 A    56 A    57 A    58 A                  
  0.935   0.987   1.027   1.028   1.108   1.237   1.431   1.467
 59 A    60 A    61 A    62 A    63 A    64 A    65 A    66 A                  
  1.536   1.547   1.587   1.653   1.921   2.077   2.173   2.260
 67 A    68 A    69 A    70 A    71 A    72 A    73 A    74 A                  
  2.378   2.653   2.674   2.865   3.053   3.069   3.297   3.434
 75 A    76 A    77 A    78 A    79 A    80 A    81 A    82 A                  
  4.111   4.242   4.364   4.439   4.490   4.506   4.512   4.545
 83 A    84 A    85 A    86 A    87 A    88 A    89 A    90 A                  
  4.693   4.796   4.869   5.388   6.531   6.545   6.575  28.915
 91 A    92 A    93 A    94 A    95 A    96 A    97 A    98 A                  
 29.528  29.539  29.562  29.881  29.888  29.888  29.905  29.982
 99 A   100 A   101 A   102 A   103 A   104 A   105 A   106 A                  
 36.603  37.100 130.589 130.597 130.623 154.3081912.227
107 A   108 A   109 A   110 A   111 A   112 A   113 A                          

 Occupation and symmetry of molecular orbitals

 Point group: C1 (1 irreducible representation).

                           A     All 
 -------------------------------------
 All molecular orbitals:
  - Alpha                  113   113 
  - Beta                   113   113 
 -------------------------------------
 Alpha orbitals:
  - Frozen occupied        20    20  
  - Active occupied        14    14  
  - Active virtual         79    79  
  - Frozen virtual         0     0   
 -------------------------------------
 Beta orbitals:
  - Frozen occupied        20    20  
  - Active occupied        14    14  
  - Active virtual         79    79  
  - Frozen virtual         0     0   
 -------------------------------------

 Import integrals:   CPU 0.00 s  wall 0.00 s

 Import integrals:   CPU 29.31 s  wall 6.36 s

 MP2 amplitudes:   CPU 0.12 s  wall 0.07 s

Running a double precision version
           CCSD T amplitudes will be solved using DIIS.

           Start     Size      MaxIter   EConv     TConv     
           3         7         100       1.00e-07  1.00e-05  
 ------------------------------------------------------------------------------
           Energy (a.u.)   Ediff      Tdiff       Comment
 ------------------------------------------------------------------------------
         -7026.80120469                           
     1   -7026.78780362   1.34e-02   7.15e-01     
     2   -7026.80794247   2.01e-02   9.46e-02     
     3   -7026.80745396   4.89e-04   4.34e-02     
     4   -7026.80976540   2.31e-03   1.24e-02     Switched to DIIS steps.
     5   -7026.81062730   8.62e-04   1.24e-02     
     6   -7026.81068817   6.09e-05   2.45e-03     
     7   -7026.81070395   1.58e-05   1.60e-03     
     8   -7026.81071725   1.33e-05   7.17e-04     
     9   -7026.81072191   4.66e-06   4.42e-04     
    10   -7026.81072151   3.94e-07   1.10e-04     
    11   -7026.81072155   3.86e-08   5.31e-05     
    12   -7026.81072142   1.28e-07   2.28e-05     
    13   -7026.81072143   5.59e-09   6.13e-06     
 ------------------------------------------------------------------------------
         -7026.81072143                           CCSD T converged.

End of double precision
 SCF energy                 = -7026.23652645
 MP2 energy                 = -7026.80120469
 CCSD correlation energy     =    -0.57419498
 CCSD total energy           = -7026.81072143

 CCSD  T1^2 = 0.0122  T2^2 = 0.2248  Leading amplitudes:

 Amplitude    Orbitals with energies
  0.0311       32 (A) A                  ->    35 (A) A                   
              -0.3876                          0.0251                     
  0.0311       32 (A) B                  ->    35 (A) B                   
              -0.3876                          0.0251                     
 -0.0286       33 (A) A                  ->    37 (A) A                   
              -0.3759                          0.0757                     
 -0.0286       33 (A) B                  ->    37 (A) B                   
              -0.3759                          0.0757                     

 Amplitude    Orbitals with energies
 -0.1060       31 (A) A      31 (A) B    ->    37 (A) A      37 (A) B     
              -0.5813       -0.5813            0.0757        0.0757       
  0.1060       31 (A) A      31 (A) B    ->    37 (A) B      37 (A) A     
              -0.5813       -0.5813            0.0757        0.0757       
  0.1060       31 (A) B      31 (A) A    ->    37 (A) A      37 (A) B     
              -0.5813       -0.5813            0.0757        0.0757       
 -0.1060       31 (A) B      31 (A) A    ->    37 (A) B      37 (A) A     
              -0.5813       -0.5813            0.0757        0.0757       

 Computing CCSD intemediates for later calculations in double precision
 Finished.

Running a double precision version
           CCSD Lambda amplitudes will be solved using DIIS.
           Start     Size      MaxIter   EConv     LConv     
           3         7         100       1.00e-07  1.00e-05  
 ------------------------------------------------------------------------------
            Enorm      Ldiff       Comment
 ------------------------------------------------------------------------------
     1     5.16e-02   4.10e-02     
     2     1.14e-02   3.44e-03     
     3     5.15e-03   2.34e-03     
     4     3.20e-03   9.98e-04     Switched to DIIS steps.
     5     1.43e-03   7.98e-04     
     6     8.47e-04   2.98e-04     
     7     3.24e-04   1.26e-04     
     8     1.17e-04   7.99e-06     
     9     3.27e-05   5.48e-06     
    10     1.27e-05   1.73e-06     
    11     4.74e-06   4.02e-07     
    12     2.08e-06   2.04e-07     
    13     1.02e-06   1.66e-07     
    14     5.54e-07   3.72e-08     
    15     3.62e-07   4.73e-08     
    16     1.72e-07   2.33e-08     
    17     8.37e-08   4.20e-09     
 ------------------------------------------------------------------------------
                                   CCSD Lambda converged.

 Computing density matrices in double precision...
           Orbital response amplitudes will be solved using DIIS.
           Start     Size      MaxIter   EConv     LConv     
           3         7         100       1.00e-06  1.00e-06  
 ------------------------------------------------------------------------------
            Enorm      Ldiff       Comment
 ------------------------------------------------------------------------------
     1     8.07e-02   7.06e-03     
     2     1.16e-01   3.72e-02     
     3     2.23e-01   6.34e-02     
     4     1.17e-02   1.22e-01     Switched to DIIS steps.
     5     2.33e-03   1.08e-03     
     6     1.07e-03   1.34e-04     
     7     3.61e-04   1.55e-04     
     8     1.59e-04   1.93e-05     
     9     2.69e-05   3.26e-06     
    10     8.88e-06   2.39e-07     
    11     3.10e-06   1.40e-06     
    12     6.81e-07   8.24e-08     
 ------------------------------------------------------------------------------
                                   Orbital response converged.

 Computing density matrices... Done.
 CCSD calculation:   CPU 639.05 s  wall 119.95 s

 Transferring MO TPDM to AO TPDM
 Transferring g2_o1o1o1o1
 Transferring g2_o1o1o1v1
 Transferring g2_o1o1v1v1
 Transferring g2_o1v1o1v1
 Transferring g2_o1v1v1v1
 Transferring g2_v1v1v1v1
 Adding separable TPDM
 Computing TPDM gradient
 --------------------------------------------------------
 2e gradient
  Atom          X               Y               Z
 --------------------------------------------------------
    1        -32.547774        3.772961        0.000000  
    2         11.820611      -18.401905        0.000000  
    3         15.727682       15.729325        0.000000  
    4          4.999480       -1.100381       -0.000000  
 --------------------------------------------------------
 --------------------------------------------------------
 Final gradient
  Atom          X               Y               Z
 --------------------------------------------------------
    1        -32.547774        3.772961        0.000000  
    2         11.820611      -18.401905        0.000000  
    3         15.727682       15.729325        0.000000  
    4          4.999480       -1.100381       -0.000000  
 --------------------------------------------------------
 Analytic gradient from two-electron contribution:   CPU 162.75 s  wall 50.89 s

 Total ccman2 time:   CPU 840.52 s  wall 180.11 s


 --------------------------------------------------------------

                    Orbital Energies (a.u.)
 --------------------------------------------------------------

 Alpha MOs
 -- Occupied --
*******-180.872-169.679-169.678-169.678 -37.926 -33.115 -33.109
-33.109 -24.299 -24.297 -24.297 -24.292 -24.292 -15.719 -15.677
 -7.242  -5.476  -5.464  -5.464  -2.400  -2.394  -2.394  -2.380
 -2.380  -1.420  -0.948  -0.812  -0.706  -0.618  -0.581  -0.388
 -0.376  -0.373
 -- Virtual --
  0.025   0.042   0.076   0.147   0.170   0.179   0.215   0.224
  0.233   0.246   0.268   0.303   0.334   0.338   0.349   0.552
  0.577   0.589   0.607   0.613   0.645   0.729   0.797   0.888
  0.935   0.987   1.027   1.028   1.108   1.237   1.431   1.467
  1.536   1.547   1.587   1.653   1.921   2.077   2.173   2.260
  2.378   2.653   2.674   2.865   3.053   3.069   3.297   3.434
  4.111   4.242   4.364   4.439   4.490   4.506   4.512   4.545
  4.693   4.796   4.869   5.388   6.531   6.545   6.575  28.915
 29.528  29.539  29.562  29.881  29.888  29.888  29.905  29.982
 36.603  37.100 130.589 130.597 130.623 154.3081912.227
 --------------------------------------------------------------

          Ground-State Mulliken Net Atomic Charges

     Atom                 Charge (a.u.)
  ----------------------------------------
      1 I                     0.013059
      2 N                    -0.018939
      3 N                    -0.222509
      4 H                     0.228389
  ----------------------------------------
  Sum of atomic charges =    -0.000000

 -----------------------------------------------------------------
                    Cartesian Multipole Moments
 -----------------------------------------------------------------
    Charge (ESU x 10^10)
                 0.0000
    Dipole Moment (Debye)
         X      -2.0566      Y       0.1928      Z      -0.0000
       Tot       2.0656
    Quadrupole Moments (Debye-Ang)
        XX     -29.5321     XY      -1.5437     YY     -43.4721
        XZ      -0.0000     YZ       0.0000     ZZ     -40.8362
    Octopole Moments (Debye-Ang^2)
       XXX     -11.8166    XXY       1.2749    XYY      10.8037
       YYY      -0.4615    XXZ      -0.0000    XYZ      -0.0000
       YYZ      -0.0000    XZZ       5.1865    YZZ      -0.0587
       ZZZ      -0.0000
    Hexadecapole Moments (Debye-Ang^3)
      XXXX    -258.1953   XXXY     -10.4799   XXYY     -88.3996
      XYYY      -2.1752   YYYY     -75.9175   XXXZ      -0.0000
      XXYZ       0.0000   XYYZ       0.0000   YYYZ       0.0000
      XXZZ     -74.4454   XYZZ      -0.6772   YYZZ     -21.0231
      XZZZ      -0.0000   YZZZ       0.0000   ZZZZ     -53.3668
 -----------------------------------------------------------------
 DrvMan completing analytic gradient of the correlated energy
 Correlated dipole moment
            1
    1  -0.8091292
    2   0.0758627
    3  -0.0000000
 Energy read as -7026.810721428
 Full Analytical Gradient: (in a.u., or Hartree/Bohr)
             1             2             3             4
    1    0.00010155    0.00059690   -0.00065457   -0.00004388
    2   -0.00006324    0.00103675   -0.00095388   -0.00001963
    3   -0.00000000    0.00000000   -0.00000000    0.00000000
 Gradient time:  CPU 1.43 s  wall 1.44 s
 ----------------------------------------------------------------
             Standard Nuclear Orientation (Angstroms)
    I     Atom           X                Y                Z
 ----------------------------------------------------------------
    1      I       0.5776530380    -0.0189116677    -0.0000000000
    2      N      -1.5831814840     0.5561057607     0.0000000000
    3      N      -2.3210365324    -0.4097774692     0.0000000000
    4      H      -3.2860848994    -0.0289796540    -0.0000000000
 ----------------------------------------------------------------
 Nuclear Repulsion Energy =   189.1413806238 hartrees
 There are       34 alpha and       34 beta electrons

                       Distance Matrix (Angstroms)
             I (  1)   N (  2)   N (  3)
   N (  2)  2.236035
   N (  3)  2.924923  1.215467
   H (  4)  3.863751  1.800612  1.037461

 Requested basis set is 6-311++G(d,p)
 There are 41 shells and 113 basis functions
 A cutoff of  1.0D-14 yielded    789 shell pairs
 There are      6244 function pairs (      7072 Cartesian)
 Smallest overlap matrix eigenvalue = 2.46E-04
 Guess MOs from SCF MO coefficient file

 -----------------------------------------------------------------------
  General SCF calculation program by
  Eric Jon Sundstrom, Paul Horn, Yuezhi Mao, Dmitri Zuev, Alec White,
  David Stuck, Shaama M.S., Shane Yost, Joonho Lee, David Small,
  Daniel Levine, Susi Lehtola, Hugh Burton, Evgeny Epifanovsky
 -----------------------------------------------------------------------
 Hartree-Fock
 using 6 threads for integral computing
 -------------------------------------------------------
 OpenMP Integral computing Module                
 Release: version 2.0, May 2017, Q-Chem Inc. Pleasanton 
 -------------------------------------------------------
 A restricted SCF calculation will be
 performed using DIIS
 SCF converges when DIIS error is below 1.0e-08
 ---------------------------------------
  Cycle       Energy         DIIS error
 ---------------------------------------
    1   -7026.2367193914      4.26e-05  
    2   -7026.2367221688      1.17e-05  
    3   -7026.2367225111      7.08e-06  
    4   -7026.2367226160      2.19e-06  
    5   -7026.2367226388      1.29e-06  
    6   -7026.2367226477      5.28e-07  
    7   -7026.2367226500      2.40e-07  
    8   -7026.2367226502      6.14e-08  
    9   -7026.2367226503      1.95e-08  
   10   -7026.2367226503      6.10e-09  Convergence criterion met
 ---------------------------------------
 SCF time:   CPU 4.93s  wall 1.00s 
 SCF   energy in the final basis set =    -7026.2367226503
 Total energy in the final basis set =    -7026.2367226503


 ------------------------------------------------------------------------------

   CCMAN2: suite of methods based on coupled cluster
           and equation of motion theories.

   Components:
   * libvmm-1.3-trunk
     by Evgeny Epifanovsky, Ilya Kaliman.
   * libtensor-2.5-trunk
     by Evgeny Epifanovsky, Michael Wormit, Dmitry Zuev, Sam Manzer, 
        Ilya Kaliman.
   * libcc-2.5-trunk
     by Evgeny Epifanovsky, Arik Landau, Tomasz Kus, Kirill Khistyaev, 
        Dmitry Zuev, Prashant Manohar, Xintian Feng, Anna Krylov, 
        Matthew Goldey, Alec White, Thomas Jagau, Kaushik Nanda, 
        Anastasia Gunina, Alexander Kunitsa, Joonho Lee.

   CCMAN original authors:
   Anna I. Krylov, C. David Sherrill, Steven R. Gwaltney,
   Edward F. C. Byrd (2000)
   Sergey V. Levchenko, Lyudmila V. Slipchenko, Tao Wang,
   Ana-Maria C. Cristian (2003)
   Piotr A. Pieniazek, C. Melania Oana, Evgeny Epifanovsky (2007)
   Prashant Manohar (2009)

 ------------------------------------------------------------------------------


 Allocating and initializing 63808MB of RAM...
 Calculation will run on 6 cores.


 Alpha MOs, Restricted
 -- Occupied --                  
******* -180.87 -169.68 -169.68 -169.68  -37.93  -33.11  -33.11
  1 A     2 A     3 A     4 A     5 A     6 A     7 A     8 A                  
-33.109 -24.299 -24.297 -24.297 -24.292 -24.292 -15.719 -15.677
  9 A    10 A    11 A    12 A    13 A    14 A    15 A    16 A                  
 -7.242  -5.476  -5.464  -5.463  -2.399  -2.394  -2.394  -2.380
 17 A    18 A    19 A    20 A    21 A    22 A    23 A    24 A                  
 -2.380  -1.421  -0.948  -0.812  -0.706  -0.619  -0.582  -0.387
 25 A    26 A    27 A    28 A    29 A    30 A    31 A    32 A                  
 -0.376  -0.373
 33 A    34 A                                                                  
 -- Virtual --                   
  0.025   0.042   0.076   0.147   0.170   0.179   0.215   0.224
 35 A    36 A    37 A    38 A    39 A    40 A    41 A    42 A                  
  0.233   0.246   0.268   0.303   0.334   0.338   0.349   0.553
 43 A    44 A    45 A    46 A    47 A    48 A    49 A    50 A                  
  0.577   0.589   0.607   0.613   0.645   0.729   0.797   0.888
 51 A    52 A    53 A    54 A    55 A    56 A    57 A    58 A                  
  0.935   0.987   1.027   1.028   1.109   1.237   1.431   1.467
 59 A    60 A    61 A    62 A    63 A    64 A    65 A    66 A                  
  1.536   1.547   1.587   1.653   1.921   2.077   2.173   2.260
 67 A    68 A    69 A    70 A    71 A    72 A    73 A    74 A                  
  2.378   2.654   2.675   2.865   3.054   3.070   3.299   3.435
 75 A    76 A    77 A    78 A    79 A    80 A    81 A    82 A                  
  4.112   4.242   4.365   4.441   4.490   4.506   4.513   4.546
 83 A    84 A    85 A    86 A    87 A    88 A    89 A    90 A                  
  4.694   4.796   4.870   5.387   6.531   6.545   6.575  28.915
 91 A    92 A    93 A    94 A    95 A    96 A    97 A    98 A                  
 29.528  29.539  29.562  29.881  29.888  29.888  29.906  29.982
 99 A   100 A   101 A   102 A   103 A   104 A   105 A   106 A                  
 36.602  37.106 130.589 130.597 130.623 154.3081912.227
107 A   108 A   109 A   110 A   111 A   112 A   113 A                          

 Beta MOs, Restricted
 -- Occupied --                  
******* -180.87 -169.68 -169.68 -169.68  -37.93  -33.11  -33.11
  1 A     2 A     3 A     4 A     5 A     6 A     7 A     8 A                  
-33.109 -24.299 -24.297 -24.297 -24.292 -24.292 -15.719 -15.677
  9 A    10 A    11 A    12 A    13 A    14 A    15 A    16 A                  
 -7.242  -5.476  -5.464  -5.463  -2.399  -2.394  -2.394  -2.380
 17 A    18 A    19 A    20 A    21 A    22 A    23 A    24 A                  
 -2.380  -1.421  -0.948  -0.812  -0.706  -0.619  -0.582  -0.387
 25 A    26 A    27 A    28 A    29 A    30 A    31 A    32 A                  
 -0.376  -0.373
 33 A    34 A                                                                  
 -- Virtual --                   
  0.025   0.042   0.076   0.147   0.170   0.179   0.215   0.224
 35 A    36 A    37 A    38 A    39 A    40 A    41 A    42 A                  
  0.233   0.246   0.268   0.303   0.334   0.338   0.349   0.553
 43 A    44 A    45 A    46 A    47 A    48 A    49 A    50 A                  
  0.577   0.589   0.607   0.613   0.645   0.729   0.797   0.888
 51 A    52 A    53 A    54 A    55 A    56 A    57 A    58 A                  
  0.935   0.987   1.027   1.028   1.109   1.237   1.431   1.467
 59 A    60 A    61 A    62 A    63 A    64 A    65 A    66 A                  
  1.536   1.547   1.587   1.653   1.921   2.077   2.173   2.260
 67 A    68 A    69 A    70 A    71 A    72 A    73 A    74 A                  
  2.378   2.654   2.675   2.865   3.054   3.070   3.299   3.435
 75 A    76 A    77 A    78 A    79 A    80 A    81 A    82 A                  
  4.112   4.242   4.365   4.441   4.490   4.506   4.513   4.546
 83 A    84 A    85 A    86 A    87 A    88 A    89 A    90 A                  
  4.694   4.796   4.870   5.387   6.531   6.545   6.575  28.915
 91 A    92 A    93 A    94 A    95 A    96 A    97 A    98 A                  
 29.528  29.539  29.562  29.881  29.888  29.888  29.906  29.982
 99 A   100 A   101 A   102 A   103 A   104 A   105 A   106 A                  
 36.602  37.106 130.589 130.597 130.623 154.3081912.227
107 A   108 A   109 A   110 A   111 A   112 A   113 A                          

 Occupation and symmetry of molecular orbitals

 Point group: C1 (1 irreducible representation).

                           A     All 
 -------------------------------------
 All molecular orbitals:
  - Alpha                  113   113 
  - Beta                   113   113 
 -------------------------------------
 Alpha orbitals:
  - Frozen occupied        20    20  
  - Active occupied        14    14  
  - Active virtual         79    79  
  - Frozen virtual         0     0   
 -------------------------------------
 Beta orbitals:
  - Frozen occupied        20    20  
  - Active occupied        14    14  
  - Active virtual         79    79  
  - Frozen virtual         0     0   
 -------------------------------------

 Import integrals:   CPU 0.00 s  wall 0.00 s

 Import integrals:   CPU 30.74 s  wall 7.44 s

 MP2 amplitudes:   CPU 0.12 s  wall 0.06 s

Running a double precision version
           CCSD T amplitudes will be solved using DIIS.

           Start     Size      MaxIter   EConv     TConv     
           3         7         100       1.00e-07  1.00e-05  
 ------------------------------------------------------------------------------
           Energy (a.u.)   Ediff      Tdiff       Comment
 ------------------------------------------------------------------------------
         -7026.80116983                           
     1   -7026.78786318   1.33e-02   7.14e-01     
     2   -7026.80794130   2.01e-02   9.44e-02     
     3   -7026.80746653   4.75e-04   4.33e-02     
     4   -7026.80976892   2.30e-03   1.24e-02     Switched to DIIS steps.
     5   -7026.81062790   8.59e-04   1.23e-02     
     6   -7026.81068850   6.06e-05   2.45e-03     
     7   -7026.81070421   1.57e-05   1.60e-03     
     8   -7026.81071747   1.33e-05   7.17e-04     
     9   -7026.81072210   4.63e-06   4.40e-04     
    10   -7026.81072171   3.89e-07   1.09e-04     
    11   -7026.81072175   3.81e-08   5.28e-05     
    12   -7026.81072162   1.27e-07   2.27e-05     
    13   -7026.81072162   4.92e-09   6.09e-06     
 ------------------------------------------------------------------------------
         -7026.81072162                           CCSD T converged.

End of double precision
 SCF energy                 = -7026.23672265
 MP2 energy                 = -7026.80116983
 CCSD correlation energy     =    -0.57399897
 CCSD total energy           = -7026.81072162

 CCSD  T1^2 = 0.0122  T2^2 = 0.2245  Leading amplitudes:

 Amplitude    Orbitals with energies
  0.0310       32 (A) A                  ->    35 (A) A                   
              -0.3873                          0.0253                     
  0.0310       32 (A) B                  ->    35 (A) B                   
              -0.3873                          0.0253                     
 -0.0286       33 (A) A                  ->    37 (A) A                   
              -0.3759                          0.0761                     
 -0.0286       33 (A) B                  ->    37 (A) B                   
              -0.3759                          0.0761                     

 Amplitude    Orbitals with energies
 -0.1055       31 (A) A      31 (A) B    ->    37 (A) A      37 (A) B     
              -0.5820       -0.5820            0.0761        0.0761       
  0.1055       31 (A) A      31 (A) B    ->    37 (A) B      37 (A) A     
              -0.5820       -0.5820            0.0761        0.0761       
  0.1055       31 (A) B      31 (A) A    ->    37 (A) A      37 (A) B     
              -0.5820       -0.5820            0.0761        0.0761       
 -0.1055       31 (A) B      31 (A) A    ->    37 (A) B      37 (A) A     
              -0.5820       -0.5820            0.0761        0.0761       

 Computing CCSD intemediates for later calculations in double precision
 Finished.

Running a double precision version
           CCSD Lambda amplitudes will be solved using DIIS.
           Start     Size      MaxIter   EConv     LConv     
           3         7         100       1.00e-07  1.00e-05  
 ------------------------------------------------------------------------------
            Enorm      Ldiff       Comment
 ------------------------------------------------------------------------------
     1     5.15e-02   4.10e-02     
     2     1.14e-02   3.45e-03     
     3     5.15e-03   2.33e-03     
     4     3.20e-03   9.99e-04     Switched to DIIS steps.
     5     1.43e-03   7.96e-04     
     6     8.46e-04   2.97e-04     
     7     3.23e-04   1.26e-04     
     8     1.16e-04   7.87e-06     
     9     3.25e-05   5.46e-06     
    10     1.27e-05   1.71e-06     
    11     4.69e-06   3.95e-07     
    12     2.04e-06   2.01e-07     
    13     9.86e-07   1.66e-07     
    14     5.32e-07   3.69e-08     
    15     3.50e-07   4.66e-08     
    16     1.68e-07   2.36e-08     
    17     8.18e-08   4.70e-09     
 ------------------------------------------------------------------------------
                                   CCSD Lambda converged.

 Computing density matrices in double precision...
           Orbital response amplitudes will be solved using DIIS.
           Start     Size      MaxIter   EConv     LConv     
           3         7         100       1.00e-06  1.00e-06  
 ------------------------------------------------------------------------------
            Enorm      Ldiff       Comment
 ------------------------------------------------------------------------------
     1     8.05e-02   7.15e-03     
     2     1.15e-01   3.71e-02     
     3     2.22e-01   6.30e-02     
     4     1.16e-02   1.21e-01     Switched to DIIS steps.
     5     2.27e-03   1.08e-03     
     6     1.05e-03   1.19e-04     
     7     3.61e-04   1.52e-04     
     8     1.59e-04   2.07e-05     
     9     2.67e-05   3.26e-06     
    10     8.83e-06   2.45e-07     
    11     3.06e-06   1.41e-06     
    12     6.72e-07   8.25e-08     
 ------------------------------------------------------------------------------
                                   Orbital response converged.

 Computing density matrices... Done.
 CCSD calculation:   CPU 633.48 s  wall 118.22 s

 Transferring MO TPDM to AO TPDM
 Transferring g2_o1o1o1o1
 Transferring g2_o1o1o1v1
 Transferring g2_o1o1v1v1
 Transferring g2_o1v1o1v1
 Transferring g2_o1v1v1v1
 Transferring g2_v1v1v1v1
 Adding separable TPDM
 Computing TPDM gradient
 --------------------------------------------------------
 2e gradient
  Atom          X               Y               Z
 --------------------------------------------------------
    1        -32.550232        3.748811        0.000000  
    2         11.792645      -18.393795       -0.000000  
    3         15.756289       15.746214        0.000000  
    4          5.001298       -1.101230       -0.000000  
 --------------------------------------------------------
 --------------------------------------------------------
 Final gradient
  Atom          X               Y               Z
 --------------------------------------------------------
    1        -32.550232        3.748811        0.000000  
    2         11.792645      -18.393795       -0.000000  
    3         15.756289       15.746214        0.000000  
    4          5.001298       -1.101230       -0.000000  
 --------------------------------------------------------
 Analytic gradient from two-electron contribution:   CPU 166.35 s  wall 54.88 s

 Total ccman2 time:   CPU 837.32 s  wall 182.76 s


 --------------------------------------------------------------

                    Orbital Energies (a.u.)
 --------------------------------------------------------------

 Alpha MOs
 -- Occupied --
*******-180.872-169.679-169.678-169.678 -37.926 -33.114 -33.109
-33.109 -24.299 -24.297 -24.297 -24.292 -24.292 -15.719 -15.677
 -7.242  -5.476  -5.464  -5.463  -2.399  -2.394  -2.394  -2.380
 -2.380  -1.421  -0.948  -0.812  -0.706  -0.619  -0.582  -0.387
 -0.376  -0.373
 -- Virtual --
  0.025   0.042   0.076   0.147   0.170   0.179   0.215   0.224
  0.233   0.246   0.268   0.303   0.334   0.338   0.349   0.553
  0.577   0.589   0.607   0.613   0.645   0.729   0.797   0.888
  0.935   0.987   1.027   1.028   1.109   1.237   1.431   1.467
  1.536   1.547   1.587   1.653   1.921   2.077   2.173   2.260
  2.378   2.654   2.675   2.865   3.054   3.070   3.299   3.435
  4.112   4.242   4.365   4.441   4.490   4.506   4.513   4.546
  4.694   4.796   4.870   5.387   6.531   6.545   6.575  28.915
 29.528  29.539  29.562  29.881  29.888  29.888  29.906  29.982
 36.602  37.106 130.589 130.597 130.623 154.3081912.227
 --------------------------------------------------------------

          Ground-State Mulliken Net Atomic Charges

     Atom                 Charge (a.u.)
  ----------------------------------------
      1 I                     0.012552
      2 N                    -0.018509
      3 N                    -0.222625
      4 H                     0.228583
  ----------------------------------------
  Sum of atomic charges =    -0.000000

 -----------------------------------------------------------------
                    Cartesian Multipole Moments
 -----------------------------------------------------------------
    Charge (ESU x 10^10)
                -0.0000
    Dipole Moment (Debye)
         X      -2.0649      Y       0.1937      Z      -0.0000
       Tot       2.0739
    Quadrupole Moments (Debye-Ang)
        XX     -29.5187     XY      -1.5403     YY     -43.4713
        XZ      -0.0000     YZ       0.0000     ZZ     -40.8333
    Octopole Moments (Debye-Ang^2)
       XXX     -11.8765    XXY       1.3007    XYY      10.7901
       YYY      -0.4199    XXZ      -0.0000    XYZ      -0.0000
       YYZ      -0.0000    XZZ       5.1748    YZZ      -0.0472
       ZZZ      -0.0000
    Hexadecapole Moments (Debye-Ang^3)
      XXXX    -258.0366   XXXY     -10.5377   XXYY     -88.3766
      XYYY      -2.2341   YYYY     -75.8440   XXXZ      -0.0000
      XXYZ       0.0000   XYYZ       0.0000   YYYZ       0.0000
      XXZZ     -74.4251   XYZZ      -0.6925   YYZZ     -21.0120
      XZZZ      -0.0000   YZZZ       0.0000   ZZZZ     -53.3649
 -----------------------------------------------------------------
 DrvMan completing analytic gradient of the correlated energy
 Correlated dipole moment
            1
    1  -0.8123887
    2   0.0761996
    3  -0.0000000
 Energy read as -7026.810721623
 Full Analytical Gradient: (in a.u., or Hartree/Bohr)
             1             2             3             4
    1   -0.00010929   -0.00043115    0.00055748   -0.00001704
    2    0.00007328   -0.00094123    0.00088496   -0.00001701
    3   -0.00000000    0.00000000   -0.00000000    0.00000000
 Gradient time:  CPU 1.42 s  wall 1.45 s
 ----------------------------------------------------------------
             Standard Nuclear Orientation (Angstroms)
    I     Atom           X                Y                Z
 ----------------------------------------------------------------
    1      I       0.5776530380    -0.0189116677    -0.0000000000
    2      N      -1.5831814840     0.5571057607     0.0010000000
    3      N      -2.3210365324    -0.4097774692     0.0000000000
    4      H      -3.2860848994    -0.0289796540    -0.0000000000
 ----------------------------------------------------------------
 Nuclear Repulsion Energy =   189.1169472687 hartrees
 There are       34 alpha and       34 beta electrons

                       Distance Matrix (Angstroms)
             I (  1)   N (  2)   N (  3)
   N (  2)  2.236292
   N (  3)  2.924923  1.216262
   H (  4)  3.863751  1.800938  1.037461

 Requested basis set is 6-311++G(d,p)
 There are 41 shells and 113 basis functions
 A cutoff of  1.0D-14 yielded    789 shell pairs
 There are      6244 function pairs (      7072 Cartesian)
 Smallest overlap matrix eigenvalue = 2.47E-04
 Guess MOs from SCF MO coefficient file

 -----------------------------------------------------------------------
  General SCF calculation program by
  Eric Jon Sundstrom, Paul Horn, Yuezhi Mao, Dmitri Zuev, Alec White,
  David Stuck, Shaama M.S., Shane Yost, Joonho Lee, David Small,
  Daniel Levine, Susi Lehtola, Hugh Burton, Evgeny Epifanovsky
 -----------------------------------------------------------------------
 Hartree-Fock
 using 6 threads for integral computing
 -------------------------------------------------------
 OpenMP Integral computing Module                
 Release: version 2.0, May 2017, Q-Chem Inc. Pleasanton 
 -------------------------------------------------------
 A restricted SCF calculation will be
 performed using DIIS
 SCF converges when DIIS error is below 1.0e-08
 ---------------------------------------
  Cycle       Energy         DIIS error
 ---------------------------------------
    1   -7026.2366239479      2.66e-05  
    2   -7026.2366252259      7.48e-06  
    3   -7026.2366254065      4.40e-06  
    4   -7026.2366254574      1.71e-06  
    5   -7026.2366254746      1.06e-06  
    6   -7026.2366254823      4.99e-07  
    7   -7026.2366254852      2.14e-07  
    8   -7026.2366254855      9.80e-08  
    9   -7026.2366254856      4.94e-08  
   10   -7026.2366254857      1.69e-08  
   11   -7026.2366254857      4.10e-09  Convergence criterion met
 ---------------------------------------
 SCF time:   CPU 5.31s  wall 1.00s 
 SCF   energy in the final basis set =    -7026.2366254857
 Total energy in the final basis set =    -7026.2366254857


 ------------------------------------------------------------------------------

   CCMAN2: suite of methods based on coupled cluster
           and equation of motion theories.

   Components:
   * libvmm-1.3-trunk
     by Evgeny Epifanovsky, Ilya Kaliman.
   * libtensor-2.5-trunk
     by Evgeny Epifanovsky, Michael Wormit, Dmitry Zuev, Sam Manzer, 
        Ilya Kaliman.
   * libcc-2.5-trunk
     by Evgeny Epifanovsky, Arik Landau, Tomasz Kus, Kirill Khistyaev, 
        Dmitry Zuev, Prashant Manohar, Xintian Feng, Anna Krylov, 
        Matthew Goldey, Alec White, Thomas Jagau, Kaushik Nanda, 
        Anastasia Gunina, Alexander Kunitsa, Joonho Lee.

   CCMAN original authors:
   Anna I. Krylov, C. David Sherrill, Steven R. Gwaltney,
   Edward F. C. Byrd (2000)
   Sergey V. Levchenko, Lyudmila V. Slipchenko, Tao Wang,
   Ana-Maria C. Cristian (2003)
   Piotr A. Pieniazek, C. Melania Oana, Evgeny Epifanovsky (2007)
   Prashant Manohar (2009)

 ------------------------------------------------------------------------------


 Allocating and initializing 63808MB of RAM...
 Calculation will run on 6 cores.


 Alpha MOs, Restricted
 -- Occupied --                  
******* -180.87 -169.68 -169.68 -169.68  -37.93  -33.11  -33.11
  1 A     2 A     3 A     4 A     5 A     6 A     7 A     8 A                  
-33.109 -24.299 -24.297 -24.297 -24.292 -24.292 -15.719 -15.677
  9 A    10 A    11 A    12 A    13 A    14 A    15 A    16 A                  
 -7.242  -5.476  -5.464  -5.464  -2.399  -2.394  -2.394  -2.380
 17 A    18 A    19 A    20 A    21 A    22 A    23 A    24 A                  
 -2.380  -1.421  -0.948  -0.812  -0.706  -0.619  -0.582  -0.387
 25 A    26 A    27 A    28 A    29 A    30 A    31 A    32 A                  
 -0.376  -0.373
 33 A    34 A                                                                  
 -- Virtual --                   
  0.025   0.042   0.076   0.147   0.170   0.179   0.215   0.224
 35 A    36 A    37 A    38 A    39 A    40 A    41 A    42 A                  
  0.233   0.246   0.268   0.303   0.334   0.338   0.349   0.553
 43 A    44 A    45 A    46 A    47 A    48 A    49 A    50 A                  
  0.577   0.589   0.607   0.613   0.645   0.729   0.797   0.888
 51 A    52 A    53 A    54 A    55 A    56 A    57 A    58 A                  
  0.935   0.987   1.027   1.028   1.109   1.237   1.431   1.467
 59 A    60 A    61 A    62 A    63 A    64 A    65 A    66 A                  
  1.536   1.547   1.587   1.653   1.921   2.077   2.173   2.260
 67 A    68 A    69 A    70 A    71 A    72 A    73 A    74 A                  
  2.378   2.653   2.675   2.865   3.053   3.070   3.298   3.434
 75 A    76 A    77 A    78 A    79 A    80 A    81 A    82 A                  
  4.112   4.242   4.365   4.440   4.490   4.506   4.512   4.545
 83 A    84 A    85 A    86 A    87 A    88 A    89 A    90 A                  
  4.694   4.796   4.869   5.387   6.531   6.545   6.575  28.915
 91 A    92 A    93 A    94 A    95 A    96 A    97 A    98 A                  
 29.528  29.539  29.562  29.881  29.888  29.888  29.905  29.982
 99 A   100 A   101 A   102 A   103 A   104 A   105 A   106 A                  
 36.603  37.103 130.589 130.597 130.623 154.3081912.227
107 A   108 A   109 A   110 A   111 A   112 A   113 A                          

 Beta MOs, Restricted
 -- Occupied --                  
******* -180.87 -169.68 -169.68 -169.68  -37.93  -33.11  -33.11
  1 A     2 A     3 A     4 A     5 A     6 A     7 A     8 A                  
-33.109 -24.299 -24.297 -24.297 -24.292 -24.292 -15.719 -15.677
  9 A    10 A    11 A    12 A    13 A    14 A    15 A    16 A                  
 -7.242  -5.476  -5.464  -5.464  -2.399  -2.394  -2.394  -2.380
 17 A    18 A    19 A    20 A    21 A    22 A    23 A    24 A                  
 -2.380  -1.421  -0.948  -0.812  -0.706  -0.619  -0.582  -0.387
 25 A    26 A    27 A    28 A    29 A    30 A    31 A    32 A                  
 -0.376  -0.373
 33 A    34 A                                                                  
 -- Virtual --                   
  0.025   0.042   0.076   0.147   0.170   0.179   0.215   0.224
 35 A    36 A    37 A    38 A    39 A    40 A    41 A    42 A                  
  0.233   0.246   0.268   0.303   0.334   0.338   0.349   0.553
 43 A    44 A    45 A    46 A    47 A    48 A    49 A    50 A                  
  0.577   0.589   0.607   0.613   0.645   0.729   0.797   0.888
 51 A    52 A    53 A    54 A    55 A    56 A    57 A    58 A                  
  0.935   0.987   1.027   1.028   1.109   1.237   1.431   1.467
 59 A    60 A    61 A    62 A    63 A    64 A    65 A    66 A                  
  1.536   1.547   1.587   1.653   1.921   2.077   2.173   2.260
 67 A    68 A    69 A    70 A    71 A    72 A    73 A    74 A                  
  2.378   2.653   2.675   2.865   3.053   3.070   3.298   3.434
 75 A    76 A    77 A    78 A    79 A    80 A    81 A    82 A                  
  4.112   4.242   4.365   4.440   4.490   4.506   4.512   4.545
 83 A    84 A    85 A    86 A    87 A    88 A    89 A    90 A                  
  4.694   4.796   4.869   5.387   6.531   6.545   6.575  28.915
 91 A    92 A    93 A    94 A    95 A    96 A    97 A    98 A                  
 29.528  29.539  29.562  29.881  29.888  29.888  29.905  29.982
 99 A   100 A   101 A   102 A   103 A   104 A   105 A   106 A                  
 36.603  37.103 130.589 130.597 130.623 154.3081912.227
107 A   108 A   109 A   110 A   111 A   112 A   113 A                          

 Occupation and symmetry of molecular orbitals

 Point group: C1 (1 irreducible representation).

                           A     All 
 -------------------------------------
 All molecular orbitals:
  - Alpha                  113   113 
  - Beta                   113   113 
 -------------------------------------
 Alpha orbitals:
  - Frozen occupied        20    20  
  - Active occupied        14    14  
  - Active virtual         79    79  
  - Frozen virtual         0     0   
 -------------------------------------
 Beta orbitals:
  - Frozen occupied        20    20  
  - Active occupied        14    14  
  - Active virtual         79    79  
  - Frozen virtual         0     0   
 -------------------------------------

 Import integrals:   CPU 0.00 s  wall 0.00 s

 Import integrals:   CPU 30.26 s  wall 7.58 s

 MP2 amplitudes:   CPU 0.11 s  wall 0.07 s

Running a double precision version
           CCSD T amplitudes will be solved using DIIS.

           Start     Size      MaxIter   EConv     TConv     
           3         7         100       1.00e-07  1.00e-05  
 ------------------------------------------------------------------------------
           Energy (a.u.)   Ediff      Tdiff       Comment
 ------------------------------------------------------------------------------
         -7026.80118812                           
     1   -7026.78783435   1.34e-02   7.14e-01     
     2   -7026.80794280   2.01e-02   9.45e-02     
     3   -7026.80746117   4.82e-04   4.34e-02     
     4   -7026.80976808   2.31e-03   1.24e-02     Switched to DIIS steps.
     5   -7026.81062852   8.60e-04   1.24e-02     
     6   -7026.81068926   6.07e-05   2.45e-03     
     7   -7026.81070500   1.57e-05   1.60e-03     
     8   -7026.81071828   1.33e-05   7.17e-04     
     9   -7026.81072292   4.64e-06   4.41e-04     
    10   -7026.81072253   3.92e-07   1.09e-04     
    11   -7026.81072257   3.84e-08   5.29e-05     
    12   -7026.81072244   1.27e-07   2.28e-05     
    13   -7026.81072245   5.26e-09   6.11e-06     
 ------------------------------------------------------------------------------
         -7026.81072245                           CCSD T converged.

End of double precision
 SCF energy                 = -7026.23662549
 MP2 energy                 = -7026.80118812
 CCSD correlation energy     =    -0.57409696
 CCSD total energy           = -7026.81072245

 CCSD  T1^2 = 0.0122  T2^2 = 0.2246  Leading amplitudes:

 Amplitude    Orbitals with energies
 -0.0310       32 (A) A                  ->    35 (A) A                   
              -0.3875                          0.0252                     
 -0.0310       32 (A) B                  ->    35 (A) B                   
              -0.3875                          0.0252                     
  0.0286       33 (A) A                  ->    37 (A) A                   
              -0.3759                          0.0759                     
  0.0286       33 (A) B                  ->    37 (A) B                   
              -0.3759                          0.0759                     

 Amplitude    Orbitals with energies
 -0.1057       31 (A) A      31 (A) B    ->    37 (A) A      37 (A) B     
              -0.5817       -0.5817            0.0759        0.0759       
  0.1057       31 (A) A      31 (A) B    ->    37 (A) B      37 (A) A     
              -0.5817       -0.5817            0.0759        0.0759       
  0.1057       31 (A) B      31 (A) A    ->    37 (A) A      37 (A) B     
              -0.5817       -0.5817            0.0759        0.0759       
 -0.1057       31 (A) B      31 (A) A    ->    37 (A) B      37 (A) A     
              -0.5817       -0.5817            0.0759        0.0759       

 Computing CCSD intemediates for later calculations in double precision
 Finished.

Running a double precision version
           CCSD Lambda amplitudes will be solved using DIIS.
           Start     Size      MaxIter   EConv     LConv     
           3         7         100       1.00e-07  1.00e-05  
 ------------------------------------------------------------------------------
            Enorm      Ldiff       Comment
 ------------------------------------------------------------------------------
     1     5.15e-02   4.10e-02     
     2     1.14e-02   3.44e-03     
     3     5.15e-03   2.34e-03     
     4     3.20e-03   9.98e-04     Switched to DIIS steps.
     5     1.43e-03   7.97e-04     
     6     8.46e-04   2.97e-04     
     7     3.23e-04   1.26e-04     
     8     1.17e-04   7.93e-06     
     9     3.26e-05   5.47e-06     
    10     1.27e-05   1.72e-06     
    11     4.71e-06   3.98e-07     
    12     2.06e-06   2.02e-07     
    13     1.00e-06   1.66e-07     
    14     5.43e-07   3.71e-08     
    15     3.56e-07   4.70e-08     
    16     1.70e-07   2.34e-08     
    17     8.28e-08   4.44e-09     
 ------------------------------------------------------------------------------
                                   CCSD Lambda converged.

 Computing density matrices in double precision...
           Orbital response amplitudes will be solved using DIIS.
           Start     Size      MaxIter   EConv     LConv     
           3         7         100       1.00e-06  1.00e-06  
 ------------------------------------------------------------------------------
            Enorm      Ldiff       Comment
 ------------------------------------------------------------------------------
     1     8.06e-02   7.11e-03     
     2     1.16e-01   3.71e-02     
     3     2.22e-01   6.32e-02     
     4     1.17e-02   1.22e-01     Switched to DIIS steps.
     5     2.30e-03   1.08e-03     
     6     1.06e-03   1.27e-04     
     7     3.61e-04   1.54e-04     
     8     1.59e-04   2.00e-05     
     9     2.68e-05   3.26e-06     
    10     8.85e-06   2.42e-07     
    11     3.08e-06   1.41e-06     
    12     6.76e-07   8.25e-08     
 ------------------------------------------------------------------------------
                                   Orbital response converged.

 Computing density matrices... Done.
 CCSD calculation:   CPU 641.91 s  wall 120.49 s

 Transferring MO TPDM to AO TPDM
 Transferring g2_o1o1o1o1
 Transferring g2_o1o1o1v1
 Transferring g2_o1o1v1v1
 Transferring g2_o1v1o1v1
 Transferring g2_o1v1v1v1
 Transferring g2_v1v1v1v1
 Adding separable TPDM
 Computing TPDM gradient
 --------------------------------------------------------
 2e gradient
  Atom          X               Y               Z
 --------------------------------------------------------
    1        -32.549015        3.760892        0.009879  
    2         11.806653      -18.397859       -0.023329  
    3         15.741971       15.737771        0.012062  
    4          5.000391       -1.100805        0.001387  
 --------------------------------------------------------
 --------------------------------------------------------
 Final gradient
  Atom          X               Y               Z
 --------------------------------------------------------
    1        -32.549015        3.760892        0.009879  
    2         11.806653      -18.397859       -0.023329  
    3         15.741971       15.737771        0.012062  
    4          5.000391       -1.100805        0.001387  
 --------------------------------------------------------
 Analytic gradient from two-electron contribution:   CPU 160.42 s  wall 50.35 s

 Total ccman2 time:   CPU 841.37 s  wall 181.82 s


 --------------------------------------------------------------

                    Orbital Energies (a.u.)
 --------------------------------------------------------------

 Alpha MOs
 -- Occupied --
*******-180.872-169.679-169.678-169.678 -37.926 -33.115 -33.109
-33.109 -24.299 -24.297 -24.297 -24.292 -24.292 -15.719 -15.677
 -7.242  -5.476  -5.464  -5.464  -2.399  -2.394  -2.394  -2.380
 -2.380  -1.421  -0.948  -0.812  -0.706  -0.619  -0.582  -0.387
 -0.376  -0.373
 -- Virtual --
  0.025   0.042   0.076   0.147   0.170   0.179   0.215   0.224
  0.233   0.246   0.268   0.303   0.334   0.338   0.349   0.553
  0.577   0.589   0.607   0.613   0.645   0.729   0.797   0.888
  0.935   0.987   1.027   1.028   1.109   1.237   1.431   1.467
  1.536   1.547   1.587   1.653   1.921   2.077   2.173   2.260
  2.378   2.653   2.675   2.865   3.053   3.070   3.298   3.434
  4.112   4.242   4.365   4.440   4.490   4.506   4.512   4.545
  4.694   4.796   4.869   5.387   6.531   6.545   6.575  28.915
 29.528  29.539  29.562  29.881  29.888  29.888  29.905  29.982
 36.603  37.103 130.589 130.597 130.623 154.3081912.227
 --------------------------------------------------------------

          Ground-State Mulliken Net Atomic Charges

     Atom                 Charge (a.u.)
  ----------------------------------------
      1 I                     0.012806
      2 N                    -0.018725
      3 N                    -0.222567
      4 H                     0.228486
  ----------------------------------------
  Sum of atomic charges =    -0.000000

 -----------------------------------------------------------------
                    Cartesian Multipole Moments
 -----------------------------------------------------------------
    Charge (ESU x 10^10)
                 0.0000
    Dipole Moment (Debye)
         X      -2.0607      Y       0.1933      Z      -0.0002
       Tot       2.0698
    Quadrupole Moments (Debye-Ang)
        XX     -29.5254     XY      -1.5420     YY     -43.4717
        XZ      -0.0015     YZ      -0.0024     ZZ     -40.8347
    Octopole Moments (Debye-Ang^2)
       XXX     -11.8465    XXY       1.2878    XYY      10.7969
       YYY      -0.4407    XXZ      -0.0080    XYZ       0.0054
       YYZ      -0.0066    XZZ       5.1807    YZZ      -0.0530
       ZZZ      -0.0155
    Hexadecapole Moments (Debye-Ang^3)
      XXXX    -258.1160   XXXY     -10.5088   XXYY     -88.3881
      XYYY      -2.2047   YYYY     -75.8807   XXXZ       0.0192
      XXYZ      -0.0128   XYYZ       0.0096   YYYZ      -0.0137
      XXZZ     -74.4353   XYZZ      -0.6848   YYZZ     -21.0175
      XZZZ       0.0224   YZZZ      -0.0104   ZZZZ     -53.3659
 -----------------------------------------------------------------
 DrvMan completing analytic gradient of the correlated energy
 Correlated dipole moment
            1
    1  -0.8107554
    2   0.0760315
    3  -0.0000962
 Energy read as -7026.810722447
 Full Analytical Gradient: (in a.u., or Hartree/Bohr)
             1             2             3             4
    1   -0.00000364    0.00008518   -0.00005101   -0.00003053
    2    0.00000498    0.00005031   -0.00003696   -0.00001834
    3   -0.00001262    0.00001546    0.00002333   -0.00002618
 Gradient time:  CPU 1.39 s  wall 1.43 s
 ----------------------------------------------------------------
             Standard Nuclear Orientation (Angstroms)
    I     Atom           X                Y                Z
 ----------------------------------------------------------------
    1      I       0.5776530380    -0.0189116677    -0.0000000000
    2      N      -1.5831814840     0.5571057607     0.0000000000
    3      N      -2.3200365324    -0.4097774692     0.0000000000
    4      H      -3.2860848994    -0.0289796540    -0.0000000000
 ----------------------------------------------------------------
 Nuclear Repulsion Energy =   189.1471492491 hartrees
 There are       34 alpha and       34 beta electrons

                       Distance Matrix (Angstroms)
             I (  1)   N (  2)   N (  3)
   N (  2)  2.236292
   N (  3)  2.923932  1.215656
   H (  4)  3.863751  1.800938  1.038391

 Requested basis set is 6-311++G(d,p)
 There are 41 shells and 113 basis functions
 A cutoff of  1.0D-14 yielded    789 shell pairs
 There are      6244 function pairs (      7072 Cartesian)
 Smallest overlap matrix eigenvalue = 2.46E-04
 Guess MOs from SCF MO coefficient file

 -----------------------------------------------------------------------
  General SCF calculation program by
  Eric Jon Sundstrom, Paul Horn, Yuezhi Mao, Dmitri Zuev, Alec White,
  David Stuck, Shaama M.S., Shane Yost, Joonho Lee, David Small,
  Daniel Levine, Susi Lehtola, Hugh Burton, Evgeny Epifanovsky
 -----------------------------------------------------------------------
 Hartree-Fock
 using 6 threads for integral computing
 -------------------------------------------------------
 OpenMP Integral computing Module                
 Release: version 2.0, May 2017, Q-Chem Inc. Pleasanton 
 -------------------------------------------------------
 A restricted SCF calculation will be
 performed using DIIS
 SCF converges when DIIS error is below 1.0e-08
 ---------------------------------------
  Cycle       Energy         DIIS error
 ---------------------------------------
    1   -7026.2366682133      2.72e-05  
    2   -7026.2366695554      7.50e-06  
    3   -7026.2366697186      4.77e-06  
    4   -7026.2366697644      1.66e-06  
    5   -7026.2366697814      8.25e-07  
    6   -7026.2366697878      4.15e-07  
    7   -7026.2366697896      1.58e-07  
    8   -7026.2366697899      7.18e-08  
    9   -7026.2366697900      4.11e-08  
   10   -7026.2366697899      1.55e-08  
   11   -7026.2366697899      4.29e-09  Convergence criterion met
 ---------------------------------------
 SCF time:   CPU 5.34s  wall 1.00s 
 SCF   energy in the final basis set =    -7026.2366697899
 Total energy in the final basis set =    -7026.2366697899


 ------------------------------------------------------------------------------

   CCMAN2: suite of methods based on coupled cluster
           and equation of motion theories.

   Components:
   * libvmm-1.3-trunk
     by Evgeny Epifanovsky, Ilya Kaliman.
   * libtensor-2.5-trunk
     by Evgeny Epifanovsky, Michael Wormit, Dmitry Zuev, Sam Manzer, 
        Ilya Kaliman.
   * libcc-2.5-trunk
     by Evgeny Epifanovsky, Arik Landau, Tomasz Kus, Kirill Khistyaev, 
        Dmitry Zuev, Prashant Manohar, Xintian Feng, Anna Krylov, 
        Matthew Goldey, Alec White, Thomas Jagau, Kaushik Nanda, 
        Anastasia Gunina, Alexander Kunitsa, Joonho Lee.

   CCMAN original authors:
   Anna I. Krylov, C. David Sherrill, Steven R. Gwaltney,
   Edward F. C. Byrd (2000)
   Sergey V. Levchenko, Lyudmila V. Slipchenko, Tao Wang,
   Ana-Maria C. Cristian (2003)
   Piotr A. Pieniazek, C. Melania Oana, Evgeny Epifanovsky (2007)
   Prashant Manohar (2009)

 ------------------------------------------------------------------------------


 Allocating and initializing 63808MB of RAM...
 Calculation will run on 6 cores.


 Alpha MOs, Restricted
 -- Occupied --                  
******* -180.87 -169.68 -169.68 -169.68  -37.93  -33.11  -33.11
  1 A     2 A     3 A     4 A     5 A     6 A     7 A     8 A                  
-33.109 -24.299 -24.297 -24.297 -24.292 -24.292 -15.719 -15.677
  9 A    10 A    11 A    12 A    13 A    14 A    15 A    16 A                  
 -7.242  -5.476  -5.464  -5.463  -2.399  -2.394  -2.394  -2.380
 17 A    18 A    19 A    20 A    21 A    22 A    23 A    24 A                  
 -2.380  -1.421  -0.948  -0.812  -0.706  -0.619  -0.582  -0.387
 25 A    26 A    27 A    28 A    29 A    30 A    31 A    32 A                  
 -0.376  -0.373
 33 A    34 A                                                                  
 -- Virtual --                   
  0.025   0.042   0.076   0.147   0.170   0.179   0.215   0.224
 35 A    36 A    37 A    38 A    39 A    40 A    41 A    42 A                  
  0.233   0.246   0.268   0.303   0.334   0.338   0.349   0.553
 43 A    44 A    45 A    46 A    47 A    48 A    49 A    50 A                  
  0.577   0.589   0.607   0.613   0.645   0.728   0.797   0.888
 51 A    52 A    53 A    54 A    55 A    56 A    57 A    58 A                  
  0.935   0.987   1.027   1.028   1.109   1.237   1.431   1.467
 59 A    60 A    61 A    62 A    63 A    64 A    65 A    66 A                  
  1.536   1.547   1.587   1.653   1.921   2.076   2.172   2.260
 67 A    68 A    69 A    70 A    71 A    72 A    73 A    74 A                  
  2.378   2.653   2.675   2.865   3.054   3.070   3.298   3.434
 75 A    76 A    77 A    78 A    79 A    80 A    81 A    82 A                  
  4.112   4.242   4.365   4.441   4.490   4.506   4.513   4.546
 83 A    84 A    85 A    86 A    87 A    88 A    89 A    90 A                  
  4.694   4.796   4.869   5.386   6.531   6.545   6.575  28.915
 91 A    92 A    93 A    94 A    95 A    96 A    97 A    98 A                  
 29.528  29.539  29.562  29.882  29.888  29.889  29.906  29.982
 99 A   100 A   101 A   102 A   103 A   104 A   105 A   106 A                  
 36.602  37.105 130.589 130.597 130.623 154.3081912.227
107 A   108 A   109 A   110 A   111 A   112 A   113 A                          

 Beta MOs, Restricted
 -- Occupied --                  
******* -180.87 -169.68 -169.68 -169.68  -37.93  -33.11  -33.11
  1 A     2 A     3 A     4 A     5 A     6 A     7 A     8 A                  
-33.109 -24.299 -24.297 -24.297 -24.292 -24.292 -15.719 -15.677
  9 A    10 A    11 A    12 A    13 A    14 A    15 A    16 A                  
 -7.242  -5.476  -5.464  -5.463  -2.399  -2.394  -2.394  -2.380
 17 A    18 A    19 A    20 A    21 A    22 A    23 A    24 A                  
 -2.380  -1.421  -0.948  -0.812  -0.706  -0.619  -0.582  -0.387
 25 A    26 A    27 A    28 A    29 A    30 A    31 A    32 A                  
 -0.376  -0.373
 33 A    34 A                                                                  
 -- Virtual --                   
  0.025   0.042   0.076   0.147   0.170   0.179   0.215   0.224
 35 A    36 A    37 A    38 A    39 A    40 A    41 A    42 A                  
  0.233   0.246   0.268   0.303   0.334   0.338   0.349   0.553
 43 A    44 A    45 A    46 A    47 A    48 A    49 A    50 A                  
  0.577   0.589   0.607   0.613   0.645   0.728   0.797   0.888
 51 A    52 A    53 A    54 A    55 A    56 A    57 A    58 A                  
  0.935   0.987   1.027   1.028   1.109   1.237   1.431   1.467
 59 A    60 A    61 A    62 A    63 A    64 A    65 A    66 A                  
  1.536   1.547   1.587   1.653   1.921   2.076   2.172   2.260
 67 A    68 A    69 A    70 A    71 A    72 A    73 A    74 A                  
  2.378   2.653   2.675   2.865   3.054   3.070   3.298   3.434
 75 A    76 A    77 A    78 A    79 A    80 A    81 A    82 A                  
  4.112   4.242   4.365   4.441   4.490   4.506   4.513   4.546
 83 A    84 A    85 A    86 A    87 A    88 A    89 A    90 A                  
  4.694   4.796   4.869   5.386   6.531   6.545   6.575  28.915
 91 A    92 A    93 A    94 A    95 A    96 A    97 A    98 A                  
 29.528  29.539  29.562  29.882  29.888  29.889  29.906  29.982
 99 A   100 A   101 A   102 A   103 A   104 A   105 A   106 A                  
 36.602  37.105 130.589 130.597 130.623 154.3081912.227
107 A   108 A   109 A   110 A   111 A   112 A   113 A                          

 Occupation and symmetry of molecular orbitals

 Point group: C1 (1 irreducible representation).

                           A     All 
 -------------------------------------
 All molecular orbitals:
  - Alpha                  113   113 
  - Beta                   113   113 
 -------------------------------------
 Alpha orbitals:
  - Frozen occupied        20    20  
  - Active occupied        14    14  
  - Active virtual         79    79  
  - Frozen virtual         0     0   
 -------------------------------------
 Beta orbitals:
  - Frozen occupied        20    20  
  - Active occupied        14    14  
  - Active virtual         79    79  
  - Frozen virtual         0     0   
 -------------------------------------

 Import integrals:   CPU 0.00 s  wall 0.00 s

 Import integrals:   CPU 27.44 s  wall 6.08 s

 MP2 amplitudes:   CPU 0.06 s  wall 0.04 s

Running a double precision version
           CCSD T amplitudes will be solved using DIIS.

           Start     Size      MaxIter   EConv     TConv     
           3         7         100       1.00e-07  1.00e-05  
 ------------------------------------------------------------------------------
           Energy (a.u.)   Ediff      Tdiff       Comment
 ------------------------------------------------------------------------------
         -7026.80117677                           
     1   -7026.78785155   1.33e-02   7.14e-01     
     2   -7026.80794087   2.01e-02   9.45e-02     
     3   -7026.80746464   4.76e-04   4.33e-02     
     4   -7026.80976883   2.30e-03   1.24e-02     Switched to DIIS steps.
     5   -7026.81062784   8.59e-04   1.23e-02     
     6   -7026.81068837   6.05e-05   2.44e-03     
     7   -7026.81070401   1.56e-05   1.59e-03     
     8   -7026.81071723   1.32e-05   7.15e-04     
     9   -7026.81072185   4.62e-06   4.40e-04     
    10   -7026.81072146   3.88e-07   1.09e-04     
    11   -7026.81072150   3.71e-08   5.28e-05     
    12   -7026.81072137   1.27e-07   2.27e-05     
    13   -7026.81072138   5.04e-09   6.10e-06     
 ------------------------------------------------------------------------------
         -7026.81072138                           CCSD T converged.

End of double precision
 SCF energy                 = -7026.23666979
 MP2 energy                 = -7026.80117677
 CCSD correlation energy     =    -0.57405159
 CCSD total energy           = -7026.81072138

 CCSD  T1^2 = 0.0121  T2^2 = 0.2246  Leading amplitudes:

 Amplitude    Orbitals with energies
  0.0309       32 (A) A                  ->    35 (A) A                   
              -0.3873                          0.0252                     
  0.0309       32 (A) B                  ->    35 (A) B                   
              -0.3873                          0.0252                     
 -0.0285       33 (A) A                  ->    37 (A) A                   
              -0.3759                          0.0761                     
 -0.0285       33 (A) B                  ->    37 (A) B                   
              -0.3759                          0.0761                     

 Amplitude    Orbitals with energies
 -0.1056       31 (A) A      31 (A) B    ->    37 (A) A      37 (A) B     
              -0.5820       -0.5820            0.0761        0.0761       
  0.1056       31 (A) A      31 (A) B    ->    37 (A) B      37 (A) A     
              -0.5820       -0.5820            0.0761        0.0761       
  0.1056       31 (A) B      31 (A) A    ->    37 (A) A      37 (A) B     
              -0.5820       -0.5820            0.0761        0.0761       
 -0.1056       31 (A) B      31 (A) A    ->    37 (A) B      37 (A) A     
              -0.5820       -0.5820            0.0761        0.0761       

 Computing CCSD intemediates for later calculations in double precision
 Finished.

Running a double precision version
           CCSD Lambda amplitudes will be solved using DIIS.
           Start     Size      MaxIter   EConv     LConv     
           3         7         100       1.00e-07  1.00e-05  
 ------------------------------------------------------------------------------
            Enorm      Ldiff       Comment
 ------------------------------------------------------------------------------
     1     5.15e-02   4.10e-02     
     2     1.14e-02   3.44e-03     
     3     5.14e-03   2.33e-03     
     4     3.20e-03   9.97e-04     Switched to DIIS steps.
     5     1.42e-03   7.95e-04     
     6     8.45e-04   2.96e-04     
     7     3.23e-04   1.25e-04     
     8     1.16e-04   7.85e-06     
     9     3.25e-05   5.48e-06     
    10     1.27e-05   1.72e-06     
    11     4.72e-06   3.96e-07     
    12     2.08e-06   2.01e-07     
    13     1.02e-06   1.65e-07     
    14     5.56e-07   3.66e-08     
    15     3.63e-07   4.68e-08     
    16     1.72e-07   2.27e-08     
    17     8.35e-08   3.81e-09     
 ------------------------------------------------------------------------------
                                   CCSD Lambda converged.

 Computing density matrices in double precision...
           Orbital response amplitudes will be solved using DIIS.
           Start     Size      MaxIter   EConv     LConv     
           3         7         100       1.00e-06  1.00e-06  
 ------------------------------------------------------------------------------
            Enorm      Ldiff       Comment
 ------------------------------------------------------------------------------
     1     8.06e-02   7.13e-03     
     2     1.16e-01   3.70e-02     
     3     2.22e-01   6.30e-02     
     4     1.16e-02   1.21e-01     Switched to DIIS steps.
     5     2.29e-03   1.09e-03     
     6     1.06e-03   1.23e-04     
     7     3.61e-04   1.53e-04     
     8     1.59e-04   2.02e-05     
     9     2.67e-05   3.22e-06     
    10     8.82e-06   2.42e-07     
    11     3.06e-06   1.40e-06     
    12     6.73e-07   8.17e-08     
 ------------------------------------------------------------------------------
                                   Orbital response converged.

 Computing density matrices... Done.
 CCSD calculation:   CPU 632.18 s  wall 118.07 s

 Transferring MO TPDM to AO TPDM
 Transferring g2_o1o1o1o1
 Transferring g2_o1o1o1v1
 Transferring g2_o1o1v1v1
 Transferring g2_o1v1o1v1
 Transferring g2_o1v1v1v1
 Transferring g2_v1v1v1v1
 Adding separable TPDM
 Computing TPDM gradient
 --------------------------------------------------------
 2e gradient
  Atom          X               Y               Z
 --------------------------------------------------------
    1        -32.550700        3.761189        0.000001  
    2         11.812902      -18.413686       -0.000003  
    3         15.740121       15.753784        0.000001  
    4          4.997677       -1.101288        0.000000  
 --------------------------------------------------------
 --------------------------------------------------------
 Final gradient
  Atom          X               Y               Z
 --------------------------------------------------------
    1        -32.550700        3.761189        0.000001  
    2         11.812902      -18.413686       -0.000003  
    3         15.740121       15.753784        0.000001  
    4          4.997677       -1.101288        0.000000  
 --------------------------------------------------------
 Analytic gradient from two-electron contribution:   CPU 164.20 s  wall 50.96 s

 Total ccman2 time:   CPU 830.32 s  wall 177.26 s


 --------------------------------------------------------------

                    Orbital Energies (a.u.)
 --------------------------------------------------------------

 Alpha MOs
 -- Occupied --
*******-180.872-169.679-169.678-169.678 -37.926 -33.114 -33.109
-33.109 -24.299 -24.297 -24.297 -24.292 -24.292 -15.719 -15.677
 -7.242  -5.476  -5.464  -5.463  -2.399  -2.394  -2.394  -2.380
 -2.380  -1.421  -0.948  -0.812  -0.706  -0.619  -0.582  -0.387
 -0.376  -0.373
 -- Virtual --
  0.025   0.042   0.076   0.147   0.170   0.179   0.215   0.224
  0.233   0.246   0.268   0.303   0.334   0.338   0.349   0.553
  0.577   0.589   0.607   0.613   0.645   0.728   0.797   0.888
  0.935   0.987   1.027   1.028   1.109   1.237   1.431   1.467
  1.536   1.547   1.587   1.653   1.921   2.076   2.172   2.260
  2.378   2.653   2.675   2.865   3.054   3.070   3.298   3.434
  4.112   4.242   4.365   4.441   4.490   4.506   4.513   4.546
  4.694   4.796   4.869   5.386   6.531   6.545   6.575  28.915
 29.528  29.539  29.562  29.882  29.888  29.889  29.906  29.982
 36.602  37.105 130.589 130.597 130.623 154.3081912.227
 --------------------------------------------------------------

          Ground-State Mulliken Net Atomic Charges

     Atom                 Charge (a.u.)
  ----------------------------------------
      1 I                     0.012472
      2 N                    -0.018563
      3 N                    -0.222254
      4 H                     0.228344
  ----------------------------------------
  Sum of atomic charges =     0.000000

 -----------------------------------------------------------------
                    Cartesian Multipole Moments
 -----------------------------------------------------------------
    Charge (ESU x 10^10)
                 0.0000
    Dipole Moment (Debye)
         X      -2.0646      Y       0.1926      Z       0.0000
       Tot       2.0735
    Quadrupole Moments (Debye-Ang)
        XX     -29.5243     XY      -1.5405     YY     -43.4700
        XZ       0.0000     YZ      -0.0000     ZZ     -40.8348
    Octopole Moments (Debye-Ang^2)
       XXX     -11.8676    XXY       1.2794    XYY      10.7858
       YYY      -0.4418    XXZ       0.0000    XYZ      -0.0000
       YYZ      -0.0000    XZZ       5.1725    YZZ      -0.0531
       ZZZ      -0.0000
    Hexadecapole Moments (Debye-Ang^3)
      XXXX    -258.0408   XXXY     -10.4847   XXYY     -88.3524
      XYYY      -2.1942   YYYY     -75.8752   XXXZ       0.0000
      XXYZ      -0.0000   XYYZ       0.0000   YYYZ      -0.0000
      XXZZ     -74.4131   XYZZ      -0.6823   YYZZ     -21.0169
      XZZZ       0.0000   YZZZ      -0.0000   ZZZZ     -53.3673
 -----------------------------------------------------------------
 DrvMan completing analytic gradient of the correlated energy
 Correlated dipole moment
            1
    1  -0.8122603
    2   0.0757557
    3   0.0000000
 Energy read as -7026.810721380
 Full Analytical Gradient: (in a.u., or Hartree/Bohr)
             1             2             3             4
    1   -0.00011339   -0.00048898    0.00119414   -0.00059177
    2   -0.00002275   -0.00055765    0.00030538    0.00027502
    3   -0.00000001    0.00000002    0.00000000   -0.00000001
 Gradient time:  CPU 1.43 s  wall 1.46 s
 ----------------------------------------------------------------
             Standard Nuclear Orientation (Angstroms)
    I     Atom           X                Y                Z
 ----------------------------------------------------------------
    1      I       0.5776530380    -0.0189116677    -0.0000000000
    2      N      -1.5831814840     0.5571057607     0.0000000000
    3      N      -2.3220365324    -0.4097774692     0.0000000000
    4      H      -3.2860848994    -0.0289796540    -0.0000000000
 ----------------------------------------------------------------
 Nuclear Repulsion Energy =   189.0867999539 hartrees
 There are       34 alpha and       34 beta electrons

                       Distance Matrix (Angstroms)
             I (  1)   N (  2)   N (  3)
   N (  2)  2.236292
   N (  3)  2.925915  1.216869
   H (  4)  3.863751  1.800938  1.036531

 Requested basis set is 6-311++G(d,p)
 There are 41 shells and 113 basis functions
 A cutoff of  1.0D-14 yielded    789 shell pairs
 There are      6244 function pairs (      7072 Cartesian)
 Smallest overlap matrix eigenvalue = 2.48E-04
 Guess MOs from SCF MO coefficient file

 -----------------------------------------------------------------------
  General SCF calculation program by
  Eric Jon Sundstrom, Paul Horn, Yuezhi Mao, Dmitri Zuev, Alec White,
  David Stuck, Shaama M.S., Shane Yost, Joonho Lee, David Small,
  Daniel Levine, Susi Lehtola, Hugh Burton, Evgeny Epifanovsky
 -----------------------------------------------------------------------
 Hartree-Fock
 using 6 threads for integral computing
 -------------------------------------------------------
 OpenMP Integral computing Module                
 Release: version 2.0, May 2017, Q-Chem Inc. Pleasanton 
 -------------------------------------------------------
 A restricted SCF calculation will be
 performed using DIIS
 SCF converges when DIIS error is below 1.0e-08
 ---------------------------------------
  Cycle       Energy         DIIS error
 ---------------------------------------
    1   -7026.2365754386      4.43e-05  
    2   -7026.2365784748      1.18e-05  
    3   -7026.2365787413      8.08e-06  
    4   -7026.2365788406      1.80e-06  
    5   -7026.2365788543      6.69e-07  
    6   -7026.2365788568      2.97e-07  
    7   -7026.2365788573      9.85e-08  
    8   -7026.2365788574      3.79e-08  
    9   -7026.2365788574      1.79e-08  
   10   -7026.2365788574      4.74e-09  Convergence criterion met
 ---------------------------------------
 SCF time:   CPU 4.79s  wall 2.00s 
 SCF   energy in the final basis set =    -7026.2365788574
 Total energy in the final basis set =    -7026.2365788574


 ------------------------------------------------------------------------------

   CCMAN2: suite of methods based on coupled cluster
           and equation of motion theories.

   Components:
   * libvmm-1.3-trunk
     by Evgeny Epifanovsky, Ilya Kaliman.
   * libtensor-2.5-trunk
     by Evgeny Epifanovsky, Michael Wormit, Dmitry Zuev, Sam Manzer, 
        Ilya Kaliman.
   * libcc-2.5-trunk
     by Evgeny Epifanovsky, Arik Landau, Tomasz Kus, Kirill Khistyaev, 
        Dmitry Zuev, Prashant Manohar, Xintian Feng, Anna Krylov, 
        Matthew Goldey, Alec White, Thomas Jagau, Kaushik Nanda, 
        Anastasia Gunina, Alexander Kunitsa, Joonho Lee.

   CCMAN original authors:
   Anna I. Krylov, C. David Sherrill, Steven R. Gwaltney,
   Edward F. C. Byrd (2000)
   Sergey V. Levchenko, Lyudmila V. Slipchenko, Tao Wang,
   Ana-Maria C. Cristian (2003)
   Piotr A. Pieniazek, C. Melania Oana, Evgeny Epifanovsky (2007)
   Prashant Manohar (2009)

 ------------------------------------------------------------------------------


 Allocating and initializing 63808MB of RAM...
 Calculation will run on 6 cores.


 Alpha MOs, Restricted
 -- Occupied --                  
******* -180.87 -169.68 -169.68 -169.68  -37.93  -33.11  -33.11
  1 A     2 A     3 A     4 A     5 A     6 A     7 A     8 A                  
-33.109 -24.299 -24.297 -24.297 -24.292 -24.292 -15.719 -15.677
  9 A    10 A    11 A    12 A    13 A    14 A    15 A    16 A                  
 -7.242  -5.476  -5.464  -5.464  -2.400  -2.394  -2.394  -2.380
 17 A    18 A    19 A    20 A    21 A    22 A    23 A    24 A                  
 -2.380  -1.420  -0.948  -0.812  -0.706  -0.618  -0.581  -0.388
 25 A    26 A    27 A    28 A    29 A    30 A    31 A    32 A                  
 -0.376  -0.373
 33 A    34 A                                                                  
 -- Virtual --                   
  0.025   0.042   0.076   0.147   0.170   0.179   0.215   0.224
 35 A    36 A    37 A    38 A    39 A    40 A    41 A    42 A                  
  0.233   0.246   0.268   0.303   0.334   0.338   0.349   0.552
 43 A    44 A    45 A    46 A    47 A    48 A    49 A    50 A                  
  0.577   0.589   0.607   0.613   0.645   0.729   0.797   0.888
 51 A    52 A    53 A    54 A    55 A    56 A    57 A    58 A                  
  0.935   0.987   1.027   1.028   1.108   1.237   1.431   1.467
 59 A    60 A    61 A    62 A    63 A    64 A    65 A    66 A                  
  1.536   1.547   1.587   1.653   1.921   2.078   2.173   2.261
 67 A    68 A    69 A    70 A    71 A    72 A    73 A    74 A                  
  2.378   2.654   2.674   2.864   3.053   3.070   3.298   3.434
 75 A    76 A    77 A    78 A    79 A    80 A    81 A    82 A                  
  4.112   4.242   4.364   4.439   4.490   4.506   4.512   4.545
 83 A    84 A    85 A    86 A    87 A    88 A    89 A    90 A                  
  4.694   4.796   4.870   5.389   6.531   6.545   6.575  28.915
 91 A    92 A    93 A    94 A    95 A    96 A    97 A    98 A                  
 29.528  29.539  29.562  29.881  29.888  29.888  29.905  29.982
 99 A   100 A   101 A   102 A   103 A   104 A   105 A   106 A                  
 36.603  37.101 130.589 130.597 130.622 154.3081912.227
107 A   108 A   109 A   110 A   111 A   112 A   113 A                          

 Beta MOs, Restricted
 -- Occupied --                  
******* -180.87 -169.68 -169.68 -169.68  -37.93  -33.11  -33.11
  1 A     2 A     3 A     4 A     5 A     6 A     7 A     8 A                  
-33.109 -24.299 -24.297 -24.297 -24.292 -24.292 -15.719 -15.677
  9 A    10 A    11 A    12 A    13 A    14 A    15 A    16 A                  
 -7.242  -5.476  -5.464  -5.464  -2.400  -2.394  -2.394  -2.380
 17 A    18 A    19 A    20 A    21 A    22 A    23 A    24 A                  
 -2.380  -1.420  -0.948  -0.812  -0.706  -0.618  -0.581  -0.388
 25 A    26 A    27 A    28 A    29 A    30 A    31 A    32 A                  
 -0.376  -0.373
 33 A    34 A                                                                  
 -- Virtual --                   
  0.025   0.042   0.076   0.147   0.170   0.179   0.215   0.224
 35 A    36 A    37 A    38 A    39 A    40 A    41 A    42 A                  
  0.233   0.246   0.268   0.303   0.334   0.338   0.349   0.552
 43 A    44 A    45 A    46 A    47 A    48 A    49 A    50 A                  
  0.577   0.589   0.607   0.613   0.645   0.729   0.797   0.888
 51 A    52 A    53 A    54 A    55 A    56 A    57 A    58 A                  
  0.935   0.987   1.027   1.028   1.108   1.237   1.431   1.467
 59 A    60 A    61 A    62 A    63 A    64 A    65 A    66 A                  
  1.536   1.547   1.587   1.653   1.921   2.078   2.173   2.261
 67 A    68 A    69 A    70 A    71 A    72 A    73 A    74 A                  
  2.378   2.654   2.674   2.864   3.053   3.070   3.298   3.434
 75 A    76 A    77 A    78 A    79 A    80 A    81 A    82 A                  
  4.112   4.242   4.364   4.439   4.490   4.506   4.512   4.545
 83 A    84 A    85 A    86 A    87 A    88 A    89 A    90 A                  
  4.694   4.796   4.870   5.389   6.531   6.545   6.575  28.915
 91 A    92 A    93 A    94 A    95 A    96 A    97 A    98 A                  
 29.528  29.539  29.562  29.881  29.888  29.888  29.905  29.982
 99 A   100 A   101 A   102 A   103 A   104 A   105 A   106 A                  
 36.603  37.101 130.589 130.597 130.622 154.3081912.227
107 A   108 A   109 A   110 A   111 A   112 A   113 A                          

 Occupation and symmetry of molecular orbitals

 Point group: C1 (1 irreducible representation).

                           A     All 
 -------------------------------------
 All molecular orbitals:
  - Alpha                  113   113 
  - Beta                   113   113 
 -------------------------------------
 Alpha orbitals:
  - Frozen occupied        20    20  
  - Active occupied        14    14  
  - Active virtual         79    79  
  - Frozen virtual         0     0   
 -------------------------------------
 Beta orbitals:
  - Frozen occupied        20    20  
  - Active occupied        14    14  
  - Active virtual         79    79  
  - Frozen virtual         0     0   
 -------------------------------------

 Import integrals:   CPU 0.00 s  wall 0.00 s

 Import integrals:   CPU 29.18 s  wall 6.60 s

 MP2 amplitudes:   CPU 0.09 s  wall 0.05 s

Running a double precision version
           CCSD T amplitudes will be solved using DIIS.

           Start     Size      MaxIter   EConv     TConv     
           3         7         100       1.00e-07  1.00e-05  
 ------------------------------------------------------------------------------
           Energy (a.u.)   Ediff      Tdiff       Comment
 ------------------------------------------------------------------------------
         -7026.80119714                           
     1   -7026.78781479   1.34e-02   7.14e-01     
     2   -7026.80794239   2.01e-02   9.46e-02     
     3   -7026.80745536   4.87e-04   4.34e-02     
     4   -7026.80976500   2.31e-03   1.24e-02     Switched to DIIS steps.
     5   -7026.81062687   8.62e-04   1.24e-02     
     6   -7026.81068782   6.09e-05   2.45e-03     
     7   -7026.81070366   1.58e-05   1.60e-03     
     8   -7026.81071700   1.33e-05   7.18e-04     
     9   -7026.81072166   4.66e-06   4.42e-04     
    10   -7026.81072127   3.95e-07   1.10e-04     
    11   -7026.81072131   3.96e-08   5.30e-05     
    12   -7026.81072118   1.28e-07   2.29e-05     
    13   -7026.81072119   5.47e-09   6.12e-06     
 ------------------------------------------------------------------------------
         -7026.81072119                           CCSD T converged.

End of double precision
 SCF energy                 = -7026.23657886
 MP2 energy                 = -7026.80119714
 CCSD correlation energy     =    -0.57414233
 CCSD total energy           = -7026.81072119

 CCSD  T1^2 = 0.0122  T2^2 = 0.2247  Leading amplitudes:

 Amplitude    Orbitals with energies
 -0.0311       32 (A) A                  ->    35 (A) A                   
              -0.3876                          0.0252                     
 -0.0311       32 (A) B                  ->    35 (A) B                   
              -0.3876                          0.0252                     
 -0.0286       33 (A) A                  ->    37 (A) A                   
              -0.3760                          0.0758                     
 -0.0286       33 (A) B                  ->    37 (A) B                   
              -0.3760                          0.0758                     

 Amplitude    Orbitals with energies
 -0.1059       31 (A) A      31 (A) B    ->    37 (A) A      37 (A) B     
              -0.5814       -0.5814            0.0758        0.0758       
  0.1059       31 (A) A      31 (A) B    ->    37 (A) B      37 (A) A     
              -0.5814       -0.5814            0.0758        0.0758       
  0.1059       31 (A) B      31 (A) A    ->    37 (A) A      37 (A) B     
              -0.5814       -0.5814            0.0758        0.0758       
 -0.1059       31 (A) B      31 (A) A    ->    37 (A) B      37 (A) A     
              -0.5814       -0.5814            0.0758        0.0758       

 Computing CCSD intemediates for later calculations in double precision
 Finished.

Running a double precision version
           CCSD Lambda amplitudes will be solved using DIIS.
           Start     Size      MaxIter   EConv     LConv     
           3         7         100       1.00e-07  1.00e-05  
 ------------------------------------------------------------------------------
            Enorm      Ldiff       Comment
 ------------------------------------------------------------------------------
     1     5.16e-02   4.10e-02     
     2     1.14e-02   3.45e-03     
     3     5.15e-03   2.34e-03     
     4     3.20e-03   1.00e-03     Switched to DIIS steps.
     5     1.43e-03   7.98e-04     
     6     8.47e-04   2.98e-04     
     7     3.24e-04   1.26e-04     
     8     1.17e-04   8.01e-06     
     9     3.26e-05   5.47e-06     
    10     1.27e-05   1.73e-06     
    11     4.71e-06   4.00e-07     
    12     2.04e-06   2.04e-07     
    13     9.83e-07   1.67e-07     
    14     5.29e-07   3.75e-08     
    15     3.48e-07   4.71e-08     
    16     1.68e-07   2.41e-08     
    17     8.21e-08   5.10e-09     
 ------------------------------------------------------------------------------
                                   CCSD Lambda converged.

 Computing density matrices in double precision...
           Orbital response amplitudes will be solved using DIIS.
           Start     Size      MaxIter   EConv     LConv     
           3         7         100       1.00e-06  1.00e-06  
 ------------------------------------------------------------------------------
            Enorm      Ldiff       Comment
 ------------------------------------------------------------------------------
     1     8.06e-02   7.08e-03     
     2     1.16e-01   3.72e-02     
     3     2.23e-01   6.34e-02     
     4     1.17e-02   1.22e-01     Switched to DIIS steps.
     5     2.31e-03   1.08e-03     
     6     1.07e-03   1.30e-04     
     7     3.61e-04   1.54e-04     
     8     1.59e-04   1.98e-05     
     9     2.69e-05   3.30e-06     
    10     8.89e-06   2.42e-07     
    11     3.10e-06   1.41e-06     
    12     6.79e-07   8.32e-08     
 ------------------------------------------------------------------------------
                                   Orbital response converged.

 Computing density matrices... Done.
 CCSD calculation:   CPU 632.46 s  wall 117.95 s

 Transferring MO TPDM to AO TPDM
 Transferring g2_o1o1o1o1
 Transferring g2_o1o1o1v1
 Transferring g2_o1o1v1v1
 Transferring g2_o1v1o1v1
 Transferring g2_o1v1v1v1
 Transferring g2_v1v1v1v1
 Adding separable TPDM
 Computing TPDM gradient
 --------------------------------------------------------
 2e gradient
  Atom          X               Y               Z
 --------------------------------------------------------
    1        -32.547334        3.760593        0.000000  
    2         11.800431      -18.382038       -0.000000  
    3         15.743818       15.721765       -0.000000  
    4          5.003084       -1.100321        0.000000  
 --------------------------------------------------------
 --------------------------------------------------------
 Final gradient
  Atom          X               Y               Z
 --------------------------------------------------------
    1        -32.547334        3.760593        0.000000  
    2         11.800431      -18.382038       -0.000000  
    3         15.743818       15.721765       -0.000000  
    4          5.003084       -1.100321        0.000000  
 --------------------------------------------------------
 Analytic gradient from two-electron contribution:   CPU 161.62 s  wall 52.70 s

 Total ccman2 time:   CPU 829.19 s  wall 179.15 s


 --------------------------------------------------------------

                    Orbital Energies (a.u.)
 --------------------------------------------------------------

 Alpha MOs
 -- Occupied --
*******-180.872-169.679-169.678-169.678 -37.926 -33.115 -33.109
-33.109 -24.299 -24.297 -24.297 -24.292 -24.292 -15.719 -15.677
 -7.242  -5.476  -5.464  -5.464  -2.400  -2.394  -2.394  -2.380
 -2.380  -1.420  -0.948  -0.812  -0.706  -0.618  -0.581  -0.388
 -0.376  -0.373
 -- Virtual --
  0.025   0.042   0.076   0.147   0.170   0.179   0.215   0.224
  0.233   0.246   0.268   0.303   0.334   0.338   0.349   0.552
  0.577   0.589   0.607   0.613   0.645   0.729   0.797   0.888
  0.935   0.987   1.027   1.028   1.108   1.237   1.431   1.467
  1.536   1.547   1.587   1.653   1.921   2.078   2.173   2.261
  2.378   2.654   2.674   2.864   3.053   3.070   3.298   3.434
  4.112   4.242   4.364   4.439   4.490   4.506   4.512   4.545
  4.694   4.796   4.870   5.389   6.531   6.545   6.575  28.915
 29.528  29.539  29.562  29.881  29.888  29.888  29.905  29.982
 36.603  37.101 130.589 130.597 130.622 154.3081912.227
 --------------------------------------------------------------

          Ground-State Mulliken Net Atomic Charges

     Atom                 Charge (a.u.)
  ----------------------------------------
      1 I                     0.013139
      2 N                    -0.018886
      3 N                    -0.222881
      4 H                     0.228627
  ----------------------------------------
  Sum of atomic charges =    -0.000000

 -----------------------------------------------------------------
                    Cartesian Multipole Moments
 -----------------------------------------------------------------
    Charge (ESU x 10^10)
                -0.0000
    Dipole Moment (Debye)
         X      -2.0569      Y       0.1940      Z       0.0000
       Tot       2.0660
    Quadrupole Moments (Debye-Ang)
        XX     -29.5266     XY      -1.5435     YY     -43.4734
        XZ       0.0000     YZ      -0.0000     ZZ     -40.8346
    Octopole Moments (Debye-Ang^2)
       XXX     -11.8253    XXY       1.2962    XYY      10.8081
       YYY      -0.4395    XXZ       0.0000    XYZ       0.0000
       YYZ       0.0000    XZZ       5.1888    YZZ      -0.0528
       ZZZ       0.0000
    Hexadecapole Moments (Debye-Ang^3)
      XXXX    -258.1921   XXXY     -10.5330   XXYY     -88.4239
      XYYY      -2.2151   YYYY     -75.8862   XXXZ       0.0000
      XXYZ      -0.0000   XYYZ      -0.0000   YYYZ      -0.0000
      XXZZ     -74.4575   XYZZ      -0.6873   YYZZ     -21.0182
      XZZZ       0.0000   YZZZ      -0.0000   ZZZZ     -53.3644
 -----------------------------------------------------------------
 DrvMan completing analytic gradient of the correlated energy
 Correlated dipole moment
            1
    1  -0.8092475
    2   0.0763078
    3   0.0000000
 Energy read as -7026.810721185
 Full Analytical Gradient: (in a.u., or Hartree/Bohr)
             1             2             3             4
    1    0.00010573    0.00065789   -0.00129834    0.00053472
    2    0.00003276    0.00065444   -0.00037342   -0.00031378
    3    0.00000000   -0.00000000    0.00000000   -0.00000000
 Gradient time:  CPU 1.32 s  wall 1.36 s
 ----------------------------------------------------------------
             Standard Nuclear Orientation (Angstroms)
    I     Atom           X                Y                Z
 ----------------------------------------------------------------
    1      I       0.5776530380    -0.0189116677    -0.0000000000
    2      N      -1.5831814840     0.5571057607     0.0000000000
    3      N      -2.3210365324    -0.4087774692     0.0000000000
    4      H      -3.2860848994    -0.0289796540    -0.0000000000
 ----------------------------------------------------------------
 Nuclear Repulsion Energy =   189.1352296049 hartrees
 There are       34 alpha and       34 beta electrons

                       Distance Matrix (Angstroms)
             I (  1)   N (  2)   N (  3)
   N (  2)  2.236292
   N (  3)  2.924790  1.215467
   H (  4)  3.863751  1.800938  1.037094

 Requested basis set is 6-311++G(d,p)
 There are 41 shells and 113 basis functions
 A cutoff of  1.0D-14 yielded    789 shell pairs
 There are      6244 function pairs (      7072 Cartesian)
 Smallest overlap matrix eigenvalue = 2.46E-04
 Guess MOs from SCF MO coefficient file

 -----------------------------------------------------------------------
  General SCF calculation program by
  Eric Jon Sundstrom, Paul Horn, Yuezhi Mao, Dmitri Zuev, Alec White,
  David Stuck, Shaama M.S., Shane Yost, Joonho Lee, David Small,
  Daniel Levine, Susi Lehtola, Hugh Burton, Evgeny Epifanovsky
 -----------------------------------------------------------------------
 Hartree-Fock
 using 6 threads for integral computing
 -------------------------------------------------------
 OpenMP Integral computing Module                
 Release: version 2.0, May 2017, Q-Chem Inc. Pleasanton 
 -------------------------------------------------------
 A restricted SCF calculation will be
 performed using DIIS
 SCF converges when DIIS error is below 1.0e-08
 ---------------------------------------
  Cycle       Energy         DIIS error
 ---------------------------------------
    1   -7026.2367225883      3.54e-05  
    2   -7026.2367243878      9.44e-06  
    3   -7026.2367245822      6.08e-06  
    4   -7026.2367246472      1.68e-06  
    5   -7026.2367246587      8.78e-07  
    6   -7026.2367246622      3.69e-07  
    7   -7026.2367246631      1.48e-07  
    8   -7026.2367246632      4.81e-08  
    9   -7026.2367246632      1.37e-08  
   10   -7026.2367246632      3.53e-09  Convergence criterion met
 ---------------------------------------
 SCF time:   CPU 4.85s  wall 1.00s 
 SCF   energy in the final basis set =    -7026.2367246632
 Total energy in the final basis set =    -7026.2367246632


 ------------------------------------------------------------------------------

   CCMAN2: suite of methods based on coupled cluster
           and equation of motion theories.

   Components:
   * libvmm-1.3-trunk
     by Evgeny Epifanovsky, Ilya Kaliman.
   * libtensor-2.5-trunk
     by Evgeny Epifanovsky, Michael Wormit, Dmitry Zuev, Sam Manzer, 
        Ilya Kaliman.
   * libcc-2.5-trunk
     by Evgeny Epifanovsky, Arik Landau, Tomasz Kus, Kirill Khistyaev, 
        Dmitry Zuev, Prashant Manohar, Xintian Feng, Anna Krylov, 
        Matthew Goldey, Alec White, Thomas Jagau, Kaushik Nanda, 
        Anastasia Gunina, Alexander Kunitsa, Joonho Lee.

   CCMAN original authors:
   Anna I. Krylov, C. David Sherrill, Steven R. Gwaltney,
   Edward F. C. Byrd (2000)
   Sergey V. Levchenko, Lyudmila V. Slipchenko, Tao Wang,
   Ana-Maria C. Cristian (2003)
   Piotr A. Pieniazek, C. Melania Oana, Evgeny Epifanovsky (2007)
   Prashant Manohar (2009)

 ------------------------------------------------------------------------------


 Allocating and initializing 63808MB of RAM...
 Calculation will run on 6 cores.


 Alpha MOs, Restricted
 -- Occupied --                  
******* -180.87 -169.68 -169.68 -169.68  -37.93  -33.11  -33.11
  1 A     2 A     3 A     4 A     5 A     6 A     7 A     8 A                  
-33.109 -24.299 -24.297 -24.297 -24.292 -24.292 -15.719 -15.677
  9 A    10 A    11 A    12 A    13 A    14 A    15 A    16 A                  
 -7.242  -5.476  -5.464  -5.463  -2.399  -2.394  -2.394  -2.380
 17 A    18 A    19 A    20 A    21 A    22 A    23 A    24 A                  
 -2.380  -1.421  -0.948  -0.812  -0.706  -0.619  -0.582  -0.387
 25 A    26 A    27 A    28 A    29 A    30 A    31 A    32 A                  
 -0.376  -0.373
 33 A    34 A                                                                  
 -- Virtual --                   
  0.025   0.042   0.076   0.147   0.170   0.179   0.215   0.224
 35 A    36 A    37 A    38 A    39 A    40 A    41 A    42 A                  
  0.233   0.246   0.268   0.303   0.334   0.338   0.349   0.553
 43 A    44 A    45 A    46 A    47 A    48 A    49 A    50 A                  
  0.577   0.589   0.607   0.613   0.645   0.729   0.797   0.888
 51 A    52 A    53 A    54 A    55 A    56 A    57 A    58 A                  
  0.935   0.987   1.027   1.028   1.109   1.237   1.431   1.467
 59 A    60 A    61 A    62 A    63 A    64 A    65 A    66 A                  
  1.536   1.547   1.587   1.653   1.921   2.077   2.172   2.261
 67 A    68 A    69 A    70 A    71 A    72 A    73 A    74 A                  
  2.378   2.654   2.675   2.864   3.054   3.070   3.300   3.435
 75 A    76 A    77 A    78 A    79 A    80 A    81 A    82 A                  
  4.112   4.242   4.365   4.441   4.490   4.506   4.513   4.546
 83 A    84 A    85 A    86 A    87 A    88 A    89 A    90 A                  
  4.694   4.796   4.870   5.388   6.531   6.545   6.575  28.915
 91 A    92 A    93 A    94 A    95 A    96 A    97 A    98 A                  
 29.528  29.539  29.562  29.882  29.888  29.889  29.906  29.982
 99 A   100 A   101 A   102 A   103 A   104 A   105 A   106 A                  
 36.603  37.106 130.589 130.597 130.623 154.3081912.227
107 A   108 A   109 A   110 A   111 A   112 A   113 A                          

 Beta MOs, Restricted
 -- Occupied --                  
******* -180.87 -169.68 -169.68 -169.68  -37.93  -33.11  -33.11
  1 A     2 A     3 A     4 A     5 A     6 A     7 A     8 A                  
-33.109 -24.299 -24.297 -24.297 -24.292 -24.292 -15.719 -15.677
  9 A    10 A    11 A    12 A    13 A    14 A    15 A    16 A                  
 -7.242  -5.476  -5.464  -5.463  -2.399  -2.394  -2.394  -2.380
 17 A    18 A    19 A    20 A    21 A    22 A    23 A    24 A                  
 -2.380  -1.421  -0.948  -0.812  -0.706  -0.619  -0.582  -0.387
 25 A    26 A    27 A    28 A    29 A    30 A    31 A    32 A                  
 -0.376  -0.373
 33 A    34 A                                                                  
 -- Virtual --                   
  0.025   0.042   0.076   0.147   0.170   0.179   0.215   0.224
 35 A    36 A    37 A    38 A    39 A    40 A    41 A    42 A                  
  0.233   0.246   0.268   0.303   0.334   0.338   0.349   0.553
 43 A    44 A    45 A    46 A    47 A    48 A    49 A    50 A                  
  0.577   0.589   0.607   0.613   0.645   0.729   0.797   0.888
 51 A    52 A    53 A    54 A    55 A    56 A    57 A    58 A                  
  0.935   0.987   1.027   1.028   1.109   1.237   1.431   1.467
 59 A    60 A    61 A    62 A    63 A    64 A    65 A    66 A                  
  1.536   1.547   1.587   1.653   1.921   2.077   2.172   2.261
 67 A    68 A    69 A    70 A    71 A    72 A    73 A    74 A                  
  2.378   2.654   2.675   2.864   3.054   3.070   3.300   3.435
 75 A    76 A    77 A    78 A    79 A    80 A    81 A    82 A                  
  4.112   4.242   4.365   4.441   4.490   4.506   4.513   4.546
 83 A    84 A    85 A    86 A    87 A    88 A    89 A    90 A                  
  4.694   4.796   4.870   5.388   6.531   6.545   6.575  28.915
 91 A    92 A    93 A    94 A    95 A    96 A    97 A    98 A                  
 29.528  29.539  29.562  29.882  29.888  29.889  29.906  29.982
 99 A   100 A   101 A   102 A   103 A   104 A   105 A   106 A                  
 36.603  37.106 130.589 130.597 130.623 154.3081912.227
107 A   108 A   109 A   110 A   111 A   112 A   113 A                          

 Occupation and symmetry of molecular orbitals

 Point group: C1 (1 irreducible representation).

                           A     All 
 -------------------------------------
 All molecular orbitals:
  - Alpha                  113   113 
  - Beta                   113   113 
 -------------------------------------
 Alpha orbitals:
  - Frozen occupied        20    20  
  - Active occupied        14    14  
  - Active virtual         79    79  
  - Frozen virtual         0     0   
 -------------------------------------
 Beta orbitals:
  - Frozen occupied        20    20  
  - Active occupied        14    14  
  - Active virtual         79    79  
  - Frozen virtual         0     0   
 -------------------------------------

 Import integrals:   CPU 0.00 s  wall 0.00 s

 Import integrals:   CPU 30.62 s  wall 7.64 s

 MP2 amplitudes:   CPU 0.06 s  wall 0.03 s

Running a double precision version
           CCSD T amplitudes will be solved using DIIS.

           Start     Size      MaxIter   EConv     TConv     
           3         7         100       1.00e-07  1.00e-05  
 ------------------------------------------------------------------------------
           Energy (a.u.)   Ediff      Tdiff       Comment
 ------------------------------------------------------------------------------
         -7026.80116863                           
     1   -7026.78786167   1.33e-02   7.14e-01     
     2   -7026.80794104   2.01e-02   9.44e-02     
     3   -7026.80746578   4.75e-04   4.33e-02     
     4   -7026.80976855   2.30e-03   1.24e-02     Switched to DIIS steps.
     5   -7026.81062775   8.59e-04   1.23e-02     
     6   -7026.81068837   6.06e-05   2.45e-03     
     7   -7026.81070409   1.57e-05   1.60e-03     
     8   -7026.81071737   1.33e-05   7.18e-04     
     9   -7026.81072200   4.63e-06   4.41e-04     
    10   -7026.81072161   3.90e-07   1.09e-04     
    11   -7026.81072165   3.88e-08   5.28e-05     
    12   -7026.81072152   1.27e-07   2.27e-05     
    13   -7026.81072153   5.19e-09   6.10e-06     
 ------------------------------------------------------------------------------
         -7026.81072153                           CCSD T converged.

End of double precision
 SCF energy                 = -7026.23672466
 MP2 energy                 = -7026.80116863
 CCSD correlation energy     =    -0.57399687
 CCSD total energy           = -7026.81072153

 CCSD  T1^2 = 0.0122  T2^2 = 0.2245  Leading amplitudes:

 Amplitude    Orbitals with energies
  0.0310       32 (A) A                  ->    35 (A) A                   
              -0.3873                          0.0252                     
  0.0310       32 (A) B                  ->    35 (A) B                   
              -0.3873                          0.0252                     
 -0.0286       33 (A) A                  ->    37 (A) A                   
              -0.3759                          0.0761                     
 -0.0286       33 (A) B                  ->    37 (A) B                   
              -0.3759                          0.0761                     

 Amplitude    Orbitals with energies
 -0.1055       31 (A) A      31 (A) B    ->    37 (A) A      37 (A) B     
              -0.5820       -0.5820            0.0761        0.0761       
  0.1055       31 (A) A      31 (A) B    ->    37 (A) B      37 (A) A     
              -0.5820       -0.5820            0.0761        0.0761       
  0.1055       31 (A) B      31 (A) A    ->    37 (A) A      37 (A) B     
              -0.5820       -0.5820            0.0761        0.0761       
 -0.1055       31 (A) B      31 (A) A    ->    37 (A) B      37 (A) A     
              -0.5820       -0.5820            0.0761        0.0761       

 Computing CCSD intemediates for later calculations in double precision
 Finished.

Running a double precision version
           CCSD Lambda amplitudes will be solved using DIIS.
           Start     Size      MaxIter   EConv     LConv     
           3         7         100       1.00e-07  1.00e-05  
 ------------------------------------------------------------------------------
            Enorm      Ldiff       Comment
 ------------------------------------------------------------------------------
     1     5.15e-02   4.10e-02     
     2     1.14e-02   3.45e-03     
     3     5.15e-03   2.33e-03     
     4     3.20e-03   9.99e-04     Switched to DIIS steps.
     5     1.43e-03   7.97e-04     
     6     8.46e-04   2.97e-04     
     7     3.23e-04   1.26e-04     
     8     1.17e-04   7.88e-06     
     9     3.26e-05   5.46e-06     
    10     1.27e-05   1.71e-06     
    11     4.71e-06   3.94e-07     
    12     2.06e-06   2.00e-07     
    13     1.00e-06   1.66e-07     
    14     5.44e-07   3.68e-08     
    15     3.56e-07   4.68e-08     
    16     1.70e-07   2.33e-08     
    17     8.28e-08   4.34e-09     
 ------------------------------------------------------------------------------
                                   CCSD Lambda converged.

 Computing density matrices in double precision...
           Orbital response amplitudes will be solved using DIIS.
           Start     Size      MaxIter   EConv     LConv     
           3         7         100       1.00e-06  1.00e-06  
 ------------------------------------------------------------------------------
            Enorm      Ldiff       Comment
 ------------------------------------------------------------------------------
     1     8.05e-02   7.13e-03     
     2     1.16e-01   3.71e-02     
     3     2.22e-01   6.31e-02     
     4     1.16e-02   1.21e-01     Switched to DIIS steps.
     5     2.26e-03   1.08e-03     
     6     1.05e-03   1.18e-04     
     7     3.62e-04   1.53e-04     
     8     1.59e-04   2.08e-05     
     9     2.67e-05   3.28e-06     
    10     8.84e-06   2.48e-07     
    11     3.07e-06   1.41e-06     
    12     6.72e-07   8.28e-08     
 ------------------------------------------------------------------------------
                                   Orbital response converged.

 Computing density matrices... Done.
 CCSD calculation:   CPU 634.07 s  wall 118.37 s

 Transferring MO TPDM to AO TPDM
 Transferring g2_o1o1o1o1
 Transferring g2_o1o1o1v1
 Transferring g2_o1o1v1v1
 Transferring g2_o1v1o1v1
 Transferring g2_o1v1v1v1
 Transferring g2_v1v1v1v1
 Adding separable TPDM
 Computing TPDM gradient
 --------------------------------------------------------
 2e gradient
  Atom          X               Y               Z
 --------------------------------------------------------
    1        -32.544629        3.761837       -0.000000  
    2         11.785429      -18.404962       -0.000000  
    3         15.754725       15.737469       -0.000000  
    4          5.004475       -1.094343        0.000000  
 --------------------------------------------------------
 --------------------------------------------------------
 Final gradient
  Atom          X               Y               Z
 --------------------------------------------------------
    1        -32.544629        3.761837       -0.000000  
    2         11.785429      -18.404962       -0.000000  
    3         15.754725       15.737469       -0.000000  
    4          5.004475       -1.094343        0.000000  
 --------------------------------------------------------
 Analytic gradient from two-electron contribution:   CPU 164.81 s  wall 52.98 s

 Total ccman2 time:   CPU 834.61 s  wall 180.59 s


 --------------------------------------------------------------

                    Orbital Energies (a.u.)
 --------------------------------------------------------------

 Alpha MOs
 -- Occupied --
*******-180.872-169.679-169.678-169.678 -37.926 -33.114 -33.109
-33.109 -24.299 -24.297 -24.297 -24.292 -24.292 -15.719 -15.677
 -7.242  -5.476  -5.464  -5.463  -2.399  -2.394  -2.394  -2.380
 -2.380  -1.421  -0.948  -0.812  -0.706  -0.619  -0.582  -0.387
 -0.376  -0.373
 -- Virtual --
  0.025   0.042   0.076   0.147   0.170   0.179   0.215   0.224
  0.233   0.246   0.268   0.303   0.334   0.338   0.349   0.553
  0.577   0.589   0.607   0.613   0.645   0.729   0.797   0.888
  0.935   0.987   1.027   1.028   1.109   1.237   1.431   1.467
  1.536   1.547   1.587   1.653   1.921   2.077   2.172   2.261
  2.378   2.654   2.675   2.864   3.054   3.070   3.300   3.435
  4.112   4.242   4.365   4.441   4.490   4.506   4.513   4.546
  4.694   4.796   4.870   5.388   6.531   6.545   6.575  28.915
 29.528  29.539  29.562  29.882  29.888  29.889  29.906  29.982
 36.603  37.106 130.589 130.597 130.623 154.3081912.227
 --------------------------------------------------------------

          Ground-State Mulliken Net Atomic Charges

     Atom                 Charge (a.u.)
  ----------------------------------------
      1 I                     0.012470
      2 N                    -0.018402
      3 N                    -0.222772
      4 H                     0.228704
  ----------------------------------------
  Sum of atomic charges =    -0.000000

 -----------------------------------------------------------------
                    Cartesian Multipole Moments
 -----------------------------------------------------------------
    Charge (ESU x 10^10)
                 0.0000
    Dipole Moment (Debye)
         X      -2.0668      Y       0.1929      Z       0.0000
       Tot       2.0758
    Quadrupole Moments (Debye-Ang)
        XX     -29.5133     XY      -1.5401     YY     -43.4702
        XZ       0.0000     YZ      -0.0000     ZZ     -40.8333
    Octopole Moments (Debye-Ang^2)
       XXX     -11.9059    XXY       1.2804    XYY      10.7878
       YYY      -0.4594    XXZ       0.0000    XYZ       0.0000
       YYZ       0.0000    XZZ       5.1728    YZZ      -0.0578
       ZZZ       0.0000
    Hexadecapole Moments (Debye-Ang^3)
      XXXX    -257.9437   XXXY     -10.4582   XXYY     -88.3668
      XYYY      -2.1600   YYYY     -75.8522   XXXZ       0.0000
      XXYZ      -0.0000   XYYZ      -0.0000   YYYZ      -0.0000
      XXZZ     -74.4207   XYZZ      -0.6725   YYZZ     -21.0132
      XZZZ       0.0000   YZZZ      -0.0000   ZZZZ     -53.3662
 -----------------------------------------------------------------
 DrvMan completing analytic gradient of the correlated energy
 Correlated dipole moment
            1
    1  -0.8131484
    2   0.0758906
    3   0.0000000
 Energy read as -7026.810721530
 Full Analytical Gradient: (in a.u., or Hartree/Bohr)
             1             2             3             4
    1   -0.00009400   -0.00038282    0.00029066    0.00018616
    2    0.00004189   -0.00087156    0.00102232   -0.00019265
    3    0.00000000   -0.00000000    0.00000000   -0.00000000
 Gradient time:  CPU 1.43 s  wall 1.48 s
 ----------------------------------------------------------------
             Standard Nuclear Orientation (Angstroms)
    I     Atom           X                Y                Z
 ----------------------------------------------------------------
    1      I       0.5776530380    -0.0189116677    -0.0000000000
    2      N      -1.5831814840     0.5571057607     0.0000000000
    3      N      -2.3210365324    -0.4107774692     0.0000000000
    4      H      -3.2860848994    -0.0289796540    -0.0000000000
 ----------------------------------------------------------------
 Nuclear Repulsion Energy =   189.0987010425 hartrees
 There are       34 alpha and       34 beta electrons

                       Distance Matrix (Angstroms)
             I (  1)   N (  2)   N (  3)
   N (  2)  2.236292
   N (  3)  2.925057  1.217057
   H (  4)  3.863751  1.800938  1.037828

 Requested basis set is 6-311++G(d,p)
 There are 41 shells and 113 basis functions
 A cutoff of  1.0D-14 yielded    789 shell pairs
 There are      6244 function pairs (      7072 Cartesian)
 Smallest overlap matrix eigenvalue = 2.48E-04
 Guess MOs from SCF MO coefficient file

 -----------------------------------------------------------------------
  General SCF calculation program by
  Eric Jon Sundstrom, Paul Horn, Yuezhi Mao, Dmitri Zuev, Alec White,
  David Stuck, Shaama M.S., Shane Yost, Joonho Lee, David Small,
  Daniel Levine, Susi Lehtola, Hugh Burton, Evgeny Epifanovsky
 -----------------------------------------------------------------------
 Hartree-Fock
 using 6 threads for integral computing
 -------------------------------------------------------
 OpenMP Integral computing Module                
 Release: version 2.0, May 2017, Q-Chem Inc. Pleasanton 
 -------------------------------------------------------
 A restricted SCF calculation will be
 performed using DIIS
 SCF converges when DIIS error is below 1.0e-08
 ---------------------------------------
  Cycle       Energy         DIIS error
 ---------------------------------------
    1   -7026.2365206762      4.45e-05  
    2   -7026.2365237383      1.19e-05  
    3   -7026.2365241054      6.67e-06  
    4   -7026.2365242036      2.02e-06  
    5   -7026.2365242235      1.32e-06  
    6   -7026.2365242303      5.02e-07  
    7   -7026.2365242320      2.47e-07  
    8   -7026.2365242323      5.55e-08  
    9   -7026.2365242322      2.12e-08  
   10   -7026.2365242323      6.64e-09  Convergence criterion met
 ---------------------------------------
 SCF time:   CPU 4.90s  wall 1.00s 
 SCF   energy in the final basis set =    -7026.2365242323
 Total energy in the final basis set =    -7026.2365242323


 ------------------------------------------------------------------------------

   CCMAN2: suite of methods based on coupled cluster
           and equation of motion theories.

   Components:
   * libvmm-1.3-trunk
     by Evgeny Epifanovsky, Ilya Kaliman.
   * libtensor-2.5-trunk
     by Evgeny Epifanovsky, Michael Wormit, Dmitry Zuev, Sam Manzer, 
        Ilya Kaliman.
   * libcc-2.5-trunk
     by Evgeny Epifanovsky, Arik Landau, Tomasz Kus, Kirill Khistyaev, 
        Dmitry Zuev, Prashant Manohar, Xintian Feng, Anna Krylov, 
        Matthew Goldey, Alec White, Thomas Jagau, Kaushik Nanda, 
        Anastasia Gunina, Alexander Kunitsa, Joonho Lee.

   CCMAN original authors:
   Anna I. Krylov, C. David Sherrill, Steven R. Gwaltney,
   Edward F. C. Byrd (2000)
   Sergey V. Levchenko, Lyudmila V. Slipchenko, Tao Wang,
   Ana-Maria C. Cristian (2003)
   Piotr A. Pieniazek, C. Melania Oana, Evgeny Epifanovsky (2007)
   Prashant Manohar (2009)

 ------------------------------------------------------------------------------


 Allocating and initializing 63808MB of RAM...
 Calculation will run on 6 cores.


 Alpha MOs, Restricted
 -- Occupied --                  
******* -180.87 -169.68 -169.68 -169.68  -37.93  -33.11  -33.11
  1 A     2 A     3 A     4 A     5 A     6 A     7 A     8 A                  
-33.109 -24.299 -24.297 -24.297 -24.292 -24.292 -15.719 -15.677
  9 A    10 A    11 A    12 A    13 A    14 A    15 A    16 A                  
 -7.242  -5.476  -5.464  -5.464  -2.400  -2.394  -2.394  -2.380
 17 A    18 A    19 A    20 A    21 A    22 A    23 A    24 A                  
 -2.380  -1.420  -0.948  -0.812  -0.706  -0.618  -0.581  -0.388
 25 A    26 A    27 A    28 A    29 A    30 A    31 A    32 A                  
 -0.376  -0.373
 33 A    34 A                                                                  
 -- Virtual --                   
  0.025   0.042   0.076   0.147   0.170   0.179   0.215   0.224
 35 A    36 A    37 A    38 A    39 A    40 A    41 A    42 A                  
  0.233   0.246   0.268   0.303   0.334   0.338   0.349   0.552
 43 A    44 A    45 A    46 A    47 A    48 A    49 A    50 A                  
  0.577   0.589   0.607   0.613   0.645   0.729   0.797   0.888
 51 A    52 A    53 A    54 A    55 A    56 A    57 A    58 A                  
  0.935   0.987   1.027   1.028   1.108   1.237   1.431   1.467
 59 A    60 A    61 A    62 A    63 A    64 A    65 A    66 A                  
  1.536   1.547   1.587   1.652   1.921   2.077   2.173   2.260
 67 A    68 A    69 A    70 A    71 A    72 A    73 A    74 A                  
  2.378   2.653   2.674   2.865   3.053   3.069   3.297   3.433
 75 A    76 A    77 A    78 A    79 A    80 A    81 A    82 A                  
  4.111   4.242   4.364   4.439   4.490   4.506   4.512   4.545
 83 A    84 A    85 A    86 A    87 A    88 A    89 A    90 A                  
  4.694   4.796   4.869   5.387   6.531   6.545   6.575  28.915
 91 A    92 A    93 A    94 A    95 A    96 A    97 A    98 A                  
 29.528  29.539  29.562  29.881  29.888  29.888  29.905  29.982
 99 A   100 A   101 A   102 A   103 A   104 A   105 A   106 A                  
 36.603  37.100 130.589 130.597 130.623 154.3081912.227
107 A   108 A   109 A   110 A   111 A   112 A   113 A                          

 Beta MOs, Restricted
 -- Occupied --                  
******* -180.87 -169.68 -169.68 -169.68  -37.93  -33.11  -33.11
  1 A     2 A     3 A     4 A     5 A     6 A     7 A     8 A                  
-33.109 -24.299 -24.297 -24.297 -24.292 -24.292 -15.719 -15.677
  9 A    10 A    11 A    12 A    13 A    14 A    15 A    16 A                  
 -7.242  -5.476  -5.464  -5.464  -2.400  -2.394  -2.394  -2.380
 17 A    18 A    19 A    20 A    21 A    22 A    23 A    24 A                  
 -2.380  -1.420  -0.948  -0.812  -0.706  -0.618  -0.581  -0.388
 25 A    26 A    27 A    28 A    29 A    30 A    31 A    32 A                  
 -0.376  -0.373
 33 A    34 A                                                                  
 -- Virtual --                   
  0.025   0.042   0.076   0.147   0.170   0.179   0.215   0.224
 35 A    36 A    37 A    38 A    39 A    40 A    41 A    42 A                  
  0.233   0.246   0.268   0.303   0.334   0.338   0.349   0.552
 43 A    44 A    45 A    46 A    47 A    48 A    49 A    50 A                  
  0.577   0.589   0.607   0.613   0.645   0.729   0.797   0.888
 51 A    52 A    53 A    54 A    55 A    56 A    57 A    58 A                  
  0.935   0.987   1.027   1.028   1.108   1.237   1.431   1.467
 59 A    60 A    61 A    62 A    63 A    64 A    65 A    66 A                  
  1.536   1.547   1.587   1.652   1.921   2.077   2.173   2.260
 67 A    68 A    69 A    70 A    71 A    72 A    73 A    74 A                  
  2.378   2.653   2.674   2.865   3.053   3.069   3.297   3.433
 75 A    76 A    77 A    78 A    79 A    80 A    81 A    82 A                  
  4.111   4.242   4.364   4.439   4.490   4.506   4.512   4.545
 83 A    84 A    85 A    86 A    87 A    88 A    89 A    90 A                  
  4.694   4.796   4.869   5.387   6.531   6.545   6.575  28.915
 91 A    92 A    93 A    94 A    95 A    96 A    97 A    98 A                  
 29.528  29.539  29.562  29.881  29.888  29.888  29.905  29.982
 99 A   100 A   101 A   102 A   103 A   104 A   105 A   106 A                  
 36.603  37.100 130.589 130.597 130.623 154.3081912.227
107 A   108 A   109 A   110 A   111 A   112 A   113 A                          

 Occupation and symmetry of molecular orbitals

 Point group: C1 (1 irreducible representation).

                           A     All 
 -------------------------------------
 All molecular orbitals:
  - Alpha                  113   113 
  - Beta                   113   113 
 -------------------------------------
 Alpha orbitals:
  - Frozen occupied        20    20  
  - Active occupied        14    14  
  - Active virtual         79    79  
  - Frozen virtual         0     0   
 -------------------------------------
 Beta orbitals:
  - Frozen occupied        20    20  
  - Active occupied        14    14  
  - Active virtual         79    79  
  - Frozen virtual         0     0   
 -------------------------------------

 Import integrals:   CPU 0.00 s  wall 0.00 s

 Import integrals:   CPU 30.15 s  wall 7.13 s

 MP2 amplitudes:   CPU 0.18 s  wall 0.09 s

Running a double precision version
           CCSD T amplitudes will be solved using DIIS.

           Start     Size      MaxIter   EConv     TConv     
           3         7         100       1.00e-07  1.00e-05  
 ------------------------------------------------------------------------------
           Energy (a.u.)   Ediff      Tdiff       Comment
 ------------------------------------------------------------------------------
         -7026.80120581                           
     1   -7026.78780499   1.34e-02   7.15e-01     
     2   -7026.80794261   2.01e-02   9.46e-02     
     3   -7026.80745458   4.88e-04   4.34e-02     
     4   -7026.80976563   2.31e-03   1.24e-02     Switched to DIIS steps.
     5   -7026.81062732   8.62e-04   1.24e-02     
     6   -7026.81068817   6.09e-05   2.45e-03     
     7   -7026.81070394   1.58e-05   1.60e-03     
     8   -7026.81071722   1.33e-05   7.16e-04     
     9   -7026.81072187   4.65e-06   4.41e-04     
    10   -7026.81072147   3.93e-07   1.10e-04     
    11   -7026.81072151   3.79e-08   5.30e-05     
    12   -7026.81072138   1.27e-07   2.28e-05     
    13   -7026.81072139   5.32e-09   6.12e-06     
 ------------------------------------------------------------------------------
         -7026.81072139                           CCSD T converged.

End of double precision
 SCF energy                 = -7026.23652423
 MP2 energy                 = -7026.80120581
 CCSD correlation energy     =    -0.57419716
 CCSD total energy           = -7026.81072139

 CCSD  T1^2 = 0.0122  T2^2 = 0.2248  Leading amplitudes:

 Amplitude    Orbitals with energies
  0.0311       32 (A) A                  ->    35 (A) A                   
              -0.3876                          0.0252                     
  0.0311       32 (A) B                  ->    35 (A) B                   
              -0.3876                          0.0252                     
 -0.0286       33 (A) A                  ->    37 (A) A                   
              -0.3760                          0.0757                     
 -0.0286       33 (A) B                  ->    37 (A) B                   
              -0.3760                          0.0757                     

 Amplitude    Orbitals with energies
 -0.1059       31 (A) A      31 (A) B    ->    37 (A) A      37 (A) B     
              -0.5813       -0.5813            0.0757        0.0757       
  0.1059       31 (A) A      31 (A) B    ->    37 (A) B      37 (A) A     
              -0.5813       -0.5813            0.0757        0.0757       
  0.1059       31 (A) B      31 (A) A    ->    37 (A) A      37 (A) B     
              -0.5813       -0.5813            0.0757        0.0757       
 -0.1059       31 (A) B      31 (A) A    ->    37 (A) B      37 (A) A     
              -0.5813       -0.5813            0.0757        0.0757       

 Computing CCSD intemediates for later calculations in double precision
 Finished.

Running a double precision version
           CCSD Lambda amplitudes will be solved using DIIS.
           Start     Size      MaxIter   EConv     LConv     
           3         7         100       1.00e-07  1.00e-05  
 ------------------------------------------------------------------------------
            Enorm      Ldiff       Comment
 ------------------------------------------------------------------------------
     1     5.16e-02   4.10e-02     
     2     1.14e-02   3.44e-03     
     3     5.15e-03   2.34e-03     
     4     3.20e-03   9.98e-04     Switched to DIIS steps.
     5     1.43e-03   7.97e-04     
     6     8.46e-04   2.97e-04     
     7     3.23e-04   1.26e-04     
     8     1.17e-04   7.98e-06     
     9     3.26e-05   5.48e-06     
    10     1.27e-05   1.73e-06     
    11     4.71e-06   4.02e-07     
    12     2.06e-06   2.04e-07     
    13     1.00e-06   1.66e-07     
    14     5.42e-07   3.73e-08     
    15     3.55e-07   4.71e-08     
    16     1.70e-07   2.36e-08     
    17     8.27e-08   4.56e-09     
 ------------------------------------------------------------------------------
                                   CCSD Lambda converged.

 Computing density matrices in double precision...
           Orbital response amplitudes will be solved using DIIS.
           Start     Size      MaxIter   EConv     LConv     
           3         7         100       1.00e-06  1.00e-06  
 ------------------------------------------------------------------------------
            Enorm      Ldiff       Comment
 ------------------------------------------------------------------------------
     1     8.07e-02   7.08e-03     
     2     1.16e-01   3.71e-02     
     3     2.22e-01   6.33e-02     
     4     1.17e-02   1.22e-01     Switched to DIIS steps.
     5     2.33e-03   1.08e-03     
     6     1.07e-03   1.35e-04     
     7     3.60e-04   1.54e-04     
     8     1.59e-04   1.92e-05     
     9     2.69e-05   3.24e-06     
    10     8.87e-06   2.36e-07     
    11     3.10e-06   1.40e-06     
    12     6.80e-07   8.20e-08     
 ------------------------------------------------------------------------------
                                   Orbital response converged.

 Computing density matrices... Done.
 CCSD calculation:   CPU 632.53 s  wall 118.03 s

 Transferring MO TPDM to AO TPDM
 Transferring g2_o1o1o1o1
 Transferring g2_o1o1o1v1
 Transferring g2_o1o1v1v1
 Transferring g2_o1v1o1v1
 Transferring g2_o1v1v1v1
 Transferring g2_v1v1v1v1
 Adding separable TPDM
 Computing TPDM gradient
 --------------------------------------------------------
 2e gradient
  Atom          X               Y               Z
 --------------------------------------------------------
    1        -32.553378        3.759942        0.000000  
    2         11.827835      -18.390748       -0.000000  
    3         15.729235       15.738068        0.000000  
    4          4.996307       -1.107263        0.000000  
 --------------------------------------------------------
 --------------------------------------------------------
 Final gradient
  Atom          X               Y               Z
 --------------------------------------------------------
    1        -32.553378        3.759942        0.000000  
    2         11.827835      -18.390748       -0.000000  
    3         15.729235       15.738068        0.000000  
    4          4.996307       -1.107263        0.000000  
 --------------------------------------------------------
 Analytic gradient from two-electron contribution:   CPU 161.15 s  wall 48.20 s

 Total ccman2 time:   CPU 830.57 s  wall 175.53 s


 --------------------------------------------------------------

                    Orbital Energies (a.u.)
 --------------------------------------------------------------

 Alpha MOs
 -- Occupied --
*******-180.872-169.679-169.678-169.678 -37.926 -33.115 -33.109
-33.109 -24.299 -24.297 -24.297 -24.292 -24.292 -15.719 -15.677
 -7.242  -5.476  -5.464  -5.464  -2.400  -2.394  -2.394  -2.380
 -2.380  -1.420  -0.948  -0.812  -0.706  -0.618  -0.581  -0.388
 -0.376  -0.373
 -- Virtual --
  0.025   0.042   0.076   0.147   0.170   0.179   0.215   0.224
  0.233   0.246   0.268   0.303   0.334   0.338   0.349   0.552
  0.577   0.589   0.607   0.613   0.645   0.729   0.797   0.888
  0.935   0.987   1.027   1.028   1.108   1.237   1.431   1.467
  1.536   1.547   1.587   1.652   1.921   2.077   2.173   2.260
  2.378   2.653   2.674   2.865   3.053   3.069   3.297   3.433
  4.111   4.242   4.364   4.439   4.490   4.506   4.512   4.545
  4.694   4.796   4.869   5.387   6.531   6.545   6.575  28.915
 29.528  29.539  29.562  29.881  29.888  29.888  29.905  29.982
 36.603  37.100 130.589 130.597 130.623 154.3081912.227
 --------------------------------------------------------------

          Ground-State Mulliken Net Atomic Charges

     Atom                 Charge (a.u.)
  ----------------------------------------
      1 I                     0.013139
      2 N                    -0.019047
      3 N                    -0.222361
      4 H                     0.228269
  ----------------------------------------
  Sum of atomic charges =    -0.000000

 -----------------------------------------------------------------
                    Cartesian Multipole Moments
 -----------------------------------------------------------------
    Charge (ESU x 10^10)
                 0.0000
    Dipole Moment (Debye)
         X      -2.0547      Y       0.1936      Z       0.0000
       Tot       2.0638
    Quadrupole Moments (Debye-Ang)
        XX     -29.5375     XY      -1.5439     YY     -43.4732
        XZ      -0.0000     YZ      -0.0000     ZZ     -40.8361
    Octopole Moments (Debye-Ang^2)
       XXX     -11.7874    XXY       1.2952    XYY      10.8060
       YYY      -0.4220    XXZ       0.0000    XYZ       0.0000
       YYZ       0.0000    XZZ       5.1885    YZZ      -0.0481
       ZZZ       0.0000
    Hexadecapole Moments (Debye-Ang^3)
      XXXX    -258.2881   XXXY     -10.5594   XXYY     -88.4094
      XYYY      -2.2493   YYYY     -75.9093   XXXZ      -0.0000
      XXYZ      -0.0000   XYYZ      -0.0000   YYYZ      -0.0000
      XXZZ     -74.4498   XYZZ      -0.6972   YYZZ     -21.0218
      XZZZ      -0.0000   YZZZ      -0.0000   ZZZZ     -53.3655
 -----------------------------------------------------------------
 DrvMan completing analytic gradient of the correlated energy
 Correlated dipole moment
            1
    1  -0.8083748
    2   0.0761713
    3   0.0000000
 Energy read as -7026.810721388
 Full Analytical Gradient: (in a.u., or Hartree/Bohr)
             1             2             3             4
    1    0.00008618    0.00054879   -0.00038809   -0.00024687
    2   -0.00003179    0.00096734   -0.00109205    0.00015651
    3    0.00000000   -0.00000000    0.00000000   -0.00000000
 Gradient time:  CPU 1.44 s  wall 1.46 s
 ----------------------------------------------------------------
             Standard Nuclear Orientation (Angstroms)
    I     Atom           X                Y                Z
 ----------------------------------------------------------------
    1      I       0.5776530380    -0.0189116677    -0.0000000000
    2      N      -1.5831814840     0.5571057607     0.0000000000
    3      N      -2.3210365324    -0.4097774692     0.0010000000
    4      H      -3.2860848994    -0.0289796540    -0.0000000000
 ----------------------------------------------------------------
 Nuclear Repulsion Energy =   189.1169507816 hartrees
 There are       34 alpha and       34 beta electrons

                       Distance Matrix (Angstroms)
             I (  1)   N (  2)   N (  3)
   N (  2)  2.236292
   N (  3)  2.924924  1.216262
   H (  4)  3.863751  1.800938  1.037461

 Requested basis set is 6-311++G(d,p)
 There are 41 shells and 113 basis functions
 A cutoff of  1.0D-14 yielded    789 shell pairs
 There are      6244 function pairs (      7072 Cartesian)
 Smallest overlap matrix eigenvalue = 2.47E-04
 Guess MOs from SCF MO coefficient file

 -----------------------------------------------------------------------
  General SCF calculation program by
  Eric Jon Sundstrom, Paul Horn, Yuezhi Mao, Dmitri Zuev, Alec White,
  David Stuck, Shaama M.S., Shane Yost, Joonho Lee, David Small,
  Daniel Levine, Susi Lehtola, Hugh Burton, Evgeny Epifanovsky
 -----------------------------------------------------------------------
 Hartree-Fock
 using 6 threads for integral computing
 -------------------------------------------------------
 OpenMP Integral computing Module                
 Release: version 2.0, May 2017, Q-Chem Inc. Pleasanton 
 -------------------------------------------------------
 A restricted SCF calculation will be
 performed using DIIS
 SCF converges when DIIS error is below 1.0e-08
 ---------------------------------------
  Cycle       Energy         DIIS error
 ---------------------------------------
    1   -7026.2366238228      2.77e-05  
    2   -7026.2366251784      7.62e-06  
    3   -7026.2366253684      4.22e-06  
    4   -7026.2366254209      1.73e-06  
    5   -7026.2366254423      1.16e-06  
    6   -7026.2366254521      5.78e-07  
    7   -7026.2366254563      2.54e-07  
    8   -7026.2366254567      1.16e-07  
    9   -7026.2366254569      5.06e-08  
   10   -7026.2366254569      1.54e-08  
   11   -7026.2366254569      3.93e-09  Convergence criterion met
 ---------------------------------------
 SCF time:   CPU 5.16s  wall 2.00s 
 SCF   energy in the final basis set =    -7026.2366254569
 Total energy in the final basis set =    -7026.2366254569


 ------------------------------------------------------------------------------

   CCMAN2: suite of methods based on coupled cluster
           and equation of motion theories.

   Components:
   * libvmm-1.3-trunk
     by Evgeny Epifanovsky, Ilya Kaliman.
   * libtensor-2.5-trunk
     by Evgeny Epifanovsky, Michael Wormit, Dmitry Zuev, Sam Manzer, 
        Ilya Kaliman.
   * libcc-2.5-trunk
     by Evgeny Epifanovsky, Arik Landau, Tomasz Kus, Kirill Khistyaev, 
        Dmitry Zuev, Prashant Manohar, Xintian Feng, Anna Krylov, 
        Matthew Goldey, Alec White, Thomas Jagau, Kaushik Nanda, 
        Anastasia Gunina, Alexander Kunitsa, Joonho Lee.

   CCMAN original authors:
   Anna I. Krylov, C. David Sherrill, Steven R. Gwaltney,
   Edward F. C. Byrd (2000)
   Sergey V. Levchenko, Lyudmila V. Slipchenko, Tao Wang,
   Ana-Maria C. Cristian (2003)
   Piotr A. Pieniazek, C. Melania Oana, Evgeny Epifanovsky (2007)
   Prashant Manohar (2009)

 ------------------------------------------------------------------------------


 Allocating and initializing 63808MB of RAM...
 Calculation will run on 6 cores.


 Alpha MOs, Restricted
 -- Occupied --                  
******* -180.87 -169.68 -169.68 -169.68  -37.93  -33.11  -33.11
  1 A     2 A     3 A     4 A     5 A     6 A     7 A     8 A                  
-33.109 -24.299 -24.297 -24.297 -24.292 -24.292 -15.719 -15.677
  9 A    10 A    11 A    12 A    13 A    14 A    15 A    16 A                  
 -7.242  -5.476  -5.464  -5.464  -2.399  -2.394  -2.394  -2.380
 17 A    18 A    19 A    20 A    21 A    22 A    23 A    24 A                  
 -2.380  -1.421  -0.948  -0.812  -0.706  -0.619  -0.582  -0.387
 25 A    26 A    27 A    28 A    29 A    30 A    31 A    32 A                  
 -0.376  -0.373
 33 A    34 A                                                                  
 -- Virtual --                   
  0.025   0.042   0.076   0.147   0.170   0.179   0.215   0.224
 35 A    36 A    37 A    38 A    39 A    40 A    41 A    42 A                  
  0.233   0.246   0.268   0.303   0.334   0.338   0.349   0.553
 43 A    44 A    45 A    46 A    47 A    48 A    49 A    50 A                  
  0.577   0.589   0.607   0.613   0.645   0.729   0.797   0.888
 51 A    52 A    53 A    54 A    55 A    56 A    57 A    58 A                  
  0.935   0.987   1.027   1.028   1.109   1.237   1.431   1.467
 59 A    60 A    61 A    62 A    63 A    64 A    65 A    66 A                  
  1.536   1.547   1.587   1.653   1.921   2.077   2.173   2.260
 67 A    68 A    69 A    70 A    71 A    72 A    73 A    74 A                  
  2.378   2.653   2.675   2.865   3.053   3.070   3.298   3.434
 75 A    76 A    77 A    78 A    79 A    80 A    81 A    82 A                  
  4.112   4.242   4.365   4.440   4.490   4.506   4.512   4.545
 83 A    84 A    85 A    86 A    87 A    88 A    89 A    90 A                  
  4.694   4.796   4.869   5.387   6.531   6.545   6.575  28.915
 91 A    92 A    93 A    94 A    95 A    96 A    97 A    98 A                  
 29.528  29.539  29.562  29.881  29.888  29.888  29.905  29.982
 99 A   100 A   101 A   102 A   103 A   104 A   105 A   106 A                  
 36.603  37.103 130.589 130.597 130.623 154.3081912.227
107 A   108 A   109 A   110 A   111 A   112 A   113 A                          

 Beta MOs, Restricted
 -- Occupied --                  
******* -180.87 -169.68 -169.68 -169.68  -37.93  -33.11  -33.11
  1 A     2 A     3 A     4 A     5 A     6 A     7 A     8 A                  
-33.109 -24.299 -24.297 -24.297 -24.292 -24.292 -15.719 -15.677
  9 A    10 A    11 A    12 A    13 A    14 A    15 A    16 A                  
 -7.242  -5.476  -5.464  -5.464  -2.399  -2.394  -2.394  -2.380
 17 A    18 A    19 A    20 A    21 A    22 A    23 A    24 A                  
 -2.380  -1.421  -0.948  -0.812  -0.706  -0.619  -0.582  -0.387
 25 A    26 A    27 A    28 A    29 A    30 A    31 A    32 A                  
 -0.376  -0.373
 33 A    34 A                                                                  
 -- Virtual --                   
  0.025   0.042   0.076   0.147   0.170   0.179   0.215   0.224
 35 A    36 A    37 A    38 A    39 A    40 A    41 A    42 A                  
  0.233   0.246   0.268   0.303   0.334   0.338   0.349   0.553
 43 A    44 A    45 A    46 A    47 A    48 A    49 A    50 A                  
  0.577   0.589   0.607   0.613   0.645   0.729   0.797   0.888
 51 A    52 A    53 A    54 A    55 A    56 A    57 A    58 A                  
  0.935   0.987   1.027   1.028   1.109   1.237   1.431   1.467
 59 A    60 A    61 A    62 A    63 A    64 A    65 A    66 A                  
  1.536   1.547   1.587   1.653   1.921   2.077   2.173   2.260
 67 A    68 A    69 A    70 A    71 A    72 A    73 A    74 A                  
  2.378   2.653   2.675   2.865   3.053   3.070   3.298   3.434
 75 A    76 A    77 A    78 A    79 A    80 A    81 A    82 A                  
  4.112   4.242   4.365   4.440   4.490   4.506   4.512   4.545
 83 A    84 A    85 A    86 A    87 A    88 A    89 A    90 A                  
  4.694   4.796   4.869   5.387   6.531   6.545   6.575  28.915
 91 A    92 A    93 A    94 A    95 A    96 A    97 A    98 A                  
 29.528  29.539  29.562  29.881  29.888  29.888  29.905  29.982
 99 A   100 A   101 A   102 A   103 A   104 A   105 A   106 A                  
 36.603  37.103 130.589 130.597 130.623 154.3081912.227
107 A   108 A   109 A   110 A   111 A   112 A   113 A                          

 Occupation and symmetry of molecular orbitals

 Point group: C1 (1 irreducible representation).

                           A     All 
 -------------------------------------
 All molecular orbitals:
  - Alpha                  113   113 
  - Beta                   113   113 
 -------------------------------------
 Alpha orbitals:
  - Frozen occupied        20    20  
  - Active occupied        14    14  
  - Active virtual         79    79  
  - Frozen virtual         0     0   
 -------------------------------------
 Beta orbitals:
  - Frozen occupied        20    20  
  - Active occupied        14    14  
  - Active virtual         79    79  
  - Frozen virtual         0     0   
 -------------------------------------

 Import integrals:   CPU 0.00 s  wall 0.00 s

 Import integrals:   CPU 31.32 s  wall 7.53 s

 MP2 amplitudes:   CPU 0.10 s  wall 0.06 s

Running a double precision version
           CCSD T amplitudes will be solved using DIIS.

           Start     Size      MaxIter   EConv     TConv     
           3         7         100       1.00e-07  1.00e-05  
 ------------------------------------------------------------------------------
           Energy (a.u.)   Ediff      Tdiff       Comment
 ------------------------------------------------------------------------------
         -7026.80118810                           
     1   -7026.78783433   1.34e-02   7.14e-01     
     2   -7026.80794277   2.01e-02   9.45e-02     
     3   -7026.80746115   4.82e-04   4.34e-02     
     4   -7026.80976806   2.31e-03   1.24e-02     Switched to DIIS steps.
     5   -7026.81062850   8.60e-04   1.24e-02     
     6   -7026.81068923   6.07e-05   2.45e-03     
     7   -7026.81070498   1.57e-05   1.60e-03     
     8   -7026.81071826   1.33e-05   7.17e-04     
     9   -7026.81072290   4.64e-06   4.41e-04     
    10   -7026.81072251   3.92e-07   1.09e-04     
    11   -7026.81072255   3.84e-08   5.29e-05     
    12   -7026.81072242   1.27e-07   2.28e-05     
    13   -7026.81072242   5.26e-09   6.11e-06     
 ------------------------------------------------------------------------------
         -7026.81072242                           CCSD T converged.

End of double precision
 SCF energy                 = -7026.23662546
 MP2 energy                 = -7026.80118810
 CCSD correlation energy     =    -0.57409697
 CCSD total energy           = -7026.81072242

 CCSD  T1^2 = 0.0122  T2^2 = 0.2246  Leading amplitudes:

 Amplitude    Orbitals with energies
  0.0310       32 (A) A                  ->    35 (A) A                   
              -0.3875                          0.0252                     
  0.0310       32 (A) B                  ->    35 (A) B                   
              -0.3875                          0.0252                     
 -0.0286       33 (A) A                  ->    37 (A) A                   
              -0.3759                          0.0759                     
 -0.0286       33 (A) B                  ->    37 (A) B                   
              -0.3759                          0.0759                     

 Amplitude    Orbitals with energies
 -0.1057       31 (A) A      31 (A) B    ->    37 (A) A      37 (A) B     
              -0.5817       -0.5817            0.0759        0.0759       
  0.1057       31 (A) A      31 (A) B    ->    37 (A) B      37 (A) A     
              -0.5817       -0.5817            0.0759        0.0759       
  0.1057       31 (A) B      31 (A) A    ->    37 (A) A      37 (A) B     
              -0.5817       -0.5817            0.0759        0.0759       
 -0.1057       31 (A) B      31 (A) A    ->    37 (A) B      37 (A) A     
              -0.5817       -0.5817            0.0759        0.0759       

 Computing CCSD intemediates for later calculations in double precision
 Finished.

Running a double precision version
           CCSD Lambda amplitudes will be solved using DIIS.
           Start     Size      MaxIter   EConv     LConv     
           3         7         100       1.00e-07  1.00e-05  
 ------------------------------------------------------------------------------
            Enorm      Ldiff       Comment
 ------------------------------------------------------------------------------
     1     5.15e-02   4.10e-02     
     2     1.14e-02   3.44e-03     
     3     5.15e-03   2.34e-03     
     4     3.20e-03   9.98e-04     Switched to DIIS steps.
     5     1.43e-03   7.97e-04     
     6     8.46e-04   2.97e-04     
     7     3.23e-04   1.26e-04     
     8     1.17e-04   7.93e-06     
     9     3.26e-05   5.47e-06     
    10     1.27e-05   1.72e-06     
    11     4.71e-06   3.98e-07     
    12     2.06e-06   2.02e-07     
    13     1.00e-06   1.66e-07     
    14     5.43e-07   3.71e-08     
    15     3.56e-07   4.70e-08     
    16     1.70e-07   2.34e-08     
    17     8.29e-08   4.43e-09     
 ------------------------------------------------------------------------------
                                   CCSD Lambda converged.

 Computing density matrices in double precision...
           Orbital response amplitudes will be solved using DIIS.
           Start     Size      MaxIter   EConv     LConv     
           3         7         100       1.00e-06  1.00e-06  
 ------------------------------------------------------------------------------
            Enorm      Ldiff       Comment
 ------------------------------------------------------------------------------
     1     8.06e-02   7.11e-03     
     2     1.16e-01   3.71e-02     
     3     2.22e-01   6.32e-02     
     4     1.17e-02   1.22e-01     Switched to DIIS steps.
     5     2.30e-03   1.08e-03     
     6     1.06e-03   1.27e-04     
     7     3.61e-04   1.54e-04     
     8     1.59e-04   2.00e-05     
     9     2.68e-05   3.26e-06     
    10     8.85e-06   2.42e-07     
    11     3.08e-06   1.41e-06     
    12     6.76e-07   8.25e-08     
 ------------------------------------------------------------------------------
                                   Orbital response converged.

 Computing density matrices... Done.
 CCSD calculation:   CPU 634.28 s  wall 118.37 s

 Transferring MO TPDM to AO TPDM
 Transferring g2_o1o1o1o1
 Transferring g2_o1o1o1v1
 Transferring g2_o1o1v1v1
 Transferring g2_o1v1o1v1
 Transferring g2_o1v1v1v1
 Transferring g2_v1v1v1v1
 Adding separable TPDM
 Computing TPDM gradient
 --------------------------------------------------------
 2e gradient
  Atom          X               Y               Z
 --------------------------------------------------------
    1        -32.549019        3.760896        0.004959  
    2         11.806661      -18.397859        0.012674  
    3         15.741971       15.737769       -0.022644  
    4          5.000387       -1.100806        0.005011  
 --------------------------------------------------------
 --------------------------------------------------------
 Final gradient
  Atom          X               Y               Z
 --------------------------------------------------------
    1        -32.549019        3.760896        0.004959  
    2         11.806661      -18.397859        0.012674  
    3         15.741971       15.737769       -0.022644  
    4          5.000387       -1.100806        0.005011  
 --------------------------------------------------------
 Analytic gradient from two-electron contribution:   CPU 152.67 s  wall 49.27 s

 Total ccman2 time:   CPU 826.24 s  wall 177.82 s


 --------------------------------------------------------------

                    Orbital Energies (a.u.)
 --------------------------------------------------------------

 Alpha MOs
 -- Occupied --
*******-180.872-169.679-169.678-169.678 -37.926 -33.115 -33.109
-33.109 -24.299 -24.297 -24.297 -24.292 -24.292 -15.719 -15.677
 -7.242  -5.476  -5.464  -5.464  -2.399  -2.394  -2.394  -2.380
 -2.380  -1.421  -0.948  -0.812  -0.706  -0.619  -0.582  -0.387
 -0.376  -0.373
 -- Virtual --
  0.025   0.042   0.076   0.147   0.170   0.179   0.215   0.224
  0.233   0.246   0.268   0.303   0.334   0.338   0.349   0.553
  0.577   0.589   0.607   0.613   0.645   0.729   0.797   0.888
  0.935   0.987   1.027   1.028   1.109   1.237   1.431   1.467
  1.536   1.547   1.587   1.653   1.921   2.077   2.173   2.260
  2.378   2.653   2.675   2.865   3.053   3.070   3.298   3.434
  4.112   4.242   4.365   4.440   4.490   4.506   4.512   4.545
  4.694   4.796   4.869   5.387   6.531   6.545   6.575  28.915
 29.528  29.539  29.562  29.881  29.888  29.888  29.905  29.982
 36.603  37.103 130.589 130.597 130.623 154.3081912.227
 --------------------------------------------------------------

          Ground-State Mulliken Net Atomic Charges

     Atom                 Charge (a.u.)
  ----------------------------------------
      1 I                     0.012806
      2 N                    -0.018725
      3 N                    -0.222567
      4 H                     0.228486
  ----------------------------------------
  Sum of atomic charges =    -0.000000

 -----------------------------------------------------------------
                    Cartesian Multipole Moments
 -----------------------------------------------------------------
    Charge (ESU x 10^10)
                 0.0000
    Dipole Moment (Debye)
         X      -2.0607      Y       0.1933      Z      -0.0009
       Tot       2.0698
    Quadrupole Moments (Debye-Ang)
        XX     -29.5254     XY      -1.5420     YY     -43.4717
        XZ       0.0019     YZ       0.0033     ZZ     -40.8347
    Octopole Moments (Debye-Ang^2)
       XXX     -11.8465    XXY       1.2878    XYY      10.7969
       YYY      -0.4407    XXZ      -0.0140    XYZ      -0.0063
       YYZ      -0.0068    XZZ       5.1807    YZZ      -0.0530
       ZZZ      -0.0165
    Hexadecapole Moments (Debye-Ang^3)
      XXXX    -258.1161   XXXY     -10.5088   XXYY     -88.3881
      XYYY      -2.2047   YYYY     -75.8807   XXXZ       0.0569
      XXYZ       0.0168   XYYZ       0.0157   YYYZ       0.0127
      XXZZ     -74.4353   XYZZ      -0.6848   YYZZ     -21.0175
      XZZZ       0.0374   YZZZ       0.0095   ZZZZ     -53.3659
 -----------------------------------------------------------------
 DrvMan completing analytic gradient of the correlated energy
 Correlated dipole moment
            1
    1  -0.8107550
    2   0.0760313
    3  -0.0003498
 Energy read as -7026.810722424
 Full Analytical Gradient: (in a.u., or Hartree/Bohr)
             1             2             3             4
    1   -0.00000367    0.00008512   -0.00005065   -0.00003080
    2    0.00000497    0.00005028   -0.00003705   -0.00001820
    3   -0.00001917    0.00002335    0.00003551   -0.00003968
 Gradient time:  CPU 1.58 s  wall 2.06 s
 ----------------------------------------------------------------
             Standard Nuclear Orientation (Angstroms)
    I     Atom           X                Y                Z
 ----------------------------------------------------------------
    1      I       0.5776530380    -0.0189116677    -0.0000000000
    2      N      -1.5831814840     0.5571057607     0.0000000000
    3      N      -2.3210365324    -0.4097774692     0.0000000000
    4      H      -3.2850848994    -0.0289796540    -0.0000000000
 ----------------------------------------------------------------
 Nuclear Repulsion Energy =   189.1231272093 hartrees
 There are       34 alpha and       34 beta electrons

                       Distance Matrix (Angstroms)
             I (  1)   N (  2)   N (  3)
   N (  2)  2.236292
   N (  3)  2.924923  1.216262
   H (  4)  3.862751  1.799992  1.036531

 Requested basis set is 6-311++G(d,p)
 There are 41 shells and 113 basis functions
 A cutoff of  1.0D-14 yielded    789 shell pairs
 There are      6244 function pairs (      7072 Cartesian)
 Smallest overlap matrix eigenvalue = 2.47E-04
 Guess MOs from SCF MO coefficient file

 -----------------------------------------------------------------------
  General SCF calculation program by
  Eric Jon Sundstrom, Paul Horn, Yuezhi Mao, Dmitri Zuev, Alec White,
  David Stuck, Shaama M.S., Shane Yost, Joonho Lee, David Small,
  Daniel Levine, Susi Lehtola, Hugh Burton, Evgeny Epifanovsky
 -----------------------------------------------------------------------
 Hartree-Fock
 using 6 threads for integral computing
 -------------------------------------------------------
 OpenMP Integral computing Module                
 Release: version 2.0, May 2017, Q-Chem Inc. Pleasanton 
 -------------------------------------------------------
 A restricted SCF calculation will be
 performed using DIIS
 SCF converges when DIIS error is below 1.0e-08
 ---------------------------------------
  Cycle       Energy         DIIS error
 ---------------------------------------
    1   -7026.2366474808      2.10e-05  
    2   -7026.2366482814      5.87e-06  
    3   -7026.2366483974      3.42e-06  
    4   -7026.2366484294      1.60e-06  
    5   -7026.2366484489      9.14e-07  
    6   -7026.2366484577      5.06e-07  
    7   -7026.2366484607      1.64e-07  
    8   -7026.2366484608      6.10e-08  
    9   -7026.2366484609      2.61e-08  
   10   -7026.2366484609      7.67e-09  Convergence criterion met
 ---------------------------------------
 SCF time:   CPU 5.61s  wall 2.00s 
 SCF   energy in the final basis set =    -7026.2366484609
 Total energy in the final basis set =    -7026.2366484609


 ------------------------------------------------------------------------------

   CCMAN2: suite of methods based on coupled cluster
           and equation of motion theories.

   Components:
   * libvmm-1.3-trunk
     by Evgeny Epifanovsky, Ilya Kaliman.
   * libtensor-2.5-trunk
     by Evgeny Epifanovsky, Michael Wormit, Dmitry Zuev, Sam Manzer, 
        Ilya Kaliman.
   * libcc-2.5-trunk
     by Evgeny Epifanovsky, Arik Landau, Tomasz Kus, Kirill Khistyaev, 
        Dmitry Zuev, Prashant Manohar, Xintian Feng, Anna Krylov, 
        Matthew Goldey, Alec White, Thomas Jagau, Kaushik Nanda, 
        Anastasia Gunina, Alexander Kunitsa, Joonho Lee.

   CCMAN original authors:
   Anna I. Krylov, C. David Sherrill, Steven R. Gwaltney,
   Edward F. C. Byrd (2000)
   Sergey V. Levchenko, Lyudmila V. Slipchenko, Tao Wang,
   Ana-Maria C. Cristian (2003)
   Piotr A. Pieniazek, C. Melania Oana, Evgeny Epifanovsky (2007)
   Prashant Manohar (2009)

 ------------------------------------------------------------------------------


 Allocating and initializing 63808MB of RAM...
 Calculation will run on 6 cores.


 Alpha MOs, Restricted
 -- Occupied --                  
******* -180.87 -169.68 -169.68 -169.68  -37.93  -33.11  -33.11
  1 A     2 A     3 A     4 A     5 A     6 A     7 A     8 A                  
-33.109 -24.299 -24.297 -24.297 -24.292 -24.292 -15.719 -15.677
  9 A    10 A    11 A    12 A    13 A    14 A    15 A    16 A                  
 -7.242  -5.476  -5.464  -5.464  -2.399  -2.394  -2.394  -2.380
 17 A    18 A    19 A    20 A    21 A    22 A    23 A    24 A                  
 -2.380  -1.421  -0.948  -0.812  -0.706  -0.619  -0.582  -0.387
 25 A    26 A    27 A    28 A    29 A    30 A    31 A    32 A                  
 -0.376  -0.373
 33 A    34 A                                                                  
 -- Virtual --                   
  0.025   0.042   0.076   0.147   0.170   0.179   0.215   0.224
 35 A    36 A    37 A    38 A    39 A    40 A    41 A    42 A                  
  0.233   0.246   0.268   0.303   0.334   0.338   0.349   0.553
 43 A    44 A    45 A    46 A    47 A    48 A    49 A    50 A                  
  0.577   0.589   0.607   0.613   0.645   0.729   0.797   0.888
 51 A    52 A    53 A    54 A    55 A    56 A    57 A    58 A                  
  0.935   0.987   1.027   1.028   1.109   1.237   1.431   1.467
 59 A    60 A    61 A    62 A    63 A    64 A    65 A    66 A                  
  1.536   1.547   1.587   1.653   1.921   2.078   2.173   2.261
 67 A    68 A    69 A    70 A    71 A    72 A    73 A    74 A                  
  2.378   2.654   2.675   2.864   3.053   3.070   3.299   3.435
 75 A    76 A    77 A    78 A    79 A    80 A    81 A    82 A                  
  4.112   4.242   4.365   4.440   4.490   4.506   4.512   4.545
 83 A    84 A    85 A    86 A    87 A    88 A    89 A    90 A                  
  4.694   4.796   4.870   5.388   6.531   6.545   6.575  28.915
 91 A    92 A    93 A    94 A    95 A    96 A    97 A    98 A                  
 29.528  29.539  29.562  29.881  29.888  29.888  29.905  29.982
 99 A   100 A   101 A   102 A   103 A   104 A   105 A   106 A                  
 36.603  37.103 130.589 130.597 130.623 154.3081912.227
107 A   108 A   109 A   110 A   111 A   112 A   113 A                          

 Beta MOs, Restricted
 -- Occupied --                  
******* -180.87 -169.68 -169.68 -169.68  -37.93  -33.11  -33.11
  1 A     2 A     3 A     4 A     5 A     6 A     7 A     8 A                  
-33.109 -24.299 -24.297 -24.297 -24.292 -24.292 -15.719 -15.677
  9 A    10 A    11 A    12 A    13 A    14 A    15 A    16 A                  
 -7.242  -5.476  -5.464  -5.464  -2.399  -2.394  -2.394  -2.380
 17 A    18 A    19 A    20 A    21 A    22 A    23 A    24 A                  
 -2.380  -1.421  -0.948  -0.812  -0.706  -0.619  -0.582  -0.387
 25 A    26 A    27 A    28 A    29 A    30 A    31 A    32 A                  
 -0.376  -0.373
 33 A    34 A                                                                  
 -- Virtual --                   
  0.025   0.042   0.076   0.147   0.170   0.179   0.215   0.224
 35 A    36 A    37 A    38 A    39 A    40 A    41 A    42 A                  
  0.233   0.246   0.268   0.303   0.334   0.338   0.349   0.553
 43 A    44 A    45 A    46 A    47 A    48 A    49 A    50 A                  
  0.577   0.589   0.607   0.613   0.645   0.729   0.797   0.888
 51 A    52 A    53 A    54 A    55 A    56 A    57 A    58 A                  
  0.935   0.987   1.027   1.028   1.109   1.237   1.431   1.467
 59 A    60 A    61 A    62 A    63 A    64 A    65 A    66 A                  
  1.536   1.547   1.587   1.653   1.921   2.078   2.173   2.261
 67 A    68 A    69 A    70 A    71 A    72 A    73 A    74 A                  
  2.378   2.654   2.675   2.864   3.053   3.070   3.299   3.435
 75 A    76 A    77 A    78 A    79 A    80 A    81 A    82 A                  
  4.112   4.242   4.365   4.440   4.490   4.506   4.512   4.545
 83 A    84 A    85 A    86 A    87 A    88 A    89 A    90 A                  
  4.694   4.796   4.870   5.388   6.531   6.545   6.575  28.915
 91 A    92 A    93 A    94 A    95 A    96 A    97 A    98 A                  
 29.528  29.539  29.562  29.881  29.888  29.888  29.905  29.982
 99 A   100 A   101 A   102 A   103 A   104 A   105 A   106 A                  
 36.603  37.103 130.589 130.597 130.623 154.3081912.227
107 A   108 A   109 A   110 A   111 A   112 A   113 A                          

 Occupation and symmetry of molecular orbitals

 Point group: C1 (1 irreducible representation).

                           A     All 
 -------------------------------------
 All molecular orbitals:
  - Alpha                  113   113 
  - Beta                   113   113 
 -------------------------------------
 Alpha orbitals:
  - Frozen occupied        20    20  
  - Active occupied        14    14  
  - Active virtual         79    79  
  - Frozen virtual         0     0   
 -------------------------------------
 Beta orbitals:
  - Frozen occupied        20    20  
  - Active occupied        14    14  
  - Active virtual         79    79  
  - Frozen virtual         0     0   
 -------------------------------------

 Import integrals:   CPU 0.00 s  wall 0.00 s

 Import integrals:   CPU 28.25 s  wall 7.30 s

 MP2 amplitudes:   CPU 0.06 s  wall 0.04 s

Running a double precision version
           CCSD T amplitudes will be solved using DIIS.

           Start     Size      MaxIter   EConv     TConv     
           3         7         100       1.00e-07  1.00e-05  
 ------------------------------------------------------------------------------
           Energy (a.u.)   Ediff      Tdiff       Comment
 ------------------------------------------------------------------------------
         -7026.80118633                           
     1   -7026.78783872   1.33e-02   7.14e-01     
     2   -7026.80794314   2.01e-02   9.45e-02     
     3   -7026.80746154   4.82e-04   4.34e-02     
     4   -7026.80976785   2.31e-03   1.24e-02     Switched to DIIS steps.
     5   -7026.81062796   8.60e-04   1.24e-02     
     6   -7026.81068869   6.07e-05   2.45e-03     
     7   -7026.81070444   1.57e-05   1.60e-03     
     8   -7026.81071772   1.33e-05   7.17e-04     
     9   -7026.81072237   4.65e-06   4.41e-04     
    10   -7026.81072198   3.92e-07   1.09e-04     
    11   -7026.81072202   3.88e-08   5.29e-05     
    12   -7026.81072189   1.27e-07   2.28e-05     
    13   -7026.81072189   5.32e-09   6.11e-06     
 ------------------------------------------------------------------------------
         -7026.81072189                           CCSD T converged.

End of double precision
 SCF energy                 = -7026.23664846
 MP2 energy                 = -7026.80118633
 CCSD correlation energy     =    -0.57407343
 CCSD total energy           = -7026.81072189

 CCSD  T1^2 = 0.0122  T2^2 = 0.2246  Leading amplitudes:

 Amplitude    Orbitals with energies
 -0.0311       32 (A) A                  ->    35 (A) A                   
              -0.3875                          0.0252                     
 -0.0311       32 (A) B                  ->    35 (A) B                   
              -0.3875                          0.0252                     
 -0.0286       33 (A) A                  ->    37 (A) A                   
              -0.3759                          0.0759                     
 -0.0286       33 (A) B                  ->    37 (A) B                   
              -0.3759                          0.0759                     

 Amplitude    Orbitals with energies
 -0.1057       31 (A) A      31 (A) B    ->    37 (A) A      37 (A) B     
              -0.5817       -0.5817            0.0759        0.0759       
  0.1057       31 (A) A      31 (A) B    ->    37 (A) B      37 (A) A     
              -0.5817       -0.5817            0.0759        0.0759       
  0.1057       31 (A) B      31 (A) A    ->    37 (A) A      37 (A) B     
              -0.5817       -0.5817            0.0759        0.0759       
 -0.1057       31 (A) B      31 (A) A    ->    37 (A) B      37 (A) A     
              -0.5817       -0.5817            0.0759        0.0759       

 Computing CCSD intemediates for later calculations in double precision
 Finished.

Running a double precision version
           CCSD Lambda amplitudes will be solved using DIIS.
           Start     Size      MaxIter   EConv     LConv     
           3         7         100       1.00e-07  1.00e-05  
 ------------------------------------------------------------------------------
            Enorm      Ldiff       Comment
 ------------------------------------------------------------------------------
     1     5.15e-02   4.10e-02     
     2     1.14e-02   3.45e-03     
     3     5.15e-03   2.34e-03     
     4     3.20e-03   9.99e-04     Switched to DIIS steps.
     5     1.43e-03   7.97e-04     
     6     8.46e-04   2.97e-04     
     7     3.23e-04   1.26e-04     
     8     1.17e-04   7.94e-06     
     9     3.26e-05   5.46e-06     
    10     1.27e-05   1.72e-06     
    11     4.71e-06   3.97e-07     
    12     2.06e-06   2.02e-07     
    13     1.00e-06   1.66e-07     
    14     5.44e-07   3.70e-08     
    15     3.57e-07   4.70e-08     
    16     1.70e-07   2.34e-08     
    17     8.29e-08   4.41e-09     
 ------------------------------------------------------------------------------
                                   CCSD Lambda converged.

 Computing density matrices in double precision...
           Orbital response amplitudes will be solved using DIIS.
           Start     Size      MaxIter   EConv     LConv     
           3         7         100       1.00e-06  1.00e-06  
 ------------------------------------------------------------------------------
            Enorm      Ldiff       Comment
 ------------------------------------------------------------------------------
     1     8.06e-02   7.10e-03     
     2     1.16e-01   3.71e-02     
     3     2.22e-01   6.32e-02     
     4     1.17e-02   1.22e-01     Switched to DIIS steps.
     5     2.30e-03   1.08e-03     
     6     1.06e-03   1.26e-04     
     7     3.61e-04   1.53e-04     
     8     1.59e-04   2.01e-05     
     9     2.68e-05   3.25e-06     
    10     8.85e-06   2.46e-07     
    11     3.08e-06   1.41e-06     
    12     6.77e-07   8.24e-08     
 ------------------------------------------------------------------------------
                                   Orbital response converged.

 Computing density matrices... Done.
 CCSD calculation:   CPU 634.47 s  wall 118.44 s

 Transferring MO TPDM to AO TPDM
 Transferring g2_o1o1o1o1
 Transferring g2_o1o1o1v1
 Transferring g2_o1o1v1v1
 Transferring g2_o1v1o1v1
 Transferring g2_o1v1v1v1
 Transferring g2_v1v1v1v1
 Adding separable TPDM
 Computing TPDM gradient
 --------------------------------------------------------
 2e gradient
  Atom          X               Y               Z
 --------------------------------------------------------
    1        -32.550172        3.761439       -0.000002  
    2         11.808483      -18.397743        0.000003  
    3         15.739317       15.739783       -0.000000  
    4          5.002373       -1.103478       -0.000001  
 --------------------------------------------------------
 --------------------------------------------------------
 Final gradient
  Atom          X               Y               Z
 --------------------------------------------------------
    1        -32.550172        3.761439       -0.000002  
    2         11.808483      -18.397743        0.000003  
    3         15.739317       15.739783       -0.000000  
    4          5.002373       -1.103478       -0.000001  
 --------------------------------------------------------
 Analytic gradient from two-electron contribution:   CPU 159.06 s  wall 49.69 s

 Total ccman2 time:   CPU 826.89 s  wall 177.02 s


 --------------------------------------------------------------

                    Orbital Energies (a.u.)
 --------------------------------------------------------------

 Alpha MOs
 -- Occupied --
*******-180.872-169.679-169.678-169.678 -37.926 -33.115 -33.109
-33.109 -24.299 -24.297 -24.297 -24.292 -24.292 -15.719 -15.677
 -7.242  -5.476  -5.464  -5.464  -2.399  -2.394  -2.394  -2.380
 -2.380  -1.421  -0.948  -0.812  -0.706  -0.619  -0.582  -0.387
 -0.376  -0.373
 -- Virtual --
  0.025   0.042   0.076   0.147   0.170   0.179   0.215   0.224
  0.233   0.246   0.268   0.303   0.334   0.338   0.349   0.553
  0.577   0.589   0.607   0.613   0.645   0.729   0.797   0.888
  0.935   0.987   1.027   1.028   1.109   1.237   1.431   1.467
  1.536   1.547   1.587   1.653   1.921   2.078   2.173   2.261
  2.378   2.654   2.675   2.864   3.053   3.070   3.299   3.435
  4.112   4.242   4.365   4.440   4.490   4.506   4.512   4.545
  4.694   4.796   4.870   5.388   6.531   6.545   6.575  28.915
 29.528  29.539  29.562  29.881  29.888  29.888  29.905  29.982
 36.603  37.103 130.589 130.597 130.623 154.3081912.227
 --------------------------------------------------------------

          Ground-State Mulliken Net Atomic Charges

     Atom                 Charge (a.u.)
  ----------------------------------------
      1 I                     0.012798
      2 N                    -0.018719
      3 N                    -0.222663
      4 H                     0.228584
  ----------------------------------------
  Sum of atomic charges =    -0.000000

 -----------------------------------------------------------------
                    Cartesian Multipole Moments
 -----------------------------------------------------------------
    Charge (ESU x 10^10)
                -0.0000
    Dipole Moment (Debye)
         X      -2.0605      Y       0.1935      Z       0.0000
       Tot       2.0695
    Quadrupole Moments (Debye-Ang)
        XX     -29.5282     XY      -1.5429     YY     -43.4712
        XZ      -0.0000     YZ       0.0000     ZZ     -40.8339
    Octopole Moments (Debye-Ang^2)
       XXX     -11.8341    XXY       1.2897    XYY      10.7946
       YYY      -0.4409    XXZ      -0.0000    XYZ      -0.0000
       YYZ       0.0000    XZZ       5.1772    YZZ      -0.0529
       ZZZ       0.0000
    Hexadecapole Moments (Debye-Ang^3)
      XXXX    -258.1560   XXXY     -10.5164   XXYY     -88.3775
      XYYY      -2.2049   YYYY     -75.8809   XXXZ      -0.0000
      XXYZ       0.0000   XYYZ      -0.0000   YYYZ       0.0000
      XXZZ     -74.4215   XYZZ      -0.6851   YYZZ     -21.0174
      XZZZ      -0.0000   YZZZ       0.0000   ZZZZ     -53.3650
 -----------------------------------------------------------------
 DrvMan completing analytic gradient of the correlated energy
 Correlated dipole moment
            1
    1  -0.8106534
    2   0.0761157
    3   0.0000000
 Energy read as -7026.810721894
 Full Analytical Gradient: (in a.u., or Hartree/Bohr)
             1             2             3             4
    1    0.00000327   -0.00001478   -0.00061584    0.00062736
    2   -0.00000274    0.00003643    0.00018092   -0.00021462
    3    0.00000002   -0.00000003   -0.00000001    0.00000002
 Gradient time:  CPU 1.44 s  wall 1.46 s
 ----------------------------------------------------------------
             Standard Nuclear Orientation (Angstroms)
    I     Atom           X                Y                Z
 ----------------------------------------------------------------
    1      I       0.5776530380    -0.0189116677    -0.0000000000
    2      N      -1.5831814840     0.5571057607     0.0000000000
    3      N      -2.3210365324    -0.4097774692     0.0000000000
    4      H      -3.2870848994    -0.0289796540    -0.0000000000
 ----------------------------------------------------------------
 Nuclear Repulsion Energy =   189.1108072617 hartrees
 There are       34 alpha and       34 beta electrons

                       Distance Matrix (Angstroms)
             I (  1)   N (  2)   N (  3)
   N (  2)  2.236292
   N (  3)  2.924923  1.216262
   H (  4)  3.864751  1.801883  1.038391

 Requested basis set is 6-311++G(d,p)
 There are 41 shells and 113 basis functions
 A cutoff of  1.0D-14 yielded    789 shell pairs
 There are      6244 function pairs (      7072 Cartesian)
 Smallest overlap matrix eigenvalue = 2.47E-04
 Guess MOs from SCF MO coefficient file

 -----------------------------------------------------------------------
  General SCF calculation program by
  Eric Jon Sundstrom, Paul Horn, Yuezhi Mao, Dmitri Zuev, Alec White,
  David Stuck, Shaama M.S., Shane Yost, Joonho Lee, David Small,
  Daniel Levine, Susi Lehtola, Hugh Burton, Evgeny Epifanovsky
 -----------------------------------------------------------------------
 Hartree-Fock
 using 6 threads for integral computing
 -------------------------------------------------------
 OpenMP Integral computing Module                
 Release: version 2.0, May 2017, Q-Chem Inc. Pleasanton 
 -------------------------------------------------------
 A restricted SCF calculation will be
 performed using DIIS
 SCF converges when DIIS error is below 1.0e-08
 ---------------------------------------
  Cycle       Energy         DIIS error
 ---------------------------------------
    1   -7026.2366004483      2.55e-05  
    2   -7026.2366012818      6.91e-06  
    3   -7026.2366013466      4.32e-06  
    4   -7026.2366013741      1.00e-06  
    5   -7026.2366013774      4.49e-07  
    6   -7026.2366013779      1.43e-07  
    7   -7026.2366013781      6.11e-08  
    8   -7026.2366013780      2.69e-08  
    9   -7026.2366013781      8.95e-09  Convergence criterion met
 ---------------------------------------
 SCF time:   CPU 4.41s  wall 1.00s 
 SCF   energy in the final basis set =    -7026.2366013781
 Total energy in the final basis set =    -7026.2366013781


 ------------------------------------------------------------------------------

   CCMAN2: suite of methods based on coupled cluster
           and equation of motion theories.

   Components:
   * libvmm-1.3-trunk
     by Evgeny Epifanovsky, Ilya Kaliman.
   * libtensor-2.5-trunk
     by Evgeny Epifanovsky, Michael Wormit, Dmitry Zuev, Sam Manzer, 
        Ilya Kaliman.
   * libcc-2.5-trunk
     by Evgeny Epifanovsky, Arik Landau, Tomasz Kus, Kirill Khistyaev, 
        Dmitry Zuev, Prashant Manohar, Xintian Feng, Anna Krylov, 
        Matthew Goldey, Alec White, Thomas Jagau, Kaushik Nanda, 
        Anastasia Gunina, Alexander Kunitsa, Joonho Lee.

   CCMAN original authors:
   Anna I. Krylov, C. David Sherrill, Steven R. Gwaltney,
   Edward F. C. Byrd (2000)
   Sergey V. Levchenko, Lyudmila V. Slipchenko, Tao Wang,
   Ana-Maria C. Cristian (2003)
   Piotr A. Pieniazek, C. Melania Oana, Evgeny Epifanovsky (2007)
   Prashant Manohar (2009)

 ------------------------------------------------------------------------------


 Allocating and initializing 63808MB of RAM...
 Calculation will run on 6 cores.


 Alpha MOs, Restricted
 -- Occupied --                  
******* -180.87 -169.68 -169.68 -169.68  -37.93  -33.11  -33.11
  1 A     2 A     3 A     4 A     5 A     6 A     7 A     8 A                  
-33.109 -24.299 -24.297 -24.297 -24.292 -24.292 -15.719 -15.677
  9 A    10 A    11 A    12 A    13 A    14 A    15 A    16 A                  
 -7.242  -5.476  -5.464  -5.464  -2.399  -2.394  -2.394  -2.380
 17 A    18 A    19 A    20 A    21 A    22 A    23 A    24 A                  
 -2.380  -1.421  -0.948  -0.812  -0.706  -0.619  -0.582  -0.387
 25 A    26 A    27 A    28 A    29 A    30 A    31 A    32 A                  
 -0.376  -0.373
 33 A    34 A                                                                  
 -- Virtual --                   
  0.025   0.042   0.076   0.147   0.170   0.179   0.215   0.224
 35 A    36 A    37 A    38 A    39 A    40 A    41 A    42 A                  
  0.233   0.246   0.268   0.303   0.334   0.338   0.349   0.553
 43 A    44 A    45 A    46 A    47 A    48 A    49 A    50 A                  
  0.577   0.589   0.607   0.613   0.645   0.728   0.797   0.888
 51 A    52 A    53 A    54 A    55 A    56 A    57 A    58 A                  
  0.935   0.987   1.027   1.028   1.109   1.237   1.431   1.467
 59 A    60 A    61 A    62 A    63 A    64 A    65 A    66 A                  
  1.536   1.547   1.587   1.653   1.921   2.076   2.173   2.260
 67 A    68 A    69 A    70 A    71 A    72 A    73 A    74 A                  
  2.378   2.653   2.675   2.865   3.054   3.069   3.298   3.434
 75 A    76 A    77 A    78 A    79 A    80 A    81 A    82 A                  
  4.112   4.242   4.365   4.440   4.490   4.506   4.512   4.545
 83 A    84 A    85 A    86 A    87 A    88 A    89 A    90 A                  
  4.693   4.796   4.869   5.386   6.531   6.545   6.575  28.915
 91 A    92 A    93 A    94 A    95 A    96 A    97 A    98 A                  
 29.528  29.539  29.562  29.881  29.888  29.888  29.905  29.982
 99 A   100 A   101 A   102 A   103 A   104 A   105 A   106 A                  
 36.602  37.102 130.589 130.597 130.623 154.3081912.227
107 A   108 A   109 A   110 A   111 A   112 A   113 A                          

 Beta MOs, Restricted
 -- Occupied --                  
******* -180.87 -169.68 -169.68 -169.68  -37.93  -33.11  -33.11
  1 A     2 A     3 A     4 A     5 A     6 A     7 A     8 A                  
-33.109 -24.299 -24.297 -24.297 -24.292 -24.292 -15.719 -15.677
  9 A    10 A    11 A    12 A    13 A    14 A    15 A    16 A                  
 -7.242  -5.476  -5.464  -5.464  -2.399  -2.394  -2.394  -2.380
 17 A    18 A    19 A    20 A    21 A    22 A    23 A    24 A                  
 -2.380  -1.421  -0.948  -0.812  -0.706  -0.619  -0.582  -0.387
 25 A    26 A    27 A    28 A    29 A    30 A    31 A    32 A                  
 -0.376  -0.373
 33 A    34 A                                                                  
 -- Virtual --                   
  0.025   0.042   0.076   0.147   0.170   0.179   0.215   0.224
 35 A    36 A    37 A    38 A    39 A    40 A    41 A    42 A                  
  0.233   0.246   0.268   0.303   0.334   0.338   0.349   0.553
 43 A    44 A    45 A    46 A    47 A    48 A    49 A    50 A                  
  0.577   0.589   0.607   0.613   0.645   0.728   0.797   0.888
 51 A    52 A    53 A    54 A    55 A    56 A    57 A    58 A                  
  0.935   0.987   1.027   1.028   1.109   1.237   1.431   1.467
 59 A    60 A    61 A    62 A    63 A    64 A    65 A    66 A                  
  1.536   1.547   1.587   1.653   1.921   2.076   2.173   2.260
 67 A    68 A    69 A    70 A    71 A    72 A    73 A    74 A                  
  2.378   2.653   2.675   2.865   3.054   3.069   3.298   3.434
 75 A    76 A    77 A    78 A    79 A    80 A    81 A    82 A                  
  4.112   4.242   4.365   4.440   4.490   4.506   4.512   4.545
 83 A    84 A    85 A    86 A    87 A    88 A    89 A    90 A                  
  4.693   4.796   4.869   5.386   6.531   6.545   6.575  28.915
 91 A    92 A    93 A    94 A    95 A    96 A    97 A    98 A                  
 29.528  29.539  29.562  29.881  29.888  29.888  29.905  29.982
 99 A   100 A   101 A   102 A   103 A   104 A   105 A   106 A                  
 36.602  37.102 130.589 130.597 130.623 154.3081912.227
107 A   108 A   109 A   110 A   111 A   112 A   113 A                          

 Occupation and symmetry of molecular orbitals

 Point group: C1 (1 irreducible representation).

                           A     All 
 -------------------------------------
 All molecular orbitals:
  - Alpha                  113   113 
  - Beta                   113   113 
 -------------------------------------
 Alpha orbitals:
  - Frozen occupied        20    20  
  - Active occupied        14    14  
  - Active virtual         79    79  
  - Frozen virtual         0     0   
 -------------------------------------
 Beta orbitals:
  - Frozen occupied        20    20  
  - Active occupied        14    14  
  - Active virtual         79    79  
  - Frozen virtual         0     0   
 -------------------------------------

 Import integrals:   CPU 0.00 s  wall 0.00 s

 Import integrals:   CPU 30.98 s  wall 7.43 s

 MP2 amplitudes:   CPU 0.05 s  wall 0.03 s

Running a double precision version
           CCSD T amplitudes will be solved using DIIS.

           Start     Size      MaxIter   EConv     TConv     
           3         7         100       1.00e-07  1.00e-05  
 ------------------------------------------------------------------------------
           Energy (a.u.)   Ediff      Tdiff       Comment
 ------------------------------------------------------------------------------
         -7026.80118866                           
     1   -7026.78782878   1.34e-02   7.14e-01     
     2   -7026.80794122   2.01e-02   9.45e-02     
     3   -7026.80745958   4.82e-04   4.34e-02     
     4   -7026.80976710   2.31e-03   1.24e-02     Switched to DIIS steps.
     5   -7026.81062785   8.61e-04   1.24e-02     
     6   -7026.81068860   6.07e-05   2.45e-03     
     7   -7026.81070435   1.57e-05   1.60e-03     
     8   -7026.81071762   1.33e-05   7.17e-04     
     9   -7026.81072225   4.64e-06   4.41e-04     
    10   -7026.81072186   3.92e-07   1.09e-04     
    11   -7026.81072190   3.79e-08   5.30e-05     
    12   -7026.81072177   1.27e-07   2.28e-05     
    13   -7026.81072178   5.18e-09   6.11e-06     
 ------------------------------------------------------------------------------
         -7026.81072178                           CCSD T converged.

End of double precision
 SCF energy                 = -7026.23660138
 MP2 energy                 = -7026.80118866
 CCSD correlation energy     =    -0.57412040
 CCSD total energy           = -7026.81072178

 CCSD  T1^2 = 0.0122  T2^2 = 0.2247  Leading amplitudes:

 Amplitude    Orbitals with energies
  0.0310       32 (A) A                  ->    35 (A) A                   
              -0.3874                          0.0252                     
  0.0310       32 (A) B                  ->    35 (A) B                   
              -0.3874                          0.0252                     
 -0.0286       33 (A) A                  ->    37 (A) A                   
              -0.3759                          0.0759                     
 -0.0286       33 (A) B                  ->    37 (A) B                   
              -0.3759                          0.0759                     

 Amplitude    Orbitals with energies
 -0.1057       31 (A) A      31 (A) B    ->    37 (A) A      37 (A) B     
              -0.5817       -0.5817            0.0759        0.0759       
  0.1057       31 (A) A      31 (A) B    ->    37 (A) B      37 (A) A     
              -0.5817       -0.5817            0.0759        0.0759       
  0.1057       31 (A) B      31 (A) A    ->    37 (A) A      37 (A) B     
              -0.5817       -0.5817            0.0759        0.0759       
 -0.1057       31 (A) B      31 (A) A    ->    37 (A) B      37 (A) A     
              -0.5817       -0.5817            0.0759        0.0759       

 Computing CCSD intemediates for later calculations in double precision
 Finished.

Running a double precision version
           CCSD Lambda amplitudes will be solved using DIIS.
           Start     Size      MaxIter   EConv     LConv     
           3         7         100       1.00e-07  1.00e-05  
 ------------------------------------------------------------------------------
            Enorm      Ldiff       Comment
 ------------------------------------------------------------------------------
     1     5.15e-02   4.10e-02     
     2     1.14e-02   3.44e-03     
     3     5.15e-03   2.34e-03     
     4     3.20e-03   9.98e-04     Switched to DIIS steps.
     5     1.43e-03   7.97e-04     
     6     8.46e-04   2.97e-04     
     7     3.23e-04   1.26e-04     
     8     1.17e-04   7.92e-06     
     9     3.26e-05   5.48e-06     
    10     1.27e-05   1.73e-06     
    11     4.71e-06   3.99e-07     
    12     2.06e-06   2.03e-07     
    13     9.99e-07   1.66e-07     
    14     5.41e-07   3.71e-08     
    15     3.55e-07   4.69e-08     
    16     1.70e-07   2.35e-08     
    17     8.27e-08   4.49e-09     
 ------------------------------------------------------------------------------
                                   CCSD Lambda converged.

 Computing density matrices in double precision...
           Orbital response amplitudes will be solved using DIIS.
           Start     Size      MaxIter   EConv     LConv     
           3         7         100       1.00e-06  1.00e-06  
 ------------------------------------------------------------------------------
            Enorm      Ldiff       Comment
 ------------------------------------------------------------------------------
     1     8.06e-02   7.11e-03     
     2     1.16e-01   3.71e-02     
     3     2.22e-01   6.32e-02     
     4     1.17e-02   1.21e-01     Switched to DIIS steps.
     5     2.30e-03   1.09e-03     
     6     1.06e-03   1.27e-04     
     7     3.61e-04   1.54e-04     
     8     1.59e-04   1.99e-05     
     9     2.68e-05   3.27e-06     
    10     8.85e-06   2.39e-07     
    11     3.08e-06   1.41e-06     
    12     6.76e-07   8.24e-08     
 ------------------------------------------------------------------------------
                                   Orbital response converged.

 Computing density matrices... Done.
 CCSD calculation:   CPU 633.91 s  wall 118.23 s

 Transferring MO TPDM to AO TPDM
 Transferring g2_o1o1o1o1
 Transferring g2_o1o1o1v1
 Transferring g2_o1o1v1v1
 Transferring g2_o1v1o1v1
 Transferring g2_o1v1v1v1
 Transferring g2_v1v1v1v1
 Adding separable TPDM
 Computing TPDM gradient
 --------------------------------------------------------
 2e gradient
  Atom          X               Y               Z
 --------------------------------------------------------
    1        -32.547868        3.760345       -0.000000  
    2         11.804813      -18.397999        0.000000  
    3         15.744662       15.735782        0.000000  
    4          4.998393       -1.098128       -0.000000  
 --------------------------------------------------------
 --------------------------------------------------------
 Final gradient
  Atom          X               Y               Z
 --------------------------------------------------------
    1        -32.547868        3.760345       -0.000000  
    2         11.804813      -18.397999        0.000000  
    3         15.744662       15.735782        0.000000  
    4          4.998393       -1.098128       -0.000000  
 --------------------------------------------------------
 Analytic gradient from two-electron contribution:   CPU 159.68 s  wall 54.02 s

 Total ccman2 time:   CPU 829.57 s  wall 181.32 s


 --------------------------------------------------------------

                    Orbital Energies (a.u.)
 --------------------------------------------------------------

 Alpha MOs
 -- Occupied --
*******-180.872-169.679-169.678-169.678 -37.926 -33.115 -33.109
-33.109 -24.299 -24.297 -24.297 -24.292 -24.292 -15.719 -15.677
 -7.242  -5.476  -5.464  -5.464  -2.399  -2.394  -2.394  -2.380
 -2.380  -1.421  -0.948  -0.812  -0.706  -0.619  -0.582  -0.387
 -0.376  -0.373
 -- Virtual --
  0.025   0.042   0.076   0.147   0.170   0.179   0.215   0.224
  0.233   0.246   0.268   0.303   0.334   0.338   0.349   0.553
  0.577   0.589   0.607   0.613   0.645   0.728   0.797   0.888
  0.935   0.987   1.027   1.028   1.109   1.237   1.431   1.467
  1.536   1.547   1.587   1.653   1.921   2.076   2.173   2.260
  2.378   2.653   2.675   2.865   3.054   3.069   3.298   3.434
  4.112   4.242   4.365   4.440   4.490   4.506   4.512   4.545
  4.693   4.796   4.869   5.386   6.531   6.545   6.575  28.915
 29.528  29.539  29.562  29.881  29.888  29.888  29.905  29.982
 36.602  37.102 130.589 130.597 130.623 154.3081912.227
 --------------------------------------------------------------

          Ground-State Mulliken Net Atomic Charges

     Atom                 Charge (a.u.)
  ----------------------------------------
      1 I                     0.012814
      2 N                    -0.018730
      3 N                    -0.222471
      4 H                     0.228388
  ----------------------------------------
  Sum of atomic charges =    -0.000000

 -----------------------------------------------------------------
                    Cartesian Multipole Moments
 -----------------------------------------------------------------
    Charge (ESU x 10^10)
                 0.0000
    Dipole Moment (Debye)
         X      -2.0610      Y       0.1930      Z      -0.0000
       Tot       2.0700
    Quadrupole Moments (Debye-Ang)
        XX     -29.5226     XY      -1.5411     YY     -43.4722
        XZ      -0.0000     YZ       0.0000     ZZ     -40.8356
    Octopole Moments (Debye-Ang^2)
       XXX     -11.8589    XXY       1.2860    XYY      10.7992
       YYY      -0.4405    XXZ      -0.0000    XYZ      -0.0000
       YYZ      -0.0000    XZZ       5.1841    YZZ      -0.0530
       ZZZ      -0.0000
    Hexadecapole Moments (Debye-Ang^3)
      XXXX    -258.0763   XXXY     -10.5012   XXYY     -88.3987
      XYYY      -2.2044   YYYY     -75.8805   XXXZ      -0.0000
      XXYZ       0.0000   XYYZ       0.0000   YYYZ       0.0000
      XXZZ     -74.4490   XYZZ      -0.6846   YYZZ     -21.0176
      XZZZ      -0.0000   YZZZ       0.0000   ZZZZ     -53.3667
 -----------------------------------------------------------------
 DrvMan completing analytic gradient of the correlated energy
 Correlated dipole moment
            1
    1  -0.8108554
    2   0.0759469
    3  -0.0000000
 Energy read as -7026.810721778
 Full Analytical Gradient: (in a.u., or Hartree/Bohr)
             1             2             3             4
    1   -0.00001063    0.00018448    0.00051066   -0.00068451
    2    0.00001276    0.00006325   -0.00025211    0.00017610
    3   -0.00000000    0.00000000   -0.00000000    0.00000000
 Gradient time:  CPU 1.40 s  wall 1.43 s
 ----------------------------------------------------------------
             Standard Nuclear Orientation (Angstroms)
    I     Atom           X                Y                Z
 ----------------------------------------------------------------
    1      I       0.5776530380    -0.0189116677    -0.0000000000
    2      N      -1.5831814840     0.5571057607     0.0000000000
    3      N      -2.3210365324    -0.4097774692     0.0000000000
    4      H      -3.2860848994    -0.0279796540    -0.0000000000
 ----------------------------------------------------------------
 Nuclear Repulsion Energy =   189.1160754756 hartrees
 There are       34 alpha and       34 beta electrons

                       Distance Matrix (Angstroms)
             I (  1)   N (  2)   N (  3)
   N (  2)  2.236292
   N (  3)  2.924923  1.216262
   H (  4)  3.863749  1.800612  1.037828

 Requested basis set is 6-311++G(d,p)
 There are 41 shells and 113 basis functions
 A cutoff of  1.0D-14 yielded    789 shell pairs
 There are      6244 function pairs (      7072 Cartesian)
 Smallest overlap matrix eigenvalue = 2.47E-04
 Guess MOs from SCF MO coefficient file

 -----------------------------------------------------------------------
  General SCF calculation program by
  Eric Jon Sundstrom, Paul Horn, Yuezhi Mao, Dmitri Zuev, Alec White,
  David Stuck, Shaama M.S., Shane Yost, Joonho Lee, David Small,
  Daniel Levine, Susi Lehtola, Hugh Burton, Evgeny Epifanovsky
 -----------------------------------------------------------------------
 Hartree-Fock
 using 6 threads for integral computing
 -------------------------------------------------------
 OpenMP Integral computing Module                
 Release: version 2.0, May 2017, Q-Chem Inc. Pleasanton 
 -------------------------------------------------------
 A restricted SCF calculation will be
 performed using DIIS
 SCF converges when DIIS error is below 1.0e-08
 ---------------------------------------
  Cycle       Energy         DIIS error
 ---------------------------------------
    1   -7026.2366150485      1.13e-05  
    2   -7026.2366152318      2.91e-06  
    3   -7026.2366152442      1.82e-06  
    4   -7026.2366152489      4.13e-07  
    5   -7026.2366152493      1.75e-07  
    6   -7026.2366152495      6.61e-08  
    7   -7026.2366152496      3.12e-08  
    8   -7026.2366152495      1.23e-08  
    9   -7026.2366152495      3.61e-09  Convergence criterion met
 ---------------------------------------
 SCF time:   CPU 4.37s  wall 1.00s 
 SCF   energy in the final basis set =    -7026.2366152495
 Total energy in the final basis set =    -7026.2366152495


 ------------------------------------------------------------------------------

   CCMAN2: suite of methods based on coupled cluster
           and equation of motion theories.

   Components:
   * libvmm-1.3-trunk
     by Evgeny Epifanovsky, Ilya Kaliman.
   * libtensor-2.5-trunk
     by Evgeny Epifanovsky, Michael Wormit, Dmitry Zuev, Sam Manzer, 
        Ilya Kaliman.
   * libcc-2.5-trunk
     by Evgeny Epifanovsky, Arik Landau, Tomasz Kus, Kirill Khistyaev, 
        Dmitry Zuev, Prashant Manohar, Xintian Feng, Anna Krylov, 
        Matthew Goldey, Alec White, Thomas Jagau, Kaushik Nanda, 
        Anastasia Gunina, Alexander Kunitsa, Joonho Lee.

   CCMAN original authors:
   Anna I. Krylov, C. David Sherrill, Steven R. Gwaltney,
   Edward F. C. Byrd (2000)
   Sergey V. Levchenko, Lyudmila V. Slipchenko, Tao Wang,
   Ana-Maria C. Cristian (2003)
   Piotr A. Pieniazek, C. Melania Oana, Evgeny Epifanovsky (2007)
   Prashant Manohar (2009)

 ------------------------------------------------------------------------------


 Allocating and initializing 63808MB of RAM...
 Calculation will run on 6 cores.


 Alpha MOs, Restricted
 -- Occupied --                  
******* -180.87 -169.68 -169.68 -169.68  -37.93  -33.11  -33.11
  1 A     2 A     3 A     4 A     5 A     6 A     7 A     8 A                  
-33.109 -24.299 -24.297 -24.297 -24.292 -24.292 -15.719 -15.677
  9 A    10 A    11 A    12 A    13 A    14 A    15 A    16 A                  
 -7.242  -5.476  -5.464  -5.464  -2.399  -2.394  -2.394  -2.380
 17 A    18 A    19 A    20 A    21 A    22 A    23 A    24 A                  
 -2.380  -1.421  -0.948  -0.812  -0.706  -0.619  -0.582  -0.387
 25 A    26 A    27 A    28 A    29 A    30 A    31 A    32 A                  
 -0.376  -0.373
 33 A    34 A                                                                  
 -- Virtual --                   
  0.025   0.042   0.076   0.147   0.170   0.179   0.215   0.224
 35 A    36 A    37 A    38 A    39 A    40 A    41 A    42 A                  
  0.233   0.246   0.268   0.303   0.334   0.338   0.349   0.553
 43 A    44 A    45 A    46 A    47 A    48 A    49 A    50 A                  
  0.577   0.589   0.607   0.613   0.645   0.729   0.797   0.888
 51 A    52 A    53 A    54 A    55 A    56 A    57 A    58 A                  
  0.935   0.987   1.027   1.028   1.109   1.237   1.431   1.467
 59 A    60 A    61 A    62 A    63 A    64 A    65 A    66 A                  
  1.536   1.547   1.587   1.653   1.921   2.077   2.173   2.260
 67 A    68 A    69 A    70 A    71 A    72 A    73 A    74 A                  
  2.378   2.653   2.675   2.865   3.053   3.070   3.298   3.434
 75 A    76 A    77 A    78 A    79 A    80 A    81 A    82 A                  
  4.112   4.242   4.365   4.440   4.490   4.506   4.512   4.545
 83 A    84 A    85 A    86 A    87 A    88 A    89 A    90 A                  
  4.694   4.796   4.869   5.387   6.531   6.545   6.575  28.915
 91 A    92 A    93 A    94 A    95 A    96 A    97 A    98 A                  
 29.528  29.539  29.562  29.881  29.888  29.888  29.905  29.982
 99 A   100 A   101 A   102 A   103 A   104 A   105 A   106 A                  
 36.602  37.103 130.589 130.597 130.623 154.3081912.227
107 A   108 A   109 A   110 A   111 A   112 A   113 A                          

 Beta MOs, Restricted
 -- Occupied --                  
******* -180.87 -169.68 -169.68 -169.68  -37.93  -33.11  -33.11
  1 A     2 A     3 A     4 A     5 A     6 A     7 A     8 A                  
-33.109 -24.299 -24.297 -24.297 -24.292 -24.292 -15.719 -15.677
  9 A    10 A    11 A    12 A    13 A    14 A    15 A    16 A                  
 -7.242  -5.476  -5.464  -5.464  -2.399  -2.394  -2.394  -2.380
 17 A    18 A    19 A    20 A    21 A    22 A    23 A    24 A                  
 -2.380  -1.421  -0.948  -0.812  -0.706  -0.619  -0.582  -0.387
 25 A    26 A    27 A    28 A    29 A    30 A    31 A    32 A                  
 -0.376  -0.373
 33 A    34 A                                                                  
 -- Virtual --                   
  0.025   0.042   0.076   0.147   0.170   0.179   0.215   0.224
 35 A    36 A    37 A    38 A    39 A    40 A    41 A    42 A                  
  0.233   0.246   0.268   0.303   0.334   0.338   0.349   0.553
 43 A    44 A    45 A    46 A    47 A    48 A    49 A    50 A                  
  0.577   0.589   0.607   0.613   0.645   0.729   0.797   0.888
 51 A    52 A    53 A    54 A    55 A    56 A    57 A    58 A                  
  0.935   0.987   1.027   1.028   1.109   1.237   1.431   1.467
 59 A    60 A    61 A    62 A    63 A    64 A    65 A    66 A                  
  1.536   1.547   1.587   1.653   1.921   2.077   2.173   2.260
 67 A    68 A    69 A    70 A    71 A    72 A    73 A    74 A                  
  2.378   2.653   2.675   2.865   3.053   3.070   3.298   3.434
 75 A    76 A    77 A    78 A    79 A    80 A    81 A    82 A                  
  4.112   4.242   4.365   4.440   4.490   4.506   4.512   4.545
 83 A    84 A    85 A    86 A    87 A    88 A    89 A    90 A                  
  4.694   4.796   4.869   5.387   6.531   6.545   6.575  28.915
 91 A    92 A    93 A    94 A    95 A    96 A    97 A    98 A                  
 29.528  29.539  29.562  29.881  29.888  29.888  29.905  29.982
 99 A   100 A   101 A   102 A   103 A   104 A   105 A   106 A                  
 36.602  37.103 130.589 130.597 130.623 154.3081912.227
107 A   108 A   109 A   110 A   111 A   112 A   113 A                          

 Occupation and symmetry of molecular orbitals

 Point group: C1 (1 irreducible representation).

                           A     All 
 -------------------------------------
 All molecular orbitals:
  - Alpha                  113   113 
  - Beta                   113   113 
 -------------------------------------
 Alpha orbitals:
  - Frozen occupied        20    20  
  - Active occupied        14    14  
  - Active virtual         79    79  
  - Frozen virtual         0     0   
 -------------------------------------
 Beta orbitals:
  - Frozen occupied        20    20  
  - Active occupied        14    14  
  - Active virtual         79    79  
  - Frozen virtual         0     0   
 -------------------------------------

 Import integrals:   CPU 0.00 s  wall 0.00 s

 Import integrals:   CPU 28.79 s  wall 6.84 s

 MP2 amplitudes:   CPU 0.05 s  wall 0.03 s

Running a double precision version
           CCSD T amplitudes will be solved using DIIS.

           Start     Size      MaxIter   EConv     TConv     
           3         7         100       1.00e-07  1.00e-05  
 ------------------------------------------------------------------------------
           Energy (a.u.)   Ediff      Tdiff       Comment
 ------------------------------------------------------------------------------
         -7026.80119012                           
     1   -7026.78783331   1.34e-02   7.14e-01     
     2   -7026.80794290   2.01e-02   9.45e-02     
     3   -7026.80746123   4.82e-04   4.34e-02     
     4   -7026.80976825   2.31e-03   1.24e-02     Switched to DIIS steps.
     5   -7026.81062850   8.60e-04   1.24e-02     
     6   -7026.81068920   6.07e-05   2.45e-03     
     7   -7026.81070491   1.57e-05   1.60e-03     
     8   -7026.81071816   1.33e-05   7.16e-04     
     9   -7026.81072280   4.64e-06   4.41e-04     
    10   -7026.81072241   3.91e-07   1.09e-04     
    11   -7026.81072245   3.79e-08   5.29e-05     
    12   -7026.81072232   1.27e-07   2.28e-05     
    13   -7026.81072233   5.14e-09   6.11e-06     
 ------------------------------------------------------------------------------
         -7026.81072233                           CCSD T converged.

End of double precision
 SCF energy                 = -7026.23661525
 MP2 energy                 = -7026.80119012
 CCSD correlation energy     =    -0.57410708
 CCSD total energy           = -7026.81072233

 CCSD  T1^2 = 0.0122  T2^2 = 0.2247  Leading amplitudes:

 Amplitude    Orbitals with energies
  0.0310       32 (A) A                  ->    35 (A) A                   
              -0.3875                          0.0252                     
  0.0310       32 (A) B                  ->    35 (A) B                   
              -0.3875                          0.0252                     
 -0.0286       33 (A) A                  ->    37 (A) A                   
              -0.3759                          0.0759                     
 -0.0286       33 (A) B                  ->    37 (A) B                   
              -0.3759                          0.0759                     

 Amplitude    Orbitals with energies
 -0.1057       31 (A) A      31 (A) B    ->    37 (A) A      37 (A) B     
              -0.5817       -0.5817            0.0759        0.0759       
  0.1057       31 (A) A      31 (A) B    ->    37 (A) B      37 (A) A     
              -0.5817       -0.5817            0.0759        0.0759       
  0.1057       31 (A) B      31 (A) A    ->    37 (A) A      37 (A) B     
              -0.5817       -0.5817            0.0759        0.0759       
 -0.1057       31 (A) B      31 (A) A    ->    37 (A) B      37 (A) A     
              -0.5817       -0.5817            0.0759        0.0759       

 Computing CCSD intemediates for later calculations in double precision
 Finished.

Running a double precision version
           CCSD Lambda amplitudes will be solved using DIIS.
           Start     Size      MaxIter   EConv     LConv     
           3         7         100       1.00e-07  1.00e-05  
 ------------------------------------------------------------------------------
            Enorm      Ldiff       Comment
 ------------------------------------------------------------------------------
     1     5.15e-02   4.10e-02     
     2     1.14e-02   3.44e-03     
     3     5.15e-03   2.34e-03     
     4     3.20e-03   9.98e-04     Switched to DIIS steps.
     5     1.43e-03   7.96e-04     
     6     8.46e-04   2.97e-04     
     7     3.23e-04   1.26e-04     
     8     1.17e-04   7.91e-06     
     9     3.26e-05   5.48e-06     
    10     1.27e-05   1.72e-06     
    11     4.71e-06   3.99e-07     
    12     2.06e-06   2.03e-07     
    13     9.98e-07   1.66e-07     
    14     5.40e-07   3.71e-08     
    15     3.55e-07   4.68e-08     
    16     1.70e-07   2.34e-08     
    17     8.25e-08   4.48e-09     
 ------------------------------------------------------------------------------
                                   CCSD Lambda converged.

 Computing density matrices in double precision...
           Orbital response amplitudes will be solved using DIIS.
           Start     Size      MaxIter   EConv     LConv     
           3         7         100       1.00e-06  1.00e-06  
 ------------------------------------------------------------------------------
            Enorm      Ldiff       Comment
 ------------------------------------------------------------------------------
     1     8.06e-02   7.10e-03     
     2     1.16e-01   3.71e-02     
     3     2.22e-01   6.32e-02     
     4     1.17e-02   1.22e-01     Switched to DIIS steps.
     5     2.30e-03   1.08e-03     
     6     1.06e-03   1.27e-04     
     7     3.61e-04   1.53e-04     
     8     1.59e-04   1.99e-05     
     9     2.68e-05   3.24e-06     
    10     8.84e-06   2.41e-07     
    11     3.08e-06   1.40e-06     
    12     6.76e-07   8.20e-08     
 ------------------------------------------------------------------------------
                                   Orbital response converged.

 Computing density matrices... Done.
 CCSD calculation:   CPU 633.41 s  wall 118.38 s

 Transferring MO TPDM to AO TPDM
 Transferring g2_o1o1o1o1
 Transferring g2_o1o1o1v1
 Transferring g2_o1o1v1v1
 Transferring g2_o1v1o1v1
 Transferring g2_o1v1v1v1
 Transferring g2_v1v1v1v1
 Adding separable TPDM
 Computing TPDM gradient
 --------------------------------------------------------
 2e gradient
  Atom          X               Y               Z
 --------------------------------------------------------
    1        -32.549709        3.761239        0.000000  
    2         11.809558      -18.396335        0.000000  
    3         15.743014       15.742820        0.000000  
    4          4.997137       -1.107724       -0.000000  
 --------------------------------------------------------
 --------------------------------------------------------
 Final gradient
  Atom          X               Y               Z
 --------------------------------------------------------
    1        -32.549709        3.761239        0.000000  
    2         11.809558      -18.396335        0.000000  
    3         15.743014       15.742820        0.000000  
    4          4.997137       -1.107724       -0.000000  
 --------------------------------------------------------
 Analytic gradient from two-electron contribution:   CPU 151.62 s  wall 44.68 s

 Total ccman2 time:   CPU 818.71 s  wall 171.61 s


 --------------------------------------------------------------

                    Orbital Energies (a.u.)
 --------------------------------------------------------------

 Alpha MOs
 -- Occupied --
*******-180.872-169.679-169.678-169.678 -37.926 -33.115 -33.109
-33.109 -24.299 -24.297 -24.297 -24.292 -24.292 -15.719 -15.677
 -7.242  -5.476  -5.464  -5.464  -2.399  -2.394  -2.394  -2.380
 -2.380  -1.421  -0.948  -0.812  -0.706  -0.619  -0.582  -0.387
 -0.376  -0.373
 -- Virtual --
  0.025   0.042   0.076   0.147   0.170   0.179   0.215   0.224
  0.233   0.246   0.268   0.303   0.334   0.338   0.349   0.553
  0.577   0.589   0.607   0.613   0.645   0.729   0.797   0.888
  0.935   0.987   1.027   1.028   1.109   1.237   1.431   1.467
  1.536   1.547   1.587   1.653   1.921   2.077   2.173   2.260
  2.378   2.653   2.675   2.865   3.053   3.070   3.298   3.434
  4.112   4.242   4.365   4.440   4.490   4.506   4.512   4.545
  4.694   4.796   4.869   5.387   6.531   6.545   6.575  28.915
 29.528  29.539  29.562  29.881  29.888  29.888  29.905  29.982
 36.602  37.103 130.589 130.597 130.623 154.3081912.227
 --------------------------------------------------------------

          Ground-State Mulliken Net Atomic Charges

     Atom                 Charge (a.u.)
  ----------------------------------------
      1 I                     0.012772
      2 N                    -0.018782
      3 N                    -0.222355
      4 H                     0.228365
  ----------------------------------------
  Sum of atomic charges =    -0.000000

 -----------------------------------------------------------------
                    Cartesian Multipole Moments
 -----------------------------------------------------------------
    Charge (ESU x 10^10)
                 0.0000
    Dipole Moment (Debye)
         X      -2.0600      Y       0.1942      Z      -0.0000
       Tot       2.0691
    Quadrupole Moments (Debye-Ang)
        XX     -29.5300     XY      -1.5462     YY     -43.4712
        XZ      -0.0000     YZ       0.0000     ZZ     -40.8351
    Octopole Moments (Debye-Ang^2)
       XXX     -11.8248    XXY       1.3036    XYY      10.7967
       YYY      -0.4432    XXZ      -0.0000    XYZ      -0.0000
       YYZ      -0.0000    XZZ       5.1819    YZZ      -0.0536
       ZZZ      -0.0000
    Hexadecapole Moments (Debye-Ang^3)
      XXXX    -258.2085   XXXY     -10.5624   XXYY     -88.3894
      XYYY      -2.1979   YYYY     -75.8781   XXXZ      -0.0000
      XXYZ       0.0000   XYYZ       0.0000   YYYZ       0.0000
      XXZZ     -74.4397   XYZZ      -0.6830   YYZZ     -21.0173
      XZZZ      -0.0000   YZZZ       0.0000   ZZZZ     -53.3661
 -----------------------------------------------------------------
 DrvMan completing analytic gradient of the correlated energy
 Correlated dipole moment
            1
    1  -0.8104566
    2   0.0763963
    3  -0.0000000
 Energy read as -7026.810722327
 Full Analytical Gradient: (in a.u., or Hartree/Bohr)
             1             2             3             4
    1   -0.00000152   -0.00001632    0.00024355   -0.00022571
    2    0.00000481    0.00004853   -0.00021123    0.00015790
    3   -0.00000000    0.00000000   -0.00000000    0.00000000
 Gradient time:  CPU 1.41 s  wall 1.48 s
 ----------------------------------------------------------------
             Standard Nuclear Orientation (Angstroms)
    I     Atom           X                Y                Z
 ----------------------------------------------------------------
    1      I       0.5776530380    -0.0189116677    -0.0000000000
    2      N      -1.5831814840     0.5571057607     0.0000000000
    3      N      -2.3210365324    -0.4097774692     0.0000000000
    4      H      -3.2860848994    -0.0299796540    -0.0000000000
 ----------------------------------------------------------------
 Nuclear Repulsion Energy =   189.1178487668 hartrees
 There are       34 alpha and       34 beta electrons

                       Distance Matrix (Angstroms)
             I (  1)   N (  2)   N (  3)
   N (  2)  2.236292
   N (  3)  2.924923  1.216262
   H (  4)  3.863754  1.801263  1.037094

 Requested basis set is 6-311++G(d,p)
 There are 41 shells and 113 basis functions
 A cutoff of  1.0D-14 yielded    789 shell pairs
 There are      6244 function pairs (      7072 Cartesian)
 Smallest overlap matrix eigenvalue = 2.47E-04
 Guess MOs from SCF MO coefficient file

 -----------------------------------------------------------------------
  General SCF calculation program by
  Eric Jon Sundstrom, Paul Horn, Yuezhi Mao, Dmitri Zuev, Alec White,
  David Stuck, Shaama M.S., Shane Yost, Joonho Lee, David Small,
  Daniel Levine, Susi Lehtola, Hugh Burton, Evgeny Epifanovsky
 -----------------------------------------------------------------------
 Hartree-Fock
 using 6 threads for integral computing
 -------------------------------------------------------
 OpenMP Integral computing Module                
 Release: version 2.0, May 2017, Q-Chem Inc. Pleasanton 
 -------------------------------------------------------
 A restricted SCF calculation will be
 performed using DIIS
 SCF converges when DIIS error is below 1.0e-08
 ---------------------------------------
  Cycle       Energy         DIIS error
 ---------------------------------------
    1   -7026.2366350546      1.57e-05  
    2   -7026.2366354396      3.52e-06  
    3   -7026.2366354721      1.63e-06  
    4   -7026.2366354767      6.27e-07  
    5   -7026.2366354779      2.05e-07  
    6   -7026.2366354780      7.57e-08  
    7   -7026.2366354781      2.47e-08  
    8   -7026.2366354780      8.04e-09  Convergence criterion met
 ---------------------------------------
 SCF time:   CPU 3.99s  wall 1.00s 
 SCF   energy in the final basis set =    -7026.2366354780
 Total energy in the final basis set =    -7026.2366354780


 ------------------------------------------------------------------------------

   CCMAN2: suite of methods based on coupled cluster
           and equation of motion theories.

   Components:
   * libvmm-1.3-trunk
     by Evgeny Epifanovsky, Ilya Kaliman.
   * libtensor-2.5-trunk
     by Evgeny Epifanovsky, Michael Wormit, Dmitry Zuev, Sam Manzer, 
        Ilya Kaliman.
   * libcc-2.5-trunk
     by Evgeny Epifanovsky, Arik Landau, Tomasz Kus, Kirill Khistyaev, 
        Dmitry Zuev, Prashant Manohar, Xintian Feng, Anna Krylov, 
        Matthew Goldey, Alec White, Thomas Jagau, Kaushik Nanda, 
        Anastasia Gunina, Alexander Kunitsa, Joonho Lee.

   CCMAN original authors:
   Anna I. Krylov, C. David Sherrill, Steven R. Gwaltney,
   Edward F. C. Byrd (2000)
   Sergey V. Levchenko, Lyudmila V. Slipchenko, Tao Wang,
   Ana-Maria C. Cristian (2003)
   Piotr A. Pieniazek, C. Melania Oana, Evgeny Epifanovsky (2007)
   Prashant Manohar (2009)

 ------------------------------------------------------------------------------


 Allocating and initializing 63808MB of RAM...
 Calculation will run on 6 cores.


 Alpha MOs, Restricted
 -- Occupied --                  
******* -180.87 -169.68 -169.68 -169.68  -37.93  -33.11  -33.11
  1 A     2 A     3 A     4 A     5 A     6 A     7 A     8 A                  
-33.109 -24.299 -24.297 -24.297 -24.292 -24.292 -15.719 -15.677
  9 A    10 A    11 A    12 A    13 A    14 A    15 A    16 A                  
 -7.242  -5.476  -5.464  -5.464  -2.399  -2.394  -2.394  -2.380
 17 A    18 A    19 A    20 A    21 A    22 A    23 A    24 A                  
 -2.380  -1.421  -0.948  -0.812  -0.706  -0.619  -0.582  -0.387
 25 A    26 A    27 A    28 A    29 A    30 A    31 A    32 A                  
 -0.376  -0.373
 33 A    34 A                                                                  
 -- Virtual --                   
  0.025   0.042   0.076   0.147   0.170   0.179   0.215   0.224
 35 A    36 A    37 A    38 A    39 A    40 A    41 A    42 A                  
  0.233   0.246   0.268   0.303   0.334   0.338   0.349   0.553
 43 A    44 A    45 A    46 A    47 A    48 A    49 A    50 A                  
  0.577   0.589   0.607   0.613   0.645   0.729   0.797   0.888
 51 A    52 A    53 A    54 A    55 A    56 A    57 A    58 A                  
  0.935   0.987   1.027   1.028   1.109   1.237   1.431   1.467
 59 A    60 A    61 A    62 A    63 A    64 A    65 A    66 A                  
  1.536   1.547   1.587   1.653   1.921   2.077   2.173   2.260
 67 A    68 A    69 A    70 A    71 A    72 A    73 A    74 A                  
  2.378   2.654   2.675   2.864   3.054   3.070   3.299   3.434
 75 A    76 A    77 A    78 A    79 A    80 A    81 A    82 A                  
  4.112   4.242   4.365   4.440   4.490   4.506   4.512   4.546
 83 A    84 A    85 A    86 A    87 A    88 A    89 A    90 A                  
  4.694   4.796   4.869   5.388   6.531   6.545   6.575  28.915
 91 A    92 A    93 A    94 A    95 A    96 A    97 A    98 A                  
 29.528  29.539  29.562  29.881  29.888  29.888  29.905  29.982
 99 A   100 A   101 A   102 A   103 A   104 A   105 A   106 A                  
 36.603  37.103 130.589 130.597 130.623 154.3081912.227
107 A   108 A   109 A   110 A   111 A   112 A   113 A                          

 Beta MOs, Restricted
 -- Occupied --                  
******* -180.87 -169.68 -169.68 -169.68  -37.93  -33.11  -33.11
  1 A     2 A     3 A     4 A     5 A     6 A     7 A     8 A                  
-33.109 -24.299 -24.297 -24.297 -24.292 -24.292 -15.719 -15.677
  9 A    10 A    11 A    12 A    13 A    14 A    15 A    16 A                  
 -7.242  -5.476  -5.464  -5.464  -2.399  -2.394  -2.394  -2.380
 17 A    18 A    19 A    20 A    21 A    22 A    23 A    24 A                  
 -2.380  -1.421  -0.948  -0.812  -0.706  -0.619  -0.582  -0.387
 25 A    26 A    27 A    28 A    29 A    30 A    31 A    32 A                  
 -0.376  -0.373
 33 A    34 A                                                                  
 -- Virtual --                   
  0.025   0.042   0.076   0.147   0.170   0.179   0.215   0.224
 35 A    36 A    37 A    38 A    39 A    40 A    41 A    42 A                  
  0.233   0.246   0.268   0.303   0.334   0.338   0.349   0.553
 43 A    44 A    45 A    46 A    47 A    48 A    49 A    50 A                  
  0.577   0.589   0.607   0.613   0.645   0.729   0.797   0.888
 51 A    52 A    53 A    54 A    55 A    56 A    57 A    58 A                  
  0.935   0.987   1.027   1.028   1.109   1.237   1.431   1.467
 59 A    60 A    61 A    62 A    63 A    64 A    65 A    66 A                  
  1.536   1.547   1.587   1.653   1.921   2.077   2.173   2.260
 67 A    68 A    69 A    70 A    71 A    72 A    73 A    74 A                  
  2.378   2.654   2.675   2.864   3.054   3.070   3.299   3.434
 75 A    76 A    77 A    78 A    79 A    80 A    81 A    82 A                  
  4.112   4.242   4.365   4.440   4.490   4.506   4.512   4.546
 83 A    84 A    85 A    86 A    87 A    88 A    89 A    90 A                  
  4.694   4.796   4.869   5.388   6.531   6.545   6.575  28.915
 91 A    92 A    93 A    94 A    95 A    96 A    97 A    98 A                  
 29.528  29.539  29.562  29.881  29.888  29.888  29.905  29.982
 99 A   100 A   101 A   102 A   103 A   104 A   105 A   106 A                  
 36.603  37.103 130.589 130.597 130.623 154.3081912.227
107 A   108 A   109 A   110 A   111 A   112 A   113 A                          

 Occupation and symmetry of molecular orbitals

 Point group: C1 (1 irreducible representation).

                           A     All 
 -------------------------------------
 All molecular orbitals:
  - Alpha                  113   113 
  - Beta                   113   113 
 -------------------------------------
 Alpha orbitals:
  - Frozen occupied        20    20  
  - Active occupied        14    14  
  - Active virtual         79    79  
  - Frozen virtual         0     0   
 -------------------------------------
 Beta orbitals:
  - Frozen occupied        20    20  
  - Active occupied        14    14  
  - Active virtual         79    79  
  - Frozen virtual         0     0   
 -------------------------------------

 Import integrals:   CPU 0.00 s  wall 0.00 s

 Import integrals:   CPU 31.20 s  wall 7.48 s

 MP2 amplitudes:   CPU 0.09 s  wall 0.06 s

Running a double precision version
           CCSD T amplitudes will be solved using DIIS.

           Start     Size      MaxIter   EConv     TConv     
           3         7         100       1.00e-07  1.00e-05  
 ------------------------------------------------------------------------------
           Energy (a.u.)   Ediff      Tdiff       Comment
 ------------------------------------------------------------------------------
         -7026.80118580                           
     1   -7026.78783511   1.34e-02   7.14e-01     
     2   -7026.80794238   2.01e-02   9.45e-02     
     3   -7026.80746081   4.82e-04   4.34e-02     
     4   -7026.80976760   2.31e-03   1.24e-02     Switched to DIIS steps.
     5   -7026.81062823   8.61e-04   1.24e-02     
     6   -7026.81068900   6.08e-05   2.45e-03     
     7   -7026.81070478   1.58e-05   1.60e-03     
     8   -7026.81071808   1.33e-05   7.18e-04     
     9   -7026.81072273   4.65e-06   4.41e-04     
    10   -7026.81072234   3.92e-07   1.09e-04     
    11   -7026.81072238   3.88e-08   5.29e-05     
    12   -7026.81072225   1.27e-07   2.28e-05     
    13   -7026.81072226   5.37e-09   6.11e-06     
 ------------------------------------------------------------------------------
         -7026.81072226                           CCSD T converged.

End of double precision
 SCF energy                 = -7026.23663548
 MP2 energy                 = -7026.80118580
 CCSD correlation energy     =    -0.57408678
 CCSD total energy           = -7026.81072226

 CCSD  T1^2 = 0.0122  T2^2 = 0.2246  Leading amplitudes:

 Amplitude    Orbitals with energies
  0.0311       32 (A) A                  ->    35 (A) A                   
              -0.3874                          0.0252                     
  0.0311       32 (A) B                  ->    35 (A) B                   
              -0.3874                          0.0252                     
 -0.0286       33 (A) A                  ->    37 (A) A                   
              -0.3759                          0.0759                     
 -0.0286       33 (A) B                  ->    37 (A) B                   
              -0.3759                          0.0759                     

 Amplitude    Orbitals with energies
 -0.1057       31 (A) A      31 (A) B    ->    37 (A) A      37 (A) B     
              -0.5817       -0.5817            0.0759        0.0759       
  0.1057       31 (A) A      31 (A) B    ->    37 (A) B      37 (A) A     
              -0.5817       -0.5817            0.0759        0.0759       
  0.1057       31 (A) B      31 (A) A    ->    37 (A) A      37 (A) B     
              -0.5817       -0.5817            0.0759        0.0759       
 -0.1057       31 (A) B      31 (A) A    ->    37 (A) B      37 (A) A     
              -0.5817       -0.5817            0.0759        0.0759       

 Computing CCSD intemediates for later calculations in double precision
 Finished.

Running a double precision version
           CCSD Lambda amplitudes will be solved using DIIS.
           Start     Size      MaxIter   EConv     LConv     
           3         7         100       1.00e-07  1.00e-05  
 ------------------------------------------------------------------------------
            Enorm      Ldiff       Comment
 ------------------------------------------------------------------------------
     1     5.15e-02   4.10e-02     
     2     1.14e-02   3.45e-03     
     3     5.15e-03   2.34e-03     
     4     3.20e-03   9.99e-04     Switched to DIIS steps.
     5     1.43e-03   7.97e-04     
     6     8.47e-04   2.98e-04     
     7     3.23e-04   1.26e-04     
     8     1.17e-04   7.95e-06     
     9     3.26e-05   5.47e-06     
    10     1.27e-05   1.72e-06     
    11     4.72e-06   3.98e-07     
    12     2.07e-06   2.02e-07     
    13     1.00e-06   1.66e-07     
    14     5.45e-07   3.71e-08     
    15     3.57e-07   4.70e-08     
    16     1.71e-07   2.34e-08     
    17     8.30e-08   4.42e-09     
 ------------------------------------------------------------------------------
                                   CCSD Lambda converged.

 Computing density matrices in double precision...
           Orbital response amplitudes will be solved using DIIS.
           Start     Size      MaxIter   EConv     LConv     
           3         7         100       1.00e-06  1.00e-06  
 ------------------------------------------------------------------------------
            Enorm      Ldiff       Comment
 ------------------------------------------------------------------------------
     1     8.06e-02   7.11e-03     
     2     1.16e-01   3.71e-02     
     3     2.22e-01   6.32e-02     
     4     1.17e-02   1.22e-01     Switched to DIIS steps.
     5     2.30e-03   1.08e-03     
     6     1.06e-03   1.26e-04     
     7     3.61e-04   1.54e-04     
     8     1.59e-04   2.01e-05     
     9     2.68e-05   3.28e-06     
    10     8.86e-06   2.43e-07     
    11     3.08e-06   1.41e-06     
    12     6.76e-07   8.29e-08     
 ------------------------------------------------------------------------------
                                   Orbital response converged.

 Computing density matrices... Done.
 CCSD calculation:   CPU 633.70 s  wall 118.12 s

 Transferring MO TPDM to AO TPDM
 Transferring g2_o1o1o1o1
 Transferring g2_o1o1o1v1
 Transferring g2_o1o1v1v1
 Transferring g2_o1v1o1v1
 Transferring g2_o1v1v1v1
 Transferring g2_v1v1v1v1
 Adding separable TPDM
 Computing TPDM gradient
 --------------------------------------------------------
 2e gradient
  Atom          X               Y               Z
 --------------------------------------------------------
    1        -32.548325        3.760543        0.000000  
    2         11.803740      -18.399401        0.000000  
    3         15.740945       15.732738        0.000000  
    4          5.003640       -1.093880       -0.000000  
 --------------------------------------------------------
 --------------------------------------------------------
 Final gradient
  Atom          X               Y               Z
 --------------------------------------------------------
    1        -32.548325        3.760543        0.000000  
    2         11.803740      -18.399401        0.000000  
    3         15.740945       15.732738        0.000000  
    4          5.003640       -1.093880       -0.000000  
 --------------------------------------------------------
 Analytic gradient from two-electron contribution:   CPU 163.69 s  wall 51.82 s

 Total ccman2 time:   CPU 837.46 s  wall 180.31 s


 --------------------------------------------------------------

                    Orbital Energies (a.u.)
 --------------------------------------------------------------

 Alpha MOs
 -- Occupied --
*******-180.872-169.679-169.678-169.678 -37.926 -33.115 -33.109
-33.109 -24.299 -24.297 -24.297 -24.292 -24.292 -15.719 -15.677
 -7.242  -5.476  -5.464  -5.464  -2.399  -2.394  -2.394  -2.380
 -2.380  -1.421  -0.948  -0.812  -0.706  -0.619  -0.582  -0.387
 -0.376  -0.373
 -- Virtual --
  0.025   0.042   0.076   0.147   0.170   0.179   0.215   0.224
  0.233   0.246   0.268   0.303   0.334   0.338   0.349   0.553
  0.577   0.589   0.607   0.613   0.645   0.729   0.797   0.888
  0.935   0.987   1.027   1.028   1.109   1.237   1.431   1.467
  1.536   1.547   1.587   1.653   1.921   2.077   2.173   2.260
  2.378   2.654   2.675   2.864   3.054   3.070   3.299   3.434
  4.112   4.242   4.365   4.440   4.490   4.506   4.512   4.546
  4.694   4.796   4.869   5.388   6.531   6.545   6.575  28.915
 29.528  29.539  29.562  29.881  29.888  29.888  29.905  29.982
 36.603  37.103 130.589 130.597 130.623 154.3081912.227
 --------------------------------------------------------------

          Ground-State Mulliken Net Atomic Charges

     Atom                 Charge (a.u.)
  ----------------------------------------
      1 I                     0.012839
      2 N                    -0.018667
      3 N                    -0.222780
      4 H                     0.228608
  ----------------------------------------
  Sum of atomic charges =    -0.000000

 -----------------------------------------------------------------
                    Cartesian Multipole Moments
 -----------------------------------------------------------------
    Charge (ESU x 10^10)
                -0.0000
    Dipole Moment (Debye)
         X      -2.0615      Y       0.1923      Z      -0.0000
       Tot       2.0705
    Quadrupole Moments (Debye-Ang)
        XX     -29.5209     XY      -1.5378     YY     -43.4722
        XZ      -0.0000     YZ       0.0000     ZZ     -40.8343
    Octopole Moments (Debye-Ang^2)
       XXX     -11.8683    XXY       1.2721    XYY      10.7971
       YYY      -0.4381    XXZ      -0.0000    XYZ      -0.0000
       YYZ      -0.0000    XZZ       5.1794    YZZ      -0.0524
       ZZZ      -0.0000
    Hexadecapole Moments (Debye-Ang^3)
      XXXX    -258.0235   XXXY     -10.4552   XXYY     -88.3867
      XYYY      -2.2114   YYYY     -75.8833   XXXZ      -0.0000
      XXYZ       0.0000   XYYZ       0.0000   YYYZ       0.0000
      XXZZ     -74.4308   XYZZ      -0.6866   YYZZ     -21.0178
      XZZZ      -0.0000   YZZZ       0.0000   ZZZZ     -53.3656
 -----------------------------------------------------------------
 DrvMan completing analytic gradient of the correlated energy
 Correlated dipole moment
            1
    1  -0.8110577
    2   0.0756662
    3  -0.0000000
 Energy read as -7026.810722257
 Full Analytical Gradient: (in a.u., or Hartree/Bohr)
             1             2             3             4
    1   -0.00000595    0.00018624   -0.00034529    0.00016500
    2    0.00000525    0.00005111    0.00013792   -0.00019428
    3   -0.00000000    0.00000000   -0.00000000    0.00000000
 Gradient time:  CPU 1.44 s  wall 1.48 s
 ----------------------------------------------------------------
             Standard Nuclear Orientation (Angstroms)
    I     Atom           X                Y                Z
 ----------------------------------------------------------------
    1      I       0.5776530380    -0.0189116677    -0.0000000000
    2      N      -1.5831814840     0.5571057607     0.0000000000
    3      N      -2.3210365324    -0.4097774692     0.0000000000
    4      H      -3.2860848994    -0.0289796540     0.0010000000
 ----------------------------------------------------------------
 Nuclear Repulsion Energy =   189.1169613501 hartrees
 There are       34 alpha and       34 beta electrons

                       Distance Matrix (Angstroms)
             I (  1)   N (  2)   N (  3)
   N (  2)  2.236292
   N (  3)  2.924923  1.216262
   H (  4)  3.863751  1.800938  1.037461

 Requested basis set is 6-311++G(d,p)
 There are 41 shells and 113 basis functions
 A cutoff of  1.0D-14 yielded    789 shell pairs
 There are      6244 function pairs (      7072 Cartesian)
 Smallest overlap matrix eigenvalue = 2.47E-04
 Guess MOs from SCF MO coefficient file

 -----------------------------------------------------------------------
  General SCF calculation program by
  Eric Jon Sundstrom, Paul Horn, Yuezhi Mao, Dmitri Zuev, Alec White,
  David Stuck, Shaama M.S., Shane Yost, Joonho Lee, David Small,
  Daniel Levine, Susi Lehtola, Hugh Burton, Evgeny Epifanovsky
 -----------------------------------------------------------------------
 Hartree-Fock
 using 6 threads for integral computing
 -------------------------------------------------------
 OpenMP Integral computing Module                
 Release: version 2.0, May 2017, Q-Chem Inc. Pleasanton 
 -------------------------------------------------------
 A restricted SCF calculation will be
 performed using DIIS
 SCF converges when DIIS error is below 1.0e-08
 ---------------------------------------
  Cycle       Energy         DIIS error
 ---------------------------------------
    1   -7026.2366252798      9.98e-06  
    2   -7026.2366254593      2.46e-06  
    3   -7026.2366254842      1.12e-06  
    4   -7026.2366254894      6.65e-07  
    5   -7026.2366254926      3.17e-07  
    6   -7026.2366254937      1.84e-07  
    7   -7026.2366254940      8.69e-08  
    8   -7026.2366254942      3.73e-08  
    9   -7026.2366254942      1.26e-08  
   10   -7026.2366254942      3.54e-09  Convergence criterion met
 ---------------------------------------
 SCF time:   CPU 4.88s  wall 1.00s 
 SCF   energy in the final basis set =    -7026.2366254942
 Total energy in the final basis set =    -7026.2366254942


 ------------------------------------------------------------------------------

   CCMAN2: suite of methods based on coupled cluster
           and equation of motion theories.

   Components:
   * libvmm-1.3-trunk
     by Evgeny Epifanovsky, Ilya Kaliman.
   * libtensor-2.5-trunk
     by Evgeny Epifanovsky, Michael Wormit, Dmitry Zuev, Sam Manzer, 
        Ilya Kaliman.
   * libcc-2.5-trunk
     by Evgeny Epifanovsky, Arik Landau, Tomasz Kus, Kirill Khistyaev, 
        Dmitry Zuev, Prashant Manohar, Xintian Feng, Anna Krylov, 
        Matthew Goldey, Alec White, Thomas Jagau, Kaushik Nanda, 
        Anastasia Gunina, Alexander Kunitsa, Joonho Lee.

   CCMAN original authors:
   Anna I. Krylov, C. David Sherrill, Steven R. Gwaltney,
   Edward F. C. Byrd (2000)
   Sergey V. Levchenko, Lyudmila V. Slipchenko, Tao Wang,
   Ana-Maria C. Cristian (2003)
   Piotr A. Pieniazek, C. Melania Oana, Evgeny Epifanovsky (2007)
   Prashant Manohar (2009)

 ------------------------------------------------------------------------------


 Allocating and initializing 63808MB of RAM...
 Calculation will run on 6 cores.


 Alpha MOs, Restricted
 -- Occupied --                  
******* -180.87 -169.68 -169.68 -169.68  -37.93  -33.11  -33.11
  1 A     2 A     3 A     4 A     5 A     6 A     7 A     8 A                  
-33.109 -24.299 -24.297 -24.297 -24.292 -24.292 -15.719 -15.677
  9 A    10 A    11 A    12 A    13 A    14 A    15 A    16 A                  
 -7.242  -5.476  -5.464  -5.464  -2.399  -2.394  -2.394  -2.380
 17 A    18 A    19 A    20 A    21 A    22 A    23 A    24 A                  
 -2.380  -1.421  -0.948  -0.812  -0.706  -0.619  -0.582  -0.387
 25 A    26 A    27 A    28 A    29 A    30 A    31 A    32 A                  
 -0.376  -0.373
 33 A    34 A                                                                  
 -- Virtual --                   
  0.025   0.042   0.076   0.147   0.170   0.179   0.215   0.224
 35 A    36 A    37 A    38 A    39 A    40 A    41 A    42 A                  
  0.233   0.246   0.268   0.303   0.334   0.338   0.349   0.553
 43 A    44 A    45 A    46 A    47 A    48 A    49 A    50 A                  
  0.577   0.589   0.607   0.613   0.645   0.729   0.797   0.888
 51 A    52 A    53 A    54 A    55 A    56 A    57 A    58 A                  
  0.935   0.987   1.027   1.028   1.109   1.237   1.431   1.467
 59 A    60 A    61 A    62 A    63 A    64 A    65 A    66 A                  
  1.536   1.547   1.587   1.653   1.921   2.077   2.173   2.260
 67 A    68 A    69 A    70 A    71 A    72 A    73 A    74 A                  
  2.378   2.653   2.675   2.865   3.053   3.070   3.298   3.434
 75 A    76 A    77 A    78 A    79 A    80 A    81 A    82 A                  
  4.112   4.242   4.365   4.440   4.490   4.506   4.512   4.545
 83 A    84 A    85 A    86 A    87 A    88 A    89 A    90 A                  
  4.694   4.796   4.869   5.387   6.531   6.545   6.575  28.915
 91 A    92 A    93 A    94 A    95 A    96 A    97 A    98 A                  
 29.528  29.539  29.562  29.881  29.888  29.888  29.905  29.982
 99 A   100 A   101 A   102 A   103 A   104 A   105 A   106 A                  
 36.603  37.103 130.589 130.597 130.623 154.3081912.227
107 A   108 A   109 A   110 A   111 A   112 A   113 A                          

 Beta MOs, Restricted
 -- Occupied --                  
******* -180.87 -169.68 -169.68 -169.68  -37.93  -33.11  -33.11
  1 A     2 A     3 A     4 A     5 A     6 A     7 A     8 A                  
-33.109 -24.299 -24.297 -24.297 -24.292 -24.292 -15.719 -15.677
  9 A    10 A    11 A    12 A    13 A    14 A    15 A    16 A                  
 -7.242  -5.476  -5.464  -5.464  -2.399  -2.394  -2.394  -2.380
 17 A    18 A    19 A    20 A    21 A    22 A    23 A    24 A                  
 -2.380  -1.421  -0.948  -0.812  -0.706  -0.619  -0.582  -0.387
 25 A    26 A    27 A    28 A    29 A    30 A    31 A    32 A                  
 -0.376  -0.373
 33 A    34 A                                                                  
 -- Virtual --                   
  0.025   0.042   0.076   0.147   0.170   0.179   0.215   0.224
 35 A    36 A    37 A    38 A    39 A    40 A    41 A    42 A                  
  0.233   0.246   0.268   0.303   0.334   0.338   0.349   0.553
 43 A    44 A    45 A    46 A    47 A    48 A    49 A    50 A                  
  0.577   0.589   0.607   0.613   0.645   0.729   0.797   0.888
 51 A    52 A    53 A    54 A    55 A    56 A    57 A    58 A                  
  0.935   0.987   1.027   1.028   1.109   1.237   1.431   1.467
 59 A    60 A    61 A    62 A    63 A    64 A    65 A    66 A                  
  1.536   1.547   1.587   1.653   1.921   2.077   2.173   2.260
 67 A    68 A    69 A    70 A    71 A    72 A    73 A    74 A                  
  2.378   2.653   2.675   2.865   3.053   3.070   3.298   3.434
 75 A    76 A    77 A    78 A    79 A    80 A    81 A    82 A                  
  4.112   4.242   4.365   4.440   4.490   4.506   4.512   4.545
 83 A    84 A    85 A    86 A    87 A    88 A    89 A    90 A                  
  4.694   4.796   4.869   5.387   6.531   6.545   6.575  28.915
 91 A    92 A    93 A    94 A    95 A    96 A    97 A    98 A                  
 29.528  29.539  29.562  29.881  29.888  29.888  29.905  29.982
 99 A   100 A   101 A   102 A   103 A   104 A   105 A   106 A                  
 36.603  37.103 130.589 130.597 130.623 154.3081912.227
107 A   108 A   109 A   110 A   111 A   112 A   113 A                          

 Occupation and symmetry of molecular orbitals

 Point group: C1 (1 irreducible representation).

                           A     All 
 -------------------------------------
 All molecular orbitals:
  - Alpha                  113   113 
  - Beta                   113   113 
 -------------------------------------
 Alpha orbitals:
  - Frozen occupied        20    20  
  - Active occupied        14    14  
  - Active virtual         79    79  
  - Frozen virtual         0     0   
 -------------------------------------
 Beta orbitals:
  - Frozen occupied        20    20  
  - Active occupied        14    14  
  - Active virtual         79    79  
  - Frozen virtual         0     0   
 -------------------------------------

 Import integrals:   CPU 0.00 s  wall 0.00 s

 Import integrals:   CPU 29.73 s  wall 7.14 s

 MP2 amplitudes:   CPU 0.08 s  wall 0.05 s

Running a double precision version
           CCSD T amplitudes will be solved using DIIS.

           Start     Size      MaxIter   EConv     TConv     
           3         7         100       1.00e-07  1.00e-05  
 ------------------------------------------------------------------------------
           Energy (a.u.)   Ediff      Tdiff       Comment
 ------------------------------------------------------------------------------
         -7026.80118808                           
     1   -7026.78783434   1.34e-02   7.14e-01     
     2   -7026.80794277   2.01e-02   9.45e-02     
     3   -7026.80746115   4.82e-04   4.34e-02     
     4   -7026.80976805   2.31e-03   1.24e-02     Switched to DIIS steps.
     5   -7026.81062849   8.60e-04   1.24e-02     
     6   -7026.81068923   6.07e-05   2.45e-03     
     7   -7026.81070497   1.57e-05   1.60e-03     
     8   -7026.81071825   1.33e-05   7.17e-04     
     9   -7026.81072289   4.64e-06   4.41e-04     
    10   -7026.81072250   3.92e-07   1.09e-04     
    11   -7026.81072254   3.84e-08   5.29e-05     
    12   -7026.81072241   1.27e-07   2.28e-05     
    13   -7026.81072242   5.26e-09   6.11e-06     
 ------------------------------------------------------------------------------
         -7026.81072242                           CCSD T converged.

End of double precision
 SCF energy                 = -7026.23662549
 MP2 energy                 = -7026.80118808
 CCSD correlation energy     =    -0.57409692
 CCSD total energy           = -7026.81072242

 CCSD  T1^2 = 0.0122  T2^2 = 0.2246  Leading amplitudes:

 Amplitude    Orbitals with energies
  0.0310       32 (A) A                  ->    35 (A) A
[truncated: 21,618 more chars]
