# Supplementary material for: Geometric and energetic data from ab initio calculations of haloethene, haloimine, halomethylenephosphine, haloiminophosphine, halodiazene, halodiphosphene and halocyclopropane
Source: Data Brief. 2019 Nov 2;27:104738. doi: 10.1016/j.dib.2019.104738 (PMC6861602; doi:10.1016/j.dib.2019.104738)
Supplement: Multimedia component 6 [file mmc6.zip › NN/CCSD/freq/HENNFE.out]

Q-Chem Developer Version!
                  Welcome to Q-Chem
     A Quantum Leap Into The Future Of Chemistry


 Q-Chem 5.1, Q-Chem, Inc., Pleasanton, CA (2018)

 Yihan Shao,  Zhengting Gan,  E. Epifanovsky,  A. T. B. Gilbert,  M. Wormit,  
 J. Kussmann,  A. W. Lange,  A. Behn,  Jia Deng,  Xintian Feng,  D. Ghosh,  
 M. Goldey,  P. R. Horn,  L. D. Jacobson,  I. Kaliman,  T. Kus,  A. Landau,  
 Jie Liu,  E. I. Proynov,  R. M. Richard,  R. P. Steele,  E. J. Sundstrom,  
 H. L. Woodcock III,  P. M. Zimmerman,  D. Zuev,  B. Albrecht,  E. Alguire,  
 S. A. Baeppler,  D. Barton,  Z. Benda,  Y. A. Bernard,  E. J. Berquist,  
 K. B. Bravaya,  H. Burton,  D. Casanova,  Chun-Min Chang,  Yunqing Chen,  
 A. Chien,  K. D. Closser,  M. P. Coons,  S. Coriani,  S. Dasgupta,  
 A. L. Dempwolff,  M. Diedenhofen,  Hainam Do,  R. G. Edgar,  Po-Tung Fang,  
 S. Faraji,  S. Fatehi,  Qingguo Feng,  K. D. Fenk,  J. Fosso-Tande,  
 Qinghui Ge,  A. Ghysels,  G. Gidofalvi,  J. Gomes,  J. Gonthier,  A. Gunina,  
 D. Hait,  M. W. D. Hanson-Heine,  P. H. P. Harbach,  A. W. Hauser,  
 J. E. Herr,  E. G. Hohenstein,  Z. C. Holden,  Kerwin Hui,  B. C. Huynh,  
 T.-C. Jagau,  Hyunjun Ji,  B. Kaduk,  K. Khistyaev,  Jaehoon Kim,  
 P. Klunzinger,  K. Koh,  D. Kosenkov,  L. Koulias,  T. Kowalczyk,  
 C. M. Krauter,  A. Kunitsa,  Ka Un Lao,  A. Laurent,  K. V. Lawler,  
 Joonho Lee,  D. Lefrancois,  S. Lehtola,  D. S. Levine,  Yi-Pei Li,  
 You-Sheng Lin,  Fenglai Liu,  E. Livshits,  A. Luenser,  P. Manohar,  
 E. Mansoor,  S. F. Manzer,  Shan-Ping Mao,  Yuezhi Mao,  N. Mardirossian,  
 A. V. Marenich,  T. Markovich,  L. A. Martinez-Martinez,  S. A. Maurer,  
 N. J. Mayhall,  S. C. McKenzie,  J.-M. Mewes,  A. F. Morrison,  
 J. W. Mullinax,  K. Nanda,  T. S. Nguyen-Beck,  R. Olivares-Amaya,  
 J. A. Parkhill,  T. M. Perrine,  F. Plasser,  P. Pokhilko,  S. Prager,  
 A. Prociuk,  E. Ramos,  D. R. Rehn,  F. Rob,  M. Schneider,  N. Sergueev,  
 S. M. Sharada,  S. Sharma,  D. W. Small,  T. Stauch,  T. Stein,  
 Yu-Chuan Su,  A. J. W. Thom,  A. Tkatchenko,  T. Tsuchimochi,  N. M. Tubman,  
 L. Vogt,  M. L. Vidal,  O. Vydrov,  M. A. Watson,  J. Wenzel,  
 M. de Wergifosse,  T. A. Wesolowski,  A. White,  J. Witte,  A. Yamada,  
 Jun Yang,  K. Yao,  S. Yeganeh,  S. R. Yost,  Zhi-Qiang You,  A. Zech,  
 Igor Ying Zhang,  Xing Zhang,  Yan Zhao,  Ying Zhu,  B. R. Brooks,  
 G. K. L. Chan,  C. J. Cramer,  M. S. Gordon,  W. J. Hehre,  A. Klamt,  
 M. W. Schmidt,  C. D. Sherrill,  D. G. Truhlar,  A. Aspuru-Guzik,  R. Baer,  
 A. T. Bell,  N. A. Besley,  Jeng-Da Chai,  A. E. DePrince, III,  
 R. A. DiStasio Jr.,  A. Dreuw,  B. D. Dunietz,  T. R. Furlani,  
 Chao-Ping Hsu,  Yousung Jung,  Jing Kong,  D. S. Lambrecht,  WanZhen Liang,  
 C. Ochsenfeld,  V. A. Rassolov,  L. V. Slipchenko,  J. E. Subotnik,  
 T. Van Voorhis,  J. M. Herbert,  A. I. Krylov,  P. M. W. Gill,  M. Head-Gordon

 Contributors to earlier versions of Q-Chem not listed above: 
 R. D. Adamson,  B. Austin,  J. Baker,  G. J. O. Beran,  K. Brandhorst,  
 S. T. Brown,  E. F. C. Byrd,  A. K. Chakraborty,  C.-L. Cheng,  
 Siu Hung Chien,  D. M. Chipman,  D. L. Crittenden,  H. Dachsel,  
 R. J. Doerksen,  A. D. Dutoi,  L. Fusti-Molnar,  W. A. Goddard III,  
 A. Golubeva-Zadorozhnaya,  S. R. Gwaltney,  G. Hawkins,  A. Heyden,  
 S. Hirata,  G. Kedziora,  F. J. Keil,  C. Kelley,  Jihan Kim,  R. A. King,  
 R. Z. Khaliullin,  P. P. Korambath,  W. Kurlancheek,  A. M. Lee,  M. S. Lee,  
 S. V. Levchenko,  Ching Yeh Lin,  D. Liotard,  R. C. Lochan,  I. Lotan,  
 P. E. Maslen,  N. Nair,  D. P. O'Neill,  D. Neuhauser,  E. Neuscamman,  
 C. M. Oana,  R. Olson,  B. Peters,  R. Peverati,  P. A. Pieniazek,  
 Y. M. Rhee,  J. Ritchie,  M. A. Rohrdanz,  E. Rosta,  N. J. Russ,  
 H. F. Schaefer III,  N. E. Schultz,  N. Shenvi,  A. C. Simmonett,  A. Sodt,  
 D. Stuck,  K. S. Thanthiriwatte,  V. Vanovschi,  Tao Wang,  A. Warshel,  
 C. F. Williams,  Q. Wu,  X. Xu,  W. Zhang

 Please cite Q-Chem as follows:
 Y. Shao et al., Mol. Phys. 113, 184-215 (2015)
 DOI: 10.1080/00268976.2014.952696

 Q-Chem 5.1.2 for Intel X86 EM64T Linux

 Parts of Q-Chem use Armadillo 8.300.2 (Tropical Shenanigans).
 http://arma.sourceforge.net/

 Q-Chem begins on Mon May  6 12:02:40 2019  

Host: 
0

     Scratch files written to /scratch/taweetham/qchem32329//
Input Ideriv = 1
Curr. Ideriv = -1
Max.  Ideriv = 1


!!********************************************.
!!******************Warning*******************.
!!Desired Analytical derivatives not available.
!!Finite difference job might take a long time.
!!********************************************.
!!********************************************.


 2-order derivative to be evaluated numerically with 1-order analytical derivatives

Checking the input file for inconsistencies... 	...done.

--------------------------------------------------------------
User input:
--------------------------------------------------------------
H=F_c.out
$molecule
0 1
N 
N  1 1.203704
H  2 1.032430 1 112.558026
F  1 1.457675 2 110.514297 3 -0.000000 0
$end

$rem
   JOB_TYPE 	FREQUENCY
   BASIS 		6-311++G**
   METHOD	ccsd
   MEM_TOTAL	64000
   N_FROZEN_CORE      FC
$end


--------------------------------------------------------------
 ----------------------------------------------------------------
             Standard Nuclear Orientation (Angstroms)
    I     Atom           X                Y                Z
 ----------------------------------------------------------------
    1      N      -0.1687724376    -0.5718685824     0.0000000000
    2      N      -1.1077229287     0.1813082195    -0.0000000000
    3      H      -0.8200868213     1.1728611301    -0.0000000000
    4      F       1.0839504873     0.1734512678     0.0000000000
 ----------------------------------------------------------------
 Molecular Point Group                 Cs    NOp =  2
 Largest Abelian Subgroup              Cs    NOp =  2
 Nuclear Repulsion Energy =    67.4152167099 hartrees
 There are       12 alpha and       12 beta electrons
 Requested basis set is 6-311++G(d,p)
 There are 23 shells and 73 basis functions
 Total memory of 64000MB is distributed as follows: 
   QALLOC including MEM_STATIC uses 192MB
   MEM_STATIC is set to 192MB
   CCMAN JOB total memory use is  63808MB
 Warning: actual memory use might exceed 64000MB

 Total QAlloc Memory Limit    192 MB
 Mega-Array Size       188 MB
 MEM_STATIC part       192 MB

                       Distance Matrix (Angstroms)
             N (  1)   N (  2)   H (  3)
   N (  2)  1.203704
   H (  3)  1.862335  1.032430
   F (  4)  1.457675  2.191687  2.150390

 A cutoff of  1.0D-14 yielded    276 shell pairs
 There are      2806 function pairs (      3046 Cartesian)

 -------------------------------------------------------
 OpenMP Integral Computing Module                       
 Release: version 1.0, May 2013, Q-Chem Inc. Pittsburgh 
 -------------------------------------------------------
 Integral Job Info:
 Integral job number is                      11
 Integral operator is                         1
 short-range coefficients                     0
 long-range coefficients              100000000
 Omega coefficients                           0
 if combine SR and LR in K                    0
 Integral screening is                        0
 Integral computing path is                   2
 max size of driver memory is            800000
 size of driver memory is                593474
 size of scratch memory is              2361544
 max col of scratch BK array               1296
 max len of scratch array in speh3          155
 max len of scratch index in speh4           18
 max int batch size is                      520
 min int batch size is                       52
 fixed nKL is                                52
 max L of basis functions is                  2
 order of int derivative is                   0
 number of shells is                         23
 number of basis is                          76
 number of cartesian basis is                76
 number of contracted shell pairs           276
 number of primitive shell pairs            931
 maxK2 (contraction) of shell pair           36
 max number of K2 of shell pair               1
 max number of CS2 of shell pair             45
 max number of PS2 of shell pair            162
 mem total for path MDJ                  511554
 -------------------------------------------------------
 Smallest overlap matrix eigenvalue = 2.22E-04
 Guess from superposition of atomic densities
 Warning:  Energy on first SCF cycle will be non-variational
 SAD guess density has 24.000000 electrons

 -----------------------------------------------------------------------
  General SCF calculation program by
  Eric Jon Sundstrom, Paul Horn, Yuezhi Mao, Dmitri Zuev, Alec White,
  David Stuck, Shaama M.S., Shane Yost, Joonho Lee, David Small,
  Daniel Levine, Susi Lehtola, Hugh Burton, Evgeny Epifanovsky
 -----------------------------------------------------------------------
 Hartree-Fock
 using 6 threads for integral computing
 -------------------------------------------------------
 OpenMP Integral computing Module                
 Release: version 2.0, May 2017, Q-Chem Inc. Pleasanton 
 -------------------------------------------------------
 A restricted SCF calculation will be
 performed using DIIS
 SCF converges when DIIS error is below 1.0e-08
 ---------------------------------------
  Cycle       Energy         DIIS error
 ---------------------------------------
    1    -209.1016702341      6.95e-02  
    2    -208.7799329880      1.16e-02  
    3    -208.8296746365      8.40e-03  
    4    -208.8591652188      1.16e-03  
    5    -208.8608448565      5.22e-04  
    6    -208.8612898720      1.77e-04  
    7    -208.8613703185      8.05e-05  
    8    -208.8613800996      3.33e-05  
    9    -208.8613816150      1.29e-05  
   10    -208.8613818276      2.95e-06  
   11    -208.8613818395      8.64e-07  
   12    -208.8613818411      2.36e-07  
   13    -208.8613818412      4.75e-08  
   14    -208.8613818412      9.65e-09  Convergence criterion met
 ---------------------------------------
 SCF time:   CPU 2.50s  wall 0.00s 
 SCF   energy in the final basis set =     -208.8613818412
 Total energy in the final basis set =     -208.8613818412


 ------------------------------------------------------------------------------

   CCMAN2: suite of methods based on coupled cluster
           and equation of motion theories.

   Components:
   * libvmm-1.3-trunk
     by Evgeny Epifanovsky, Ilya Kaliman.
   * libtensor-2.5-trunk
     by Evgeny Epifanovsky, Michael Wormit, Dmitry Zuev, Sam Manzer, 
        Ilya Kaliman.
   * libcc-2.5-trunk
     by Evgeny Epifanovsky, Arik Landau, Tomasz Kus, Kirill Khistyaev, 
        Dmitry Zuev, Prashant Manohar, Xintian Feng, Anna Krylov, 
        Matthew Goldey, Alec White, Thomas Jagau, Kaushik Nanda, 
        Anastasia Gunina, Alexander Kunitsa, Joonho Lee.

   CCMAN original authors:
   Anna I. Krylov, C. David Sherrill, Steven R. Gwaltney,
   Edward F. C. Byrd (2000)
   Sergey V. Levchenko, Lyudmila V. Slipchenko, Tao Wang,
   Ana-Maria C. Cristian (2003)
   Piotr A. Pieniazek, C. Melania Oana, Evgeny Epifanovsky (2007)
   Prashant Manohar (2009)

 ------------------------------------------------------------------------------


 Allocating and initializing 63808MB of RAM...
 Calculation will run on 6 cores.


 Alpha MOs, Restricted
 -- Occupied --                  
-26.319 -15.774 -15.684  -1.629  -1.415  -0.951  -0.791  -0.715
  1 A'    2 A'    3 A'    4 A'    5 A'    6 A'    7 A'    8 A'                 
 -0.703  -0.595  -0.560  -0.505
  1 A"    9 A'    2 A"   10 A'                                                 
 -- Virtual --                   
  0.046   0.075   0.140   0.155   0.161   0.166   0.210   0.229
 11 A'    3 A"   12 A'   13 A'   14 A'    4 A"   15 A'   16 A'                 
  0.238   0.245   0.289   0.317   0.356   0.386   0.408   0.528
  5 A"   17 A'   18 A'   19 A'    6 A"   20 A'   21 A'   22 A'                 
  0.631   0.699   0.864   0.912   0.930   0.982   1.006   1.110
 23 A'   24 A'   25 A'    7 A"   26 A'   27 A'    8 A"   28 A'                 
  1.204   1.400   1.467   1.480   1.553   1.629   1.764   1.911
 29 A'   30 A'    9 A"   31 A'   10 A"   32 A'   33 A'   11 A"                 
  2.045   2.153   2.155   2.258   2.553   2.645   2.666   2.831
 34 A'   35 A'   12 A"   36 A'   37 A'   13 A"   38 A'   39 A'                 
  3.046   3.055   3.308   3.393   4.030   4.066   4.203   4.223
 14 A"   40 A'   41 A'   42 A'   43 A'   15 A"   16 A"   44 A'                 
  4.278   4.285   4.378   4.385   4.824   5.050   5.565   6.913
 17 A"   45 A'   18 A"   46 A'   47 A'   48 A'   49 A'   19 A"                 
  6.957   7.095  36.575  37.132  68.753
 50 A'   51 A'   52 A'   53 A'   54 A'                                         

 Beta MOs, Restricted
 -- Occupied --                  
-26.319 -15.774 -15.684  -1.629  -1.415  -0.951  -0.791  -0.715
  1 A'    2 A'    3 A'    4 A'    5 A'    6 A'    7 A'    8 A'                 
 -0.703  -0.595  -0.560  -0.505
  1 A"    9 A'    2 A"   10 A'                                                 
 -- Virtual --                   
  0.046   0.075   0.140   0.155   0.161   0.166   0.210   0.229
 11 A'    3 A"   12 A'   13 A'   14 A'    4 A"   15 A'   16 A'                 
  0.238   0.245   0.289   0.317   0.356   0.386   0.408   0.528
  5 A"   17 A'   18 A'   19 A'    6 A"   20 A'   21 A'   22 A'                 
  0.631   0.699   0.864   0.912   0.930   0.982   1.006   1.110
 23 A'   24 A'   25 A'    7 A"   26 A'   27 A'    8 A"   28 A'                 
  1.204   1.400   1.467   1.480   1.553   1.629   1.764   1.911
 29 A'   30 A'    9 A"   31 A'   10 A"   32 A'   33 A'   11 A"                 
  2.045   2.153   2.155   2.258   2.553   2.645   2.666   2.831
 34 A'   35 A'   12 A"   36 A'   37 A'   13 A"   38 A'   39 A'                 
  3.046   3.055   3.308   3.393   4.030   4.066   4.203   4.223
 14 A"   40 A'   41 A'   42 A'   43 A'   15 A"   16 A"   44 A'                 
  4.278   4.285   4.378   4.385   4.824   5.050   5.565   6.913
 17 A"   45 A'   18 A"   46 A'   47 A'   48 A'   49 A'   19 A"                 
  6.957   7.095  36.575  37.132  68.753
 50 A'   51 A'   52 A'   53 A'   54 A'                                         

 Occupation and symmetry of molecular orbitals

 Point group: Cs (2 irreducible representations).

                           A'   A"    All 
 ------------------------------------------
 All molecular orbitals:
  - Alpha                  54   19    73  
  - Beta                   54   19    73  
 ------------------------------------------
 Alpha orbitals:
  - Frozen occupied        3    0     3   
  - Active occupied        7    2     9   
  - Active virtual         44   17    61  
  - Frozen virtual         0    0     0   
 ------------------------------------------
 Beta orbitals:
  - Frozen occupied        3    0     3   
  - Active occupied        7    2     9   
  - Active virtual         44   17    61  
  - Frozen virtual         0    0     0   
 ------------------------------------------

 Import integrals:   CPU 0.00 s  wall 0.00 s

 Import integrals:   CPU 5.30 s  wall 1.89 s

 MP2 amplitudes:   CPU 0.10 s  wall 0.12 s

Running a double precision version
           CCSD T amplitudes will be solved using DIIS.

           Start     Size      MaxIter   EConv     TConv     
           3         7         100       1.00e-07  1.00e-05  
 ------------------------------------------------------------------------------
           Energy (a.u.)   Ediff      Tdiff       Comment
 ------------------------------------------------------------------------------
          -209.42749724                           
     1    -209.41027483   1.72e-02   6.40e-01     
     2    -209.43304519   2.28e-02   8.80e-02     
     3    -209.43106525   1.98e-03   4.21e-02     
     4    -209.43369692   2.63e-03   1.68e-02     Switched to DIIS steps.
     5    -209.43470703   1.01e-03   1.13e-02     
     6    -209.43481354   1.07e-04   2.73e-03     
     7    -209.43482700   1.35e-05   1.24e-03     
     8    -209.43483362   6.62e-06   4.87e-04     
     9    -209.43483890   5.28e-06   3.00e-04     
    10    -209.43483941   5.15e-07   6.51e-05     
    11    -209.43483943   1.95e-08   2.29e-05     
    12    -209.43483950   7.11e-08   1.14e-05     
    13    -209.43483942   8.48e-08   2.86e-06     
 ------------------------------------------------------------------------------
          -209.43483942                           CCSD T converged.

End of double precision
 SCF energy                 = -208.86138184
 MP2 energy                 = -209.42749724
 CCSD correlation energy     =   -0.57345758
 CCSD total energy           = -209.43483942

 CCSD  T1^2 = 0.0136  T2^2 = 0.1776  Leading amplitudes:

 Amplitude    Orbitals with energies
 -0.0228       2 (A") A                  ->    3 (A") A                   
              -0.5602                          0.0751                     
 -0.0228       2 (A") B                  ->    3 (A") B                   
              -0.5602                          0.0751                     
 -0.0224       1 (A") A                  ->    3 (A") A                   
              -0.7027                          0.0751                     
 -0.0224       1 (A") B                  ->    3 (A") B                   
              -0.7027                          0.0751                     

 Amplitude    Orbitals with energies
 -0.0922       2 (A") A      2 (A") B    ->    3 (A") A      3 (A") B     
              -0.5602       -0.5602            0.0751        0.0751       
  0.0922       2 (A") A      2 (A") B    ->    3 (A") B      3 (A") A     
              -0.5602       -0.5602            0.0751        0.0751       
  0.0922       2 (A") B      2 (A") A    ->    3 (A") A      3 (A") B     
              -0.5602       -0.5602            0.0751        0.0751       
 -0.0922       2 (A") B      2 (A") A    ->    3 (A") B      3 (A") A     
              -0.5602       -0.5602            0.0751        0.0751       

 Computing CCSD intemediates for later calculations in double precision
 Finished.

Running a double precision version
           CCSD Lambda amplitudes will be solved using DIIS.
           Start     Size      MaxIter   EConv     LConv     
           3         7         100       1.00e-07  1.00e-05  
 ------------------------------------------------------------------------------
            Enorm      Ldiff       Comment
 ------------------------------------------------------------------------------
     1     4.88e-02   3.06e-02     
     2     1.65e-02   7.00e-03     
     3     7.04e-03   7.69e-04     
     4     3.71e-03   1.34e-03     Switched to DIIS steps.
     5     1.28e-03   7.81e-04     
     6     6.80e-04   2.11e-04     
     7     2.40e-04   7.57e-05     
     8     9.83e-05   4.61e-06     
     9     2.45e-05   6.60e-06     
    10     1.01e-05   1.11e-06     
    11     4.26e-06   2.15e-07     
    12     1.71e-06   8.94e-08     
    13     7.93e-07   5.85e-08     
    14     3.37e-07   1.75e-08     
    15     1.46e-07   2.09e-09     
    16     7.29e-08   7.80e-09     
 ------------------------------------------------------------------------------
                                   CCSD Lambda converged.

 Computing density matrices in double precision...
           Orbital response amplitudes will be solved using DIIS.
           Start     Size      MaxIter   EConv     LConv     
           3         7         100       1.00e-06  1.00e-06  
 ------------------------------------------------------------------------------
            Enorm      Ldiff       Comment
 ------------------------------------------------------------------------------
     1     8.39e-02   4.32e-03     
     2     7.65e-02   9.49e-03     
     3     9.46e-02   2.62e-02     
     4     1.18e-02   3.90e-02     Switched to DIIS steps.
     5     2.52e-03   1.49e-03     
     6     1.24e-03   6.22e-04     
     7     2.90e-04   1.92e-05     
     8     3.59e-05   5.18e-05     
     9     7.22e-06   2.57e-06     
    10     3.01e-06   1.31e-06     
    11     5.82e-07   1.08e-07     
 ------------------------------------------------------------------------------
                                   Orbital response converged.

 Computing density matrices... Done.
 CCSD calculation:   CPU 46.18 s  wall 10.82 s

 Transferring MO TPDM to AO TPDM
 Transferring g2_o1o1o1o1
 Transferring g2_o1o1o1v1
 Transferring g2_o1o1v1v1
 Transferring g2_o1v1o1v1
 Transferring g2_o1v1v1v1
 Transferring g2_v1v1v1v1
 Adding separable TPDM
 Computing TPDM gradient
 --------------------------------------------------------
 2e gradient
  Atom          X               Y               Z
 --------------------------------------------------------
    1         -3.622856       11.506984        0.000000  
    2         13.545466       -4.437545       -0.000000  
    3         -0.010254       -3.799432        0.000000  
    4         -9.912355       -3.270007       -0.000000  
 --------------------------------------------------------
 --------------------------------------------------------
 Final gradient
  Atom          X               Y               Z
 --------------------------------------------------------
    1         -3.622856       11.506984        0.000000  
    2         13.545466       -4.437545       -0.000000  
    3         -0.010254       -3.799432        0.000000  
    4         -9.912355       -3.270007       -0.000000  
 --------------------------------------------------------
 Analytic gradient from two-electron contribution:   CPU 39.11 s  wall 9.71 s

 Total ccman2 time:   CPU 95.57 s  wall 24.75 s


 --------------------------------------------------------------
             Orbital Energies (a.u.) and Symmetries
 --------------------------------------------------------------

 Alpha MOs, Restricted
 -- Occupied --                  
-26.319 -15.774 -15.684  -1.629  -1.415  -0.951  -0.791  -0.715
  1 A'    2 A'    3 A'    4 A'    5 A'    6 A'    7 A'    8 A'                 
 -0.595  -0.505  -0.703  -0.560
  9 A'   10 A'    1 A"    2 A"                                                 
 -- Virtual --                   
  0.046   0.140   0.155   0.161   0.210   0.229   0.245   0.289
 11 A'   12 A'   13 A'   14 A'   15 A'   16 A'   17 A'   18 A'                 
  0.317   0.386   0.408   0.528   0.631   0.699   0.864   0.930
 19 A'   20 A'   21 A'   22 A'   23 A'   24 A'   25 A'   26 A'                 
  0.982   1.110   1.204   1.400   1.480   1.629   1.764   2.045
 27 A'   28 A'   29 A'   30 A'   31 A'   32 A'   33 A'   34 A'                 
  2.153   2.258   2.553   2.666   2.831   3.055   3.308   3.393
 35 A'   36 A'   37 A'   38 A'   39 A'   40 A'   41 A'   42 A'                 
  4.030   4.223   4.285   4.385   4.824   5.050   5.565   6.957
 43 A'   44 A'   45 A'   46 A'   47 A'   48 A'   49 A'   50 A'                 
  7.095  36.575  37.132  68.753   0.075   0.166   0.238   0.356
 51 A'   52 A'   53 A'   54 A'    3 A"    4 A"    5 A"    6 A"                 
  0.912   1.006   1.467   1.553   1.911   2.155   2.645   3.046
  7 A"    8 A"    9 A"   10 A"   11 A"   12 A"   13 A"   14 A"                 
  4.066   4.203   4.278   4.378   6.913
 15 A"   16 A"   17 A"   18 A"   19 A"                                         

 Beta MOs, Restricted
 -- Occupied --                  
-26.319 -15.774 -15.684  -1.629  -1.415  -0.951  -0.791  -0.715
  1 A'    2 A'    3 A'    4 A'    5 A'    6 A'    7 A'    8 A'                 
 -0.595  -0.505  -0.703  -0.560
  9 A'   10 A'    1 A"    2 A"                                                 
 -- Virtual --                   
  0.046   0.140   0.155   0.161   0.210   0.229   0.245   0.289
 11 A'   12 A'   13 A'   14 A'   15 A'   16 A'   17 A'   18 A'                 
  0.317   0.386   0.408   0.528   0.631   0.699   0.864   0.930
 19 A'   20 A'   21 A'   22 A'   23 A'   24 A'   25 A'   26 A'                 
  0.982   1.110   1.204   1.400   1.480   1.629   1.764   2.045
 27 A'   28 A'   29 A'   30 A'   31 A'   32 A'   33 A'   34 A'                 
  2.153   2.258   2.553   2.666   2.831   3.055   3.308   3.393
 35 A'   36 A'   37 A'   38 A'   39 A'   40 A'   41 A'   42 A'                 
  4.030   4.223   4.285   4.385   4.824   5.050   5.565   6.957
 43 A'   44 A'   45 A'   46 A'   47 A'   48 A'   49 A'   50 A'                 
  7.095  36.575  37.132  68.753   0.075   0.166   0.238   0.356
 51 A'   52 A'   53 A'   54 A'    3 A"    4 A"    5 A"    6 A"                 
  0.912   1.006   1.467   1.553   1.911   2.155   2.645   3.046
  7 A"    8 A"    9 A"   10 A"   11 A"   12 A"   13 A"   14 A"                 
  4.066   4.203   4.278   4.378   6.913
 15 A"   16 A"   17 A"   18 A"   19 A"                                         
 --------------------------------------------------------------

          Ground-State Mulliken Net Atomic Charges

     Atom                 Charge (a.u.)
  ----------------------------------------
      1 N                     0.039944
      2 N                    -0.089691
      3 H                     0.217135
      4 F                    -0.167389
  ----------------------------------------
  Sum of atomic charges =    -0.000000

 -----------------------------------------------------------------
                    Cartesian Multipole Moments
 -----------------------------------------------------------------
    Charge (ESU x 10^10)
                 0.0000
    Dipole Moment (Debye)
         X      -1.0452      Y       1.6242      Z       0.0000
       Tot       1.9314
    Quadrupole Moments (Debye-Ang)
        XX     -19.7580     XY      -1.6184     YY     -15.3283
        XZ      -0.0000     YZ      -0.0000     ZZ     -16.0488
    Octopole Moments (Debye-Ang^2)
       XXX       8.5975    XXY       1.5015    XYY       0.0882
       YYY       5.7996    XXZ       0.0000    XYZ      -0.0000
       YYZ       0.0000    XZZ       1.7488    YZZ       0.6292
       ZZZ       0.0000
    Hexadecapole Moments (Debye-Ang^3)
      XXXX    -104.9879   XXXY      -0.4904   XXYY     -19.1882
      XYYY      -2.1335   YYYY     -29.9701   XXXZ      -0.0000
      XXYZ       0.0000   XYYZ      -0.0000   YYYZ       0.0000
      XXZZ     -18.2508   XYZZ      -0.1350   YYZZ      -7.3895
      XZZZ      -0.0000   YZZZ       0.0000   ZZZZ     -12.8073
 -----------------------------------------------------------------
 DrvMan completing analytic gradient of the correlated energy
 Correlated dipole moment
            1
    1  -0.4112095
    2   0.6390149
    3   0.0000000
 Energy read as -209.434839418
 Full Analytical Gradient: (in a.u., or Hartree/Bohr)
             1             2             3             4
    1    0.00002824   -0.00011405    0.00000925    0.00007656
    2   -0.00009934    0.00001589    0.00005376    0.00002969
    3   -0.00000000   -0.00000000    0.00000000    0.00000000
 Gradient time:  CPU 1.40 s  wall 1.43 s
 ######################################################
 ######################################################
 # Starting finite difference calculation for IDERIV  #
 Finite diff step size:  1.88973e-03 a.u.
 ----------------------------------------------------------------
             Standard Nuclear Orientation (Angstroms)
    I     Atom           X                Y                Z
 ----------------------------------------------------------------
    1      N      -0.1677724376    -0.5718685824     0.0000000000
    2      N      -1.1077229287     0.1813082195    -0.0000000000
    3      H      -0.8200868213     1.1728611301    -0.0000000000
    4      F       1.0839504873     0.1734512678     0.0000000000
 ----------------------------------------------------------------
 Nuclear Repulsion Energy =    67.4143797068 hartrees
 There are       12 alpha and       12 beta electrons

                       Distance Matrix (Angstroms)
             N (  1)   N (  2)   H (  3)
   N (  2)  1.204484
   H (  3)  1.862685  1.032430
   F (  4)  1.456816  2.191687  2.150390

 Requested basis set is 6-311++G(d,p)
 There are 23 shells and 73 basis functions
 A cutoff of  1.0D-14 yielded    276 shell pairs
 There are      2806 function pairs (      3046 Cartesian)
 Smallest overlap matrix eigenvalue = 2.22E-04
 Guess MOs from SCF MO coefficient file

 -----------------------------------------------------------------------
  General SCF calculation program by
  Eric Jon Sundstrom, Paul Horn, Yuezhi Mao, Dmitri Zuev, Alec White,
  David Stuck, Shaama M.S., Shane Yost, Joonho Lee, David Small,
  Daniel Levine, Susi Lehtola, Hugh Burton, Evgeny Epifanovsky
 -----------------------------------------------------------------------
 Hartree-Fock
 using 6 threads for integral computing
 -------------------------------------------------------
 OpenMP Integral computing Module                
 Release: version 2.0, May 2017, Q-Chem Inc. Pleasanton 
 -------------------------------------------------------
 A restricted SCF calculation will be
 performed using DIIS
 SCF converges when DIIS error is below 1.0e-08
 ---------------------------------------
  Cycle       Energy         DIIS error
 ---------------------------------------
    1    -208.8613438792      4.23e-05  
    2    -208.8613450483      1.07e-05  
    3    -208.8613451595      6.12e-06  
    4    -208.8613451823      1.69e-06  
    5    -208.8613451863      7.23e-07  
    6    -208.8613451872      2.30e-07  
    7    -208.8613451873      6.30e-08  
    8    -208.8613451873      4.27e-08  
    9    -208.8613451873      7.42e-09  Convergence criterion met
 ---------------------------------------
 SCF time:   CPU 1.65s  wall 1.00s 
 SCF   energy in the final basis set =     -208.8613451873
 Total energy in the final basis set =     -208.8613451873


 ------------------------------------------------------------------------------

   CCMAN2: suite of methods based on coupled cluster
           and equation of motion theories.

   Components:
   * libvmm-1.3-trunk
     by Evgeny Epifanovsky, Ilya Kaliman.
   * libtensor-2.5-trunk
     by Evgeny Epifanovsky, Michael Wormit, Dmitry Zuev, Sam Manzer, 
        Ilya Kaliman.
   * libcc-2.5-trunk
     by Evgeny Epifanovsky, Arik Landau, Tomasz Kus, Kirill Khistyaev, 
        Dmitry Zuev, Prashant Manohar, Xintian Feng, Anna Krylov, 
        Matthew Goldey, Alec White, Thomas Jagau, Kaushik Nanda, 
        Anastasia Gunina, Alexander Kunitsa, Joonho Lee.

   CCMAN original authors:
   Anna I. Krylov, C. David Sherrill, Steven R. Gwaltney,
   Edward F. C. Byrd (2000)
   Sergey V. Levchenko, Lyudmila V. Slipchenko, Tao Wang,
   Ana-Maria C. Cristian (2003)
   Piotr A. Pieniazek, C. Melania Oana, Evgeny Epifanovsky (2007)
   Prashant Manohar (2009)

 ------------------------------------------------------------------------------


 Allocating and initializing 63808MB of RAM...
 Calculation will run on 6 cores.


 Alpha MOs, Restricted
 -- Occupied --                  
-26.320 -15.774 -15.684  -1.630  -1.414  -0.951  -0.791  -0.715
  1 A     2 A     3 A     4 A     5 A     6 A     7 A     8 A                  
 -0.703  -0.595  -0.560  -0.505
  9 A    10 A    11 A    12 A                                                  
 -- Virtual --                   
  0.046   0.075   0.140   0.156   0.161   0.166   0.210   0.229
 13 A    14 A    15 A    16 A    17 A    18 A    19 A    20 A                  
  0.238   0.245   0.289   0.317   0.356   0.386   0.408   0.528
 21 A    22 A    23 A    24 A    25 A    26 A    27 A    28 A                  
  0.630   0.699   0.864   0.913   0.931   0.982   1.006   1.109
 29 A    30 A    31 A    32 A    33 A    34 A    35 A    36 A                  
  1.204   1.400   1.467   1.479   1.553   1.629   1.764   1.911
 37 A    38 A    39 A    40 A    41 A    42 A    43 A    44 A                  
  2.045   2.153   2.155   2.258   2.553   2.644   2.665   2.831
 45 A    46 A    47 A    48 A    49 A    50 A    51 A    52 A                  
  3.045   3.055   3.306   3.393   4.030   4.066   4.203   4.222
 53 A    54 A    55 A    56 A    57 A    58 A    59 A    60 A                  
  4.278   4.285   4.378   4.384   4.824   5.051   5.566   6.913
 61 A    62 A    63 A    64 A    65 A    66 A    67 A    68 A                  
  6.957   7.096  36.575  37.128  68.753
 69 A    70 A    71 A    72 A    73 A                                          

 Beta MOs, Restricted
 -- Occupied --                  
-26.320 -15.774 -15.684  -1.630  -1.414  -0.951  -0.791  -0.715
  1 A     2 A     3 A     4 A     5 A     6 A     7 A     8 A                  
 -0.703  -0.595  -0.560  -0.505
  9 A    10 A    11 A    12 A                                                  
 -- Virtual --                   
  0.046   0.075   0.140   0.156   0.161   0.166   0.210   0.229
 13 A    14 A    15 A    16 A    17 A    18 A    19 A    20 A                  
  0.238   0.245   0.289   0.317   0.356   0.386   0.408   0.528
 21 A    22 A    23 A    24 A    25 A    26 A    27 A    28 A                  
  0.630   0.699   0.864   0.913   0.931   0.982   1.006   1.109
 29 A    30 A    31 A    32 A    33 A    34 A    35 A    36 A                  
  1.204   1.400   1.467   1.479   1.553   1.629   1.764   1.911
 37 A    38 A    39 A    40 A    41 A    42 A    43 A    44 A                  
  2.045   2.153   2.155   2.258   2.553   2.644   2.665   2.831
 45 A    46 A    47 A    48 A    49 A    50 A    51 A    52 A                  
  3.045   3.055   3.306   3.393   4.030   4.066   4.203   4.222
 53 A    54 A    55 A    56 A    57 A    58 A    59 A    60 A                  
  4.278   4.285   4.378   4.384   4.824   5.051   5.566   6.913
 61 A    62 A    63 A    64 A    65 A    66 A    67 A    68 A                  
  6.957   7.096  36.575  37.128  68.753
 69 A    70 A    71 A    72 A    73 A                                          

 Occupation and symmetry of molecular orbitals

 Point group: C1 (1 irreducible representation).

                           A     All 
 -------------------------------------
 All molecular orbitals:
  - Alpha                  73    73  
  - Beta                   73    73  
 -------------------------------------
 Alpha orbitals:
  - Frozen occupied        3     3   
  - Active occupied        9     9   
  - Active virtual         61    61  
  - Frozen virtual         0     0   
 -------------------------------------
 Beta orbitals:
  - Frozen occupied        3     3   
  - Active occupied        9     9   
  - Active virtual         61    61  
  - Frozen virtual         0     0   
 -------------------------------------

 Import integrals:   CPU 0.00 s  wall 0.00 s

 Import integrals:   CPU 5.85 s  wall 1.80 s

 MP2 amplitudes:   CPU 0.05 s  wall 0.04 s

Running a double precision version
           CCSD T amplitudes will be solved using DIIS.

           Start     Size      MaxIter   EConv     TConv     
           3         7         100       1.00e-07  1.00e-05  
 ------------------------------------------------------------------------------
           Energy (a.u.)   Ediff      Tdiff       Comment
 ------------------------------------------------------------------------------
          -209.42748784                           
     1    -209.41027548   1.72e-02   6.41e-01     
     2    -209.43304049   2.28e-02   8.81e-02     
     3    -209.43106585   1.97e-03   4.21e-02     
     4    -209.43369627   2.63e-03   1.68e-02     Switched to DIIS steps.
     5    -209.43470638   1.01e-03   1.13e-02     
     6    -209.43481272   1.06e-04   2.73e-03     
     7    -209.43482611   1.34e-05   1.24e-03     
     8    -209.43483271   6.59e-06   4.86e-04     
     9    -209.43483797   5.27e-06   3.00e-04     
    10    -209.43483849   5.18e-07   6.51e-05     
    11    -209.43483851   1.95e-08   2.29e-05     
    12    -209.43483858   7.11e-08   1.14e-05     
    13    -209.43483850   8.42e-08   2.85e-06     
 ------------------------------------------------------------------------------
          -209.43483850                           CCSD T converged.

End of double precision
 SCF energy                 = -208.86134519
 MP2 energy                 = -209.42748784
 CCSD correlation energy     =   -0.57349331
 CCSD total energy           = -209.43483850

 CCSD  T1^2 = 0.0136  T2^2 = 0.1776  Leading amplitudes:

 Amplitude    Orbitals with energies
 -0.0228       11 (A) A                  ->    14 (A) A                   
              -0.5599                          0.0750                     
 -0.0228       11 (A) B                  ->    14 (A) B                   
              -0.5599                          0.0750                     
  0.0225       9 (A) A                   ->    14 (A) A                   
              -0.7029                          0.0750                     
  0.0225       9 (A) B                   ->    14 (A) B                   
              -0.7029                          0.0750                     

 Amplitude    Orbitals with energies
 -0.0926       11 (A) A      11 (A) B    ->    14 (A) A      14 (A) B     
              -0.5599       -0.5599            0.0750        0.0750       
  0.0926       11 (A) A      11 (A) B    ->    14 (A) B      14 (A) A     
              -0.5599       -0.5599            0.0750        0.0750       
  0.0926       11 (A) B      11 (A) A    ->    14 (A) A      14 (A) B     
              -0.5599       -0.5599            0.0750        0.0750       
 -0.0926       11 (A) B      11 (A) A    ->    14 (A) B      14 (A) A     
              -0.5599       -0.5599            0.0750        0.0750       

 Computing CCSD intemediates for later calculations in double precision
 Finished.

Running a double precision version
           CCSD Lambda amplitudes will be solved using DIIS.
           Start     Size      MaxIter   EConv     LConv     
           3         7         100       1.00e-07  1.00e-05  
 ------------------------------------------------------------------------------
            Enorm      Ldiff       Comment
 ------------------------------------------------------------------------------
     1     4.88e-02   3.06e-02     
     2     1.65e-02   6.99e-03     
     3     7.03e-03   7.73e-04     
     4     3.71e-03   1.34e-03     Switched to DIIS steps.
     5     1.28e-03   7.81e-04     
     6     6.80e-04   2.11e-04     
     7     2.40e-04   7.56e-05     
     8     9.81e-05   4.50e-06     
     9     2.44e-05   6.64e-06     
    10     1.01e-05   1.12e-06     
    11     4.23e-06   2.19e-07     
    12     1.69e-06   8.64e-08     
    13     7.86e-07   5.72e-08     
    14     3.34e-07   1.78e-08     
    15     1.45e-07   2.04e-09     
    16     7.22e-08   7.71e-09     
 ------------------------------------------------------------------------------
                                   CCSD Lambda converged.

 Computing density matrices in double precision...
           Orbital response amplitudes will be solved using DIIS.
           Start     Size      MaxIter   EConv     LConv     
           3         7         100       1.00e-06  1.00e-06  
 ------------------------------------------------------------------------------
            Enorm      Ldiff       Comment
 ------------------------------------------------------------------------------
     1     8.38e-02   4.28e-03     
     2     7.64e-02   9.47e-03     
     3     9.45e-02   2.61e-02     
     4     1.19e-02   3.90e-02     Switched to DIIS steps.
     5     2.52e-03   1.52e-03     
     6     1.23e-03   6.23e-04     
     7     2.91e-04   1.93e-05     
     8     3.59e-05   5.14e-05     
     9     7.22e-06   2.56e-06     
    10     3.02e-06   1.31e-06     
    11     5.86e-07   1.10e-07     
 ------------------------------------------------------------------------------
                                   Orbital response converged.

 Computing density matrices... Done.
 CCSD calculation:   CPU 99.50 s  wall 20.50 s

 Transferring MO TPDM to AO TPDM
 Transferring g2_o1o1o1o1
 Transferring g2_o1o1o1v1
 Transferring g2_o1o1v1v1
 Transferring g2_o1v1o1v1
 Transferring g2_o1v1v1v1
 Transferring g2_v1v1v1v1
 Adding separable TPDM
 Computing TPDM gradient
 --------------------------------------------------------
 2e gradient
  Atom          X               Y               Z
 --------------------------------------------------------
    1         -3.612361       11.500810        0.000000  
    2         13.539971       -4.426019       -0.000000  
    3         -0.009218       -3.797971        0.000000  
    4         -9.918392       -3.276819        0.000000  
 --------------------------------------------------------
 --------------------------------------------------------
 Final gradient
  Atom          X               Y               Z
 --------------------------------------------------------
    1         -3.612361       11.500810        0.000000  
    2         13.539971       -4.426019       -0.000000  
    3         -0.009218       -3.797971        0.000000  
    4         -9.918392       -3.276819        0.000000  
 --------------------------------------------------------
 Analytic gradient from two-electron contribution:   CPU 31.35 s  wall 7.26 s

 Total ccman2 time:   CPU 141.46 s  wall 31.54 s


 --------------------------------------------------------------

                    Orbital Energies (a.u.)
 --------------------------------------------------------------

 Alpha MOs
 -- Occupied --
-26.320 -15.774 -15.684  -1.630  -1.414  -0.951  -0.791  -0.715
 -0.703  -0.595  -0.560  -0.505
 -- Virtual --
  0.046   0.075   0.140   0.156   0.161   0.166   0.210   0.229
  0.238   0.245   0.289   0.317   0.356   0.386   0.408   0.528
  0.630   0.699   0.864   0.913   0.931   0.982   1.006   1.109
  1.204   1.400   1.467   1.479   1.553   1.629   1.764   1.911
  2.045   2.153   2.155   2.258   2.553   2.644   2.665   2.831
  3.045   3.055   3.306   3.393   4.030   4.066   4.203   4.222
  4.278   4.285   4.378   4.384   4.824   5.051   5.566   6.913
  6.957   7.096  36.575  37.128  68.753
 --------------------------------------------------------------

          Ground-State Mulliken Net Atomic Charges

     Atom                 Charge (a.u.)
  ----------------------------------------
      1 N                     0.039536
      2 N                    -0.089846
      3 H                     0.216876
      4 F                    -0.166566
  ----------------------------------------
  Sum of atomic charges =    -0.000000

 -----------------------------------------------------------------
                    Cartesian Multipole Moments
 -----------------------------------------------------------------
    Charge (ESU x 10^10)
                -0.0000
    Dipole Moment (Debye)
         X      -1.0371      Y       1.6247      Z       0.0000
       Tot       1.9275
    Quadrupole Moments (Debye-Ang)
        XX     -19.7583     XY      -1.6177     YY     -15.3315
        XZ       0.0000     YZ       0.0000     ZZ     -16.0502
    Octopole Moments (Debye-Ang^2)
       XXX       8.6024    XXY       1.5030    XYY       0.0874
       YYY       5.8002    XXZ       0.0000    XYZ       0.0000
       YYZ       0.0000    XZZ       1.7489    YZZ       0.6301
       ZZZ       0.0000
    Hexadecapole Moments (Debye-Ang^3)
      XXXX    -104.9808   XXXY      -0.4825   XXYY     -19.1873
      XYYY      -2.1201   YYYY     -29.9789   XXXZ       0.0000
      XXYZ       0.0000   XYYZ       0.0000   YYYZ       0.0000
      XXZZ     -18.2501   XYZZ      -0.1318   YYZZ      -7.3911
      XZZZ      -0.0000   YZZZ       0.0000   ZZZZ     -12.8103
 -----------------------------------------------------------------
 DrvMan completing analytic gradient of the correlated energy
 Correlated dipole moment
            1
    1  -0.4080427
    2   0.6392052
    3   0.0000000
 Energy read as -209.434838499
 Full Analytical Gradient: (in a.u., or Hartree/Bohr)
             1             2             3             4
    1    0.00094532   -0.00092225   -0.00001128   -0.00001180
    2   -0.00069529    0.00067710    0.00005746   -0.00003927
    3    0.00000000    0.00000000   -0.00000000   -0.00000000
 Gradient time:  CPU 1.44 s  wall 1.49 s
 ----------------------------------------------------------------
             Standard Nuclear Orientation (Angstroms)
    I     Atom           X                Y                Z
 ----------------------------------------------------------------
    1      N      -0.1697724376    -0.5718685824     0.0000000000
    2      N      -1.1077229287     0.1813082195    -0.0000000000
    3      H      -0.8200868213     1.1728611301    -0.0000000000
    4      F       1.0839504873     0.1734512678     0.0000000000
 ----------------------------------------------------------------
 Nuclear Repulsion Energy =    67.4160787075 hartrees
 There are       12 alpha and       12 beta electrons

                       Distance Matrix (Angstroms)
             N (  1)   N (  2)   H (  3)
   N (  2)  1.202924
   H (  3)  1.861986  1.032430
   F (  4)  1.458534  2.191687  2.150390

 Requested basis set is 6-311++G(d,p)
 There are 23 shells and 73 basis functions
 A cutoff of  1.0D-14 yielded    276 shell pairs
 There are      2806 function pairs (      3046 Cartesian)
 Smallest overlap matrix eigenvalue = 2.21E-04
 Guess MOs from SCF MO coefficient file

 -----------------------------------------------------------------------
  General SCF calculation program by
  Eric Jon Sundstrom, Paul Horn, Yuezhi Mao, Dmitri Zuev, Alec White,
  David Stuck, Shaama M.S., Shane Yost, Joonho Lee, David Small,
  Daniel Levine, Susi Lehtola, Hugh Burton, Evgeny Epifanovsky
 -----------------------------------------------------------------------
 Hartree-Fock
 using 6 threads for integral computing
 -------------------------------------------------------
 OpenMP Integral computing Module                
 Release: version 2.0, May 2017, Q-Chem Inc. Pleasanton 
 -------------------------------------------------------
 A restricted SCF calculation will be
 performed using DIIS
 SCF converges when DIIS error is below 1.0e-08
 ---------------------------------------
  Cycle       Energy         DIIS error
 ---------------------------------------
    1    -208.8614114968      8.46e-05  
    2    -208.8614161734      2.14e-05  
    3    -208.8614166185      1.23e-05  
    4    -208.8614167104      3.39e-06  
    5    -208.8614167266      1.46e-06  
    6    -208.8614167300      4.63e-07  
    7    -208.8614167305      1.24e-07  
    8    -208.8614167305      8.41e-08  
    9    -208.8614167305      1.47e-08  
   10    -208.8614167305      4.93e-09  Convergence criterion met
 ---------------------------------------
 SCF time:   CPU 1.81s  wall 1.00s 
 SCF   energy in the final basis set =     -208.8614167305
 Total energy in the final basis set =     -208.8614167305


 ------------------------------------------------------------------------------

   CCMAN2: suite of methods based on coupled cluster
           and equation of motion theories.

   Components:
   * libvmm-1.3-trunk
     by Evgeny Epifanovsky, Ilya Kaliman.
   * libtensor-2.5-trunk
     by Evgeny Epifanovsky, Michael Wormit, Dmitry Zuev, Sam Manzer, 
        Ilya Kaliman.
   * libcc-2.5-trunk
     by Evgeny Epifanovsky, Arik Landau, Tomasz Kus, Kirill Khistyaev, 
        Dmitry Zuev, Prashant Manohar, Xintian Feng, Anna Krylov, 
        Matthew Goldey, Alec White, Thomas Jagau, Kaushik Nanda, 
        Anastasia Gunina, Alexander Kunitsa, Joonho Lee.

   CCMAN original authors:
   Anna I. Krylov, C. David Sherrill, Steven R. Gwaltney,
   Edward F. C. Byrd (2000)
   Sergey V. Levchenko, Lyudmila V. Slipchenko, Tao Wang,
   Ana-Maria C. Cristian (2003)
   Piotr A. Pieniazek, C. Melania Oana, Evgeny Epifanovsky (2007)
   Prashant Manohar (2009)

 ------------------------------------------------------------------------------


 Allocating and initializing 63808MB of RAM...
 Calculation will run on 6 cores.


 Alpha MOs, Restricted
 -- Occupied --                  
-26.319 -15.774 -15.684  -1.629  -1.415  -0.951  -0.791  -0.715
  1 A     2 A     3 A     4 A     5 A     6 A     7 A     8 A                  
 -0.702  -0.595  -0.561  -0.505
  9 A    10 A    11 A    12 A                                                  
 -- Virtual --                   
  0.046   0.075   0.140   0.155   0.161   0.166   0.210   0.229
 13 A    14 A    15 A    16 A    17 A    18 A    19 A    20 A                  
  0.238   0.245   0.289   0.317   0.356   0.386   0.408   0.529
 21 A    22 A    23 A    24 A    25 A    26 A    27 A    28 A                  
  0.631   0.699   0.863   0.912   0.930   0.982   1.006   1.110
 29 A    30 A    31 A    32 A    33 A    34 A    35 A    36 A                  
  1.204   1.401   1.467   1.480   1.553   1.629   1.764   1.912
 37 A    38 A    39 A    40 A    41 A    42 A    43 A    44 A                  
  2.045   2.152   2.155   2.259   2.553   2.645   2.667   2.831
 45 A    46 A    47 A    48 A    49 A    50 A    51 A    52 A                  
  3.047   3.055   3.309   3.394   4.030   4.067   4.204   4.223
 53 A    54 A    55 A    56 A    57 A    58 A    59 A    60 A                  
  4.278   4.285   4.378   4.386   4.825   5.049   5.564   6.913
 61 A    62 A    63 A    64 A    65 A    66 A    67 A    68 A                  
  6.958   7.094  36.574  37.135  68.754
 69 A    70 A    71 A    72 A    73 A                                          

 Beta MOs, Restricted
 -- Occupied --                  
-26.319 -15.774 -15.684  -1.629  -1.415  -0.951  -0.791  -0.715
  1 A     2 A     3 A     4 A     5 A     6 A     7 A     8 A                  
 -0.702  -0.595  -0.561  -0.505
  9 A    10 A    11 A    12 A                                                  
 -- Virtual --                   
  0.046   0.075   0.140   0.155   0.161   0.166   0.210   0.229
 13 A    14 A    15 A    16 A    17 A    18 A    19 A    20 A                  
  0.238   0.245   0.289   0.317   0.356   0.386   0.408   0.529
 21 A    22 A    23 A    24 A    25 A    26 A    27 A    28 A                  
  0.631   0.699   0.863   0.912   0.930   0.982   1.006   1.110
 29 A    30 A    31 A    32 A    33 A    34 A    35 A    36 A                  
  1.204   1.401   1.467   1.480   1.553   1.629   1.764   1.912
 37 A    38 A    39 A    40 A    41 A    42 A    43 A    44 A                  
  2.045   2.152   2.155   2.259   2.553   2.645   2.667   2.831
 45 A    46 A    47 A    48 A    49 A    50 A    51 A    52 A                  
  3.047   3.055   3.309   3.394   4.030   4.067   4.204   4.223
 53 A    54 A    55 A    56 A    57 A    58 A    59 A    60 A                  
  4.278   4.285   4.378   4.386   4.825   5.049   5.564   6.913
 61 A    62 A    63 A    64 A    65 A    66 A    67 A    68 A                  
  6.958   7.094  36.574  37.135  68.754
 69 A    70 A    71 A    72 A    73 A                                          

 Occupation and symmetry of molecular orbitals

 Point group: C1 (1 irreducible representation).

                           A     All 
 -------------------------------------
 All molecular orbitals:
  - Alpha                  73    73  
  - Beta                   73    73  
 -------------------------------------
 Alpha orbitals:
  - Frozen occupied        3     3   
  - Active occupied        9     9   
  - Active virtual         61    61  
  - Frozen virtual         0     0   
 -------------------------------------
 Beta orbitals:
  - Frozen occupied        3     3   
  - Active occupied        9     9   
  - Active virtual         61    61  
  - Frozen virtual         0     0   
 -------------------------------------

 Import integrals:   CPU 0.00 s  wall 0.00 s

 Import integrals:   CPU 5.30 s  wall 2.09 s

 MP2 amplitudes:   CPU 0.05 s  wall 0.05 s

Running a double precision version
           CCSD T amplitudes will be solved using DIIS.

           Start     Size      MaxIter   EConv     TConv     
           3         7         100       1.00e-07  1.00e-05  
 ------------------------------------------------------------------------------
           Energy (a.u.)   Ediff      Tdiff       Comment
 ------------------------------------------------------------------------------
          -209.42750510                           
     1    -209.41027238   1.72e-02   6.40e-01     
     2    -209.43304820   2.28e-02   8.80e-02     
     3    -209.43106289   1.99e-03   4.21e-02     
     4    -209.43369584   2.63e-03   1.69e-02     Switched to DIIS steps.
     5    -209.43470595   1.01e-03   1.13e-02     
     6    -209.43481263   1.07e-04   2.73e-03     
     7    -209.43482615   1.35e-05   1.24e-03     
     8    -209.43483279   6.64e-06   4.88e-04     
     9    -209.43483808   5.29e-06   3.00e-04     
    10    -209.43483860   5.12e-07   6.51e-05     
    11    -209.43483861   1.95e-08   2.30e-05     
    12    -209.43483869   7.10e-08   1.15e-05     
    13    -209.43483860   8.55e-08   2.88e-06     
 ------------------------------------------------------------------------------
          -209.43483860                           CCSD T converged.

End of double precision
 SCF energy                 = -208.86141673
 MP2 energy                 = -209.42750510
 CCSD correlation energy     =   -0.57342187
 CCSD total energy           = -209.43483860

 CCSD  T1^2 = 0.0136  T2^2 = 0.1776  Leading amplitudes:

 Amplitude    Orbitals with energies
 -0.0229       11 (A) A                  ->    14 (A) A                   
              -0.5606                          0.0752                     
 -0.0229       11 (A) B                  ->    14 (A) B                   
              -0.5606                          0.0752                     
  0.0223       9 (A) A                   ->    14 (A) A                   
              -0.7024                          0.0752                     
  0.0223       9 (A) B                   ->    14 (A) B                   
              -0.7024                          0.0752                     

 Amplitude    Orbitals with energies
 -0.0918       11 (A) A      11 (A) B    ->    14 (A) A      14 (A) B     
              -0.5606       -0.5606            0.0752        0.0752       
  0.0918       11 (A) A      11 (A) B    ->    14 (A) B      14 (A) A     
              -0.5606       -0.5606            0.0752        0.0752       
  0.0918       11 (A) B      11 (A) A    ->    14 (A) A      14 (A) B     
              -0.5606       -0.5606            0.0752        0.0752       
 -0.0918       11 (A) B      11 (A) A    ->    14 (A) B      14 (A) A     
              -0.5606       -0.5606            0.0752        0.0752       

 Computing CCSD intemediates for later calculations in double precision
 Finished.

Running a double precision version
           CCSD Lambda amplitudes will be solved using DIIS.
           Start     Size      MaxIter   EConv     LConv     
           3         7         100       1.00e-07  1.00e-05  
 ------------------------------------------------------------------------------
            Enorm      Ldiff       Comment
 ------------------------------------------------------------------------------
     1     4.88e-02   3.06e-02     
     2     1.65e-02   7.01e-03     
     3     7.05e-03   7.65e-04     
     4     3.71e-03   1.34e-03     Switched to DIIS steps.
     5     1.29e-03   7.82e-04     
     6     6.81e-04   2.11e-04     
     7     2.41e-04   7.58e-05     
     8     9.86e-05   4.71e-06     
     9     2.46e-05   6.57e-06     
    10     1.02e-05   1.11e-06     
    11     4.29e-06   2.12e-07     
    12     1.72e-06   9.23e-08     
    13     7.99e-07   5.98e-08     
    14     3.40e-07   1.73e-08     
    15     1.47e-07   2.15e-09     
    16     7.35e-08   7.90e-09     
 ------------------------------------------------------------------------------
                                   CCSD Lambda converged.

 Computing density matrices in double precision...
           Orbital response amplitudes will be solved using DIIS.
           Start     Size      MaxIter   EConv     LConv     
           3         7         100       1.00e-06  1.00e-06  
 ------------------------------------------------------------------------------
            Enorm      Ldiff       Comment
 ------------------------------------------------------------------------------
     1     8.39e-02   4.36e-03     
     2     7.66e-02   9.51e-03     
     3     9.47e-02   2.62e-02     
     4     1.18e-02   3.91e-02     Switched to DIIS steps.
     5     2.51e-03   1.47e-03     
     6     1.24e-03   6.21e-04     
     7     2.90e-04   1.90e-05     
     8     3.58e-05   5.21e-05     
     9     7.22e-06   2.59e-06     
    10     3.00e-06   1.31e-06     
    11     5.78e-07   1.06e-07     
 ------------------------------------------------------------------------------
                                   Orbital response converged.

 Computing density matrices... Done.
 CCSD calculation:   CPU 101.80 s  wall 20.93 s

 Transferring MO TPDM to AO TPDM
 Transferring g2_o1o1o1o1
 Transferring g2_o1o1o1v1
 Transferring g2_o1o1v1v1
 Transferring g2_o1v1o1v1
 Transferring g2_o1v1v1v1
 Transferring g2_v1v1v1v1
 Adding separable TPDM
 Computing TPDM gradient
 --------------------------------------------------------
 2e gradient
  Atom          X               Y               Z
 --------------------------------------------------------
    1         -3.633333       11.513187        0.000000  
    2         13.550941       -4.449085       -0.000000  
    3         -0.011296       -3.800892        0.000000  
    4         -9.906313       -3.263210        0.000000  
 --------------------------------------------------------
 --------------------------------------------------------
 Final gradient
  Atom          X               Y               Z
 --------------------------------------------------------
    1         -3.633333       11.513187        0.000000  
    2         13.550941       -4.449085       -0.000000  
    3         -0.011296       -3.800892        0.000000  
    4         -9.906313       -3.263210        0.000000  
 --------------------------------------------------------
 Analytic gradient from two-electron contribution:   CPU 36.85 s  wall 9.08 s

 Total ccman2 time:   CPU 148.76 s  wall 33.86 s


 --------------------------------------------------------------

                    Orbital Energies (a.u.)
 --------------------------------------------------------------

 Alpha MOs
 -- Occupied --
-26.319 -15.774 -15.684  -1.629  -1.415  -0.951  -0.791  -0.715
 -0.702  -0.595  -0.561  -0.505
 -- Virtual --
  0.046   0.075   0.140   0.155   0.161   0.166   0.210   0.229
  0.238   0.245   0.289   0.317   0.356   0.386   0.408   0.529
  0.631   0.699   0.863   0.912   0.930   0.982   1.006   1.110
  1.204   1.401   1.467   1.480   1.553   1.629   1.764   1.912
  2.045   2.152   2.155   2.259   2.553   2.645   2.667   2.831
  3.047   3.055   3.309   3.394   4.030   4.067   4.204   4.223
  4.278   4.285   4.378   4.386   4.825   5.049   5.564   6.913
  6.958   7.094  36.574  37.135  68.754
 --------------------------------------------------------------

          Ground-State Mulliken Net Atomic Charges

     Atom                 Charge (a.u.)
  ----------------------------------------
      1 N                     0.040352
      2 N                    -0.089534
      3 H                     0.217395
      4 F                    -0.168213
  ----------------------------------------
  Sum of atomic charges =    -0.000000

 -----------------------------------------------------------------
                    Cartesian Multipole Moments
 -----------------------------------------------------------------
    Charge (ESU x 10^10)
                 0.0000
    Dipole Moment (Debye)
         X      -1.0533      Y       1.6237      Z       0.0000
       Tot       1.9354
    Quadrupole Moments (Debye-Ang)
        XX     -19.7576     XY      -1.6191     YY     -15.3251
        XZ      -0.0000     YZ      -0.0000     ZZ     -16.0475
    Octopole Moments (Debye-Ang^2)
       XXX       8.5925    XXY       1.5001    XYY       0.0889
       YYY       5.7990    XXZ       0.0000    XYZ      -0.0000
       YYZ       0.0000    XZZ       1.7487    YZZ       0.6282
       ZZZ       0.0000
    Hexadecapole Moments (Debye-Ang^3)
      XXXX    -104.9950   XXXY      -0.4983   XXYY     -19.1890
      XYYY      -2.1469   YYYY     -29.9612   XXXZ      -0.0000
      XXYZ      -0.0000   XYYZ      -0.0000   YYYZ      -0.0000
      XXZZ     -18.2516   XYZZ      -0.1383   YYZZ      -7.3880
      XZZZ      -0.0000   YZZZ      -0.0000   ZZZZ     -12.8044
 -----------------------------------------------------------------
 DrvMan completing analytic gradient of the correlated energy
 Correlated dipole moment
            1
    1  -0.4143834
    2   0.6388252
    3   0.0000000
 Energy read as -209.434838600
 Full Analytical Gradient: (in a.u., or Hartree/Bohr)
             1             2             3             4
    1   -0.00089080    0.00069761    0.00002985    0.00016334
    2    0.00050160   -0.00064941    0.00005000    0.00009781
    3    0.00000000   -0.00000000    0.00000000   -0.00000000
 Gradient time:  CPU 1.45 s  wall 1.42 s
 ----------------------------------------------------------------
             Standard Nuclear Orientation (Angstroms)
    I     Atom           X                Y                Z
 ----------------------------------------------------------------
    1      N      -0.1687724376    -0.5708685824     0.0000000000
    2      N      -1.1077229287     0.1813082195    -0.0000000000
    3      H      -0.8200868213     1.1728611301    -0.0000000000
    4      F       1.0839504873     0.1734512678     0.0000000000
 ----------------------------------------------------------------
 Nuclear Repulsion Energy =    67.4354381146 hartrees
 There are       12 alpha and       12 beta electrons

                       Distance Matrix (Angstroms)
             N (  1)   N (  2)   H (  3)
   N (  2)  1.203079
   H (  3)  1.861398  1.032430
   F (  4)  1.457164  2.191687  2.150390

 Requested basis set is 6-311++G(d,p)
 There are 23 shells and 73 basis functions
 A cutoff of  1.0D-14 yielded    276 shell pairs
 There are      2806 function pairs (      3046 Cartesian)
 Smallest overlap matrix eigenvalue = 2.21E-04
 Guess MOs from SCF MO coefficient file

 -----------------------------------------------------------------------
  General SCF calculation program by
  Eric Jon Sundstrom, Paul Horn, Yuezhi Mao, Dmitri Zuev, Alec White,
  David Stuck, Shaama M.S., Shane Yost, Joonho Lee, David Small,
  Daniel Levine, Susi Lehtola, Hugh Burton, Evgeny Epifanovsky
 -----------------------------------------------------------------------
 Hartree-Fock
 using 6 threads for integral computing
 -------------------------------------------------------
 OpenMP Integral computing Module                
 Release: version 2.0, May 2017, Q-Chem Inc. Pleasanton 
 -------------------------------------------------------
 A restricted SCF calculation will be
 performed using DIIS
 SCF converges when DIIS error is below 1.0e-08
 ---------------------------------------
  Cycle       Energy         DIIS error
 ---------------------------------------
    1    -208.8614753736      4.93e-05  
    2    -208.8614771488      1.16e-05  
    3    -208.8614773240      4.38e-06  
    4    -208.8614773401      1.93e-06  
    5    -208.8614773451      6.87e-07  
    6    -208.8614773459      1.71e-07  
    7    -208.8614773460      7.86e-08  
    8    -208.8614773460      1.86e-08  
    9    -208.8614773460      4.69e-09  Convergence criterion met
 ---------------------------------------
 SCF time:   CPU 1.73s  wall 1.00s 
 SCF   energy in the final basis set =     -208.8614773460
 Total energy in the final basis set =     -208.8614773460


 ------------------------------------------------------------------------------

   CCMAN2: suite of methods based on coupled cluster
           and equation of motion theories.

   Components:
   * libvmm-1.3-trunk
     by Evgeny Epifanovsky, Ilya Kaliman.
   * libtensor-2.5-trunk
     by Evgeny Epifanovsky, Michael Wormit, Dmitry Zuev, Sam Manzer, 
        Ilya Kaliman.
   * libcc-2.5-trunk
     by Evgeny Epifanovsky, Arik Landau, Tomasz Kus, Kirill Khistyaev, 
        Dmitry Zuev, Prashant Manohar, Xintian Feng, Anna Krylov, 
        Matthew Goldey, Alec White, Thomas Jagau, Kaushik Nanda, 
        Anastasia Gunina, Alexander Kunitsa, Joonho Lee.

   CCMAN original authors:
   Anna I. Krylov, C. David Sherrill, Steven R. Gwaltney,
   Edward F. C. Byrd (2000)
   Sergey V. Levchenko, Lyudmila V. Slipchenko, Tao Wang,
   Ana-Maria C. Cristian (2003)
   Piotr A. Pieniazek, C. Melania Oana, Evgeny Epifanovsky (2007)
   Prashant Manohar (2009)

 ------------------------------------------------------------------------------


 Allocating and initializing 63808MB of RAM...
 Calculation will run on 6 cores.


 Alpha MOs, Restricted
 -- Occupied --                  
-26.319 -15.774 -15.683  -1.630  -1.415  -0.951  -0.791  -0.715
  1 A     2 A     3 A     4 A     5 A     6 A     7 A     8 A                  
 -0.703  -0.595  -0.560  -0.505
  9 A    10 A    11 A    12 A                                                  
 -- Virtual --                   
  0.046   0.075   0.140   0.156   0.161   0.166   0.210   0.229
 13 A    14 A    15 A    16 A    17 A    18 A    19 A    20 A                  
  0.238   0.245   0.289   0.317   0.356   0.386   0.408   0.529
 21 A    22 A    23 A    24 A    25 A    26 A    27 A    28 A                  
  0.631   0.699   0.863   0.912   0.930   0.982   1.006   1.110
 29 A    30 A    31 A    32 A    33 A    34 A    35 A    36 A                  
  1.204   1.401   1.467   1.479   1.553   1.629   1.764   1.912
 37 A    38 A    39 A    40 A    41 A    42 A    43 A    44 A                  
  2.046   2.153   2.155   2.259   2.553   2.645   2.667   2.831
 45 A    46 A    47 A    48 A    49 A    50 A    51 A    52 A                  
  3.047   3.055   3.308   3.394   4.030   4.066   4.203   4.223
 53 A    54 A    55 A    56 A    57 A    58 A    59 A    60 A                  
  4.278   4.285   4.378   4.386   4.825   5.050   5.565   6.913
 61 A    62 A    63 A    64 A    65 A    66 A    67 A    68 A                  
  6.957   7.096  36.575  37.134  68.753
 69 A    70 A    71 A    72 A    73 A                                          

 Beta MOs, Restricted
 -- Occupied --                  
-26.319 -15.774 -15.683  -1.630  -1.415  -0.951  -0.791  -0.715
  1 A     2 A     3 A     4 A     5 A     6 A     7 A     8 A                  
 -0.703  -0.595  -0.560  -0.505
  9 A    10 A    11 A    12 A                                                  
 -- Virtual --                   
  0.046   0.075   0.140   0.156   0.161   0.166   0.210   0.229
 13 A    14 A    15 A    16 A    17 A    18 A    19 A    20 A                  
  0.238   0.245   0.289   0.317   0.356   0.386   0.408   0.529
 21 A    22 A    23 A    24 A    25 A    26 A    27 A    28 A                  
  0.631   0.699   0.863   0.912   0.930   0.982   1.006   1.110
 29 A    30 A    31 A    32 A    33 A    34 A    35 A    36 A                  
  1.204   1.401   1.467   1.479   1.553   1.629   1.764   1.912
 37 A    38 A    39 A    40 A    41 A    42 A    43 A    44 A                  
  2.046   2.153   2.155   2.259   2.553   2.645   2.667   2.831
 45 A    46 A    47 A    48 A    49 A    50 A    51 A    52 A                  
  3.047   3.055   3.308   3.394   4.030   4.066   4.203   4.223
 53 A    54 A    55 A    56 A    57 A    58 A    59 A    60 A                  
  4.278   4.285   4.378   4.386   4.825   5.050   5.565   6.913
 61 A    62 A    63 A    64 A    65 A    66 A    67 A    68 A                  
  6.957   7.096  36.575  37.134  68.753
 69 A    70 A    71 A    72 A    73 A                                          

 Occupation and symmetry of molecular orbitals

 Point group: C1 (1 irreducible representation).

                           A     All 
 -------------------------------------
 All molecular orbitals:
  - Alpha                  73    73  
  - Beta                   73    73  
 -------------------------------------
 Alpha orbitals:
  - Frozen occupied        3     3   
  - Active occupied        9     9   
  - Active virtual         61    61  
  - Frozen virtual         0     0   
 -------------------------------------
 Beta orbitals:
  - Frozen occupied        3     3   
  - Active occupied        9     9   
  - Active virtual         61    61  
  - Frozen virtual         0     0   
 -------------------------------------

 Import integrals:   CPU 0.00 s  wall 0.00 s

 Import integrals:   CPU 4.87 s  wall 2.27 s

 MP2 amplitudes:   CPU 0.05 s  wall 0.05 s

Running a double precision version
           CCSD T amplitudes will be solved using DIIS.

           Start     Size      MaxIter   EConv     TConv     
           3         7         100       1.00e-07  1.00e-05  
 ------------------------------------------------------------------------------
           Energy (a.u.)   Ediff      Tdiff       Comment
 ------------------------------------------------------------------------------
          -209.42748548                           
     1    -209.41030292   1.72e-02   6.40e-01     
     2    -209.43304427   2.27e-02   8.80e-02     
     3    -209.43107137   1.97e-03   4.21e-02     
     4    -209.43369828   2.63e-03   1.68e-02     Switched to DIIS steps.
     5    -209.43470660   1.01e-03   1.13e-02     
     6    -209.43481273   1.06e-04   2.73e-03     
     7    -209.43482614   1.34e-05   1.24e-03     
     8    -209.43483273   6.59e-06   4.85e-04     
     9    -209.43483798   5.25e-06   2.99e-04     
    10    -209.43483849   5.13e-07   6.49e-05     
    11    -209.43483851   1.87e-08   2.29e-05     
    12    -209.43483858   7.05e-08   1.14e-05     
    13    -209.43483850   8.46e-08   2.85e-06     
 ------------------------------------------------------------------------------
          -209.43483850                           CCSD T converged.

End of double precision
 SCF energy                 = -208.86147735
 MP2 energy                 = -209.42748548
 CCSD correlation energy     =   -0.57336115
 CCSD total energy           = -209.43483850

 CCSD  T1^2 = 0.0136  T2^2 = 0.1775  Leading amplitudes:

 Amplitude    Orbitals with energies
  0.0228       11 (A) A                  ->    14 (A) A                   
              -0.5604                          0.0753                     
  0.0228       11 (A) B                  ->    14 (A) B                   
              -0.5604                          0.0753                     
  0.0224       9 (A) A                   ->    14 (A) A                   
              -0.7029                          0.0753                     
  0.0224       9 (A) B                   ->    14 (A) B                   
              -0.7029                          0.0753                     

 Amplitude    Orbitals with energies
 -0.0920       11 (A) A      11 (A) B    ->    14 (A) A      14 (A) B     
              -0.5604       -0.5604            0.0753        0.0753       
  0.0920       11 (A) A      11 (A) B    ->    14 (A) B      14 (A) A     
              -0.5604       -0.5604            0.0753        0.0753       
  0.0920       11 (A) B      11 (A) A    ->    14 (A) A      14 (A) B     
              -0.5604       -0.5604            0.0753        0.0753       
 -0.0920       11 (A) B      11 (A) A    ->    14 (A) B      14 (A) A     
              -0.5604       -0.5604            0.0753        0.0753       

 Computing CCSD intemediates for later calculations in double precision
 Finished.

Running a double precision version
           CCSD Lambda amplitudes will be solved using DIIS.
           Start     Size      MaxIter   EConv     LConv     
           3         7         100       1.00e-07  1.00e-05  
 ------------------------------------------------------------------------------
            Enorm      Ldiff       Comment
 ------------------------------------------------------------------------------
     1     4.88e-02   3.06e-02     
     2     1.65e-02   6.99e-03     
     3     7.03e-03   7.68e-04     
     4     3.70e-03   1.33e-03     Switched to DIIS steps.
     5     1.28e-03   7.79e-04     
     6     6.78e-04   2.10e-04     
     7     2.39e-04   7.54e-05     
     8     9.79e-05   4.55e-06     
     9     2.44e-05   6.57e-06     
    10     1.01e-05   1.11e-06     
    11     4.24e-06   2.14e-07     
    12     1.70e-06   8.83e-08     
    13     7.85e-07   5.77e-08     
    14     3.34e-07   1.77e-08     
    15     1.45e-07   1.94e-09     
    16     7.23e-08   7.73e-09     
 ------------------------------------------------------------------------------
                                   CCSD Lambda converged.

 Computing density matrices in double precision...
           Orbital response amplitudes will be solved using DIIS.
           Start     Size      MaxIter   EConv     LConv     
           3         7         100       1.00e-06  1.00e-06  
 ------------------------------------------------------------------------------
            Enorm      Ldiff       Comment
 ------------------------------------------------------------------------------
     1     8.38e-02   4.27e-03     
     2     7.63e-02   9.52e-03     
     3     9.43e-02   2.61e-02     
     4     1.18e-02   3.89e-02     Switched to DIIS steps.
     5     2.50e-03   1.47e-03     
     6     1.24e-03   6.20e-04     
     7     2.89e-04   1.79e-05     
     8     3.57e-05   5.18e-05     
     9     7.19e-06   2.56e-06     
    10     2.99e-06   1.31e-06     
    11     5.76e-07   1.06e-07     
 ------------------------------------------------------------------------------
                                   Orbital response converged.

 Computing density matrices... Done.
 CCSD calculation:   CPU 98.52 s  wall 20.17 s

 Transferring MO TPDM to AO TPDM
 Transferring g2_o1o1o1o1
 Transferring g2_o1o1o1v1
 Transferring g2_o1o1v1v1
 Transferring g2_o1v1o1v1
 Transferring g2_o1v1v1v1
 Transferring g2_v1v1v1v1
 Adding separable TPDM
 Computing TPDM gradient
 --------------------------------------------------------
 2e gradient
  Atom          X               Y               Z
 --------------------------------------------------------
    1         -3.628132       11.498667        0.000000  
    2         13.557404       -4.432982       -0.000000  
    3         -0.010259       -3.799498       -0.000000  
    4         -9.919013       -3.266186        0.000000  
 --------------------------------------------------------
 --------------------------------------------------------
 Final gradient
  Atom          X               Y               Z
 --------------------------------------------------------
    1         -3.628132       11.498667        0.000000  
    2         13.557404       -4.432982       -0.000000  
    3         -0.010259       -3.799498       -0.000000  
    4         -9.919013       -3.266186        0.000000  
 --------------------------------------------------------
 Analytic gradient from two-electron contribution:   CPU 35.65 s  wall 8.78 s

 Total ccman2 time:   CPU 144.17 s  wall 33.13 s


 --------------------------------------------------------------

                    Orbital Energies (a.u.)
 --------------------------------------------------------------

 Alpha MOs
 -- Occupied --
-26.319 -15.774 -15.683  -1.630  -1.415  -0.951  -0.791  -0.715
 -0.703  -0.595  -0.560  -0.505
 -- Virtual --
  0.046   0.075   0.140   0.156   0.161   0.166   0.210   0.229
  0.238   0.245   0.289   0.317   0.356   0.386   0.408   0.529
  0.631   0.699   0.863   0.912   0.930   0.982   1.006   1.110
  1.204   1.401   1.467   1.479   1.553   1.629   1.764   1.912
  2.046   2.153   2.155   2.259   2.553   2.645   2.667   2.831
  3.047   3.055   3.308   3.394   4.030   4.066   4.203   4.223
  4.278   4.285   4.378   4.386   4.825   5.050   5.565   6.913
  6.957   7.096  36.575  37.134  68.753
 --------------------------------------------------------------

          Ground-State Mulliken Net Atomic Charges

     Atom                 Charge (a.u.)
  ----------------------------------------
      1 N                     0.039356
      2 N                    -0.089225
      3 H                     0.216909
      4 F                    -0.167041
  ----------------------------------------
  Sum of atomic charges =     0.000000

 -----------------------------------------------------------------
                    Cartesian Multipole Moments
 -----------------------------------------------------------------
    Charge (ESU x 10^10)
                 0.0000
    Dipole Moment (Debye)
         X      -1.0445      Y       1.6257      Z      -0.0000
       Tot       1.9323
    Quadrupole Moments (Debye-Ang)
        XX     -19.7544     XY      -1.6178     YY     -15.3306
        XZ      -0.0000     YZ       0.0000     ZZ     -16.0471
    Octopole Moments (Debye-Ang^2)
       XXX       8.5945    XXY       1.4949    XYY       0.0888
       YYY       5.7817    XXZ       0.0000    XYZ      -0.0000
       YYZ      -0.0000    XZZ       1.7483    YZZ       0.6240
       ZZZ      -0.0000
    Hexadecapole Moments (Debye-Ang^3)
      XXXX    -104.9654   XXXY      -0.4871   XXYY     -19.1838
      XYYY      -2.1288   YYYY     -29.9394   XXXZ      -0.0000
      XXYZ       0.0000   XYYZ      -0.0000   YYYZ       0.0000
      XXZZ     -18.2481   XYZZ      -0.1337   YYZZ      -7.3840
      XZZZ      -0.0000   YZZZ       0.0000   ZZZZ     -12.8046
 -----------------------------------------------------------------
 DrvMan completing analytic gradient of the correlated energy
 Correlated dipole moment
            1
    1  -0.4109362
    2   0.6395897
    3  -0.0000000
 Energy read as -209.434838499
 Full Analytical Gradient: (in a.u., or Hartree/Bohr)
             1             2             3             4
    1   -0.00057184    0.00046952    0.00010265   -0.00000033
    2    0.00107042   -0.00083218   -0.00002573   -0.00021251
    3    0.00000000   -0.00000000    0.00000000   -0.00000000
 Gradient time:  CPU 1.44 s  wall 1.45 s
 ----------------------------------------------------------------
             Standard Nuclear Orientation (Angstroms)
    I     Atom           X                Y                Z
 ----------------------------------------------------------------
    1      N      -0.1687724376    -0.5728685824     0.0000000000
    2      N      -1.1077229287     0.1813082195    -0.0000000000
    3      H      -0.8200868213     1.1728611301    -0.0000000000
    4      F       1.0839504873     0.1734512678     0.0000000000
 ----------------------------------------------------------------
 Nuclear Repulsion Energy =    67.3949965154 hartrees
 There are       12 alpha and       12 beta electrons

                       Distance Matrix (Angstroms)
             N (  1)   N (  2)   H (  3)
   N (  2)  1.204330
   H (  3)  1.863272  1.032430
   F (  4)  1.458187  2.191687  2.150390

 Requested basis set is 6-311++G(d,p)
 There are 23 shells and 73 basis functions
 A cutoff of  1.0D-14 yielded    276 shell pairs
 There are      2806 function pairs (      3046 Cartesian)
 Smallest overlap matrix eigenvalue = 2.23E-04
 Guess MOs from SCF MO coefficient file

 -----------------------------------------------------------------------
  General SCF calculation program by
  Eric Jon Sundstrom, Paul Horn, Yuezhi Mao, Dmitri Zuev, Alec White,
  David Stuck, Shaama M.S., Shane Yost, Joonho Lee, David Small,
  Daniel Levine, Susi Lehtola, Hugh Burton, Evgeny Epifanovsky
 -----------------------------------------------------------------------
 Hartree-Fock
 using 6 threads for integral computing
 -------------------------------------------------------
 OpenMP Integral computing Module                
 Release: version 2.0, May 2017, Q-Chem Inc. Pleasanton 
 -------------------------------------------------------
 A restricted SCF calculation will be
 performed using DIIS
 SCF converges when DIIS error is below 1.0e-08
 ---------------------------------------
  Cycle       Energy         DIIS error
 ---------------------------------------
    1    -208.8612808481      6.56e-05  
    2    -208.8612835789      1.71e-05  
    3    -208.8612838569      8.23e-06  
    4    -208.8612839107      3.23e-06  
    5    -208.8612839221      1.30e-06  
    6    -208.8612839252      3.86e-07  
    7    -208.8612839256      7.92e-08  
    8    -208.8612839256      3.54e-08  
    9    -208.8612839256      1.34e-08  
   10    -208.8612839256      3.24e-09  Convergence criterion met
 ---------------------------------------
 SCF time:   CPU 2.02s  wall 1.00s 
 SCF   energy in the final basis set =     -208.8612839256
 Total energy in the final basis set =     -208.8612839256


 ------------------------------------------------------------------------------

   CCMAN2: suite of methods based on coupled cluster
           and equation of motion theories.

   Components:
   * libvmm-1.3-trunk
     by Evgeny Epifanovsky, Ilya Kaliman.
   * libtensor-2.5-trunk
     by Evgeny Epifanovsky, Michael Wormit, Dmitry Zuev, Sam Manzer, 
        Ilya Kaliman.
   * libcc-2.5-trunk
     by Evgeny Epifanovsky, Arik Landau, Tomasz Kus, Kirill Khistyaev, 
        Dmitry Zuev, Prashant Manohar, Xintian Feng, Anna Krylov, 
        Matthew Goldey, Alec White, Thomas Jagau, Kaushik Nanda, 
        Anastasia Gunina, Alexander Kunitsa, Joonho Lee.

   CCMAN original authors:
   Anna I. Krylov, C. David Sherrill, Steven R. Gwaltney,
   Edward F. C. Byrd (2000)
   Sergey V. Levchenko, Lyudmila V. Slipchenko, Tao Wang,
   Ana-Maria C. Cristian (2003)
   Piotr A. Pieniazek, C. Melania Oana, Evgeny Epifanovsky (2007)
   Prashant Manohar (2009)

 ------------------------------------------------------------------------------


 Allocating and initializing 63808MB of RAM...
 Calculation will run on 6 cores.


 Alpha MOs, Restricted
 -- Occupied --                  
-26.319 -15.775 -15.684  -1.629  -1.414  -0.951  -0.790  -0.715
  1 A     2 A     3 A     4 A     5 A     6 A     7 A     8 A                  
 -0.702  -0.595  -0.560  -0.505
  9 A    10 A    11 A    12 A                                                  
 -- Virtual --                   
  0.046   0.075   0.140   0.155   0.161   0.166   0.210   0.229
 13 A    14 A    15 A    16 A    17 A    18 A    19 A    20 A                  
  0.238   0.245   0.289   0.317   0.356   0.386   0.408   0.528
 21 A    22 A    23 A    24 A    25 A    26 A    27 A    28 A                  
  0.630   0.699   0.864   0.913   0.931   0.982   1.006   1.109
 29 A    30 A    31 A    32 A    33 A    34 A    35 A    36 A                  
  1.204   1.400   1.467   1.480   1.553   1.629   1.764   1.911
 37 A    38 A    39 A    40 A    41 A    42 A    43 A    44 A                  
  2.045   2.152   2.155   2.258   2.553   2.644   2.666   2.831
 45 A    46 A    47 A    48 A    49 A    50 A    51 A    52 A                  
  3.045   3.055   3.307   3.393   4.029   4.066   4.203   4.223
 53 A    54 A    55 A    56 A    57 A    58 A    59 A    60 A                  
  4.278   4.285   4.378   4.384   4.824   5.050   5.565   6.913
 61 A    62 A    63 A    64 A    65 A    66 A    67 A    68 A                  
  6.957   7.094  36.575  37.129  68.753
 69 A    70 A    71 A    72 A    73 A                                          

 Beta MOs, Restricted
 -- Occupied --                  
-26.319 -15.775 -15.684  -1.629  -1.414  -0.951  -0.790  -0.715
  1 A     2 A     3 A     4 A     5 A     6 A     7 A     8 A                  
 -0.702  -0.595  -0.560  -0.505
  9 A    10 A    11 A    12 A                                                  
 -- Virtual --                   
  0.046   0.075   0.140   0.155   0.161   0.166   0.210   0.229
 13 A    14 A    15 A    16 A    17 A    18 A    19 A    20 A                  
  0.238   0.245   0.289   0.317   0.356   0.386   0.408   0.528
 21 A    22 A    23 A    24 A    25 A    26 A    27 A    28 A                  
  0.630   0.699   0.864   0.913   0.931   0.982   1.006   1.109
 29 A    30 A    31 A    32 A    33 A    34 A    35 A    36 A                  
  1.204   1.400   1.467   1.480   1.553   1.629   1.764   1.911
 37 A    38 A    39 A    40 A    41 A    42 A    43 A    44 A                  
  2.045   2.152   2.155   2.258   2.553   2.644   2.666   2.831
 45 A    46 A    47 A    48 A    49 A    50 A    51 A    52 A                  
  3.045   3.055   3.307   3.393   4.029   4.066   4.203   4.223
 53 A    54 A    55 A    56 A    57 A    58 A    59 A    60 A                  
  4.278   4.285   4.378   4.384   4.824   5.050   5.565   6.913
 61 A    62 A    63 A    64 A    65 A    66 A    67 A    68 A                  
  6.957   7.094  36.575  37.129  68.753
 69 A    70 A    71 A    72 A    73 A                                          

 Occupation and symmetry of molecular orbitals

 Point group: C1 (1 irreducible representation).

                           A     All 
 -------------------------------------
 All molecular orbitals:
  - Alpha                  73    73  
  - Beta                   73    73  
 -------------------------------------
 Alpha orbitals:
  - Frozen occupied        3     3   
  - Active occupied        9     9   
  - Active virtual         61    61  
  - Frozen virtual         0     0   
 -------------------------------------
 Beta orbitals:
  - Frozen occupied        3     3   
  - Active occupied        9     9   
  - Active virtual         61    61  
  - Frozen virtual         0     0   
 -------------------------------------

 Import integrals:   CPU 0.00 s  wall 0.00 s

 Import integrals:   CPU 5.80 s  wall 2.15 s

 MP2 amplitudes:   CPU 0.05 s  wall 0.04 s

Running a double precision version
           CCSD T amplitudes will be solved using DIIS.

           Start     Size      MaxIter   EConv     TConv     
           3         7         100       1.00e-07  1.00e-05  
 ------------------------------------------------------------------------------
           Energy (a.u.)   Ediff      Tdiff       Comment
 ------------------------------------------------------------------------------
          -209.42750683                           
     1    -209.41024445   1.73e-02   6.41e-01     
     2    -209.43304391   2.28e-02   8.81e-02     
     3    -209.43105689   1.99e-03   4.22e-02     
     4    -209.43369334   2.64e-03   1.69e-02     Switched to DIIS steps.
     5    -209.43470526   1.01e-03   1.13e-02     
     6    -209.43481215   1.07e-04   2.74e-03     
     7    -209.43482566   1.35e-05   1.24e-03     
     8    -209.43483230   6.64e-06   4.88e-04     
     9    -209.43483761   5.31e-06   3.01e-04     
    10    -209.43483812   5.17e-07   6.54e-05     
    11    -209.43483814   2.03e-08   2.30e-05     
    12    -209.43483821   7.16e-08   1.15e-05     
    13    -209.43483813   8.50e-08   2.88e-06     
 ------------------------------------------------------------------------------
          -209.43483813                           CCSD T converged.

End of double precision
 SCF energy                 = -208.86128393
 MP2 energy                 = -209.42750683
 CCSD correlation energy     =   -0.57355420
 CCSD total energy           = -209.43483813

 CCSD  T1^2 = 0.0136  T2^2 = 0.1777  Leading amplitudes:

 Amplitude    Orbitals with energies
 -0.0229       11 (A) A                  ->    14 (A) A                   
              -0.5600                          0.0748                     
 -0.0229       11 (A) B                  ->    14 (A) B                   
              -0.5600                          0.0748                     
  0.0224       9 (A) A                   ->    14 (A) A                   
              -0.7025                          0.0748                     
  0.0224       9 (A) B                   ->    14 (A) B                   
              -0.7025                          0.0748                     

 Amplitude    Orbitals with energies
 -0.0925       11 (A) A      11 (A) B    ->    14 (A) A      14 (A) B     
              -0.5600       -0.5600            0.0748        0.0748       
  0.0925       11 (A) A      11 (A) B    ->    14 (A) B      14 (A) A     
              -0.5600       -0.5600            0.0748        0.0748       
  0.0925       11 (A) B      11 (A) A    ->    14 (A) A      14 (A) B     
              -0.5600       -0.5600            0.0748        0.0748       
 -0.0925       11 (A) B      11 (A) A    ->    14 (A) B      14 (A) A     
              -0.5600       -0.5600            0.0748        0.0748       

 Computing CCSD intemediates for later calculations in double precision
 Finished.

Running a double precision version
           CCSD Lambda amplitudes will be solved using DIIS.
           Start     Size      MaxIter   EConv     LConv     
           3         7         100       1.00e-07  1.00e-05  
 ------------------------------------------------------------------------------
            Enorm      Ldiff       Comment
 ------------------------------------------------------------------------------
     1     4.89e-02   3.07e-02     
     2     1.65e-02   7.01e-03     
     3     7.05e-03   7.70e-04     
     4     3.71e-03   1.34e-03     Switched to DIIS steps.
     5     1.29e-03   7.83e-04     
     6     6.82e-04   2.12e-04     
     7     2.41e-04   7.61e-05     
     8     9.88e-05   4.66e-06     
     9     2.46e-05   6.63e-06     
    10     1.02e-05   1.12e-06     
    11     4.28e-06   2.16e-07     
    12     1.72e-06   9.04e-08     
    13     8.00e-07   5.93e-08     
    14     3.40e-07   1.74e-08     
    15     1.47e-07   2.25e-09     
    16     7.34e-08   7.88e-09     
 ------------------------------------------------------------------------------
                                   CCSD Lambda converged.

 Computing density matrices in double precision...
           Orbital response amplitudes will be solved using DIIS.
           Start     Size      MaxIter   EConv     LConv     
           3         7         100       1.00e-06  1.00e-06  
 ------------------------------------------------------------------------------
            Enorm      Ldiff       Comment
 ------------------------------------------------------------------------------
     1     8.40e-02   4.37e-03     
     2     7.67e-02   9.45e-03     
     3     9.50e-02   2.63e-02     
     4     1.19e-02   3.92e-02     Switched to DIIS steps.
     5     2.53e-03   1.52e-03     
     6     1.24e-03   6.24e-04     
     7     2.92e-04   2.05e-05     
     8     3.61e-05   5.18e-05     
     9     7.25e-06   2.59e-06     
    10     3.03e-06   1.32e-06     
    11     5.88e-07   1.09e-07     
 ------------------------------------------------------------------------------
                                   Orbital response converged.

 Computing density matrices... Done.
 CCSD calculation:   CPU 98.94 s  wall 20.25 s

 Transferring MO TPDM to AO TPDM
 Transferring g2_o1o1o1o1
 Transferring g2_o1o1o1v1
 Transferring g2_o1o1v1v1
 Transferring g2_o1v1o1v1
 Transferring g2_o1v1v1v1
 Transferring g2_v1v1v1v1
 Adding separable TPDM
 Computing TPDM gradient
 --------------------------------------------------------
 2e gradient
  Atom          X               Y               Z
 --------------------------------------------------------
    1         -3.617568       11.515259        0.000000  
    2         13.533511       -4.442080       -0.000000  
    3         -0.010247       -3.799363        0.000000  
    4         -9.905696       -3.273815       -0.000000  
 --------------------------------------------------------
 --------------------------------------------------------
 Final gradient
  Atom          X               Y               Z
 --------------------------------------------------------
    1         -3.617568       11.515259        0.000000  
    2         13.533511       -4.442080       -0.000000  
    3         -0.010247       -3.799363        0.000000  
    4         -9.905696       -3.273815       -0.000000  
 --------------------------------------------------------
 Analytic gradient from two-electron contribution:   CPU 35.64 s  wall 8.79 s

 Total ccman2 time:   CPU 144.37 s  wall 32.75 s


 --------------------------------------------------------------

                    Orbital Energies (a.u.)
 --------------------------------------------------------------

 Alpha MOs
 -- Occupied --
-26.319 -15.775 -15.684  -1.629  -1.414  -0.951  -0.790  -0.715
 -0.702  -0.595  -0.560  -0.505
 -- Virtual --
  0.046   0.075   0.140   0.155   0.161   0.166   0.210   0.229
  0.238   0.245   0.289   0.317   0.356   0.386   0.408   0.528
  0.630   0.699   0.864   0.913   0.931   0.982   1.006   1.109
  1.204   1.400   1.467   1.480   1.553   1.629   1.764   1.911
  2.045   2.152   2.155   2.258   2.553   2.644   2.666   2.831
  3.045   3.055   3.307   3.393   4.029   4.066   4.203   4.223
  4.278   4.285   4.378   4.384   4.824   5.050   5.565   6.913
  6.957   7.094  36.575  37.129  68.753
 --------------------------------------------------------------

          Ground-State Mulliken Net Atomic Charges

     Atom                 Charge (a.u.)
  ----------------------------------------
      1 N                     0.040531
      2 N                    -0.090155
      3 H                     0.217360
      4 F                    -0.167736
  ----------------------------------------
  Sum of atomic charges =    -0.000000

 -----------------------------------------------------------------
                    Cartesian Multipole Moments
 -----------------------------------------------------------------
    Charge (ESU x 10^10)
                -0.0000
    Dipole Moment (Debye)
         X      -1.0459      Y       1.6228      Z       0.0000
       Tot       1.9306
    Quadrupole Moments (Debye-Ang)
        XX     -19.7616     XY      -1.6189     YY     -15.3260
        XZ      -0.0000     YZ       0.0000     ZZ     -16.0506
    Octopole Moments (Debye-Ang^2)
       XXX       8.6005    XXY       1.5082    XYY       0.0876
       YYY       5.8174    XXZ      -0.0000    XYZ       0.0000
       YYZ      -0.0000    XZZ       1.7492    YZZ       0.6343
       ZZZ      -0.0000
    Hexadecapole Moments (Debye-Ang^3)
      XXXX    -105.0103   XXXY      -0.4937   XXYY     -19.1926
      XYYY      -2.1382   YYYY     -30.0009   XXXZ      -0.0000
      XXYZ       0.0000   XYYZ      -0.0000   YYYZ       0.0000
      XXZZ     -18.2536   XYZZ      -0.1364   YYZZ      -7.3951
      XZZZ      -0.0000   YZZZ       0.0000   ZZZZ     -12.8101
 -----------------------------------------------------------------
 DrvMan completing analytic gradient of the correlated energy
 Correlated dipole moment
            1
    1  -0.4114823
    2   0.6384392
    3   0.0000000
 Energy read as -209.434838130
 Full Analytical Gradient: (in a.u., or Hartree/Bohr)
             1             2             3             4
    1    0.00062504   -0.00069380   -0.00008408    0.00015284
    2   -0.00126642    0.00086207    0.00013291    0.00027144
    3    0.00000000   -0.00000000    0.00000000   -0.00000000
 Gradient time:  CPU 1.47 s  wall 1.48 s
 ----------------------------------------------------------------
             Standard Nuclear Orientation (Angstroms)
    I     Atom           X                Y                Z
 ----------------------------------------------------------------
    1      N      -0.1687724376    -0.5718685824     0.0010000000
    2      N      -1.1077229287     0.1813082195    -0.0000000000
    3      H      -0.8200868213     1.1728611301    -0.0000000000
    4      F       1.0839504873     0.1734512678     0.0000000000
 ----------------------------------------------------------------
 Nuclear Repulsion Energy =    67.4152036076 hartrees
 There are       12 alpha and       12 beta electrons

                       Distance Matrix (Angstroms)
             N (  1)   N (  2)   H (  3)
   N (  2)  1.203704
   H (  3)  1.862335  1.032430
   F (  4)  1.457675  2.191687  2.150390

 Requested basis set is 6-311++G(d,p)
 There are 23 shells and 73 basis functions
 A cutoff of  1.0D-14 yielded    276 shell pairs
 There are      2806 function pairs (      3046 Cartesian)
 Smallest overlap matrix eigenvalue = 2.22E-04
 Guess MOs from SCF MO coefficient file

 -----------------------------------------------------------------------
  General SCF calculation program by
  Eric Jon Sundstrom, Paul Horn, Yuezhi Mao, Dmitri Zuev, Alec White,
  David Stuck, Shaama M.S., Shane Yost, Joonho Lee, David Small,
  Daniel Levine, Susi Lehtola, Hugh Burton, Evgeny Epifanovsky
 -----------------------------------------------------------------------
 Hartree-Fock
 using 6 threads for integral computing
 -------------------------------------------------------
 OpenMP Integral computing Module                
 Release: version 2.0, May 2017, Q-Chem Inc. Pleasanton 
 -------------------------------------------------------
 A restricted SCF calculation will be
 performed using DIIS
 SCF converges when DIIS error is below 1.0e-08
 ---------------------------------------
  Cycle       Energy         DIIS error
 ---------------------------------------
    1    -208.8613800538      4.26e-05  
    2    -208.8613814495      1.18e-05  
    3    -208.8613816320      5.37e-06  
    4    -208.8613816631      2.41e-06  
    5    -208.8613816720      1.08e-06  
    6    -208.8613816745      3.65e-07  
    7    -208.8613816749      8.41e-08  
    8    -208.8613816749      3.79e-08  
    9    -208.8613816749      1.84e-08  
   10    -208.8613816749      4.01e-09  Convergence criterion met
 ---------------------------------------
 SCF time:   CPU 2.05s  wall 1.00s 
 SCF   energy in the final basis set =     -208.8613816749
 Total energy in the final basis set =     -208.8613816749


 ------------------------------------------------------------------------------

   CCMAN2: suite of methods based on coupled cluster
           and equation of motion theories.

   Components:
   * libvmm-1.3-trunk
     by Evgeny Epifanovsky, Ilya Kaliman.
   * libtensor-2.5-trunk
     by Evgeny Epifanovsky, Michael Wormit, Dmitry Zuev, Sam Manzer, 
        Ilya Kaliman.
   * libcc-2.5-trunk
     by Evgeny Epifanovsky, Arik Landau, Tomasz Kus, Kirill Khistyaev, 
        Dmitry Zuev, Prashant Manohar, Xintian Feng, Anna Krylov, 
        Matthew Goldey, Alec White, Thomas Jagau, Kaushik Nanda, 
        Anastasia Gunina, Alexander Kunitsa, Joonho Lee.

   CCMAN original authors:
   Anna I. Krylov, C. David Sherrill, Steven R. Gwaltney,
   Edward F. C. Byrd (2000)
   Sergey V. Levchenko, Lyudmila V. Slipchenko, Tao Wang,
   Ana-Maria C. Cristian (2003)
   Piotr A. Pieniazek, C. Melania Oana, Evgeny Epifanovsky (2007)
   Prashant Manohar (2009)

 ------------------------------------------------------------------------------


 Allocating and initializing 63808MB of RAM...
 Calculation will run on 6 cores.


 Alpha MOs, Restricted
 -- Occupied --                  
-26.319 -15.774 -15.684  -1.629  -1.415  -0.951  -0.791  -0.715
  1 A     2 A     3 A     4 A     5 A     6 A     7 A     8 A                  
 -0.703  -0.595  -0.560  -0.505
  9 A    10 A    11 A    12 A                                                  
 -- Virtual --                   
  0.046   0.075   0.140   0.155   0.161   0.166   0.210   0.229
 13 A    14 A    15 A    16 A    17 A    18 A    19 A    20 A                  
  0.238   0.245   0.289   0.317   0.356   0.386   0.408   0.528
 21 A    22 A    23 A    24 A    25 A    26 A    27 A    28 A                  
  0.631   0.699   0.864   0.912   0.930   0.982   1.006   1.110
 29 A    30 A    31 A    32 A    33 A    34 A    35 A    36 A                  
  1.204   1.400   1.467   1.480   1.553   1.629   1.764   1.911
 37 A    38 A    39 A    40 A    41 A    42 A    43 A    44 A                  
  2.045   2.153   2.155   2.258   2.553   2.645   2.666   2.831
 45 A    46 A    47 A    48 A    49 A    50 A    51 A    52 A                  
  3.046   3.055   3.308   3.393   4.030   4.066   4.203   4.223
 53 A    54 A    55 A    56 A    57 A    58 A    59 A    60 A                  
  4.278   4.285   4.378   4.385   4.824   5.050   5.565   6.913
 61 A    62 A    63 A    64 A    65 A    66 A    67 A    68 A                  
  6.957   7.095  36.575  37.132  68.753
 69 A    70 A    71 A    72 A    73 A                                          

 Beta MOs, Restricted
 -- Occupied --                  
-26.319 -15.774 -15.684  -1.629  -1.415  -0.951  -0.791  -0.715
  1 A     2 A     3 A     4 A     5 A     6 A     7 A     8 A                  
 -0.703  -0.595  -0.560  -0.505
  9 A    10 A    11 A    12 A                                                  
 -- Virtual --                   
  0.046   0.075   0.140   0.155   0.161   0.166   0.210   0.229
 13 A    14 A    15 A    16 A    17 A    18 A    19 A    20 A                  
  0.238   0.245   0.289   0.317   0.356   0.386   0.408   0.528
 21 A    22 A    23 A    24 A    25 A    26 A    27 A    28 A                  
  0.631   0.699   0.864   0.912   0.930   0.982   1.006   1.110
 29 A    30 A    31 A    32 A    33 A    34 A    35 A    36 A                  
  1.204   1.400   1.467   1.480   1.553   1.629   1.764   1.911
 37 A    38 A    39 A    40 A    41 A    42 A    43 A    44 A                  
  2.045   2.153   2.155   2.258   2.553   2.645   2.666   2.831
 45 A    46 A    47 A    48 A    49 A    50 A    51 A    52 A                  
  3.046   3.055   3.308   3.393   4.030   4.066   4.203   4.223
 53 A    54 A    55 A    56 A    57 A    58 A    59 A    60 A                  
  4.278   4.285   4.378   4.385   4.824   5.050   5.565   6.913
 61 A    62 A    63 A    64 A    65 A    66 A    67 A    68 A                  
  6.957   7.095  36.575  37.132  68.753
 69 A    70 A    71 A    72 A    73 A                                          

 Occupation and symmetry of molecular orbitals

 Point group: C1 (1 irreducible representation).

                           A     All 
 -------------------------------------
 All molecular orbitals:
  - Alpha                  73    73  
  - Beta                   73    73  
 -------------------------------------
 Alpha orbitals:
  - Frozen occupied        3     3   
  - Active occupied        9     9   
  - Active virtual         61    61  
  - Frozen virtual         0     0   
 -------------------------------------
 Beta orbitals:
  - Frozen occupied        3     3   
  - Active occupied        9     9   
  - Active virtual         61    61  
  - Frozen virtual         0     0   
 -------------------------------------

 Import integrals:   CPU 0.00 s  wall 0.00 s

 Import integrals:   CPU 5.50 s  wall 2.23 s

 MP2 amplitudes:   CPU 0.02 s  wall 0.02 s

Running a double precision version
           CCSD T amplitudes will be solved using DIIS.

           Start     Size      MaxIter   EConv     TConv     
           3         7         100       1.00e-07  1.00e-05  
 ------------------------------------------------------------------------------
           Energy (a.u.)   Ediff      Tdiff       Comment
 ------------------------------------------------------------------------------
          -209.42749716                           
     1    -209.41027472   1.72e-02   6.40e-01     
     2    -209.43304510   2.28e-02   8.80e-02     
     3    -209.43106515   1.98e-03   4.21e-02     
     4    -209.43369683   2.63e-03   1.68e-02     Switched to DIIS steps.
     5    -209.43470694   1.01e-03   1.13e-02     
     6    -209.43481345   1.07e-04   2.73e-03     
     7    -209.43482691   1.35e-05   1.24e-03     
     8    -209.43483353   6.62e-06   4.87e-04     
     9    -209.43483881   5.28e-06   3.00e-04     
    10    -209.43483932   5.15e-07   6.51e-05     
    11    -209.43483934   1.95e-08   2.29e-05     
    12    -209.43483941   7.11e-08   1.14e-05     
    13    -209.43483933   8.48e-08   2.86e-06     
 ------------------------------------------------------------------------------
          -209.43483933                           CCSD T converged.

End of double precision
 SCF energy                 = -208.86138167
 MP2 energy                 = -209.42749716
 CCSD correlation energy     =   -0.57345765
 CCSD total energy           = -209.43483933

 CCSD  T1^2 = 0.0136  T2^2 = 0.1776  Leading amplitudes:

 Amplitude    Orbitals with energies
 -0.0228       11 (A) A                  ->    14 (A) A                   
              -0.5602                          0.0751                     
 -0.0228       11 (A) B                  ->    14 (A) B                   
              -0.5602                          0.0751                     
  0.0224       9 (A) A                   ->    14 (A) A                   
              -0.7027                          0.0751                     
  0.0224       9 (A) B                   ->    14 (A) B                   
              -0.7027                          0.0751                     

 Amplitude    Orbitals with energies
 -0.0922       11 (A) A      11 (A) B    ->    14 (A) A      14 (A) B     
              -0.5602       -0.5602            0.0751        0.0751       
  0.0922       11 (A) A      11 (A) B    ->    14 (A) B      14 (A) A     
              -0.5602       -0.5602            0.0751        0.0751       
  0.0922       11 (A) B      11 (A) A    ->    14 (A) A      14 (A) B     
              -0.5602       -0.5602            0.0751        0.0751       
 -0.0922       11 (A) B      11 (A) A    ->    14 (A) B      14 (A) A     
              -0.5602       -0.5602            0.0751        0.0751       

 Computing CCSD intemediates for later calculations in double precision
 Finished.

Running a double precision version
           CCSD Lambda amplitudes will be solved using DIIS.
           Start     Size      MaxIter   EConv     LConv     
           3         7         100       1.00e-07  1.00e-05  
 ------------------------------------------------------------------------------
            Enorm      Ldiff       Comment
 ------------------------------------------------------------------------------
     1     4.88e-02   3.06e-02     
     2     1.65e-02   7.00e-03     
     3     7.04e-03   7.69e-04     
     4     3.71e-03   1.34e-03     Switched to DIIS steps.
     5     1.28e-03   7.81e-04     
     6     6.80e-04   2.11e-04     
     7     2.40e-04   7.57e-05     
     8     9.83e-05   4.61e-06     
     9     2.45e-05   6.60e-06     
    10     1.01e-05   1.11e-06     
    11     4.26e-06   2.15e-07     
    12     1.71e-06   8.94e-08     
    13     7.93e-07   5.85e-08     
    14     3.37e-07   1.76e-08     
    15     1.46e-07   2.09e-09     
    16     7.29e-08   7.81e-09     
 ------------------------------------------------------------------------------
                                   CCSD Lambda converged.

 Computing density matrices in double precision...
           Orbital response amplitudes will be solved using DIIS.
           Start     Size      MaxIter   EConv     LConv     
           3         7         100       1.00e-06  1.00e-06  
 ------------------------------------------------------------------------------
            Enorm      Ldiff       Comment
 ------------------------------------------------------------------------------
     1     8.39e-02   4.32e-03     
     2     7.65e-02   9.49e-03     
     3     9.46e-02   2.62e-02     
     4     1.18e-02   3.90e-02     Switched to DIIS steps.
     5     2.52e-03   1.49e-03     
     6     1.24e-03   6.22e-04     
     7     2.90e-04   1.92e-05     
     8     3.59e-05   5.18e-05     
     9     7.22e-06   2.57e-06     
    10     3.01e-06   1.31e-06     
    11     5.82e-07   1.08e-07     
 ------------------------------------------------------------------------------
                                   Orbital response converged.

 Computing density matrices... Done.
 CCSD calculation:   CPU 99.23 s  wall 20.27 s

 Transferring MO TPDM to AO TPDM
 Transferring g2_o1o1o1o1
 Transferring g2_o1o1o1v1
 Transferring g2_o1o1v1v1
 Transferring g2_o1v1o1v1
 Transferring g2_o1v1v1v1
 Transferring g2_v1v1v1v1
 Adding separable TPDM
 Computing TPDM gradient
 --------------------------------------------------------
 2e gradient
  Atom          X               Y               Z
 --------------------------------------------------------
    1         -3.622852       11.506981       -0.014605  
    2         13.545456       -4.437542        0.010362  
    3         -0.010254       -3.799432       -0.000679  
    4         -9.912349       -3.270007        0.004922  
 --------------------------------------------------------
 --------------------------------------------------------
 Final gradient
  Atom          X               Y               Z
 --------------------------------------------------------
    1         -3.622852       11.506981       -0.014605  
    2         13.545456       -4.437542        0.010362  
    3         -0.010254       -3.799432       -0.000679  
    4         -9.912349       -3.270007        0.004922  
 --------------------------------------------------------
 Analytic gradient from two-electron contribution:   CPU 34.62 s  wall 8.52 s

 Total ccman2 time:   CPU 144.68 s  wall 33.07 s


 --------------------------------------------------------------

                    Orbital Energies (a.u.)
 --------------------------------------------------------------

 Alpha MOs
 -- Occupied --
-26.319 -15.774 -15.684  -1.629  -1.415  -0.951  -0.791  -0.715
 -0.703  -0.595  -0.560  -0.505
 -- Virtual --
  0.046   0.075   0.140   0.155   0.161   0.166   0.210   0.229
  0.238   0.245   0.289   0.317   0.356   0.386   0.408   0.528
  0.631   0.699   0.864   0.912   0.930   0.982   1.006   1.110
  1.204   1.400   1.467   1.480   1.553   1.629   1.764   1.911
  2.045   2.153   2.155   2.258   2.553   2.645   2.666   2.831
  3.046   3.055   3.308   3.393   4.030   4.066   4.203   4.223
  4.278   4.285   4.378   4.385   4.824   5.050   5.565   6.913
  6.957   7.095  36.575  37.132  68.753
 --------------------------------------------------------------

          Ground-State Mulliken Net Atomic Charges

     Atom                 Charge (a.u.)
  ----------------------------------------
      1 N                     0.039945
      2 N                    -0.089691
      3 H                     0.217135
      4 F                    -0.167389
  ----------------------------------------
  Sum of atomic charges =    -0.000000

 -----------------------------------------------------------------
                    Cartesian Multipole Moments
 -----------------------------------------------------------------
    Charge (ESU x 10^10)
                -0.0000
    Dipole Moment (Debye)
         X      -1.0452      Y       1.6242      Z      -0.0000
       Tot       1.9314
    Quadrupole Moments (Debye-Ang)
        XX     -19.7580     XY      -1.6184     YY     -15.3283
        XZ       0.0003     YZ       0.0014     ZZ     -16.0488
    Octopole Moments (Debye-Ang^2)
       XXX       8.5975    XXY       1.5015    XYY       0.0882
       YYY       5.7996    XXZ      -0.0062    XYZ      -0.0004
       YYZ      -0.0069    XZZ       1.7488    YZZ       0.6292
       ZZZ      -0.0157
    Hexadecapole Moments (Debye-Ang^3)
      XXXX    -104.9879   XXXY      -0.4904   XXYY     -19.1882
      XYYY      -2.1335   YYYY     -29.9701   XXXZ       0.0024
      XXYZ       0.0025   XYYZ       0.0006   YYYZ       0.0127
      XXZZ     -18.2508   XYZZ      -0.1350   YYZZ      -7.3895
      XZZZ       0.0032   YZZZ       0.0102   ZZZZ     -12.8074
 -----------------------------------------------------------------
 DrvMan completing analytic gradient of the correlated energy
 Correlated dipole moment
            1
    1  -0.4112097
    2   0.6390145
    3  -0.0000188
 Energy read as -209.434839328
 Full Analytical Gradient: (in a.u., or Hartree/Bohr)
             1             2             3             4
    1    0.00002863   -0.00011440    0.00000920    0.00007657
    2   -0.00009998    0.00001636    0.00005380    0.00002981
    3    0.00009383   -0.00011513    0.00007077   -0.00004947
 Gradient time:  CPU 1.46 s  wall 1.49 s
 ----------------------------------------------------------------
             Standard Nuclear Orientation (Angstroms)
    I     Atom           X                Y                Z
 ----------------------------------------------------------------
    1      N      -0.1687724376    -0.5718685824     0.0000000000
    2      N      -1.1067229287     0.1813082195    -0.0000000000
    3      H      -0.8200868213     1.1728611301    -0.0000000000
    4      F       1.0839504873     0.1734512678     0.0000000000
 ----------------------------------------------------------------
 Nuclear Repulsion Energy =    67.4370931178 hartrees
 There are       12 alpha and       12 beta electrons

                       Distance Matrix (Angstroms)
             N (  1)   N (  2)   H (  3)
   N (  2)  1.202924
   H (  3)  1.862335  1.032152
   F (  4)  1.457675  2.190688  2.150390

 Requested basis set is 6-311++G(d,p)
 There are 23 shells and 73 basis functions
 A cutoff of  1.0D-14 yielded    276 shell pairs
 There are      2806 function pairs (      3046 Cartesian)
 Smallest overlap matrix eigenvalue = 2.21E-04
 Guess MOs from SCF MO coefficient file

 -----------------------------------------------------------------------
  General SCF calculation program by
  Eric Jon Sundstrom, Paul Horn, Yuezhi Mao, Dmitri Zuev, Alec White,
  David Stuck, Shaama M.S., Shane Yost, Joonho Lee, David Small,
  Daniel Levine, Susi Lehtola, Hugh Burton, Evgeny Epifanovsky
 -----------------------------------------------------------------------
 Hartree-Fock
 using 6 threads for integral computing
 -------------------------------------------------------
 OpenMP Integral computing Module                
 Release: version 2.0, May 2017, Q-Chem Inc. Pleasanton 
 -------------------------------------------------------
 A restricted SCF calculation will be
 performed using DIIS
 SCF converges when DIIS error is below 1.0e-08
 ---------------------------------------
  Cycle       Energy         DIIS error
 ---------------------------------------
    1    -208.8614791363      4.38e-05  
    2    -208.8614805327      1.23e-05  
    3    -208.8614807076      6.34e-06  
    4    -208.8614807441      2.45e-06  
    5    -208.8614807531      1.08e-06  
    6    -208.8614807558      3.85e-07  
    7    -208.8614807563      8.92e-08  
    8    -208.8614807563      4.70e-08  
    9    -208.8614807563      1.76e-08  
   10    -208.8614807563      4.22e-09  Convergence criterion met
 ---------------------------------------
 SCF time:   CPU 2.04s  wall 1.00s 
 SCF   energy in the final basis set =     -208.8614807563
 Total energy in the final basis set =     -208.8614807563


 ------------------------------------------------------------------------------

   CCMAN2: suite of methods based on coupled cluster
           and equation of motion theories.

   Components:
   * libvmm-1.3-trunk
     by Evgeny Epifanovsky, Ilya Kaliman.
   * libtensor-2.5-trunk
     by Evgeny Epifanovsky, Michael Wormit, Dmitry Zuev, Sam Manzer, 
        Ilya Kaliman.
   * libcc-2.5-trunk
     by Evgeny Epifanovsky, Arik Landau, Tomasz Kus, Kirill Khistyaev, 
        Dmitry Zuev, Prashant Manohar, Xintian Feng, Anna Krylov, 
        Matthew Goldey, Alec White, Thomas Jagau, Kaushik Nanda, 
        Anastasia Gunina, Alexander Kunitsa, Joonho Lee.

   CCMAN original authors:
   Anna I. Krylov, C. David Sherrill, Steven R. Gwaltney,
   Edward F. C. Byrd (2000)
   Sergey V. Levchenko, Lyudmila V. Slipchenko, Tao Wang,
   Ana-Maria C. Cristian (2003)
   Piotr A. Pieniazek, C. Melania Oana, Evgeny Epifanovsky (2007)
   Prashant Manohar (2009)

 ------------------------------------------------------------------------------


 Allocating and initializing 63808MB of RAM...
 Calculation will run on 6 cores.


 Alpha MOs, Restricted
 -- Occupied --                  
-26.319 -15.774 -15.683  -1.629  -1.415  -0.951  -0.791  -0.715
  1 A     2 A     3 A     4 A     5 A     6 A     7 A     8 A                  
 -0.703  -0.595  -0.560  -0.505
  9 A    10 A    11 A    12 A                                                  
 -- Virtual --                   
  0.046   0.075   0.140   0.155   0.161   0.166   0.210   0.229
 13 A    14 A    15 A    16 A    17 A    18 A    19 A    20 A                  
  0.238   0.245   0.289   0.317   0.356   0.386   0.408   0.529
 21 A    22 A    23 A    24 A    25 A    26 A    27 A    28 A                  
  0.631   0.699   0.863   0.912   0.930   0.982   1.006   1.110
 29 A    30 A    31 A    32 A    33 A    34 A    35 A    36 A                  
  1.204   1.400   1.467   1.480   1.553   1.629   1.764   1.912
 37 A    38 A    39 A    40 A    41 A    42 A    43 A    44 A                  
  2.045   2.152   2.155   2.259   2.553   2.645   2.667   2.831
 45 A    46 A    47 A    48 A    49 A    50 A    51 A    52 A                  
  3.047   3.055   3.309   3.394   4.030   4.067   4.203   4.223
 53 A    54 A    55 A    56 A    57 A    58 A    59 A    60 A                  
  4.278   4.285   4.378   4.386   4.825   5.051   5.565   6.913
 61 A    62 A    63 A    64 A    65 A    66 A    67 A    68 A                  
  6.957   7.095  36.575  37.135  68.754
 69 A    70 A    71 A    72 A    73 A                                          

 Beta MOs, Restricted
 -- Occupied --                  
-26.319 -15.774 -15.683  -1.629  -1.415  -0.951  -0.791  -0.715
  1 A     2 A     3 A     4 A     5 A     6 A     7 A     8 A                  
 -0.703  -0.595  -0.560  -0.505
  9 A    10 A    11 A    12 A                                                  
 -- Virtual --                   
  0.046   0.075   0.140   0.155   0.161   0.166   0.210   0.229
 13 A    14 A    15 A    16 A    17 A    18 A    19 A    20 A                  
  0.238   0.245   0.289   0.317   0.356   0.386   0.408   0.529
 21 A    22 A    23 A    24 A    25 A    26 A    27 A    28 A                  
  0.631   0.699   0.863   0.912   0.930   0.982   1.006   1.110
 29 A    30 A    31 A    32 A    33 A    34 A    35 A    36 A                  
  1.204   1.400   1.467   1.480   1.553   1.629   1.764   1.912
 37 A    38 A    39 A    40 A    41 A    42 A    43 A    44 A                  
  2.045   2.152   2.155   2.259   2.553   2.645   2.667   2.831
 45 A    46 A    47 A    48 A    49 A    50 A    51 A    52 A                  
  3.047   3.055   3.309   3.394   4.030   4.067   4.203   4.223
 53 A    54 A    55 A    56 A    57 A    58 A    59 A    60 A                  
  4.278   4.285   4.378   4.386   4.825   5.051   5.565   6.913
 61 A    62 A    63 A    64 A    65 A    66 A    67 A    68 A                  
  6.957   7.095  36.575  37.135  68.754
 69 A    70 A    71 A    72 A    73 A                                          

 Occupation and symmetry of molecular orbitals

 Point group: C1 (1 irreducible representation).

                           A     All 
 -------------------------------------
 All molecular orbitals:
  - Alpha                  73    73  
  - Beta                   73    73  
 -------------------------------------
 Alpha orbitals:
  - Frozen occupied        3     3   
  - Active occupied        9     9   
  - Active virtual         61    61  
  - Frozen virtual         0     0   
 -------------------------------------
 Beta orbitals:
  - Frozen occupied        3     3   
  - Active occupied        9     9   
  - Active virtual         61    61  
  - Frozen virtual         0     0   
 -------------------------------------

 Import integrals:   CPU 0.00 s  wall 0.00 s

 Import integrals:   CPU 5.30 s  wall 1.70 s

 MP2 amplitudes:   CPU 0.05 s  wall 0.04 s

Running a double precision version
           CCSD T amplitudes will be solved using DIIS.

           Start     Size      MaxIter   EConv     TConv     
           3         7         100       1.00e-07  1.00e-05  
 ------------------------------------------------------------------------------
           Energy (a.u.)   Ediff      Tdiff       Comment
 ------------------------------------------------------------------------------
          -209.42748523                           
     1    -209.41029696   1.72e-02   6.40e-01     
     2    -209.43304391   2.27e-02   8.80e-02     
     3    -209.43106932   1.97e-03   4.21e-02     
     4    -209.43369747   2.63e-03   1.68e-02     Switched to DIIS steps.
     5    -209.43470629   1.01e-03   1.13e-02     
     6    -209.43481260   1.06e-04   2.73e-03     
     7    -209.43482608   1.35e-05   1.24e-03     
     8    -209.43483271   6.63e-06   4.87e-04     
     9    -209.43483799   5.27e-06   3.00e-04     
    10    -209.43483850   5.12e-07   6.50e-05     
    11    -209.43483852   1.90e-08   2.29e-05     
    12    -209.43483859   7.06e-08   1.14e-05     
    13    -209.43483850   8.49e-08   2.86e-06     
 ------------------------------------------------------------------------------
          -209.43483850                           CCSD T converged.

End of double precision
 SCF energy                 = -208.86148076
 MP2 energy                 = -209.42748523
 CCSD correlation energy     =   -0.57335775
 CCSD total energy           = -209.43483850

 CCSD  T1^2 = 0.0136  T2^2 = 0.1775  Leading amplitudes:

 Amplitude    Orbitals with energies
 -0.0228       11 (A) A                  ->    14 (A) A                   
              -0.5604                          0.0753                     
 -0.0228       11 (A) B                  ->    14 (A) B                   
              -0.5604                          0.0753                     
  0.0224       9 (A) A                   ->    14 (A) A                   
              -0.7027                          0.0753                     
  0.0224       9 (A) B                   ->    14 (A) B                   
              -0.7027                          0.0753                     

 Amplitude    Orbitals with energies
 -0.0919       11 (A) A      11 (A) B    ->    14 (A) A      14 (A) B     
              -0.5604       -0.5604            0.0753        0.0753       
  0.0919       11 (A) A      11 (A) B    ->    14 (A) B      14 (A) A     
              -0.5604       -0.5604            0.0753        0.0753       
  0.0919       11 (A) B      11 (A) A    ->    14 (A) A      14 (A) B     
              -0.5604       -0.5604            0.0753        0.0753       
 -0.0919       11 (A) B      11 (A) A    ->    14 (A) B      14 (A) A     
              -0.5604       -0.5604            0.0753        0.0753       

 Computing CCSD intemediates for later calculations in double precision
 Finished.

Running a double precision version
           CCSD Lambda amplitudes will be solved using DIIS.
           Start     Size      MaxIter   EConv     LConv     
           3         7         100       1.00e-07  1.00e-05  
 ------------------------------------------------------------------------------
            Enorm      Ldiff       Comment
 ------------------------------------------------------------------------------
     1     4.88e-02   3.06e-02     
     2     1.65e-02   7.00e-03     
     3     7.03e-03   7.68e-04     
     4     3.70e-03   1.34e-03     Switched to DIIS steps.
     5     1.28e-03   7.80e-04     
     6     6.79e-04   2.11e-04     
     7     2.40e-04   7.56e-05     
     8     9.81e-05   4.65e-06     
     9     2.45e-05   6.56e-06     
    10     1.01e-05   1.10e-06     
    11     4.26e-06   2.12e-07     
    12     1.71e-06   9.06e-08     
    13     7.92e-07   5.88e-08     
    14     3.37e-07   1.74e-08     
    15     1.46e-07   2.04e-09     
    16     7.28e-08   7.79e-09     
 ------------------------------------------------------------------------------
                                   CCSD Lambda converged.

 Computing density matrices in double precision...
           Orbital response amplitudes will be solved using DIIS.
           Start     Size      MaxIter   EConv     LConv     
           3         7         100       1.00e-06  1.00e-06  
 ------------------------------------------------------------------------------
            Enorm      Ldiff       Comment
 ------------------------------------------------------------------------------
     1     8.38e-02   4.30e-03     
     2     7.64e-02   9.50e-03     
     3     9.44e-02   2.61e-02     
     4     1.18e-02   3.90e-02     Switched to DIIS steps.
     5     2.51e-03   1.47e-03     
     6     1.24e-03   6.21e-04     
     7     2.89e-04   1.83e-05     
     8     3.58e-05   5.19e-05     
     9     7.20e-06   2.57e-06     
    10     2.99e-06   1.31e-06     
    11     5.77e-07   1.07e-07     
 ------------------------------------------------------------------------------
                                   Orbital response converged.

 Computing density matrices... Done.
 CCSD calculation:   CPU 99.56 s  wall 20.37 s

 Transferring MO TPDM to AO TPDM
 Transferring g2_o1o1o1o1
 Transferring g2_o1o1o1v1
 Transferring g2_o1o1v1v1
 Transferring g2_o1v1o1v1
 Transferring g2_o1v1v1v1
 Transferring g2_v1v1v1v1
 Adding separable TPDM
 Computing TPDM gradient
 --------------------------------------------------------
 2e gradient
  Atom          X               Y               Z
 --------------------------------------------------------
    1         -3.629253       11.520127       -0.000000  
    2         13.548073       -4.448513        0.000000  
    3         -0.006282       -3.802111       -0.000000  
    4         -9.912537       -3.269503        0.000000  
 --------------------------------------------------------
 --------------------------------------------------------
 Final gradient
  Atom          X               Y               Z
 --------------------------------------------------------
    1         -3.629253       11.520127       -0.000000  
    2         13.548073       -4.448513        0.000000  
    3         -0.006282       -3.802111       -0.000000  
    4         -9.912537       -3.269503        0.000000  
 --------------------------------------------------------
 Analytic gradient from two-electron contribution:   CPU 30.30 s  wall 7.17 s

 Total ccman2 time:   CPU 138.96 s  wall 30.88 s


 --------------------------------------------------------------

                    Orbital Energies (a.u.)
 --------------------------------------------------------------

 Alpha MOs
 -- Occupied --
-26.319 -15.774 -15.683  -1.629  -1.415  -0.951  -0.791  -0.715
 -0.703  -0.595  -0.560  -0.505
 -- Virtual --
  0.046   0.075   0.140   0.155   0.161   0.166   0.210   0.229
  0.238   0.245   0.289   0.317   0.356   0.386   0.408   0.529
  0.631   0.699   0.863   0.912   0.930   0.982   1.006   1.110
  1.204   1.400   1.467   1.480   1.553   1.629   1.764   1.912
  2.045   2.152   2.155   2.259   2.553   2.645   2.667   2.831
  3.047   3.055   3.309   3.394   4.030   4.067   4.203   4.223
  4.278   4.285   4.378   4.386   4.825   5.051   5.565   6.913
  6.957   7.095  36.575  37.135  68.754
 --------------------------------------------------------------

          Ground-State Mulliken Net Atomic Charges

     Atom                 Charge (a.u.)
  ----------------------------------------
      1 N                     0.040282
      2 N                    -0.089916
      3 H                     0.217367
      4 F                    -0.167733
  ----------------------------------------
  Sum of atomic charges =    -0.000000

 -----------------------------------------------------------------
                    Cartesian Multipole Moments
 -----------------------------------------------------------------
    Charge (ESU x 10^10)
                -0.0000
    Dipole Moment (Debye)
         X      -1.0485      Y       1.6245      Z       0.0000
       Tot       1.9335
    Quadrupole Moments (Debye-Ang)
        XX     -19.7568     XY      -1.6199     YY     -15.3253
        XZ      -0.0000     YZ       0.0000     ZZ     -16.0465
    Octopole Moments (Debye-Ang^2)
       XXX       8.5666    XXY       1.5020    XYY       0.0791
       YYY       5.8012    XXZ       0.0000    XYZ      -0.0000
       YYZ      -0.0000    XZZ       1.7407    YZZ       0.6290
       ZZZ       0.0000
    Hexadecapole Moments (Debye-Ang^3)
      XXXX    -104.9053   XXXY      -0.4957   XXYY     -19.1733
      XYYY      -2.1405   YYYY     -29.9620   XXXZ      -0.0000
      XXYZ       0.0000   XYYZ      -0.0000   YYYZ       0.0000
      XXZZ     -18.2374   XYZZ      -0.1365   YYZZ      -7.3876
      XZZZ      -0.0000   YZZZ       0.0000   ZZZZ     -12.8031
 -----------------------------------------------------------------
 DrvMan completing analytic gradient of the correlated energy
 Correlated dipole moment
            1
    1  -0.4125018
    2   0.6391237
    3   0.0000000
 Energy read as -209.434838503
 Full Analytical Gradient: (in a.u., or Hartree/Bohr)
             1             2             3             4
    1   -0.00078346    0.00108110   -0.00012334   -0.00017429
    2    0.00048466   -0.00040766   -0.00009623    0.00001924
    3   -0.00000000    0.00000000    0.00000000    0.00000000
 Gradient time:  CPU 1.40 s  wall 1.41 s
 ----------------------------------------------------------------
             Standard Nuclear Orientation (Angstroms)
    I     Atom           X                Y                Z
 ----------------------------------------------------------------
    1      N      -0.1687724376    -0.5718685824     0.0000000000
    2      N      -1.1087229287     0.1813082195    -0.0000000000
    3      H      -0.8200868213     1.1728611301    -0.0000000000
    4      F       1.0839504873     0.1734512678     0.0000000000
 ----------------------------------------------------------------
 Nuclear Repulsion Energy =    67.3933563253 hartrees
 There are       12 alpha and       12 beta electrons

                       Distance Matrix (Angstroms)
             N (  1)   N (  2)   H (  3)
   N (  2)  1.204484
   H (  3)  1.862335  1.032709
   F (  4)  1.457675  2.192687  2.150390

 Requested basis set is 6-311++G(d,p)
 There are 23 shells and 73 basis functions
 A cutoff of  1.0D-14 yielded    276 shell pairs
 There are      2806 function pairs (      3046 Cartesian)
 Smallest overlap matrix eigenvalue = 2.22E-04
 Guess MOs from SCF MO coefficient file

 -----------------------------------------------------------------------
  General SCF calculation program by
  Eric Jon Sundstrom, Paul Horn, Yuezhi Mao, Dmitri Zuev, Alec White,
  David Stuck, Shaama M.S., Shane Yost, Joonho Lee, David Small,
  Daniel Levine, Susi Lehtola, Hugh Burton, Evgeny Epifanovsky
 -----------------------------------------------------------------------
 Hartree-Fock
 using 6 threads for integral computing
 -------------------------------------------------------
 OpenMP Integral computing Module                
 Release: version 2.0, May 2017, Q-Chem Inc. Pleasanton 
 -------------------------------------------------------
 A restricted SCF calculation will be
 performed using DIIS
 SCF converges when DIIS error is below 1.0e-08
 ---------------------------------------
  Cycle       Energy         DIIS error
 ---------------------------------------
    1    -208.8612774017      6.84e-05  
    2    -208.8612801268      1.85e-05  
    3    -208.8612803945      9.60e-06  
    4    -208.8612804542      3.01e-06  
    5    -208.8612804633      1.10e-06  
    6    -208.8612804655      3.46e-07  
    7    -208.8612804658      8.74e-08  
    8    -208.8612804658      5.83e-08  
    9    -208.8612804658      1.18e-08  
   10    -208.8612804658      4.87e-09  Convergence criterion met
 ---------------------------------------
 SCF time:   CPU 1.93s  wall 1.00s 
 SCF   energy in the final basis set =     -208.8612804658
 Total energy in the final basis set =     -208.8612804658


 ------------------------------------------------------------------------------

   CCMAN2: suite of methods based on coupled cluster
           and equation of motion theories.

   Components:
   * libvmm-1.3-trunk
     by Evgeny Epifanovsky, Ilya Kaliman.
   * libtensor-2.5-trunk
     by Evgeny Epifanovsky, Michael Wormit, Dmitry Zuev, Sam Manzer, 
        Ilya Kaliman.
   * libcc-2.5-trunk
     by Evgeny Epifanovsky, Arik Landau, Tomasz Kus, Kirill Khistyaev, 
        Dmitry Zuev, Prashant Manohar, Xintian Feng, Anna Krylov, 
        Matthew Goldey, Alec White, Thomas Jagau, Kaushik Nanda, 
        Anastasia Gunina, Alexander Kunitsa, Joonho Lee.

   CCMAN original authors:
   Anna I. Krylov, C. David Sherrill, Steven R. Gwaltney,
   Edward F. C. Byrd (2000)
   Sergey V. Levchenko, Lyudmila V. Slipchenko, Tao Wang,
   Ana-Maria C. Cristian (2003)
   Piotr A. Pieniazek, C. Melania Oana, Evgeny Epifanovsky (2007)
   Prashant Manohar (2009)

 ------------------------------------------------------------------------------


 Allocating and initializing 63808MB of RAM...
 Calculation will run on 6 cores.


 Alpha MOs, Restricted
 -- Occupied --                  
-26.319 -15.775 -15.684  -1.629  -1.414  -0.951  -0.790  -0.715
  1 A     2 A     3 A     4 A     5 A     6 A     7 A     8 A                  
 -0.703  -0.595  -0.560  -0.505
  9 A    10 A    11 A    12 A                                                  
 -- Virtual --                   
  0.046   0.075   0.140   0.155   0.161   0.166   0.210   0.229
 13 A    14 A    15 A    16 A    17 A    18 A    19 A    20 A                  
  0.238   0.245   0.289   0.317   0.356   0.386   0.408   0.528
 21 A    22 A    23 A    24 A    25 A    26 A    27 A    28 A                  
  0.630   0.699   0.864   0.913   0.930   0.982   1.006   1.109
 29 A    30 A    31 A    32 A    33 A    34 A    35 A    36 A                  
  1.204   1.401   1.467   1.479   1.553   1.629   1.763   1.911
 37 A    38 A    39 A    40 A    41 A    42 A    43 A    44 A                  
  2.045   2.153   2.155   2.258   2.553   2.644   2.665   2.831
 45 A    46 A    47 A    48 A    49 A    50 A    51 A    52 A                  
  3.045   3.055   3.306   3.393   4.030   4.066   4.203   4.223
 53 A    54 A    55 A    56 A    57 A    58 A    59 A    60 A                  
  4.278   4.285   4.378   4.384   4.824   5.049   5.565   6.913
 61 A    62 A    63 A    64 A    65 A    66 A    67 A    68 A                  
  6.957   7.095  36.575  37.128  68.753
 69 A    70 A    71 A    72 A    73 A                                          

 Beta MOs, Restricted
 -- Occupied --                  
-26.319 -15.775 -15.684  -1.629  -1.414  -0.951  -0.790  -0.715
  1 A     2 A     3 A     4 A     5 A     6 A     7 A     8 A                  
 -0.703  -0.595  -0.560  -0.505
  9 A    10 A    11 A    12 A                                                  
 -- Virtual --                   
  0.046   0.075   0.140   0.155   0.161   0.166   0.210   0.229
 13 A    14 A    15 A    16 A    17 A    18 A    19 A    20 A                  
  0.238   0.245   0.289   0.317   0.356   0.386   0.408   0.528
 21 A    22 A    23 A    24 A    25 A    26 A    27 A    28 A                  
  0.630   0.699   0.864   0.913   0.930   0.982   1.006   1.109
 29 A    30 A    31 A    32 A    33 A    34 A    35 A    36 A                  
  1.204   1.401   1.467   1.479   1.553   1.629   1.763   1.911
 37 A    38 A    39 A    40 A    41 A    42 A    43 A    44 A                  
  2.045   2.153   2.155   2.258   2.553   2.644   2.665   2.831
 45 A    46 A    47 A    48 A    49 A    50 A    51 A    52 A                  
  3.045   3.055   3.306   3.393   4.030   4.066   4.203   4.223
 53 A    54 A    55 A    56 A    57 A    58 A    59 A    60 A                  
  4.278   4.285   4.378   4.384   4.824   5.049   5.565   6.913
 61 A    62 A    63 A    64 A    65 A    66 A    67 A    68 A                  
  6.957   7.095  36.575  37.128  68.753
 69 A    70 A    71 A    72 A    73 A                                          

 Occupation and symmetry of molecular orbitals

 Point group: C1 (1 irreducible representation).

                           A     All 
 -------------------------------------
 All molecular orbitals:
  - Alpha                  73    73  
  - Beta                   73    73  
 -------------------------------------
 Alpha orbitals:
  - Frozen occupied        3     3   
  - Active occupied        9     9   
  - Active virtual         61    61  
  - Frozen virtual         0     0   
 -------------------------------------
 Beta orbitals:
  - Frozen occupied        3     3   
  - Active occupied        9     9   
  - Active virtual         61    61  
  - Frozen virtual         0     0   
 -------------------------------------

 Import integrals:   CPU 0.00 s  wall 0.00 s

 Import integrals:   CPU 5.17 s  wall 1.98 s

 MP2 amplitudes:   CPU 0.06 s  wall 0.04 s

Running a double precision version
           CCSD T amplitudes will be solved using DIIS.

           Start     Size      MaxIter   EConv     TConv     
           3         7         100       1.00e-07  1.00e-05  
 ------------------------------------------------------------------------------
           Energy (a.u.)   Ediff      Tdiff       Comment
 ------------------------------------------------------------------------------
          -209.42750715                           
     1    -209.41025038   1.73e-02   6.41e-01     
     2    -209.43304424   2.28e-02   8.81e-02     
     3    -209.43105890   1.99e-03   4.21e-02     
     4    -209.43369411   2.64e-03   1.69e-02     Switched to DIIS steps.
     5    -209.43470552   1.01e-03   1.13e-02     
     6    -209.43481224   1.07e-04   2.74e-03     
     7    -209.43482567   1.34e-05   1.24e-03     
     8    -209.43483227   6.60e-06   4.87e-04     
     9    -209.43483755   5.28e-06   3.01e-04     
    10    -209.43483807   5.17e-07   6.53e-05     
    11    -209.43483809   2.00e-08   2.30e-05     
    12    -209.43483816   7.15e-08   1.14e-05     
    13    -209.43483808   8.47e-08   2.86e-06     
 ------------------------------------------------------------------------------
          -209.43483808                           CCSD T converged.

End of double precision
 SCF energy                 = -208.86128047
 MP2 energy                 = -209.42750715
 CCSD correlation energy     =   -0.57355761
 CCSD total energy           = -209.43483808

 CCSD  T1^2 = 0.0136  T2^2 = 0.1777  Leading amplitudes:

 Amplitude    Orbitals with energies
 -0.0228       11 (A) A                  ->    14 (A) A                   
              -0.5600                          0.0749                     
 -0.0228       11 (A) B                  ->    14 (A) B                   
              -0.5600                          0.0749                     
  0.0225       9 (A) A                   ->    14 (A) A                   
              -0.7027                          0.0749                     
  0.0225       9 (A) B                   ->    14 (A) B                   
              -0.7027                          0.0749                     

 Amplitude    Orbitals with energies
 -0.0926       11 (A) A      11 (A) B    ->    14 (A) A      14 (A) B     
              -0.5600       -0.5600            0.0749        0.0749       
  0.0926       11 (A) A      11 (A) B    ->    14 (A) B      14 (A) A     
              -0.5600       -0.5600            0.0749        0.0749       
  0.0926       11 (A) B      11 (A) A    ->    14 (A) A      14 (A) B     
              -0.5600       -0.5600            0.0749        0.0749       
 -0.0926       11 (A) B      11 (A) A    ->    14 (A) B      14 (A) A     
              -0.5600       -0.5600            0.0749        0.0749       

 Computing CCSD intemediates for later calculations in double precision
 Finished.

Running a double precision version
           CCSD Lambda amplitudes will be solved using DIIS.
           Start     Size      MaxIter   EConv     LConv     
           3         7         100       1.00e-07  1.00e-05  
 ------------------------------------------------------------------------------
            Enorm      Ldiff       Comment
 ------------------------------------------------------------------------------
     1     4.89e-02   3.07e-02     
     2     1.65e-02   7.00e-03     
     3     7.05e-03   7.71e-04     
     4     3.71e-03   1.34e-03     Switched to DIIS steps.
     5     1.29e-03   7.82e-04     
     6     6.81e-04   2.12e-04     
     7     2.41e-04   7.58e-05     
     8     9.85e-05   4.57e-06     
     9     2.45e-05   6.65e-06     
    10     1.01e-05   1.13e-06     
    11     4.26e-06   2.19e-07     
    12     1.71e-06   8.81e-08     
    13     7.93e-07   5.82e-08     
    14     3.38e-07   1.77e-08     
    15     1.46e-07   2.15e-09     
    16     7.29e-08   7.82e-09     
 ------------------------------------------------------------------------------
                                   CCSD Lambda converged.

 Computing density matrices in double precision...
           Orbital response amplitudes will be solved using DIIS.
           Start     Size      MaxIter   EConv     LConv     
           3         7         100       1.00e-06  1.00e-06  
 ------------------------------------------------------------------------------
            Enorm      Ldiff       Comment
 ------------------------------------------------------------------------------
     1     8.39e-02   4.34e-03     
     2     7.66e-02   9.47e-03     
     3     9.48e-02   2.62e-02     
     4     1.19e-02   3.91e-02     Switched to DIIS steps.
     5     2.53e-03   1.52e-03     
     6     1.23e-03   6.24e-04     
     7     2.91e-04   2.01e-05     
     8     3.60e-05   5.17e-05     
     9     7.24e-06   2.58e-06     
    10     3.03e-06   1.31e-06     
    11     5.87e-07   1.09e-07     
 ------------------------------------------------------------------------------
                                   Orbital response converged.

 Computing density matrices... Done.
 CCSD calculation:   CPU 100.37 s  wall 20.51 s

 Transferring MO TPDM to AO TPDM
 Transferring g2_o1o1o1o1
 Transferring g2_o1o1o1v1
 Transferring g2_o1o1v1v1
 Transferring g2_o1v1o1v1
 Transferring g2_o1v1v1v1
 Transferring g2_v1v1v1v1
 Adding separable TPDM
 Computing TPDM gradient
 --------------------------------------------------------
 2e gradient
  Atom          X               Y               Z
 --------------------------------------------------------
    1         -3.616443       11.493851       -0.000000  
    2         13.542830       -4.426593        0.000000  
    3         -0.014225       -3.796748        0.000000  
    4         -9.912163       -3.270511        0.000000  
 --------------------------------------------------------
 --------------------------------------------------------
 Final gradient
  Atom          X               Y               Z
 --------------------------------------------------------
    1         -3.616443       11.493851       -0.000000  
    2         13.542830       -4.426593        0.000000  
    3         -0.014225       -3.796748        0.000000  
    4         -9.912163       -3.270511        0.000000  
 --------------------------------------------------------
 Analytic gradient from two-electron contribution:   CPU 34.17 s  wall 8.46 s

 Total ccman2 time:   CPU 143.64 s  wall 32.45 s


 --------------------------------------------------------------

                    Orbital Energies (a.u.)
 --------------------------------------------------------------

 Alpha MOs
 -- Occupied --
-26.319 -15.775 -15.684  -1.629  -1.414  -0.951  -0.790  -0.715
 -0.703  -0.595  -0.560  -0.505
 -- Virtual --
  0.046   0.075   0.140   0.155   0.161   0.166   0.210   0.229
  0.238   0.245   0.289   0.317   0.356   0.386   0.408   0.528
  0.630   0.699   0.864   0.913   0.930   0.982   1.006   1.109
  1.204   1.401   1.467   1.479   1.553   1.629   1.763   1.911
  2.045   2.153   2.155   2.258   2.553   2.644   2.665   2.831
  3.045   3.055   3.306   3.393   4.030   4.066   4.203   4.223
  4.278   4.285   4.378   4.384   4.824   5.049   5.565   6.913
  6.957   7.095  36.575  37.128  68.753
 --------------------------------------------------------------

          Ground-State Mulliken Net Atomic Charges

     Atom                 Charge (a.u.)
  ----------------------------------------
      1 N                     0.039607
      2 N                    -0.089465
      3 H                     0.216904
      4 F                    -0.167046
  ----------------------------------------
  Sum of atomic charges =    -0.000000

 -----------------------------------------------------------------
                    Cartesian Multipole Moments
 -----------------------------------------------------------------
    Charge (ESU x 10^10)
                -0.0000
    Dipole Moment (Debye)
         X      -1.0419      Y       1.6239      Z       0.0000
       Tot       1.9294
    Quadrupole Moments (Debye-Ang)
        XX     -19.7591     XY      -1.6168     YY     -15.3314
        XZ      -0.0000     YZ       0.0000     ZZ     -16.0512
    Octopole Moments (Debye-Ang^2)
       XXX       8.6283    XXY       1.5010    XYY       0.0972
       YYY       5.7979    XXZ       0.0000    XYZ      -0.0000
       YYZ      -0.0000    XZZ       1.7569    YZZ       0.6294
       ZZZ       0.0000
    Hexadecapole Moments (Debye-Ang^3)
      XXXX    -105.0705   XXXY      -0.4851   XXYY     -19.2031
      XYYY      -2.1265   YYYY     -29.9782   XXXZ      -0.0000
      XXYZ       0.0000   XYYZ      -0.0000   YYYZ       0.0000
      XXZZ     -18.2643   XYZZ      -0.1336   YYZZ      -7.3914
      XZZZ      -0.0000   YZZZ       0.0000   ZZZZ     -12.8115
 -----------------------------------------------------------------
 DrvMan completing analytic gradient of the correlated energy
 Correlated dipole moment
            1
    1  -0.4099226
    2   0.6389059
    3   0.0000000
 Energy read as -209.434838078
 Full Analytical Gradient: (in a.u., or Hartree/Bohr)
             1             2             3             4
    1    0.00083640   -0.00130508    0.00014232    0.00032636
    2   -0.00067867    0.00043478    0.00020391    0.00003998
    3   -0.00000000    0.00000000   -0.00000000   -0.00000000
 Gradient time:  CPU 1.40 s  wall 1.42 s
 ----------------------------------------------------------------
             Standard Nuclear Orientation (Angstroms)
    I     Atom           X                Y                Z
 ----------------------------------------------------------------
    1      N      -0.1687724376    -0.5718685824     0.0000000000
    2      N      -1.1077229287     0.1823082195    -0.0000000000
    3      H      -0.8200868213     1.1728611301    -0.0000000000
    4      F       1.0839504873     0.1734512678     0.0000000000
 ----------------------------------------------------------------
 Nuclear Repulsion Energy =    67.4073342561 hartrees
 There are       12 alpha and       12 beta electrons

                       Distance Matrix (Angstroms)
             N (  1)   N (  2)   H (  3)
   N (  2)  1.204330
   H (  3)  1.862335  1.031470
   F (  4)  1.457675  2.191691  2.150390

 Requested basis set is 6-311++G(d,p)
 There are 23 shells and 73 basis functions
 A cutoff of  1.0D-14 yielded    276 shell pairs
 There are      2806 function pairs (      3046 Cartesian)
 Smallest overlap matrix eigenvalue = 2.22E-04
 Guess MOs from SCF MO coefficient file

 -----------------------------------------------------------------------
  General SCF calculation program by
  Eric Jon Sundstrom, Paul Horn, Yuezhi Mao, Dmitri Zuev, Alec White,
  David Stuck, Shaama M.S., Shane Yost, Joonho Lee, David Small,
  Daniel Levine, Susi Lehtola, Hugh Burton, Evgeny Epifanovsky
 -----------------------------------------------------------------------
 Hartree-Fock
 using 6 threads for integral computing
 -------------------------------------------------------
 OpenMP Integral computing Module                
 Release: version 2.0, May 2017, Q-Chem Inc. Pleasanton 
 -------------------------------------------------------
 A restricted SCF calculation will be
 performed using DIIS
 SCF converges when DIIS error is below 1.0e-08
 ---------------------------------------
  Cycle       Energy         DIIS error
 ---------------------------------------
    1    -208.8613382782      4.01e-05  
    2    -208.8613393962      1.09e-05  
    3    -208.8613395002      6.43e-06  
    4    -208.8613395254      1.59e-06  
    5    -208.8613395292      5.80e-07  
    6    -208.8613395298      2.06e-07  
    7    -208.8613395298      1.01e-07  
    8    -208.8613395298      2.67e-08  
    9    -208.8613395298      8.47e-09  Convergence criterion met
 ---------------------------------------
 SCF time:   CPU 1.90s  wall 1.00s 
 SCF   energy in the final basis set =     -208.8613395298
 Total energy in the final basis set =     -208.8613395298


 ------------------------------------------------------------------------------

   CCMAN2: suite of methods based on coupled cluster
           and equation of motion theories.

   Components:
   * libvmm-1.3-trunk
     by Evgeny Epifanovsky, Ilya Kaliman.
   * libtensor-2.5-trunk
     by Evgeny Epifanovsky, Michael Wormit, Dmitry Zuev, Sam Manzer, 
        Ilya Kaliman.
   * libcc-2.5-trunk
     by Evgeny Epifanovsky, Arik Landau, Tomasz Kus, Kirill Khistyaev, 
        Dmitry Zuev, Prashant Manohar, Xintian Feng, Anna Krylov, 
        Matthew Goldey, Alec White, Thomas Jagau, Kaushik Nanda, 
        Anastasia Gunina, Alexander Kunitsa, Joonho Lee.

   CCMAN original authors:
   Anna I. Krylov, C. David Sherrill, Steven R. Gwaltney,
   Edward F. C. Byrd (2000)
   Sergey V. Levchenko, Lyudmila V. Slipchenko, Tao Wang,
   Ana-Maria C. Cristian (2003)
   Piotr A. Pieniazek, C. Melania Oana, Evgeny Epifanovsky (2007)
   Prashant Manohar (2009)

 ------------------------------------------------------------------------------


 Allocating and initializing 63808MB of RAM...
 Calculation will run on 6 cores.


 Alpha MOs, Restricted
 -- Occupied --                  
-26.319 -15.775 -15.684  -1.629  -1.414  -0.951  -0.791  -0.715
  1 A     2 A     3 A     4 A     5 A     6 A     7 A     8 A                  
 -0.703  -0.595  -0.560  -0.505
  9 A    10 A    11 A    12 A                                                  
 -- Virtual --                   
  0.046   0.075   0.140   0.155   0.161   0.166   0.210   0.229
 13 A    14 A    15 A    16 A    17 A    18 A    19 A    20 A                  
  0.238   0.245   0.289   0.317   0.356   0.386   0.408   0.528
 21 A    22 A    23 A    24 A    25 A    26 A    27 A    28 A                  
  0.630   0.699   0.864   0.913   0.930   0.982   1.006   1.109
 29 A    30 A    31 A    32 A    33 A    34 A    35 A    36 A                  
  1.204   1.400   1.467   1.480   1.553   1.629   1.764   1.911
 37 A    38 A    39 A    40 A    41 A    42 A    43 A    44 A                  
  2.046   2.153   2.155   2.259   2.553   2.645   2.665   2.830
 45 A    46 A    47 A    48 A    49 A    50 A    51 A    52 A                  
  3.045   3.055   3.308   3.393   4.030   4.066   4.203   4.223
 53 A    54 A    55 A    56 A    57 A    58 A    59 A    60 A                  
  4.278   4.285   4.378   4.384   4.824   5.050   5.566   6.913
 61 A    62 A    63 A    64 A    65 A    66 A    67 A    68 A                  
  6.957   7.095  36.575  37.129  68.753
 69 A    70 A    71 A    72 A    73 A                                          

 Beta MOs, Restricted
 -- Occupied --                  
-26.319 -15.775 -15.684  -1.629  -1.414  -0.951  -0.791  -0.715
  1 A     2 A     3 A     4 A     5 A     6 A     7 A     8 A                  
 -0.703  -0.595  -0.560  -0.505
  9 A    10 A    11 A    12 A                                                  
 -- Virtual --                   
  0.046   0.075   0.140   0.155   0.161   0.166   0.210   0.229
 13 A    14 A    15 A    16 A    17 A    18 A    19 A    20 A                  
  0.238   0.245   0.289   0.317   0.356   0.386   0.408   0.528
 21 A    22 A    23 A    24 A    25 A    26 A    27 A    28 A                  
  0.630   0.699   0.864   0.913   0.930   0.982   1.006   1.109
 29 A    30 A    31 A    32 A    33 A    34 A    35 A    36 A                  
  1.204   1.400   1.467   1.480   1.553   1.629   1.764   1.911
 37 A    38 A    39 A    40 A    41 A    42 A    43 A    44 A                  
  2.046   2.153   2.155   2.259   2.553   2.645   2.665   2.830
 45 A    46 A    47 A    48 A    49 A    50 A    51 A    52 A                  
  3.045   3.055   3.308   3.393   4.030   4.066   4.203   4.223
 53 A    54 A    55 A    56 A    57 A    58 A    59 A    60 A                  
  4.278   4.285   4.378   4.384   4.824   5.050   5.566   6.913
 61 A    62 A    63 A    64 A    65 A    66 A    67 A    68 A                  
  6.957   7.095  36.575  37.129  68.753
 69 A    70 A    71 A    72 A    73 A                                          

 Occupation and symmetry of molecular orbitals

 Point group: C1 (1 irreducible representation).

                           A     All 
 -------------------------------------
 All molecular orbitals:
  - Alpha                  73    73  
  - Beta                   73    73  
 -------------------------------------
 Alpha orbitals:
  - Frozen occupied        3     3   
  - Active occupied        9     9   
  - Active virtual         61    61  
  - Frozen virtual         0     0   
 -------------------------------------
 Beta orbitals:
  - Frozen occupied        3     3   
  - Active occupied        9     9   
  - Active virtual         61    61  
  - Frozen virtual         0     0   
 -------------------------------------

 Import integrals:   CPU 0.00 s  wall 0.00 s

 Import integrals:   CPU 5.29 s  wall 2.13 s

 MP2 amplitudes:   CPU 0.02 s  wall 0.02 s

Running a double precision version
           CCSD T amplitudes will be solved using DIIS.

           Start     Size      MaxIter   EConv     TConv     
           3         7         100       1.00e-07  1.00e-05  
 ------------------------------------------------------------------------------
           Energy (a.u.)   Ediff      Tdiff       Comment
 ------------------------------------------------------------------------------
          -209.42749718                           
     1    -209.41026231   1.72e-02   6.41e-01     
     2    -209.43304321   2.28e-02   8.81e-02     
     3    -209.43106125   1.98e-03   4.21e-02     
     4    -209.43369463   2.63e-03   1.68e-02     Switched to DIIS steps.
     5    -209.43470549   1.01e-03   1.13e-02     
     6    -209.43481215   1.07e-04   2.74e-03     
     7    -209.43482562   1.35e-05   1.24e-03     
     8    -209.43483224   6.62e-06   4.87e-04     
     9    -209.43483754   5.30e-06   3.01e-04     
    10    -209.43483806   5.17e-07   6.52e-05     
    11    -209.43483808   2.02e-08   2.30e-05     
    12    -209.43483815   7.13e-08   1.14e-05     
    13    -209.43483806   8.46e-08   2.86e-06     
 ------------------------------------------------------------------------------
          -209.43483806                           CCSD T converged.

End of double precision
 SCF energy                 = -208.86133953
 MP2 energy                 = -209.42749718
 CCSD correlation energy     =   -0.57349853
 CCSD total energy           = -209.43483806

 CCSD  T1^2 = 0.0136  T2^2 = 0.1777  Leading amplitudes:

 Amplitude    Orbitals with energies
 -0.0228       11 (A) A                  ->    14 (A) A                   
              -0.5600                          0.0749                     
 -0.0228       11 (A) B                  ->    14 (A) B                   
              -0.5600                          0.0749                     
  0.0225       9 (A) A                   ->    14 (A) A                   
              -0.7027                          0.0749                     
  0.0225       9 (A) B                   ->    14 (A) B                   
              -0.7027                          0.0749                     

 Amplitude    Orbitals with energies
 -0.0925       11 (A) A      11 (A) B    ->    14 (A) A      14 (A) B     
              -0.5600       -0.5600            0.0749        0.0749       
  0.0925       11 (A) A      11 (A) B    ->    14 (A) B      14 (A) A     
              -0.5600       -0.5600            0.0749        0.0749       
  0.0925       11 (A) B      11 (A) A    ->    14 (A) A      14 (A) B     
              -0.5600       -0.5600            0.0749        0.0749       
 -0.0925       11 (A) B      11 (A) A    ->    14 (A) B      14 (A) A     
              -0.5600       -0.5600            0.0749        0.0749       

 Computing CCSD intemediates for later calculations in double precision
 Finished.

Running a double precision version
           CCSD Lambda amplitudes will be solved using DIIS.
           Start     Size      MaxIter   EConv     LConv     
           3         7         100       1.00e-07  1.00e-05  
 ------------------------------------------------------------------------------
            Enorm      Ldiff       Comment
 ------------------------------------------------------------------------------
     1     4.89e-02   3.07e-02     
     2     1.65e-02   7.00e-03     
     3     7.04e-03   7.71e-04     
     4     3.71e-03   1.34e-03     Switched to DIIS steps.
     5     1.29e-03   7.82e-04     
     6     6.81e-04   2.12e-04     
     7     2.41e-04   7.59e-05     
     8     9.85e-05   4.61e-06     
     9     2.45e-05   6.63e-06     
    10     1.01e-05   1.12e-06     
    11     4.26e-06   2.17e-07     
    12     1.71e-06   8.87e-08     
    13     7.93e-07   5.83e-08     
    14     3.38e-07   1.75e-08     
    15     1.46e-07   2.16e-09     
    16     7.28e-08   7.78e-09     
 ------------------------------------------------------------------------------
                                   CCSD Lambda converged.

 Computing density matrices in double precision...
           Orbital response amplitudes will be solved using DIIS.
           Start     Size      MaxIter   EConv     LConv     
           3         7         100       1.00e-06  1.00e-06  
 ------------------------------------------------------------------------------
            Enorm      Ldiff       Comment
 ------------------------------------------------------------------------------
     1     8.39e-02   4.33e-03     
     2     7.66e-02   9.45e-03     
     3     9.48e-02   2.62e-02     
     4     1.19e-02   3.91e-02     Switched to DIIS steps.
     5     2.53e-03   1.52e-03     
     6     1.23e-03   6.24e-04     
     7     2.91e-04   2.03e-05     
     8     3.60e-05   5.16e-05     
     9     7.23e-06   2.58e-06     
    10     3.02e-06   1.31e-06     
    11     5.87e-07   1.09e-07     
 ------------------------------------------------------------------------------
                                   Orbital response converged.

 Computing density matrices... Done.
 CCSD calculation:   CPU 100.12 s  wall 20.55 s

 Transferring MO TPDM to AO TPDM
 Transferring g2_o1o1o1o1
 Transferring g2_o1o1o1v1
 Transferring g2_o1o1v1v1
 Transferring g2_o1v1o1v1
 Transferring g2_o1v1v1v1
 Transferring g2_v1v1v1v1
 Adding separable TPDM
 Computing TPDM gradient
 --------------------------------------------------------
 2e gradient
  Atom          X               Y               Z
 --------------------------------------------------------
    1         -3.611306       11.511319        0.000000  
    2         13.534163       -4.440532       -0.000000  
    3         -0.010461       -3.800951        0.000000  
    4         -9.912396       -3.269836       -0.000000  
 --------------------------------------------------------
 --------------------------------------------------------
 Final gradient
  Atom          X               Y               Z
 --------------------------------------------------------
    1         -3.611306       11.511319        0.000000  
    2         13.534163       -4.440532       -0.000000  
    3         -0.010461       -3.800951        0.000000  
    4         -9.912396       -3.269836       -0.000000  
 --------------------------------------------------------
 Analytic gradient from two-electron contribution:   CPU 31.93 s  wall 7.41 s

 Total ccman2 time:   CPU 141.17 s  wall 31.77 s


 --------------------------------------------------------------

                    Orbital Energies (a.u.)
 --------------------------------------------------------------

 Alpha MOs
 -- Occupied --
-26.319 -15.775 -15.684  -1.629  -1.414  -0.951  -0.791  -0.715
 -0.703  -0.595  -0.560  -0.505
 -- Virtual --
  0.046   0.075   0.140   0.155   0.161   0.166   0.210   0.229
  0.238   0.245   0.289   0.317   0.356   0.386   0.408   0.528
  0.630   0.699   0.864   0.913   0.930   0.982   1.006   1.109
  1.204   1.400   1.467   1.480   1.553   1.629   1.764   1.911
  2.046   2.153   2.155   2.259   2.553   2.645   2.665   2.830
  3.045   3.055   3.308   3.393   4.030   4.066   4.203   4.223
  4.278   4.285   4.378   4.384   4.824   5.050   5.566   6.913
  6.957   7.095  36.575  37.129  68.753
 --------------------------------------------------------------

          Ground-State Mulliken Net Atomic Charges

     Atom                 Charge (a.u.)
  ----------------------------------------
      1 N                     0.040248
      2 N                    -0.090126
      3 H                     0.217223
      4 F                    -0.167344
  ----------------------------------------
  Sum of atomic charges =     0.000000

 -----------------------------------------------------------------
                    Cartesian Multipole Moments
 -----------------------------------------------------------------
    Charge (ESU x 10^10)
                 0.0000
    Dipole Moment (Debye)
         X      -1.0426      Y       1.6237      Z       0.0000
       Tot       1.9296
    Quadrupole Moments (Debye-Ang)
        XX     -19.7603     XY      -1.6178     YY     -15.3263
        XZ      -0.0000     YZ       0.0000     ZZ     -16.0492
    Octopole Moments (Debye-Ang^2)
       XXX       8.6064    XXY       1.4954    XYY       0.0886
       YYY       5.7865    XXZ       0.0000    XYZ      -0.0000
       YYZ      -0.0000    XZZ       1.7502    YZZ       0.6252
       ZZZ       0.0000
    Hexadecapole Moments (Debye-Ang^3)
      XXXX    -105.0016   XXXY      -0.4690   XXYY     -19.1874
      XYYY      -2.1192   YYYY     -29.9705   XXXZ      -0.0000
      XXYZ       0.0000   XYYZ      -0.0000   YYYZ       0.0000
      XXZZ     -18.2521   XYZZ      -0.1299   YYZZ      -7.3897
      XZZZ      -0.0000   YZZZ       0.0000   ZZZZ     -12.8084
 -----------------------------------------------------------------
 DrvMan completing analytic gradient of the correlated energy
 Correlated dipole moment
            1
    1  -0.4101961
    2   0.6388131
    3   0.0000000
 Energy read as -209.434838063
 Full Analytical Gradient: (in a.u., or Hartree/Bohr)
             1             2             3             4
    1    0.00068979   -0.00053262   -0.00025227    0.00009510
    2   -0.00094577    0.00141826   -0.00060537    0.00013287
    3   -0.00000000    0.00000000   -0.00000000   -0.00000000
 Gradient time:  CPU 1.40 s  wall 1.41 s
 ----------------------------------------------------------------
             Standard Nuclear Orientation (Angstroms)
    I     Atom           X                Y                Z
 ----------------------------------------------------------------
    1      N      -0.1687724376    -0.5718685824     0.0000000000
    2      N      -1.1077229287     0.1803082195    -0.0000000000
    3      H      -0.8200868213     1.1728611301    -0.0000000000
    4      F       1.0839504873     0.1734512678     0.0000000000
 ----------------------------------------------------------------
 Nuclear Repulsion Energy =    67.4231045407 hartrees
 There are       12 alpha and       12 beta electrons

                       Distance Matrix (Angstroms)
             N (  1)   N (  2)   H (  3)
   N (  2)  1.203079
   H (  3)  1.862335  1.033390
   F (  4)  1.457675  2.191684  2.150390

 Requested basis set is 6-311++G(d,p)
 There are 23 shells and 73 basis functions
 A cutoff of  1.0D-14 yielded    276 shell pairs
 There are      2806 function pairs (      3046 Cartesian)
 Smallest overlap matrix eigenvalue = 2.21E-04
 Guess MOs from SCF MO coefficient file

 -----------------------------------------------------------------------
  General SCF calculation program by
  Eric Jon Sundstrom, Paul Horn, Yuezhi Mao, Dmitri Zuev, Alec White,
  David Stuck, Shaama M.S., Shane Yost, Joonho Lee, David Small,
  Daniel Levine, Susi Lehtola, Hugh Burton, Evgeny Epifanovsky
 -----------------------------------------------------------------------
 Hartree-Fock
 using 6 threads for integral computing
 -------------------------------------------------------
 OpenMP Integral computing Module                
 Release: version 2.0, May 2017, Q-Chem Inc. Pleasanton 
 -------------------------------------------------------
 A restricted SCF calculation will be
 performed using DIIS
 SCF converges when DIIS error is below 1.0e-08
 ---------------------------------------
  Cycle       Energy         DIIS error
 ---------------------------------------
    1    -208.8614179028      6.97e-05  
    2    -208.8614209762      1.82e-05  
    3    -208.8614212652      1.04e-05  
    4    -208.8614213337      2.85e-06  
    5    -208.8614213446      1.12e-06  
    6    -208.8614213467      3.97e-07  
    7    -208.8614213471      1.64e-07  
    8    -208.8614213471      6.66e-08  
    9    -208.8614213471      1.80e-08  
   10    -208.8614213471      4.88e-09  Convergence criterion met
 ---------------------------------------
 SCF time:   CPU 2.20s  wall 1.00s 
 SCF   energy in the final basis set =     -208.8614213471
 Total energy in the final basis set =     -208.8614213471


 ------------------------------------------------------------------------------

   CCMAN2: suite of methods based on coupled cluster
           and equation of motion theories.

   Components:
   * libvmm-1.3-trunk
     by Evgeny Epifanovsky, Ilya Kaliman.
   * libtensor-2.5-trunk
     by Evgeny Epifanovsky, Michael Wormit, Dmitry Zuev, Sam Manzer, 
        Ilya Kaliman.
   * libcc-2.5-trunk
     by Evgeny Epifanovsky, Arik Landau, Tomasz Kus, Kirill Khistyaev, 
        Dmitry Zuev, Prashant Manohar, Xintian Feng, Anna Krylov, 
        Matthew Goldey, Alec White, Thomas Jagau, Kaushik Nanda, 
        Anastasia Gunina, Alexander Kunitsa, Joonho Lee.

   CCMAN original authors:
   Anna I. Krylov, C. David Sherrill, Steven R. Gwaltney,
   Edward F. C. Byrd (2000)
   Sergey V. Levchenko, Lyudmila V. Slipchenko, Tao Wang,
   Ana-Maria C. Cristian (2003)
   Piotr A. Pieniazek, C. Melania Oana, Evgeny Epifanovsky (2007)
   Prashant Manohar (2009)

 ------------------------------------------------------------------------------


 Allocating and initializing 63808MB of RAM...
 Calculation will run on 6 cores.


 Alpha MOs, Restricted
 -- Occupied --                  
-26.319 -15.774 -15.684  -1.629  -1.415  -0.950  -0.791  -0.715
  1 A     2 A     3 A     4 A     5 A     6 A     7 A     8 A                  
 -0.703  -0.595  -0.560  -0.505
  9 A    10 A    11 A    12 A                                                  
 -- Virtual --                   
  0.046   0.075   0.140   0.155   0.161   0.166   0.210   0.229
 13 A    14 A    15 A    16 A    17 A    18 A    19 A    20 A                  
  0.238   0.245   0.289   0.317   0.356   0.386   0.408   0.529
 21 A    22 A    23 A    24 A    25 A    26 A    27 A    28 A                  
  0.631   0.698   0.863   0.912   0.930   0.982   1.006   1.110
 29 A    30 A    31 A    32 A    33 A    34 A    35 A    36 A                  
  1.204   1.401   1.467   1.480   1.553   1.629   1.764   1.912
 37 A    38 A    39 A    40 A    41 A    42 A    43 A    44 A                  
  2.044   2.153   2.155   2.258   2.553   2.644   2.667   2.832
 45 A    46 A    47 A    48 A    49 A    50 A    51 A    52 A                  
  3.047   3.055   3.307   3.394   4.030   4.066   4.203   4.223
 53 A    54 A    55 A    56 A    57 A    58 A    59 A    60 A                  
  4.278   4.285   4.378   4.386   4.824   5.050   5.564   6.913
 61 A    62 A    63 A    64 A    65 A    66 A    67 A    68 A                  
  6.957   7.095  36.574  37.134  68.753
 69 A    70 A    71 A    72 A    73 A                                          

 Beta MOs, Restricted
 -- Occupied --                  
-26.319 -15.774 -15.684  -1.629  -1.415  -0.950  -0.791  -0.715
  1 A     2 A     3 A     4 A     5 A     6 A     7 A     8 A                  
 -0.703  -0.595  -0.560  -0.505
  9 A    10 A    11 A    12 A                                                  
 -- Virtual --                   
  0.046   0.075   0.140   0.155   0.161   0.166   0.210   0.229
 13 A    14 A    15 A    16 A    17 A    18 A    19 A    20 A                  
  0.238   0.245   0.289   0.317   0.356   0.386   0.408   0.529
 21 A    22 A    23 A    24 A    25 A    26 A    27 A    28 A                  
  0.631   0.698   0.863   0.912   0.930   0.982   1.006   1.110
 29 A    30 A    31 A    32 A    33 A    34 A    35 A    36 A                  
  1.204   1.401   1.467   1.480   1.553   1.629   1.764   1.912
 37 A    38 A    39 A    40 A    41 A    42 A    43 A    44 A                  
  2.044   2.153   2.155   2.258   2.553   2.644   2.667   2.832
 45 A    46 A    47 A    48 A    49 A    50 A    51 A    52 A                  
  3.047   3.055   3.307   3.394   4.030   4.066   4.203   4.223
 53 A    54 A    55 A    56 A    57 A    58 A    59 A    60 A                  
  4.278   4.285   4.378   4.386   4.824   5.050   5.564   6.913
 61 A    62 A    63 A    64 A    65 A    66 A    67 A    68 A                  
  6.957   7.095  36.574  37.134  68.753
 69 A    70 A    71 A    72 A    73 A                                          

 Occupation and symmetry of molecular orbitals

 Point group: C1 (1 irreducible representation).

                           A     All 
 -------------------------------------
 All molecular orbitals:
  - Alpha                  73    73  
  - Beta                   73    73  
 -------------------------------------
 Alpha orbitals:
  - Frozen occupied        3     3   
  - Active occupied        9     9   
  - Active virtual         61    61  
  - Frozen virtual         0     0   
 -------------------------------------
 Beta orbitals:
  - Frozen occupied        3     3   
  - Active occupied        9     9   
  - Active virtual         61    61  
  - Frozen virtual         0     0   
 -------------------------------------

 Import integrals:   CPU 0.00 s  wall 0.00 s

 Import integrals:   CPU 5.27 s  wall 2.14 s

 MP2 amplitudes:   CPU 0.02 s  wall 0.02 s

Running a double precision version
           CCSD T amplitudes will be solved using DIIS.

           Start     Size      MaxIter   EConv     TConv     
           3         7         100       1.00e-07  1.00e-05  
 ------------------------------------------------------------------------------
           Energy (a.u.)   Ediff      Tdiff       Comment
 ------------------------------------------------------------------------------
          -209.42749471                           
     1    -209.41028465   1.72e-02   6.40e-01     
     2    -209.43304452   2.28e-02   8.80e-02     
     3    -209.43106658   1.98e-03   4.21e-02     
     4    -209.43369655   2.63e-03   1.68e-02     Switched to DIIS steps.
     5    -209.43470592   1.01e-03   1.13e-02     
     6    -209.43481229   1.06e-04   2.73e-03     
     7    -209.43482573   1.34e-05   1.24e-03     
     8    -209.43483234   6.61e-06   4.86e-04     
     9    -209.43483760   5.26e-06   3.00e-04     
    10    -209.43483812   5.13e-07   6.50e-05     
    11    -209.43483814   1.89e-08   2.29e-05     
    12    -209.43483821   7.09e-08   1.14e-05     
    13    -209.43483812   8.51e-08   2.86e-06     
 ------------------------------------------------------------------------------
          -209.43483812                           CCSD T converged.

End of double precision
 SCF energy                 = -208.86142135
 MP2 energy                 = -209.42749471
 CCSD correlation energy     =   -0.57341678
 CCSD total energy           = -209.43483812

 CCSD  T1^2 = 0.0136  T2^2 = 0.1775  Leading amplitudes:

 Amplitude    Orbitals with energies
  0.0228       11 (A) A                  ->    14 (A) A                   
              -0.5604                          0.0753                     
  0.0228       11 (A) B                  ->    14 (A) B                   
              -0.5604                          0.0753                     
 -0.0224       9 (A) A                   ->    14 (A) A                   
              -0.7027                          0.0753                     
 -0.0224       9 (A) B                   ->    14 (A) B                   
              -0.7027                          0.0753                     

 Amplitude    Orbitals with energies
 -0.0919       11 (A) A      11 (A) B    ->    14 (A) A      14 (A) B     
              -0.5604       -0.5604            0.0753        0.0753       
  0.0919       11 (A) A      11 (A) B    ->    14 (A) B      14 (A) A     
              -0.5604       -0.5604            0.0753        0.0753       
  0.0919       11 (A) B      11 (A) A    ->    14 (A) A      14 (A) B     
              -0.5604       -0.5604            0.0753        0.0753       
 -0.0919       11 (A) B      11 (A) A    ->    14 (A) B      14 (A) A     
              -0.5604       -0.5604            0.0753        0.0753       

 Computing CCSD intemediates for later calculations in double precision
 Finished.

Running a double precision version
           CCSD Lambda amplitudes will be solved using DIIS.
           Start     Size      MaxIter   EConv     LConv     
           3         7         100       1.00e-07  1.00e-05  
 ------------------------------------------------------------------------------
            Enorm      Ldiff       Comment
 ------------------------------------------------------------------------------
     1     4.88e-02   3.06e-02     
     2     1.65e-02   7.00e-03     
     3     7.04e-03   7.68e-04     
     4     3.71e-03   1.34e-03     Switched to DIIS steps.
     5     1.28e-03   7.80e-04     
     6     6.80e-04   2.11e-04     
     7     2.40e-04   7.56e-05     
     8     9.82e-05   4.60e-06     
     9     2.45e-05   6.58e-06     
    10     1.01e-05   1.11e-06     
    11     4.26e-06   2.14e-07     
    12     1.71e-06   9.00e-08     
    13     7.92e-07   5.87e-08     
    14     3.37e-07   1.76e-08     
    15     1.46e-07   2.02e-09     
    16     7.29e-08   7.82e-09     
 ------------------------------------------------------------------------------
                                   CCSD Lambda converged.

 Computing density matrices in double precision...
           Orbital response amplitudes will be solved using DIIS.
           Start     Size      MaxIter   EConv     LConv     
           3         7         100       1.00e-06  1.00e-06  
 ------------------------------------------------------------------------------
            Enorm      Ldiff       Comment
 ------------------------------------------------------------------------------
     1     8.38e-02   4.30e-03     
     2     7.64e-02   9.52e-03     
     3     9.44e-02   2.61e-02     
     4     1.18e-02   3.90e-02     Switched to DIIS steps.
     5     2.51e-03   1.47e-03     
     6     1.24e-03   6.20e-04     
     7     2.90e-04   1.80e-05     
     8     3.58e-05   5.20e-05     
     9     7.21e-06   2.56e-06     
    10     3.00e-06   1.31e-06     
    11     5.78e-07   1.06e-07     
 ------------------------------------------------------------------------------
                                   Orbital response converged.

 Computing density matrices... Done.
 CCSD calculation:   CPU 98.33 s  wall 20.15 s

 Transferring MO TPDM to AO TPDM
 Transferring g2_o1o1o1o1
 Transferring g2_o1o1o1v1
 Transferring g2_o1o1v1v1
 Transferring g2_o1v1o1v1
 Transferring g2_o1v1v1v1
 Transferring g2_v1v1v1v1
 Adding separable TPDM
 Computing TPDM gradient
 --------------------------------------------------------
 2e gradient
  Atom          X               Y               Z
 --------------------------------------------------------
    1         -3.634404       11.502627       -0.000000  
    2         13.556761       -4.434546        0.000000  
    3         -0.010049       -3.797902        0.000000  
    4         -9.912308       -3.270179       -0.000000  
 --------------------------------------------------------
 --------------------------------------------------------
 Final gradient
  Atom          X               Y               Z
 --------------------------------------------------------
    1         -3.634404       11.502627       -0.000000  
    2         13.556761       -4.434546        0.000000  
    3         -0.010049       -3.797902        0.000000  
    4         -9.912308       -3.270179       -0.000000  
 --------------------------------------------------------
 Analytic gradient from two-electron contribution:   CPU 35.23 s  wall 8.78 s

 Total ccman2 time:   CPU 142.72 s  wall 32.56 s


 --------------------------------------------------------------

                    Orbital Energies (a.u.)
 --------------------------------------------------------------

 Alpha MOs
 -- Occupied --
-26.319 -15.774 -15.684  -1.629  -1.415  -0.950  -0.791  -0.715
 -0.703  -0.595  -0.560  -0.505
 -- Virtual --
  0.046   0.075   0.140   0.155   0.161   0.166   0.210   0.229
  0.238   0.245   0.289   0.317   0.356   0.386   0.408   0.529
  0.631   0.698   0.863   0.912   0.930   0.982   1.006   1.110
  1.204   1.401   1.467   1.480   1.553   1.629   1.764   1.912
  2.044   2.153   2.155   2.258   2.553   2.644   2.667   2.832
  3.047   3.055   3.307   3.394   4.030   4.066   4.203   4.223
  4.278   4.285   4.378   4.386   4.824   5.050   5.564   6.913
  6.957   7.095  36.574  37.134  68.753
 --------------------------------------------------------------

          Ground-State Mulliken Net Atomic Charges

     Atom                 Charge (a.u.)
  ----------------------------------------
      1 N                     0.039640
      2 N                    -0.089255
      3 H                     0.217048
      4 F                    -0.167433
  ----------------------------------------
  Sum of atomic charges =     0.000000

 -----------------------------------------------------------------
                    Cartesian Multipole Moments
 -----------------------------------------------------------------
    Charge (ESU x 10^10)
                 0.0000
    Dipole Moment (Debye)
         X      -1.0478      Y       1.6247      Z       0.0000
       Tot       1.9333
    Quadrupole Moments (Debye-Ang)
        XX     -19.7556     XY      -1.6190     YY     -15.3303
        XZ       0.0000     YZ      -0.0000     ZZ     -16.0484
    Octopole Moments (Debye-Ang^2)
       XXX       8.5886    XXY       1.5077    XYY       0.0877
       YYY       5.8126    XXZ       0.0000    XYZ       0.0000
       YYZ      -0.0000    XZZ       1.7474    YZZ       0.6331
       ZZZ       0.0000
    Hexadecapole Moments (Debye-Ang^3)
      XXXX    -104.9741   XXXY      -0.5117   XXYY     -19.1890
      XYYY      -2.1478   YYYY     -29.9698   XXXZ       0.0000
      XXYZ      -0.0000   XYYZ       0.0000   YYYZ      -0.0000
      XXZZ     -18.2495   XYZZ      -0.1401   YYZZ      -7.3894
      XZZZ       0.0000   YZZZ      -0.0000   ZZZZ     -12.8063
 -----------------------------------------------------------------
 DrvMan completing analytic gradient of the correlated energy
 Correlated dipole moment
            1
    1  -0.4122220
    2   0.6392143
    3   0.0000000
 Energy read as -209.434838122
 Full Analytical Gradient: (in a.u., or Hartree/Bohr)
             1             2             3             4
    1   -0.00063672    0.00030982    0.00026894    0.00005796
    2    0.00074849   -0.00138339    0.00070841   -0.00007351
    3   -0.00000000   -0.00000000    0.00000000    0.00000000
 Gradient time:  CPU 1.45 s  wall 1.46 s
 ----------------------------------------------------------------
             Standard Nuclear Orientation (Angstroms)
    I     Atom           X                Y                Z
 ----------------------------------------------------------------
    1      N      -0.1687724376    -0.5718685824     0.0000000000
    2      N      -1.1077229287     0.1813082195     0.0010000000
    3      H      -0.8200868213     1.1728611301    -0.0000000000
    4      F       1.0839504873     0.1734512678     0.0000000000
 ----------------------------------------------------------------
 Nuclear Repulsion Energy =    67.4152060098 hartrees
 There are       12 alpha and       12 beta electrons

                       Distance Matrix (Angstroms)
             N (  1)   N (  2)   H (  3)
   N (  2)  1.203704
   H (  3)  1.862335  1.032430
   F (  4)  1.457675  2.191688  2.150390

 Requested basis set is 6-311++G(d,p)
 There are 23 shells and 73 basis functions
 A cutoff of  1.0D-14 yielded    276 shell pairs
 There are      2806 function pairs (      3046 Cartesian)
 Smallest overlap matrix eigenvalue = 2.22E-04
 Guess MOs from SCF MO coefficient file

 -----------------------------------------------------------------------
  General SCF calculation program by
  Eric Jon Sundstrom, Paul Horn, Yuezhi Mao, Dmitri Zuev, Alec White,
  David Stuck, Shaama M.S., Shane Yost, Joonho Lee, David Small,
  Daniel Levine, Susi Lehtola, Hugh Burton, Evgeny Epifanovsky
 -----------------------------------------------------------------------
 Hartree-Fock
 using 6 threads for integral computing
 -------------------------------------------------------
 OpenMP Integral computing Module                
 Release: version 2.0, May 2017, Q-Chem Inc. Pleasanton 
 -------------------------------------------------------
 A restricted SCF calculation will be
 performed using DIIS
 SCF converges when DIIS error is below 1.0e-08
 ---------------------------------------
  Cycle       Energy         DIIS error
 ---------------------------------------
    1    -208.8613801187      4.32e-05  
    2    -208.8613814425      1.14e-05  
    3    -208.8613815879      6.07e-06  
    4    -208.8613816162      2.10e-06  
    5    -208.8613816242      9.69e-07  
    6    -208.8613816267      4.07e-07  
    7    -208.8613816273      1.32e-07  
    8    -208.8613816273      6.24e-08  
    9    -208.8613816273      2.08e-08  
   10    -208.8613816273      6.32e-09  Convergence criterion met
 ---------------------------------------
 SCF time:   CPU 1.93s  wall 0.00s 
 SCF   energy in the final basis set =     -208.8613816273
 Total energy in the final basis set =     -208.8613816273


 ------------------------------------------------------------------------------

   CCMAN2: suite of methods based on coupled cluster
           and equation of motion theories.

   Components:
   * libvmm-1.3-trunk
     by Evgeny Epifanovsky, Ilya Kaliman.
   * libtensor-2.5-trunk
     by Evgeny Epifanovsky, Michael Wormit, Dmitry Zuev, Sam Manzer, 
        Ilya Kaliman.
   * libcc-2.5-trunk
     by Evgeny Epifanovsky, Arik Landau, Tomasz Kus, Kirill Khistyaev, 
        Dmitry Zuev, Prashant Manohar, Xintian Feng, Anna Krylov, 
        Matthew Goldey, Alec White, Thomas Jagau, Kaushik Nanda, 
        Anastasia Gunina, Alexander Kunitsa, Joonho Lee.

   CCMAN original authors:
   Anna I. Krylov, C. David Sherrill, Steven R. Gwaltney,
   Edward F. C. Byrd (2000)
   Sergey V. Levchenko, Lyudmila V. Slipchenko, Tao Wang,
   Ana-Maria C. Cristian (2003)
   Piotr A. Pieniazek, C. Melania Oana, Evgeny Epifanovsky (2007)
   Prashant Manohar (2009)

 ------------------------------------------------------------------------------


 Allocating and initializing 63808MB of RAM...
 Calculation will run on 6 cores.


 Alpha MOs, Restricted
 -- Occupied --                  
-26.319 -15.774 -15.684  -1.629  -1.415  -0.951  -0.791  -0.715
  1 A     2 A     3 A     4 A     5 A     6 A     7 A     8 A                  
 -0.703  -0.595  -0.560  -0.505
  9 A    10 A    11 A    12 A                                                  
 -- Virtual --                   
  0.046   0.075   0.140   0.155   0.161   0.166   0.210   0.229
 13 A    14 A    15 A    16 A    17 A    18 A    19 A    20 A                  
  0.238   0.245   0.289   0.317   0.356   0.386   0.408   0.528
 21 A    22 A    23 A    24 A    25 A    26 A    27 A    28 A                  
  0.631   0.699   0.864   0.912   0.930   0.982   1.006   1.110
 29 A    30 A    31 A    32 A    33 A    34 A    35 A    36 A                  
  1.204   1.400   1.467   1.480   1.553   1.629   1.764   1.911
 37 A    38 A    39 A    40 A    41 A    42 A    43 A    44 A                  
  2.045   2.153   2.155   2.258   2.553   2.645   2.666   2.831
 45 A    46 A    47 A    48 A    49 A    50 A    51 A    52 A                  
  3.046   3.055   3.308   3.393   4.030   4.066   4.203   4.223
 53 A    54 A    55 A    56 A    57 A    58 A    59 A    60 A                  
  4.278   4.285   4.378   4.385   4.824   5.050   5.565   6.913
 61 A    62 A    63 A    64 A    65 A    66 A    67 A    68 A                  
  6.957   7.095  36.575  37.132  68.753
 69 A    70 A    71 A    72 A    73 A                                          

 Beta MOs, Restricted
 -- Occupied --                  
-26.319 -15.774 -15.684  -1.629  -1.415  -0.951  -0.791  -0.715
  1 A     2 A     3 A     4 A     5 A     6 A     7 A     8 A                  
 -0.703  -0.595  -0.560  -0.505
  9 A    10 A    11 A    12 A                                                  
 -- Virtual --                   
  0.046   0.075   0.140   0.155   0.161   0.166   0.210   0.229
 13 A    14 A    15 A    16 A    17 A    18 A    19 A    20 A                  
  0.238   0.245   0.289   0.317   0.356   0.386   0.408   0.528
 21 A    22 A    23 A    24 A    25 A    26 A    27 A    28 A                  
  0.631   0.699   0.864   0.912   0.930   0.982   1.006   1.110
 29 A    30 A    31 A    32 A    33 A    34 A    35 A    36 A                  
  1.204   1.400   1.467   1.480   1.553   1.629   1.764   1.911
 37 A    38 A    39 A    40 A    41 A    42 A    43 A    44 A                  
  2.045   2.153   2.155   2.258   2.553   2.645   2.666   2.831
 45 A    46 A    47 A    48 A    49 A    50 A    51 A    52 A                  
  3.046   3.055   3.308   3.393   4.030   4.066   4.203   4.223
 53 A    54 A    55 A    56 A    57 A    58 A    59 A    60 A                  
  4.278   4.285   4.378   4.385   4.824   5.050   5.565   6.913
 61 A    62 A    63 A    64 A    65 A    66 A    67 A    68 A                  
  6.957   7.095  36.575  37.132  68.753
 69 A    70 A    71 A    72 A    73 A                                          

 Occupation and symmetry of molecular orbitals

 Point group: C1 (1 irreducible representation).

                           A     All 
 -------------------------------------
 All molecular orbitals:
  - Alpha                  73    73  
  - Beta                   73    73  
 -------------------------------------
 Alpha orbitals:
  - Frozen occupied        3     3   
  - Active occupied        9     9   
  - Active virtual         61    61  
  - Frozen virtual         0     0   
 -------------------------------------
 Beta orbitals:
  - Frozen occupied        3     3   
  - Active occupied        9     9   
  - Active virtual         61    61  
  - Frozen virtual         0     0   
 -------------------------------------

 Import integrals:   CPU 0.00 s  wall 0.00 s

 Import integrals:   CPU 5.32 s  wall 2.02 s

 MP2 amplitudes:   CPU 0.05 s  wall 0.04 s

Running a double precision version
           CCSD T amplitudes will be solved using DIIS.

           Start     Size      MaxIter   EConv     TConv     
           3         7         100       1.00e-07  1.00e-05  
 ------------------------------------------------------------------------------
           Energy (a.u.)   Ediff      Tdiff       Comment
 ------------------------------------------------------------------------------
          -209.42749711                           
     1    -209.41027468   1.72e-02   6.40e-01     
     2    -209.43304506   2.28e-02   8.80e-02     
     3    -209.43106511   1.98e-03   4.21e-02     
     4    -209.43369679   2.63e-03   1.68e-02     Switched to DIIS steps.
     5    -209.43470690   1.01e-03   1.13e-02     
     6    -209.43481341   1.07e-04   2.73e-03     
     7    -209.43482687   1.35e-05   1.24e-03     
     8    -209.43483348   6.62e-06   4.87e-04     
     9    -209.43483876   5.28e-06   3.00e-04     
    10    -209.43483928   5.15e-07   6.51e-05     
    11    -209.43483930   1.95e-08   2.29e-05     
    12    -209.43483937   7.11e-08   1.14e-05     
    13    -209.43483928   8.48e-08   2.86e-06     
 ------------------------------------------------------------------------------
          -209.43483928                           CCSD T converged.

End of double precision
 SCF energy                 = -208.86138163
 MP2 energy                 = -209.42749711
 CCSD correlation energy     =   -0.57345766
 CCSD total energy           = -209.43483928

 CCSD  T1^2 = 0.0136  T2^2 = 0.1776  Leading amplitudes:

 Amplitude    Orbitals with energies
 -0.0228       11 (A) A                  ->    14 (A) A                   
              -0.5602                          0.0751                     
 -0.0228       11 (A) B                  ->    14 (A) B                   
              -0.5602                          0.0751                     
  0.0224       9 (A) A                   ->    14 (A) A                   
              -0.7027                          0.0751                     
  0.0224       9 (A) B                   ->    14 (A) B                   
              -0.7027                          0.0751                     

 Amplitude    Orbitals with energies
 -0.0922       11 (A) A      11 (A) B    ->    14 (A) A      14 (A) B     
              -0.5602       -0.5602            0.0751        0.0751       
  0.0922       11 (A) A      11 (A) B    ->    14 (A) B      14 (A) A     
              -0.5602       -0.5602            0.0751        0.0751       
  0.0922       11 (A) B      11 (A) A    ->    14 (A) A      14 (A) B     
              -0.5602       -0.5602            0.0751        0.0751       
 -0.0922       11 (A) B      11 (A) A    ->    14 (A) B      14 (A) A     
              -0.5602       -0.5602            0.0751        0.0751       

 Computing CCSD intemediates for later calculations in double precision
 Finished.

Running a double precision version
           CCSD Lambda amplitudes will be solved using DIIS.
           Start     Size      MaxIter   EConv     LConv     
           3         7         100       1.00e-07  1.00e-05  
 ------------------------------------------------------------------------------
            Enorm      Ldiff       Comment
 ------------------------------------------------------------------------------
     1     4.88e-02   3.06e-02     
     2     1.65e-02   7.00e-03     
     3     7.04e-03   7.69e-04     
     4     3.71e-03   1.34e-03     Switched to DIIS steps.
     5     1.28e-03   7.81e-04     
     6     6.80e-04   2.11e-04     
     7     2.40e-04   7.57e-05     
     8     9.83e-05   4.61e-06     
     9     2.45e-05   6.60e-06     
    10     1.01e-05   1.11e-06     
    11     4.26e-06   2.15e-07     
    12     1.71e-06   8.94e-08     
    13     7.93e-07   5.85e-08     
    14     3.37e-07   1.76e-08     
    15     1.46e-07   2.09e-09     
    16     7.29e-08   7.81e-09     
 ------------------------------------------------------------------------------
                                   CCSD Lambda converged.

 Computing density matrices in double precision...
           Orbital response amplitudes will be solved using DIIS.
           Start     Size      MaxIter   EConv     LConv     
           3         7         100       1.00e-06  1.00e-06  
 ------------------------------------------------------------------------------
            Enorm      Ldiff       Comment
 ------------------------------------------------------------------------------
     1     8.39e-02   4.32e-03     
     2     7.65e-02   9.49e-03     
     3     9.46e-02   2.62e-02     
     4     1.18e-02   3.90e-02     Switched to DIIS steps.
     5     2.52e-03   1.49e-03     
     6     1.24e-03   6.22e-04     
     7     2.90e-04   1.92e-05     
     8     3.59e-05   5.18e-05     
     9     7.22e-06   2.57e-06     
    10     3.01e-06   1.31e-06     
    11     5.82e-07   1.08e-07     
 ------------------------------------------------------------------------------
                                   Orbital response converged.

 Computing density matrices... Done.
 CCSD calculation:   CPU 99.86 s  wall 20.47 s

 Transferring MO TPDM to AO TPDM
 Transferring g2_o1o1o1o1
 Transferring g2_o1o1o1v1
 Transferring g2_o1o1v1v1
 Transferring g2_o1v1o1v1
 Transferring g2_o1v1v1v1
 Transferring g2_v1v1v1v1
 Adding separable TPDM
 Computing TPDM gradient
 --------------------------------------------------------
 2e gradient
  Atom          X               Y               Z
 --------------------------------------------------------
    1         -3.622848       11.506979        0.009526  
    2         13.545454       -4.437543       -0.015063  
    3         -0.010254       -3.799428        0.004164  
    4         -9.912353       -3.270008        0.001373  
 --------------------------------------------------------
 --------------------------------------------------------
 Final gradient
  Atom          X               Y               Z
 --------------------------------------------------------
    1         -3.622848       11.506979        0.009526  
    2         13.545454       -4.437543       -0.015063  
    3         -0.010254       -3.799428        0.004164  
    4         -9.912353       -3.270008        0.001373  
 --------------------------------------------------------
 Analytic gradient from two-electron contribution:   CPU 35.83 s  wall 9.32 s

 Total ccman2 time:   CPU 145.54 s  wall 33.49 s


 --------------------------------------------------------------

                    Orbital Energies (a.u.)
 --------------------------------------------------------------

 Alpha MOs
 -- Occupied --
-26.319 -15.774 -15.684  -1.629  -1.415  -0.951  -0.791  -0.715
 -0.703  -0.595  -0.560  -0.505
 -- Virtual --
  0.046   0.075   0.140   0.155   0.161   0.166   0.210   0.229
  0.238   0.245   0.289   0.317   0.356   0.386   0.408   0.528
  0.631   0.699   0.864   0.912   0.930   0.982   1.006   1.110
  1.204   1.400   1.467   1.480   1.553   1.629   1.764   1.911
  2.045   2.153   2.155   2.258   2.553   2.645   2.666   2.831
  3.046   3.055   3.308   3.393   4.030   4.066   4.203   4.223
  4.278   4.285   4.378   4.385   4.824   5.050   5.565   6.913
  6.957   7.095  36.575  37.132  68.753
 --------------------------------------------------------------

          Ground-State Mulliken Net Atomic Charges

     Atom                 Charge (a.u.)
  ----------------------------------------
      1 N                     0.039944
      2 N                    -0.089691
      3 H                     0.217135
      4 F                    -0.167389
  ----------------------------------------
  Sum of atomic charges =    -0.000000

 -----------------------------------------------------------------
                    Cartesian Multipole Moments
 -----------------------------------------------------------------
    Charge (ESU x 10^10)
                -0.0000
    Dipole Moment (Debye)
         X      -1.0452      Y       1.6242      Z      -0.0009
       Tot       1.9314
    Quadrupole Moments (Debye-Ang)
        XX     -19.7580     XY      -1.6184     YY     -15.3283
        XZ       0.0021     YZ      -0.0006     ZZ     -16.0488
    Octopole Moments (Debye-Ang^2)
       XXX       8.5975    XXY       1.5015    XYY       0.0882
       YYY       5.7996    XXZ      -0.0089    XYZ       0.0005
       YYZ      -0.0055    XZZ       1.7488    YZZ       0.6292
       ZZZ      -0.0160
    Hexadecapole Moments (Debye-Ang^3)
      XXXX    -104.9879   XXXY      -0.4904   XXYY     -19.1882
      XYYY      -2.1335   YYYY     -29.9701   XXXZ       0.0261
      XXYZ      -0.0012   XYYZ       0.0064   YYYZ      -0.0040
      XXZZ     -18.2508   XYZZ      -0.1350   YYZZ      -7.3895
      XZZZ       0.0191   YZZZ      -0.0029   ZZZZ     -12.8074
 -----------------------------------------------------------------
 DrvMan completing analytic gradient of the correlated energy
 Correlated dipole moment
            1
    1  -0.4112090
    2   0.6390146
    3  -0.0003472
 Energy read as -209.434839284
 Full Analytical Gradient: (in a.u., or Hartree/Bohr)
             1             2             3             4
    1    0.00002861   -0.00011453    0.00000931    0.00007661
    2   -0.00009966    0.00001593    0.00005401    0.00002971
    3   -0.00011511    0.00014140   -0.00008696    0.00006068
 Gradient time:  CPU 1.40 s  wall 1.42 s
 ----------------------------------------------------------------
             Standard Nuclear Orientation (Angstroms)
    I     Atom           X                Y                Z
 ----------------------------------------------------------------
    1      N      -0.1687724376    -0.5718685824     0.0000000000
    2      N      -1.1077229287     0.1813082195    -0.0000000000
    3      H      -0.8190868213     1.1728611301    -0.0000000000
    4      F       1.0839504873     0.1734512678     0.0000000000
 ----------------------------------------------------------------
 Nuclear Repulsion Energy =    67.4155328361 hartrees
 There are       12 alpha and       12 beta electrons

                       Distance Matrix (Angstroms)
             N (  1)   N (  2)   H (  3)
   N (  2)  1.203704
   H (  3)  1.861986  1.032709
   F (  4)  1.457675  2.191687  2.149505

 Requested basis set is 6-311++G(d,p)
 There are 23 shells and 73 basis functions
 A cutoff of  1.0D-14 yielded    276 shell pairs
 There are      2806 function pairs (      3046 Cartesian)
 Smallest overlap matrix eigenvalue = 2.22E-04
 Guess MOs from SCF MO coefficient file

 -----------------------------------------------------------------------
  General SCF calculation program by
  Eric Jon Sundstrom, Paul Horn, Yuezhi Mao, Dmitri Zuev, Alec White,
  David Stuck, Shaama M.S., Shane Yost, Joonho Lee, David Small,
  Daniel Levine, Susi Lehtola, Hugh Burton, Evgeny Epifanovsky
 -----------------------------------------------------------------------
 Hartree-Fock
 using 6 threads for integral computing
 -------------------------------------------------------
 OpenMP Integral computing Module                
 Release: version 2.0, May 2017, Q-Chem Inc. Pleasanton 
 -------------------------------------------------------
 A restricted SCF calculation will be
 performed using DIIS
 SCF converges when DIIS error is below 1.0e-08
 ---------------------------------------
  Cycle       Energy         DIIS error
 ---------------------------------------
    1    -208.8613747403      2.77e-05  
    2    -208.8613753762      7.37e-06  
    3    -208.8613754602      2.52e-06  
    4    -208.8613754698      1.52e-06  
    5    -208.8613754743      6.40e-07  
    6    -208.8613754758      1.57e-07  
    7    -208.8613754759      5.43e-08  
    8    -208.8613754759      2.13e-08  
    9    -208.8613754759      8.31e-09  Convergence criterion met
 ---------------------------------------
 SCF time:   CPU 1.83s  wall 1.00s 
 SCF   energy in the final basis set =     -208.8613754759
 Total energy in the final basis set =     -208.8613754759


 ------------------------------------------------------------------------------

   CCMAN2: suite of methods based on coupled cluster
           and equation of motion theories.

   Components:
   * libvmm-1.3-trunk
     by Evgeny Epifanovsky, Ilya Kaliman.
   * libtensor-2.5-trunk
     by Evgeny Epifanovsky, Michael Wormit, Dmitry Zuev, Sam Manzer, 
        Ilya Kaliman.
   * libcc-2.5-trunk
     by Evgeny Epifanovsky, Arik Landau, Tomasz Kus, Kirill Khistyaev, 
        Dmitry Zuev, Prashant Manohar, Xintian Feng, Anna Krylov, 
        Matthew Goldey, Alec White, Thomas Jagau, Kaushik Nanda, 
        Anastasia Gunina, Alexander Kunitsa, Joonho Lee.

   CCMAN original authors:
   Anna I. Krylov, C. David Sherrill, Steven R. Gwaltney,
   Edward F. C. Byrd (2000)
   Sergey V. Levchenko, Lyudmila V. Slipchenko, Tao Wang,
   Ana-Maria C. Cristian (2003)
   Piotr A. Pieniazek, C. Melania Oana, Evgeny Epifanovsky (2007)
   Prashant Manohar (2009)

 ------------------------------------------------------------------------------


 Allocating and initializing 63808MB of RAM...
 Calculation will run on 6 cores.


 Alpha MOs, Restricted
 -- Occupied --                  
-26.319 -15.774 -15.684  -1.629  -1.415  -0.951  -0.791  -0.715
  1 A     2 A     3 A     4 A     5 A     6 A     7 A     8 A                  
 -0.703  -0.595  -0.560  -0.505
  9 A    10 A    11 A    12 A                                                  
 -- Virtual --                   
  0.046   0.075   0.140   0.155   0.161   0.166   0.210   0.229
 13 A    14 A    15 A    16 A    17 A    18 A    19 A    20 A                  
  0.238   0.245   0.289   0.317   0.356   0.386   0.408   0.529
 21 A    22 A    23 A    24 A    25 A    26 A    27 A    28 A                  
  0.631   0.699   0.864   0.912   0.930   0.982   1.006   1.110
 29 A    30 A    31 A    32 A    33 A    34 A    35 A    36 A                  
  1.204   1.400   1.467   1.479   1.553   1.629   1.764   1.911
 37 A    38 A    39 A    40 A    41 A    42 A    43 A    44 A                  
  2.045   2.153   2.155   2.258   2.553   2.644   2.666   2.831
 45 A    46 A    47 A    48 A    49 A    50 A    51 A    52 A                  
  3.046   3.055   3.307   3.393   4.030   4.066   4.203   4.223
 53 A    54 A    55 A    56 A    57 A    58 A    59 A    60 A                  
  4.278   4.285   4.378   4.385   4.825   5.050   5.565   6.913
 61 A    62 A    63 A    64 A    65 A    66 A    67 A    68 A                  
  6.957   7.095  36.575  37.131  68.753
 69 A    70 A    71 A    72 A    73 A                                          

 Beta MOs, Restricted
 -- Occupied --                  
-26.319 -15.774 -15.684  -1.629  -1.415  -0.951  -0.791  -0.715
  1 A     2 A     3 A     4 A     5 A     6 A     7 A     8 A                  
 -0.703  -0.595  -0.560  -0.505
  9 A    10 A    11 A    12 A                                                  
 -- Virtual --                   
  0.046   0.075   0.140   0.155   0.161   0.166   0.210   0.229
 13 A    14 A    15 A    16 A    17 A    18 A    19 A    20 A                  
  0.238   0.245   0.289   0.317   0.356   0.386   0.408   0.529
 21 A    22 A    23 A    24 A    25 A    26 A    27 A    28 A                  
  0.631   0.699   0.864   0.912   0.930   0.982   1.006   1.110
 29 A    30 A    31 A    32 A    33 A    34 A    35 A    36 A                  
  1.204   1.400   1.467   1.479   1.553   1.629   1.764   1.911
 37 A    38 A    39 A    40 A    41 A    42 A    43 A    44 A                  
  2.045   2.153   2.155   2.258   2.553   2.644   2.666   2.831
 45 A    46 A    47 A    48 A    49 A    50 A    51 A    52 A                  
  3.046   3.055   3.307   3.393   4.030   4.066   4.203   4.223
 53 A    54 A    55 A    56 A    57 A    58 A    59 A    60 A                  
  4.278   4.285   4.378   4.385   4.825   5.050   5.565   6.913
 61 A    62 A    63 A    64 A    65 A    66 A    67 A    68 A                  
  6.957   7.095  36.575  37.131  68.753
 69 A    70 A    71 A    72 A    73 A                                          

 Occupation and symmetry of molecular orbitals

 Point group: C1 (1 irreducible representation).

                           A     All 
 -------------------------------------
 All molecular orbitals:
  - Alpha                  73    73  
  - Beta                   73    73  
 -------------------------------------
 Alpha orbitals:
  - Frozen occupied        3     3   
  - Active occupied        9     9   
  - Active virtual         61    61  
  - Frozen virtual         0     0   
 -------------------------------------
 Beta orbitals:
  - Frozen occupied        3     3   
  - Active occupied        9     9   
  - Active virtual         61    61  
  - Frozen virtual         0     0   
 -------------------------------------

 Import integrals:   CPU 0.00 s  wall 0.00 s

 Import integrals:   CPU 5.23 s  wall 2.20 s

 MP2 amplitudes:   CPU 0.02 s  wall 0.02 s

Running a double precision version
           CCSD T amplitudes will be solved using DIIS.

           Start     Size      MaxIter   EConv     TConv     
           3         7         100       1.00e-07  1.00e-05  
 ------------------------------------------------------------------------------
           Energy (a.u.)   Ediff      Tdiff       Comment
 ------------------------------------------------------------------------------
          -209.42749683                           
     1    -209.41027470   1.72e-02   6.41e-01     
     2    -209.43304482   2.28e-02   8.81e-02     
     3    -209.43106536   1.98e-03   4.21e-02     
     4    -209.43369691   2.63e-03   1.68e-02     Switched to DIIS steps.
     5    -209.43470695   1.01e-03   1.13e-02     
     6    -209.43481343   1.06e-04   2.73e-03     
     7    -209.43482687   1.34e-05   1.24e-03     
     8    -209.43483347   6.61e-06   4.86e-04     
     9    -209.43483875   5.28e-06   3.00e-04     
    10    -209.43483926   5.15e-07   6.51e-05     
    11    -209.43483928   1.93e-08   2.29e-05     
    12    -209.43483935   7.11e-08   1.14e-05     
    13    -209.43483927   8.49e-08   2.86e-06     
 ------------------------------------------------------------------------------
          -209.43483927                           CCSD T converged.

End of double precision
 SCF energy                 = -208.86137548
 MP2 energy                 = -209.42749683
 CCSD correlation energy     =   -0.57346379
 CCSD total energy           = -209.43483927

 CCSD  T1^2 = 0.0136  T2^2 = 0.1776  Leading amplitudes:

 Amplitude    Orbitals with energies
  0.0228       11 (A) A                  ->    14 (A) A                   
              -0.5602                          0.0751                     
  0.0228       11 (A) B                  ->    14 (A) B                   
              -0.5602                          0.0751                     
  0.0224       9 (A) A                   ->    14 (A) A                   
              -0.7027                          0.0751                     
  0.0224       9 (A) B                   ->    14 (A) B                   
              -0.7027                          0.0751                     

 Amplitude    Orbitals with energies
 -0.0922       11 (A) A      11 (A) B    ->    14 (A) A      14 (A) B     
              -0.5602       -0.5602            0.0751        0.0751       
  0.0922       11 (A) A      11 (A) B    ->    14 (A) B      14 (A) A     
              -0.5602       -0.5602            0.0751        0.0751       
  0.0922       11 (A) B      11 (A) A    ->    14 (A) A      14 (A) B     
              -0.5602       -0.5602            0.0751        0.0751       
 -0.0922       11 (A) B      11 (A) A    ->    14 (A) B      14 (A) A     
              -0.5602       -0.5602            0.0751        0.0751       

 Computing CCSD intemediates for later calculations in double precision
 Finished.

Running a double precision version
           CCSD Lambda amplitudes will be solved using DIIS.
           Start     Size      MaxIter   EConv     LConv     
           3         7         100       1.00e-07  1.00e-05  
 ------------------------------------------------------------------------------
            Enorm      Ldiff       Comment
 ------------------------------------------------------------------------------
     1     4.88e-02   3.06e-02     
     2     1.65e-02   7.00e-03     
     3     7.04e-03   7.69e-04     
     4     3.71e-03   1.34e-03     Switched to DIIS steps.
     5     1.28e-03   7.81e-04     
     6     6.80e-04   2.11e-04     
     7     2.40e-04   7.57e-05     
     8     9.83e-05   4.60e-06     
     9     2.45e-05   6.61e-06     
    10     1.01e-05   1.11e-06     
    11     4.26e-06   2.16e-07     
    12     1.71e-06   8.94e-08     
    13     7.93e-07   5.86e-08     
    14     3.37e-07   1.76e-08     
    15     1.46e-07   2.11e-09     
    16     7.29e-08   7.81e-09     
 ------------------------------------------------------------------------------
                                   CCSD Lambda converged.

 Computing density matrices in double precision...
           Orbital response amplitudes will be solved using DIIS.
           Start     Size      MaxIter   EConv     LConv     
           3         7         100       1.00e-06  1.00e-06  
 ------------------------------------------------------------------------------
            Enorm      Ldiff       Comment
 ------------------------------------------------------------------------------
     1     8.39e-02   4.32e-03     
     2     7.65e-02   9.50e-03     
     3     9.46e-02   2.62e-02     
     4     1.18e-02   3.90e-02     Switched to DIIS steps.
     5     2.52e-03   1.49e-03     
     6     1.24e-03   6.22e-04     
     7     2.90e-04   1.91e-05     
     8     3.59e-05   5.18e-05     
     9     7.22e-06   2.57e-06     
    10     3.01e-06   1.31e-06     
    11     5.81e-07   1.08e-07     
 ------------------------------------------------------------------------------
                                   Orbital response converged.

 Computing density matrices... Done.
 CCSD calculation:   CPU 101.91 s  wall 20.91 s

 Transferring MO TPDM to AO TPDM
 Transferring g2_o1o1o1o1
 Transferring g2_o1o1o1v1
 Transferring g2_o1o1v1v1
 Transferring g2_o1v1o1v1
 Transferring g2_o1v1v1v1
 Transferring g2_v1v1v1v1
 Adding separable TPDM
 Computing TPDM gradient
 --------------------------------------------------------
 2e gradient
  Atom          X               Y               Z
 --------------------------------------------------------
    1         -3.621290       11.506427       -0.000001  
    2         13.548421       -4.437929        0.000001  
    3         -0.014324       -3.798499       -0.000001  
    4         -9.912807       -3.270000        0.000000  
 --------------------------------------------------------
 --------------------------------------------------------
 Final gradient
  Atom          X               Y               Z
 --------------------------------------------------------
    1         -3.621290       11.506427       -0.000001  
    2         13.548421       -4.437929        0.000001  
    3         -0.014324       -3.798499       -0.000001  
    4         -9.912807       -3.270000        0.000000  
 --------------------------------------------------------
 Analytic gradient from two-electron contribution:   CPU 34.71 s  wall 9.20 s

 Total ccman2 time:   CPU 145.83 s  wall 33.89 s


 --------------------------------------------------------------

                    Orbital Energies (a.u.)
 --------------------------------------------------------------

 Alpha MOs
 -- Occupied --
-26.319 -15.774 -15.684  -1.629  -1.415  -0.951  -0.791  -0.715
 -0.703  -0.595  -0.560  -0.505
 -- Virtual --
  0.046   0.075   0.140   0.155   0.161   0.166   0.210   0.229
  0.238   0.245   0.289   0.317   0.356   0.386   0.408   0.529
  0.631   0.699   0.864   0.912   0.930   0.982   1.006   1.110
  1.204   1.400   1.467   1.479   1.553   1.629   1.764   1.911
  2.045   2.153   2.155   2.258   2.553   2.644   2.666   2.831
  3.046   3.055   3.307   3.393   4.030   4.066   4.203   4.223
  4.278   4.285   4.378   4.385   4.825   5.050   5.565   6.913
  6.957   7.095  36.575  37.131  68.753
 --------------------------------------------------------------

          Ground-State Mulliken Net Atomic Charges

     Atom                 Charge (a.u.)
  ----------------------------------------
      1 N                     0.039789
      2 N                    -0.089463
      3 H                     0.217017
      4 F                    -0.167344
  ----------------------------------------
  Sum of atomic charges =    -0.000000

 -----------------------------------------------------------------
                    Cartesian Multipole Moments
 -----------------------------------------------------------------
    Charge (ESU x 10^10)
                -0.0000
    Dipole Moment (Debye)
         X      -1.0439      Y       1.6236      Z      -0.0000
       Tot       1.9302
    Quadrupole Moments (Debye-Ang)
        XX     -19.7595     XY      -1.6152     YY     -15.3294
        XZ       0.0000     YZ       0.0000     ZZ     -16.0492
    Octopole Moments (Debye-Ang^2)
       XXX       8.5978    XXY       1.4965    XYY       0.0909
       YYY       5.7980    XXZ      -0.0000    XYZ      -0.0000
       YYZ      -0.0000    XZZ       1.7485    YZZ       0.6288
       ZZZ      -0.0000
    Hexadecapole Moments (Debye-Ang^3)
      XXXX    -104.9815   XXXY      -0.4846   XXYY     -19.1924
      XYYY      -2.1299   YYYY     -29.9743   XXXZ       0.0000
      XXYZ       0.0000   XYYZ      -0.0000   YYYZ       0.0000
      XXZZ     -18.2500   XYZZ      -0.1351   YYZZ      -7.3902
      XZZZ       0.0000   YZZZ       0.0000   ZZZZ     -12.8077
 -----------------------------------------------------------------
 DrvMan completing analytic gradient of the correlated energy
 Correlated dipole moment
            1
    1  -0.4107031
    2   0.6387650
    3  -0.0000001
 Energy read as -209.434839269
 Full Analytical Gradient: (in a.u., or Hartree/Bohr)
             1             2             3             4
    1    0.00000776   -0.00024708    0.00014703    0.00009229
    2   -0.00000605   -0.00024469    0.00021264    0.00003811
    3   -0.00000002   -0.00000001    0.00000002    0.00000001
 Gradient time:  CPU 1.43 s  wall 1.45 s
 ----------------------------------------------------------------
             Standard Nuclear Orientation (Angstroms)
    I     Atom           X                Y                Z
 ----------------------------------------------------------------
    1      N      -0.1687724376    -0.5718685824     0.0000000000
    2      N      -1.1077229287     0.1813082195    -0.0000000000
    3      H      -0.8210868213     1.1728611301    -0.0000000000
    4      F       1.0839504873     0.1734512678     0.0000000000
 ----------------------------------------------------------------
 Nuclear Repulsion Energy =    67.4148982860 hartrees
 There are       12 alpha and       12 beta electrons

                       Distance Matrix (Angstroms)
             N (  1)   N (  2)   H (  3)
   N (  2)  1.203704
   H (  3)  1.862685  1.032152
   F (  4)  1.457675  2.191687  2.151276

 Requested basis set is 6-311++G(d,p)
 There are 23 shells and 73 basis functions
 A cutoff of  1.0D-14 yielded    276 shell pairs
 There are      2806 function pairs (      3046 Cartesian)
 Smallest overlap matrix eigenvalue = 2.22E-04
 Guess MOs from SCF MO coefficient file

 -----------------------------------------------------------------------
  General SCF calculation program by
  Eric Jon Sundstrom, Paul Horn, Yuezhi Mao, Dmitri Zuev, Alec White,
  David Stuck, Shaama M.S., Shane Yost, Joonho Lee, David Small,
  Daniel Levine, Susi Lehtola, Hugh Burton, Evgeny Epifanovsky
 -----------------------------------------------------------------------
 Hartree-Fock
 using 6 threads for integral computing
 -------------------------------------------------------
 OpenMP Integral computing Module                
 Release: version 2.0, May 2017, Q-Chem Inc. Pleasanton 
 -------------------------------------------------------
 A restricted SCF calculation will be
 performed using DIIS
 SCF converges when DIIS error is below 1.0e-08
 ---------------------------------------
  Cycle       Energy         DIIS error
 ---------------------------------------
    1    -208.8613875364      2.21e-05  
    2    -208.8613878610      5.13e-06  
    3    -208.8613878863      2.86e-06  
    4    -208.8613878912      7.01e-07  
    5    -208.8613878919      1.56e-07  
    6    -208.8613878920      6.23e-08  
    7    -208.8613878920      2.66e-08  
    8    -208.8613878920      1.10e-08  
    9    -208.8613878920      3.21e-09  Convergence criterion met
 ---------------------------------------
 SCF time:   CPU 1.80s  wall 1.00s 
 SCF   energy in the final basis set =     -208.8613878920
 Total energy in the final basis set =     -208.8613878920


 ------------------------------------------------------------------------------

   CCMAN2: suite of methods based on coupled cluster
           and equation of motion theories.

   Components:
   * libvmm-1.3-trunk
     by Evgeny Epifanovsky, Ilya Kaliman.
   * libtensor-2.5-trunk
     by Evgeny Epifanovsky, Michael Wormit, Dmitry Zuev, Sam Manzer, 
        Ilya Kaliman.
   * libcc-2.5-trunk
     by Evgeny Epifanovsky, Arik Landau, Tomasz Kus, Kirill Khistyaev, 
        Dmitry Zuev, Prashant Manohar, Xintian Feng, Anna Krylov, 
        Matthew Goldey, Alec White, Thomas Jagau, Kaushik Nanda, 
        Anastasia Gunina, Alexander Kunitsa, Joonho Lee.

   CCMAN original authors:
   Anna I. Krylov, C. David Sherrill, Steven R. Gwaltney,
   Edward F. C. Byrd (2000)
   Sergey V. Levchenko, Lyudmila V. Slipchenko, Tao Wang,
   Ana-Maria C. Cristian (2003)
   Piotr A. Pieniazek, C. Melania Oana, Evgeny Epifanovsky (2007)
   Prashant Manohar (2009)

 ------------------------------------------------------------------------------


 Allocating and initializing 63808MB of RAM...
 Calculation will run on 6 cores.


 Alpha MOs, Restricted
 -- Occupied --                  
-26.319 -15.775 -15.684  -1.629  -1.415  -0.951  -0.791  -0.715
  1 A     2 A     3 A     4 A     5 A     6 A     7 A     8 A                  
 -0.703  -0.595  -0.560  -0.505
  9 A    10 A    11 A    12 A                                                  
 -- Virtual --                   
  0.046   0.075   0.140   0.155   0.161   0.166   0.210   0.229
 13 A    14 A    15 A    16 A    17 A    18 A    19 A    20 A                  
  0.238   0.245   0.289   0.317   0.356   0.386   0.408   0.528
 21 A    22 A    23 A    24 A    25 A    26 A    27 A    28 A                  
  0.631   0.699   0.863   0.912   0.930   0.982   1.006   1.110
 29 A    30 A    31 A    32 A    33 A    34 A    35 A    36 A                  
  1.204   1.400   1.467   1.480   1.553   1.629   1.764   1.912
 37 A    38 A    39 A    40 A    41 A    42 A    43 A    44 A                  
  2.045   2.152   2.155   2.259   2.553   2.645   2.666   2.831
 45 A    46 A    47 A    48 A    49 A    50 A    51 A    52 A                  
  3.046   3.055   3.308   3.393   4.030   4.066   4.203   4.223
 53 A    54 A    55 A    56 A    57 A    58 A    59 A    60 A                  
  4.278   4.285   4.378   4.385   4.824   5.050   5.565   6.913
 61 A    62 A    63 A    64 A    65 A    66 A    67 A    68 A                  
  6.957   7.095  36.575  37.132  68.753
 69 A    70 A    71 A    72 A    73 A                                          

 Beta MOs, Restricted
 -- Occupied --                  
-26.319 -15.775 -15.684  -1.629  -1.415  -0.951  -0.791  -0.715
  1 A     2 A     3 A     4 A     5 A     6 A     7 A     8 A                  
 -0.703  -0.595  -0.560  -0.505
  9 A    10 A    11 A    12 A                                                  
 -- Virtual --                   
  0.046   0.075   0.140   0.155   0.161   0.166   0.210   0.229
 13 A    14 A    15 A    16 A    17 A    18 A    19 A    20 A                  
  0.238   0.245   0.289   0.317   0.356   0.386   0.408   0.528
 21 A    22 A    23 A    24 A    25 A    26 A    27 A    28 A                  
  0.631   0.699   0.863   0.912   0.930   0.982   1.006   1.110
 29 A    30 A    31 A    32 A    33 A    34 A    35 A    36 A                  
  1.204   1.400   1.467   1.480   1.553   1.629   1.764   1.912
 37 A    38 A    39 A    40 A    41 A    42 A    43 A    44 A                  
  2.045   2.152   2.155   2.259   2.553   2.645   2.666   2.831
 45 A    46 A    47 A    48 A    49 A    50 A    51 A    52 A                  
  3.046   3.055   3.308   3.393   4.030   4.066   4.203   4.223
 53 A    54 A    55 A    56 A    57 A    58 A    59 A    60 A                  
  4.278   4.285   4.378   4.385   4.824   5.050   5.565   6.913
 61 A    62 A    63 A    64 A    65 A    66 A    67 A    68 A                  
  6.957   7.095  36.575  37.132  68.753
 69 A    70 A    71 A    72 A    73 A                                          

 Occupation and symmetry of molecular orbitals

 Point group: C1 (1 irreducible representation).

                           A     All 
 -------------------------------------
 All molecular orbitals:
  - Alpha                  73    73  
  - Beta                   73    73  
 -------------------------------------
 Alpha orbitals:
  - Frozen occupied        3     3   
  - Active occupied        9     9   
  - Active virtual         61    61  
  - Frozen virtual         0     0   
 -------------------------------------
 Beta orbitals:
  - Frozen occupied        3     3   
  - Active occupied        9     9   
  - Active virtual         61    61  
  - Frozen virtual         0     0   
 -------------------------------------

 Import integrals:   CPU 0.00 s  wall 0.00 s

 Import integrals:   CPU 4.95 s  wall 1.83 s

 MP2 amplitudes:   CPU 0.02 s  wall 0.02 s

Running a double precision version
           CCSD T amplitudes will be solved using DIIS.

           Start     Size      MaxIter   EConv     TConv     
           3         7         100       1.00e-07  1.00e-05  
 ------------------------------------------------------------------------------
           Energy (a.u.)   Ediff      Tdiff       Comment
 ------------------------------------------------------------------------------
          -209.42749739                           
     1    -209.41027470   1.72e-02   6.40e-01     
     2    -209.43304530   2.28e-02   8.80e-02     
     3    -209.43106487   1.98e-03   4.21e-02     
     4    -209.43369667   2.63e-03   1.68e-02     Switched to DIIS steps.
     5    -209.43470685   1.01e-03   1.13e-02     
     6    -209.43481340   1.07e-04   2.73e-03     
     7    -209.43482687   1.35e-05   1.24e-03     
     8    -209.43483350   6.62e-06   4.87e-04     
     9    -209.43483878   5.28e-06   3.00e-04     
    10    -209.43483930   5.15e-07   6.51e-05     
    11    -209.43483932   1.98e-08   2.29e-05     
    12    -209.43483939   7.10e-08   1.14e-05     
    13    -209.43483930   8.48e-08   2.86e-06     
 ------------------------------------------------------------------------------
          -209.43483930                           CCSD T converged.

End of double precision
 SCF energy                 = -208.86138789
 MP2 energy                 = -209.42749739
 CCSD correlation energy     =   -0.57345141
 CCSD total energy           = -209.43483930

 CCSD  T1^2 = 0.0136  T2^2 = 0.1776  Leading amplitudes:

 Amplitude    Orbitals with energies
 -0.0228       11 (A) A                  ->    14 (A) A                   
              -0.5602                          0.0751                     
 -0.0228       11 (A) B                  ->    14 (A) B                   
              -0.5602                          0.0751                     
 -0.0224       9 (A) A                   ->    14 (A) A                   
              -0.7027                          0.0751                     
 -0.0224       9 (A) B                   ->    14 (A) B                   
              -0.7027                          0.0751                     

 Amplitude    Orbitals with energies
 -0.0922       11 (A) A      11 (A) B    ->    14 (A) A      14 (A) B     
              -0.5602       -0.5602            0.0751        0.0751       
  0.0922       11 (A) A      11 (A) B    ->    14 (A) B      14 (A) A     
              -0.5602       -0.5602            0.0751        0.0751       
  0.0922       11 (A) B      11 (A) A    ->    14 (A) A      14 (A) B     
              -0.5602       -0.5602            0.0751        0.0751       
 -0.0922       11 (A) B      11 (A) A    ->    14 (A) B      14 (A) A     
              -0.5602       -0.5602            0.0751        0.0751       

 Computing CCSD intemediates for later calculations in double precision
 Finished.

Running a double precision version
           CCSD Lambda amplitudes will be solved using DIIS.
           Start     Size      MaxIter   EConv     LConv     
           3         7         100       1.00e-07  1.00e-05  
 ------------------------------------------------------------------------------
            Enorm      Ldiff       Comment
 ------------------------------------------------------------------------------
     1     4.88e-02   3.06e-02     
     2     1.65e-02   7.00e-03     
     3     7.04e-03   7.69e-04     
     4     3.71e-03   1.34e-03     Switched to DIIS steps.
     5     1.29e-03   7.81e-04     
     6     6.80e-04   2.11e-04     
     7     2.40e-04   7.58e-05     
     8     9.83e-05   4.62e-06     
     9     2.45e-05   6.60e-06     
    10     1.01e-05   1.11e-06     
    11     4.26e-06   2.15e-07     
    12     1.71e-06   8.93e-08     
    13     7.92e-07   5.84e-08     
    14     3.37e-07   1.75e-08     
    15     1.46e-07   2.08e-09     
    16     7.28e-08   7.79e-09     
 ------------------------------------------------------------------------------
                                   CCSD Lambda converged.

 Computing density matrices in double precision...
           Orbital response amplitudes will be solved using DIIS.
           Start     Size      MaxIter   EConv     LConv     
           3         7         100       1.00e-06  1.00e-06  
 ------------------------------------------------------------------------------
            Enorm      Ldiff       Comment
 ------------------------------------------------------------------------------
     1     8.39e-02   4.32e-03     
     2     7.65e-02   9.48e-03     
     3     9.46e-02   2.62e-02     
     4     1.18e-02   3.91e-02     Switched to DIIS steps.
     5     2.52e-03   1.50e-03     
     6     1.24e-03   6.22e-04     
     7     2.90e-04   1.93e-05     
     8     3.59e-05   5.18e-05     
     9     7.23e-06   2.58e-06     
    10     3.01e-06   1.31e-06     
    11     5.83e-07   1.08e-07     
 ------------------------------------------------------------------------------
                                   Orbital response converged.

 Computing density matrices... Done.
 CCSD calculation:   CPU 100.10 s  wall 20.66 s

 Transferring MO TPDM to AO TPDM
 Transferring g2_o1o1o1o1
 Transferring g2_o1o1o1v1
 Transferring g2_o1o1v1v1
 Transferring g2_o1v1o1v1
 Transferring g2_o1v1v1v1
 Transferring g2_v1v1v1v1
 Adding separable TPDM
 Computing TPDM gradient
 --------------------------------------------------------
 2e gradient
  Atom          X               Y               Z
 --------------------------------------------------------
    1         -3.624425       11.507544       -0.000000  
    2         13.542507       -4.437168        0.000000  
    3         -0.006183       -3.800359       -0.000000  
    4         -9.911899       -3.270016        0.000000  
 --------------------------------------------------------
 --------------------------------------------------------
 Final gradient
  Atom          X               Y               Z
 --------------------------------------------------------
    1         -3.624425       11.507544       -0.000000  
    2         13.542507       -4.437168        0.000000  
    3         -0.006183       -3.800359       -0.000000  
    4         -9.911899       -3.270016        0.000000  
 --------------------------------------------------------
 Analytic gradient from two-electron contribution:   CPU 34.05 s  wall 8.54 s

 Total ccman2 time:   CPU 143.82 s  wall 32.67 s


 --------------------------------------------------------------

                    Orbital Energies (a.u.)
 --------------------------------------------------------------

 Alpha MOs
 -- Occupied --
-26.319 -15.775 -15.684  -1.629  -1.415  -0.951  -0.791  -0.715
 -0.703  -0.595  -0.560  -0.505
 -- Virtual --
  0.046   0.075   0.140   0.155   0.161   0.166   0.210   0.229
  0.238   0.245   0.289   0.317   0.356   0.386   0.408   0.528
  0.631   0.699   0.863   0.912   0.930   0.982   1.006   1.110
  1.204   1.400   1.467   1.480   1.553   1.629   1.764   1.912
  2.045   2.152   2.155   2.259   2.553   2.645   2.666   2.831
  3.046   3.055   3.308   3.393   4.030   4.066   4.203   4.223
  4.278   4.285   4.378   4.385   4.824   5.050   5.565   6.913
  6.957   7.095  36.575  37.132  68.753
 --------------------------------------------------------------

          Ground-State Mulliken Net Atomic Charges

     Atom                 Charge (a.u.)
  ----------------------------------------
      1 N                     0.040099
      2 N                    -0.089918
      3 H                     0.217253
      4 F                    -0.167434
  ----------------------------------------
  Sum of atomic charges =     0.000000

 -----------------------------------------------------------------
                    Cartesian Multipole Moments
 -----------------------------------------------------------------
    Charge (ESU x 10^10)
                 0.0000
    Dipole Moment (Debye)
         X      -1.0465      Y       1.6248      Z      -0.0000
       Tot       1.9327
    Quadrupole Moments (Debye-Ang)
        XX     -19.7565     XY      -1.6215     YY     -15.3273
        XZ       0.0000     YZ       0.0000     ZZ     -16.0485
    Octopole Moments (Debye-Ang^2)
       XXX       8.5971    XXY       1.5066    XYY       0.0854
       YYY       5.8012    XXZ      -0.0000    XYZ      -0.0000
       YYZ      -0.0000    XZZ       1.7491    YZZ       0.6296
       ZZZ      -0.0000
    Hexadecapole Moments (Debye-Ang^3)
      XXXX    -104.9942   XXXY      -0.4961   XXYY     -19.1840
      XYYY      -2.1372   YYYY     -29.9659   XXXZ       0.0000
      XXYZ       0.0000   XYYZ      -0.0000   YYYZ       0.0000
      XXZZ     -18.2517   XYZZ      -0.1350   YYZZ      -7.3889
      XZZZ       0.0000   YZZZ       0.0000   ZZZZ     -12.8069
 -----------------------------------------------------------------
 DrvMan completing analytic gradient of the correlated energy
 Correlated dipole moment
            1
    1  -0.4117167
    2   0.6392646
    3  -0.0000000
 Energy read as -209.434839303
 Full Analytical Gradient: (in a.u., or Hartree/Bohr)
             1             2             3             4
    1    0.00004887    0.00001860   -0.00012815    0.00006069
    2   -0.00019277    0.00027651   -0.00010508    0.00002134
    3   -0.00000000   -0.00000000    0.00000000    0.00000000
 Gradient time:  CPU 1.59 s  wall 1.96 s
 ----------------------------------------------------------------
             Standard Nuclear Orientation (Angstroms)
    I     Atom           X                Y                Z
 ----------------------------------------------------------------
    1      N      -0.1687724376    -0.5718685824     0.0000000000
    2      N      -1.1077229287     0.1813082195    -0.0000000000
    3      H      -0.8200868213     1.1738611301    -0.0000000000
    4      F       1.0839504873     0.1734512678     0.0000000000
 ----------------------------------------------------------------
 Nuclear Repulsion Energy =    67.4104032199 hartrees
 There are       12 alpha and       12 beta electrons

                       Distance Matrix (Angstroms)
             N (  1)   N (  2)   H (  3)
   N (  2)  1.203704
   H (  3)  1.863272  1.033390
   F (  4)  1.457675  2.191687  2.150855

 Requested basis set is 6-311++G(d,p)
 There are 23 shells and 73 basis functions
 A cutoff of  1.0D-14 yielded    276 shell pairs
 There are      2806 function pairs (      3046 Cartesian)
 Smallest overlap matrix eigenvalue = 2.22E-04
 Guess MOs from SCF MO coefficient file

 -----------------------------------------------------------------------
  General SCF calculation program by
  Eric Jon Sundstrom, Paul Horn, Yuezhi Mao, Dmitri Zuev, Alec White,
  David Stuck, Shaama M.S., Shane Yost, Joonho Lee, David Small,
  Daniel Levine, Susi Lehtola, Hugh Burton, Evgeny Epifanovsky
 -----------------------------------------------------------------------
 Hartree-Fock
 using 6 threads for integral computing
 -------------------------------------------------------
 OpenMP Integral computing Module                
 Release: version 2.0, May 2017, Q-Chem Inc. Pleasanton 
 -------------------------------------------------------
 A restricted SCF calculation will be
 performed using DIIS
 SCF converges when DIIS error is below 1.0e-08
 ---------------------------------------
  Cycle       Energy         DIIS error
 ---------------------------------------
    1    -208.8613530112      2.67e-05  
    2    -208.8613533991      6.96e-06  
    3    -208.8613534267      4.58e-06  
    4    -208.8613534387      8.31e-07  
    5    -208.8613534398      2.45e-07  
    6    -208.8613534399      8.53e-08  
    7    -208.8613534399      3.52e-08  
    8    -208.8613534399      1.60e-08  
    9    -208.8613534399      4.21e-09  Convergence criterion met
 ---------------------------------------
 SCF time:   CPU 3.18s  wall 1.00s 
 SCF   energy in the final basis set =     -208.8613534399
 Total energy in the final basis set =     -208.8613534399


 ------------------------------------------------------------------------------

   CCMAN2: suite of methods based on coupled cluster
           and equation of motion theories.

   Components:
   * libvmm-1.3-trunk
     by Evgeny Epifanovsky, Ilya Kaliman.
   * libtensor-2.5-trunk
     by Evgeny Epifanovsky, Michael Wormit, Dmitry Zuev, Sam Manzer, 
        Ilya Kaliman.
   * libcc-2.5-trunk
     by Evgeny Epifanovsky, Arik Landau, Tomasz Kus, Kirill Khistyaev, 
        Dmitry Zuev, Prashant Manohar, Xintian Feng, Anna Krylov, 
        Matthew Goldey, Alec White, Thomas Jagau, Kaushik Nanda, 
        Anastasia Gunina, Alexander Kunitsa, Joonho Lee.

   CCMAN original authors:
   Anna I. Krylov, C. David Sherrill, Steven R. Gwaltney,
   Edward F. C. Byrd (2000)
   Sergey V. Levchenko, Lyudmila V. Slipchenko, Tao Wang,
   Ana-Maria C. Cristian (2003)
   Piotr A. Pieniazek, C. Melania Oana, Evgeny Epifanovsky (2007)
   Prashant Manohar (2009)

 ------------------------------------------------------------------------------


 Allocating and initializing 63808MB of RAM...
 Calculation will run on 6 cores.


 Alpha MOs, Restricted
 -- Occupied --                  
-26.319 -15.774 -15.684  -1.629  -1.414  -0.950  -0.791  -0.715
  1 A     2 A     3 A     4 A     5 A     6 A     7 A     8 A                  
 -0.703  -0.595  -0.560  -0.505
  9 A    10 A    11 A    12 A                                                  
 -- Virtual --                   
  0.046   0.075   0.140   0.155   0.161   0.166   0.210   0.229
 13 A    14 A    15 A    16 A    17 A    18 A    19 A    20 A                  
  0.238   0.245   0.289   0.317   0.356   0.386   0.408   0.528
 21 A    22 A    23 A    24 A    25 A    26 A    27 A    28 A                  
  0.631   0.698   0.863   0.912   0.931   0.982   1.006   1.110
 29 A    30 A    31 A    32 A    33 A    34 A    35 A    36 A                  
  1.204   1.400   1.467   1.480   1.553   1.629   1.764   1.911
 37 A    38 A    39 A    40 A    41 A    42 A    43 A    44 A                  
  2.044   2.152   2.155   2.258   2.553   2.644   2.666   2.831
 45 A    46 A    47 A    48 A    49 A    50 A    51 A    52 A                  
  3.046   3.055   3.307   3.393   4.030   4.066   4.203   4.223
 53 A    54 A    55 A    56 A    57 A    58 A    59 A    60 A                  
  4.278   4.285   4.378   4.385   4.824   5.050   5.564   6.913
 61 A    62 A    63 A    64 A    65 A    66 A    67 A    68 A                  
  6.957   7.095  36.574  37.131  68.753
 69 A    70 A    71 A    72 A    73 A                                          

 Beta MOs, Restricted
 -- Occupied --                  
-26.319 -15.774 -15.684  -1.629  -1.414  -0.950  -0.791  -0.715
  1 A     2 A     3 A     4 A     5 A     6 A     7 A     8 A                  
 -0.703  -0.595  -0.560  -0.505
  9 A    10 A    11 A    12 A                                                  
 -- Virtual --                   
  0.046   0.075   0.140   0.155   0.161   0.166   0.210   0.229
 13 A    14 A    15 A    16 A    17 A    18 A    19 A    20 A                  
  0.238   0.245   0.289   0.317   0.356   0.386   0.408   0.528
 21 A    22 A    23 A    24 A    25 A    26 A    27 A    28 A                  
  0.631   0.698   0.863   0.912   0.931   0.982   1.006   1.110
 29 A    30 A    31 A    32 A    33 A    34 A    35 A    36 A                  
  1.204   1.400   1.467   1.480   1.553   1.629   1.764   1.911
 37 A    38 A    39 A    40 A    41 A    42 A    43 A    44 A                  
  2.044   2.152   2.155   2.258   2.553   2.644   2.666   2.831
 45 A    46 A    47 A    48 A    49 A    50 A    51 A    52 A                  
  3.046   3.055   3.307   3.393   4.030   4.066   4.203   4.223
 53 A    54 A    55 A    56 A    57 A    58 A    59 A    60 A                  
  4.278   4.285   4.378   4.385   4.824   5.050   5.564   6.913
 61 A    62 A    63 A    64 A    65 A    66 A    67 A    68 A                  
  6.957   7.095  36.574  37.131  68.753
 69 A    70 A    71 A    72 A    73 A                                          

 Occupation and symmetry of molecular orbitals

 Point group: C1 (1 irreducible representation).

                           A     All 
 -------------------------------------
 All molecular orbitals:
  - Alpha                  73    73  
  - Beta                   73    73  
 -------------------------------------
 Alpha orbitals:
  - Frozen occupied        3     3   
  - Active occupied        9     9   
  - Active virtual         61    61  
  - Frozen virtual         0     0   
 -------------------------------------
 Beta orbitals:
  - Frozen occupied        3     3   
  - Active occupied        9     9   
  - Active virtual         61    61  
  - Frozen virtual         0     0   
 -------------------------------------

 Import integrals:   CPU 0.00 s  wall 0.00 s

 Import integrals:   CPU 5.00 s  wall 1.89 s

 MP2 amplitudes:   CPU 0.02 s  wall 0.02 s

Running a double precision version
           CCSD T amplitudes will be solved using DIIS.

           Start     Size      MaxIter   EConv     TConv     
           3         7         100       1.00e-07  1.00e-05  
 ------------------------------------------------------------------------------
           Energy (a.u.)   Ediff      Tdiff       Comment
 ------------------------------------------------------------------------------
          -209.42749897                           
     1    -209.41026827   1.72e-02   6.41e-01     
     2    -209.43304376   2.28e-02   8.81e-02     
     3    -209.43106328   1.98e-03   4.21e-02     
     4    -209.43369572   2.63e-03   1.68e-02     Switched to DIIS steps.
     5    -209.43470621   1.01e-03   1.13e-02     
     6    -209.43481276   1.07e-04   2.73e-03     
     7    -209.43482622   1.35e-05   1.24e-03     
     8    -209.43483283   6.62e-06   4.87e-04     
     9    -209.43483811   5.28e-06   3.00e-04     
    10    -209.43483862   5.15e-07   6.52e-05     
    11    -209.43483864   1.95e-08   2.30e-05     
    12    -209.43483872   7.12e-08   1.14e-05     
    13    -209.43483863   8.50e-08   2.87e-06     
 ------------------------------------------------------------------------------
          -209.43483863                           CCSD T converged.

End of double precision
 SCF energy                 = -208.86135344
 MP2 energy                 = -209.42749897
 CCSD correlation energy     =   -0.57348519
 CCSD total energy           = -209.43483863

 CCSD  T1^2 = 0.0136  T2^2 = 0.1776  Leading amplitudes:

 Amplitude    Orbitals with energies
  0.0228       11 (A) A                  ->    14 (A) A                   
              -0.5602                          0.0751                     
  0.0228       11 (A) B                  ->    14 (A) B                   
              -0.5602                          0.0751                     
 -0.0224       9 (A) A                   ->    14 (A) A                   
              -0.7027                          0.0751                     
 -0.0224       9 (A) B                   ->    14 (A) B                   
              -0.7027                          0.0751                     

 Amplitude    Orbitals with energies
 -0.0922       11 (A) A      11 (A) B    ->    14 (A) A      14 (A) B     
              -0.5602       -0.5602            0.0751        0.0751       
  0.0922       11 (A) A      11 (A) B    ->    14 (A) B      14 (A) A     
              -0.5602       -0.5602            0.0751        0.0751       
  0.0922       11 (A) B      11 (A) A    ->    14 (A) A      14 (A) B     
              -0.5602       -0.5602            0.0751        0.0751       
 -0.0922       11 (A) B      11 (A) A    ->    14 (A) B      14 (A) A     
              -0.5602       -0.5602            0.0751        0.0751       

 Computing CCSD intemediates for later calculations in double precision
 Finished.

Running a double precision version
           CCSD Lambda amplitudes will be solved using DIIS.
           Start     Size      MaxIter   EConv     LConv     
           3         7         100       1.00e-07  1.00e-05  
 ------------------------------------------------------------------------------
            Enorm      Ldiff       Comment
 ------------------------------------------------------------------------------
     1     4.88e-02   3.06e-02     
     2     1.65e-02   7.00e-03     
     3     7.04e-03   7.70e-04     
     4     3.71e-03   1.34e-03     Switched to DIIS steps.
     5     1.29e-03   7.81e-04     
     6     6.80e-04   2.11e-04     
     7     2.40e-04   7.57e-05     
     8     9.84e-05   4.60e-06     
     9     2.45e-05   6.61e-06     
    10     1.01e-05   1.12e-06     
    11     4.27e-06   2.16e-07     
    12     1.71e-06   8.96e-08     
    13     7.94e-07   5.87e-08     
    14     3.38e-07   1.76e-08     
    15     1.46e-07   2.09e-09     
    16     7.30e-08   7.83e-09     
 ------------------------------------------------------------------------------
                                   CCSD Lambda converged.

 Computing density matrices in double precision...
           Orbital response amplitudes will be solved using DIIS.
           Start     Size      MaxIter   EConv     LConv     
           3         7         100       1.00e-06  1.00e-06  
 ------------------------------------------------------------------------------
            Enorm      Ldiff       Comment
 ------------------------------------------------------------------------------
     1     8.39e-02   4.32e-03     
     2     7.65e-02   9.49e-03     
     3     9.46e-02   2.62e-02     
     4     1.18e-02   3.90e-02     Switched to DIIS steps.
     5     2.52e-03   1.49e-03     
     6     1.24e-03   6.22e-04     
     7     2.91e-04   1.89e-05     
     8     3.59e-05   5.19e-05     
     9     7.23e-06   2.57e-06     
    10     3.01e-06   1.31e-06     
    11     5.83e-07   1.08e-07     
 ------------------------------------------------------------------------------
                                   Orbital response converged.

 Computing density matrices... Done.
 CCSD calculation:   CPU 100.52 s  wall 20.57 s

 Transferring MO TPDM to AO TPDM
 Transferring g2_o1o1o1o1
 Transferring g2_o1o1o1v1
 Transferring g2_o1o1v1v1
 Transferring g2_o1v1o1v1
 Transferring g2_o1v1v1v1
 Transferring g2_v1v1v1v1
 Adding separable TPDM
 Computing TPDM gradient
 --------------------------------------------------------
 2e gradient
  Atom          X               Y               Z
 --------------------------------------------------------
    1         -3.623322       11.507162       -0.000000  
    2         13.544569       -4.439453        0.000000  
    3         -0.009482       -3.797530       -0.000000  
    4         -9.911765       -3.270180       -0.000000  
 --------------------------------------------------------
 --------------------------------------------------------
 Final gradient
  Atom          X               Y               Z
 --------------------------------------------------------
    1         -3.623322       11.507162       -0.000000  
    2         13.544569       -4.439453        0.000000  
    3         -0.009482       -3.797530       -0.000000  
    4         -9.911765       -3.270180       -0.000000  
 --------------------------------------------------------
 Analytic gradient from two-electron contribution:   CPU 34.03 s  wall 8.94 s

 Total ccman2 time:   CPU 143.47 s  wall 32.91 s


 --------------------------------------------------------------

                    Orbital Energies (a.u.)
 --------------------------------------------------------------

 Alpha MOs
 -- Occupied --
-26.319 -15.774 -15.684  -1.629  -1.414  -0.950  -0.791  -0.715
 -0.703  -0.595  -0.560  -0.505
 -- Virtual --
  0.046   0.075   0.140   0.155   0.161   0.166   0.210   0.229
  0.238   0.245   0.289   0.317   0.356   0.386   0.408   0.528
  0.631   0.698   0.863   0.912   0.931   0.982   1.006   1.110
  1.204   1.400   1.467   1.480   1.553   1.629   1.764   1.911
  2.044   2.152   2.155   2.258   2.553   2.644   2.666   2.831
  3.046   3.055   3.307   3.393   4.030   4.066   4.203   4.223
  4.278   4.285   4.378   4.385   4.824   5.050   5.564   6.913
  6.957   7.095  36.574  37.131  68.753
 --------------------------------------------------------------

          Ground-State Mulliken Net Atomic Charges

     Atom                 Charge (a.u.)
  ----------------------------------------
      1 N                     0.039901
      2 N                    -0.089675
      3 H                     0.217142
      4 F                    -0.167368
  ----------------------------------------
  Sum of atomic charges =    -0.000000

 -----------------------------------------------------------------
                    Cartesian Multipole Moments
 -----------------------------------------------------------------
    Charge (ESU x 10^10)
                -0.0000
    Dipole Moment (Debye)
         X      -1.0453      Y       1.6249      Z      -0.0000
       Tot       1.9321
    Quadrupole Moments (Debye-Ang)
        XX     -19.7585     XY      -1.6192     YY     -15.3263
        XZ       0.0000     YZ       0.0000     ZZ     -16.0499
    Octopole Moments (Debye-Ang^2)
       XXX       8.5989    XXY       1.5008    XYY       0.0866
       YYY       5.8011    XXZ      -0.0000    XYZ       0.0000
       YYZ       0.0000    XZZ       1.7495    YZZ       0.6276
       ZZZ      -0.0000
    Hexadecapole Moments (Debye-Ang^3)
      XXXX    -104.9919   XXXY      -0.4876   XXYY     -19.1896
      XYYY      -2.1355   YYYY     -29.9735   XXXZ       0.0000
      XXYZ       0.0000   XYYZ      -0.0000   YYYZ       0.0000
      XXZZ     -18.2518   XYZZ      -0.1339   YYZZ      -7.3924
      XZZZ       0.0000   YZZZ       0.0000   ZZZZ     -12.8089
 -----------------------------------------------------------------
 DrvMan completing analytic gradient of the correlated energy
 Correlated dipole moment
            1
    1  -0.4112390
    2   0.6392878
    3  -0.0000000
 Energy read as -209.434838630
 Full Analytical Gradient: (in a.u., or Hartree/Bohr)
             1             2             3             4
    1    0.00003198   -0.00026337    0.00016735    0.00006404
    2   -0.00017869   -0.00063882    0.00077857    0.00003893
    3   -0.00000000   -0.00000000    0.00000000    0.00000000
 Gradient time:  CPU 1.38 s  wall 1.40 s
 ----------------------------------------------------------------
             Standard Nuclear Orientation (Angstroms)
    I     Atom           X                Y                Z
 ----------------------------------------------------------------
    1      N      -0.1687724376    -0.5718685824     0.0000000000
    2      N      -1.1077229287     0.1813082195    -0.0000000000
    3      H      -0.8200868213     1.1718611301    -0.0000000000
    4      F       1.0839504873     0.1734512678     0.0000000000
 ----------------------------------------------------------------
 Nuclear Repulsion Energy =    67.4200369162 hartrees
 There are       12 alpha and       12 beta electrons

                       Distance Matrix (Angstroms)
             N (  1)   N (  2)   H (  3)
   N (  2)  1.203704
   H (  3)  1.861398  1.031470
   F (  4)  1.457675  2.191687  2.149926

 Requested basis set is 6-311++G(d,p)
 There are 23 shells and 73 basis functions
 A cutoff of  1.0D-14 yielded    276 shell pairs
 There are      2806 function pairs (      3046 Cartesian)
 Smallest overlap matrix eigenvalue = 2.22E-04
 Guess MOs from SCF MO coefficient file

 -----------------------------------------------------------------------
  General SCF calculation program by
  Eric Jon Sundstrom, Paul Horn, Yuezhi Mao, Dmitri Zuev, Alec White,
  David Stuck, Shaama M.S., Shane Yost, Joonho Lee, David Small,
  Daniel Levine, Susi Lehtola, Hugh Burton, Evgeny Epifanovsky
 -----------------------------------------------------------------------
 Hartree-Fock
 using 6 threads for integral computing
 -------------------------------------------------------
 OpenMP Integral computing Module                
 Release: version 2.0, May 2017, Q-Chem Inc. Pleasanton 
 -------------------------------------------------------
 A restricted SCF calculation will be
 performed using DIIS
 SCF converges when DIIS error is below 1.0e-08
 ---------------------------------------
  Cycle       Energy         DIIS error
 ---------------------------------------
    1    -208.8614078963      4.02e-05  
    2    -208.8614087509      1.06e-05  
    3    -208.8614088071      6.76e-06  
    4    -208.8614088330      1.22e-06  
    5    -208.8614088350      3.58e-07  
    6    -208.8614088353      1.28e-07  
    7    -208.8614088353      5.56e-08  
    8    -208.8614088353      2.64e-08  
    9    -208.8614088353      6.83e-09  Convergence criterion met
 ---------------------------------------
 SCF time:   CPU 1.84s  wall 0.00s 
 SCF   energy in the final basis set =     -208.8614088353
 Total energy in the final basis set =     -208.8614088353


 ------------------------------------------------------------------------------

   CCMAN2: suite of methods based on coupled cluster
           and equation of motion theories.

   Components:
   * libvmm-1.3-trunk
     by Evgeny Epifanovsky, Ilya Kaliman.
   * libtensor-2.5-trunk
     by Evgeny Epifanovsky, Michael Wormit, Dmitry Zuev, Sam Manzer, 
        Ilya Kaliman.
   * libcc-2.5-trunk
     by Evgeny Epifanovsky, Arik Landau, Tomasz Kus, Kirill Khistyaev, 
        Dmitry Zuev, Prashant Manohar, Xintian Feng, Anna Krylov, 
        Matthew Goldey, Alec White, Thomas Jagau, Kaushik Nanda, 
        Anastasia Gunina, Alexander Kunitsa, Joonho Lee.

   CCMAN original authors:
   Anna I. Krylov, C. David Sherrill, Steven R. Gwaltney,
   Edward F. C. Byrd (2000)
   Sergey V. Levchenko, Lyudmila V. Slipchenko, Tao Wang,
   Ana-Maria C. Cristian (2003)
   Piotr A. Pieniazek, C. Melania Oana, Evgeny Epifanovsky (2007)
   Prashant Manohar (2009)

 ------------------------------------------------------------------------------


 Allocating and initializing 63808MB of RAM...
 Calculation will run on 6 cores.


 Alpha MOs, Restricted
 -- Occupied --                  
-26.319 -15.775 -15.684  -1.629  -1.415  -0.951  -0.791  -0.715
  1 A     2 A     3 A     4 A     5 A     6 A     7 A     8 A                  
 -0.703  -0.595  -0.560  -0.505
  9 A    10 A    11 A    12 A                                                  
 -- Virtual --                   
  0.046   0.075   0.140   0.155   0.161   0.166   0.210   0.229
 13 A    14 A    15 A    16 A    17 A    18 A    19 A    20 A                  
  0.238   0.245   0.289   0.317   0.356   0.386   0.408   0.528
 21 A    22 A    23 A    24 A    25 A    26 A    27 A    28 A                  
  0.631   0.699   0.864   0.912   0.930   0.982   1.006   1.110
 29 A    30 A    31 A    32 A    33 A    34 A    35 A    36 A                  
  1.204   1.400   1.467   1.479   1.553   1.629   1.764   1.911
 37 A    38 A    39 A    40 A    41 A    42 A    43 A    44 A                  
  2.046   2.153   2.155   2.259   2.553   2.645   2.666   2.831
 45 A    46 A    47 A    48 A    49 A    50 A    51 A    52 A                  
  3.046   3.055   3.308   3.394   4.030   4.066   4.203   4.223
 53 A    54 A    55 A    56 A    57 A    58 A    59 A    60 A                  
  4.278   4.285   4.378   4.385   4.825   5.050   5.566   6.913
 61 A    62 A    63 A    64 A    65 A    66 A    67 A    68 A                  
  6.957   7.095  36.575  37.132  68.753
 69 A    70 A    71 A    72 A    73 A                                          

 Beta MOs, Restricted
 -- Occupied --                  
-26.319 -15.775 -15.684  -1.629  -1.415  -0.951  -0.791  -0.715
  1 A     2 A     3 A     4 A     5 A     6 A     7 A     8 A                  
 -0.703  -0.595  -0.560  -0.505
  9 A    10 A    11 A    12 A                                                  
 -- Virtual --                   
  0.046   0.075   0.140   0.155   0.161   0.166   0.210   0.229
 13 A    14 A    15 A    16 A    17 A    18 A    19 A    20 A                  
  0.238   0.245   0.289   0.317   0.356   0.386   0.408   0.528
 21 A    22 A    23 A    24 A    25 A    26 A    27 A    28 A                  
  0.631   0.699   0.864   0.912   0.930   0.982   1.006   1.110
 29 A    30 A    31 A    32 A    33 A    34 A    35 A    36 A                  
  1.204   1.400   1.467   1.479   1.553   1.629   1.764   1.911
 37 A    38 A    39 A    40 A    41 A    42 A    43 A    44 A                  
  2.046   2.153   2.155   2.259   2.553   2.645   2.666   2.831
 45 A    46 A    47 A    48 A    49 A    50 A    51 A    52 A                  
  3.046   3.055   3.308   3.394   4.030   4.066   4.203   4.223
 53 A    54 A    55 A    56 A    57 A    58 A    59 A    60 A                  
  4.278   4.285   4.378   4.385   4.825   5.050   5.566   6.913
 61 A    62 A    63 A    64 A    65 A    66 A    67 A    68 A                  
  6.957   7.095  36.575  37.132  68.753
 69 A    70 A    71 A    72 A    73 A                                          

 Occupation and symmetry of molecular orbitals

 Point group: C1 (1 irreducible representation).

                           A     All 
 -------------------------------------
 All molecular orbitals:
  - Alpha                  73    73  
  - Beta                   73    73  
 -------------------------------------
 Alpha orbitals:
  - Frozen occupied        3     3   
  - Active occupied        9     9   
  - Active virtual         61    61  
  - Frozen virtual         0     0   
 -------------------------------------
 Beta orbitals:
  - Frozen occupied        3     3   
  - Active occupied        9     9   
  - Active virtual         61    61  
  - Frozen virtual         0     0   
 -------------------------------------

 Import integrals:   CPU 0.00 s  wall 0.00 s

 Import integrals:   CPU 5.35 s  wall 1.88 s

 MP2 amplitudes:   CPU 0.05 s  wall 0.05 s

Running a double precision version
           CCSD T amplitudes will be solved using DIIS.

           Start     Size      MaxIter   EConv     TConv     
           3         7         100       1.00e-07  1.00e-05  
 ------------------------------------------------------------------------------
           Energy (a.u.)   Ediff      Tdiff       Comment
 ------------------------------------------------------------------------------
          -209.42749413                           
     1    -209.41028001   1.72e-02   6.40e-01     
     2    -209.43304525   2.28e-02   8.80e-02     
     3    -209.43106584   1.98e-03   4.21e-02     
     4    -209.43369674   2.63e-03   1.68e-02     Switched to DIIS steps.
     5    -209.43470648   1.01e-03   1.13e-02     
     6    -209.43481295   1.06e-04   2.73e-03     
     7    -209.43482641   1.35e-05   1.24e-03     
     8    -209.43483303   6.62e-06   4.87e-04     
     9    -209.43483831   5.28e-06   3.00e-04     
    10    -209.43483883   5.14e-07   6.51e-05     
    11    -209.43483884   1.96e-08   2.29e-05     
    12    -209.43483892   7.09e-08   1.14e-05     
    13    -209.43483883   8.47e-08   2.86e-06     
 ------------------------------------------------------------------------------
          -209.43483883                           CCSD T converged.

End of double precision
 SCF energy                 = -208.86140884
 MP2 energy                 = -209.42749413
 CCSD correlation energy     =   -0.57343000
 CCSD total energy           = -209.43483883

 CCSD  T1^2 = 0.0136  T2^2 = 0.1776  Leading amplitudes:

 Amplitude    Orbitals with energies
  0.0228       11 (A) A                  ->    14 (A) A                   
              -0.5602                          0.0751                     
  0.0228       11 (A) B                  ->    14 (A) B                   
              -0.5602                          0.0751                     
 -0.0224       9 (A) A                   ->    14 (A) A                   
              -0.7027                          0.0751                     
 -0.0224       9 (A) B                   ->    14 (A) B                   
              -0.7027                          0.0751                     

 Amplitude    Orbitals with energies
 -0.0922       11 (A) A      11 (A) B    ->    14 (A) A      14 (A) B     
              -0.5602       -0.5602            0.0751        0.0751       
  0.0922       11 (A) A      11 (A) B    ->    14 (A) B      14 (A) A     
              -0.5602       -0.5602            0.0751        0.0751       
  0.0922       11 (A) B      11 (A) A    ->    14 (A) A      14 (A) B     
              -0.5602       -0.5602            0.0751        0.0751       
 -0.0922       11 (A) B      11 (A) A    ->    14 (A) B      14 (A) A     
              -0.5602       -0.5602            0.0751        0.0751       

 Computing CCSD intemediates for later calculations in double precision
 Finished.

Running a double precision version
           CCSD Lambda amplitudes will be solved using DIIS.
           Start     Size      MaxIter   EConv     LConv     
           3         7         100       1.00e-07  1.00e-05  
 ------------------------------------------------------------------------------
            Enorm      Ldiff       Comment
 ------------------------------------------------------------------------------
     1     4.88e-02   3.06e-02     
     2     1.65e-02   7.00e-03     
     3     7.04e-03   7.69e-04     
     4     3.71e-03   1.34e-03     Switched to DIIS steps.
     5     1.28e-03   7.81e-04     
     6     6.80e-04   2.11e-04     
     7     2.40e-04   7.57e-05     
     8     9.83e-05   4.61e-06     
     9     2.45e-05   6.60e-06     
    10     1.01e-05   1.11e-06     
    11     4.25e-06   2.15e-07     
    12     1.70e-06   8.91e-08     
    13     7.91e-07   5.83e-08     
    14     3.37e-07   1.75e-08     
    15     1.46e-07   2.10e-09     
    16     7.27e-08   7.78e-09     
 ------------------------------------------------------------------------------
                                   CCSD Lambda converged.

 Computing density matrices in double precision...
           Orbital response amplitudes will be solved using DIIS.
           Start     Size      MaxIter   EConv     LConv     
           3         7         100       1.00e-06  1.00e-06  
 ------------------------------------------------------------------------------
            Enorm      Ldiff       Comment
 ------------------------------------------------------------------------------
     1     8.39e-02   4.32e-03     
     2     7.65e-02   9.48e-03     
     3     9.46e-02   2.62e-02     
     4     1.18e-02   3.91e-02     Switched to DIIS steps.
     5     2.52e-03   1.50e-03     
     6     1.23e-03   6.22e-04     
     7     2.90e-04   1.95e-05     
     8     3.59e-05   5.17e-05     
     9     7.21e-06   2.57e-06     
    10     3.01e-06   1.31e-06     
    11     5.81e-07   1.08e-07     
 ------------------------------------------------------------------------------
                                   Orbital response converged.

 Computing density matrices... Done.
 CCSD calculation:   CPU 99.53 s  wall 20.47 s

 Transferring MO TPDM to AO TPDM
 Transferring g2_o1o1o1o1
 Transferring g2_o1o1o1v1
 Transferring g2_o1o1v1v1
 Transferring g2_o1v1o1v1
 Transferring g2_o1v1v1v1
 Transferring g2_v1v1v1v1
 Adding separable TPDM
 Computing TPDM gradient
 --------------------------------------------------------
 2e gradient
  Atom          X               Y               Z
 --------------------------------------------------------
    1         -3.622390       11.506811        0.000000  
    2         13.546360       -4.435647        0.000000  
    3         -0.011026       -3.801328       -0.000000  
    4         -9.912945       -3.269837       -0.000000  
 --------------------------------------------------------
 --------------------------------------------------------
 Final gradient
  Atom          X               Y               Z
 --------------------------------------------------------
    1         -3.622390       11.506811        0.000000  
    2         13.546360       -4.435647        0.000000  
    3         -0.011026       -3.801328       -0.000000  
    4         -9.912945       -3.269837       -0.000000  
 --------------------------------------------------------
 Analytic gradient from two-electron contribution:   CPU 32.70 s  wall 8.10 s

 Total ccman2 time:   CPU 142.20 s  wall 32.23 s


 --------------------------------------------------------------

                    Orbital Energies (a.u.)
 --------------------------------------------------------------

 Alpha MOs
 -- Occupied --
-26.319 -15.775 -15.684  -1.629  -1.415  -0.951  -0.791  -0.715
 -0.703  -0.595  -0.560  -0.505
 -- Virtual --
  0.046   0.075   0.140   0.155   0.161   0.166   0.210   0.229
  0.238   0.245   0.289   0.317   0.356   0.386   0.408   0.528
  0.631   0.699   0.864   0.912   0.930   0.982   1.006   1.110
  1.204   1.400   1.467   1.479   1.553   1.629   1.764   1.911
  2.046   2.153   2.155   2.259   2.553   2.645   2.666   2.831
  3.046   3.055   3.308   3.394   4.030   4.066   4.203   4.223
  4.278   4.285   4.378   4.385   4.825   5.050   5.566   6.913
  6.957   7.095  36.575  37.132  68.753
 --------------------------------------------------------------

          Ground-State Mulliken Net Atomic Charges

     Atom                 Charge (a.u.)
  ----------------------------------------
      1 N                     0.039988
      2 N                    -0.089706
      3 H                     0.217128
      4 F                    -0.167409
  ----------------------------------------
  Sum of atomic charges =     0.000000

 -----------------------------------------------------------------
                    Cartesian Multipole Moments
 -----------------------------------------------------------------
    Charge (ESU x 10^10)
                 0.0000
    Dipole Moment (Debye)
         X      -1.0451      Y       1.6235      Z      -0.0000
       Tot       1.9308
    Quadrupole Moments (Debye-Ang)
        XX     -19.7574     XY      -1.6175     YY     -15.3304
        XZ       0.0000     YZ       0.0000     ZZ     -16.0478
    Octopole Moments (Debye-Ang^2)
       XXX       8.5961    XXY       1.5023    XYY       0.0897
       YYY       5.7980    XXZ      -0.0000    XYZ       0.0000
       YYZ      -0.0000    XZZ       1.7481    YZZ       0.6308
       ZZZ      -0.0000
    Hexadecapole Moments (Debye-Ang^3)
      XXXX    -104.9838   XXXY      -0.4932   XXYY     -19.1868
      XYYY      -2.1315   YYYY     -29.9667   XXXZ       0.0000
      XXYZ       0.0000   XYYZ      -0.0000   YYYZ       0.0000
      XXZZ     -18.2498   XYZZ      -0.1362   YYZZ      -7.3866
      XZZZ       0.0000   YZZZ       0.0000   ZZZZ     -12.8058
 -----------------------------------------------------------------
 DrvMan completing analytic gradient of the correlated energy
 Correlated dipole moment
            1
    1  -0.4111794
    2   0.6387410
    3  -0.0000000
 Energy read as -209.434838831
 Full Analytical Gradient: (in a.u., or Hartree/Bohr)
             1             2             3             4
    1    0.00002452    0.00003676   -0.00015036    0.00008908
    2   -0.00002004    0.00067495   -0.00067543    0.00002052
    3   -0.00000000   -0.00000000    0.00000000    0.00000000
 Gradient time:  CPU 1.45 s  wall 1.45 s
 ----------------------------------------------------------------
             Standard Nuclear Orientation (Angstroms)
    I     Atom           X                Y                Z
 ----------------------------------------------------------------
    1      N      -0.1687724376    -0.5718685824     0.0000000000
    2      N      -1.1077229287     0.1813082195    -0.0000000000
    3      H      -0.8200868213     1.1728611301     0.0010000000
    4      F       1.0839504873     0.1734512678     0.0000000000
 ----------------------------------------------------------------
 Nuclear Repulsion Energy =    67.4152145007 hartrees
 There are       12 alpha and       12 beta electrons

                       Distance Matrix (Angstroms)
             N (  1)   N (  2)   H (  3)
   N (  2)  1.203704
   H (  3)  1.862335  1.032430
   F (  4)  1.457675  2.191687  2.150390

 Requested basis set is 6-311++G(d,p)
 There are 23 shells and 73 basis functions
 A cutoff of  1.0D-14 yielded    276 shell pairs
 There are      2806 function pairs (      3046 Cartesian)
 Smallest overlap matrix eigenvalue = 2.22E-04
 Guess MOs from SCF MO coefficient file

 -----------------------------------------------------------------------
  General SCF calculation program by
  Eric Jon Sundstrom, Paul Horn, Yuezhi Mao, Dmitri Zuev, Alec White,
  David Stuck, Shaama M.S., Shane Yost, Joonho Lee, David Small,
  Daniel Levine, Susi Lehtola, Hugh Burton, Evgeny Epifanovsky
 -----------------------------------------------------------------------
 Hartree-Fock
 using 6 threads for integral computing
 -------------------------------------------------------
 OpenMP Integral computing Module                
 Release: version 2.0, May 2017, Q-Chem Inc. Pleasanton 
 -------------------------------------------------------
 A restricted SCF calculation will be
 performed using DIIS
 SCF converges when DIIS error is below 1.0e-08
 ---------------------------------------
  Cycle       Energy         DIIS error
 ---------------------------------------
    1    -208.8613814407      2.21e-05  
    2    -208.8613817299      5.87e-06  
    3    -208.8613817556      3.78e-06  
    4    -208.8613817657      1.06e-06  
    5    -208.8613817683      4.53e-07  
    6    -208.8613817690      1.80e-07  
    7    -208.8613817691      7.62e-08  
    8    -208.8613817691      3.04e-08  
    9    -208.8613817691      9.94e-09  Convergence criterion met
 ---------------------------------------
 SCF time:   CPU 1.81s  wall 1.00s 
 SCF   energy in the final basis set =     -208.8613817691
 Total energy in the final basis set =     -208.8613817691


 ------------------------------------------------------------------------------

   CCMAN2: suite of methods based on coupled cluster
           and equation of motion theories.

   Components:
   * libvmm-1.3-trunk
     by Evgeny Epifanovsky, Ilya Kaliman.
   * libtensor-2.5-trunk
     by Evgeny Epifanovsky, Michael Wormit, Dmitry Zuev, Sam Manzer, 
        Ilya Kaliman.
   * libcc-2.5-trunk
     by Evgeny Epifanovsky, Arik Landau, Tomasz Kus, Kirill Khistyaev, 
        Dmitry Zuev, Prashant Manohar, Xintian Feng, Anna Krylov, 
        Matthew Goldey, Alec White, Thomas Jagau, Kaushik Nanda, 
        Anastasia Gunina, Alexander Kunitsa, Joonho Lee.

   CCMAN original authors:
   Anna I. Krylov, C. David Sherrill, Steven R. Gwaltney,
   Edward F. C. Byrd (2000)
   Sergey V. Levchenko, Lyudmila V. Slipchenko, Tao Wang,
   Ana-Maria C. Cristian (2003)
   Piotr A. Pieniazek, C. Melania Oana, Evgeny Epifanovsky (2007)
   Prashant Manohar (2009)

 ------------------------------------------------------------------------------


 Allocating and initializing 63808MB of RAM...
 Calculation will run on 6 cores.


 Alpha MOs, Restricted
 -- Occupied --                  
-26.319 -15.774 -15.684  -1.629  -1.415  -0.951  -0.791  -0.715
  1 A     2 A     3 A     4 A     5 A     6 A     7 A     8 A                  
 -0.703  -0.595  -0.560  -0.505
  9 A    10 A    11 A    12 A                                                  
 -- Virtual --                   
  0.046   0.075   0.140   0.155   0.161   0.166   0.210   0.229
 13 A    14 A    15 A    16 A    17 A    18 A    19 A    20 A                  
  0.238   0.245   0.289   0.317   0.356   0.386   0.408   0.528
 21 A    22 A    23 A    24 A    25 A    26 A    27 A    28 A                  
  0.631   0.699   0.864   0.912   0.930   0.982   1.006   1.110
 29 A    30 A    31 A    32 A    33 A    34 A    35 A    36 A                  
  1.204   1.400   1.467   1.480   1.553   1.629   1.764   1.911
 37 A    38 A    39 A    40 A    41 A    42 A    43 A    44 A                  
  2.045   2.153   2.155   2.258   2.553   2.645   2.666   2.831
 45 A    46 A    47 A    48 A    49 A    50 A    51 A    52 A                  
  3.046   3.055   3.308   3.393   4.030   4.066   4.203   4.223
 53 A    54 A    55 A    56 A    57 A    58 A    59 A    60 A                  
  4.278   4.285   4.378   4.385   4.824   5.050   5.565   6.913
 61 A    62 A    63 A    64 A    65 A    66 A    67 A    68 A                  
  6.957   7.095  36.575  37.132  68.753
 69 A    70 A    71 A    72 A    73 A                                          

 Beta MOs, Restricted
 -- Occupied --                  
-26.319 -15.774 -15.684  -1.629  -1.415  -0.951  -0.791  -0.715
  1 A     2 A     3 A     4 A     5 A     6 A     7 A     8 A                  
 -0.703  -0.595  -0.560  -0.505
  9 A    10 A    11 A    12 A                                                  
 -- Virtual --                   
  0.046   0.075   0.140   0.155   0.161   0.166   0.210   0.229
 13 A    14 A    15 A    16 A    17 A    18 A    19 A    20 A                  
  0.238   0.245   0.289   0.317   0.356   0.386   0.408   0.528
 21 A    22 A    23 A    24 A    25 A    26 A    27 A    28 A                  
  0.631   0.699   0.864   0.912   0.930   0.982   1.006   1.110
 29 A    30 A    31 A    32 A    33 A    34 A    35 A    36 A                  
  1.204   1.400   1.467   1.480   1.553   1.629   1.764   1.911
 37 A    38 A    39 A    40 A    41 A    42 A    43 A    44 A                  
  2.045   2.153   2.155   2.258   2.553   2.645   2.666   2.831
 45 A    46 A    47 A    48 A    49 A    50 A    51 A    52 A                  
  3.046   3.055   3.308   3.393   4.030   4.066   4.203   4.223
 53 A    54 A    55 A    56 A    57 A    58 A    59 A    60 A                  
  4.278   4.285   4.378   4.385   4.824   5.050   5.565   6.913
 61 A    62 A    63 A    64 A    65 A    66 A    67 A    68 A                  
  6.957   7.095  36.575  37.132  68.753
 69 A    70 A    71 A    72 A    73 A                                          

 Occupation and symmetry of molecular orbitals

 Point group: C1 (1 irreducible representation).

                           A     All 
 -------------------------------------
 All molecular orbitals:
  - Alpha                  73    73  
  - Beta                   73    73  
 -------------------------------------
 Alpha orbitals:
  - Frozen occupied        3     3   
  - Active occupied        9     9   
  - Active virtual         61    61  
  - Frozen virtual         0     0   
 -------------------------------------
 Beta orbitals:
  - Frozen occupied        3     3   
  - Active occupied        9     9   
  - Active virtual         61    61  
  - Frozen virtual         0     0   
 -------------------------------------

 Import integrals:   CPU 0.00 s  wall 0.00 s

 Import integrals:   CPU 5.68 s  wall 1.94 s

 MP2 amplitudes:   CPU 0.02 s  wall 0.03 s

Running a double precision version
           CCSD T amplitudes will be solved using DIIS.

           Start     Size      MaxIter   EConv     TConv     
           3         7         100       1.00e-07  1.00e-05  
 ------------------------------------------------------------------------------
           Energy (a.u.)   Ediff      Tdiff       Comment
 ------------------------------------------------------------------------------
          -209.42749719                           
     1    -209.41027478   1.72e-02   6.40e-01     
     2    -209.43304514   2.28e-02   8.80e-02     
     3    -209.43106519   1.98e-03   4.21e-02     
     4    -209.43369687   2.63e-03   1.68e-02     Switched to DIIS steps.
     5    -209.43470698   1.01e-03   1.13e-02     
     6    -209.43481349   1.07e-04   2.73e-03     
     7    -209.43482695   1.35e-05   1.24e-03     
     8    -209.43483356   6.62e-06   4.87e-04     
     9    -209.43483884   5.28e-06   3.00e-04     
    10    -209.43483936   5.15e-07   6.51e-05     
    11    -209.43483938   1.95e-08   2.29e-05     
    12    -209.43483945   7.11e-08   1.14e-05     
    13    -209.43483936   8.48e-08   2.86e-06     
 ------------------------------------------------------------------------------
          -209.43483936                           CCSD T converged.

End of double precision
 SCF energy                 = -208.86138177
 MP2 energy                 = -209.42749719
 CCSD correlation energy     =   -0.57345759
 CCSD total energy           = -209.43483936

 CCSD  T1^2 = 0.0136  T2^2 = 0.1776  Leading amplitudes:

 Amplitude    Orbitals with energies
 -0.0228       11 (A) A                  ->    14 (A) A                   
              -0.5602                          0.0751                     
 -0.0228       11 (A) B                  ->    14 (A) B                   
              -0.5602                          0.0751                     
  0.0224       9 (A) A                   ->    14 (A) A                   
              -0.7027                          0.0751                     
  0.0224       9 (A) B                   ->    14 (A) B                   
              -0.7027                          0.0751                     

 Amplitude    Orbitals with energies
 -0.0922       11 (A) A      11 (A) B    ->    14 (A) A      14 (A) B     
              -0.5602       -0.5602            0.0751        0.0751       
  0.0922       11 (A) A      11 (A) B    ->    14 (A) B      14 (A) A     
              -0.5602       -0.5602            0.0751        0.0751       
  0.0922       11 (A) B      11 (A) A    ->    14 (A) A      14 (A) B     
              -0.5602       -0.5602            0.0751        0.0751       
 -0.0922       11 (A) B      11 (A) A    ->    14 (A) B      14 (A) A     
              -0.5602       -0.5602            0.0751        0.0751       

 Computing CCSD intemediates for later calculations in double precision
 Finished.

Running a double precision version
           CCSD Lambda amplitudes will be solved using DIIS.
           Start     Size      MaxIter   EConv     LConv     
           3         7         100       1.00e-07  1.00e-05  
 ------------------------------------------------------------------------------
            Enorm      Ldiff       Comment
 ------------------------------------------------------------------------------
     1     4.88e-02   3.06e-02     
     2     1.65e-02   7.00e-03     
     3     7.04e-03   7.69e-04     
     4     3.71e-03   1.34e-03     Switched to DIIS steps.
     5     1.28e-03   7.81e-04     
     6     6.80e-04   2.11e-04     
     7     2.40e-04   7.57e-05     
     8     9.83e-05   4.61e-06     
     9     2.45e-05   6.60e-06     
    10     1.01e-05   1.11e-06     
    11     4.26e-06   2.15e-07     
    12     1.71e-06   8.94e-08     
    13     7.93e-07   5.85e-08     
    14     3.37e-07   1.76e-08     
    15     1.46e-07   2.09e-09     
    16     7.29e-08   7.80e-09     
 ------------------------------------------------------------------------------
                                   CCSD Lambda converged.

 Computing density matrices in double precision...
           Orbital response amplitudes will be solved using DIIS.
           Start     Size      MaxIter   EConv     LConv     
           3         7         100       1.00e-06  1.00e-06  
 ------------------------------------------------------------------------------
            Enorm      Ldiff       Comment
 ------------------------------------------------------------------------------
     1     8.39e-02   4.32e-03     
     2     7.65e-02   9.49e-03     
     3     9.46e-02   2.62e-02     
     4     1.18e-02   3.90e-02     Switched to DIIS steps.
     5     2.52e-03   1.49e-03     
     6     1.24e-03   6.22e-04     
     7     2.90e-04   1.92e-05     
     8     3.59e-05   5.18e-05     
     9     7.22e-06   2.57e-06     
    10     3.01e-06   1.31e-06     
    11     5.82e-07   1.08e-07     
 ------------------------------------------------------------------------------
                                   Orbital response converged.

 Computing density matrices... Done.
 CCSD calculation:   CPU 99.75 s  wall 20.45 s

 Transferring MO TPDM to AO TPDM
 Transferring g2_o1o1o1o1
 Transferring g2_o1o1o1v1
 Transferring g2_o1o1v1v1
 Transferring g2_o1v1o1v1
 Transferring g2_o1v1v1v1
 Transferring g2_v1v1v1v1
 Adding separable TPDM
 Computing TPDM gradient
 --------------------------------------------------------
 2e gradient
  Atom          X               Y               Z
 --------------------------------------------------------
    1         -3.622856       11.506984        0.000547  
    2         13.545464       -4.437548        0.003406  
    3         -0.010254       -3.799428       -0.004341  
    4         -9.912354       -3.270008        0.000388  
 --------------------------------------------------------
 --------------------------------------------------------
 Final gradient
  Atom          X               Y               Z
 --------------------------------------------------------
    1         -3.622856       11.506984        0.000547  
    2         13.545464       -4.437548        0.003406  
    3         -0.010254       -3.799428       -0.004341  
    4         -9.912354       -3.270008        0.000388  
 --------------------------------------------------------
 Analytic gradient from two-electron contribution:   CPU 36.07 s  wall 8.92 s

 Total ccman2 time:   CPU 145.96 s  wall 32.95 s


 --------------------------------------------------------------

                    Orbital Energies (a.u.)
 --------------------------------------------------------------

 Alpha MOs
 -- Occupied --
-26.319 -15.774 -15.684  -1.629  -1.415  -0.951  -0.791  -0.715
 -0.703  -0.595  -0.560  -0.505
 -- Virtual --
  0.046   0.075   0.140   0.155   0.161   0.166   0.210   0.229
  0.238   0.245   0.289   0.317   0.356   0.386   0.408   0.528
  0.631   0.699   0.864   0.912   0.930   0.982   1.006   1.110
  1.204   1.400   1.467   1.480   1.553   1.629   1.764   1.911
  2.045   2.153   2.155   2.258   2.553   2.645   2.666   2.831
  3.046   3.055   3.308   3.393   4.030   4.066   4.203   4.223
  4.278   4.285   4.378   4.385   4.824   5.050   5.565   6.913
  6.957   7.095  36.575  37.132  68.753
 --------------------------------------------------------------

          Ground-State Mulliken Net Atomic Charges

     Atom                 Charge (a.u.)
  ----------------------------------------
      1 N                     0.039944
      2 N                    -0.089691
      3 H                     0.217135
      4 F                    -0.167389
  ----------------------------------------
  Sum of atomic charges =    -0.000000

 -----------------------------------------------------------------
                    Cartesian Multipole Moments
 -----------------------------------------------------------------
    Charge (ESU x 10^10)
                -0.0000
    Dipole Moment (Debye)
         X      -1.0452      Y       1.6242      Z       0.0016
       Tot       1.9314
    Quadrupole Moments (Debye-Ang)
        XX     -19.7580     XY      -1.6184     YY     -15.3283
        XZ      -0.0013     YZ       0.0015     ZZ     -16.0488
    Octopole Moments (Debye-Ang^2)
       XXX       8.5975    XXY       1.5015    XYY       0.0882
       YYY       5.7996    XXZ       0.0004    XYZ      -0.0017
       YYZ       0.0021    XZZ       1.7488    YZZ       0.6292
       ZZZ      -0.0014
    Hexadecapole Moments (Debye-Ang^3)
      XXXX    -104.9879   XXXY      -0.4904   XXYY     -19.1882
      XYYY      -2.1335   YYYY     -29.9701   XXXZ      -0.0004
      XXYZ       0.0007   XYYZ      -0.0015   YYYZ       0.0007
      XXZZ     -18.2508   XYZZ      -0.1350   YYZZ      -7.3895
      XZZZ       0.0009   YZZZ      -0.0021   ZZZZ     -12.8073
 -----------------------------------------------------------------
 DrvMan completing analytic gradient of the correlated energy
 Correlated dipole moment
            1
    1  -0.4112094
    2   0.6390148
    3   0.0006280
 Energy read as -209.434839364
 Full Analytical Gradient: (in a.u., or Hartree/Bohr)
             1             2             3             4
    1    0.00002825   -0.00011411    0.00000933    0.00007653
    2   -0.00009938    0.00001559    0.00005407    0.00002971
    3    0.00007082   -0.00008699    0.00005352   -0.00003735
 Gradient time:  CPU 1.41 s  wall 1.41 s
 ----------------------------------------------------------------
             Standard Nuclear Orientation (Angstroms)
    I     Atom           X                Y                Z
 ----------------------------------------------------------------
    1      N      -0.1687724376    -0.5718685824     0.0000000000
    2      N      -1.1077229287     0.1813082195    -0.0000000000
    3      H      -0.8200868213     1.1728611301    -0.0000000000
    4      F       1.0849504873     0.1734512678     0.0000000000
 ----------------------------------------------------------------
 Nuclear Repulsion Energy =    67.3938905720 hartrees
 There are       12 alpha and       12 beta electrons

                       Distance Matrix (Angstroms)
             N (  1)   N (  2)   H (  3)
   N (  2)  1.203704
   H (  3)  1.862335  1.032430
   F (  4)  1.458534  2.192687  2.151276

 Requested basis set is 6-311++G(d,p)
 There are 23 shells and 73 basis functions
 A cutoff of  1.0D-14 yielded    276 shell pairs
 There are      2806 function pairs (      3046 Cartesian)
 Smallest overlap matrix eigenvalue = 2.22E-04
 Guess MOs from SCF MO coefficient file

 -----------------------------------------------------------------------
  General SCF calculation program by
  Eric Jon Sundstrom, Paul Horn, Yuezhi Mao, Dmitri Zuev, Alec White,
  David Stuck, Shaama M.S., Shane Yost, Joonho Lee, David Small,
  Daniel Levine, Susi Lehtola, Hugh Burton, Evgeny Epifanovsky
 -----------------------------------------------------------------------
 Hartree-Fock
 using 6 threads for integral computing
 -------------------------------------------------------
 OpenMP Integral computing Module                
 Release: version 2.0, May 2017, Q-Chem Inc. Pleasanton 
 -------------------------------------------------------
 A restricted SCF calculation will be
 performed using DIIS
 SCF converges when DIIS error is below 1.0e-08
 ---------------------------------------
  Cycle       Energy         DIIS error
 ---------------------------------------
    1    -208.8613228170      2.64e-05  
    2    -208.8613233075      6.31e-06  
    3    -208.8613233644      3.04e-06  
    4    -208.8613233741      1.43e-06  
    5    -208.8613233778      5.73e-07  
    6    -208.8613233786      2.15e-07  
    7    -208.8613233788      7.73e-08  
    8    -208.8613233788      3.73e-08  
    9    -208.8613233788      1.56e-08  
   10    -208.8613233788      4.64e-09  Convergence criterion met
 ---------------------------------------
 SCF time:   CPU 2.04s  wall 1.00s 
 SCF   energy in the final basis set =     -208.8613233788
 Total energy in the final basis set =     -208.8613233788


 ------------------------------------------------------------------------------

   CCMAN2: suite of methods based on coupled cluster
           and equation of motion theories.

   Components:
   * libvmm-1.3-trunk
     by Evgeny Epifanovsky, Ilya Kaliman.
   * libtensor-2.5-trunk
     by Evgeny Epifanovsky, Michael Wormit, Dmitry Zuev, Sam Manzer, 
        Ilya Kaliman.
   * libcc-2.5-trunk
     by Evgeny Epifanovsky, Arik Landau, Tomasz Kus, Kirill Khistyaev, 
        Dmitry Zuev, Prashant Manohar, Xintian Feng, Anna Krylov, 
        Matthew Goldey, Alec White, Thomas Jagau, Kaushik Nanda, 
        Anastasia Gunina, Alexander Kunitsa, Joonho Lee.

   CCMAN original authors:
   Anna I. Krylov, C. David Sherrill, Steven R. Gwaltney,
   Edward F. C. Byrd (2000)
   Sergey V. Levchenko, Lyudmila V. Slipchenko, Tao Wang,
   Ana-Maria C. Cristian (2003)
   Piotr A. Pieniazek, C. Melania Oana, Evgeny Epifanovsky (2007)
   Prashant Manohar (2009)

 ------------------------------------------------------------------------------


 Allocating and initializing 63808MB of RAM...
 Calculation will run on 6 cores.


 Alpha MOs, Restricted
 -- Occupied --                  
-26.319 -15.775 -15.684  -1.629  -1.415  -0.951  -0.790  -0.715
  1 A     2 A     3 A     4 A     5 A     6 A     7 A     8 A                  
 -0.702  -0.595  -0.560  -0.505
  9 A    10 A    11 A    12 A                                                  
 -- Virtual --                   
  0.046   0.075   0.140   0.155   0.161   0.166   0.210   0.229
 13 A    14 A    15 A    16 A    17 A    18 A    19 A    20 A                  
  0.238   0.245   0.288   0.317   0.356   0.386   0.408   0.529
 21 A    22 A    23 A    24 A    25 A    26 A    27 A    28 A                  
  0.631   0.699   0.863   0.912   0.930   0.982   1.006   1.110
 29 A    30 A    31 A    32 A    33 A    34 A    35 A    36 A                  
  1.204   1.401   1.467   1.480   1.553   1.629   1.763   1.911
 37 A    38 A    39 A    40 A    41 A    42 A    43 A    44 A                  
  2.045   2.152   2.155   2.258   2.553   2.644   2.666   2.831
 45 A    46 A    47 A    48 A    49 A    50 A    51 A    52 A                  
  3.046   3.055   3.308   3.393   4.030   4.066   4.203   4.223
 53 A    54 A    55 A    56 A    57 A    58 A    59 A    60 A                  
  4.278   4.285   4.378   4.385   4.824   5.049   5.564   6.913
 61 A    62 A    63 A    64 A    65 A    66 A    67 A    68 A                  
  6.957   7.094  36.575  37.131  68.754
 69 A    70 A    71 A    72 A    73 A                                          

 Beta MOs, Restricted
 -- Occupied --                  
-26.319 -15.775 -15.684  -1.629  -1.415  -0.951  -0.790  -0.715
  1 A     2 A     3 A     4 A     5 A     6 A     7 A     8 A                  
 -0.702  -0.595  -0.560  -0.505
  9 A    10 A    11 A    12 A                                                  
 -- Virtual --                   
  0.046   0.075   0.140   0.155   0.161   0.166   0.210   0.229
 13 A    14 A    15 A    16 A    17 A    18 A    19 A    20 A                  
  0.238   0.245   0.288   0.317   0.356   0.386   0.408   0.529
 21 A    22 A    23 A    24 A    25 A    26 A    27 A    28 A                  
  0.631   0.699   0.863   0.912   0.930   0.982   1.006   1.110
 29 A    30 A    31 A    32 A    33 A    34 A    35 A    36 A                  
  1.204   1.401   1.467   1.480   1.553   1.629   1.763   1.911
 37 A    38 A    39 A    40 A    41 A    42 A    43 A    44 A                  
  2.045   2.152   2.155   2.258   2.553   2.644   2.666   2.831
 45 A    46 A    47 A    48 A    49 A    50 A    51 A    52 A                  
  3.046   3.055   3.308   3.393   4.030   4.066   4.203   4.223
 53 A    54 A    55 A    56 A    57 A    58 A    59 A    60 A                  
  4.278   4.285   4.378   4.385   4.824   5.049   5.564   6.913
 61 A    62 A    63 A    64 A    65 A    66 A    67 A    68 A                  
  6.957   7.094  36.575  37.131  68.754
 69 A    70 A    71 A    72 A    73 A                                          

 Occupation and symmetry of molecular orbitals

 Point group: C1 (1 irreducible representation).

                           A     All 
 -------------------------------------
 All molecular orbitals:
  - Alpha                  73    73  
  - Beta                   73    73  
 -------------------------------------
 Alpha orbitals:
  - Frozen occupied        3     3   
  - Active occupied        9     9   
  - Active virtual         61    61  
  - Frozen virtual         0     0   
 -------------------------------------
 Beta orbitals:
  - Frozen occupied        3     3   
  - Active occupied        9     9   
  - Active virtual         61    61  
  - Frozen virtual         0     0   
 -------------------------------------

 Import integrals:   CPU 0.00 s  wall 0.00 s

 Import integrals:   CPU 5.97 s  wall 1.98 s

 MP2 amplitudes:   CPU 0.08 s  wall 0.05 s

Running a double precision version
           CCSD T amplitudes will be solved using DIIS.

           Start     Size      MaxIter   EConv     TConv     
           3         7         100       1.00e-07  1.00e-05  
 ------------------------------------------------------------------------------
           Energy (a.u.)   Ediff      Tdiff       Comment
 ------------------------------------------------------------------------------
          -209.42751683                           
     1    -209.41024967   1.73e-02   6.41e-01     
     2    -209.43304916   2.28e-02   8.81e-02     
     3    -209.43105800   1.99e-03   4.22e-02     
     4    -209.43369460   2.64e-03   1.69e-02     Switched to DIIS steps.
     5    -209.43470608   1.01e-03   1.13e-02     
     6    -209.43481300   1.07e-04   2.74e-03     
     7    -209.43482651   1.35e-05   1.24e-03     
     8    -209.43483315   6.63e-06   4.88e-04     
     9    -209.43483845   5.30e-06   3.01e-04     
    10    -209.43483896   5.15e-07   6.53e-05     
    11    -209.43483898   2.03e-08   2.30e-05     
    12    -209.43483905   7.13e-08   1.15e-05     
    13    -209.43483897   8.54e-08   2.88e-06     
 ------------------------------------------------------------------------------
          -209.43483897                           CCSD T converged.

End of double precision
 SCF energy                 = -208.86132338
 MP2 energy                 = -209.42751683
 CCSD correlation energy     =   -0.57351559
 CCSD total energy           = -209.43483897

 CCSD  T1^2 = 0.0136  T2^2 = 0.1777  Leading amplitudes:

 Amplitude    Orbitals with energies
  0.0229       11 (A) A                  ->    14 (A) A                   
              -0.5603                          0.0750                     
  0.0229       11 (A) B                  ->    14 (A) B                   
              -0.5603                          0.0750                     
 -0.0224       9 (A) A                   ->    14 (A) A                   
              -0.7024                          0.0750                     
 -0.0224       9 (A) B                   ->    14 (A) B                   
              -0.7024                          0.0750                     

 Amplitude    Orbitals with energies
 -0.0922       11 (A) A      11 (A) B    ->    14 (A) A      14 (A) B     
              -0.5603       -0.5603            0.0750        0.0750       
  0.0922       11 (A) A      11 (A) B    ->    14 (A) B      14 (A) A     
              -0.5603       -0.5603            0.0750        0.0750       
  0.0922       11 (A) B      11 (A) A    ->    14 (A) A      14 (A) B     
              -0.5603       -0.5603            0.0750        0.0750       
 -0.0922       11 (A) B      11 (A) A    ->    14 (A) B      14 (A) A     
              -0.5603       -0.5603            0.0750        0.0750       

 Computing CCSD intemediates for later calculations in double precision
 Finished.

Running a double precision version
           CCSD Lambda amplitudes will be solved using DIIS.
           Start     Size      MaxIter   EConv     LConv     
           3         7         100       1.00e-07  1.00e-05  
 ------------------------------------------------------------------------------
            Enorm      Ldiff       Comment
 ------------------------------------------------------------------------------
     1     4.89e-02   3.07e-02     
     2     1.66e-02   7.01e-03     
     3     7.06e-03   7.67e-04     
     4     3.72e-03   1.34e-03     Switched to DIIS steps.
     5     1.29e-03   7.83e-04     
     6     6.82e-04   2.12e-04     
     7     2.41e-04   7.60e-05     
     8     9.88e-05   4.69e-06     
     9     2.46e-05   6.62e-06     
    10     1.02e-05   1.12e-06     
    11     4.29e-06   2.15e-07     
    12     1.72e-06   9.10e-08     
    13     8.00e-07   5.94e-08     
    14     3.40e-07   1.75e-08     
    15     1.47e-07   2.19e-09     
    16     7.35e-08   7.90e-09     
 ------------------------------------------------------------------------------
                                   CCSD Lambda converged.

 Computing density matrices in double precision...
           Orbital response amplitudes will be solved using DIIS.
           Start     Size      MaxIter   EConv     LConv     
           3         7         100       1.00e-06  1.00e-06  
 ------------------------------------------------------------------------------
            Enorm      Ldiff       Comment
 ------------------------------------------------------------------------------
     1     8.40e-02   4.38e-03     
     2     7.67e-02   9.48e-03     
     3     9.49e-02   2.63e-02     
     4     1.19e-02   3.92e-02     Switched to DIIS steps.
     5     2.53e-03   1.49e-03     
     6     1.24e-03   6.23e-04     
     7     2.91e-04   2.01e-05     
     8     3.60e-05   5.20e-05     
     9     7.25e-06   2.59e-06     
    10     3.02e-06   1.32e-06     
    11     5.84e-07   1.07e-07     
 ------------------------------------------------------------------------------
                                   Orbital response converged.

 Computing density matrices... Done.
 CCSD calculation:   CPU 99.17 s  wall 20.33 s

 Transferring MO TPDM to AO TPDM
 Transferring g2_o1o1o1o1
 Transferring g2_o1o1o1v1
 Transferring g2_o1o1v1v1
 Transferring g2_o1v1o1v1
 Transferring g2_o1v1v1v1
 Transferring g2_v1v1v1v1
 Adding separable TPDM
 Computing TPDM gradient
 --------------------------------------------------------
 2e gradient
  Atom          X               Y               Z
 --------------------------------------------------------
    1         -3.628502       11.500605       -0.000000  
    2         13.545370       -4.437739       -0.000000  
    3         -0.011195       -3.799141        0.000000  
    4         -9.905673       -3.263725        0.000000  
 --------------------------------------------------------
 --------------------------------------------------------
 Final gradient
  Atom          X               Y               Z
 --------------------------------------------------------
    1         -3.628502       11.500605       -0.000000  
    2         13.545370       -4.437739       -0.000000  
    3         -0.011195       -3.799141        0.000000  
    4         -9.905673       -3.263725        0.000000  
 --------------------------------------------------------
 Analytic gradient from two-electron contribution:   CPU 34.24 s  wall 8.60 s

 Total ccman2 time:   CPU 143.80 s  wall 32.61 s


 --------------------------------------------------------------

                    Orbital Energies (a.u.)
 --------------------------------------------------------------

 Alpha MOs
 -- Occupied --
-26.319 -15.775 -15.684  -1.629  -1.415  -0.951  -0.790  -0.715
 -0.702  -0.595  -0.560  -0.505
 -- Virtual --
  0.046   0.075   0.140   0.155   0.161   0.166   0.210   0.229
  0.238   0.245   0.288   0.317   0.356   0.386   0.408   0.529
  0.631   0.699   0.863   0.912   0.930   0.982   1.006   1.110
  1.204   1.401   1.467   1.480   1.553   1.629   1.763   1.911
  2.045   2.152   2.155   2.258   2.553   2.644   2.666   2.831
  3.046   3.055   3.308   3.393   4.030   4.066   4.203   4.223
  4.278   4.285   4.378   4.385   4.824   5.049   5.564   6.913
  6.957   7.094  36.575  37.131  68.754
 --------------------------------------------------------------

          Ground-State Mulliken Net Atomic Charges

     Atom                 Charge (a.u.)
  ----------------------------------------
      1 N                     0.040169
      2 N                    -0.089537
      3 H                     0.217281
      4 F                    -0.167914
  ----------------------------------------
  Sum of atomic charges =     0.000000

 -----------------------------------------------------------------
                    Cartesian Multipole Moments
 -----------------------------------------------------------------
    Charge (ESU x 10^10)
                 0.0000
    Dipole Moment (Debye)
         X      -1.0513      Y       1.6241      Z       0.0000
       Tot       1.9346
    Quadrupole Moments (Debye-Ang)
        XX     -19.7594     XY      -1.6190     YY     -15.3271
        XZ      -0.0000     YZ       0.0000     ZZ     -16.0496
    Octopole Moments (Debye-Ang^2)
       XXX       8.5638    XXY       1.5013    XYY       0.0799
       YYY       5.7989    XXZ       0.0000    XYZ      -0.0000
       YYZ      -0.0000    XZZ       1.7410    YZZ       0.6288
       ZZZ       0.0000
    Hexadecapole Moments (Debye-Ang^3)
      XXXX    -105.0495   XXXY      -0.4943   XXYY     -19.1996
      XYYY      -2.1378   YYYY     -29.9651   XXXZ      -0.0000
      XXYZ       0.0000   XYYZ      -0.0000   YYYZ       0.0000
      XXZZ     -18.2624   XYZZ      -0.1362   YYZZ      -7.3892
      XZZZ      -0.0000   YZZZ      -0.0000   ZZZZ     -12.8082
 -----------------------------------------------------------------
 DrvMan completing analytic gradient of the correlated energy
 Correlated dipole moment
            1
    1  -0.4135972
    2   0.6389657
    3   0.0000000
 Energy read as -209.434838968
 Full Analytical Gradient: (in a.u., or Hartree/Bohr)
             1             2             3             4
    1   -0.00005870   -0.00036407    0.00002506    0.00039772
    2   -0.00017583    0.00003462    0.00004126    0.00009994
    3   -0.00000001    0.00000001   -0.00000000   -0.00000000
 Gradient time:  CPU 1.43 s  wall 1.44 s
 ----------------------------------------------------------------
             Standard Nuclear Orientation (Angstroms)
    I     Atom           X                Y                Z
 ----------------------------------------------------------------
    1      N      -0.1687724376    -0.5718685824     0.0000000000
    2      N      -1.1077229287     0.1813082195    -0.0000000000
    3      H      -0.8200868213     1.1728611301    -0.0000000000
    4      F       1.0829504873     0.1734512678     0.0000000000
 ----------------------------------------------------------------
 Nuclear Repulsion Energy =    67.4365629140 hartrees
 There are       12 alpha and       12 beta electrons

                       Distance Matrix (Angstroms)
             N (  1)   N (  2)   H (  3)
   N (  2)  1.203704
   H (  3)  1.862335  1.032430
   F (  4)  1.456816  2.190688  2.149505

 Requested basis set is 6-311++G(d,p)
 There are 23 shells and 73 basis functions
 A cutoff of  1.0D-14 yielded    276 shell pairs
 There are      2806 function pairs (      3046 Cartesian)
 Smallest overlap matrix eigenvalue = 2.22E-04
 Guess MOs from SCF MO coefficient file

 -----------------------------------------------------------------------
  General SCF calculation program by
  Eric Jon Sundstrom, Paul Horn, Yuezhi Mao, Dmitri Zuev, Alec White,
  David Stuck, Shaama M.S., Shane Yost, Joonho Lee, David Small,
  Daniel Levine, Susi Lehtola, Hugh Burton, Evgeny Epifanovsky
 -----------------------------------------------------------------------
 Hartree-Fock
 using 6 threads for integral computing
 -------------------------------------------------------
 OpenMP Integral computing Module                
 Release: version 2.0, May 2017, Q-Chem Inc. Pleasanton 
 -------------------------------------------------------
 A restricted SCF calculation will be
 performed using DIIS
 SCF converges when DIIS error is below 1.0e-08
 ---------------------------------------
  Cycle       Energy         DIIS error
 ---------------------------------------
    1    -208.8614378346      4.94e-05  
    2    -208.8614394981      1.15e-05  
    3    -208.8614396732      5.61e-06  
    4    -208.8614397004      2.40e-06  
    5    -208.8614397090      8.96e-07  
    6    -208.8614397105      3.05e-07  
    7    -208.8614397107      8.88e-08  
    8    -208.8614397107      4.45e-08  
    9    -208.8614397107      8.82e-09  Convergence criterion met
 ---------------------------------------
 SCF time:   CPU 1.83s  wall 1.00s 
 SCF   energy in the final basis set =     -208.8614397107
 Total energy in the final basis set =     -208.8614397107


 ------------------------------------------------------------------------------

   CCMAN2: suite of methods based on coupled cluster
           and equation of motion theories.

   Components:
   * libvmm-1.3-trunk
     by Evgeny Epifanovsky, Ilya Kaliman.
   * libtensor-2.5-trunk
     by Evgeny Epifanovsky, Michael Wormit, Dmitry Zuev, Sam Manzer, 
        Ilya Kaliman.
   * libcc-2.5-trunk
     by Evgeny Epifanovsky, Arik Landau, Tomasz Kus, Kirill Khistyaev, 
        Dmitry Zuev, Prashant Manohar, Xintian Feng, Anna Krylov, 
        Matthew Goldey, Alec White, Thomas Jagau, Kaushik Nanda, 
        Anastasia Gunina, Alexander Kunitsa, Joonho Lee.

   CCMAN original authors:
   Anna I. Krylov, C. David Sherrill, Steven R. Gwaltney,
   Edward F. C. Byrd (2000)
   Sergey V. Levchenko, Lyudmila V. Slipchenko, Tao Wang,
   Ana-Maria C. Cristian (2003)
   Piotr A. Pieniazek, C. Melania Oana, Evgeny Epifanovsky (2007)
   Prashant Manohar (2009)

 ------------------------------------------------------------------------------


 Allocating and initializing 63808MB of RAM...
 Calculation will run on 6 cores.


 Alpha MOs, Restricted
 -- Occupied --                  
-26.320 -15.774 -15.683  -1.630  -1.414  -0.951  -0.791  -0.715
  1 A     2 A     3 A     4 A     5 A     6 A     7 A     8 A                  
 -0.703  -0.595  -0.560  -0.505
  9 A    10 A    11 A    12 A                                                  
 -- Virtual --                   
  0.046   0.075   0.140   0.156   0.161   0.166   0.210   0.229
 13 A    14 A    15 A    16 A    17 A    18 A    19 A    20 A                  
  0.238   0.245   0.289   0.317   0.356   0.386   0.408   0.528
 21 A    22 A    23 A    24 A    25 A    26 A    27 A    28 A                  
  0.631   0.699   0.864   0.913   0.931   0.982   1.006   1.110
 29 A    30 A    31 A    32 A    33 A    34 A    35 A    36 A                  
  1.204   1.400   1.467   1.479   1.553   1.629   1.764   1.912
 37 A    38 A    39 A    40 A    41 A    42 A    43 A    44 A                  
  2.045   2.153   2.155   2.259   2.553   2.645   2.666   2.831
 45 A    46 A    47 A    48 A    49 A    50 A    51 A    52 A                  
  3.046   3.055   3.307   3.394   4.030   4.066   4.203   4.223
 53 A    54 A    55 A    56 A    57 A    58 A    59 A    60 A                  
  4.278   4.285   4.379   4.385   4.825   5.051   5.566   6.913
 61 A    62 A    63 A    64 A    65 A    66 A    67 A    68 A                  
  6.957   7.096  36.575  37.132  68.753
 69 A    70 A    71 A    72 A    73 A                                          

 Beta MOs, Restricted
 -- Occupied --                  
-26.320 -15.774 -15.683  -1.630  -1.414  -0.951  -0.791  -0.715
  1 A     2 A     3 A     4 A     5 A     6 A     7 A     8 A                  
 -0.703  -0.595  -0.560  -0.505
  9 A    10 A    11 A    12 A                                                  
 -- Virtual --                   
  0.046   0.075   0.140   0.156   0.161   0.166   0.210   0.229
 13 A    14 A    15 A    16 A    17 A    18 A    19 A    20 A                  
  0.238   0.245   0.289   0.317   0.356   0.386   0.408   0.528
 21 A    22 A    23 A    24 A    25 A    26 A    27 A    28 A                  
  0.631   0.699   0.864   0.913   0.931   0.982   1.006   1.110
 29 A    30 A    31 A    32 A    33 A    34 A    35 A    36 A                  
  1.204   1.400   1.467   1.479   1.553   1.629   1.764   1.912
 37 A    38 A    39 A    40 A    41 A    42 A    43 A    44 A                  
  2.045   2.153   2.155   2.259   2.553   2.645   2.666   2.831
 45 A    46 A    47 A    48 A    49 A    50 A    51 A    52 A                  
  3.046   3.055   3.307   3.394   4.030   4.066   4.203   4.223
 53 A    54 A    55 A    56 A    57 A    58 A    59 A    60 A                  
  4.278   4.285   4.379   4.385   4.825   5.051   5.566   6.913
 61 A    62 A    63 A    64 A    65 A    66 A    67 A    68 A                  
  6.957   7.096  36.575  37.132  68.753
 69 A    70 A    71 A    72 A    73 A                                          

 Occupation and symmetry of molecular orbitals

 Point group: C1 (1 irreducible representation).

                           A     All 
 -------------------------------------
 All molecular orbitals:
  - Alpha                  73    73  
  - Beta                   73    73  
 -------------------------------------
 Alpha orbitals:
  - Frozen occupied        3     3   
  - Active occupied        9     9   
  - Active virtual         61    61  
  - Frozen virtual         0     0   
 -------------------------------------
 Beta orbitals:
  - Frozen occupied        3     3   
  - Active occupied        9     9   
  - Active virtual         61    61  
  - Frozen virtual         0     0   
 -------------------------------------

 Import integrals:   CPU 0.00 s  wall 0.00 s

 Import integrals:   CPU 5.18 s  wall 2.34 s

 MP2 amplitudes:   CPU 0.05 s  wall 0.04 s

Running a double precision version
           CCSD T amplitudes will be solved using DIIS.

           Start     Size      MaxIter   EConv     TConv     
           3         7         100       1.00e-07  1.00e-05  
 ------------------------------------------------------------------------------
           Energy (a.u.)   Ediff      Tdiff       Comment
 ------------------------------------------------------------------------------
          -209.42747707                           
     1    -209.41029935   1.72e-02   6.40e-01     
     2    -209.43304063   2.27e-02   8.80e-02     
     3    -209.43107187   1.97e-03   4.21e-02     
     4    -209.43369862   2.63e-03   1.68e-02     Switched to DIIS steps.
     5    -209.43470737   1.01e-03   1.13e-02     
     6    -209.43481347   1.06e-04   2.73e-03     
     7    -209.43482688   1.34e-05   1.24e-03     
     8    -209.43483347   6.60e-06   4.85e-04     
     9    -209.43483873   5.26e-06   2.99e-04     
    10    -209.43483925   5.15e-07   6.49e-05     
    11    -209.43483927   1.88e-08   2.29e-05     
    12    -209.43483934   7.08e-08   1.14e-05     
    13    -209.43483925   8.43e-08   2.85e-06     
 ------------------------------------------------------------------------------
          -209.43483925                           CCSD T converged.

End of double precision
 SCF energy                 = -208.86143971
 MP2 energy                 = -209.42747707
 CCSD correlation energy     =   -0.57339954
 CCSD total energy           = -209.43483925

 CCSD  T1^2 = 0.0136  T2^2 = 0.1775  Leading amplitudes:

 Amplitude    Orbitals with energies
 -0.0228       11 (A) A                  ->    14 (A) A                   
              -0.5601                          0.0752                     
 -0.0228       11 (A) B                  ->    14 (A) B                   
              -0.5601                          0.0752                     
  0.0224       9 (A) A                   ->    14 (A) A                   
              -0.7030                          0.0752                     
  0.0224       9 (A) B                   ->    14 (A) B                   
              -0.7030                          0.0752                     

 Amplitude    Orbitals with energies
 -0.0923       11 (A) A      11 (A) B    ->    14 (A) A      14 (A) B     
              -0.5601       -0.5601            0.0752        0.0752       
  0.0923       11 (A) A      11 (A) B    ->    14 (A) B      14 (A) A     
              -0.5601       -0.5601            0.0752        0.0752       
  0.0923       11 (A) B      11 (A) A    ->    14 (A) A      14 (A) B     
              -0.5601       -0.5601            0.0752        0.0752       
 -0.0923       11 (A) B      11 (A) A    ->    14 (A) B      14 (A) A     
              -0.5601       -0.5601            0.0752        0.0752       

 Computing CCSD intemediates for later calculations in double precision
 Finished.

Running a double precision version
           CCSD Lambda amplitudes will be solved using DIIS.
           Start     Size      MaxIter   EConv     LConv     
           3         7         100       1.00e-07  1.00e-05  
 ------------------------------------------------------------------------------
            Enorm      Ldiff       Comment
 ------------------------------------------------------------------------------
     1     4.88e-02   3.06e-02     
     2     1.65e-02   6.99e-03     
     3     7.02e-03   7.72e-04     
     4     3.70e-03   1.33e-03     Switched to DIIS steps.
     5     1.28e-03   7.80e-04     
     6     6.79e-04   2.11e-04     
     7     2.39e-04   7.55e-05     
     8     9.79e-05   4.53e-06     
     9     2.44e-05   6.59e-06     
    10     1.01e-05   1.11e-06     
    11     4.23e-06   2.16e-07     
    12     1.69e-06   8.77e-08     
    13     7.86e-07   5.76e-08     
    14     3.34e-07   1.76e-08     
    15     1.45e-07   2.00e-09     
    16     7.22e-08   7.71e-09     
 ------------------------------------------------------------------------------
                                   CCSD Lambda converged.

 Computing density matrices in double precision...
           Orbital response amplitudes will be solved using DIIS.
           Start     Size      MaxIter   EConv     LConv     
           3         7         100       1.00e-06  1.00e-06  
 ------------------------------------------------------------------------------
            Enorm      Ldiff       Comment
 ------------------------------------------------------------------------------
     1     8.38e-02   4.25e-03     
     2     7.63e-02   9.50e-03     
     3     9.43e-02   2.61e-02     
     4     1.18e-02   3.89e-02     Switched to DIIS steps.
     5     2.51e-03   1.50e-03     
     6     1.23e-03   6.21e-04     
     7     2.90e-04   1.83e-05     
     8     3.58e-05   5.15e-05     
     9     7.19e-06   2.55e-06     
    10     3.00e-06   1.31e-06     
    11     5.80e-07   1.09e-07     
 ------------------------------------------------------------------------------
                                   Orbital response converged.

 Computing density matrices... Done.
 CCSD calculation:   CPU 100.69 s  wall 20.75 s

 Transferring MO TPDM to AO TPDM
 Transferring g2_o1o1o1o1
 Transferring g2_o1o1o1v1
 Transferring g2_o1o1v1v1
 Transferring g2_o1v1o1v1
 Transferring g2_o1v1v1v1
 Transferring g2_v1v1v1v1
 Adding separable TPDM
 Computing TPDM gradient
 --------------------------------------------------------
 2e gradient
  Atom          X               Y               Z
 --------------------------------------------------------
    1         -3.617206       11.513387       -0.000000  
    2         13.545557       -4.437354       -0.000000  
    3         -0.009315       -3.799723        0.000000  
    4         -9.919037       -3.276309        0.000000  
 --------------------------------------------------------
 --------------------------------------------------------
 Final gradient
  Atom          X               Y               Z
 --------------------------------------------------------
    1         -3.617206       11.513387       -0.000000  
    2         13.545557       -4.437354       -0.000000  
    3         -0.009315       -3.799723        0.000000  
    4         -9.919037       -3.276309        0.000000  
 --------------------------------------------------------
 Analytic gradient from two-electron contribution:   CPU 35.20 s  wall 8.64 s

 Total ccman2 time:   CPU 144.73 s  wall 33.30 s


 --------------------------------------------------------------

                    Orbital Energies (a.u.)
 --------------------------------------------------------------

 Alpha MOs
 -- Occupied --
-26.320 -15.774 -15.683  -1.630  -1.414  -0.951  -0.791  -0.715
 -0.703  -0.595  -0.560  -0.505
 -- Virtual --
  0.046   0.075   0.140   0.156   0.161   0.166   0.210   0.229
  0.238   0.245   0.289   0.317   0.356   0.386   0.408   0.528
  0.631   0.699   0.864   0.913   0.931   0.982   1.006   1.110
  1.204   1.400   1.467   1.479   1.553   1.629   1.764   1.912
  2.045   2.153   2.155   2.259   2.553   2.645   2.666   2.831
  3.046   3.055   3.307   3.394   4.030   4.066   4.203   4.223
  4.278   4.285   4.379   4.385   4.825   5.051   5.566   6.913
  6.957   7.096  36.575  37.132  68.753
 --------------------------------------------------------------

          Ground-State Mulliken Net Atomic Charges

     Atom                 Charge (a.u.)
  ----------------------------------------
      1 N                     0.039719
      2 N                    -0.089845
      3 H                     0.216989
      4 F                    -0.166864
  ----------------------------------------
  Sum of atomic charges =    -0.000000

 -----------------------------------------------------------------
                    Cartesian Multipole Moments
 -----------------------------------------------------------------
    Charge (ESU x 10^10)
                -0.0000
    Dipole Moment (Debye)
         X      -1.0391      Y       1.6243      Z       0.0000
       Tot       1.9283
    Quadrupole Moments (Debye-Ang)
        XX     -19.7566     XY      -1.6177     YY     -15.3295
        XZ      -0.0000     YZ      -0.0000     ZZ     -16.0481
    Octopole Moments (Debye-Ang^2)
       XXX       8.6312    XXY       1.5017    XYY       0.0964
       YYY       5.8002    XXZ       0.0000    XYZ      -0.0000
       YYZ      -0.0000    XZZ       1.7566    YZZ       0.6295
       ZZZ       0.0000
    Hexadecapole Moments (Debye-Ang^3)
      XXXX    -104.9263   XXXY      -0.4865   XXYY     -19.1768
      XYYY      -2.1292   YYYY     -29.9751   XXXZ      -0.0000
      XXYZ       0.0000   XYYZ       0.0000   YYYZ      -0.0000
      XXZZ     -18.2393   XYZZ      -0.1339   YYZZ      -7.3898
      XZZZ      -0.0000   YZZZ      -0.0000   ZZZZ     -12.8064
 -----------------------------------------------------------------
 DrvMan completing analytic gradient of the correlated energy
 Correlated dipole moment
            1
    1  -0.4088222
    2   0.6390639
    3   0.0000000
 Energy read as -209.434839253
 Full Analytical Gradient: (in a.u., or Hartree/Bohr)
             1             2             3             4
    1    0.00011640    0.00013661   -0.00000655   -0.00024646
    2   -0.00002263   -0.00000255    0.00006629   -0.00004110
    3   -0.00000000    0.00000000   -0.00000000   -0.00000000
 Gradient time:  CPU 1.40 s  wall 1.42 s
 ----------------------------------------------------------------
             Standard Nuclear Orientation (Angstroms)
    I     Atom           X                Y                Z
 ----------------------------------------------------------------
    1      N      -0.1687724376    -0.5718685824     0.0000000000
    2      N      -1.1077229287     0.1813082195    -0.0000000000
    3      H      -0.8200868213     1.1728611301    -0.0000000000
    4      F       1.0839504873     0.1744512678     0.0000000000
 ----------------------------------------------------------------
 Nuclear Repulsion Energy =    67.4076950723 hartrees
 There are       12 alpha and       12 beta electrons

                       Distance Matrix (Angstroms)
             N (  1)   N (  2)   H (  3)
   N (  2)  1.203704
   H (  3)  1.862335  1.032430
   F (  4)  1.458187  2.191684  2.149926

 Requested basis set is 6-311++G(d,p)
 There are 23 shells and 73 basis functions
 A cutoff of  1.0D-14 yielded    276 shell pairs
 There are      2806 function pairs (      3046 Cartesian)
 Smallest overlap matrix eigenvalue = 2.22E-04
 Guess MOs from SCF MO coefficient file

 -----------------------------------------------------------------------
  General SCF calculation program by
  Eric Jon Sundstrom, Paul Horn, Yuezhi Mao, Dmitri Zuev, Alec White,
  David Stuck, Shaama M.S., Shane Yost, Joonho Lee, David Small,
  Daniel Levine, Susi Lehtola, Hugh Burton, Evgeny Epifanovsky
 -----------------------------------------------------------------------
 Hartree-Fock
 using 6 threads for integral computing
 -------------------------------------------------------
 OpenMP Integral computing Module                
 Release: version 2.0, May 2017, Q-Chem Inc. Pleasanton 
 -------------------------------------------------------
 A restricted SCF calculation will be
 performed using DIIS
 SCF converges when DIIS error is below 1.0e-08
 ---------------------------------------
  Cycle       Energy         DIIS error
 ---------------------------------------
    1    -208.8613524220      3.85e-05  
    2    -208.8613534636      8.99e-06  
    3    -208.8613535825      3.59e-06  
    4    -208.8613535982      1.79e-06  
    5    -208.8613536026      6.96e-07  
    6    -208.8613536034      2.00e-07  
    7    -208.8613536034      5.22e-08  
    8    -208.8613536034      2.02e-08  
    9    -208.8613536034      8.06e-09  Convergence criterion met
 ---------------------------------------
 SCF time:   CPU 1.94s  wall 1.00s 
 SCF   energy in the final basis set =     -208.8613536034
 Total energy in the final basis set =     -208.8613536034


 ------------------------------------------------------------------------------

   CCMAN2: suite of methods based on coupled cluster
           and equation of motion theories.

   Components:
   * libvmm-1.3-trunk
     by Evgeny Epifanovsky, Ilya Kaliman.
   * libtensor-2.5-trunk
     by Evgeny Epifanovsky, Michael Wormit, Dmitry Zuev, Sam Manzer, 
        Ilya Kaliman.
   * libcc-2.5-trunk
     by Evgeny Epifanovsky, Arik Landau, Tomasz Kus, Kirill Khistyaev, 
        Dmitry Zuev, Prashant Manohar, Xintian Feng, Anna Krylov, 
        Matthew Goldey, Alec White, Thomas Jagau, Kaushik Nanda, 
        Anastasia Gunina, Alexander Kunitsa, Joonho Lee.

   CCMAN original authors:
   Anna I. Krylov, C. David Sherrill, Steven R. Gwaltney,
   Edward F. C. Byrd (2000)
   Sergey V. Levchenko, Lyudmila V. Slipchenko, Tao Wang,
   Ana-Maria C. Cristian (2003)
   Piotr A. Pieniazek, C. Melania Oana, Evgeny Epifanovsky (2007)
   Prashant Manohar (2009)

 ------------------------------------------------------------------------------


 Allocating and initializing 63808MB of RAM...
 Calculation will run on 6 cores.


 Alpha MOs, Restricted
 -- Occupied --                  
-26.319 -15.775 -15.684  -1.629  -1.415  -0.951  -0.791  -0.715
  1 A     2 A     3 A     4 A     5 A     6 A     7 A     8 A                  
 -0.703  -0.595  -0.560  -0.505
  9 A    10 A    11 A    12 A                                                  
 -- Virtual --                   
  0.046   0.075   0.140   0.155   0.161   0.166   0.210   0.229
 13 A    14 A    15 A    16 A    17 A    18 A    19 A    20 A                  
  0.238   0.245   0.289   0.317   0.356   0.386   0.408   0.528
 21 A    22 A    23 A    24 A    25 A    26 A    27 A    28 A                  
  0.631   0.699   0.863   0.912   0.930   0.982   1.006   1.110
 29 A    30 A    31 A    32 A    33 A    34 A    35 A    36 A                  
  1.204   1.400   1.467   1.480   1.553   1.629   1.764   1.911
 37 A    38 A    39 A    40 A    41 A    42 A    43 A    44 A                  
  2.045   2.152   2.155   2.258   2.553   2.644   2.666   2.831
 45 A    46 A    47 A    48 A    49 A    50 A    51 A    52 A                  
  3.046   3.055   3.308   3.393   4.030   4.066   4.203   4.223
 53 A    54 A    55 A    56 A    57 A    58 A    59 A    60 A                  
  4.278   4.285   4.378   4.385   4.824   5.050   5.564   6.913
 61 A    62 A    63 A    64 A    65 A    66 A    67 A    68 A                  
  6.957   7.094  36.575  37.131  68.753
 69 A    70 A    71 A    72 A    73 A                                          

 Beta MOs, Restricted
 -- Occupied --                  
-26.319 -15.775 -15.684  -1.629  -1.415  -0.951  -0.791  -0.715
  1 A     2 A     3 A     4 A     5 A     6 A     7 A     8 A                  
 -0.703  -0.595  -0.560  -0.505
  9 A    10 A    11 A    12 A                                                  
 -- Virtual --                   
  0.046   0.075   0.140   0.155   0.161   0.166   0.210   0.229
 13 A    14 A    15 A    16 A    17 A    18 A    19 A    20 A                  
  0.238   0.245   0.289   0.317   0.356   0.386   0.408   0.528
 21 A    22 A    23 A    24 A    25 A    26 A    27 A    28 A                  
  0.631   0.699   0.863   0.912   0.930   0.982   1.006   1.110
 29 A    30 A    31 A    32 A    33 A    34 A    35 A    36 A                  
  1.204   1.400   1.467   1.480   1.553   1.629   1.764   1.911
 37 A    38 A    39 A    40 A    41 A    42 A    43 A    44 A                  
  2.045   2.152   2.155   2.258   2.553   2.644   2.666   2.831
 45 A    46 A    47 A    48 A    49 A    50 A    51 A    52 A                  
  3.046   3.055   3.308   3.393   4.030   4.066   4.203   4.223
 53 A    54 A    55 A    56 A    57 A    58 A    59 A    60 A                  
  4.278   4.285   4.378   4.385   4.824   5.050   5.564   6.913
 61 A    62 A    63 A    64 A    65 A    66 A    67 A    68 A                  
  6.957   7.094  36.575  37.131  68.753
 69 A    70 A    71 A    72 A    73 A                                          

 Occupation and symmetry of molecular orbitals

 Point group: C1 (1 irreducible representation).

                           A     All 
 -------------------------------------
 All molecular orbitals:
  - Alpha                  73    73  
  - Beta                   73    73  
 -------------------------------------
 Alpha orbitals:
  - Frozen occupied        3     3   
  - Active occupied        9     9   
  - Active virtual         61    61  
  - Frozen virtual         0     0   
 -------------------------------------
 Beta orbitals:
  - Frozen occupied        3     3   
  - Active occupied        9     9   
  - Active virtual         61    61  
  - Frozen virtual         0     0   
 -------------------------------------

 Import integrals:   CPU 0.00 s  wall 0.00 s

 Import integrals:   CPU 5.86 s  wall 2.45 s

 MP2 amplitudes:   CPU 0.03 s  wall 0.03 s

Running a double precision version
           CCSD T amplitudes will be solved using DIIS.

           Start     Size      MaxIter   EConv     TConv     
           3         7         100       1.00e-07  1.00e-05  
 ------------------------------------------------------------------------------
           Energy (a.u.)   Ediff      Tdiff       Comment
 ------------------------------------------------------------------------------
          -209.42750414                           
     1    -209.41026250   1.72e-02   6.41e-01     
     2    -209.43304629   2.28e-02   8.81e-02     
     3    -209.43106181   1.98e-03   4.21e-02     
     4    -209.43369579   2.63e-03   1.69e-02     Switched to DIIS steps.
     5    -209.43470659   1.01e-03   1.13e-02     
     6    -209.43481330   1.07e-04   2.74e-03     
     7    -209.43482680   1.35e-05   1.24e-03     
     8    -209.43483342   6.63e-06   4.87e-04     
     9    -209.43483872   5.29e-06   3.01e-04     
    10    -209.43483923   5.15e-07   6.52e-05     
    11    -209.43483925   1.98e-08   2.30e-05     
    12    -209.43483932   7.13e-08   1.15e-05     
    13    -209.43483924   8.52e-08   2.87e-06     
 ------------------------------------------------------------------------------
          -209.43483924                           CCSD T converged.

End of double precision
 SCF energy                 = -208.86135360
 MP2 energy                 = -209.42750414
 CCSD correlation energy     =   -0.57348563
 CCSD total energy           = -209.43483924

 CCSD  T1^2 = 0.0136  T2^2 = 0.1776  Leading amplitudes:

 Amplitude    Orbitals with energies
 -0.0229       11 (A) A                  ->    14 (A) A                   
              -0.5603                          0.0750                     
 -0.0229       11 (A) B                  ->    14 (A) B                   
              -0.5603                          0.0750                     
  0.0224       9 (A) A                   ->    14 (A) A                   
              -0.7025                          0.0750                     
  0.0224       9 (A) B                   ->    14 (A) B                   
              -0.7025                          0.0750                     

 Amplitude    Orbitals with energies
 -0.0922       11 (A) A      11 (A) B    ->    14 (A) A      14 (A) B     
              -0.5603       -0.5603            0.0750        0.0750       
  0.0922       11 (A) A      11 (A) B    ->    14 (A) B      14 (A) A     
              -0.5603       -0.5603            0.0750        0.0750       
  0.0922       11 (A) B      11 (A) A    ->    14 (A) A      14 (A) B     
              -0.5603       -0.5603            0.0750        0.0750       
 -0.0922       11 (A) B      11 (A) A    ->    14 (A) B      14 (A) A     
              -0.5603       -0.5603            0.0750        0.0750       

 Computing CCSD intemediates for later calculations in double precision
 Finished.

Running a double precision version
           CCSD Lambda amplitudes will be solved using DIIS.
           Start     Size      MaxIter   EConv     LConv     
           3         7         100       1.00e-07  1.00e-05  
 ------------------------------------------------------------------------------
            Enorm      Ldiff       Comment
 ------------------------------------------------------------------------------
     1     4.89e-02   3.06e-02     
     2     1.65e-02   7.01e-03     
     3     7.05e-03   7.68e-04     
     4     3.71e-03   1.34e-03     Switched to DIIS steps.
     5     1.29e-03   7.82e-04     
     6     6.81e-04   2.11e-04     
     7     2.41e-04   7.59e-05     
     8     9.86e-05   4.66e-06     
     9     2.46e-05   6.61e-06     
    10     1.02e-05   1.11e-06     
    11     4.28e-06   2.15e-07     
    12     1.72e-06   9.08e-08     
    13     7.98e-07   5.93e-08     
    14     3.40e-07   1.74e-08     
    15     1.47e-07   2.18e-09     
    16     7.33e-08   7.87e-09     
 ------------------------------------------------------------------------------
                                   CCSD Lambda converged.

 Computing density matrices in double precision...
           Orbital response amplitudes will be solved using DIIS.
           Start     Size      MaxIter   EConv     LConv     
           3         7         100       1.00e-06  1.00e-06  
 ------------------------------------------------------------------------------
            Enorm      Ldiff       Comment
 ------------------------------------------------------------------------------
     1     8.39e-02   4.35e-03     
     2     7.66e-02   9.48e-03     
     3     9.48e-02   2.62e-02     
     4     1.18e-02   3.91e-02     Switched to DIIS steps.
     5     2.52e-03   1.49e-03     
     6     1.24e-03   6.23e-04     
     7     2.91e-04   1.97e-05     
     8     3.59e-05   5.19e-05     
     9     7.23e-06   2.58e-06     
    10     3.02e-06   1.31e-06     
    11     5.83e-07   1.08e-07     
 ------------------------------------------------------------------------------
                                   Orbital response converged.

 Computing density matrices... Done.
 CCSD calculation:   CPU 99.47 s  wall 20.41 s

 Transferring MO TPDM to AO TPDM
 Transferring g2_o1o1o1o1
 Transferring g2_o1o1o1v1
 Transferring g2_o1o1v1v1
 Transferring g2_o1v1o1v1
 Transferring g2_o1v1v1v1
 Transferring g2_v1v1v1v1
 Adding separable TPDM
 Computing TPDM gradient
 --------------------------------------------------------
 2e gradient
  Atom          X               Y               Z
 --------------------------------------------------------
    1         -3.628657       11.510755        0.000000  
    2         13.545713       -4.437199       -0.000000  
    3         -0.010815       -3.799738        0.000000  
    4         -9.906242       -3.273818        0.000000  
 --------------------------------------------------------
 --------------------------------------------------------
 Final gradient
  Atom          X               Y               Z
 --------------------------------------------------------
    1         -3.628657       11.510755        0.000000  
    2         13.545713       -4.437199       -0.000000  
    3         -0.010815       -3.799738        0.000000  
    4         -9.906242       -3.273818        0.000000  
 --------------------------------------------------------
 Analytic gradient from two-electron contribution:   CPU 36.45 s  wall 9.30 s

 Total ccman2 time:   CPU 145.96 s  wall 33.81 s


 --------------------------------------------------------------

                    Orbital Energies (a.u.)
 --------------------------------------------------------------

 Alpha MOs
 -- Occupied --
-26.319 -15.775 -15.684  -1.629  -1.415  -0.951  -0.791  -0.715
 -0.703  -0.595  -0.560  -0.505
 -- Virtual --
  0.046   0.075   0.140   0.155   0.161   0.166   0.210   0.229
  0.238   0.245   0.289   0.317   0.356   0.386   0.408   0.528
  0.631   0.699   0.863   0.912   0.930   0.982   1.006   1.110
  1.204   1.400   1.467   1.480   1.553   1.629   1.764   1.911
  2.045   2.152   2.155   2.258   2.553   2.644   2.666   2.831
  3.046   3.055   3.308   3.393   4.030   4.066   4.203   4.223
  4.278   4.285   4.378   4.385   4.824   5.050   5.564   6.913
  6.957   7.094  36.575  37.131  68.753
 --------------------------------------------------------------

          Ground-State Mulliken Net Atomic Charges

     Atom                 Charge (a.u.)
  ----------------------------------------
      1 N                     0.040271
      2 N                    -0.089736
      3 H                     0.217266
      4 F                    -0.167801
  ----------------------------------------
  Sum of atomic charges =    -0.000000

 -----------------------------------------------------------------
                    Cartesian Multipole Moments
 -----------------------------------------------------------------
    Charge (ESU x 10^10)
                -0.0000
    Dipole Moment (Debye)
         X      -1.0484      Y       1.6226      Z       0.0000
       Tot       1.9318
    Quadrupole Moments (Debye-Ang)
        XX     -19.7587     XY      -1.6198     YY     -15.3268
        XZ      -0.0000     YZ      -0.0000     ZZ     -16.0491
    Octopole Moments (Debye-Ang^2)
       XXX       8.5902    XXY       1.4953    XYY       0.0855
       YYY       5.7829    XXZ       0.0000    XYZ      -0.0000
       YYZ      -0.0000    XZZ       1.7471    YZZ       0.6238
       ZZZ       0.0000
    Hexadecapole Moments (Debye-Ang^3)
      XXXX    -104.9926   XXXY      -0.5092   XXYY     -19.1890
      XYYY      -2.1502   YYYY     -29.9739   XXXZ      -0.0000
      XXYZ       0.0000   XYYZ       0.0000   YYYZ      -0.0000
      XXZZ     -18.2513   XYZZ      -0.1409   YYZZ      -7.3908
      XZZZ      -0.0000   YZZZ      -0.0000   ZZZZ     -12.8075
 -----------------------------------------------------------------
 DrvMan completing analytic gradient of the correlated energy
 Correlated dipole moment
            1
    1  -0.4124660
    2   0.6383663
    3   0.0000000
 Energy read as -209.434839238
 Full Analytical Gradient: (in a.u., or Hartree/Bohr)
             1             2             3             4
    1   -0.00004001   -0.00012453    0.00001764    0.00014690
    2   -0.00034120    0.00011908    0.00006295    0.00015917
    3   -0.00000000    0.00000000   -0.00000000   -0.00000000
 Gradient time:  CPU 1.45 s  wall 1.45 s
 ----------------------------------------------------------------
             Standard Nuclear Orientation (Angstroms)
    I     Atom           X                Y                Z
 ----------------------------------------------------------------
    1      N      -0.1687724376    -0.5718685824     0.0000000000
    2      N      -1.1077229287     0.1813082195    -0.0000000000
    3      H      -0.8200868213     1.1728611301    -0.0000000000
    4      F       1.0839504873     0.1724512678     0.0000000000
 ----------------------------------------------------------------
 Nuclear Repulsion Energy =    67.4227326907 hartrees
 There are       12 alpha and       12 beta electrons

                       Distance Matrix (Angstroms)
             N (  1)   N (  2)   H (  3)
   N (  2)  1.203704
   H (  3)  1.862335  1.032430
   F (  4)  1.457164  2.191691  2.150855

 Requested basis set is 6-311++G(d,p)
 There are 23 shells and 73 basis functions
 A cutoff of  1.0D-14 yielded    276 shell pairs
 There are      2806 function pairs (      3046 Cartesian)
 Smallest overlap matrix eigenvalue = 2.22E-04
 Guess MOs from SCF MO coefficient file

 -----------------------------------------------------------------------
  General SCF calculation program by
  Eric Jon Sundstrom, Paul Horn, Yuezhi Mao, Dmitri Zuev, Alec White,
  David Stuck, Shaama M.S., Shane Yost, Joonho Lee, David Small,
  Daniel Levine, Susi Lehtola, Hugh Burton, Evgeny Epifanovsky
 -----------------------------------------------------------------------
 Hartree-Fock
 using 6 threads for integral computing
 -------------------------------------------------------
 OpenMP Integral computing Module                
 Release: version 2.0, May 2017, Q-Chem Inc. Pleasanton 
 -------------------------------------------------------
 A restricted SCF calculation will be
 performed using DIIS
 SCF converges when DIIS error is below 1.0e-08
 ---------------------------------------
  Cycle       Energy         DIIS error
 ---------------------------------------
    1    -208.8614084615      3.70e-05  
    2    -208.8614096023      1.03e-05  
    3    -208.8614097820      3.59e-06  
    4    -208.8614098077      1.90e-06  
    5    -208.8614098115      5.63e-07  
    6    -208.8614098119      1.53e-07  
    7    -208.8614098119      4.60e-08  
    8    -208.8614098119      1.70e-08  
    9    -208.8614098119      8.90e-09  Convergence criterion met
 ---------------------------------------
 SCF time:   CPU 2.01s  wall 1.00s 
 SCF   energy in the final basis set =     -208.8614098119
 Total energy in the final basis set =     -208.8614098119


 ------------------------------------------------------------------------------

   CCMAN2: suite of methods based on coupled cluster
           and equation of motion theories.

   Components:
   * libvmm-1.3-trunk
     by Evgeny Epifanovsky, Ilya Kaliman.
   * libtensor-2.5-trunk
     by Evgeny Epifanovsky, Michael Wormit, Dmitry Zuev, Sam Manzer, 
        Ilya Kaliman.
   * libcc-2.5-trunk
     by Evgeny Epifanovsky, Arik Landau, Tomasz Kus, Kirill Khistyaev, 
        Dmitry Zuev, Prashant Manohar, Xintian Feng, Anna Krylov, 
        Matthew Goldey, Alec White, Thomas Jagau, Kaushik Nanda, 
        Anastasia Gunina, Alexander Kunitsa, Joonho Lee.

   CCMAN original authors:
   Anna I. Krylov, C. David Sherrill, Steven R. Gwaltney,
   Edward F. C. Byrd (2000)
   Sergey V. Levchenko, Lyudmila V. Slipchenko, Tao Wang,
   Ana-Maria C. Cristian (2003)
   Piotr A. Pieniazek, C. Melania Oana, Evgeny Epifanovsky (2007)
   Prashant Manohar (2009)

 ------------------------------------------------------------------------------


 Allocating and initializing 63808MB of RAM...
 Calculation will run on 6 cores.


 Alpha MOs, Restricted
 -- Occupied --                  
-26.319 -15.774 -15.684  -1.630  -1.414  -0.951  -0.791  -0.715
  1 A     2 A     3 A     4 A     5 A     6 A     7 A     8 A                  
 -0.703  -0.595  -0.560  -0.505
  9 A    10 A    11 A    12 A                                                  
 -- Virtual --                   
  0.046   0.075   0.140   0.156   0.161   0.166   0.210   0.229
 13 A    14 A    15 A    16 A    17 A    18 A    19 A    20 A                  
  0.238   0.245   0.289   0.317   0.356   0.386   0.408   0.528
 21 A    22 A    23 A    24 A    25 A    26 A    27 A    28 A                  
  0.631   0.699   0.864   0.912   0.930   0.982   1.006   1.110
 29 A    30 A    31 A    32 A    33 A    34 A    35 A    36 A                  
  1.204   1.400   1.467   1.480   1.553   1.629   1.763   1.911
 37 A    38 A    39 A    40 A    41 A    42 A    43 A    44 A                  
  2.045   2.153   2.155   2.259   2.553   2.645   2.666   2.831
 45 A    46 A    47 A    48 A    49 A    50 A    51 A    52 A                  
  3.046   3.055   3.307   3.394   4.030   4.066   4.203   4.223
 53 A    54 A    55 A    56 A    57 A    58 A    59 A    60 A                  
  4.278   4.285   4.378   4.385   4.825   5.050   5.566   6.913
 61 A    62 A    63 A    64 A    65 A    66 A    67 A    68 A                  
  6.957   7.095  36.575  37.132  68.753
 69 A    70 A    71 A    72 A    73 A                                          

 Beta MOs, Restricted
 -- Occupied --                  
-26.319 -15.774 -15.684  -1.630  -1.414  -0.951  -0.791  -0.715
  1 A     2 A     3 A     4 A     5 A     6 A     7 A     8 A                  
 -0.703  -0.595  -0.560  -0.505
  9 A    10 A    11 A    12 A                                                  
 -- Virtual --                   
  0.046   0.075   0.140   0.156   0.161   0.166   0.210   0.229
 13 A    14 A    15 A    16 A    17 A    18 A    19 A    20 A                  
  0.238   0.245   0.289   0.317   0.356   0.386   0.408   0.528
 21 A    22 A    23 A    24 A    25 A    26 A    27 A    28 A                  
  0.631   0.699   0.864   0.912   0.930   0.982   1.006   1.110
 29 A    30 A    31 A    32 A    33 A    34 A    35 A    36 A                  
  1.204   1.400   1.467   1.480   1.553   1.629   1.763   1.911
 37 A    38 A    39 A    40 A    41 A    42 A    43 A    44 A                  
  2.045   2.153   2.155   2.259   2.553   2.645   2.666   2.831
 45 A    46 A    47 A    48 A    49 A    50 A    51 A    52 A                  
  3.046   3.055   3.307   3.394   4.030   4.066   4.203   4.223
 53 A    54 A    55 A    56 A    57 A    58 A    59 A    60 A                  
  4.278   4.285   4.378   4.385   4.825   5.050   5.566   6.913
 61 A    62 A    63 A    64 A    65 A    66 A    67 A    68 A                  
  6.957   7.095  36.575  37.132  68.753
 69 A    70 A    71 A    72 A    73 A                                          

 Occupation and symmetry of molecular orbitals

 Point group: C1 (1 irreducible representation).

                           A     All 
 -------------------------------------
 All molecular orbitals:
  - Alpha                  73    73  
  - Beta                   73    73  
 -------------------------------------
 Alpha orbitals:
  - Frozen occupied        3     3   
  - Active occupied        9     9   
  - Active virtual         61    61  
  - Frozen virtual         0     0   
 -------------------------------------
 Beta orbitals:
  - Frozen occupied        3     3   
  - Active occupied        9     9   
  - Active virtual         61    61  
  - Frozen virtual         0     0   
 -------------------------------------

 Import integrals:   CPU 0.00 s  wall 0.00 s

 Import integrals:   CPU 4.89 s  wall 1.55 s

 MP2 amplitudes:   CPU 0.05 s  wall 0.04 s

Running a double precision version
           CCSD T amplitudes will be solved using DIIS.

           Start     Size      MaxIter   EConv     TConv     
           3         7         100       1.00e-07  1.00e-05  
 ------------------------------------------------------------------------------
           Energy (a.u.)   Ediff      Tdiff       Comment
 ------------------------------------------------------------------------------
          -209.42749010                           
     1    -209.41028690   1.72e-02   6.40e-01     
     2    -209.43304385   2.28e-02   8.80e-02     
     3    -209.43106843   1.98e-03   4.21e-02     
     4    -209.43369780   2.63e-03   1.68e-02     Switched to DIIS steps.
     5    -209.43470723   1.01e-03   1.13e-02     
     6    -209.43481354   1.06e-04   2.73e-03     
     7    -209.43482696   1.34e-05   1.24e-03     
     8    -209.43483357   6.60e-06   4.86e-04     
     9    -209.43483883   5.26e-06   3.00e-04     
    10    -209.43483934   5.15e-07   6.50e-05     
    11    -209.43483936   1.93e-08   2.29e-05     
    12    -209.43483944   7.08e-08   1.14e-05     
    13    -209.43483935   8.45e-08   2.85e-06     
 ------------------------------------------------------------------------------
          -209.43483935                           CCSD T converged.

End of double precision
 SCF energy                 = -208.86140981
 MP2 energy                 = -209.42749010
 CCSD correlation energy     =   -0.57342954
 CCSD total energy           = -209.43483935

 CCSD  T1^2 = 0.0136  T2^2 = 0.1776  Leading amplitudes:

 Amplitude    Orbitals with energies
  0.0228       11 (A) A                  ->    14 (A) A                   
              -0.5602                          0.0752                     
  0.0228       11 (A) B                  ->    14 (A) B                   
              -0.5602                          0.0752                     
 -0.0225       9 (A) A                   ->    14 (A) A                   
              -0.7028                          0.0752                     
 -0.0225       9 (A) B                   ->    14 (A) B                   
              -0.7028                          0.0752                     

 Amplitude    Orbitals with energies
 -0.0922       11 (A) A      11 (A) B    ->    14 (A) A      14 (A) B     
              -0.5602       -0.5602            0.0752        0.0752       
  0.0922       11 (A) A      11 (A) B    ->    14 (A) B      14 (A) A     
              -0.5602       -0.5602            0.0752        0.0752       
  0.0922       11 (A) B      11 (A) A    ->    14 (A) A      14 (A) B     
              -0.5602       -0.5602            0.0752        0.0752       
 -0.0922       11 (A) B      11 (A) A    ->    14 (A) B      14 (A) A     
              -0.5602       -0.5602            0.0752        0.0752       

 Computing CCSD intemediates for later calculations in double precision
 Finished.

Running a double precision version
           CCSD Lambda amplitudes will be solved using DIIS.
           Start     Size      MaxIter   EConv     LConv     
           3         7         100       1.00e-07  1.00e-05  
 ------------------------------------------------------------------------------
            Enorm      Ldiff       Comment
 ------------------------------------------------------------------------------
     1     4.88e-02   3.06e-02     
     2     1.65e-02   6.99e-03     
     3     7.03e-03   7.70e-04     
     4     3.70e-03   1.34e-03     Switched to DIIS steps.
     5     1.28e-03   7.80e-04     
     6     6.79e-04   2.11e-04     
     7     2.40e-04   7.56e-05     
     8     9.81e-05   4.55e-06     
     9     2.44e-05   6.60e-06     
    10     1.01e-05   1.11e-06     
    11     4.24e-06   2.16e-07     
    12     1.70e-06   8.79e-08     
    13     7.87e-07   5.77e-08     
    14     3.35e-07   1.77e-08     
    15     1.45e-07   2.00e-09     
    16     7.24e-08   7.74e-09     
 ------------------------------------------------------------------------------
                                   CCSD Lambda converged.

 Computing density matrices in double precision...
           Orbital response amplitudes will be solved using DIIS.
           Start     Size      MaxIter   EConv     LConv     
           3         7         100       1.00e-06  1.00e-06  
 ------------------------------------------------------------------------------
            Enorm      Ldiff       Comment
 ------------------------------------------------------------------------------
     1     8.38e-02   4.29e-03     
     2     7.64e-02   9.49e-03     
     3     9.44e-02   2.61e-02     
     4     1.18e-02   3.89e-02     Switched to DIIS steps.
     5     2.51e-03   1.49e-03     
     6     1.23e-03   6.21e-04     
     7     2.90e-04   1.87e-05     
     8     3.58e-05   5.17e-05     
     9     7.21e-06   2.56e-06     
    10     3.01e-06   1.31e-06     
    11     5.81e-07   1.08e-07     
 ------------------------------------------------------------------------------
                                   Orbital response converged.

 Computing density matrices... Done.
 CCSD calculation:   CPU 100.71 s  wall 20.76 s

 Transferring MO TPDM to AO TPDM
 Transferring g2_o1o1o1o1
 Transferring g2_o1o1o1v1
 Transferring g2_o1o1v1v1
 Transferring g2_o1v1o1v1
 Transferring g2_o1v1v1v1
 Transferring g2_v1v1v1v1
 Adding separable TPDM
 Computing TPDM gradient
 --------------------------------------------------------
 2e gradient
  Atom          X               Y               Z
 --------------------------------------------------------
    1         -3.617056       11.503205       -0.000000  
    2         13.545218       -4.437892       -0.000000  
    3         -0.009695       -3.799125       -0.000000  
    4         -9.918468       -3.266188        0.000000  
 --------------------------------------------------------
 --------------------------------------------------------
 Final gradient
  Atom          X               Y               Z
 --------------------------------------------------------
    1         -3.617056       11.503205       -0.000000  
    2         13.545218       -4.437892       -0.000000  
    3         -0.009695       -3.799125       -0.000000  
    4         -9.918468       -3.266188        0.000000  
 --------------------------------------------------------
 Analytic gradient from two-electron contribution:   CPU 36.38 s  wall 8.90 s

 Total ccman2 time:   CPU 146.76 s  wall 33.08 s


 --------------------------------------------------------------

                    Orbital Energies (a.u.)
 --------------------------------------------------------------

 Alpha MOs
 -- Occupied --
-26.319 -15.774 -15.684  -1.630  -1.414  -0.951  -0.791  -0.715
 -0.703  -0.595  -0.560  -0.505
 -- Virtual --
  0.046   0.075   0.140   0.156   0.161   0.166   0.210   0.229
  0.238   0.245   0.289   0.317   0.356   0.386   0.408   0.528
  0.631   0.699   0.864   0.912   0.930   0.982   1.006   1.110
  1.204   1.400   1.467   1.480   1.553   1.629   1.763   1.911
  2.045   2.153   2.155   2.259   2.553   2.645   2.666   2.831
  3.046   3.055   3.307   3.394   4.030   4.066   4.203   4.223
  4.278   4.285   4.378   4.385   4.825   5.050   5.566   6.913
  6.957   7.095  36.575  37.132  68.753
 --------------------------------------------------------------

          Ground-State Mulliken Net Atomic Charges

     Atom                 Charge (a.u.)
  ----------------------------------------
      1 N                     0.039618
      2 N                    -0.089645
      3 H                     0.217004
      4 F                    -0.166976
  ----------------------------------------
  Sum of atomic charges =    -0.000000

 -----------------------------------------------------------------
                    Cartesian Multipole Moments
 -----------------------------------------------------------------
    Charge (ESU x 10^10)
                -0.0000
    Dipole Moment (Debye)
         X      -1.0420      Y       1.6259      Z       0.0000
       Tot       1.9311
    Quadrupole Moments (Debye-Ang)
        XX     -19.7573     XY      -1.6170     YY     -15.3298
        XZ      -0.0000     YZ      -0.0000     ZZ     -16.0485
    Octopole Moments (Debye-Ang^2)
       XXX       8.6048    XXY       1.5078    XYY       0.0909
       YYY       5.8162    XXZ       0.0000    XYZ      -0.0000
       YYZ       0.0000    XZZ       1.7504    YZZ       0.6346
       ZZZ       0.0000
    Hexadecapole Moments (Debye-Ang^3)
      XXXX    -104.9832   XXXY      -0.4716   XXYY     -19.1874
      XYYY      -2.1168   YYYY     -29.9663   XXXZ      -0.0000
      XXYZ      -0.0000   XYYZ      -0.0000   YYYZ      -0.0000
      XXZZ     -18.2504   XYZZ      -0.1292   YYZZ      -7.3883
      XZZZ      -0.0000   YZZZ      -0.0000   ZZZZ     -12.8072
 -----------------------------------------------------------------
 DrvMan completing analytic gradient of the correlated energy
 Correlated dipole moment
            1
    1  -0.4099534
    2   0.6396625
    3   0.0000000
 Energy read as -209.434839351
 Full Analytical Gradient: (in a.u., or Hartree/Bohr)
             1             2             3             4
    1    0.00009707   -0.00010378    0.00000087    0.00000584
    2    0.00014275   -0.00008729    0.00004454   -0.00009999
    3    0.00000000    0.00000000   -0.00000000   -0.00000000
 Gradient time:  CPU 1.42 s  wall 1.43 s
 ----------------------------------------------------------------
             Standard Nuclear Orientation (Angstroms)
    I     Atom           X                Y                Z
 ----------------------------------------------------------------
    1      N      -0.1687724376    -0.5718685824     0.0000000000
    2      N      -1.1077229287     0.1813082195    -0.0000000000
    3      H      -0.8200868213     1.1728611301    -0.0000000000
    4      F       1.0839504873     0.1734512678     0.0010000000
 ----------------------------------------------------------------
 Nuclear Repulsion Energy =    67.4152095053 hartrees
 There are       12 alpha and       12 beta electrons

                       Distance Matrix (Angstroms)
             N (  1)   N (  2)   H (  3)
   N (  2)  1.203704
   H (  3)  1.862335  1.032430
   F (  4)  1.457675  2.191688  2.150390

 Requested basis set is 6-311++G(d,p)
 There are 23 shells and 73 basis functions
 A cutoff of  1.0D-14 yielded    276 shell pairs
 There are      2806 function pairs (      3046 Cartesian)
 Smallest overlap matrix eigenvalue = 2.22E-04
 Guess MOs from SCF MO coefficient file

 -----------------------------------------------------------------------
  General SCF calculation program by
  Eric Jon Sundstrom, Paul Horn, Yuezhi Mao, Dmitri Zuev, Alec White,
  David Stuck, Shaama M.S., Shane Yost, Joonho Lee, David Small,
  Daniel Levine, Susi Lehtola, Hugh Burton, Evgeny Epifanovsky
 -----------------------------------------------------------------------
 Hartree-Fock
 using 6 threads for integral computing
 -------------------------------------------------------
 OpenMP Integral computing Module                
 Release: version 2.0, May 2017, Q-Chem Inc. Pleasanton 
 -------------------------------------------------------
 A restricted SCF calculation will be
 performed using DIIS
 SCF converges when DIIS error is below 1.0e-08
 ---------------------------------------
  Cycle       Energy         DIIS error
 ---------------------------------------
    1    -208.8613812293      2.28e-05  
    2    -208.8613816979      6.60e-06  
    3    -208.8613817781      2.28e-06  
    4    -208.8613817896      1.06e-06  
    5    -208.8613817910      3.76e-07  
    6    -208.8613817912      1.22e-07  
    7    -208.8613817912      4.77e-08  
    8    -208.8613817912      2.00e-08  
    9    -208.8613817912      1.14e-08  
   10    -208.8613817912      3.55e-09  Convergence criterion met
 ---------------------------------------
 SCF time:   CPU 1.97s  wall 1.00s 
 SCF   energy in the final basis set =     -208.8613817912
 Total energy in the final basis set =     -208.8613817912


 ------------------------------------------------------------------------------

   CCMAN2: suite of methods based on coupled cluster
           and equation of motion theories.

   Components:
   * libvmm-1.3-trunk
     by Evgeny Epifanovsky, Ilya Kaliman.
   * libtensor-2.5-trunk
     by Evgeny Epifanovsky, Michael Wormit, Dmitry Zuev, Sam Manzer, 
        Ilya Kaliman.
   * libcc-2.5-trunk
     by Evgeny Epifanovsky, Arik Landau, Tomasz Kus, Kirill Khistyaev, 
        Dmitry Zuev, Prashant Manohar, Xintian Feng, Anna Krylov, 
        Matthew Goldey, Alec White, Thomas Jagau, Kaushik Nanda, 
        Anastasia Gunina, Alexander Kunitsa, Joonho Lee.

   CCMAN original authors:
   Anna I. Krylov, C. David Sherrill, Steven R. Gwaltney,
   Edward F. C. Byrd (2000)
   Sergey V. Levchenko, Lyudmila V. Slipchenko, Tao Wang,
   Ana-Maria C. Cristian (2003)
   Piotr A. Pieniazek, C. Melania Oana, Evgeny Epifanovsky (2007)
   Prashant Manohar (2009)

 ------------------------------------------------------------------------------


 Allocating and initializing 63808MB of RAM...
 Calculation will run on 6 cores.


 Alpha MOs, Restricted
 -- Occupied --                  
-26.319 -15.774 -15.684  -1.629  -1.415  -0.951  -0.791  -0.715
  1 A     2 A     3 A     4 A     5 A     6 A     7 A     8 A                  
 -0.703  -0.595  -0.560  -0.505
  9 A    10 A    11 A    12 A                                                  
 -- Virtual --                   
  0.046   0.075   0.140   0.155   0.161   0.166   0.210   0.229
 13 A    14 A    15 A    16 A    17 A    18 A    19 A    20 A                  
  0.238   0.245   0.289   0.317   0.356   0.386   0.408   0.528
 21 A    22 A    23 A    24 A    25 A    26 A    27 A    28 A                  
  0.631   0.699   0.864   0.912   0.930   0.982   1.006   1.110
 29 A    30 A    31 A    32 A    33 A    34 A    35 A    36 A                  
  1.204   1.400   1.467   1.480   1.553   1.629   1.764   1.911
 37 A    38 A    39 A    40 A    41 A    42 A    43 A    44 A                  
  2.045   2.153   2.155   2.258   2.553   2.645   2.666   2.831
 45 A    46 A    47 A    48 A    49 A    50 A    51 A    52 A                  
  3.046   3.055   3.308   3.393   4.030   4.066   4.203   4.223
 53 A    54 A    55 A    56 A    57 A    58 A    59 A    60 A                  
  4.278   4.285   4.378   4.385   4.824   5.050   5.565   6.913
 61 A    62 A    63 A    64 A    65 A    66 A    67 A    68 A                  
  6.957   7.095  36.575  37.132  68.753
 69 A    70 A    71 A    72 A    73 A                                          

 Beta MOs, Restricted
 -- Occupied --                  
-26.319 -15.774 -15.684  -1.629  -1.415  -0.951  -0.791  -0.715
  1 A     2 A     3 A     4 A     5 A     6 A     7 A     8 A                  
 -0.703  -0.595  -0.560  -0.505
  9 A    10 A    11 A    12 A                                                  
 -- Virtual --                   
  0.046   0.075   0.140   0.155   0.161   0.166   0.210   0.229
 13 A    14 A    15 A    16 A    17 A    18 A    19 A    20 A                  
  0.238   0.245   0.289   0.317   0.356   0.386   0.408   0.528
 21 A    22 A    23 A    24 A    25 A    26 A    27 A    28 A                  
  0.631   0.699   0.864   0.912   0.930   0.982   1.006   1.110
 29 A    30 A    31 A    32 A    33 A    34 A    35 A    36 A                  
  1.204   1.400   1.467   1.480   1.553   1.629   1.764   1.911
 37 A    38 A    39 A    40 A    41 A    42 A    43 A    44 A                  
  2.045   2.153   2.155   2.258   2.553   2.645   2.666   2.831
 45 A    46 A    47 A    48 A    49 A    50 A    51 A    52 A                  
  3.046   3.055   3.308   3.393   4.030   4.066   4.203   4.223
 53 A    54 A    55 A    56 A    57 A    58 A    59 A    60 A                  
  4.278   4.285   4.378   4.385   4.824   5.050   5.565   6.913
 61 A    62 A    63 A    64 A    65 A    66 A    67 A    68 A                  
  6.957   7.095  36.575  37.132  68.753
 69 A    70 A    71 A    72 A    73 A                                          

 Occupation and symmetry of molecular orbitals

 Point group: C1 (1 irreducible representation).

                           A     All 
 -------------------------------------
 All molecular orbitals:
  - Alpha                  73    73  
  - Beta                   73    73  
 -------------------------------------
 Alpha orbitals:
  - Frozen occupied        3     3   
  - Active occupied        9     9   
  - Active virtual         61    61  
  - Frozen virtual         0     0   
 -------------------------------------
 Beta orbitals:
  - Frozen occupied        3     3   
  - Active occupied        9     9   
  - Active virtual         61    61  
  - Frozen virtual         0     0   
 -------------------------------------

 Import integrals:   CPU 0.00 s  wall 0.00 s

 Import integrals:   CPU 4.53 s  wall 2.28 s

 MP2 amplitudes:   CPU 0.04 s  wall 0.03 s

Running a double precision version
           CCSD T amplitudes will be solved using DIIS.

           Start     Size      MaxIter   EConv     TConv     
           3         7         100       1.00e-07  1.00e-05  
 ------------------------------------------------------------------------------
           Energy (a.u.)   Ediff      Tdiff       Comment
 ------------------------------------------------------------------------------
          -209.42749722                           
     1    -209.41027480   1.72e-02   6.40e-01     
     2    -209.43304517   2.28e-02   8.80e-02     
     3    -209.43106522   1.98e-03   4.21e-02     
     4    -209.43369689   2.63e-03   1.68e-02     Switched to DIIS steps.
     5    -209.43470701   1.01e-03   1.13e-02     
     6    -209.43481352   1.07e-04   2.73e-03     
     7    -209.43482698   1.35e-05   1.24e-03     
     8    -209.43483359   6.62e-06   4.87e-04     
     9    -209.43483887   5.28e-06   3.00e-04     
    10    -209.43483939   5.15e-07   6.51e-05     
    11    -209.43483941   1.95e-08   2.29e-05     
    12    -209.43483948   7.11e-08   1.14e-05     
    13    -209.43483939   8.48e-08   2.86e-06     
 ------------------------------------------------------------------------------
          -209.43483939                           CCSD T converged.

End of double precision
 SCF energy                 = -208.86138179
 MP2 energy                 = -209.42749722
 CCSD correlation energy     =   -0.57345760
 CCSD total energy           = -209.43483939

 CCSD  T1^2 = 0.0136  T2^2 = 0.1776  Leading amplitudes:

 Amplitude    Orbitals with energies
 -0.0228       11 (A) A                  ->    14 (A) A                   
              -0.5602                          0.0751                     
 -0.0228       11 (A) B                  ->    14 (A) B                   
              -0.5602                          0.0751                     
 -0.0224       9 (A) A                   ->    14 (A) A                   
              -0.7027                          0.0751                     
 -0.0224       9 (A) B                   ->    14 (A) B                   
              -0.7027                          0.0751                     

 Amplitude    Orbitals with energies
 -0.0922       11 (A) A      11 (A) B    ->    14 (A) A      14 (A) B     
              -0.5602       -0.5602            0.0751        0.0751       
  0.0922       11 (A) A      11 (A) B    ->    14 (A) B      14 (A) A     
              -0.5602       -0.5602            0.0751        0.0751       
  0.0922       11 (A) B      11 (A) A    ->    14 (A) A      14 (A) B     
              -0.5602       -0.5602            0.0751        0.0751       
 -0.0922       11 (A) B      11 (A) A    ->    14 (A) B      14 (A) A     
              -0.5602       -0.5602            0.0751        0.0751       

 Computing CCSD intemediates for later calculations in double precision
 Finished.

Running a double precision version
           CCSD Lambda amplitudes will be solved using DIIS.
           Start     Size      MaxIter   EConv     LConv     
           3         7         100       1.00e-07  1.00e-05  
 ------------------------------------------------------------------------------
            Enorm      Ldiff       Comment
 ------------------------------------------------------------------------------
     1     4.88e-02   3.06e-02     
     2     1.65e-02   7.00e-03     
     3     7.04e-03   7.69e-04     
     4     3.71e-03   1.34e-03     Switched to DIIS steps.
     5     1.28e-03   7.81e-04     
     6     6.80e-04   2.11e-04     
     7     2.40e-04   7.57e-05     
     8     9.83e-05   4.61e-06     
     9     2.45e-05   6.60e-06     
    10     1.01e-05   1.11e-06     
    11     4.26e-06   2.15e-07     
    12     1.71e-06   8.94e-08     
    13     7.93e-07   5.85e-08     
    14     3.37e-07   1.76e-08     
    15     1.46e-07   2.09e-09     
    16     7.29e-08   7.80e-09     
 ------------------------------------------------------------------------------
                                   CCSD Lambda converged.

 Computing density matrices in double precision...
           Orbital response amplitudes will be solved using DIIS.
           Start     Size      MaxIter   EConv     LConv     
           3         7         100       1.00e-06  1.00e-06  
 ------------------------------------------------------------------------------
            Enorm      Ldiff       Comment
 ------------------------------------------------------------------------------
     1     8.39e-02   4.32e-03     
     2     7.65e-02   9.49e-03     
     3     9.46e-02   2.62e-02     
     4     1.18e-02   3.90e-02     Switched to DIIS steps.
     5     2.52e-03   1.49e-03     
     6     1.24e-03   6.22e-04     
     7     2.90e-04   1.92e-05     
     8     3.59e-05   5.18e-05     
     9     7.22e-06   2.57e-06     
    10     3.01e-06   1.31e-06     
    11     5.82e-07   1.08e-07     
 ------------------------------------------------------------------------------
                                   Orbital response converged.

 Computing density matrices... Done.
 CCSD calculation:   CPU 99.39 s  wall 20.38 s

 Transferring MO TPDM to AO TPDM
 Transferring g2_o1o1o1o1
 Transferring g2_o1o1o1v1
 Transferring g2_o1o1v1v1
 Transferring g2_o1v1o1v1
 Transferring g2_o1v1v1v1
 Transferring g2_v1v1v1v1
 Adding separable TPDM
 Computing TPDM gradient
 --------------------------------------------------------
 2e gradient
  Atom          X               Y               Z
 --------------------------------------------------------
    1         -3.622860       11.506983        0.004532  
    2         13.545465       -4.437546        0.001294  
    3         -0.010255       -3.799432        0.000856  
    4         -9.912349       -3.270006       -0.006682  
 --------------------------------------------------------
 --------------------------------------------------------
 Final gradient
  Atom          X               Y               Z
 --------------------------------------------------------
    1         -3.622860       11.506983        0.004532  
    2         13.545465       -4.437546        0.001294  
    3         -0.010255       -3.799432        0.000856  
    4         -9.912349       -3.270006       -0.006682  
 --------------------------------------------------------
 Analytic gradient from two-electron contribution:   CPU 35.08 s  wall 8.67 s

 Total ccman2 time:   CPU 142.61 s  wall 32.73 s


 --------------------------------------------------------------

                    Orbital Energies (a.u.)
 --------------------------------------------------------------

 Alpha MOs
 -- Occupied --
-26.319 -15.774 -15.684  -1.629  -1.415  -0.951  -0.791  -0.715
 -0.703  -0.595  -0.560  -0.505
 -- Virtual --
  0.046   0.075   0.140   0.155   0.161   0.166   0.210   0.229
  0.238   0.245   0.289   0.317   0.356   0.386   0.408   0.528
  0.631   0.699   0.864   0.912   0.930   0.982   1.006   1.110
  1.204   1.400   1.467   1.480   1.553   1.629   1.764   1.911
  2.045   2.153   2.155   2.258   2.553   2.645   2.666   2.831
  3.046   3.055   3.308   3.393   4.030   4.066   4.203   4.223
  4.278   4.285   4.378   4.385   4.824   5.050   5.565   6.913
  6.957   7.095  36.575  37.132  68.753
 --------------------------------------------------------------

          Ground-State Mulliken Net Atomic Charges

     Atom                 Charge (a.u.)
  ----------------------------------------
      1 N                     0.039944
      2 N                    -0.089691
      3 H                     0.217135
      4 F                    -0.167389
  ----------------------------------------
  Sum of atomic charges =    -0.000000

 -----------------------------------------------------------------
                    Cartesian Multipole Moments
 -----------------------------------------------------------------
    Charge (ESU x 10^10)
                 0.0000
    Dipole Moment (Debye)
         X      -1.0452      Y       1.6242      Z      -0.0007
       Tot       1.9314
    Quadrupole Moments (Debye-Ang)
        XX     -19.7580     XY      -1.6184     YY     -15.3283
        XZ      -0.0022     YZ      -0.0007     ZZ     -16.0488
    Octopole Moments (Debye-Ang^2)
       XXX       8.5975    XXY       1.5015    XYY       0.0882
       YYY       5.7996    XXZ      -0.0051    XYZ      -0.0000
       YYZ      -0.0050    XZZ       1.7488    YZZ       0.6292
       ZZZ      -0.0150
    Hexadecapole Moments (Debye-Ang^3)
      XXXX    -104.9879   XXXY      -0.4904   XXYY     -19.1882
      XYYY      -2.1335   YYYY     -29.9701   XXXZ      -0.0196
      XXYZ      -0.0005   XYYZ      -0.0054   YYYZ      -0.0036
      XXZZ     -18.2508   XYZZ      -0.1350   YYZZ      -7.3895
      XZZZ      -0.0180   YZZZ      -0.0033   ZZZZ     -12.8073
 -----------------------------------------------------------------
 DrvMan completing analytic gradient of the correlated energy
 Correlated dipole moment
            1
    1  -0.4112104
    2   0.6390148
    3  -0.0002620
 Energy read as -209.434839392
 Full Analytical Gradient: (in a.u., or Hartree/Bohr)
             1             2             3             4
    1    0.00002823   -0.00011411    0.00000926    0.00007662
    2   -0.00009945    0.00001592    0.00005377    0.00002976
    3   -0.00004947    0.00006067   -0.00003734    0.00002613
 Gradient time:  CPU 1.41 s  wall 1.40 s
Dipole drv :
gprntSymmMtrx error report: 
 Final Hessian.
            1           2           3           4           5           6
    1   0.4858165  -0.3166809   0.0000000  -0.4285960   0.3509788   0.0000000
    2  -0.3166809   0.6183016   0.0000000   0.3078027  -0.4482802   0.0000000
    3   0.0000000   0.0000000   0.0496521  -0.0000005   0.0000000  -0.0609173
    4  -0.4285960   0.3078027  -0.0000005   0.6313555  -0.2229011   0.0000000
    5   0.3509788  -0.4482802   0.0000000  -0.2229011   0.7412847   0.0000000
    6   0.0000000   0.0000000  -0.0609173   0.0000000   0.0000000   0.0748237
    7  -0.0108786   0.0494056  -0.0000032  -0.0702924  -0.1379051  -0.0000010
    8   0.0019733  -0.0419753   0.0000000  -0.0794119  -0.3476092   0.0000000
    9   0.0000000   0.0000000   0.0374633   0.0000000   0.0000000  -0.0460262
   10  -0.0463342  -0.0405307  -0.0000009  -0.1324716   0.0098316   0.0000015
   11  -0.0362704  -0.1280477   0.0000000  -0.0054890   0.0546050   0.0000000
   12   0.0000000   0.0000000  -0.0261780   0.0000000   0.0000000   0.0321073
            7           8           9          10          11          12
    1  -0.0108786   0.0019733   0.0000000  -0.0463342  -0.0362704   0.0000000
    2   0.0494056  -0.0419753   0.0000000  -0.0405307  -0.1280477   0.0000000
    3  -0.0000032   0.0000000   0.0374633  -0.0000009   0.0000000  -0.0261780
    4  -0.0702924  -0.0794119   0.0000000  -0.1324716  -0.0054890   0.0000000
    5  -0.1379051  -0.3476092   0.0000000   0.0098316   0.0546050   0.0000000
    6  -0.0000010   0.0000000  -0.0460262   0.0000015   0.0000000   0.0321073
    7   0.0728106   0.0840626   0.0000000   0.0083606   0.0044365   0.0000000
    8   0.0840626   0.3847135   0.0000000  -0.0066231   0.0048711   0.0000000
    9   0.0000000   0.0000000   0.0283223  -0.0000004   0.0000000  -0.0197616
   10   0.0083606  -0.0066231  -0.0000004   0.1704416   0.0373211   0.0000000
   11   0.0044365   0.0048711   0.0000000   0.0373211   0.0685731   0.0000000
   12   0.0000000   0.0000000  -0.0197616   0.0000000   0.0000000   0.0138269
 ----------------------------------------------------------------
             Standard Nuclear Orientation (Angstroms)
    I     Atom           X                Y                Z
 ----------------------------------------------------------------
    1      N      -0.1687724376    -0.5718685824     0.0000000000
    2      N      -1.1077229287     0.1813082195    -0.0000000000
    3      H      -0.8200868213     1.1728611301    -0.0000000000
    4      F       1.0839504873     0.1734512678     0.0000000000
 ----------------------------------------------------------------
 Nuclear Repulsion Energy =    67.4152167099 hartrees
 There are       12 alpha and       12 beta electrons
 old dipole drv.
            1           2           3           4           5           6
    1   1.6776781   0.1444854   0.0000000  -0.6824472   0.5360149   0.0000000
    2   0.1005401   0.3044187   0.0000000   0.0576099  -0.1061502   0.0000000
    3  -0.0000000  -0.0000000  -0.0099719   0.0000004   0.0000000  -0.1837127
            7           8           9          10          11          12
    1   0.2681793  -0.0157490   0.0000000  -1.2634112  -0.6647874   0.0000000
    2  -0.1321811   0.1446897   0.0000000  -0.0259899  -0.3429554   0.0000000
    3  -0.0000336  -0.0000000   0.3323380   0.0000071   0.0000000  -0.1386417
 New transposed dipole drv.
            1           2           3
    1   1.6776781   0.1005401  -0.0000000
    2   0.1444854   0.3044187  -0.0000000
    3   0.0000000   0.0000000  -0.0099719
    4  -0.6824472   0.0576099   0.0000004
    5   0.5360149  -0.1061502   0.0000000
    6   0.0000000   0.0000000  -0.1837127
    7   0.2681793  -0.1321811  -0.0000336
    8  -0.0157490   0.1446897  -0.0000000
    9   0.0000000   0.0000000   0.3323380
   10  -1.2634112  -0.0259899   0.0000071
   11  -0.6647874  -0.3429554   0.0000000
   12   0.0000000   0.0000000  -0.1386417
FINAL TENSOR RESULT:
Order 2, Length 12
    Atom      X          Y          Z
     1 Order 1, Length 12
    Atom      X          Y          Z
     1    4.858164969196909e-01  -3.166809024598509e-01   0.000000000000000e+00
     2   -4.285959746213015e-01   3.509787578611935e-01   0.000000000000000e+00
     3   -1.087856080054138e-02   1.973264167897146e-03   0.000000000000000e+00
     4   -4.633422928645271e-02  -3.627041894935297e-02   0.000000000000000e+00

Order 1, Length 12
    Atom      X          Y          Z
     1   -3.166809024598509e-01   6.183016267037446e-01   0.000000000000000e+00
     2    3.078027300622597e-01  -4.482801903224382e-01   0.000000000000000e+00
     3    4.940558814279317e-02  -4.197534851302670e-02   0.000000000000000e+00
     4   -4.053065642625578e-02  -1.280477002426807e-01   0.000000000000000e+00

Order 1, Length 12
    Atom      X          Y          Z
     1    0.000000000000000e+00   0.000000000000000e+00   4.965206301091268e-02
     2   -4.729002210864913e-07   0.000000000000000e+00  -6.091732018718762e-02
     3   -3.237215166428550e-06   0.000000000000000e+00   3.746331714872385e-02
     4   -9.113386060098293e-07   0.000000000000000e+00  -2.617803682772062e-02


     2 Order 1, Length 12
    Atom      X          Y          Z
     1   -4.285959746213015e-01   3.078027300622597e-01  -4.729002210864913e-07
     2    6.313555058307928e-01  -2.229011150817824e-01   0.000000000000000e+00
     3   -7.029238922096803e-02  -7.941189529134438e-02   0.000000000000000e+00
     4   -1.324716081481672e-01  -5.488977709736154e-03   0.000000000000000e+00

Order 1, Length 12
    Atom      X          Y          Z
     1    3.509787578611935e-01  -4.482801903224382e-01   0.000000000000000e+00
     2   -2.229011150817824e-01   7.412846906503858e-01   0.000000000000000e+00
     3   -1.379050814328813e-01  -3.476092146706539e-01   0.000000000000000e+00
     4    9.831614654714309e-03   5.460495969149379e-02   0.000000000000000e+00

Order 1, Length 12
    Atom      X          Y          Z
     1    0.000000000000000e+00   0.000000000000000e+00  -6.091732018718762e-02
     2    0.000000000000000e+00   0.000000000000000e+00   7.482374458196392e-02
     3   -9.996274187437854e-07   0.000000000000000e+00  -4.602617156060916e-02
     4    1.522089444664732e-06   0.000000000000000e+00   3.210726207838840e-02


     3 Order 1, Length 12
    Atom      X          Y          Z
     1   -1.087856080054138e-02   4.940558814279317e-02  -3.237215166428550e-06
     2   -7.029238922096803e-02  -1.379050814328813e-01  -9.996274187437854e-07
     3    7.281064502494838e-02   8.406262207451125e-02   0.000000000000000e+00
     4    8.360625718098084e-03   4.436505682567302e-03   0.000000000000000e+00

Order 1, Length 12
    Atom      X          Y          Z
     1    1.973264167897146e-03  -4.197534851302670e-02   0.000000000000000e+00
     2   -7.941189529134438e-02  -3.476092146706539e-01   0.000000000000000e+00
     3    8.406262207451125e-02   3.847134532027063e-01   0.000000000000000e+00
     4   -6.623116689589320e-03   4.871063701993476e-03   0.000000000000000e+00

Order 1, Length 12
    Atom      X          Y          Z
     1    0.000000000000000e+00   0.000000000000000e+00   3.746331714872385e-02
     2    0.000000000000000e+00   0.000000000000000e+00  -4.602617156060916e-02
     3    0.000000000000000e+00   0.000000000000000e+00   2.832232076613181e-02
     4   -3.862624401217347e-07   0.000000000000000e+00  -1.976155895688536e-02


     4 Order 1, Length 12
    Atom      X          Y          Z
     1   -4.633422928645271e-02  -4.053065642625578e-02  -9.113386060098293e-07
     2   -1.324716081481672e-01   9.831614654714309e-03   1.522089444664732e-06
     3    8.360625718098084e-03  -6.623116689589320e-03  -3.862624401217347e-07
     4    1.704416250808454e-01   3.732108142579267e-02   0.000000000000000e+00

Order 1, Length 12
    Atom      X          Y          Z
     1   -3.627041894935297e-02  -1.280477002426807e-01   0.000000000000000e+00
     2   -5.488977709736154e-03   5.460495969149379e-02   0.000000000000000e+00
     3    4.436505682567302e-03   4.871063701993476e-03   0.000000000000000e+00
     4    3.732108142579267e-02   6.857309042063227e-02   0.000000000000000e+00

Order 1, Length 12
    Atom      X          Y          Z
     1    0.000000000000000e+00   0.000000000000000e+00  -2.617803682772062e-02
     2    0.000000000000000e+00   0.000000000000000e+00   3.210726207838840e-02
     3    0.000000000000000e+00   0.000000000000000e+00  -1.976155895688536e-02
     4    0.000000000000000e+00   0.000000000000000e+00   1.382688825185157e-02


 # Finishing finite difference calculation for IDERIV #
 ######################################################
 ######################################################
 Requested basis set is 6-311++G(d,p)
 There are 23 shells and 73 basis functions
 **********************************************************************
 **                                                                  **
 **                       VIBRATIONAL ANALYSIS                       **
 **                       --------------------                       **
 **                                                                  **
 **        VIBRATIONAL FREQUENCIES (CM**-1) AND NORMAL MODES         **
 **     FORCE CONSTANTS (mDYN/ANGSTROM) AND REDUCED MASSES (AMU)     **
 **                  INFRARED INTENSITIES (KM/MOL)                   **
 **                                                                  **
 **********************************************************************


 Mode:                 1                      2                      3
 Frequency:       594.94                 733.15                 998.24
 Force Cnst:      1.0948                 2.1028                 0.7754
 Red. Mass:       5.2498                 6.6399                 1.3208
 IR Active:          YES                    YES                    YES
 IR Intens:      109.954                140.199                 92.378
 Raman Active:       YES                    YES                    YES
               X      Y      Z        X      Y      Z        X      Y      Z
 N         -0.146  0.131  0.000    0.389  0.385 -0.000    0.000  0.000  0.094
 N         -0.295 -0.099 -0.000   -0.101 -0.070  0.000   -0.000 -0.000 -0.116
 H         -0.850  0.059  0.000   -0.764  0.129 -0.000    0.000 -0.000  0.988
 F          0.370 -0.027 -0.000   -0.172 -0.238  0.000   -0.000 -0.000 -0.037
 TransDip  -0.330  0.061  0.000    0.352  0.141  0.000    0.000 -0.000  0.308

 Mode:                 4                      5                      6
 Frequency:      1292.36                1755.39                3370.33
 Force Cnst:      1.3446                18.2531                 7.1876
 Red. Mass:       1.3664                10.0540                 1.0740
 IR Active:          YES                    YES                    YES
 IR Intens:      124.575                 85.812                 11.756
 Raman Active:       YES                    YES                    YES
               X      Y      Z        X      Y      Z        X      Y      Z
 N          0.043  0.064 -0.000   -0.402  0.461 -0.000   -0.003  0.000 -0.000
 N         -0.141 -0.033  0.000    0.412 -0.387  0.000   -0.014 -0.070  0.000
 H          0.937 -0.307 -0.000    0.359 -0.419 -0.000    0.255  0.964 -0.000
 F          0.023 -0.006  0.000   -0.026 -0.032  0.000   -0.000  0.000  0.000
 TransDip   0.334 -0.126 -0.000   -0.296  0.022 -0.000    0.019  0.108 -0.000

 STANDARD THERMODYNAMIC QUANTITIES AT   298.15 K  AND     1.00 ATM

   This Molecule has  0 Imaginary Frequencies
   Zero point vibrational energy:       12.501 kcal/mol

   Atom    1 Element N  Has Mass   14.00307
   Atom    2 Element N  Has Mass   14.00307
   Atom    3 Element H  Has Mass    1.00783
   Atom    4 Element F  Has Mass   18.99840
   Molecular Mass:    48.012370 amu
   Principal axes and moments of inertia in amu*Bohr^2:
                             1           2           3
    Eigenvalues --       24.76793   144.80048   169.56841
          X               0.99938    -0.03515     0.00000
          Y               0.03515     0.99938     0.00000
          Z               0.00000    -0.00000     1.00000
   Rotational Symmetry Number is   1
   The Molecule is an Asymmetric Top
   Translational Enthalpy:        0.889 kcal/mol
   Rotational Enthalpy:           0.889 kcal/mol
   Vibrational Enthalpy:         12.697 kcal/mol
   gas constant (RT):             0.592 kcal/mol
   Translational Entropy:        37.531  cal/mol.K
   Rotational Entropy:           21.036  cal/mol.K
   Vibrational Entropy:           0.854  cal/mol.K

   Total Enthalpy:               15.067 kcal/mol
   Total Entropy:                59.420  cal/mol.K
Archival summary:
1\1\november\FREQ\ProcedureUnspecified\BasisUnspecified\121\taweetha\MonMay612:20:132019MonMay612:20:132019\0\\#,FREQ,ProcedureUnspecified,BasisUnspecified,\\0,1\N\N,1,1.2037\H,2,1.03243,1,112.558\F,1,1.45767,2,110.514,3,-0,0\\HF=-208.861382\\@

 Total job time:  1052.40s(wall), 3345.10s(cpu) 
 Mon May  6 12:20:13 2019

        *************************************************************
        *                                                           *
        *  Thank you very much for using Q-Chem.  Have a nice day.  *
        *                                                           *
        *************************************************************
