# Supplementary material for: Geometric and energetic data from ab initio calculations of haloethene, haloimine, halomethylenephosphine, haloiminophosphine, halodiazene, halodiphosphene and halocyclopropane
Source: Data Brief. 2019 Nov 2;27:104738. doi: 10.1016/j.dib.2019.104738 (PMC6861602; doi:10.1016/j.dib.2019.104738)
Supplement: Multimedia component 6 [file mmc6.zip › NN/CCSD/freq/HENNHE.out]

Q-Chem Developer Version!
                  Welcome to Q-Chem
     A Quantum Leap Into The Future Of Chemistry


 Q-Chem 5.1, Q-Chem, Inc., Pleasanton, CA (2018)

 Yihan Shao,  Zhengting Gan,  E. Epifanovsky,  A. T. B. Gilbert,  M. Wormit,  
 J. Kussmann,  A. W. Lange,  A. Behn,  Jia Deng,  Xintian Feng,  D. Ghosh,  
 M. Goldey,  P. R. Horn,  L. D. Jacobson,  I. Kaliman,  T. Kus,  A. Landau,  
 Jie Liu,  E. I. Proynov,  R. M. Richard,  R. P. Steele,  E. J. Sundstrom,  
 H. L. Woodcock III,  P. M. Zimmerman,  D. Zuev,  B. Albrecht,  E. Alguire,  
 S. A. Baeppler,  D. Barton,  Z. Benda,  Y. A. Bernard,  E. J. Berquist,  
 K. B. Bravaya,  H. Burton,  D. Casanova,  Chun-Min Chang,  Yunqing Chen,  
 A. Chien,  K. D. Closser,  M. P. Coons,  S. Coriani,  S. Dasgupta,  
 A. L. Dempwolff,  M. Diedenhofen,  Hainam Do,  R. G. Edgar,  Po-Tung Fang,  
 S. Faraji,  S. Fatehi,  Qingguo Feng,  K. D. Fenk,  J. Fosso-Tande,  
 Qinghui Ge,  A. Ghysels,  G. Gidofalvi,  J. Gomes,  J. Gonthier,  A. Gunina,  
 D. Hait,  M. W. D. Hanson-Heine,  P. H. P. Harbach,  A. W. Hauser,  
 J. E. Herr,  E. G. Hohenstein,  Z. C. Holden,  Kerwin Hui,  B. C. Huynh,  
 T.-C. Jagau,  Hyunjun Ji,  B. Kaduk,  K. Khistyaev,  Jaehoon Kim,  
 P. Klunzinger,  K. Koh,  D. Kosenkov,  L. Koulias,  T. Kowalczyk,  
 C. M. Krauter,  A. Kunitsa,  Ka Un Lao,  A. Laurent,  K. V. Lawler,  
 Joonho Lee,  D. Lefrancois,  S. Lehtola,  D. S. Levine,  Yi-Pei Li,  
 You-Sheng Lin,  Fenglai Liu,  E. Livshits,  A. Luenser,  P. Manohar,  
 E. Mansoor,  S. F. Manzer,  Shan-Ping Mao,  Yuezhi Mao,  N. Mardirossian,  
 A. V. Marenich,  T. Markovich,  L. A. Martinez-Martinez,  S. A. Maurer,  
 N. J. Mayhall,  S. C. McKenzie,  J.-M. Mewes,  A. F. Morrison,  
 J. W. Mullinax,  K. Nanda,  T. S. Nguyen-Beck,  R. Olivares-Amaya,  
 J. A. Parkhill,  T. M. Perrine,  F. Plasser,  P. Pokhilko,  S. Prager,  
 A. Prociuk,  E. Ramos,  D. R. Rehn,  F. Rob,  M. Schneider,  N. Sergueev,  
 S. M. Sharada,  S. Sharma,  D. W. Small,  T. Stauch,  T. Stein,  
 Yu-Chuan Su,  A. J. W. Thom,  A. Tkatchenko,  T. Tsuchimochi,  N. M. Tubman,  
 L. Vogt,  M. L. Vidal,  O. Vydrov,  M. A. Watson,  J. Wenzel,  
 M. de Wergifosse,  T. A. Wesolowski,  A. White,  J. Witte,  A. Yamada,  
 Jun Yang,  K. Yao,  S. Yeganeh,  S. R. Yost,  Zhi-Qiang You,  A. Zech,  
 Igor Ying Zhang,  Xing Zhang,  Yan Zhao,  Ying Zhu,  B. R. Brooks,  
 G. K. L. Chan,  C. J. Cramer,  M. S. Gordon,  W. J. Hehre,  A. Klamt,  
 M. W. Schmidt,  C. D. Sherrill,  D. G. Truhlar,  A. Aspuru-Guzik,  R. Baer,  
 A. T. Bell,  N. A. Besley,  Jeng-Da Chai,  A. E. DePrince, III,  
 R. A. DiStasio Jr.,  A. Dreuw,  B. D. Dunietz,  T. R. Furlani,  
 Chao-Ping Hsu,  Yousung Jung,  Jing Kong,  D. S. Lambrecht,  WanZhen Liang,  
 C. Ochsenfeld,  V. A. Rassolov,  L. V. Slipchenko,  J. E. Subotnik,  
 T. Van Voorhis,  J. M. Herbert,  A. I. Krylov,  P. M. W. Gill,  M. Head-Gordon

 Contributors to earlier versions of Q-Chem not listed above: 
 R. D. Adamson,  B. Austin,  J. Baker,  G. J. O. Beran,  K. Brandhorst,  
 S. T. Brown,  E. F. C. Byrd,  A. K. Chakraborty,  C.-L. Cheng,  
 Siu Hung Chien,  D. M. Chipman,  D. L. Crittenden,  H. Dachsel,  
 R. J. Doerksen,  A. D. Dutoi,  L. Fusti-Molnar,  W. A. Goddard III,  
 A. Golubeva-Zadorozhnaya,  S. R. Gwaltney,  G. Hawkins,  A. Heyden,  
 S. Hirata,  G. Kedziora,  F. J. Keil,  C. Kelley,  Jihan Kim,  R. A. King,  
 R. Z. Khaliullin,  P. P. Korambath,  W. Kurlancheek,  A. M. Lee,  M. S. Lee,  
 S. V. Levchenko,  Ching Yeh Lin,  D. Liotard,  R. C. Lochan,  I. Lotan,  
 P. E. Maslen,  N. Nair,  D. P. O'Neill,  D. Neuhauser,  E. Neuscamman,  
 C. M. Oana,  R. Olson,  B. Peters,  R. Peverati,  P. A. Pieniazek,  
 Y. M. Rhee,  J. Ritchie,  M. A. Rohrdanz,  E. Rosta,  N. J. Russ,  
 H. F. Schaefer III,  N. E. Schultz,  N. Shenvi,  A. C. Simmonett,  A. Sodt,  
 D. Stuck,  K. S. Thanthiriwatte,  V. Vanovschi,  Tao Wang,  A. Warshel,  
 C. F. Williams,  Q. Wu,  X. Xu,  W. Zhang

 Please cite Q-Chem as follows:
 Y. Shao et al., Mol. Phys. 113, 184-215 (2015)
 DOI: 10.1080/00268976.2014.952696

 Q-Chem 5.1.2 for Intel X86 EM64T Linux

 Parts of Q-Chem use Armadillo 8.300.2 (Tropical Shenanigans).
 http://arma.sourceforge.net/

 Q-Chem begins on Mon May  6 12:37:39 2019  

Host: 
0

     Scratch files written to /scratch/taweetham/qchem720//
Input Ideriv = 1
Curr. Ideriv = -1
Max.  Ideriv = 1


!!********************************************.
!!******************Warning*******************.
!!Desired Analytical derivatives not available.
!!Finite difference job might take a long time.
!!********************************************.
!!********************************************.


 2-order derivative to be evaluated numerically with 1-order analytical derivatives

Checking the input file for inconsistencies... 	...done.

--------------------------------------------------------------
User input:
--------------------------------------------------------------
H=H_c.out
$molecule
0 1
N 
H  1 1.037813
N  1 1.246810 2 111.849993
H  3 1.037813 1 111.849993 2 -0.000000 0
$end

$rem
   JOB_TYPE 	FREQUENCY
   BASIS 		6-311++G**
   METHOD	ccsd
   MEM_TOTAL	64000
   N_FROZEN_CORE      FC
$end


--------------------------------------------------------------
 ----------------------------------------------------------------
             Standard Nuclear Orientation (Angstroms)
    I     Atom           X                Y                Z
 ----------------------------------------------------------------
    1      N       0.6234050000    -0.0000000000     0.1204072510
    2      H       1.0096559979     0.0000000000    -0.8428507568
    3      N      -0.6234050000     0.0000000000     0.1204072510
    4      H      -1.0096559979     0.0000000000    -0.8428507568
 ----------------------------------------------------------------
 Molecular Point Group                 C2v   NOp =  4
 Largest Abelian Subgroup              C2v   NOp =  4
 Nuclear Repulsion Energy =    32.1048894884 hartrees
 There are        8 alpha and        8 beta electrons
 Requested basis set is 6-311++G(d,p)
 There are 22 shells and 58 basis functions
 Total memory of 64000MB is distributed as follows: 
   QALLOC including MEM_STATIC uses 192MB
   MEM_STATIC is set to 192MB
   CCMAN JOB total memory use is  63808MB
 Warning: actual memory use might exceed 64000MB

 Total QAlloc Memory Limit    192 MB
 Mega-Array Size       188 MB
 MEM_STATIC part       192 MB

                       Distance Matrix (Angstroms)
             N (  1)   H (  2)   N (  3)
   H (  2)  1.037813
   N (  3)  1.246810  1.895984
   H (  4)  1.895984  2.019312  1.037813

 A cutoff of  1.0D-14 yielded    253 shell pairs
 There are      1785 function pairs (      1914 Cartesian)

 -------------------------------------------------------
 OpenMP Integral Computing Module                       
 Release: version 1.0, May 2013, Q-Chem Inc. Pittsburgh 
 -------------------------------------------------------
 Integral Job Info:
 Integral job number is                      11
 Integral operator is                         1
 short-range coefficients                     0
 long-range coefficients              100000000
 Omega coefficients                           0
 if combine SR and LR in K                    0
 Integral screening is                        0
 Integral computing path is                   2
 max size of driver memory is            800000
 size of driver memory is                593474
 size of scratch memory is              2361544
 max col of scratch BK array               1296
 max len of scratch array in speh3          155
 max len of scratch index in speh4           18
 max int batch size is                      520
 min int batch size is                       52
 fixed nKL is                                52
 max L of basis functions is                  2
 order of int derivative is                   0
 number of shells is                         22
 number of basis is                          60
 number of cartesian basis is                60
 number of contracted shell pairs           253
 number of primitive shell pairs            772
 maxK2 (contraction) of shell pair           36
 max number of K2 of shell pair               1
 max number of CS2 of shell pair             36
 max number of PS2 of shell pair             72
 mem total for path MDJ                  509160
 -------------------------------------------------------
 Smallest overlap matrix eigenvalue = 2.66E-04
 Guess from superposition of atomic densities
 Warning:  Energy on first SCF cycle will be non-variational
 SAD guess density has 16.000000 electrons

 -----------------------------------------------------------------------
  General SCF calculation program by
  Eric Jon Sundstrom, Paul Horn, Yuezhi Mao, Dmitri Zuev, Alec White,
  David Stuck, Shaama M.S., Shane Yost, Joonho Lee, David Small,
  Daniel Levine, Susi Lehtola, Hugh Burton, Evgeny Epifanovsky
 -----------------------------------------------------------------------
 Hartree-Fock
 using 6 threads for integral computing
 -------------------------------------------------------
 OpenMP Integral computing Module                
 Release: version 2.0, May 2017, Q-Chem Inc. Pleasanton 
 -------------------------------------------------------
 A restricted SCF calculation will be
 performed using DIIS
 SCF converges when DIIS error is below 1.0e-08
 ---------------------------------------
  Cycle       Energy         DIIS error
 ---------------------------------------
    1    -110.2187784392      8.11e-02  
    2    -109.9932826920      7.56e-03  
    3    -110.0160099219      1.78e-03  
    4    -110.0174132869      5.28e-04  
    5    -110.0176011477      1.58e-04  
    6    -110.0176178719      3.44e-05  
    7    -110.0176194473      6.61e-06  
    8    -110.0176195002      9.86e-07  
    9    -110.0176195014      1.92e-07  
   10    -110.0176195014      3.40e-08  
   11    -110.0176195014      6.30e-09  Convergence criterion met
 ---------------------------------------
 SCF time:   CPU 1.39s  wall 0.00s 
 SCF   energy in the final basis set =     -110.0176195014
 Total energy in the final basis set =     -110.0176195014


 ------------------------------------------------------------------------------

   CCMAN2: suite of methods based on coupled cluster
           and equation of motion theories.

   Components:
   * libvmm-1.3-trunk
     by Evgeny Epifanovsky, Ilya Kaliman.
   * libtensor-2.5-trunk
     by Evgeny Epifanovsky, Michael Wormit, Dmitry Zuev, Sam Manzer, 
        Ilya Kaliman.
   * libcc-2.5-trunk
     by Evgeny Epifanovsky, Arik Landau, Tomasz Kus, Kirill Khistyaev, 
        Dmitry Zuev, Prashant Manohar, Xintian Feng, Anna Krylov, 
        Matthew Goldey, Alec White, Thomas Jagau, Kaushik Nanda, 
        Anastasia Gunina, Alexander Kunitsa, Joonho Lee.

   CCMAN original authors:
   Anna I. Krylov, C. David Sherrill, Steven R. Gwaltney,
   Edward F. C. Byrd (2000)
   Sergey V. Levchenko, Lyudmila V. Slipchenko, Tao Wang,
   Ana-Maria C. Cristian (2003)
   Piotr A. Pieniazek, C. Melania Oana, Evgeny Epifanovsky (2007)
   Prashant Manohar (2009)

 ------------------------------------------------------------------------------


 Allocating and initializing 63808MB of RAM...
 Calculation will run on 6 cores.


 Alpha MOs, Restricted
 -- Occupied --                  
-15.643 -15.641  -1.364  -0.933  -0.760  -0.577  -0.520  -0.418
  1 A1    1 B1    2 A1    2 B1    3 A1    4 A1    1 B2    3 B1                 
 -- Virtual --                   
  0.037   0.064   0.095   0.174   0.175   0.200   0.219   0.236
  5 A1    4 B1    1 A2    2 B2    6 A1    5 B1    7 A1    8 A1                 
  0.242   0.245   0.258   0.321   0.355   0.608   0.646   0.785
  9 A1    6 B1    2 A2    7 B1    8 B1    9 B1   10 A1   10 B1                 
  0.881   0.958   0.960   0.996   1.037   1.120   1.207   1.420
 11 A1    3 B2   12 A1   11 B1    3 A2   12 B1   13 A1   13 B1                 
  1.442   1.529   1.578   1.788   1.959   2.027   2.271   2.364
  4 B2   14 A1    4 A2   14 B1    5 B2   15 A1   15 B1   16 A1                 
  2.451   2.634   2.775   2.814   2.919   3.057   3.116   3.179
  6 B2   17 A1    5 A2   18 A1   16 B1    6 A2   17 B1   19 A1                 
  3.405   3.611   4.150   4.336   4.391   4.792   4.856   5.658
 18 B1   19 B1    7 B2   20 A1    7 A2   21 A1   20 B1   21 B1                 
 36.709  37.061
 22 A1   22 B1                                                                 

 Beta MOs, Restricted
 -- Occupied --                  
-15.643 -15.641  -1.364  -0.933  -0.760  -0.577  -0.520  -0.418
  1 A1    1 B1    2 A1    2 B1    3 A1    4 A1    1 B2    3 B1                 
 -- Virtual --                   
  0.037   0.064   0.095   0.174   0.175   0.200   0.219   0.236
  5 A1    4 B1    1 A2    2 B2    6 A1    5 B1    7 A1    8 A1                 
  0.242   0.245   0.258   0.321   0.355   0.608   0.646   0.785
  9 A1    6 B1    2 A2    7 B1    8 B1    9 B1   10 A1   10 B1                 
  0.881   0.958   0.960   0.996   1.037   1.120   1.207   1.420
 11 A1    3 B2   12 A1   11 B1    3 A2   12 B1   13 A1   13 B1                 
  1.442   1.529   1.578   1.788   1.959   2.027   2.271   2.364
  4 B2   14 A1    4 A2   14 B1    5 B2   15 A1   15 B1   16 A1                 
  2.451   2.634   2.775   2.814   2.919   3.057   3.116   3.179
  6 B2   17 A1    5 A2   18 A1   16 B1    6 A2   17 B1   19 A1                 
  3.405   3.611   4.150   4.336   4.391   4.792   4.856   5.658
 18 B1   19 B1    7 B2   20 A1    7 A2   21 A1   20 B1   21 B1                 
 36.709  37.061
 22 A1   22 B1                                                                 

 Occupation and symmetry of molecular orbitals

 Point group: C2v (4 irreducible representations).

                           A1   A2   B1   B2    All 
 ----------------------------------------------------
 All molecular orbitals:
  - Alpha                  22   7    22   7     58  
  - Beta                   22   7    22   7     58  
 ----------------------------------------------------
 Alpha orbitals:
  - Frozen occupied        1    0    1    0     2   
  - Active occupied        3    0    2    1     6   
  - Active virtual         18   7    19   6     50  
  - Frozen virtual         0    0    0    0     0   
 ----------------------------------------------------
 Beta orbitals:
  - Frozen occupied        1    0    1    0     2   
  - Active occupied        3    0    2    1     6   
  - Active virtual         18   7    19   6     50  
  - Frozen virtual         0    0    0    0     0   
 ----------------------------------------------------

 Import integrals:   CPU 0.00 s  wall 0.00 s

 Import integrals:   CPU 2.10 s  wall 0.84 s

 MP2 amplitudes:   CPU 0.22 s  wall 0.21 s

Running a double precision version
           CCSD T amplitudes will be solved using DIIS.

           Start     Size      MaxIter   EConv     TConv     
           3         7         100       1.00e-07  1.00e-05  
 ------------------------------------------------------------------------------
           Energy (a.u.)   Ediff      Tdiff       Comment
 ------------------------------------------------------------------------------
          -110.37259667                           
     1    -110.37266855   7.19e-05   5.60e-01     
     2    -110.38486383   1.22e-02   7.10e-02     
     3    -110.38571996   8.56e-04   2.92e-02     
     4    -110.38734379   1.62e-03   1.13e-02     Switched to DIIS steps.
     5    -110.38776701   4.23e-04   7.60e-03     
     6    -110.38777284   5.83e-06   1.33e-03     
     7    -110.38777213   7.10e-07   4.34e-04     
     8    -110.38777292   7.89e-07   1.64e-04     
     9    -110.38777277   1.54e-07   5.41e-05     
    10    -110.38777277   5.79e-10   2.34e-05     
    11    -110.38777270   6.37e-08   1.20e-05     
    12    -110.38777271   5.59e-09   2.13e-06     
 ------------------------------------------------------------------------------
          -110.38777271                           CCSD T converged.

End of double precision
 SCF energy                 = -110.01761950
 MP2 energy                 = -110.37259667
 CCSD correlation energy     =   -0.37015321
 CCSD total energy           = -110.38777271

 CCSD  T1^2 = 0.0046  T2^2 = 0.1372  Leading amplitudes:

 Amplitude    Orbitals with energies
 -0.0263       1 (B2) A                  ->    3 (B2) A                   
              -0.5200                          0.9577                     
 -0.0263       1 (B2) B                  ->    3 (B2) B                   
              -0.5200                          0.9577                     
 -0.0178       1 (B2) A                  ->    2 (B2) A                   
              -0.5200                          0.1740                     
 -0.0178       1 (B2) B                  ->    2 (B2) B                   
              -0.5200                          0.1740                     

 Amplitude    Orbitals with energies
 -0.1165       1 (B2) A      1 (B2) B    ->    1 (A2) A      1 (A2) B     
              -0.5200       -0.5200            0.0952        0.0952       
  0.1165       1 (B2) A      1 (B2) B    ->    1 (A2) B      1 (A2) A     
              -0.5200       -0.5200            0.0952        0.0952       
  0.1165       1 (B2) B      1 (B2) A    ->    1 (A2) A      1 (A2) B     
              -0.5200       -0.5200            0.0952        0.0952       
 -0.1165       1 (B2) B      1 (B2) A    ->    1 (A2) B      1 (A2) A     
              -0.5200       -0.5200            0.0952        0.0952       

 Computing CCSD intemediates for later calculations in double precision
 Finished.

Running a double precision version
           CCSD Lambda amplitudes will be solved using DIIS.
           Start     Size      MaxIter   EConv     LConv     
           3         7         100       1.00e-07  1.00e-05  
 ------------------------------------------------------------------------------
            Enorm      Ldiff       Comment
 ------------------------------------------------------------------------------
     1     3.16e-02   2.54e-02     
     2     5.81e-03   2.59e-03     
     3     2.51e-03   1.41e-03     
     4     8.27e-04   7.71e-04     Switched to DIIS steps.
     5     3.14e-04   2.50e-04     
     6     9.34e-05   8.53e-05     
     7     4.03e-05   9.72e-06     
     8     1.44e-05   4.79e-08     
     9     4.68e-06   6.95e-07     
    10     1.62e-06   1.01e-07     
    11     5.58e-07   4.61e-08     
    12     2.04e-07   2.95e-08     
    13     7.86e-08   8.61e-09     
 ------------------------------------------------------------------------------
                                   CCSD Lambda converged.

 Computing density matrices in double precision...
           Orbital response amplitudes will be solved using DIIS.
           Start     Size      MaxIter   EConv     LConv     
           3         7         100       1.00e-06  1.00e-06  
 ------------------------------------------------------------------------------
            Enorm      Ldiff       Comment
 ------------------------------------------------------------------------------
     1     4.66e-02   7.13e-03     
     2     3.40e-02   5.47e-03     
     3     2.99e-02   1.33e-03     
     4     9.07e-04   8.28e-03     Switched to DIIS steps.
     5     1.20e-04   1.76e-05     
     6     1.80e-05   7.63e-07     
     7     4.10e-06   1.60e-06     
     8     2.90e-07   3.34e-07     
 ------------------------------------------------------------------------------
                                   Orbital response converged.

 Computing density matrices... Done.
 CCSD calculation:   CPU 17.96 s  wall 5.14 s

 Transferring MO TPDM to AO TPDM
 Transferring g2_o1o1o1o1
 Transferring g2_o1o1o1v1
 Transferring g2_o1o1v1v1
 Transferring g2_o1v1o1v1
 Transferring g2_o1v1v1v1
 Transferring g2_v1v1v1v1
 Adding separable TPDM
 Computing TPDM gradient
 --------------------------------------------------------
 2e gradient
  Atom          X               Y               Z
 --------------------------------------------------------
    1         -9.528526       -0.000000       -2.253528  
    2         -1.465957        0.000000        2.253528  
    3          9.528526        0.000000       -2.253528  
    4          1.465957       -0.000000        2.253528  
 --------------------------------------------------------
 --------------------------------------------------------
 Final gradient
  Atom          X               Y               Z
 --------------------------------------------------------
    1         -9.528526       -0.000000       -2.253528  
    2         -1.465957        0.000000        2.253528  
    3          9.528526        0.000000       -2.253528  
    4          1.465957       -0.000000        2.253528  
 --------------------------------------------------------
 Analytic gradient from two-electron contribution:   CPU 13.53 s  wall 2.83 s

 Total ccman2 time:   CPU 37.67 s  wall 10.48 s


 --------------------------------------------------------------
             Orbital Energies (a.u.) and Symmetries
 --------------------------------------------------------------

 Alpha MOs, Restricted
 -- Occupied --                  
-15.643 -15.641  -1.364  -0.760  -0.577  -0.933  -0.418  -0.520
  1 A1    1 B1    2 A1    3 A1    4 A1    2 B1    3 B1    1 B2                 
 -- Virtual --                   
  0.037   0.175   0.219   0.236   0.242   0.646   0.881   0.960
  5 A1    6 A1    7 A1    8 A1    9 A1   10 A1   11 A1   12 A1                 
  1.207   1.529   2.027   2.364   2.634   2.814   3.179   4.336
 13 A1   14 A1   15 A1   16 A1   17 A1   18 A1   19 A1   20 A1                 
  4.792  36.709   0.095   0.258   1.037   1.578   2.775   3.057
 21 A1   22 A1    1 A2    2 A2    3 A2    4 A2    5 A2    6 A2                 
  4.391   0.064   0.200   0.245   0.321   0.355   0.608   0.785
  7 A2    4 B1    5 B1    6 B1    7 B1    8 B1    9 B1   10 B1                 
  0.996   1.120   1.420   1.788   2.271   2.919   3.116   3.405
 11 B1   12 B1   13 B1   14 B1   15 B1   16 B1   17 B1   18 B1                 
  3.611   4.856   5.658  37.061   0.174   0.958   1.442   1.959
 19 B1   20 B1   21 B1   22 B1    2 B2    3 B2    4 B2    5 B2                 
  2.451   4.150
  6 B2    7 B2                                                                 

 Beta MOs, Restricted
 -- Occupied --                  
-15.643 -15.641  -1.364  -0.760  -0.577  -0.933  -0.418  -0.520
  1 A1    1 B1    2 A1    3 A1    4 A1    2 B1    3 B1    1 B2                 
 -- Virtual --                   
  0.037   0.175   0.219   0.236   0.242   0.646   0.881   0.960
  5 A1    6 A1    7 A1    8 A1    9 A1   10 A1   11 A1   12 A1                 
  1.207   1.529   2.027   2.364   2.634   2.814   3.179   4.336
 13 A1   14 A1   15 A1   16 A1   17 A1   18 A1   19 A1   20 A1                 
  4.792  36.709   0.095   0.258   1.037   1.578   2.775   3.057
 21 A1   22 A1    1 A2    2 A2    3 A2    4 A2    5 A2    6 A2                 
  4.391   0.064   0.200   0.245   0.321   0.355   0.608   0.785
  7 A2    4 B1    5 B1    6 B1    7 B1    8 B1    9 B1   10 B1                 
  0.996   1.120   1.420   1.788   2.271   2.919   3.116   3.405
 11 B1   12 B1   13 B1   14 B1   15 B1   16 B1   17 B1   18 B1                 
  3.611   4.856   5.658  37.061   0.174   0.958   1.442   1.959
 19 B1   20 B1   21 B1   22 B1    2 B2    3 B2    4 B2    5 B2                 
  2.451   4.150
  6 B2    7 B2                                                                 
 --------------------------------------------------------------

          Ground-State Mulliken Net Atomic Charges

     Atom                 Charge (a.u.)
  ----------------------------------------
      1 N                    -0.154649
      2 H                     0.154649
      3 N                    -0.154649
      4 H                     0.154649
  ----------------------------------------
  Sum of atomic charges =     0.000000

 -----------------------------------------------------------------
                    Cartesian Multipole Moments
 -----------------------------------------------------------------
    Charge (ESU x 10^10)
                -0.0000
    Dipole Moment (Debye)
         X       0.0000      Y       0.0000      Z      -3.1107
       Tot       3.1107
    Quadrupole Moments (Debye-Ang)
        XX     -13.0513     XY      -0.0000     YY     -12.2361
        XZ      -0.0000     YZ       0.0000     ZZ     -12.0083
    Octopole Moments (Debye-Ang^2)
       XXX       0.0000    XXY       0.0000    XYY       0.0000
       YYY       0.0000    XXZ      -4.4451    XYZ       0.0000
       YYZ      -0.8050    XZZ       0.0000    YZZ       0.0000
       ZZZ      -3.7569
    Hexadecapole Moments (Debye-Ang^3)
      XXXX     -48.1085   XXXY      -0.0000   XXYY      -9.8268
      XYYY      -0.0000   YYYY     -11.1887   XXXZ      -0.0000
      XXYZ       0.0000   XYYZ      -0.0000   YYYZ       0.0000
      XXZZ     -11.2062   XYZZ      -0.0000   YYZZ      -5.1755
      XZZZ      -0.0000   YZZZ       0.0000   ZZZZ     -18.3218
 -----------------------------------------------------------------
 DrvMan completing analytic gradient of the correlated energy
 Correlated dipole moment
            1
    1   0.0000000
    2   0.0000000
    3  -1.2238376
 Energy read as -110.387772708
 Full Analytical Gradient: (in a.u., or Hartree/Bohr)
             1             2             3             4
    1    0.00001793    0.00000384   -0.00001793   -0.00000384
    2    0.00000000   -0.00000000   -0.00000000    0.00000000
    3    0.00000259   -0.00000259    0.00000259   -0.00000259
 Gradient time:  CPU 1.45 s  wall 1.45 s
 ######################################################
 ######################################################
 # Starting finite difference calculation for IDERIV  #
 Finite diff step size:  1.88973e-03 a.u.
 ----------------------------------------------------------------
             Standard Nuclear Orientation (Angstroms)
    I     Atom           X                Y                Z
 ----------------------------------------------------------------
    1      N       0.6244050000    -0.0000000000     0.1204072510
    2      H       1.0096559979     0.0000000000    -0.8428507568
    3      N      -0.6234050000     0.0000000000     0.1204072510
    4      H      -1.0096559979     0.0000000000    -0.8428507568
 ----------------------------------------------------------------
 Nuclear Repulsion Energy =    32.0886146398 hartrees
 There are        8 alpha and        8 beta electrons

                       Distance Matrix (Angstroms)
             N (  1)   H (  2)   N (  3)
   H (  2)  1.037441
   N (  3)  1.247810  1.895984
   H (  4)  1.896845  2.019312  1.037813

 Requested basis set is 6-311++G(d,p)
 There are 22 shells and 58 basis functions
 A cutoff of  1.0D-14 yielded    253 shell pairs
 There are      1785 function pairs (      1914 Cartesian)
 Smallest overlap matrix eigenvalue = 2.67E-04
 Guess MOs from SCF MO coefficient file

 -----------------------------------------------------------------------
  General SCF calculation program by
  Eric Jon Sundstrom, Paul Horn, Yuezhi Mao, Dmitri Zuev, Alec White,
  David Stuck, Shaama M.S., Shane Yost, Joonho Lee, David Small,
  Daniel Levine, Susi Lehtola, Hugh Burton, Evgeny Epifanovsky
 -----------------------------------------------------------------------
 Hartree-Fock
 using 6 threads for integral computing
 -------------------------------------------------------
 OpenMP Integral computing Module                
 Release: version 2.0, May 2017, Q-Chem Inc. Pleasanton 
 -------------------------------------------------------
 A restricted SCF calculation will be
 performed using DIIS
 SCF converges when DIIS error is below 1.0e-08
 ---------------------------------------
  Cycle       Energy         DIIS error
 ---------------------------------------
    1    -110.0175207815      4.49e-05  
    2    -110.0175215372      1.14e-05  
    3    -110.0175216056      4.74e-06  
    4    -110.0175216163      1.20e-06  
    5    -110.0175216171      5.34e-07  
    6    -110.0175216173      1.04e-07  
    7    -110.0175216173      1.90e-08  
    8    -110.0175216173      5.85e-09  Convergence criterion met
 ---------------------------------------
 SCF time:   CPU 1.05s  wall 1.00s 
 SCF   energy in the final basis set =     -110.0175216173
 Total energy in the final basis set =     -110.0175216173


 ------------------------------------------------------------------------------

   CCMAN2: suite of methods based on coupled cluster
           and equation of motion theories.

   Components:
   * libvmm-1.3-trunk
     by Evgeny Epifanovsky, Ilya Kaliman.
   * libtensor-2.5-trunk
     by Evgeny Epifanovsky, Michael Wormit, Dmitry Zuev, Sam Manzer, 
        Ilya Kaliman.
   * libcc-2.5-trunk
     by Evgeny Epifanovsky, Arik Landau, Tomasz Kus, Kirill Khistyaev, 
        Dmitry Zuev, Prashant Manohar, Xintian Feng, Anna Krylov, 
        Matthew Goldey, Alec White, Thomas Jagau, Kaushik Nanda, 
        Anastasia Gunina, Alexander Kunitsa, Joonho Lee.

   CCMAN original authors:
   Anna I. Krylov, C. David Sherrill, Steven R. Gwaltney,
   Edward F. C. Byrd (2000)
   Sergey V. Levchenko, Lyudmila V. Slipchenko, Tao Wang,
   Ana-Maria C. Cristian (2003)
   Piotr A. Pieniazek, C. Melania Oana, Evgeny Epifanovsky (2007)
   Prashant Manohar (2009)

 ------------------------------------------------------------------------------


 Allocating and initializing 63808MB of RAM...
 Calculation will run on 6 cores.


 Alpha MOs, Restricted
 -- Occupied --                  
-15.643 -15.642  -1.363  -0.933  -0.760  -0.577  -0.520  -0.418
  1 A     2 A     3 A     4 A     5 A     6 A     7 A     8 A                  
 -- Virtual --                   
  0.037   0.064   0.095   0.174   0.175   0.200   0.219   0.236
  9 A    10 A    11 A    12 A    13 A    14 A    15 A    16 A                  
  0.242   0.245   0.258   0.321   0.355   0.607   0.646   0.785
 17 A    18 A    19 A    20 A    21 A    22 A    23 A    24 A                  
  0.881   0.958   0.960   0.996   1.037   1.119   1.207   1.419
 25 A    26 A    27 A    28 A    29 A    30 A    31 A    32 A                  
  1.442   1.529   1.578   1.788   1.958   2.027   2.271   2.364
 33 A    34 A    35 A    36 A    37 A    38 A    39 A    40 A                  
  2.452   2.633   2.775   2.813   2.919   3.056   3.116   3.180
 41 A    42 A    43 A    44 A    45 A    46 A    47 A    48 A                  
  3.403   3.610   4.150   4.335   4.390   4.791   4.856   5.658
 49 A    50 A    51 A    52 A    53 A    54 A    55 A    56 A                  
 36.710  37.058
 57 A    58 A                                                                  

 Beta MOs, Restricted
 -- Occupied --                  
-15.643 -15.642  -1.363  -0.933  -0.760  -0.577  -0.520  -0.418
  1 A     2 A     3 A     4 A     5 A     6 A     7 A     8 A                  
 -- Virtual --                   
  0.037   0.064   0.095   0.174   0.175   0.200   0.219   0.236
  9 A    10 A    11 A    12 A    13 A    14 A    15 A    16 A                  
  0.242   0.245   0.258   0.321   0.355   0.607   0.646   0.785
 17 A    18 A    19 A    20 A    21 A    22 A    23 A    24 A                  
  0.881   0.958   0.960   0.996   1.037   1.119   1.207   1.419
 25 A    26 A    27 A    28 A    29 A    30 A    31 A    32 A                  
  1.442   1.529   1.578   1.788   1.958   2.027   2.271   2.364
 33 A    34 A    35 A    36 A    37 A    38 A    39 A    40 A                  
  2.452   2.633   2.775   2.813   2.919   3.056   3.116   3.180
 41 A    42 A    43 A    44 A    45 A    46 A    47 A    48 A                  
  3.403   3.610   4.150   4.335   4.390   4.791   4.856   5.658
 49 A    50 A    51 A    52 A    53 A    54 A    55 A    56 A                  
 36.710  37.058
 57 A    58 A                                                                  

 Occupation and symmetry of molecular orbitals

 Point group: C1 (1 irreducible representation).

                           A     All 
 -------------------------------------
 All molecular orbitals:
  - Alpha                  58    58  
  - Beta                   58    58  
 -------------------------------------
 Alpha orbitals:
  - Frozen occupied        2     2   
  - Active occupied        6     6   
  - Active virtual         50    50  
  - Frozen virtual         0     0   
 -------------------------------------
 Beta orbitals:
  - Frozen occupied        2     2   
  - Active occupied        6     6   
  - Active virtual         50    50  
  - Frozen virtual         0     0   
 -------------------------------------

 Import integrals:   CPU 0.00 s  wall 0.00 s

 Import integrals:   CPU 2.37 s  wall 1.44 s

 MP2 amplitudes:   CPU 0.02 s  wall 0.02 s

Running a double precision version
           CCSD T amplitudes will be solved using DIIS.

           Start     Size      MaxIter   EConv     TConv     
           3         7         100       1.00e-07  1.00e-05  
 ------------------------------------------------------------------------------
           Energy (a.u.)   Ediff      Tdiff       Comment
 ------------------------------------------------------------------------------
          -110.37261713                           
     1    -110.37264139   2.43e-05   5.60e-01     
     2    -110.38486212   1.22e-02   7.10e-02     
     3    -110.38571357   8.51e-04   2.92e-02     
     4    -110.38734071   1.63e-03   1.13e-02     Switched to DIIS steps.
     5    -110.38776560   4.25e-04   7.62e-03     
     6    -110.38777141   5.81e-06   1.33e-03     
     7    -110.38777070   7.08e-07   4.33e-04     
     8    -110.38777149   7.89e-07   1.64e-04     
     9    -110.38777133   1.57e-07   5.41e-05     
    10    -110.38777133   4.47e-10   2.34e-05     
    11    -110.38777127   6.32e-08   1.21e-05     
    12    -110.38777127   5.80e-09   2.13e-06     
 ------------------------------------------------------------------------------
          -110.38777127                           CCSD T converged.

End of double precision
 SCF energy                 = -110.01752162
 MP2 energy                 = -110.37261713
 CCSD correlation energy     =   -0.37024966
 CCSD total energy           = -110.38777127

 CCSD  T1^2 = 0.0047  T2^2 = 0.1373  Leading amplitudes:

 Amplitude    Orbitals with energies
  0.0263       7 (A) A                   ->    26 (A) A                   
              -0.5196                          0.9579                     
  0.0263       7 (A) B                   ->    26 (A) B                   
              -0.5196                          0.9579                     
  0.0178       7 (A) A                   ->    12 (A) A                   
              -0.5196                          0.1740                     
  0.0178       7 (A) B                   ->    12 (A) B                   
              -0.5196                          0.1740                     

 Amplitude    Orbitals with energies
 -0.1169       7 (A) A       7 (A) B     ->    11 (A) A      11 (A) B     
              -0.5196       -0.5196            0.0949        0.0949       
  0.1169       7 (A) A       7 (A) B     ->    11 (A) B      11 (A) A     
              -0.5196       -0.5196            0.0949        0.0949       
  0.1169       7 (A) B       7 (A) A     ->    11 (A) A      11 (A) B     
              -0.5196       -0.5196            0.0949        0.0949       
 -0.1169       7 (A) B       7 (A) A     ->    11 (A) B      11 (A) A     
              -0.5196       -0.5196            0.0949        0.0949       

 Computing CCSD intemediates for later calculations in double precision
 Finished.

Running a double precision version
           CCSD Lambda amplitudes will be solved using DIIS.
           Start     Size      MaxIter   EConv     LConv     
           3         7         100       1.00e-07  1.00e-05  
 ------------------------------------------------------------------------------
            Enorm      Ldiff       Comment
 ------------------------------------------------------------------------------
     1     3.16e-02   2.55e-02     
     2     5.82e-03   2.59e-03     
     3     2.51e-03   1.41e-03     
     4     8.29e-04   7.72e-04     Switched to DIIS steps.
     5     3.15e-04   2.52e-04     
     6     9.33e-05   8.58e-05     
     7     4.03e-05   9.74e-06     
     8     1.44e-05   5.31e-08     
     9     4.69e-06   6.95e-07     
    10     1.62e-06   1.02e-07     
    11     5.59e-07   4.66e-08     
    12     2.05e-07   2.96e-08     
    13     7.86e-08   8.54e-09     
 ------------------------------------------------------------------------------
                                   CCSD Lambda converged.

 Computing density matrices in double precision...
           Orbital response amplitudes will be solved using DIIS.
           Start     Size      MaxIter   EConv     LConv     
           3         7         100       1.00e-06  1.00e-06  
 ------------------------------------------------------------------------------
            Enorm      Ldiff       Comment
 ------------------------------------------------------------------------------
     1     4.67e-02   7.10e-03     
     2     3.40e-02   5.52e-03     
     3     2.99e-02   1.36e-03     
     4     9.09e-04   8.32e-03     Switched to DIIS steps.
     5     1.24e-04   1.76e-05     
     6     5.12e-05   8.15e-07     
     7     3.39e-05   1.03e-06     
     8     2.54e-06   7.14e-07     
     9     2.07e-07   1.69e-07     
 ------------------------------------------------------------------------------
                                   Orbital response converged.

 Computing density matrices... Done.
 CCSD calculation:   CPU 26.45 s  wall 6.24 s

 Transferring MO TPDM to AO TPDM
 Transferring g2_o1o1o1o1
 Transferring g2_o1o1o1v1
 Transferring g2_o1o1v1v1
 Transferring g2_o1v1o1v1
 Transferring g2_o1v1v1v1
 Transferring g2_v1v1v1v1
 Adding separable TPDM
 Computing TPDM gradient
 --------------------------------------------------------
 2e gradient
  Atom          X               Y               Z
 --------------------------------------------------------
    1         -9.520205       -0.000000       -2.255162  
    2         -1.463649        0.000000        2.255554  
    3          9.517700        0.000000       -2.253565  
    4          1.466154       -0.000000        2.253174  
 --------------------------------------------------------
 --------------------------------------------------------
 Final gradient
  Atom          X               Y               Z
 --------------------------------------------------------
    1         -9.520205       -0.000000       -2.255162  
    2         -1.463649        0.000000        2.255554  
    3          9.517700        0.000000       -2.253565  
    4          1.466154       -0.000000        2.253174  
 --------------------------------------------------------
 Analytic gradient from two-electron contribution:   CPU 10.83 s  wall 2.37 s

 Total ccman2 time:   CPU 42.90 s  wall 11.18 s


 --------------------------------------------------------------

                    Orbital Energies (a.u.)
 --------------------------------------------------------------

 Alpha MOs
 -- Occupied --
-15.643 -15.642  -1.363  -0.933  -0.760  -0.577  -0.520  -0.418
 -- Virtual --
  0.037   0.064   0.095   0.174   0.175   0.200   0.219   0.236
  0.242   0.245   0.258   0.321   0.355   0.607   0.646   0.785
  0.881   0.958   0.960   0.996   1.037   1.119   1.207   1.419
  1.442   1.529   1.578   1.788   1.958   2.027   2.271   2.364
  2.452   2.633   2.775   2.813   2.919   3.056   3.116   3.180
  3.403   3.610   4.150   4.335   4.390   4.791   4.856   5.658
 36.710  37.058
 --------------------------------------------------------------

          Ground-State Mulliken Net Atomic Charges

     Atom                 Charge (a.u.)
  ----------------------------------------
      1 N                    -0.154791
      2 H                     0.154769
      3 N                    -0.154715
      4 H                     0.154737
  ----------------------------------------
  Sum of atomic charges =     0.000000

 -----------------------------------------------------------------
                    Cartesian Multipole Moments
 -----------------------------------------------------------------
    Charge (ESU x 10^10)
                 0.0000
    Dipole Moment (Debye)
         X      -0.0004      Y      -0.0000      Z      -3.1118
       Tot       3.1118
    Quadrupole Moments (Debye-Ang)
        XX     -13.0516     XY       0.0000     YY     -12.2385
        XZ      -0.0003     YZ      -0.0000     ZZ     -12.0078
    Octopole Moments (Debye-Ang^2)
       XXX      -0.0196    XXY      -0.0000    XYY      -0.0051
       YYY      -0.0000    XXZ      -4.4487    XYZ       0.0000
       YYZ      -0.8059    XZZ      -0.0044    YZZ      -0.0000
       ZZZ      -3.7605
    Hexadecapole Moments (Debye-Ang^3)
      XXXX     -48.1492   XXXY       0.0000   XXYY      -9.8343
      XYYY       0.0000   YYYY     -11.1943   XXXZ      -0.0049
      XXYZ      -0.0000   XYYZ      -0.0011   YYYZ       0.0000
      XXZZ     -11.2097   XYZZ       0.0000   YYZZ      -5.1759
      XZZZ      -0.0034   YZZZ       0.0000   ZZZZ     -18.3166
 -----------------------------------------------------------------
 DrvMan completing analytic gradient of the correlated energy
 Correlated dipole moment
            1
    1  -0.0001725
    2  -0.0000000
    3  -1.2242695
 Energy read as -110.387771273
 Full Analytical Gradient: (in a.u., or Hartree/Bohr)
             1             2             3             4
    1    0.00149712   -0.00012365   -0.00128093   -0.00009254
    2   -0.00000000   -0.00000000    0.00000000   -0.00000000
    3   -0.00008874    0.00019330   -0.00009600   -0.00000856
 Gradient time:  CPU 1.44 s  wall 1.45 s
 ----------------------------------------------------------------
             Standard Nuclear Orientation (Angstroms)
    I     Atom           X                Y                Z
 ----------------------------------------------------------------
    1      N       0.6224050000    -0.0000000000     0.1204072510
    2      H       1.0096559979     0.0000000000    -0.8428507568
    3      N      -0.6234050000     0.0000000000     0.1204072510
    4      H      -1.0096559979     0.0000000000    -0.8428507568
 ----------------------------------------------------------------
 Nuclear Repulsion Energy =    32.1211898227 hartrees
 There are        8 alpha and        8 beta electrons

                       Distance Matrix (Angstroms)
             N (  1)   H (  2)   N (  3)
   H (  2)  1.038186
   N (  3)  1.245810  1.895984
   H (  4)  1.895122  2.019312  1.037813

 Requested basis set is 6-311++G(d,p)
 There are 22 shells and 58 basis functions
 A cutoff of  1.0D-14 yielded    253 shell pairs
 There are      1785 function pairs (      1914 Cartesian)
 Smallest overlap matrix eigenvalue = 2.65E-04
 Guess MOs from SCF MO coefficient file

 -----------------------------------------------------------------------
  General SCF calculation program by
  Eric Jon Sundstrom, Paul Horn, Yuezhi Mao, Dmitri Zuev, Alec White,
  David Stuck, Shaama M.S., Shane Yost, Joonho Lee, David Small,
  Daniel Levine, Susi Lehtola, Hugh Burton, Evgeny Epifanovsky
 -----------------------------------------------------------------------
 Hartree-Fock
 using 6 threads for integral computing
 -------------------------------------------------------
 OpenMP Integral computing Module                
 Release: version 2.0, May 2017, Q-Chem Inc. Pleasanton 
 -------------------------------------------------------
 A restricted SCF calculation will be
 performed using DIIS
 SCF converges when DIIS error is below 1.0e-08
 ---------------------------------------
  Cycle       Energy         DIIS error
 ---------------------------------------
    1    -110.0177110651      9.00e-05  
    2    -110.0177140903      2.28e-05  
    3    -110.0177143643      9.48e-06  
    4    -110.0177144071      2.39e-06  
    5    -110.0177144103      1.06e-06  
    6    -110.0177144109      2.08e-07  
    7    -110.0177144110      3.80e-08  
    8    -110.0177144110      1.16e-08  
    9    -110.0177144110      3.44e-09  Convergence criterion met
 ---------------------------------------
 SCF time:   CPU 1.22s  wall 0.00s 
 SCF   energy in the final basis set =     -110.0177144110
 Total energy in the final basis set =     -110.0177144110


 ------------------------------------------------------------------------------

   CCMAN2: suite of methods based on coupled cluster
           and equation of motion theories.

   Components:
   * libvmm-1.3-trunk
     by Evgeny Epifanovsky, Ilya Kaliman.
   * libtensor-2.5-trunk
     by Evgeny Epifanovsky, Michael Wormit, Dmitry Zuev, Sam Manzer, 
        Ilya Kaliman.
   * libcc-2.5-trunk
     by Evgeny Epifanovsky, Arik Landau, Tomasz Kus, Kirill Khistyaev, 
        Dmitry Zuev, Prashant Manohar, Xintian Feng, Anna Krylov, 
        Matthew Goldey, Alec White, Thomas Jagau, Kaushik Nanda, 
        Anastasia Gunina, Alexander Kunitsa, Joonho Lee.

   CCMAN original authors:
   Anna I. Krylov, C. David Sherrill, Steven R. Gwaltney,
   Edward F. C. Byrd (2000)
   Sergey V. Levchenko, Lyudmila V. Slipchenko, Tao Wang,
   Ana-Maria C. Cristian (2003)
   Piotr A. Pieniazek, C. Melania Oana, Evgeny Epifanovsky (2007)
   Prashant Manohar (2009)

 ------------------------------------------------------------------------------


 Allocating and initializing 63808MB of RAM...
 Calculation will run on 6 cores.


 Alpha MOs, Restricted
 -- Occupied --                  
-15.643 -15.641  -1.364  -0.933  -0.760  -0.577  -0.520  -0.417
  1 A     2 A     3 A     4 A     5 A     6 A     7 A     8 A                  
 -- Virtual --                   
  0.037   0.064   0.095   0.174   0.175   0.200   0.219   0.236
  9 A    10 A    11 A    12 A    13 A    14 A    15 A    16 A                  
  0.242   0.245   0.258   0.321   0.355   0.609   0.646   0.785
 17 A    18 A    19 A    20 A    21 A    22 A    23 A    24 A                  
  0.881   0.958   0.960   0.997   1.037   1.121   1.207   1.420
 25 A    26 A    27 A    28 A    29 A    30 A    31 A    32 A                  
  1.442   1.529   1.579   1.788   1.959   2.026   2.271   2.364
 33 A    34 A    35 A    36 A    37 A    38 A    39 A    40 A                  
  2.451   2.635   2.776   2.815   2.920   3.058   3.117   3.179
 41 A    42 A    43 A    44 A    45 A    46 A    47 A    48 A                  
  3.406   3.612   4.150   4.337   4.391   4.793   4.856   5.657
 49 A    50 A    51 A    52 A    53 A    54 A    55 A    56 A                  
 36.709  37.064
 57 A    58 A                                                                  

 Beta MOs, Restricted
 -- Occupied --                  
-15.643 -15.641  -1.364  -0.933  -0.760  -0.577  -0.520  -0.417
  1 A     2 A     3 A     4 A     5 A     6 A     7 A     8 A                  
 -- Virtual --                   
  0.037   0.064   0.095   0.174   0.175   0.200   0.219   0.236
  9 A    10 A    11 A    12 A    13 A    14 A    15 A    16 A                  
  0.242   0.245   0.258   0.321   0.355   0.609   0.646   0.785
 17 A    18 A    19 A    20 A    21 A    22 A    23 A    24 A                  
  0.881   0.958   0.960   0.997   1.037   1.121   1.207   1.420
 25 A    26 A    27 A    28 A    29 A    30 A    31 A    32 A                  
  1.442   1.529   1.579   1.788   1.959   2.026   2.271   2.364
 33 A    34 A    35 A    36 A    37 A    38 A    39 A    40 A                  
  2.451   2.635   2.776   2.815   2.920   3.058   3.117   3.179
 41 A    42 A    43 A    44 A    45 A    46 A    47 A    48 A                  
  3.406   3.612   4.150   4.337   4.391   4.793   4.856   5.657
 49 A    50 A    51 A    52 A    53 A    54 A    55 A    56 A                  
 36.709  37.064
 57 A    58 A                                                                  

 Occupation and symmetry of molecular orbitals

 Point group: C1 (1 irreducible representation).

                           A     All 
 -------------------------------------
 All molecular orbitals:
  - Alpha                  58    58  
  - Beta                   58    58  
 -------------------------------------
 Alpha orbitals:
  - Frozen occupied        2     2   
  - Active occupied        6     6   
  - Active virtual         50    50  
  - Frozen virtual         0     0   
 -------------------------------------
 Beta orbitals:
  - Frozen occupied        2     2   
  - Active occupied        6     6   
  - Active virtual         50    50  
  - Frozen virtual         0     0   
 -------------------------------------

 Import integrals:   CPU 0.00 s  wall 0.00 s

 Import integrals:   CPU 2.06 s  wall 1.11 s

 MP2 amplitudes:   CPU 0.01 s  wall 0.02 s

Running a double precision version
           CCSD T amplitudes will be solved using DIIS.

           Start     Size      MaxIter   EConv     TConv     
           3         7         100       1.00e-07  1.00e-05  
 ------------------------------------------------------------------------------
           Energy (a.u.)   Ediff      Tdiff       Comment
 ------------------------------------------------------------------------------
          -110.37257352                           
     1    -110.37269279   1.19e-04   5.60e-01     
     2    -110.38486274   1.22e-02   7.09e-02     
     3    -110.38572351   8.61e-04   2.91e-02     
     4    -110.38734405   1.62e-03   1.13e-02     Switched to DIIS steps.
     5    -110.38776561   4.22e-04   7.57e-03     
     6    -110.38777147   5.86e-06   1.33e-03     
     7    -110.38777076   7.13e-07   4.34e-04     
     8    -110.38777155   7.90e-07   1.64e-04     
     9    -110.38777140   1.51e-07   5.41e-05     
    10    -110.38777139   7.15e-10   2.33e-05     
    11    -110.38777133   6.42e-08   1.20e-05     
    12    -110.38777134   5.38e-09   2.13e-06     
 ------------------------------------------------------------------------------
          -110.38777134                           CCSD T converged.

End of double precision
 SCF energy                 = -110.01771441
 MP2 energy                 = -110.37257352
 CCSD correlation energy     =   -0.37005692
 CCSD total energy           = -110.38777134

 CCSD  T1^2 = 0.0046  T2^2 = 0.1371  Leading amplitudes:

 Amplitude    Orbitals with energies
  0.0262       7 (A) A                   ->    26 (A) A                   
              -0.5204                          0.9575                     
  0.0262       7 (A) B                   ->    26 (A) B                   
              -0.5204                          0.9575                     
 -0.0177       7 (A) A                   ->    12 (A) A                   
              -0.5204                          0.1739                     
 -0.0177       7 (A) B                   ->    12 (A) B                   
              -0.5204                          0.1739                     

 Amplitude    Orbitals with energies
 -0.1162       7 (A) A       7 (A) B     ->    11 (A) A      11 (A) B     
              -0.5204       -0.5204            0.0954        0.0954       
  0.1162       7 (A) A       7 (A) B     ->    11 (A) B      11 (A) A     
              -0.5204       -0.5204            0.0954        0.0954       
  0.1162       7 (A) B       7 (A) A     ->    11 (A) A      11 (A) B     
              -0.5204       -0.5204            0.0954        0.0954       
 -0.1162       7 (A) B       7 (A) A     ->    11 (A) B      11 (A) A     
              -0.5204       -0.5204            0.0954        0.0954       

 Computing CCSD intemediates for later calculations in double precision
 Finished.

Running a double precision version
           CCSD Lambda amplitudes will be solved using DIIS.
           Start     Size      MaxIter   EConv     LConv     
           3         7         100       1.00e-07  1.00e-05  
 ------------------------------------------------------------------------------
            Enorm      Ldiff       Comment
 ------------------------------------------------------------------------------
     1     3.15e-02   2.54e-02     
     2     5.79e-03   2.59e-03     
     3     2.50e-03   1.40e-03     
     4     8.25e-04   7.70e-04     Switched to DIIS steps.
     5     3.13e-04   2.49e-04     
     6     9.34e-05   8.48e-05     
     7     4.03e-05   9.70e-06     
     8     1.44e-05   4.25e-08     
     9     4.67e-06   6.94e-07     
    10     1.62e-06   9.96e-08     
    11     5.57e-07   4.57e-08     
    12     2.04e-07   2.94e-08     
    13     7.85e-08   8.67e-09     
 ------------------------------------------------------------------------------
                                   CCSD Lambda converged.

 Computing density matrices in double precision...
           Orbital response amplitudes will be solved using DIIS.
           Start     Size      MaxIter   EConv     LConv     
           3         7         100       1.00e-06  1.00e-06  
 ------------------------------------------------------------------------------
            Enorm      Ldiff       Comment
 ------------------------------------------------------------------------------
     1     4.65e-02   7.16e-03     
     2     3.39e-02   5.43e-03     
     3     2.98e-02   1.30e-03     
     4     9.06e-04   8.24e-03     Switched to DIIS steps.
     5     1.23e-04   1.76e-05     
     6     5.00e-05   6.66e-07     
     7     3.36e-05   1.03e-06     
     8     2.53e-06   6.87e-07     
     9     2.04e-07   1.66e-07     
 ------------------------------------------------------------------------------
                                   Orbital response converged.

 Computing density matrices... Done.
 CCSD calculation:   CPU 29.27 s  wall 7.00 s

 Transferring MO TPDM to AO TPDM
 Transferring g2_o1o1o1o1
 Transferring g2_o1o1o1v1
 Transferring g2_o1o1v1v1
 Transferring g2_o1v1o1v1
 Transferring g2_o1v1v1v1
 Transferring g2_v1v1v1v1
 Adding separable TPDM
 Computing TPDM gradient
 --------------------------------------------------------
 2e gradient
  Atom          X               Y               Z
 --------------------------------------------------------
    1         -9.536842       -0.000000       -2.251887  
    2         -1.468257        0.000000        2.251494  
    3          9.539344        0.000000       -2.253489  
    4          1.465756       -0.000000        2.253883  
 --------------------------------------------------------
 --------------------------------------------------------
 Final gradient
  Atom          X               Y               Z
 --------------------------------------------------------
    1         -9.536842       -0.000000       -2.251887  
    2         -1.468257        0.000000        2.251494  
    3          9.539344        0.000000       -2.253489  
    4          1.465756       -0.000000        2.253883  
 --------------------------------------------------------
 Analytic gradient from two-electron contribution:   CPU 13.10 s  wall 3.06 s

 Total ccman2 time:   CPU 47.00 s  wall 12.22 s


 --------------------------------------------------------------

                    Orbital Energies (a.u.)
 --------------------------------------------------------------

 Alpha MOs
 -- Occupied --
-15.643 -15.641  -1.364  -0.933  -0.760  -0.577  -0.520  -0.417
 -- Virtual --
  0.037   0.064   0.095   0.174   0.175   0.200   0.219   0.236
  0.242   0.245   0.258   0.321   0.355   0.609   0.646   0.785
  0.881   0.958   0.960   0.997   1.037   1.121   1.207   1.420
  1.442   1.529   1.579   1.788   1.959   2.026   2.271   2.364
  2.451   2.635   2.776   2.815   2.920   3.058   3.117   3.179
  3.406   3.612   4.150   4.337   4.391   4.793   4.856   5.657
 36.709  37.064
 --------------------------------------------------------------

          Ground-State Mulliken Net Atomic Charges

     Atom                 Charge (a.u.)
  ----------------------------------------
      1 N                    -0.154506
      2 H                     0.154528
      3 N                    -0.154583
      4 H                     0.154560
  ----------------------------------------
  Sum of atomic charges =    -0.000000

 -----------------------------------------------------------------
                    Cartesian Multipole Moments
 -----------------------------------------------------------------
    Charge (ESU x 10^10)
                -0.0000
    Dipole Moment (Debye)
         X       0.0004      Y      -0.0000      Z      -3.1096
       Tot       3.1096
    Quadrupole Moments (Debye-Ang)
        XX     -13.0509     XY       0.0000     YY     -12.2337
        XZ       0.0004     YZ       0.0000     ZZ     -12.0088
    Octopole Moments (Debye-Ang^2)
       XXX       0.0196    XXY      -0.0000    XYY       0.0051
       YYY      -0.0000    XXZ      -4.4414    XYZ      -0.0000
       YYZ      -0.8041    XZZ       0.0043    YZZ       0.0000
       ZZZ      -3.7534
    Hexadecapole Moments (Debye-Ang^3)
      XXXX     -48.0680   XXXY       0.0000   XXYY      -9.8193
      XYYY       0.0000   YYYY     -11.1832   XXXZ       0.0049
      XXYZ       0.0000   XYYZ       0.0011   YYYZ       0.0000
      XXZZ     -11.2026   XYZZ       0.0000   YYZZ      -5.1752
      XZZZ       0.0034   YZZZ       0.0000   ZZZZ     -18.3270
 -----------------------------------------------------------------
 DrvMan completing analytic gradient of the correlated energy
 Correlated dipole moment
            1
    1   0.0001711
    2  -0.0000000
    3  -1.2234022
 Energy read as -110.387771336
 Full Analytical Gradient: (in a.u., or Hartree/Bohr)
             1             2             3             4
    1   -0.00147054    0.00013142    0.00125397    0.00008516
    2    0.00000000    0.00000000   -0.00000000    0.00000000
    3    0.00009300   -0.00019784    0.00010125    0.00000360
 Gradient time:  CPU 1.47 s  wall 1.48 s
 ----------------------------------------------------------------
             Standard Nuclear Orientation (Angstroms)
    I     Atom           X                Y                Z
 ----------------------------------------------------------------
    1      N       0.6234050000     0.0010000000     0.1204072510
    2      H       1.0096559979     0.0000000000    -0.8428507568
    3      N      -0.6234050000     0.0000000000     0.1204072510
    4      H      -1.0096559979     0.0000000000    -0.8428507568
 ----------------------------------------------------------------
 Nuclear Repulsion Energy =    32.1048808706 hartrees
 There are        8 alpha and        8 beta electrons

                       Distance Matrix (Angstroms)
             N (  1)   H (  2)   N (  3)
   H (  2)  1.037813
   N (  3)  1.246810  1.895984
   H (  4)  1.895984  2.019312  1.037813

 Requested basis set is 6-311++G(d,p)
 There are 22 shells and 58 basis functions
 A cutoff of  1.0D-14 yielded    253 shell pairs
 There are      1785 function pairs (      1914 Cartesian)
 Smallest overlap matrix eigenvalue = 2.66E-04
 Guess MOs from SCF MO coefficient file

 -----------------------------------------------------------------------
  General SCF calculation program by
  Eric Jon Sundstrom, Paul Horn, Yuezhi Mao, Dmitri Zuev, Alec White,
  David Stuck, Shaama M.S., Shane Yost, Joonho Lee, David Small,
  Daniel Levine, Susi Lehtola, Hugh Burton, Evgeny Epifanovsky
 -----------------------------------------------------------------------
 Hartree-Fock
 using 6 threads for integral computing
 -------------------------------------------------------
 OpenMP Integral computing Module                
 Release: version 2.0, May 2017, Q-Chem Inc. Pleasanton 
 -------------------------------------------------------
 A restricted SCF calculation will be
 performed using DIIS
 SCF converges when DIIS error is below 1.0e-08
 ---------------------------------------
  Cycle       Energy         DIIS error
 ---------------------------------------
    1    -110.0176178664      5.37e-05  
    2    -110.0176191305      1.42e-05  
    3    -110.0176192714      6.06e-06  
    4    -110.0176192969      2.18e-06  
    5    -110.0176193036      1.28e-06  
    6    -110.0176193062      6.70e-07  
    7    -110.0176193075      1.71e-07  
    8    -110.0176193076      6.28e-08  
    9    -110.0176193076      2.66e-08  
   10    -110.0176193076      6.02e-09  Convergence criterion met
 ---------------------------------------
 SCF time:   CPU 1.28s  wall 1.00s 
 SCF   energy in the final basis set =     -110.0176193076
 Total energy in the final basis set =     -110.0176193076


 ------------------------------------------------------------------------------

   CCMAN2: suite of methods based on coupled cluster
           and equation of motion theories.

   Components:
   * libvmm-1.3-trunk
     by Evgeny Epifanovsky, Ilya Kaliman.
   * libtensor-2.5-trunk
     by Evgeny Epifanovsky, Michael Wormit, Dmitry Zuev, Sam Manzer, 
        Ilya Kaliman.
   * libcc-2.5-trunk
     by Evgeny Epifanovsky, Arik Landau, Tomasz Kus, Kirill Khistyaev, 
        Dmitry Zuev, Prashant Manohar, Xintian Feng, Anna Krylov, 
        Matthew Goldey, Alec White, Thomas Jagau, Kaushik Nanda, 
        Anastasia Gunina, Alexander Kunitsa, Joonho Lee.

   CCMAN original authors:
   Anna I. Krylov, C. David Sherrill, Steven R. Gwaltney,
   Edward F. C. Byrd (2000)
   Sergey V. Levchenko, Lyudmila V. Slipchenko, Tao Wang,
   Ana-Maria C. Cristian (2003)
   Piotr A. Pieniazek, C. Melania Oana, Evgeny Epifanovsky (2007)
   Prashant Manohar (2009)

 ------------------------------------------------------------------------------


 Allocating and initializing 63808MB of RAM...
 Calculation will run on 6 cores.


 Alpha MOs, Restricted
 -- Occupied --                  
-15.643 -15.641  -1.364  -0.933  -0.760  -0.577  -0.520  -0.418
  1 A     2 A     3 A     4 A     5 A     6 A     7 A     8 A                  
 -- Virtual --                   
  0.037   0.064   0.095   0.174   0.175   0.200   0.219   0.236
  9 A    10 A    11 A    12 A    13 A    14 A    15 A    16 A                  
  0.242   0.245   0.258   0.321   0.355   0.608   0.646   0.785
 17 A    18 A    19 A    20 A    21 A    22 A    23 A    24 A                  
  0.881   0.958   0.960   0.996   1.037   1.120   1.207   1.420
 25 A    26 A    27 A    28 A    29 A    30 A    31 A    32 A                  
  1.442   1.529   1.578   1.788   1.959   2.027   2.271   2.364
 33 A    34 A    35 A    36 A    37 A    38 A    39 A    40 A                  
  2.451   2.634   2.775   2.814   2.919   3.057   3.116   3.179
 41 A    42 A    43 A    44 A    45 A    46 A    47 A    48 A                  
  3.405   3.611   4.150   4.336   4.391   4.792   4.856   5.658
 49 A    50 A    51 A    52 A    53 A    54 A    55 A    56 A                  
 36.709  37.061
 57 A    58 A                                                                  

 Beta MOs, Restricted
 -- Occupied --                  
-15.643 -15.641  -1.364  -0.933  -0.760  -0.577  -0.520  -0.418
  1 A     2 A     3 A     4 A     5 A     6 A     7 A     8 A                  
 -- Virtual --                   
  0.037   0.064   0.095   0.174   0.175   0.200   0.219   0.236
  9 A    10 A    11 A    12 A    13 A    14 A    15 A    16 A                  
  0.242   0.245   0.258   0.321   0.355   0.608   0.646   0.785
 17 A    18 A    19 A    20 A    21 A    22 A    23 A    24 A                  
  0.881   0.958   0.960   0.996   1.037   1.120   1.207   1.420
 25 A    26 A    27 A    28 A    29 A    30 A    31 A    32 A                  
  1.442   1.529   1.578   1.788   1.959   2.027   2.271   2.364
 33 A    34 A    35 A    36 A    37 A    38 A    39 A    40 A                  
  2.451   2.634   2.775   2.814   2.919   3.057   3.116   3.179
 41 A    42 A    43 A    44 A    45 A    46 A    47 A    48 A                  
  3.405   3.611   4.150   4.336   4.391   4.792   4.856   5.658
 49 A    50 A    51 A    52 A    53 A    54 A    55 A    56 A                  
 36.709  37.061
 57 A    58 A                                                                  

 Occupation and symmetry of molecular orbitals

 Point group: C1 (1 irreducible representation).

                           A     All 
 -------------------------------------
 All molecular orbitals:
  - Alpha                  58    58  
  - Beta                   58    58  
 -------------------------------------
 Alpha orbitals:
  - Frozen occupied        2     2   
  - Active occupied        6     6   
  - Active virtual         50    50  
  - Frozen virtual         0     0   
 -------------------------------------
 Beta orbitals:
  - Frozen occupied        2     2   
  - Active occupied        6     6   
  - Active virtual         50    50  
  - Frozen virtual         0     0   
 -------------------------------------

 Import integrals:   CPU 0.00 s  wall 0.00 s

 Import integrals:   CPU 3.24 s  wall 1.24 s

 MP2 amplitudes:   CPU 0.03 s  wall 0.03 s

Running a double precision version
           CCSD T amplitudes will be solved using DIIS.

           Start     Size      MaxIter   EConv     TConv     
           3         7         100       1.00e-07  1.00e-05  
 ------------------------------------------------------------------------------
           Energy (a.u.)   Ediff      Tdiff       Comment
 ------------------------------------------------------------------------------
          -110.37259656                           
     1    -110.37266841   7.19e-05   5.60e-01     
     2    -110.38486370   1.22e-02   7.10e-02     
     3    -110.38571983   8.56e-04   2.92e-02     
     4    -110.38734367   1.62e-03   1.13e-02     Switched to DIIS steps.
     5    -110.38776689   4.23e-04   7.60e-03     
     6    -110.38777272   5.83e-06   1.33e-03     
     7    -110.38777201   7.10e-07   4.34e-04     
     8    -110.38777280   7.89e-07   1.64e-04     
     9    -110.38777265   1.54e-07   5.41e-05     
    10    -110.38777265   5.74e-10   2.34e-05     
    11    -110.38777258   6.37e-08   1.20e-05     
    12    -110.38777259   5.60e-09   2.13e-06     
 ------------------------------------------------------------------------------
          -110.38777259                           CCSD T converged.

End of double precision
 SCF energy                 = -110.01761931
 MP2 energy                 = -110.37259656
 CCSD correlation energy     =   -0.37015328
 CCSD total energy           = -110.38777259

 CCSD  T1^2 = 0.0046  T2^2 = 0.1372  Leading amplitudes:

 Amplitude    Orbitals with energies
  0.0263       7 (A) A                   ->    26 (A) A                   
              -0.5200                          0.9577                     
  0.0263       7 (A) B                   ->    26 (A) B                   
              -0.5200                          0.9577                     
 -0.0178       7 (A) A                   ->    12 (A) A                   
              -0.5200                          0.1740                     
 -0.0178       7 (A) B                   ->    12 (A) B                   
              -0.5200                          0.1740                     

 Amplitude    Orbitals with energies
 -0.1165       7 (A) A       7 (A) B     ->    11 (A) A      11 (A) B     
              -0.5200       -0.5200            0.0952        0.0952       
  0.1165       7 (A) A       7 (A) B     ->    11 (A) B      11 (A) A     
              -0.5200       -0.5200            0.0952        0.0952       
  0.1165       7 (A) B       7 (A) A     ->    11 (A) A      11 (A) B     
              -0.5200       -0.5200            0.0952        0.0952       
 -0.1165       7 (A) B       7 (A) A     ->    11 (A) B      11 (A) A     
              -0.5200       -0.5200            0.0952        0.0952       

 Computing CCSD intemediates for later calculations in double precision
 Finished.

Running a double precision version
           CCSD Lambda amplitudes will be solved using DIIS.
           Start     Size      MaxIter   EConv     LConv     
           3         7         100       1.00e-07  1.00e-05  
 ------------------------------------------------------------------------------
            Enorm      Ldiff       Comment
 ------------------------------------------------------------------------------
     1     3.16e-02   2.54e-02     
     2     5.81e-03   2.59e-03     
     3     2.51e-03   1.41e-03     
     4     8.27e-04   7.71e-04     Switched to DIIS steps.
     5     3.14e-04   2.50e-04     
     6     9.34e-05   8.53e-05     
     7     4.03e-05   9.72e-06     
     8     1.44e-05   4.79e-08     
     9     4.68e-06   6.95e-07     
    10     1.62e-06   1.01e-07     
    11     5.58e-07   4.61e-08     
    12     2.05e-07   2.95e-08     
    13     7.86e-08   8.61e-09     
 ------------------------------------------------------------------------------
                                   CCSD Lambda converged.

 Computing density matrices in double precision...
           Orbital response amplitudes will be solved using DIIS.
           Start     Size      MaxIter   EConv     LConv     
           3         7         100       1.00e-06  1.00e-06  
 ------------------------------------------------------------------------------
            Enorm      Ldiff       Comment
 ------------------------------------------------------------------------------
     1     4.66e-02   7.13e-03     
     2     3.40e-02   5.47e-03     
     3     2.99e-02   1.33e-03     
     4     9.07e-04   8.28e-03     Switched to DIIS steps.
     5     1.20e-04   1.76e-05     
     6     1.80e-05   7.63e-07     
     7     4.10e-06   1.60e-06     
     8     3.26e-07   3.34e-07     
 ------------------------------------------------------------------------------
                                   Orbital response converged.

 Computing density matrices... Done.
 CCSD calculation:   CPU 25.74 s  wall 6.08 s

 Transferring MO TPDM to AO TPDM
 Transferring g2_o1o1o1o1
 Transferring g2_o1o1o1v1
 Transferring g2_o1o1v1v1
 Transferring g2_o1v1o1v1
 Transferring g2_o1v1v1v1
 Transferring g2_v1v1v1v1
 Adding separable TPDM
 Computing TPDM gradient
 --------------------------------------------------------
 2e gradient
  Atom          X               Y               Z
 --------------------------------------------------------
    1         -9.528518       -0.009819       -2.253528  
    2         -1.465955        0.002420        2.253527  
    3          9.528516        0.007480       -2.253528  
    4          1.465957       -0.000080        2.253529  
 --------------------------------------------------------
 --------------------------------------------------------
 Final gradient
  Atom          X               Y               Z
 --------------------------------------------------------
    1         -9.528518       -0.009819       -2.253528  
    2         -1.465955        0.002420        2.253527  
    3          9.528516        0.007480       -2.253528  
    4          1.465957       -0.000080        2.253529  
 --------------------------------------------------------
 Analytic gradient from two-electron contribution:   CPU 14.37 s  wall 3.50 s

 Total ccman2 time:   CPU 46.75 s  wall 12.21 s


 --------------------------------------------------------------

                    Orbital Energies (a.u.)
 --------------------------------------------------------------

 Alpha MOs
 -- Occupied --
-15.643 -15.641  -1.364  -0.933  -0.760  -0.577  -0.520  -0.418
 -- Virtual --
  0.037   0.064   0.095   0.174   0.175   0.200   0.219   0.236
  0.242   0.245   0.258   0.321   0.355   0.608   0.646   0.785
  0.881   0.958   0.960   0.996   1.037   1.120   1.207   1.420
  1.442   1.529   1.578   1.788   1.959   2.027   2.271   2.364
  2.451   2.634   2.775   2.814   2.919   3.057   3.116   3.179
  3.405   3.611   4.150   4.336   4.391   4.792   4.856   5.658
 36.709  37.061
 --------------------------------------------------------------

          Ground-State Mulliken Net Atomic Charges

     Atom                 Charge (a.u.)
  ----------------------------------------
      1 N                    -0.154649
      2 H                     0.154648
      3 N                    -0.154649
      4 H                     0.154649
  ----------------------------------------
  Sum of atomic charges =     0.000000

 -----------------------------------------------------------------
                    Cartesian Multipole Moments
 -----------------------------------------------------------------
    Charge (ESU x 10^10)
                 0.0000
    Dipole Moment (Debye)
         X      -0.0000      Y      -0.0016      Z      -3.1107
       Tot       3.1107
    Quadrupole Moments (Debye-Ang)
        XX     -13.0513     XY      -0.0022     YY     -12.2361
        XZ       0.0000     YZ      -0.0012     ZZ     -12.0083
    Octopole Moments (Debye-Ang^2)
       XXX      -0.0000    XXY      -0.0080    XYY      -0.0000
       YYY      -0.0173    XXZ      -4.4451    XYZ      -0.0008
       YYZ      -0.8050    XZZ      -0.0000    YZZ      -0.0064
       ZZZ      -3.7569
    Hexadecapole Moments (Debye-Ang^3)
      XXXX     -48.1085   XXXY      -0.0138   XXYY      -9.8268
      XYYY      -0.0117   YYYY     -11.1888   XXXZ       0.0000
      XXYZ      -0.0027   XYYZ      -0.0000   YYYZ      -0.0033
      XXZZ     -11.2062   XYZZ      -0.0050   YYZZ      -5.1755
      XZZZ       0.0000   YZZZ      -0.0031   ZZZZ     -18.3218
 -----------------------------------------------------------------
 DrvMan completing analytic gradient of the correlated energy
 Correlated dipole moment
            1
    1  -0.0000002
    2  -0.0006352
    3  -1.2238371
 Energy read as -110.387772589
 Full Analytical Gradient: (in a.u., or Hartree/Bohr)
             1             2             3             4
    1    0.00001827    0.00000391   -0.00001827   -0.00000391
    2    0.00012544   -0.00007745   -0.00012543    0.00007744
    3    0.00000292   -0.00000283    0.00000249   -0.00000257
 Gradient time:  CPU 1.37 s  wall 1.38 s
 ----------------------------------------------------------------
             Standard Nuclear Orientation (Angstroms)
    I     Atom           X                Y                Z
 ----------------------------------------------------------------
    1      N       0.6234050000    -0.0000000000     0.1214072510
    2      H       1.0096559979     0.0000000000    -0.8428507568
    3      N      -0.6234050000     0.0000000000     0.1204072510
    4      H      -1.0096559979     0.0000000000    -0.8428507568
 ----------------------------------------------------------------
 Nuclear Repulsion Energy =    32.1011696771 hartrees
 There are        8 alpha and        8 beta electrons

                       Distance Matrix (Angstroms)
             N (  1)   H (  2)   N (  3)
   H (  2)  1.038741
   N (  3)  1.246810  1.895984
   H (  4)  1.896492  2.019312  1.037813

 Requested basis set is 6-311++G(d,p)
 There are 22 shells and 58 basis functions
 A cutoff of  1.0D-14 yielded    253 shell pairs
 There are      1785 function pairs (      1914 Cartesian)
 Smallest overlap matrix eigenvalue = 2.66E-04
 Guess MOs from SCF MO coefficient file

 -----------------------------------------------------------------------
  General SCF calculation program by
  Eric Jon Sundstrom, Paul Horn, Yuezhi Mao, Dmitri Zuev, Alec White,
  David Stuck, Shaama M.S., Shane Yost, Joonho Lee, David Small,
  Daniel Levine, Susi Lehtola, Hugh Burton, Evgeny Epifanovsky
 -----------------------------------------------------------------------
 Hartree-Fock
 using 6 threads for integral computing
 -------------------------------------------------------
 OpenMP Integral computing Module                
 Release: version 2.0, May 2017, Q-Chem Inc. Pleasanton 
 -------------------------------------------------------
 A restricted SCF calculation will be
 performed using DIIS
 SCF converges when DIIS error is below 1.0e-08
 ---------------------------------------
  Cycle       Energy         DIIS error
 ---------------------------------------
    1    -110.0175861631      4.48e-05  
    2    -110.0175871710      1.22e-05  
    3    -110.0175872892      6.33e-06  
    4    -110.0175873102      2.21e-06  
    5    -110.0175873183      1.03e-06  
    6    -110.0175873212      4.40e-07  
    7    -110.0175873217      1.49e-07  
    8    -110.0175873218      6.96e-08  
    9    -110.0175873218      2.83e-08  
   10    -110.0175873218      6.74e-09  Convergence criterion met
 ---------------------------------------
 SCF time:   CPU 1.46s  wall 0.00s 
 SCF   energy in the final basis set =     -110.0175873218
 Total energy in the final basis set =     -110.0175873218


 ------------------------------------------------------------------------------

   CCMAN2: suite of methods based on coupled cluster
           and equation of motion theories.

   Components:
   * libvmm-1.3-trunk
     by Evgeny Epifanovsky, Ilya Kaliman.
   * libtensor-2.5-trunk
     by Evgeny Epifanovsky, Michael Wormit, Dmitry Zuev, Sam Manzer, 
        Ilya Kaliman.
   * libcc-2.5-trunk
     by Evgeny Epifanovsky, Arik Landau, Tomasz Kus, Kirill Khistyaev, 
        Dmitry Zuev, Prashant Manohar, Xintian Feng, Anna Krylov, 
        Matthew Goldey, Alec White, Thomas Jagau, Kaushik Nanda, 
        Anastasia Gunina, Alexander Kunitsa, Joonho Lee.

   CCMAN original authors:
   Anna I. Krylov, C. David Sherrill, Steven R. Gwaltney,
   Edward F. C. Byrd (2000)
   Sergey V. Levchenko, Lyudmila V. Slipchenko, Tao Wang,
   Ana-Maria C. Cristian (2003)
   Piotr A. Pieniazek, C. Melania Oana, Evgeny Epifanovsky (2007)
   Prashant Manohar (2009)

 ------------------------------------------------------------------------------


 Allocating and initializing 63808MB of RAM...
 Calculation will run on 6 cores.


 Alpha MOs, Restricted
 -- Occupied --                  
-15.643 -15.642  -1.364  -0.933  -0.760  -0.577  -0.520  -0.417
  1 A     2 A     3 A     4 A     5 A     6 A     7 A     8 A                  
 -- Virtual --                   
  0.037   0.064   0.095   0.174   0.175   0.200   0.219   0.236
  9 A    10 A    11 A    12 A    13 A    14 A    15 A    16 A                  
  0.242   0.245   0.258   0.321   0.355   0.608   0.645   0.785
 17 A    18 A    19 A    20 A    21 A    22 A    23 A    24 A                  
  0.881   0.958   0.960   0.996   1.037   1.120   1.207   1.420
 25 A    26 A    27 A    28 A    29 A    30 A    31 A    32 A                  
  1.442   1.529   1.578   1.788   1.959   2.026   2.270   2.364
 33 A    34 A    35 A    36 A    37 A    38 A    39 A    40 A                  
  2.451   2.634   2.775   2.814   2.920   3.057   3.117   3.178
 41 A    42 A    43 A    44 A    45 A    46 A    47 A    48 A                  
  3.404   3.610   4.150   4.336   4.391   4.792   4.856   5.657
 49 A    50 A    51 A    52 A    53 A    54 A    55 A    56 A                  
 36.709  37.061
 57 A    58 A                                                                  

 Beta MOs, Restricted
 -- Occupied --                  
-15.643 -15.642  -1.364  -0.933  -0.760  -0.577  -0.520  -0.417
  1 A     2 A     3 A     4 A     5 A     6 A     7 A     8 A                  
 -- Virtual --                   
  0.037   0.064   0.095   0.174   0.175   0.200   0.219   0.236
  9 A    10 A    11 A    12 A    13 A    14 A    15 A    16 A                  
  0.242   0.245   0.258   0.321   0.355   0.608   0.645   0.785
 17 A    18 A    19 A    20 A    21 A    22 A    23 A    24 A                  
  0.881   0.958   0.960   0.996   1.037   1.120   1.207   1.420
 25 A    26 A    27 A    28 A    29 A    30 A    31 A    32 A                  
  1.442   1.529   1.578   1.788   1.959   2.026   2.270   2.364
 33 A    34 A    35 A    36 A    37 A    38 A    39 A    40 A                  
  2.451   2.634   2.775   2.814   2.920   3.057   3.117   3.178
 41 A    42 A    43 A    44 A    45 A    46 A    47 A    48 A                  
  3.404   3.610   4.150   4.336   4.391   4.792   4.856   5.657
 49 A    50 A    51 A    52 A    53 A    54 A    55 A    56 A                  
 36.709  37.061
 57 A    58 A                                                                  

 Occupation and symmetry of molecular orbitals

 Point group: C1 (1 irreducible representation).

                           A     All 
 -------------------------------------
 All molecular orbitals:
  - Alpha                  58    58  
  - Beta                   58    58  
 -------------------------------------
 Alpha orbitals:
  - Frozen occupied        2     2   
  - Active occupied        6     6   
  - Active virtual         50    50  
  - Frozen virtual         0     0   
 -------------------------------------
 Beta orbitals:
  - Frozen occupied        2     2   
  - Active occupied        6     6   
  - Active virtual         50    50  
  - Frozen virtual         0     0   
 -------------------------------------

 Import integrals:   CPU 0.00 s  wall 0.00 s

 Import integrals:   CPU 2.56 s  wall 1.99 s

 MP2 amplitudes:   CPU 0.01 s  wall 0.02 s

Running a double precision version
           CCSD T amplitudes will be solved using DIIS.

           Start     Size      MaxIter   EConv     TConv     
           3         7         100       1.00e-07  1.00e-05  
 ------------------------------------------------------------------------------
           Energy (a.u.)   Ediff      Tdiff       Comment
 ------------------------------------------------------------------------------
          -110.37259601                           
     1    -110.37266139   6.54e-05   5.60e-01     
     2    -110.38486168   1.22e-02   7.10e-02     
     3    -110.38571792   8.56e-04   2.92e-02     
     4    -110.38734259   1.62e-03   1.13e-02     Switched to DIIS steps.
     5    -110.38776616   4.24e-04   7.60e-03     
     6    -110.38777202   5.86e-06   1.33e-03     
     7    -110.38777131   7.07e-07   4.34e-04     
     8    -110.38777210   7.91e-07   1.64e-04     
     9    -110.38777195   1.53e-07   5.40e-05     
    10    -110.38777195   6.87e-10   2.33e-05     
    11    -110.38777188   6.36e-08   1.20e-05     
    12    -110.38777189   5.58e-09   2.13e-06     
 ------------------------------------------------------------------------------
          -110.38777189                           CCSD T converged.

End of double precision
 SCF energy                 = -110.01758732
 MP2 energy                 = -110.37259601
 CCSD correlation energy     =   -0.37018457
 CCSD total energy           = -110.38777189

 CCSD  T1^2 = 0.0046  T2^2 = 0.1372  Leading amplitudes:

 Amplitude    Orbitals with energies
 -0.0263       7 (A) A                   ->    26 (A) A                   
              -0.5200                          0.9577                     
 -0.0263       7 (A) B                   ->    26 (A) B                   
              -0.5200                          0.9577                     
 -0.0178       7 (A) A                   ->    12 (A) A                   
              -0.5200                          0.1740                     
 -0.0178       7 (A) B                   ->    12 (A) B                   
              -0.5200                          0.1740                     

 Amplitude    Orbitals with energies
 -0.1165       7 (A) A       7 (A) B     ->    11 (A) A      11 (A) B     
              -0.5200       -0.5200            0.0952        0.0952       
  0.1165       7 (A) A       7 (A) B     ->    11 (A) B      11 (A) A     
              -0.5200       -0.5200            0.0952        0.0952       
  0.1165       7 (A) B       7 (A) A     ->    11 (A) A      11 (A) B     
              -0.5200       -0.5200            0.0952        0.0952       
 -0.1165       7 (A) B       7 (A) A     ->    11 (A) B      11 (A) A     
              -0.5200       -0.5200            0.0952        0.0952       

 Computing CCSD intemediates for later calculations in double precision
 Finished.

Running a double precision version
           CCSD Lambda amplitudes will be solved using DIIS.
           Start     Size      MaxIter   EConv     LConv     
           3         7         100       1.00e-07  1.00e-05  
 ------------------------------------------------------------------------------
            Enorm      Ldiff       Comment
 ------------------------------------------------------------------------------
     1     3.16e-02   2.54e-02     
     2     5.81e-03   2.59e-03     
     3     2.51e-03   1.41e-03     
     4     8.27e-04   7.71e-04     Switched to DIIS steps.
     5     3.14e-04   2.50e-04     
     6     9.34e-05   8.53e-05     
     7     4.03e-05   9.72e-06     
     8     1.44e-05   4.73e-08     
     9     4.68e-06   6.95e-07     
    10     1.62e-06   1.01e-07     
    11     5.58e-07   4.62e-08     
    12     2.04e-07   2.96e-08     
    13     7.86e-08   8.63e-09     
 ------------------------------------------------------------------------------
                                   CCSD Lambda converged.

 Computing density matrices in double precision...
           Orbital response amplitudes will be solved using DIIS.
           Start     Size      MaxIter   EConv     LConv     
           3         7         100       1.00e-06  1.00e-06  
 ------------------------------------------------------------------------------
            Enorm      Ldiff       Comment
 ------------------------------------------------------------------------------
     1     4.66e-02   7.12e-03     
     2     3.40e-02   5.47e-03     
     3     2.99e-02   1.33e-03     
     4     9.11e-04   8.29e-03     Switched to DIIS steps.
     5     1.45e-04   1.76e-05     
     6     1.18e-04   5.98e-07     
     7     2.20e-05   4.20e-07     
     8     2.36e-06   1.05e-06     
     9     2.08e-07   1.69e-07     
 ------------------------------------------------------------------------------
                                   Orbital response converged.

 Computing density matrices... Done.
 CCSD calculation:   CPU 26.41 s  wall 6.20 s

 Transferring MO TPDM to AO TPDM
 Transferring g2_o1o1o1o1
 Transferring g2_o1o1o1v1
 Transferring g2_o1o1v1v1
 Transferring g2_o1v1o1v1
 Transferring g2_o1v1v1v1
 Transferring g2_v1v1v1v1
 Adding separable TPDM
 Computing TPDM gradient
 --------------------------------------------------------
 2e gradient
  Atom          X               Y               Z
 --------------------------------------------------------
    1         -9.531079       -0.000000       -2.261787  
    2         -1.462511       -0.000000        2.253457  
    3          9.527223        0.000000       -2.245396  
    4          1.466367       -0.000000        2.253726  
 --------------------------------------------------------
 --------------------------------------------------------
 Final gradient
  Atom          X               Y               Z
 --------------------------------------------------------
    1         -9.531079       -0.000000       -2.261787  
    2         -1.462511       -0.000000        2.253457  
    3          9.527223        0.000000       -2.245396  
    4          1.466367       -0.000000        2.253726  
 --------------------------------------------------------
 Analytic gradient from two-electron contribution:   CPU 13.64 s  wall 2.98 s

 Total ccman2 time:   CPU 44.92 s  wall 12.29 s


 --------------------------------------------------------------

                    Orbital Energies (a.u.)
 --------------------------------------------------------------

 Alpha MOs
 -- Occupied --
-15.643 -15.642  -1.364  -0.933  -0.760  -0.577  -0.520  -0.417
 -- Virtual --
  0.037   0.064   0.095   0.174   0.175   0.200   0.219   0.236
  0.242   0.245   0.258   0.321   0.355   0.608   0.645   0.785
  0.881   0.958   0.960   0.996   1.037   1.120   1.207   1.420
  1.442   1.529   1.578   1.788   1.959   2.026   2.270   2.364
  2.451   2.634   2.775   2.814   2.920   3.057   3.117   3.178
  3.404   3.610   4.150   4.336   4.391   4.792   4.856   5.657
 36.709  37.061
 --------------------------------------------------------------

          Ground-State Mulliken Net Atomic Charges

     Atom                 Charge (a.u.)
  ----------------------------------------
      1 N                    -0.154326
      2 H                     0.154230
      3 N                    -0.154770
      4 H                     0.154866
  ----------------------------------------
  Sum of atomic charges =     0.000000

 -----------------------------------------------------------------
                    Cartesian Multipole Moments
 -----------------------------------------------------------------
    Charge (ESU x 10^10)
                 0.0000
    Dipole Moment (Debye)
         X       0.0000      Y      -0.0000      Z      -3.1101
       Tot       3.1101
    Quadrupole Moments (Debye-Ang)
        XX     -13.0530     XY       0.0000     YY     -12.2370
        XZ       0.0032     YZ      -0.0000     ZZ     -12.0104
    Octopole Moments (Debye-Ang^2)
       XXX      -0.0014    XXY      -0.0000    XYY      -0.0006
       YYY      -0.0000    XXZ      -4.4490    XYZ       0.0000
       YYZ      -0.8094    XZZ      -0.0035    YZZ      -0.0000
       ZZZ      -3.7720
    Hexadecapole Moments (Debye-Ang^3)
      XXXX     -48.1162   XXXY       0.0000   XXYY      -9.8281
      XYYY       0.0000   YYYY     -11.1899   XXXZ       0.0019
      XXYZ      -0.0000   XYYZ      -0.0013   YYYZ      -0.0000
      XXZZ     -11.2120   XYZZ       0.0000   YYZZ      -5.1783
      XZZZ      -0.0054   YZZZ      -0.0000   ZZZZ     -18.3364
 -----------------------------------------------------------------
 DrvMan completing analytic gradient of the correlated energy
 Correlated dipole moment
            1
    1   0.0000038
    2  -0.0000000
    3  -1.2235915
 Energy read as -110.387771890
 Full Analytical Gradient: (in a.u., or Hartree/Bohr)
             1             2             3             4
    1   -0.00007161    0.00009443    0.00008022   -0.00010305
    2    0.00000001    0.00000001   -0.00000002    0.00000000
    3    0.00086010   -0.00065180   -0.00020764   -0.00000067
 Gradient time:  CPU 1.45 s  wall 1.46 s
 ----------------------------------------------------------------
             Standard Nuclear Orientation (Angstroms)
    I     Atom           X                Y                Z
 ----------------------------------------------------------------
    1      N       0.6234050000    -0.0000000000     0.1194072510
    2      H       1.0096559979     0.0000000000    -0.8428507568
    3      N      -0.6234050000     0.0000000000     0.1204072510
    4      H      -1.0096559979     0.0000000000    -0.8428507568
 ----------------------------------------------------------------
 Nuclear Repulsion Energy =    32.1086010496 hartrees
 There are        8 alpha and        8 beta electrons

                       Distance Matrix (Angstroms)
             N (  1)   H (  2)   N (  3)
   H (  2)  1.036885
   N (  3)  1.246810  1.895984
   H (  4)  1.895476  2.019312  1.037813

 Requested basis set is 6-311++G(d,p)
 There are 22 shells and 58 basis functions
 A cutoff of  1.0D-14 yielded    253 shell pairs
 There are      1785 function pairs (      1914 Cartesian)
 Smallest overlap matrix eigenvalue = 2.66E-04
 Guess MOs from SCF MO coefficient file

 -----------------------------------------------------------------------
  General SCF calculation program by
  Eric Jon Sundstrom, Paul Horn, Yuezhi Mao, Dmitri Zuev, Alec White,
  David Stuck, Shaama M.S., Shane Yost, Joonho Lee, David Small,
  Daniel Levine, Susi Lehtola, Hugh Burton, Evgeny Epifanovsky
 -----------------------------------------------------------------------
 Hartree-Fock
 using 6 threads for integral computing
 -------------------------------------------------------
 OpenMP Integral computing Module                
 Release: version 2.0, May 2017, Q-Chem Inc. Pleasanton 
 -------------------------------------------------------
 A restricted SCF calculation will be
 performed using DIIS
 SCF converges when DIIS error is below 1.0e-08
 ---------------------------------------
  Cycle       Energy         DIIS error
 ---------------------------------------
    1    -110.0176476464      6.80e-05  
    2    -110.0176496544      1.78e-05  
    3    -110.0176498247      1.05e-05  
    4    -110.0176498662      2.03e-06  
    5    -110.0176498704      5.99e-07  
    6    -110.0176498708      2.52e-07  
    7    -110.0176498709      1.04e-07  
    8    -110.0176498709      2.95e-08  
    9    -110.0176498709      6.55e-09  Convergence criterion met
 ---------------------------------------
 SCF time:   CPU 1.18s  wall 1.00s 
 SCF   energy in the final basis set =     -110.0176498709
 Total energy in the final basis set =     -110.0176498709


 ------------------------------------------------------------------------------

   CCMAN2: suite of methods based on coupled cluster
           and equation of motion theories.

   Components:
   * libvmm-1.3-trunk
     by Evgeny Epifanovsky, Ilya Kaliman.
   * libtensor-2.5-trunk
     by Evgeny Epifanovsky, Michael Wormit, Dmitry Zuev, Sam Manzer, 
        Ilya Kaliman.
   * libcc-2.5-trunk
     by Evgeny Epifanovsky, Arik Landau, Tomasz Kus, Kirill Khistyaev, 
        Dmitry Zuev, Prashant Manohar, Xintian Feng, Anna Krylov, 
        Matthew Goldey, Alec White, Thomas Jagau, Kaushik Nanda, 
        Anastasia Gunina, Alexander Kunitsa, Joonho Lee.

   CCMAN original authors:
   Anna I. Krylov, C. David Sherrill, Steven R. Gwaltney,
   Edward F. C. Byrd (2000)
   Sergey V. Levchenko, Lyudmila V. Slipchenko, Tao Wang,
   Ana-Maria C. Cristian (2003)
   Piotr A. Pieniazek, C. Melania Oana, Evgeny Epifanovsky (2007)
   Prashant Manohar (2009)

 ------------------------------------------------------------------------------


 Allocating and initializing 63808MB of RAM...
 Calculation will run on 6 cores.


 Alpha MOs, Restricted
 -- Occupied --                  
-15.643 -15.641  -1.364  -0.933  -0.760  -0.577  -0.520  -0.418
  1 A     2 A     3 A     4 A     5 A     6 A     7 A     8 A                  
 -- Virtual --                   
  0.037   0.064   0.095   0.174   0.175   0.200   0.219   0.236
  9 A    10 A    11 A    12 A    13 A    14 A    15 A    16 A                  
  0.242   0.245   0.258   0.321   0.356   0.608   0.646   0.786
 17 A    18 A    19 A    20 A    21 A    22 A    23 A    24 A                  
  0.881   0.958   0.960   0.996   1.037   1.120   1.207   1.420
 25 A    26 A    27 A    28 A    29 A    30 A    31 A    32 A                  
  1.442   1.529   1.579   1.788   1.959   2.027   2.272   2.364
 33 A    34 A    35 A    36 A    37 A    38 A    39 A    40 A                  
  2.452   2.634   2.776   2.814   2.919   3.057   3.116   3.180
 41 A    42 A    43 A    44 A    45 A    46 A    47 A    48 A                  
  3.405   3.612   4.150   4.336   4.391   4.793   4.857   5.659
 49 A    50 A    51 A    52 A    53 A    54 A    55 A    56 A                  
 36.710  37.061
 57 A    58 A                                                                  

 Beta MOs, Restricted
 -- Occupied --                  
-15.643 -15.641  -1.364  -0.933  -0.760  -0.577  -0.520  -0.418
  1 A     2 A     3 A     4 A     5 A     6 A     7 A     8 A                  
 -- Virtual --                   
  0.037   0.064   0.095   0.174   0.175   0.200   0.219   0.236
  9 A    10 A    11 A    12 A    13 A    14 A    15 A    16 A                  
  0.242   0.245   0.258   0.321   0.356   0.608   0.646   0.786
 17 A    18 A    19 A    20 A    21 A    22 A    23 A    24 A                  
  0.881   0.958   0.960   0.996   1.037   1.120   1.207   1.420
 25 A    26 A    27 A    28 A    29 A    30 A    31 A    32 A                  
  1.442   1.529   1.579   1.788   1.959   2.027   2.272   2.364
 33 A    34 A    35 A    36 A    37 A    38 A    39 A    40 A                  
  2.452   2.634   2.776   2.814   2.919   3.057   3.116   3.180
 41 A    42 A    43 A    44 A    45 A    46 A    47 A    48 A                  
  3.405   3.612   4.150   4.336   4.391   4.793   4.857   5.659
 49 A    50 A    51 A    52 A    53 A    54 A    55 A    56 A                  
 36.710  37.061
 57 A    58 A                                                                  

 Occupation and symmetry of molecular orbitals

 Point group: C1 (1 irreducible representation).

                           A     All 
 -------------------------------------
 All molecular orbitals:
  - Alpha                  58    58  
  - Beta                   58    58  
 -------------------------------------
 Alpha orbitals:
  - Frozen occupied        2     2   
  - Active occupied        6     6   
  - Active virtual         50    50  
  - Frozen virtual         0     0   
 -------------------------------------
 Beta orbitals:
  - Frozen occupied        2     2   
  - Active occupied        6     6   
  - Active virtual         50    50  
  - Frozen virtual         0     0   
 -------------------------------------

 Import integrals:   CPU 0.00 s  wall 0.00 s

 Import integrals:   CPU 2.48 s  wall 1.65 s

 MP2 amplitudes:   CPU 0.01 s  wall 0.02 s

Running a double precision version
           CCSD T amplitudes will be solved using DIIS.

           Start     Size      MaxIter   EConv     TConv     
           3         7         100       1.00e-07  1.00e-05  
 ------------------------------------------------------------------------------
           Energy (a.u.)   Ediff      Tdiff       Comment
 ------------------------------------------------------------------------------
          -110.37259572                           
     1    -110.37267403   7.83e-05   5.60e-01     
     2    -110.38486433   1.22e-02   7.10e-02     
     3    -110.38572036   8.56e-04   2.92e-02     
     4    -110.38734337   1.62e-03   1.13e-02     Switched to DIIS steps.
     5    -110.38776623   4.23e-04   7.59e-03     
     6    -110.38777204   5.81e-06   1.33e-03     
     7    -110.38777132   7.14e-07   4.33e-04     
     8    -110.38777211   7.88e-07   1.64e-04     
     9    -110.38777196   1.55e-07   5.42e-05     
    10    -110.38777196   4.65e-10   2.34e-05     
    11    -110.38777189   6.37e-08   1.20e-05     
    12    -110.38777190   5.61e-09   2.13e-06     
 ------------------------------------------------------------------------------
          -110.38777190                           CCSD T converged.

End of double precision
 SCF energy                 = -110.01764987
 MP2 energy                 = -110.37259572
 CCSD correlation energy     =   -0.37012203
 CCSD total energy           = -110.38777190

 CCSD  T1^2 = 0.0046  T2^2 = 0.1372  Leading amplitudes:

 Amplitude    Orbitals with energies
 -0.0263       7 (A) A                   ->    26 (A) A                   
              -0.5200                          0.9577                     
 -0.0263       7 (A) B                   ->    26 (A) B                   
              -0.5200                          0.9577                     
 -0.0178       7 (A) A                   ->    12 (A) A                   
              -0.5200                          0.1740                     
 -0.0178       7 (A) B                   ->    12 (A) B                   
              -0.5200                          0.1740                     

 Amplitude    Orbitals with energies
 -0.1165       7 (A) A       7 (A) B     ->    11 (A) A      11 (A) B     
              -0.5200       -0.5200            0.0952        0.0952       
  0.1165       7 (A) A       7 (A) B     ->    11 (A) B      11 (A) A     
              -0.5200       -0.5200            0.0952        0.0952       
  0.1165       7 (A) B       7 (A) A     ->    11 (A) A      11 (A) B     
              -0.5200       -0.5200            0.0952        0.0952       
 -0.1165       7 (A) B       7 (A) A     ->    11 (A) B      11 (A) A     
              -0.5200       -0.5200            0.0952        0.0952       

 Computing CCSD intemediates for later calculations in double precision
 Finished.

Running a double precision version
           CCSD Lambda amplitudes will be solved using DIIS.
           Start     Size      MaxIter   EConv     LConv     
           3         7         100       1.00e-07  1.00e-05  
 ------------------------------------------------------------------------------
            Enorm      Ldiff       Comment
 ------------------------------------------------------------------------------
     1     3.15e-02   2.54e-02     
     2     5.80e-03   2.59e-03     
     3     2.51e-03   1.41e-03     
     4     8.26e-04   7.71e-04     Switched to DIIS steps.
     5     3.14e-04   2.50e-04     
     6     9.34e-05   8.53e-05     
     7     4.03e-05   9.71e-06     
     8     1.44e-05   4.85e-08     
     9     4.68e-06   6.94e-07     
    10     1.62e-06   1.00e-07     
    11     5.58e-07   4.60e-08     
    12     2.04e-07   2.95e-08     
    13     7.86e-08   8.58e-09     
 ------------------------------------------------------------------------------
                                   CCSD Lambda converged.

 Computing density matrices in double precision...
           Orbital response amplitudes will be solved using DIIS.
           Start     Size      MaxIter   EConv     LConv     
           3         7         100       1.00e-06  1.00e-06  
 ------------------------------------------------------------------------------
            Enorm      Ldiff       Comment
 ------------------------------------------------------------------------------
     1     4.66e-02   7.13e-03     
     2     3.39e-02   5.48e-03     
     3     2.98e-02   1.32e-03     
     4     9.10e-04   8.27e-03     Switched to DIIS steps.
     5     1.45e-04   1.75e-05     
     6     1.18e-04   5.91e-07     
     7     2.20e-05   4.20e-07     
     8     2.36e-06   1.05e-06     
     9     2.08e-07   1.69e-07     
 ------------------------------------------------------------------------------
                                   Orbital response converged.

 Computing density matrices... Done.
 CCSD calculation:   CPU 25.22 s  wall 5.98 s

 Transferring MO TPDM to AO TPDM
 Transferring g2_o1o1o1o1
 Transferring g2_o1o1o1v1
 Transferring g2_o1o1v1v1
 Transferring g2_o1v1o1v1
 Transferring g2_o1v1v1v1
 Transferring g2_v1v1v1v1
 Adding separable TPDM
 Computing TPDM gradient
 --------------------------------------------------------
 2e gradient
  Atom          X               Y               Z
 --------------------------------------------------------
    1         -9.525960        0.000000       -2.245265  
    2         -1.469403       -0.000000        2.253597  
    3          9.529817        0.000000       -2.261663  
    4          1.465545       -0.000000        2.253332  
 --------------------------------------------------------
 --------------------------------------------------------
 Final gradient
  Atom          X               Y               Z
 --------------------------------------------------------
    1         -9.525960        0.000000       -2.245265  
    2         -1.469403       -0.000000        2.253597  
    3          9.529817        0.000000       -2.261663  
    4          1.465545       -0.000000        2.253332  
 --------------------------------------------------------
 Analytic gradient from two-electron contribution:   CPU 13.72 s  wall 3.19 s

 Total ccman2 time:   CPU 44.25 s  wall 11.96 s


 --------------------------------------------------------------

                    Orbital Energies (a.u.)
 --------------------------------------------------------------

 Alpha MOs
 -- Occupied --
-15.643 -15.641  -1.364  -0.933  -0.760  -0.577  -0.520  -0.418
 -- Virtual --
  0.037   0.064   0.095   0.174   0.175   0.200   0.219   0.236
  0.242   0.245   0.258   0.321   0.356   0.608   0.646   0.786
  0.881   0.958   0.960   0.996   1.037   1.120   1.207   1.420
  1.442   1.529   1.579   1.788   1.959   2.027   2.272   2.364
  2.452   2.634   2.776   2.814   2.919   3.057   3.116   3.180
  3.405   3.612   4.150   4.336   4.391   4.793   4.857   5.659
 36.710  37.061
 --------------------------------------------------------------

          Ground-State Mulliken Net Atomic Charges

     Atom                 Charge (a.u.)
  ----------------------------------------
      1 N                    -0.154971
      2 H                     0.155067
      3 N                    -0.154528
      4 H                     0.154432
  ----------------------------------------
  Sum of atomic charges =     0.000000

 -----------------------------------------------------------------
                    Cartesian Multipole Moments
 -----------------------------------------------------------------
    Charge (ESU x 10^10)
                 0.0000
    Dipole Moment (Debye)
         X      -0.0000      Y      -0.0000      Z      -3.1113
       Tot       3.1113
    Quadrupole Moments (Debye-Ang)
        XX     -13.0495     XY       0.0000     YY     -12.2352
        XZ      -0.0032     YZ      -0.0000     ZZ     -12.0061
    Octopole Moments (Debye-Ang^2)
       XXX       0.0014    XXY      -0.0000    XYY       0.0006
       YYY      -0.0000    XXZ      -4.4411    XYZ       0.0000
       YYZ      -0.8006    XZZ       0.0035    YZZ      -0.0000
       ZZZ      -3.7419
    Hexadecapole Moments (Debye-Ang^3)
      XXXX     -48.1009   XXXY       0.0000   XXYY      -9.8254
      XYYY       0.0000   YYYY     -11.1876   XXXZ      -0.0019
      XXYZ      -0.0000   XYYZ       0.0013   YYYZ      -0.0000
      XXZZ     -11.2003   XYZZ       0.0000   YYZZ      -5.1728
      XZZZ       0.0054   YZZZ      -0.0000   ZZZZ     -18.3072
 -----------------------------------------------------------------
 DrvMan completing analytic gradient of the correlated energy
 Correlated dipole moment
            1
    1  -0.0000055
    2  -0.0000000
    3  -1.2240818
 Energy read as -110.387771898
 Full Analytical Gradient: (in a.u., or Hartree/Bohr)
             1             2             3             4
    1    0.00011014   -0.00008857   -0.00011703    0.00009547
    2   -0.00000000    0.00000000   -0.00000000    0.00000000
    3   -0.00085872    0.00065040    0.00021284   -0.00000453
 Gradient time:  CPU 1.44 s  wall 1.45 s
 ----------------------------------------------------------------
             Standard Nuclear Orientation (Angstroms)
    I     Atom           X                Y                Z
 ----------------------------------------------------------------
    1      N       0.6234050000    -0.0000000000     0.1204072510
    2      H       1.0106559979     0.0000000000    -0.8428507568
    3      N      -0.6234050000     0.0000000000     0.1204072510
    4      H      -1.0096559979     0.0000000000    -0.8428507568
 ----------------------------------------------------------------
 Nuclear Repulsion Energy =    32.1025915781 hartrees
 There are        8 alpha and        8 beta electrons

                       Distance Matrix (Angstroms)
             N (  1)   H (  2)   N (  3)
   H (  2)  1.038186
   N (  3)  1.246810  1.896845
   H (  4)  1.895984  2.020312  1.037813

 Requested basis set is 6-311++G(d,p)
 There are 22 shells and 58 basis functions
 A cutoff of  1.0D-14 yielded    253 shell pairs
 There are      1785 function pairs (      1914 Cartesian)
 Smallest overlap matrix eigenvalue = 2.66E-04
 Guess MOs from SCF MO coefficient file

 -----------------------------------------------------------------------
  General SCF calculation program by
  Eric Jon Sundstrom, Paul Horn, Yuezhi Mao, Dmitri Zuev, Alec White,
  David Stuck, Shaama M.S., Shane Yost, Joonho Lee, David Small,
  Daniel Levine, Susi Lehtola, Hugh Burton, Evgeny Epifanovsky
 -----------------------------------------------------------------------
 Hartree-Fock
 using 6 threads for integral computing
 -------------------------------------------------------
 OpenMP Integral computing Module                
 Release: version 2.0, May 2017, Q-Chem Inc. Pleasanton 
 -------------------------------------------------------
 A restricted SCF calculation will be
 performed using DIIS
 SCF converges when DIIS error is below 1.0e-08
 ---------------------------------------
  Cycle       Energy         DIIS error
 ---------------------------------------
    1    -110.0176071344      4.21e-05  
    2    -110.0176078530      1.15e-05  
    3    -110.0176079105      7.18e-06  
    4    -110.0176079299      1.25e-06  
    5    -110.0176079314      3.46e-07  
    6    -110.0176079316      1.36e-07  
    7    -110.0176079316      5.35e-08  
    8    -110.0176079316      1.65e-08  
    9    -110.0176079316      4.25e-09  Convergence criterion met
 ---------------------------------------
 SCF time:   CPU 1.16s  wall 1.00s 
 SCF   energy in the final basis set =     -110.0176079316
 Total energy in the final basis set =     -110.0176079316


 ------------------------------------------------------------------------------

   CCMAN2: suite of methods based on coupled cluster
           and equation of motion theories.

   Components:
   * libvmm-1.3-trunk
     by Evgeny Epifanovsky, Ilya Kaliman.
   * libtensor-2.5-trunk
     by Evgeny Epifanovsky, Michael Wormit, Dmitry Zuev, Sam Manzer, 
        Ilya Kaliman.
   * libcc-2.5-trunk
     by Evgeny Epifanovsky, Arik Landau, Tomasz Kus, Kirill Khistyaev, 
        Dmitry Zuev, Prashant Manohar, Xintian Feng, Anna Krylov, 
        Matthew Goldey, Alec White, Thomas Jagau, Kaushik Nanda, 
        Anastasia Gunina, Alexander Kunitsa, Joonho Lee.

   CCMAN original authors:
   Anna I. Krylov, C. David Sherrill, Steven R. Gwaltney,
   Edward F. C. Byrd (2000)
   Sergey V. Levchenko, Lyudmila V. Slipchenko, Tao Wang,
   Ana-Maria C. Cristian (2003)
   Piotr A. Pieniazek, C. Melania Oana, Evgeny Epifanovsky (2007)
   Prashant Manohar (2009)

 ------------------------------------------------------------------------------


 Allocating and initializing 63808MB of RAM...
 Calculation will run on 6 cores.


 Alpha MOs, Restricted
 -- Occupied --                  
-15.643 -15.641  -1.364  -0.933  -0.760  -0.577  -0.520  -0.417
  1 A     2 A     3 A     4 A     5 A     6 A     7 A     8 A                  
 -- Virtual --                   
  0.037   0.064   0.095   0.174   0.175   0.200   0.219   0.236
  9 A    10 A    11 A    12 A    13 A    14 A    15 A    16 A                  
  0.242   0.245   0.258   0.321   0.355   0.608   0.646   0.785
 17 A    18 A    19 A    20 A    21 A    22 A    23 A    24 A                  
  0.881   0.958   0.960   0.996   1.037   1.120   1.207   1.420
 25 A    26 A    27 A    28 A    29 A    30 A    31 A    32 A                  
  1.442   1.530   1.578   1.788   1.959   2.026   2.271   2.364
 33 A    34 A    35 A    36 A    37 A    38 A    39 A    40 A                  
  2.451   2.634   2.775   2.814   2.919   3.057   3.116   3.179
 41 A    42 A    43 A    44 A    45 A    46 A    47 A    48 A                  
  3.405   3.611   4.150   4.336   4.391   4.792   4.856   5.657
 49 A    50 A    51 A    52 A    53 A    54 A    55 A    56 A                  
 36.709  37.061
 57 A    58 A                                                                  

 Beta MOs, Restricted
 -- Occupied --                  
-15.643 -15.641  -1.364  -0.933  -0.760  -0.577  -0.520  -0.417
  1 A     2 A     3 A     4 A     5 A     6 A     7 A     8 A                  
 -- Virtual --                   
  0.037   0.064   0.095   0.174   0.175   0.200   0.219   0.236
  9 A    10 A    11 A    12 A    13 A    14 A    15 A    16 A                  
  0.242   0.245   0.258   0.321   0.355   0.608   0.646   0.785
 17 A    18 A    19 A    20 A    21 A    22 A    23 A    24 A                  
  0.881   0.958   0.960   0.996   1.037   1.120   1.207   1.420
 25 A    26 A    27 A    28 A    29 A    30 A    31 A    32 A                  
  1.442   1.530   1.578   1.788   1.959   2.026   2.271   2.364
 33 A    34 A    35 A    36 A    37 A    38 A    39 A    40 A                  
  2.451   2.634   2.775   2.814   2.919   3.057   3.116   3.179
 41 A    42 A    43 A    44 A    45 A    46 A    47 A    48 A                  
  3.405   3.611   4.150   4.336   4.391   4.792   4.856   5.657
 49 A    50 A    51 A    52 A    53 A    54 A    55 A    56 A                  
 36.709  37.061
 57 A    58 A                                                                  

 Occupation and symmetry of molecular orbitals

 Point group: C1 (1 irreducible representation).

                           A     All 
 -------------------------------------
 All molecular orbitals:
  - Alpha                  58    58  
  - Beta                   58    58  
 -------------------------------------
 Alpha orbitals:
  - Frozen occupied        2     2   
  - Active occupied        6     6   
  - Active virtual         50    50  
  - Frozen virtual         0     0   
 -------------------------------------
 Beta orbitals:
  - Frozen occupied        2     2   
  - Active occupied        6     6   
  - Active virtual         50    50  
  - Frozen virtual         0     0   
 -------------------------------------

 Import integrals:   CPU 0.00 s  wall 0.00 s

 Import integrals:   CPU 1.98 s  wall 1.38 s

 MP2 amplitudes:   CPU 0.01 s  wall 0.02 s

Running a double precision version
           CCSD T amplitudes will be solved using DIIS.

           Start     Size      MaxIter   EConv     TConv     
           3         7         100       1.00e-07  1.00e-05  
 ------------------------------------------------------------------------------
           Energy (a.u.)   Ediff      Tdiff       Comment
 ------------------------------------------------------------------------------
          -110.37259659                           
     1    -110.37266509   6.85e-05   5.60e-01     
     2    -110.38486299   1.22e-02   7.10e-02     
     3    -110.38571905   8.56e-04   2.92e-02     
     4    -110.38734327   1.62e-03   1.13e-02     Switched to DIIS steps.
     5    -110.38776677   4.24e-04   7.60e-03     
     6    -110.38777263   5.86e-06   1.33e-03     
     7    -110.38777192   7.11e-07   4.34e-04     
     8    -110.38777271   7.91e-07   1.64e-04     
     9    -110.38777256   1.54e-07   5.41e-05     
    10    -110.38777256   6.40e-10   2.34e-05     
    11    -110.38777250   6.38e-08   1.20e-05     
    12    -110.38777250   5.57e-09   2.13e-06     
 ------------------------------------------------------------------------------
          -110.38777250                           CCSD T converged.

End of double precision
 SCF energy                 = -110.01760793
 MP2 energy                 = -110.37259659
 CCSD correlation energy     =   -0.37016457
 CCSD total energy           = -110.38777250

 CCSD  T1^2 = 0.0046  T2^2 = 0.1372  Leading amplitudes:

 Amplitude    Orbitals with energies
  0.0263       7 (A) A                   ->    26 (A) A                   
              -0.5200                          0.9577                     
  0.0263       7 (A) B                   ->    26 (A) B                   
              -0.5200                          0.9577                     
 -0.0178       7 (A) A                   ->    12 (A) A                   
              -0.5200                          0.1740                     
 -0.0178       7 (A) B                   ->    12 (A) B                   
              -0.5200                          0.1740                     

 Amplitude    Orbitals with energies
 -0.1165       7 (A) A       7 (A) B     ->    11 (A) A      11 (A) B     
              -0.5200       -0.5200            0.0952        0.0952       
  0.1165       7 (A) A       7 (A) B     ->    11 (A) B      11 (A) A     
              -0.5200       -0.5200            0.0952        0.0952       
  0.1165       7 (A) B       7 (A) A     ->    11 (A) A      11 (A) B     
              -0.5200       -0.5200            0.0952        0.0952       
 -0.1165       7 (A) B       7 (A) A     ->    11 (A) B      11 (A) A     
              -0.5200       -0.5200            0.0952        0.0952       

 Computing CCSD intemediates for later calculations in double precision
 Finished.

Running a double precision version
           CCSD Lambda amplitudes will be solved using DIIS.
           Start     Size      MaxIter   EConv     LConv     
           3         7         100       1.00e-07  1.00e-05  
 ------------------------------------------------------------------------------
            Enorm      Ldiff       Comment
 ------------------------------------------------------------------------------
     1     3.16e-02   2.54e-02     
     2     5.81e-03   2.59e-03     
     3     2.51e-03   1.41e-03     
     4     8.27e-04   7.71e-04     Switched to DIIS steps.
     5     3.14e-04   2.51e-04     
     6     9.35e-05   8.53e-05     
     7     4.04e-05   9.73e-06     
     8     1.44e-05   4.80e-08     
     9     4.69e-06   6.96e-07     
    10     1.62e-06   1.01e-07     
    11     5.59e-07   4.62e-08     
    12     2.05e-07   2.96e-08     
    13     7.87e-08   8.64e-09     
 ------------------------------------------------------------------------------
                                   CCSD Lambda converged.

 Computing density matrices in double precision...
           Orbital response amplitudes will be solved using DIIS.
           Start     Size      MaxIter   EConv     LConv     
           3         7         100       1.00e-06  1.00e-06  
 ------------------------------------------------------------------------------
            Enorm      Ldiff       Comment
 ------------------------------------------------------------------------------
     1     4.66e-02   7.13e-03     
     2     3.40e-02   5.47e-03     
     3     2.99e-02   1.32e-03     
     4     9.08e-04   8.28e-03     Switched to DIIS steps.
     5     1.23e-04   1.76e-05     
     6     5.07e-05   7.24e-07     
     7     3.37e-05   1.03e-06     
     8     2.53e-06   7.02e-07     
     9     2.06e-07   1.68e-07     
 ------------------------------------------------------------------------------
                                   Orbital response converged.

 Computing density matrices... Done.
 CCSD calculation:   CPU 26.35 s  wall 6.13 s

 Transferring MO TPDM to AO TPDM
 Transferring g2_o1o1o1o1
 Transferring g2_o1o1o1v1
 Transferring g2_o1o1v1v1
 Transferring g2_o1v1o1v1
 Transferring g2_o1v1v1v1
 Transferring g2_v1v1v1v1
 Adding separable TPDM
 Computing TPDM gradient
 --------------------------------------------------------
 2e gradient
  Atom          X               Y               Z
 --------------------------------------------------------
    1         -9.526897        0.000000       -2.251450  
    2         -1.468370       -0.000000        2.251057  
    3          9.529397        0.000000       -2.253050  
    4          1.465869       -0.000000        2.253443  
 --------------------------------------------------------
 --------------------------------------------------------
 Final gradient
  Atom          X               Y               Z
 --------------------------------------------------------
    1         -9.526897        0.000000       -2.251450  
    2         -1.468370       -0.000000        2.251057  
    3          9.529397        0.000000       -2.253050  
    4          1.465869       -0.000000        2.253443  
 --------------------------------------------------------
 Analytic gradient from two-electron contribution:   CPU 15.46 s  wall 3.79 s

 Total ccman2 time:   CPU 46.74 s  wall 12.41 s


 --------------------------------------------------------------

                    Orbital Energies (a.u.)
 --------------------------------------------------------------

 Alpha MOs
 -- Occupied --
-15.643 -15.641  -1.364  -0.933  -0.760  -0.577  -0.520  -0.417
 -- Virtual --
  0.037   0.064   0.095   0.174   0.175   0.200   0.219   0.236
  0.242   0.245   0.258   0.321   0.355   0.608   0.646   0.785
  0.881   0.958   0.960   0.996   1.037   1.120   1.207   1.420
  1.442   1.530   1.578   1.788   1.959   2.026   2.271   2.364
  2.451   2.634   2.775   2.814   2.919   3.057   3.116   3.179
  3.405   3.611   4.150   4.336   4.391   4.792   4.856   5.657
 36.709  37.061
 --------------------------------------------------------------

          Ground-State Mulliken Net Atomic Charges

     Atom                 Charge (a.u.)
  ----------------------------------------
      1 N                    -0.154604
      2 H                     0.154626
      3 N                    -0.154681
      4 H                     0.154659
  ----------------------------------------
  Sum of atomic charges =     0.000000

 -----------------------------------------------------------------
                    Cartesian Multipole Moments
 -----------------------------------------------------------------
    Charge (ESU x 10^10)
                -0.0000
    Dipole Moment (Debye)
         X       0.0004      Y      -0.0000      Z      -3.1105
       Tot       3.1105
    Quadrupole Moments (Debye-Ang)
        XX     -13.0488     XY       0.0000     YY     -12.2365
        XZ      -0.0012     YZ      -0.0000     ZZ     -12.0097
    Octopole Moments (Debye-Ang^2)
       XXX       0.0000    XXY      -0.0000    XYY      -0.0011
       YYY      -0.0000    XXZ      -4.4464    XYZ       0.0000
       YYZ      -0.8046    XZZ      -0.0017    YZZ      -0.0000
       ZZZ      -3.7555
    Hexadecapole Moments (Debye-Ang^3)
      XXXX     -48.1107   XXXY       0.0000   XXYY      -9.8282
      XYYY       0.0000   YYYY     -11.1891   XXXZ      -0.0018
      XXYZ      -0.0000   XYYZ       0.0007   YYYZ      -0.0000
      XXZZ     -11.2072   XYZZ       0.0000   YYZZ      -5.1763
      XZZZ       0.0015   YZZZ      -0.0000   ZZZZ     -18.3267
 -----------------------------------------------------------------
 DrvMan completing analytic gradient of the correlated energy
 Correlated dipole moment
            1
    1   0.0001716
    2  -0.0000000
    3  -1.2237498
 Energy read as -110.387772501
 Full Analytical Gradient: (in a.u., or Hartree/Bohr)
             1             2             3             4
    1   -0.00010972    0.00021444   -0.00010670    0.00000198
    2   -0.00000000    0.00000000   -0.00000000    0.00000000
    3    0.00009399   -0.00019861    0.00010177    0.00000285
 Gradient time:  CPU 1.41 s  wall 1.43 s
 ----------------------------------------------------------------
             Standard Nuclear Orientation (Angstroms)
    I     Atom           X                Y                Z
 ----------------------------------------------------------------
    1      N       0.6234050000    -0.0000000000     0.1204072510
    2      H       1.0086559979     0.0000000000    -0.8428507568
    3      N      -0.6234050000     0.0000000000     0.1204072510
    4      H      -1.0096559979     0.0000000000    -0.8428507568
 ----------------------------------------------------------------
 Nuclear Repulsion Energy =    32.1071862566 hartrees
 There are        8 alpha and        8 beta electrons

                       Distance Matrix (Angstroms)
             N (  1)   H (  2)   N (  3)
   H (  2)  1.037441
   N (  3)  1.246810  1.895122
   H (  4)  1.895984  2.018312  1.037813

 Requested basis set is 6-311++G(d,p)
 There are 22 shells and 58 basis functions
 A cutoff of  1.0D-14 yielded    253 shell pairs
 There are      1785 function pairs (      1914 Cartesian)
 Smallest overlap matrix eigenvalue = 2.66E-04
 Guess MOs from SCF MO coefficient file

 -----------------------------------------------------------------------
  General SCF calculation program by
  Eric Jon Sundstrom, Paul Horn, Yuezhi Mao, Dmitri Zuev, Alec White,
  David Stuck, Shaama M.S., Shane Yost, Joonho Lee, David Small,
  Daniel Levine, Susi Lehtola, Hugh Burton, Evgeny Epifanovsky
 -----------------------------------------------------------------------
 Hartree-Fock
 using 6 threads for integral computing
 -------------------------------------------------------
 OpenMP Integral computing Module                
 Release: version 2.0, May 2017, Q-Chem Inc. Pleasanton 
 -------------------------------------------------------
 A restricted SCF calculation will be
 performed using DIIS
 SCF converges when DIIS error is below 1.0e-08
 ---------------------------------------
  Cycle       Energy         DIIS error
 ---------------------------------------
    1    -110.0176302114      3.03e-05  
    2    -110.0176305810      7.82e-06  
    3    -110.0176306061      4.76e-06  
    4    -110.0176306148      9.90e-07  
    5    -110.0176306156      2.32e-07  
    6    -110.0176306157      8.58e-08  
    7    -110.0176306157      2.53e-08  
    8    -110.0176306157      8.16e-09  Convergence criterion met
 ---------------------------------------
 SCF time:   CPU 1.16s  wall 1.00s 
 SCF   energy in the final basis set =     -110.0176306157
 Total energy in the final basis set =     -110.0176306157


 ------------------------------------------------------------------------------

   CCMAN2: suite of methods based on coupled cluster
           and equation of motion theories.

   Components:
   * libvmm-1.3-trunk
     by Evgeny Epifanovsky, Ilya Kaliman.
   * libtensor-2.5-trunk
     by Evgeny Epifanovsky, Michael Wormit, Dmitry Zuev, Sam Manzer, 
        Ilya Kaliman.
   * libcc-2.5-trunk
     by Evgeny Epifanovsky, Arik Landau, Tomasz Kus, Kirill Khistyaev, 
        Dmitry Zuev, Prashant Manohar, Xintian Feng, Anna Krylov, 
        Matthew Goldey, Alec White, Thomas Jagau, Kaushik Nanda, 
        Anastasia Gunina, Alexander Kunitsa, Joonho Lee.

   CCMAN original authors:
   Anna I. Krylov, C. David Sherrill, Steven R. Gwaltney,
   Edward F. C. Byrd (2000)
   Sergey V. Levchenko, Lyudmila V. Slipchenko, Tao Wang,
   Ana-Maria C. Cristian (2003)
   Piotr A. Pieniazek, C. Melania Oana, Evgeny Epifanovsky (2007)
   Prashant Manohar (2009)

 ------------------------------------------------------------------------------


 Allocating and initializing 63808MB of RAM...
 Calculation will run on 6 cores.


 Alpha MOs, Restricted
 -- Occupied --                  
-15.643 -15.641  -1.364  -0.933  -0.760  -0.577  -0.520  -0.418
  1 A     2 A     3 A     4 A     5 A     6 A     7 A     8 A                  
 -- Virtual --                   
  0.037   0.064   0.095   0.174   0.175   0.200   0.219   0.236
  9 A    10 A    11 A    12 A    13 A    14 A    15 A    16 A                  
  0.242   0.245   0.258   0.321   0.355   0.608   0.646   0.785
 17 A    18 A    19 A    20 A    21 A    22 A    23 A    24 A                  
  0.881   0.958   0.960   0.996   1.037   1.120   1.207   1.420
 25 A    26 A    27 A    28 A    29 A    30 A    31 A    32 A                  
  1.442   1.529   1.578   1.788   1.959   2.027   2.271   2.365
 33 A    34 A    35 A    36 A    37 A    38 A    39 A    40 A                  
  2.452   2.634   2.776   2.814   2.920   3.057   3.117   3.179
 41 A    42 A    43 A    44 A    45 A    46 A    47 A    48 A                  
  3.405   3.611   4.150   4.336   4.391   4.792   4.857   5.658
 49 A    50 A    51 A    52 A    53 A    54 A    55 A    56 A                  
 36.710  37.061
 57 A    58 A                                                                  

 Beta MOs, Restricted
 -- Occupied --                  
-15.643 -15.641  -1.364  -0.933  -0.760  -0.577  -0.520  -0.418
  1 A     2 A     3 A     4 A     5 A     6 A     7 A     8 A                  
 -- Virtual --                   
  0.037   0.064   0.095   0.174   0.175   0.200   0.219   0.236
  9 A    10 A    11 A    12 A    13 A    14 A    15 A    16 A                  
  0.242   0.245   0.258   0.321   0.355   0.608   0.646   0.785
 17 A    18 A    19 A    20 A    21 A    22 A    23 A    24 A                  
  0.881   0.958   0.960   0.996   1.037   1.120   1.207   1.420
 25 A    26 A    27 A    28 A    29 A    30 A    31 A    32 A                  
  1.442   1.529   1.578   1.788   1.959   2.027   2.271   2.365
 33 A    34 A    35 A    36 A    37 A    38 A    39 A    40 A                  
  2.452   2.634   2.776   2.814   2.920   3.057   3.117   3.179
 41 A    42 A    43 A    44 A    45 A    46 A    47 A    48 A                  
  3.405   3.611   4.150   4.336   4.391   4.792   4.857   5.658
 49 A    50 A    51 A    52 A    53 A    54 A    55 A    56 A                  
 36.710  37.061
 57 A    58 A                                                                  

 Occupation and symmetry of molecular orbitals

 Point group: C1 (1 irreducible representation).

                           A     All 
 -------------------------------------
 All molecular orbitals:
  - Alpha                  58    58  
  - Beta                   58    58  
 -------------------------------------
 Alpha orbitals:
  - Frozen occupied        2     2   
  - Active occupied        6     6   
  - Active virtual         50    50  
  - Frozen virtual         0     0   
 -------------------------------------
 Beta orbitals:
  - Frozen occupied        2     2   
  - Active occupied        6     6   
  - Active virtual         50    50  
  - Frozen virtual         0     0   
 -------------------------------------

 Import integrals:   CPU 0.00 s  wall 0.00 s

 Import integrals:   CPU 2.16 s  wall 1.50 s

 MP2 amplitudes:   CPU 0.02 s  wall 0.03 s

Running a double precision version
           CCSD T amplitudes will be solved using DIIS.

           Start     Size      MaxIter   EConv     TConv     
           3         7         100       1.00e-07  1.00e-05  
 ------------------------------------------------------------------------------
           Energy (a.u.)   Ediff      Tdiff       Comment
 ------------------------------------------------------------------------------
          -110.37259636                           
     1    -110.37267159   7.52e-05   5.60e-01     
     2    -110.38486426   1.22e-02   7.10e-02     
     3    -110.38572046   8.56e-04   2.92e-02     
     4    -110.38734392   1.62e-03   1.13e-02     Switched to DIIS steps.
     5    -110.38776684   4.23e-04   7.59e-03     
     6    -110.38777265   5.81e-06   1.33e-03     
     7    -110.38777194   7.10e-07   4.33e-04     
     8    -110.38777273   7.87e-07   1.64e-04     
     9    -110.38777257   1.54e-07   5.41e-05     
    10    -110.38777257   5.17e-10   2.33e-05     
    11    -110.38777251   6.36e-08   1.20e-05     
    12    -110.38777251   5.62e-09   2.13e-06     
 ------------------------------------------------------------------------------
          -110.38777251                           CCSD T converged.

End of double precision
 SCF energy                 = -110.01763062
 MP2 energy                 = -110.37259636
 CCSD correlation energy     =   -0.37014190
 CCSD total energy           = -110.38777251

 CCSD  T1^2 = 0.0046  T2^2 = 0.1372  Leading amplitudes:

 Amplitude    Orbitals with energies
  0.0263       7 (A) A                   ->    26 (A) A                   
              -0.5200                          0.9577                     
  0.0263       7 (A) B                   ->    26 (A) B                   
              -0.5200                          0.9577                     
  0.0178       7 (A) A                   ->    12 (A) A                   
              -0.5200                          0.1740                     
  0.0178       7 (A) B                   ->    12 (A) B                   
              -0.5200                          0.1740                     

 Amplitude    Orbitals with energies
 -0.1165       7 (A) A       7 (A) B     ->    11 (A) A      11 (A) B     
              -0.5200       -0.5200            0.0952        0.0952       
  0.1165       7 (A) A       7 (A) B     ->    11 (A) B      11 (A) A     
              -0.5200       -0.5200            0.0952        0.0952       
  0.1165       7 (A) B       7 (A) A     ->    11 (A) A      11 (A) B     
              -0.5200       -0.5200            0.0952        0.0952       
 -0.1165       7 (A) B       7 (A) A     ->    11 (A) B      11 (A) A     
              -0.5200       -0.5200            0.0952        0.0952       

 Computing CCSD intemediates for later calculations in double precision
 Finished.

Running a double precision version
           CCSD Lambda amplitudes will be solved using DIIS.
           Start     Size      MaxIter   EConv     LConv     
           3         7         100       1.00e-07  1.00e-05  
 ------------------------------------------------------------------------------
            Enorm      Ldiff       Comment
 ------------------------------------------------------------------------------
     1     3.15e-02   2.54e-02     
     2     5.80e-03   2.59e-03     
     3     2.51e-03   1.41e-03     
     4     8.26e-04   7.70e-04     Switched to DIIS steps.
     5     3.14e-04   2.50e-04     
     6     9.32e-05   8.52e-05     
     7     4.03e-05   9.70e-06     
     8     1.44e-05   4.77e-08     
     9     4.68e-06   6.93e-07     
    10     1.61e-06   1.00e-07     
    11     5.57e-07   4.60e-08     
    12     2.04e-07   2.95e-08     
    13     7.84e-08   8.57e-09     
 ------------------------------------------------------------------------------
                                   CCSD Lambda converged.

 Computing density matrices in double precision...
           Orbital response amplitudes will be solved using DIIS.
           Start     Size      MaxIter   EConv     LConv     
           3         7         100       1.00e-06  1.00e-06  
 ------------------------------------------------------------------------------
            Enorm      Ldiff       Comment
 ------------------------------------------------------------------------------
     1     4.66e-02   7.13e-03     
     2     3.40e-02   5.48e-03     
     3     2.98e-02   1.33e-03     
     4     9.07e-04   8.28e-03     Switched to DIIS steps.
     5     1.23e-04   1.76e-05     
     6     5.05e-05   7.57e-07     
     7     3.37e-05   1.03e-06     
     8     2.53e-06   6.99e-07     
     9     2.05e-07   1.68e-07     
 ------------------------------------------------------------------------------
                                   Orbital response converged.

 Computing density matrices... Done.
 CCSD calculation:   CPU 26.13 s  wall 6.22 s

 Transferring MO TPDM to AO TPDM
 Transferring g2_o1o1o1o1
 Transferring g2_o1o1o1v1
 Transferring g2_o1o1v1v1
 Transferring g2_o1v1o1v1
 Transferring g2_o1v1v1v1
 Transferring g2_v1v1v1v1
 Adding separable TPDM
 Computing TPDM gradient
 --------------------------------------------------------
 2e gradient
  Atom          X               Y               Z
 --------------------------------------------------------
    1         -9.530159        0.000000       -2.255605  
    2         -1.463538       -0.000000        2.255998  
    3          9.527653        0.000000       -2.254007  
    4          1.466044       -0.000000        2.253614  
 --------------------------------------------------------
 --------------------------------------------------------
 Final gradient
  Atom          X               Y               Z
 --------------------------------------------------------
    1         -9.530159        0.000000       -2.255605  
    2         -1.463538       -0.000000        2.255998  
    3          9.527653        0.000000       -2.254007  
    4          1.466044       -0.000000        2.253614  
 --------------------------------------------------------
 Analytic gradient from two-electron contribution:   CPU 14.87 s  wall 3.64 s

 Total ccman2 time:   CPU 46.05 s  wall 12.39 s


 --------------------------------------------------------------

                    Orbital Energies (a.u.)
 --------------------------------------------------------------

 Alpha MOs
 -- Occupied --
-15.643 -15.641  -1.364  -0.933  -0.760  -0.577  -0.520  -0.418
 -- Virtual --
  0.037   0.064   0.095   0.174   0.175   0.200   0.219   0.236
  0.242   0.245   0.258   0.321   0.355   0.608   0.646   0.785
  0.881   0.958   0.960   0.996   1.037   1.120   1.207   1.420
  1.442   1.529   1.578   1.788   1.959   2.027   2.271   2.365
  2.452   2.634   2.776   2.814   2.920   3.057   3.117   3.179
  3.405   3.611   4.150   4.336   4.391   4.792   4.857   5.658
 36.710  37.061
 --------------------------------------------------------------

          Ground-State Mulliken Net Atomic Charges

     Atom                 Charge (a.u.)
  ----------------------------------------
      1 N                    -0.154693
      2 H                     0.154671
      3 N                    -0.154616
      4 H                     0.154639
  ----------------------------------------
  Sum of atomic charges =    -0.000000

 -----------------------------------------------------------------
                    Cartesian Multipole Moments
 -----------------------------------------------------------------
    Charge (ESU x 10^10)
                -0.0000
    Dipole Moment (Debye)
         X      -0.0004      Y      -0.0000      Z      -3.1109
       Tot       3.1109
    Quadrupole Moments (Debye-Ang)
        XX     -13.0538     XY      -0.0000     YY     -12.2357
        XZ       0.0012     YZ      -0.0000     ZZ     -12.0068
    Octopole Moments (Debye-Ang^2)
       XXX      -0.0000    XXY      -0.0000    XYY       0.0011
       YYY      -0.0000    XXZ      -4.4438    XYZ       0.0000
       YYZ      -0.8054    XZZ       0.0016    YZZ      -0.0000
       ZZZ      -3.7584
    Hexadecapole Moments (Debye-Ang^3)
      XXXX     -48.1063   XXXY      -0.0000   XXYY      -9.8253
      XYYY      -0.0000   YYYY     -11.1883   XXXZ       0.0018
      XXYZ      -0.0000   XYYZ      -0.0007   YYYZ      -0.0000
      XXZZ     -11.2051   XYZZ      -0.0000   YYZZ      -5.1747
      XZZZ      -0.0015   YZZZ      -0.0000   ZZZZ     -18.3168
 -----------------------------------------------------------------
 DrvMan completing analytic gradient of the correlated energy
 Correlated dipole moment
            1
    1  -0.0001720
    2  -0.0000000
    3  -1.2239244
 Energy read as -110.387772515
 Full Analytical Gradient: (in a.u., or Hartree/Bohr)
             1             2             3             4
    1    0.00014535   -0.00020671    0.00007099   -0.00000963
    2   -0.00000000    0.00000000   -0.00000000    0.00000000
    3   -0.00008901    0.00019378   -0.00009674   -0.00000803
 Gradient time:  CPU 1.41 s  wall 1.43 s
 ----------------------------------------------------------------
             Standard Nuclear Orientation (Angstroms)
    I     Atom           X                Y                Z
 ----------------------------------------------------------------
    1      N       0.6234050000    -0.0000000000     0.1204072510
    2      H       1.0096559979     0.0010000000    -0.8428507568
    3      N      -0.6234050000     0.0000000000     0.1204072510
    4      H      -1.0096559979     0.0000000000    -0.8428507568
 ----------------------------------------------------------------
 Nuclear Repulsion Energy =    32.1048875276 hartrees
 There are        8 alpha and        8 beta electrons

                       Distance Matrix (Angstroms)
             N (  1)   H (  2)   N (  3)
   H (  2)  1.037813
   N (  3)  1.246810  1.895984
   H (  4)  1.895984  2.019312  1.037813

 Requested basis set is 6-311++G(d,p)
 There are 22 shells and 58 basis functions
 A cutoff of  1.0D-14 yielded    253 shell pairs
 There are      1785 function pairs (      1914 Cartesian)
 Smallest overlap matrix eigenvalue = 2.66E-04
 Guess MOs from SCF MO coefficient file

 -----------------------------------------------------------------------
  General SCF calculation program by
  Eric Jon Sundstrom, Paul Horn, Yuezhi Mao, Dmitri Zuev, Alec White,
  David Stuck, Shaama M.S., Shane Yost, Joonho Lee, David Small,
  Daniel Levine, Susi Lehtola, Hugh Burton, Evgeny Epifanovsky
 -----------------------------------------------------------------------
 Hartree-Fock
 using 6 threads for integral computing
 -------------------------------------------------------
 OpenMP Integral computing Module                
 Release: version 2.0, May 2017, Q-Chem Inc. Pleasanton 
 -------------------------------------------------------
 A restricted SCF calculation will be
 performed using DIIS
 SCF converges when DIIS error is below 1.0e-08
 ---------------------------------------
  Cycle       Energy         DIIS error
 ---------------------------------------
    1    -110.0176192196      1.93e-05  
    2    -110.0176193974      5.25e-06  
    3    -110.0176194211      3.11e-06  
    4    -110.0176194280      1.39e-06  
    5    -110.0176194326      6.56e-07  
    6    -110.0176194342      2.56e-07  
    7    -110.0176194344      8.41e-08  
    8    -110.0176194345      2.51e-08  
    9    -110.0176194345      6.70e-09  Convergence criterion met
 ---------------------------------------
 SCF time:   CPU 1.49s  wall 1.00s 
 SCF   energy in the final basis set =     -110.0176194345
 Total energy in the final basis set =     -110.0176194345


 ------------------------------------------------------------------------------

   CCMAN2: suite of methods based on coupled cluster
           and equation of motion theories.

   Components:
   * libvmm-1.3-trunk
     by Evgeny Epifanovsky, Ilya Kaliman.
   * libtensor-2.5-trunk
     by Evgeny Epifanovsky, Michael Wormit, Dmitry Zuev, Sam Manzer, 
        Ilya Kaliman.
   * libcc-2.5-trunk
     by Evgeny Epifanovsky, Arik Landau, Tomasz Kus, Kirill Khistyaev, 
        Dmitry Zuev, Prashant Manohar, Xintian Feng, Anna Krylov, 
        Matthew Goldey, Alec White, Thomas Jagau, Kaushik Nanda, 
        Anastasia Gunina, Alexander Kunitsa, Joonho Lee.

   CCMAN original authors:
   Anna I. Krylov, C. David Sherrill, Steven R. Gwaltney,
   Edward F. C. Byrd (2000)
   Sergey V. Levchenko, Lyudmila V. Slipchenko, Tao Wang,
   Ana-Maria C. Cristian (2003)
   Piotr A. Pieniazek, C. Melania Oana, Evgeny Epifanovsky (2007)
   Prashant Manohar (2009)

 ------------------------------------------------------------------------------


 Allocating and initializing 63808MB of RAM...
 Calculation will run on 6 cores.


 Alpha MOs, Restricted
 -- Occupied --                  
-15.643 -15.641  -1.364  -0.933  -0.760  -0.577  -0.520  -0.418
  1 A     2 A     3 A     4 A     5 A     6 A     7 A     8 A                  
 -- Virtual --                   
  0.037   0.064   0.095   0.174   0.175   0.200   0.219   0.236
  9 A    10 A    11 A    12 A    13 A    14 A    15 A    16 A                  
  0.242   0.245   0.258   0.321   0.355   0.608   0.646   0.785
 17 A    18 A    19 A    20 A    21 A    22 A    23 A    24 A                  
  0.881   0.958   0.960   0.996   1.037   1.120   1.207   1.420
 25 A    26 A    27 A    28 A    29 A    30 A    31 A    32 A                  
  1.442   1.529   1.578   1.788   1.959   2.027   2.271   2.364
 33 A    34 A    35 A    36 A    37 A    38 A    39 A    40 A                  
  2.451   2.634   2.775   2.814   2.919   3.057   3.116   3.179
 41 A    42 A    43 A    44 A    45 A    46 A    47 A    48 A                  
  3.405   3.611   4.150   4.336   4.391   4.792   4.856   5.658
 49 A    50 A    51 A    52 A    53 A    54 A    55 A    56 A                  
 36.709  37.061
 57 A    58 A                                                                  

 Beta MOs, Restricted
 -- Occupied --                  
-15.643 -15.641  -1.364  -0.933  -0.760  -0.577  -0.520  -0.418
  1 A     2 A     3 A     4 A     5 A     6 A     7 A     8 A                  
 -- Virtual --                   
  0.037   0.064   0.095   0.174   0.175   0.200   0.219   0.236
  9 A    10 A    11 A    12 A    13 A    14 A    15 A    16 A                  
  0.242   0.245   0.258   0.321   0.355   0.608   0.646   0.785
 17 A    18 A    19 A    20 A    21 A    22 A    23 A    24 A                  
  0.881   0.958   0.960   0.996   1.037   1.120   1.207   1.420
 25 A    26 A    27 A    28 A    29 A    30 A    31 A    32 A                  
  1.442   1.529   1.578   1.788   1.959   2.027   2.271   2.364
 33 A    34 A    35 A    36 A    37 A    38 A    39 A    40 A                  
  2.451   2.634   2.775   2.814   2.919   3.057   3.116   3.179
 41 A    42 A    43 A    44 A    45 A    46 A    47 A    48 A                  
  3.405   3.611   4.150   4.336   4.391   4.792   4.856   5.658
 49 A    50 A    51 A    52 A    53 A    54 A    55 A    56 A                  
 36.709  37.061
 57 A    58 A                                                                  

 Occupation and symmetry of molecular orbitals

 Point group: C1 (1 irreducible representation).

                           A     All 
 -------------------------------------
 All molecular orbitals:
  - Alpha                  58    58  
  - Beta                   58    58  
 -------------------------------------
 Alpha orbitals:
  - Frozen occupied        2     2   
  - Active occupied        6     6   
  - Active virtual         50    50  
  - Frozen virtual         0     0   
 -------------------------------------
 Beta orbitals:
  - Frozen occupied        2     2   
  - Active occupied        6     6   
  - Active virtual         50    50  
  - Frozen virtual         0     0   
 -------------------------------------

 Import integrals:   CPU 0.00 s  wall 0.00 s

 Import integrals:   CPU 2.23 s  wall 1.15 s

 MP2 amplitudes:   CPU 0.01 s  wall 0.02 s

Running a double precision version
           CCSD T amplitudes will be solved using DIIS.

           Start     Size      MaxIter   EConv     TConv     
           3         7         100       1.00e-07  1.00e-05  
 ------------------------------------------------------------------------------
           Energy (a.u.)   Ediff      Tdiff       Comment
 ------------------------------------------------------------------------------
          -110.37259662                           
     1    -110.37266849   7.19e-05   5.60e-01     
     2    -110.38486378   1.22e-02   7.10e-02     
     3    -110.38571991   8.56e-04   2.92e-02     
     4    -110.38734375   1.62e-03   1.13e-02     Switched to DIIS steps.
     5    -110.38776696   4.23e-04   7.60e-03     
     6    -110.38777279   5.83e-06   1.33e-03     
     7    -110.38777208   7.10e-07   4.34e-04     
     8    -110.38777287   7.89e-07   1.64e-04     
     9    -110.38777272   1.54e-07   5.41e-05     
    10    -110.38777272   5.77e-10   2.34e-05     
    11    -110.38777266   6.37e-08   1.20e-05     
    12    -110.38777266   5.59e-09   2.13e-06     
 ------------------------------------------------------------------------------
          -110.38777266                           CCSD T converged.

End of double precision
 SCF energy                 = -110.01761943
 MP2 energy                 = -110.37259662
 CCSD correlation energy     =   -0.37015323
 CCSD total energy           = -110.38777266

 CCSD  T1^2 = 0.0046  T2^2 = 0.1372  Leading amplitudes:

 Amplitude    Orbitals with energies
  0.0263       7 (A) A                   ->    26 (A) A                   
              -0.5200                          0.9577                     
  0.0263       7 (A) B                   ->    26 (A) B                   
              -0.5200                          0.9577                     
 -0.0178       7 (A) A                   ->    12 (A) A                   
              -0.5200                          0.1740                     
 -0.0178       7 (A) B                   ->    12 (A) B                   
              -0.5200                          0.1740                     

 Amplitude    Orbitals with energies
 -0.1165       7 (A) A       7 (A) B     ->    11 (A) A      11 (A) B     
              -0.5200       -0.5200            0.0952        0.0952       
  0.1165       7 (A) A       7 (A) B     ->    11 (A) B      11 (A) A     
              -0.5200       -0.5200            0.0952        0.0952       
  0.1165       7 (A) B       7 (A) A     ->    11 (A) A      11 (A) B     
              -0.5200       -0.5200            0.0952        0.0952       
 -0.1165       7 (A) B       7 (A) A     ->    11 (A) B      11 (A) A     
              -0.5200       -0.5200            0.0952        0.0952       

 Computing CCSD intemediates for later calculations in double precision
 Finished.

Running a double precision version
           CCSD Lambda amplitudes will be solved using DIIS.
           Start     Size      MaxIter   EConv     LConv     
           3         7         100       1.00e-07  1.00e-05  
 ------------------------------------------------------------------------------
            Enorm      Ldiff       Comment
 ------------------------------------------------------------------------------
     1     3.16e-02   2.54e-02     
     2     5.81e-03   2.59e-03     
     3     2.51e-03   1.41e-03     
     4     8.27e-04   7.71e-04     Switched to DIIS steps.
     5     3.14e-04   2.50e-04     
     6     9.34e-05   8.53e-05     
     7     4.03e-05   9.72e-06     
     8     1.44e-05   4.79e-08     
     9     4.68e-06   6.95e-07     
    10     1.62e-06   1.01e-07     
    11     5.58e-07   4.61e-08     
    12     2.04e-07   2.95e-08     
    13     7.86e-08   8.61e-09     
 ------------------------------------------------------------------------------
                                   CCSD Lambda converged.

 Computing density matrices in double precision...
           Orbital response amplitudes will be solved using DIIS.
           Start     Size      MaxIter   EConv     LConv     
           3         7         100       1.00e-06  1.00e-06  
 ------------------------------------------------------------------------------
            Enorm      Ldiff       Comment
 ------------------------------------------------------------------------------
     1     4.66e-02   7.13e-03     
     2     3.40e-02   5.47e-03     
     3     2.99e-02   1.33e-03     
     4     9.07e-04   8.28e-03     Switched to DIIS steps.
     5     1.20e-04   1.76e-05     
     6     1.80e-05   7.63e-07     
     7     4.10e-06   1.60e-06     
     8     3.28e-07   3.34e-07     
 ------------------------------------------------------------------------------
                                   Orbital response converged.

 Computing density matrices... Done.
 CCSD calculation:   CPU 26.17 s  wall 6.23 s

 Transferring MO TPDM to AO TPDM
 Transferring g2_o1o1o1o1
 Transferring g2_o1o1o1v1
 Transferring g2_o1o1v1v1
 Transferring g2_o1v1o1v1
 Transferring g2_o1v1v1v1
 Transferring g2_v1v1v1v1
 Adding separable TPDM
 Computing TPDM gradient
 --------------------------------------------------------
 2e gradient
  Atom          X               Y               Z
 --------------------------------------------------------
    1         -9.528526        0.001791       -2.253527  
    2         -1.465955       -0.002668        2.253527  
    3          9.528525        0.000548       -2.253528  
    4          1.465957        0.000328        2.253529  
 --------------------------------------------------------
 --------------------------------------------------------
 Final gradient
  Atom          X               Y               Z
 --------------------------------------------------------
    1         -9.528526        0.001791       -2.253527  
    2         -1.465955       -0.002668        2.253527  
    3          9.528525        0.000548       -2.253528  
    4          1.465957        0.000328        2.253529  
 --------------------------------------------------------
 Analytic gradient from two-electron contribution:   CPU 12.95 s  wall 2.77 s

 Total ccman2 time:   CPU 44.56 s  wall 11.48 s


 --------------------------------------------------------------

                    Orbital Energies (a.u.)
 --------------------------------------------------------------

 Alpha MOs
 -- Occupied --
-15.643 -15.641  -1.364  -0.933  -0.760  -0.577  -0.520  -0.418
 -- Virtual --
  0.037   0.064   0.095   0.174   0.175   0.200   0.219   0.236
  0.242   0.245   0.258   0.321   0.355   0.608   0.646   0.785
  0.881   0.958   0.960   0.996   1.037   1.120   1.207   1.420
  1.442   1.529   1.578   1.788   1.959   2.027   2.271   2.364
  2.451   2.634   2.775   2.814   2.919   3.057   3.116   3.179
  3.405   3.611   4.150   4.336   4.391   4.792   4.856   5.658
 36.709  37.061
 --------------------------------------------------------------

          Ground-State Mulliken Net Atomic Charges

     Atom                 Charge (a.u.)
  ----------------------------------------
      1 N                    -0.154649
      2 H                     0.154649
      3 N                    -0.154649
      4 H                     0.154649
  ----------------------------------------
  Sum of atomic charges =     0.000000

 -----------------------------------------------------------------
                    Cartesian Multipole Moments
 -----------------------------------------------------------------
    Charge (ESU x 10^10)
                 0.0000
    Dipole Moment (Debye)
         X      -0.0000      Y       0.0016      Z      -3.1107
       Tot       3.1107
    Quadrupole Moments (Debye-Ang)
        XX     -13.0513     XY       0.0010     YY     -12.2361
        XZ       0.0000     YZ      -0.0003     ZZ     -12.0083
    Octopole Moments (Debye-Ang^2)
       XXX      -0.0000    XXY       0.0015    XYY       0.0000
       YYY      -0.0010    XXZ      -4.4451    XYZ      -0.0013
       YYZ      -0.8050    XZZ      -0.0000    YZZ       0.0004
       ZZZ      -3.7569
    Hexadecapole Moments (Debye-Ang^3)
      XXXX     -48.1085   XXXY      -0.0007   XXYY      -9.8268
      XYYY      -0.0018   YYYY     -11.1888   XXXZ       0.0000
      XXYZ       0.0004   XYYZ      -0.0000   YYYZ       0.0021
      XXZZ     -11.2062   XYZZ       0.0001   YYZZ      -5.1755
      XZZZ       0.0000   YZZZ       0.0012   ZZZZ     -18.3218
 -----------------------------------------------------------------
 DrvMan completing analytic gradient of the correlated energy
 Correlated dipole moment
            1
    1  -0.0000004
    2   0.0006352
    3  -1.2238372
 Energy read as -110.387772661
 Full Analytical Gradient: (in a.u., or Hartree/Bohr)
             1             2             3             4
    1    0.00001781    0.00000394   -0.00001792   -0.00000383
    2   -0.00007747    0.00004782    0.00007746   -0.00004781
    3    0.00000286   -0.00000286    0.00000259   -0.00000259
 Gradient time:  CPU 1.39 s  wall 1.43 s
 ----------------------------------------------------------------
             Standard Nuclear Orientation (Angstroms)
    I     Atom           X                Y                Z
 ----------------------------------------------------------------
    1      N       0.6234050000    -0.0000000000     0.1204072510
    2      H       1.0096559979     0.0000000000    -0.8418507568
    3      N      -0.6234050000     0.0000000000     0.1204072510
    4      H      -1.0096559979     0.0000000000    -0.8428507568
 ----------------------------------------------------------------
 Nuclear Repulsion Energy =    32.1086077066 hartrees
 There are        8 alpha and        8 beta electrons

                       Distance Matrix (Angstroms)
             N (  1)   H (  2)   N (  3)
   H (  2)  1.036885
   N (  3)  1.246810  1.895476
   H (  4)  1.895984  2.019312  1.037813

 Requested basis set is 6-311++G(d,p)
 There are 22 shells and 58 basis functions
 A cutoff of  1.0D-14 yielded    253 shell pairs
 There are      1785 function pairs (      1914 Cartesian)
 Smallest overlap matrix eigenvalue = 2.66E-04
 Guess MOs from SCF MO coefficient file

 -----------------------------------------------------------------------
  General SCF calculation program by
  Eric Jon Sundstrom, Paul Horn, Yuezhi Mao, Dmitri Zuev, Alec White,
  David Stuck, Shaama M.S., Shane Yost, Joonho Lee, David Small,
  Daniel Levine, Susi Lehtola, Hugh Burton, Evgeny Epifanovsky
 -----------------------------------------------------------------------
 Hartree-Fock
 using 6 threads for integral computing
 -------------------------------------------------------
 OpenMP Integral computing Module                
 Release: version 2.0, May 2017, Q-Chem Inc. Pleasanton 
 -------------------------------------------------------
 A restricted SCF calculation will be
 performed using DIIS
 SCF converges when DIIS error is below 1.0e-08
 ---------------------------------------
  Cycle       Energy         DIIS error
 ---------------------------------------
    1    -110.0176498085      2.75e-05  
    2    -110.0176501096      6.98e-06  
    3    -110.0176501455      4.19e-06  
    4    -110.0176501564      1.66e-06  
    5    -110.0176501617      7.54e-07  
    6    -110.0176501635      3.61e-07  
    7    -110.0176501640      1.48e-07  
    8    -110.0176501640      3.95e-08  
    9    -110.0176501640      8.53e-09  Convergence criterion met
 ---------------------------------------
 SCF time:   CPU 1.55s  wall 1.00s 
 SCF   energy in the final basis set =     -110.0176501640
 Total energy in the final basis set =     -110.0176501640


 ------------------------------------------------------------------------------

   CCMAN2: suite of methods based on coupled cluster
           and equation of motion theories.

   Components:
   * libvmm-1.3-trunk
     by Evgeny Epifanovsky, Ilya Kaliman.
   * libtensor-2.5-trunk
     by Evgeny Epifanovsky, Michael Wormit, Dmitry Zuev, Sam Manzer, 
        Ilya Kaliman.
   * libcc-2.5-trunk
     by Evgeny Epifanovsky, Arik Landau, Tomasz Kus, Kirill Khistyaev, 
        Dmitry Zuev, Prashant Manohar, Xintian Feng, Anna Krylov, 
        Matthew Goldey, Alec White, Thomas Jagau, Kaushik Nanda, 
        Anastasia Gunina, Alexander Kunitsa, Joonho Lee.

   CCMAN original authors:
   Anna I. Krylov, C. David Sherrill, Steven R. Gwaltney,
   Edward F. C. Byrd (2000)
   Sergey V. Levchenko, Lyudmila V. Slipchenko, Tao Wang,
   Ana-Maria C. Cristian (2003)
   Piotr A. Pieniazek, C. Melania Oana, Evgeny Epifanovsky (2007)
   Prashant Manohar (2009)

 ------------------------------------------------------------------------------


 Allocating and initializing 63808MB of RAM...
 Calculation will run on 6 cores.


 Alpha MOs, Restricted
 -- Occupied --                  
-15.643 -15.641  -1.364  -0.933  -0.760  -0.577  -0.520  -0.418
  1 A     2 A     3 A     4 A     5 A     6 A     7 A     8 A                  
 -- Virtual --                   
  0.037   0.064   0.095   0.174   0.175   0.200   0.219   0.236
  9 A    10 A    11 A    12 A    13 A    14 A    15 A    16 A                  
  0.242   0.245   0.258   0.321   0.356   0.608   0.646   0.786
 17 A    18 A    19 A    20 A    21 A    22 A    23 A    24 A                  
  0.881   0.958   0.960   0.996   1.037   1.120   1.207   1.420
 25 A    26 A    27 A    28 A    29 A    30 A    31 A    32 A                  
  1.442   1.529   1.579   1.788   1.959   2.027   2.272   2.364
 33 A    34 A    35 A    36 A    37 A    38 A    39 A    40 A                  
  2.452   2.634   2.776   2.814   2.919   3.057   3.116   3.180
 41 A    42 A    43 A    44 A    45 A    46 A    47 A    48 A                  
  3.405   3.612   4.150   4.336   4.391   4.793   4.857   5.659
 49 A    50 A    51 A    52 A    53 A    54 A    55 A    56 A                  
 36.710  37.061
 57 A    58 A                                                                  

 Beta MOs, Restricted
 -- Occupied --                  
-15.643 -15.641  -1.364  -0.933  -0.760  -0.577  -0.520  -0.418
  1 A     2 A     3 A     4 A     5 A     6 A     7 A     8 A                  
 -- Virtual --                   
  0.037   0.064   0.095   0.174   0.175   0.200   0.219   0.236
  9 A    10 A    11 A    12 A    13 A    14 A    15 A    16 A                  
  0.242   0.245   0.258   0.321   0.356   0.608   0.646   0.786
 17 A    18 A    19 A    20 A    21 A    22 A    23 A    24 A                  
  0.881   0.958   0.960   0.996   1.037   1.120   1.207   1.420
 25 A    26 A    27 A    28 A    29 A    30 A    31 A    32 A                  
  1.442   1.529   1.579   1.788   1.959   2.027   2.272   2.364
 33 A    34 A    35 A    36 A    37 A    38 A    39 A    40 A                  
  2.452   2.634   2.776   2.814   2.919   3.057   3.116   3.180
 41 A    42 A    43 A    44 A    45 A    46 A    47 A    48 A                  
  3.405   3.612   4.150   4.336   4.391   4.793   4.857   5.659
 49 A    50 A    51 A    52 A    53 A    54 A    55 A    56 A                  
 36.710  37.061
 57 A    58 A                                                                  

 Occupation and symmetry of molecular orbitals

 Point group: C1 (1 irreducible representation).

                           A     All 
 -------------------------------------
 All molecular orbitals:
  - Alpha                  58    58  
  - Beta                   58    58  
 -------------------------------------
 Alpha orbitals:
  - Frozen occupied        2     2   
  - Active occupied        6     6   
  - Active virtual         50    50  
  - Frozen virtual         0     0   
 -------------------------------------
 Beta orbitals:
  - Frozen occupied        2     2   
  - Active occupied        6     6   
  - Active virtual         50    50  
  - Frozen virtual         0     0   
 -------------------------------------

 Import integrals:   CPU 0.00 s  wall 0.00 s

 Import integrals:   CPU 2.38 s  wall 1.67 s

 MP2 amplitudes:   CPU 0.01 s  wall 0.02 s

Running a double precision version
           CCSD T amplitudes will be solved using DIIS.

           Start     Size      MaxIter   EConv     TConv     
           3         7         100       1.00e-07  1.00e-05  
 ------------------------------------------------------------------------------
           Energy (a.u.)   Ediff      Tdiff       Comment
 ------------------------------------------------------------------------------
          -110.37259593                           
     1    -110.37267427   7.83e-05   5.60e-01     
     2    -110.38486456   1.22e-02   7.10e-02     
     3    -110.38572058   8.56e-04   2.92e-02     
     4    -110.38734360   1.62e-03   1.13e-02     Switched to DIIS steps.
     5    -110.38776645   4.23e-04   7.59e-03     
     6    -110.38777226   5.81e-06   1.33e-03     
     7    -110.38777155   7.14e-07   4.33e-04     
     8    -110.38777234   7.88e-07   1.64e-04     
     9    -110.38777218   1.55e-07   5.42e-05     
    10    -110.38777218   4.66e-10   2.34e-05     
    11    -110.38777212   6.37e-08   1.20e-05     
    12    -110.38777212   5.61e-09   2.13e-06     
 ------------------------------------------------------------------------------
          -110.38777212                           CCSD T converged.

End of double precision
 SCF energy                 = -110.01765016
 MP2 energy                 = -110.37259593
 CCSD correlation energy     =   -0.37012196
 CCSD total energy           = -110.38777212

 CCSD  T1^2 = 0.0046  T2^2 = 0.1372  Leading amplitudes:

 Amplitude    Orbitals with energies
  0.0263       7 (A) A                   ->    26 (A) A                   
              -0.5200                          0.9577                     
  0.0263       7 (A) B                   ->    26 (A) B                   
              -0.5200                          0.9577                     
  0.0178       7 (A) A                   ->    12 (A) A                   
              -0.5200                          0.1740                     
  0.0178       7 (A) B                   ->    12 (A) B                   
              -0.5200                          0.1740                     

 Amplitude    Orbitals with energies
 -0.1165       7 (A) A       7 (A) B     ->    11 (A) A      11 (A) B     
              -0.5200       -0.5200            0.0952        0.0952       
  0.1165       7 (A) A       7 (A) B     ->    11 (A) B      11 (A) A     
              -0.5200       -0.5200            0.0952        0.0952       
  0.1165       7 (A) B       7 (A) A     ->    11 (A) A      11 (A) B     
              -0.5200       -0.5200            0.0952        0.0952       
 -0.1165       7 (A) B       7 (A) A     ->    11 (A) B      11 (A) A     
              -0.5200       -0.5200            0.0952        0.0952       

 Computing CCSD intemediates for later calculations in double precision
 Finished.

Running a double precision version
           CCSD Lambda amplitudes will be solved using DIIS.
           Start     Size      MaxIter   EConv     LConv     
           3         7         100       1.00e-07  1.00e-05  
 ------------------------------------------------------------------------------
            Enorm      Ldiff       Comment
 ------------------------------------------------------------------------------
     1     3.15e-02   2.54e-02     
     2     5.80e-03   2.59e-03     
     3     2.51e-03   1.41e-03     
     4     8.26e-04   7.71e-04     Switched to DIIS steps.
     5     3.14e-04   2.50e-04     
     6     9.34e-05   8.53e-05     
     7     4.03e-05   9.71e-06     
     8     1.44e-05   4.85e-08     
     9     4.68e-06   6.94e-07     
    10     1.62e-06   1.00e-07     
    11     5.58e-07   4.60e-08     
    12     2.04e-07   2.95e-08     
    13     7.86e-08   8.58e-09     
 ------------------------------------------------------------------------------
                                   CCSD Lambda converged.

 Computing density matrices in double precision...
           Orbital response amplitudes will be solved using DIIS.
           Start     Size      MaxIter   EConv     LConv     
           3         7         100       1.00e-06  1.00e-06  
 ------------------------------------------------------------------------------
            Enorm      Ldiff       Comment
 ------------------------------------------------------------------------------
     1     4.66e-02   7.13e-03     
     2     3.39e-02   5.48e-03     
     3     2.98e-02   1.32e-03     
     4     9.09e-04   8.27e-03     Switched to DIIS steps.
     5     1.43e-04   1.75e-05     
     6     1.15e-04   6.19e-07     
     7     2.24e-05   4.56e-07     
     8     2.36e-06   1.04e-06     
     9     2.07e-07   1.69e-07     
 ------------------------------------------------------------------------------
                                   Orbital response converged.

 Computing density matrices... Done.
 CCSD calculation:   CPU 27.51 s  wall 6.57 s

 Transferring MO TPDM to AO TPDM
 Transferring g2_o1o1o1o1
 Transferring g2_o1o1o1v1
 Transferring g2_o1o1v1v1
 Transferring g2_o1v1o1v1
 Transferring g2_o1v1v1v1
 Transferring g2_v1v1v1v1
 Adding separable TPDM
 Computing TPDM gradient
 --------------------------------------------------------
 2e gradient
  Atom          X               Y               Z
 --------------------------------------------------------
    1         -9.526783        0.000000       -2.253882  
    2         -1.468587        0.000000        2.253955  
    3          9.529009       -0.000001       -2.253045  
    4          1.466361        0.000000        2.252971  
 --------------------------------------------------------
 --------------------------------------------------------
 Final gradient
  Atom          X               Y               Z
 --------------------------------------------------------
    1         -9.526783        0.000000       -2.253882  
    2         -1.468587        0.000000        2.253955  
    3          9.529009       -0.000001       -2.253045  
    4          1.466361        0.000000        2.252971  
 --------------------------------------------------------
 Analytic gradient from two-electron contribution:   CPU 12.53 s  wall 2.80 s

 Total ccman2 time:   CPU 44.80 s  wall 12.61 s


 --------------------------------------------------------------

                    Orbital Energies (a.u.)
 --------------------------------------------------------------

 Alpha MOs
 -- Occupied --
-15.643 -15.641  -1.364  -0.933  -0.760  -0.577  -0.520  -0.418
 -- Virtual --
  0.037   0.064   0.095   0.174   0.175   0.200   0.219   0.236
  0.242   0.245   0.258   0.321   0.356   0.608   0.646   0.786
  0.881   0.958   0.960   0.996   1.037   1.120   1.207   1.420
  1.442   1.529   1.579   1.788   1.959   2.027   2.272   2.364
  2.452   2.634   2.776   2.814   2.919   3.057   3.116   3.180
  3.405   3.612   4.150   4.336   4.391   4.793   4.857   5.659
 36.710  37.061
 --------------------------------------------------------------

          Ground-State Mulliken Net Atomic Charges

     Atom                 Charge (a.u.)
  ----------------------------------------
      1 N                    -0.154923
      2 H                     0.154961
      3 N                    -0.154576
      4 H                     0.154538
  ----------------------------------------
  Sum of atomic charges =    -0.000000

 -----------------------------------------------------------------
                    Cartesian Multipole Moments
 -----------------------------------------------------------------
    Charge (ESU x 10^10)
                -0.0000
    Dipole Moment (Debye)
         X       0.0011      Y       0.0000      Z      -3.1113
       Tot       3.1113
    Quadrupole Moments (Debye-Ang)
        XX     -13.0495     XY       0.0000     YY     -12.2352
        XZ      -0.0015     YZ       0.0000     ZZ     -12.0092
    Octopole Moments (Debye-Ang^2)
       XXX       0.0051    XXY       0.0000    XYY       0.0011
       YYY       0.0000    XXZ      -4.4477    XYZ       0.0000
       YYZ      -0.8067    XZZ       0.0005    YZZ       0.0000
       ZZZ      -3.7599
    Hexadecapole Moments (Debye-Ang^3)
      XXXX     -48.1009   XXXY       0.0000   XXYY      -9.8254
      XYYY       0.0000   YYYY     -11.1875   XXXZ      -0.0074
      XXYZ       0.0000   XYYZ      -0.0023   YYYZ       0.0000
      XXZZ     -11.2048   XYZZ       0.0000   YYZZ      -5.1736
      XZZZ      -0.0059   YZZZ       0.0000   ZZZZ     -18.3147
 -----------------------------------------------------------------
 DrvMan completing analytic gradient of the correlated energy
 Correlated dipole moment
            1
    1   0.0004386
    2   0.0000000
    3  -1.2240817
 Energy read as -110.387772123
 Full Analytical Gradient: (in a.u., or Hartree/Bohr)
             1             2             3             4
    1    0.00021455   -0.00019331   -0.00001197   -0.00000928
    2    0.00000003   -0.00000000   -0.00000001   -0.00000001
    3   -0.00065041    0.00062167    0.00000453    0.00002420
 Gradient time:  CPU 1.40 s  wall 1.40 s
 ----------------------------------------------------------------
             Standard Nuclear Orientation (Angstroms)
    I     Atom           X                Y                Z
 ----------------------------------------------------------------
    1      N       0.6234050000    -0.0000000000     0.1204072510
    2      H       1.0096559979     0.0000000000    -0.8438507568
    3      N      -0.6234050000     0.0000000000     0.1204072510
    4      H      -1.0096559979     0.0000000000    -0.8428507568
 ----------------------------------------------------------------
 Nuclear Repulsion Energy =    32.1011763341 hartrees
 There are        8 alpha and        8 beta electrons

                       Distance Matrix (Angstroms)
             N (  1)   H (  2)   N (  3)
   H (  2)  1.038741
   N (  3)  1.246810  1.896492
   H (  4)  1.895984  2.019312  1.037813

 Requested basis set is 6-311++G(d,p)
 There are 22 shells and 58 basis functions
 A cutoff of  1.0D-14 yielded    253 shell pairs
 There are      1785 function pairs (      1914 Cartesian)
 Smallest overlap matrix eigenvalue = 2.66E-04
 Guess MOs from SCF MO coefficient file

 -----------------------------------------------------------------------
  General SCF calculation program by
  Eric Jon Sundstrom, Paul Horn, Yuezhi Mao, Dmitri Zuev, Alec White,
  David Stuck, Shaama M.S., Shane Yost, Joonho Lee, David Small,
  Daniel Levine, Susi Lehtola, Hugh Burton, Evgeny Epifanovsky
 -----------------------------------------------------------------------
 Hartree-Fock
 using 6 threads for integral computing
 -------------------------------------------------------
 OpenMP Integral computing Module                
 Release: version 2.0, May 2017, Q-Chem Inc. Pleasanton 
 -------------------------------------------------------
 A restricted SCF calculation will be
 performed using DIIS
 SCF converges when DIIS error is below 1.0e-08
 ---------------------------------------
  Cycle       Energy         DIIS error
 ---------------------------------------
    1    -110.0175866490      4.94e-05  
    2    -110.0175875109      1.21e-05  
    3    -110.0175875862      7.29e-06  
    4    -110.0175876099      2.00e-06  
    5    -110.0175876144      5.28e-07  
    6    -110.0175876148      1.54e-07  
    7    -110.0175876149      4.07e-08  
    8    -110.0175876149      9.74e-09  Convergence criterion met
 ---------------------------------------
 SCF time:   CPU 1.07s  wall 0.00s 
 SCF   energy in the final basis set =     -110.0175876149
 Total energy in the final basis set =     -110.0175876149


 ------------------------------------------------------------------------------

   CCMAN2: suite of methods based on coupled cluster
           and equation of motion theories.

   Components:
   * libvmm-1.3-trunk
     by Evgeny Epifanovsky, Ilya Kaliman.
   * libtensor-2.5-trunk
     by Evgeny Epifanovsky, Michael Wormit, Dmitry Zuev, Sam Manzer, 
        Ilya Kaliman.
   * libcc-2.5-trunk
     by Evgeny Epifanovsky, Arik Landau, Tomasz Kus, Kirill Khistyaev, 
        Dmitry Zuev, Prashant Manohar, Xintian Feng, Anna Krylov, 
        Matthew Goldey, Alec White, Thomas Jagau, Kaushik Nanda, 
        Anastasia Gunina, Alexander Kunitsa, Joonho Lee.

   CCMAN original authors:
   Anna I. Krylov, C. David Sherrill, Steven R. Gwaltney,
   Edward F. C. Byrd (2000)
   Sergey V. Levchenko, Lyudmila V. Slipchenko, Tao Wang,
   Ana-Maria C. Cristian (2003)
   Piotr A. Pieniazek, C. Melania Oana, Evgeny Epifanovsky (2007)
   Prashant Manohar (2009)

 ------------------------------------------------------------------------------


 Allocating and initializing 63808MB of RAM...
 Calculation will run on 6 cores.


 Alpha MOs, Restricted
 -- Occupied --                  
-15.643 -15.642  -1.364  -0.933  -0.760  -0.577  -0.520  -0.417
  1 A     2 A     3 A     4 A     5 A     6 A     7 A     8 A                  
 -- Virtual --                   
  0.037   0.064   0.095   0.174   0.175   0.200   0.219   0.236
  9 A    10 A    11 A    12 A    13 A    14 A    15 A    16 A                  
  0.242   0.245   0.258   0.321   0.355   0.608   0.645   0.785
 17 A    18 A    19 A    20 A    21 A    22 A    23 A    24 A                  
  0.881   0.958   0.960   0.996   1.037   1.120   1.207   1.420
 25 A    26 A    27 A    28 A    29 A    30 A    31 A    32 A                  
  1.442   1.529   1.578   1.788   1.959   2.026   2.270   2.364
 33 A    34 A    35 A    36 A    37 A    38 A    39 A    40 A                  
  2.451   2.634   2.775   2.814   2.920   3.057   3.117   3.178
 41 A    42 A    43 A    44 A    45 A    46 A    47 A    48 A                  
  3.404   3.610   4.150   4.336   4.391   4.792   4.856   5.657
 49 A    50 A    51 A    52 A    53 A    54 A    55 A    56 A                  
 36.709  37.061
 57 A    58 A                                                                  

 Beta MOs, Restricted
 -- Occupied --                  
-15.643 -15.642  -1.364  -0.933  -0.760  -0.577  -0.520  -0.417
  1 A     2 A     3 A     4 A     5 A     6 A     7 A     8 A                  
 -- Virtual --                   
  0.037   0.064   0.095   0.174   0.175   0.200   0.219   0.236
  9 A    10 A    11 A    12 A    13 A    14 A    15 A    16 A                  
  0.242   0.245   0.258   0.321   0.355   0.608   0.645   0.785
 17 A    18 A    19 A    20 A    21 A    22 A    23 A    24 A                  
  0.881   0.958   0.960   0.996   1.037   1.120   1.207   1.420
 25 A    26 A    27 A    28 A    29 A    30 A    31 A    32 A                  
  1.442   1.529   1.578   1.788   1.959   2.026   2.270   2.364
 33 A    34 A    35 A    36 A    37 A    38 A    39 A    40 A                  
  2.451   2.634   2.775   2.814   2.920   3.057   3.117   3.178
 41 A    42 A    43 A    44 A    45 A    46 A    47 A    48 A                  
  3.404   3.610   4.150   4.336   4.391   4.792   4.856   5.657
 49 A    50 A    51 A    52 A    53 A    54 A    55 A    56 A                  
 36.709  37.061
 57 A    58 A                                                                  

 Occupation and symmetry of molecular orbitals

 Point group: C1 (1 irreducible representation).

                           A     All 
 -------------------------------------
 All molecular orbitals:
  - Alpha                  58    58  
  - Beta                   58    58  
 -------------------------------------
 Alpha orbitals:
  - Frozen occupied        2     2   
  - Active occupied        6     6   
  - Active virtual         50    50  
  - Frozen virtual         0     0   
 -------------------------------------
 Beta orbitals:
  - Frozen occupied        2     2   
  - Active occupied        6     6   
  - Active virtual         50    50  
  - Frozen virtual         0     0   
 -------------------------------------

 Import integrals:   CPU 0.00 s  wall 0.00 s

 Import integrals:   CPU 2.29 s  wall 0.88 s

 MP2 amplitudes:   CPU 0.05 s  wall 0.05 s

Running a double precision version
           CCSD T amplitudes will be solved using DIIS.

           Start     Size      MaxIter   EConv     TConv     
           3         7         100       1.00e-07  1.00e-05  
 ------------------------------------------------------------------------------
           Energy (a.u.)   Ediff      Tdiff       Comment
 ------------------------------------------------------------------------------
          -110.37259622                           
     1    -110.37266163   6.54e-05   5.60e-01     
     2    -110.38486191   1.22e-02   7.10e-02     
     3    -110.38571815   8.56e-04   2.92e-02     
     4    -110.38734281   1.62e-03   1.13e-02     Switched to DIIS steps.
     5    -110.38776638   4.24e-04   7.60e-03     
     6    -110.38777224   5.86e-06   1.33e-03     
     7    -110.38777154   7.07e-07   4.34e-04     
     8    -110.38777233   7.91e-07   1.64e-04     
     9    -110.38777217   1.53e-07   5.40e-05     
    10    -110.38777217   6.89e-10   2.33e-05     
    11    -110.38777211   6.36e-08   1.20e-05     
    12    -110.38777212   5.58e-09   2.13e-06     
 ------------------------------------------------------------------------------
          -110.38777212                           CCSD T converged.

End of double precision
 SCF energy                 = -110.01758761
 MP2 energy                 = -110.37259622
 CCSD correlation energy     =   -0.37018450
 CCSD total energy           = -110.38777212

 CCSD  T1^2 = 0.0046  T2^2 = 0.1372  Leading amplitudes:

 Amplitude    Orbitals with energies
 -0.0263       7 (A) A                   ->    26 (A) A                   
              -0.5200                          0.9577                     
 -0.0263       7 (A) B                   ->    26 (A) B                   
              -0.5200                          0.9577                     
 -0.0178       7 (A) A                   ->    12 (A) A                   
              -0.5200                          0.1740                     
 -0.0178       7 (A) B                   ->    12 (A) B                   
              -0.5200                          0.1740                     

 Amplitude    Orbitals with energies
 -0.1165       7 (A) A       7 (A) B     ->    11 (A) A      11 (A) B     
              -0.5200       -0.5200            0.0952        0.0952       
  0.1165       7 (A) A       7 (A) B     ->    11 (A) B      11 (A) A     
              -0.5200       -0.5200            0.0952        0.0952       
  0.1165       7 (A) B       7 (A) A     ->    11 (A) A      11 (A) B     
              -0.5200       -0.5200            0.0952        0.0952       
 -0.1165       7 (A) B       7 (A) A     ->    11 (A) B      11 (A) A     
              -0.5200       -0.5200            0.0952        0.0952       

 Computing CCSD intemediates for later calculations in double precision
 Finished.

Running a double precision version
           CCSD Lambda amplitudes will be solved using DIIS.
           Start     Size      MaxIter   EConv     LConv     
           3         7         100       1.00e-07  1.00e-05  
 ------------------------------------------------------------------------------
            Enorm      Ldiff       Comment
 ------------------------------------------------------------------------------
     1     3.16e-02   2.54e-02     
     2     5.81e-03   2.59e-03     
     3     2.51e-03   1.41e-03     
     4     8.27e-04   7.71e-04     Switched to DIIS steps.
     5     3.14e-04   2.50e-04     
     6     9.34e-05   8.53e-05     
     7     4.03e-05   9.72e-06     
     8     1.44e-05   4.73e-08     
     9     4.68e-06   6.95e-07     
    10     1.62e-06   1.01e-07     
    11     5.58e-07   4.62e-08     
    12     2.05e-07   2.96e-08     
    13     7.86e-08   8.63e-09     
 ------------------------------------------------------------------------------
                                   CCSD Lambda converged.

 Computing density matrices in double precision...
           Orbital response amplitudes will be solved using DIIS.
           Start     Size      MaxIter   EConv     LConv     
           3         7         100       1.00e-06  1.00e-06  
 ------------------------------------------------------------------------------
            Enorm      Ldiff       Comment
 ------------------------------------------------------------------------------
     1     4.66e-02   7.12e-03     
     2     3.40e-02   5.47e-03     
     3     2.99e-02   1.33e-03     
     4     9.11e-04   8.29e-03     Switched to DIIS steps.
     5     1.43e-04   1.76e-05     
     6     1.15e-04   6.26e-07     
     7     2.25e-05   4.56e-07     
     8     2.36e-06   1.04e-06     
     9     2.07e-07   1.70e-07     
 ------------------------------------------------------------------------------
                                   Orbital response converged.

 Computing density matrices... Done.
 CCSD calculation:   CPU 25.53 s  wall 6.04 s

 Transferring MO TPDM to AO TPDM
 Transferring g2_o1o1o1o1
 Transferring g2_o1o1o1v1
 Transferring g2_o1o1v1v1
 Transferring g2_o1v1o1v1
 Transferring g2_o1v1v1v1
 Transferring g2_v1v1v1v1
 Adding separable TPDM
 Computing TPDM gradient
 --------------------------------------------------------
 2e gradient
  Atom          X               Y               Z
 --------------------------------------------------------
    1         -9.530271        0.000000       -2.253168  
    2         -1.463328        0.000000        2.253094  
    3          9.528046       -0.000000       -2.254012  
    4          1.465552        0.000000        2.254086  
 --------------------------------------------------------
 --------------------------------------------------------
 Final gradient
  Atom          X               Y               Z
 --------------------------------------------------------
    1         -9.530271        0.000000       -2.253168  
    2         -1.463328        0.000000        2.253094  
    3          9.528046       -0.000000       -2.254012  
    4          1.465552        0.000000        2.254086  
 --------------------------------------------------------
 Analytic gradient from two-electron contribution:   CPU 11.32 s  wall 2.54 s

 Total ccman2 time:   CPU 42.29 s  wall 10.69 s


 --------------------------------------------------------------

                    Orbital Energies (a.u.)
 --------------------------------------------------------------

 Alpha MOs
 -- Occupied --
-15.643 -15.642  -1.364  -0.933  -0.760  -0.577  -0.520  -0.417
 -- Virtual --
  0.037   0.064   0.095   0.174   0.175   0.200   0.219   0.236
  0.242   0.245   0.258   0.321   0.355   0.608   0.645   0.785
  0.881   0.958   0.960   0.996   1.037   1.120   1.207   1.420
  1.442   1.529   1.578   1.788   1.959   2.026   2.270   2.364
  2.451   2.634   2.775   2.814   2.920   3.057   3.117   3.178
  3.404   3.610   4.150   4.336   4.391   4.792   4.856   5.657
 36.709  37.061
 --------------------------------------------------------------

          Ground-State Mulliken Net Atomic Charges

     Atom                 Charge (a.u.)
  ----------------------------------------
      1 N                    -0.154374
      2 H                     0.154336
      3 N                    -0.154722
      4 H                     0.154760
  ----------------------------------------
  Sum of atomic charges =     0.000000

 -----------------------------------------------------------------
                    Cartesian Multipole Moments
 -----------------------------------------------------------------
    Charge (ESU x 10^10)
                 0.0000
    Dipole Moment (Debye)
         X      -0.0011      Y       0.0000      Z      -3.1101
       Tot       3.1101
    Quadrupole Moments (Debye-Ang)
        XX     -13.0530     XY       0.0000     YY     -12.2370
        XZ       0.0015     YZ       0.0000     ZZ     -12.0073
    Octopole Moments (Debye-Ang^2)
       XXX      -0.0051    XXY       0.0000    XYY      -0.0011
       YYY       0.0000    XXZ      -4.4425    XYZ       0.0000
       YYZ      -0.8033    XZZ      -0.0005    YZZ       0.0000
       ZZZ      -3.7540
    Hexadecapole Moments (Debye-Ang^3)
      XXXX     -48.1162   XXXY       0.0000   XXYY      -9.8281
      XYYY       0.0000   YYYY     -11.1899   XXXZ       0.0074
      XXYZ       0.0000   XYYZ       0.0023   YYYZ       0.0000
      XXZZ     -11.2076   XYZZ       0.0000   YYZZ      -5.1775
      XZZZ       0.0059   YZZZ       0.0000   ZZZZ     -18.3289
 -----------------------------------------------------------------
 DrvMan completing analytic gradient of the correlated energy
 Correlated dipole moment
            1
    1  -0.0004398
    2   0.0000000
    3  -1.2235914
 Energy read as -110.387772115
 Full Analytical Gradient: (in a.u., or Hartree/Bohr)
             1             2             3             4
    1   -0.00017659    0.00019910   -0.00002411    0.00000161
    2    0.00000000   -0.00000000   -0.00000000   -0.00000000
    3    0.00065180   -0.00062309    0.00000066   -0.00002937
 Gradient time:  CPU 1.49 s  wall 1.42 s
Dipole drv :
gprntSymmMtrx error report: 
 Final Hessian.
            1           2           3           4           5           6
    1   0.7852095   0.0000000  -0.0480856  -0.0674876   0.0000000   0.1034903
    2   0.0000000   0.0663778   0.0000012   0.0000000  -0.0409897   0.0000034
    3  -0.0480856   0.0000012   0.4547800   0.0484205   0.0000000  -0.3445480
    4  -0.0674876   0.0000000   0.0484205   0.1114300   0.0000000  -0.1038238
    5   0.0000000  -0.0409897   0.0000000   0.0000000   0.0253062  -0.0000003
    6   0.1034903   0.0000034  -0.3445480  -0.1038238  -0.0000003   0.3293491
    7  -0.6707057   0.0000000   0.0521891  -0.0470155   0.0000000   0.0032160
    8   0.0000000  -0.0663722   0.0000000   0.0000000   0.0409837   0.0000000
    9  -0.0521891   0.0000026  -0.1112536   0.0525232  -0.0000004   0.0010226
   10  -0.0470155   0.0000000  -0.0525232   0.0030722   0.0000000  -0.0028802
   11   0.0000000   0.0409837   0.0000000   0.0000000  -0.0252998   0.0000000
   12  -0.0032160   0.0000018   0.0010226   0.0028802   0.0000013   0.0141753
            7           8           9          10          11          12
    1  -0.6707057   0.0000000  -0.0521891  -0.0470155   0.0000000  -0.0032160
    2   0.0000000  -0.0663722   0.0000026   0.0000000   0.0409837   0.0000018
    3   0.0521891   0.0000000  -0.1112536  -0.0525232   0.0000000   0.0010226
    4  -0.0470155   0.0000000   0.0525232   0.0030722   0.0000000   0.0028802
    5   0.0000000   0.0409837  -0.0000004   0.0000000  -0.0252998   0.0000013
    6   0.0032160   0.0000000   0.0010226  -0.0028802   0.0000000   0.0141753
    7   0.7852095   0.0000000   0.0480856  -0.0674876   0.0000000  -0.1034903
    8   0.0000000   0.0663778  -0.0000012   0.0000000  -0.0409897  -0.0000034
    9   0.0480856  -0.0000012   0.4547800  -0.0484205   0.0000000  -0.3445480
   10  -0.0674876   0.0000000  -0.0484205   0.1114300   0.0000000   0.1038238
   11   0.0000000  -0.0409897   0.0000000   0.0000000   0.0253062   0.0000003
   12  -0.1034903  -0.0000034  -0.3445480   0.1038238   0.0000003   0.3293491
 ----------------------------------------------------------------
             Standard Nuclear Orientation (Angstroms)
    I     Atom           X                Y                Z
 ----------------------------------------------------------------
    1      N       0.6234050000    -0.0000000000     0.1204072510
    2      H       1.0096559979     0.0000000000    -0.8428507568
    3      N      -0.6234050000     0.0000000000     0.1204072510
    4      H      -1.0096559979     0.0000000000    -0.8428507568
 ----------------------------------------------------------------
 Nuclear Repulsion Energy =    32.1048894884 hartrees
 There are        8 alpha and        8 beta electrons
 old dipole drv.
            1           2           3           4           5           6
    1  -0.0909245   0.0000000   0.0024735   0.0909156   0.0000000   0.2324102
    2  -0.0000000  -0.3361540  -0.0000078  -0.0000000   0.3361506   0.0000082
    3  -0.2294693   0.0000000   0.1297303   0.0462124   0.0000000  -0.1297458
            7           8           9          10          11          12
    1  -0.0909245   0.0000000  -0.0024735   0.0909156   0.0000000  -0.2324102
    2  -0.0000000  -0.3361540   0.0000078  -0.0000000   0.3361506  -0.0000082
    3   0.2294693   0.0000000   0.1297303  -0.0462124   0.0000000  -0.1297458
 New transposed dipole drv.
            1           2           3
    1  -0.0909245  -0.0000000  -0.2294693
    2   0.0000000  -0.3361540   0.0000000
    3   0.0024735  -0.0000078   0.1297303
    4   0.0909156  -0.0000000   0.0462124
    5   0.0000000   0.3361506   0.0000000
    6   0.2324102   0.0000082  -0.1297458
    7  -0.0909245  -0.0000000   0.2294693
    8   0.0000000  -0.3361540   0.0000000
    9  -0.0024735   0.0000078   0.1297303
   10   0.0909156  -0.0000000  -0.0462124
   11   0.0000000   0.3361506   0.0000000
   12  -0.2324102  -0.0000082  -0.1297458
FINAL TENSOR RESULT:
Order 2, Length 12
    Atom      X          Y          Z
     1 Order 1, Length 12
    Atom      X          Y          Z
     1    7.852094923551894e-01   0.000000000000000e+00  -4.808557709847394e-02
     2   -6.748756767208977e-02   0.000000000000000e+00   1.034903471529743e-01
     3   -6.707056841905167e-01   0.000000000000000e+00  -5.218914972114282e-02
     4   -4.701545653897003e-02   0.000000000000000e+00  -3.215972618756194e-03

Order 1, Length 12
    Atom      X          Y          Z
     1    0.000000000000000e+00   6.637778188296820e-02   1.245684369437938e-06
     2    0.000000000000000e+00  -4.098968490116821e-02   3.394662333553979e-06
     3    0.000000000000000e+00  -6.637216372155356e-02   2.634020812148836e-06
     4    0.000000000000000e+00   4.098365910587261e-02   1.833290497286984e-06

Order 1, Length 12
    Atom      X          Y          Z
     1   -4.808557709847394e-02   1.245684369437938e-06   4.547800244134193e-01
     2    4.842045139540653e-02   0.000000000000000e+00  -3.445479508808302e-01
     3    5.218914972114282e-02   0.000000000000000e+00  -1.112536285245459e-01
     4   -5.252322154005661e-02   0.000000000000000e+00   1.022553940573371e-03


     2 Order 1, Length 12
    Atom      X          Y          Z
     1   -6.748756767208977e-02   0.000000000000000e+00   4.842045139540653e-02
     2    1.114300140379152e-01   0.000000000000000e+00  -1.038237533936325e-01
     3   -4.701545653897003e-02   0.000000000000000e+00   5.252322154005661e-02
     4    3.072226100796909e-03   0.000000000000000e+00   2.880228617372436e-03

Order 1, Length 12
    Atom      X          Y          Z
     1    0.000000000000000e+00  -4.098968490116821e-02   0.000000000000000e+00
     2    0.000000000000000e+00   2.530620457148416e-02  -2.987285710477881e-07
     3    0.000000000000000e+00   4.098365910587261e-02  -4.446310562068513e-07
     4    0.000000000000000e+00  -2.529977114232698e-02   1.262643265217242e-06

Order 1, Length 12
    Atom      X          Y          Z
     1    1.034903471529743e-01   3.394662333553979e-06  -3.445479508808302e-01
     2   -1.038237533936325e-01  -2.987285710477881e-07   3.293490873695045e-01
     3    3.215972618756194e-03   0.000000000000000e+00   1.022553940573371e-03
     4   -2.880228617372436e-03   0.000000000000000e+00   1.417531059910557e-02


     3 Order 1, Length 12
    Atom      X          Y          Z
     1   -6.707056841905167e-01   0.000000000000000e+00   5.218914972114282e-02
     2   -4.701545653897003e-02   0.000000000000000e+00   3.215972618756194e-03
     3    7.852094923551894e-01   0.000000000000000e+00   4.808557709847394e-02
     4   -6.748756767208977e-02   0.000000000000000e+00  -1.034903471529743e-01

Order 1, Length 12
    Atom      X          Y          Z
     1    0.000000000000000e+00  -6.637216372155356e-02   0.000000000000000e+00
     2    0.000000000000000e+00   4.098365910587261e-02   0.000000000000000e+00
     3    0.000000000000000e+00   6.637778188296820e-02  -1.245684369437938e-06
     4    0.000000000000000e+00  -4.098968490116821e-02  -3.394662333553979e-06

Order 1, Length 12
    Atom      X          Y          Z
     1   -5.218914972114282e-02   2.634020812148836e-06  -1.112536285245459e-01
     2    5.252322154005661e-02  -4.446310562068513e-07   1.022553940573371e-03
     3    4.808557709847394e-02  -1.245684369437938e-06   4.547800244134193e-01
     4   -4.842045139540653e-02   0.000000000000000e+00  -3.445479508808302e-01


     4 Order 1, Length 12
    Atom      X          Y          Z
     1   -4.701545653897003e-02   0.000000000000000e+00  -5.252322154005661e-02
     2    3.072226100796909e-03   0.000000000000000e+00  -2.880228617372436e-03
     3   -6.748756767208977e-02   0.000000000000000e+00  -4.842045139540653e-02
     4    1.114300140379152e-01   0.000000000000000e+00   1.038237533936325e-01

Order 1, Length 12
    Atom      X          Y          Z
     1    0.000000000000000e+00   4.098365910587261e-02   0.000000000000000e+00
     2    0.000000000000000e+00  -2.529977114232698e-02   0.000000000000000e+00
     3    0.000000000000000e+00  -4.098968490116821e-02   0.000000000000000e+00
     4    0.000000000000000e+00   2.530620457148416e-02   2.987285710477881e-07

Order 1, Length 12
    Atom      X          Y          Z
     1   -3.215972618756194e-03   1.833290497286984e-06   1.022553940573371e-03
     2    2.880228617372436e-03   1.262643265217242e-06   1.417531059910557e-02
     3   -1.034903471529743e-01  -3.394662333553979e-06  -3.445479508808302e-01
     4    1.038237533936325e-01   2.987285710477881e-07   3.293490873695045e-01


 # Finishing finite difference calculation for IDERIV #
 ######################################################
 ######################################################
 Requested basis set is 6-311++G(d,p)
 There are 22 shells and 58 basis functions
 **********************************************************************
 **                                                                  **
 **                       VIBRATIONAL ANALYSIS                       **
 **                       --------------------                       **
 **                                                                  **
 **        VIBRATIONAL FREQUENCIES (CM**-1) AND NORMAL MODES         **
 **     FORCE CONSTANTS (mDYN/ANGSTROM) AND REDUCED MASSES (AMU)     **
 **                  INFRARED INTENSITIES (KM/MOL)                   **
 **                                                                  **
 **********************************************************************


 Mode:                 1                      2                      3
 Frequency:      1255.96                1364.55                1557.46
 Force Cnst:      1.0986                 1.1311                 1.8784
 Red. Mass:       1.1820                 1.0311                 1.3143
 IR Active:          YES                    YES                    YES
 IR Intens:        0.000                  0.055                 36.062
 Raman Active:       YES                    YES                    YES
               X      Y      Z        X      Y      Z        X      Y      Z
 N         -0.000 -0.082 -0.000    0.025 -0.000  0.017   -0.048  0.000 -0.097
 H          0.000  0.702  0.000   -0.666  0.000 -0.235    0.671 -0.000  0.194
 N         -0.000  0.082  0.000   -0.025  0.000  0.017   -0.048 -0.000  0.097
 H          0.000 -0.702 -0.000    0.666 -0.000 -0.235    0.671  0.000 -0.194
 TransDip   0.000  0.000 -0.000    0.000  0.000 -0.008    0.192  0.000  0.000

 Mode:                 4                      5                      6
 Frequency:      1641.01                3181.88                3269.38
 Force Cnst:     16.8103                 6.4081                 6.7732
 Red. Mass:      10.5950                 1.0743                 1.0755
 IR Active:          YES                    YES                    YES
 IR Intens:        4.436                 57.739                 41.882
 Raman Active:       YES                    YES                    YES
               X      Y      Z        X      Y      Z        X      Y      Z
 N          0.607 -0.000  0.007   -0.019 -0.000  0.047    0.018  0.000 -0.048
 H          0.349  0.000 -0.097    0.264  0.000 -0.654   -0.241 -0.000  0.663
 N         -0.607  0.000  0.007   -0.019  0.000 -0.047   -0.018 -0.000 -0.048
 H         -0.349 -0.000 -0.097    0.264 -0.000  0.654    0.241  0.000  0.663
 TransDip  -0.000 -0.000 -0.067   -0.243 -0.000 -0.000    0.000 -0.000 -0.207

 STANDARD THERMODYNAMIC QUANTITIES AT   298.15 K  AND     1.00 ATM

   This Molecule has  0 Imaginary Frequencies
   Zero point vibrational energy:       17.541 kcal/mol

   Atom    1 Element N  Has Mass   14.00307
   Atom    2 Element H  Has Mass    1.00783
   Atom    3 Element N  Has Mass   14.00307
   Atom    4 Element H  Has Mass    1.00783
   Molecular Mass:    30.021800 amu
   Principal axes and moments of inertia in amu*Bohr^2:
                             1           2           3
    Eigenvalues --        6.23041    46.20567    52.43609
          X               1.00000     0.00000     0.00000
          Y              -0.00000     0.00000     1.00000
          Z               0.00000     1.00000    -0.00000
   Rotational Symmetry Number is   2
   The Molecule is an Asymmetric Top
   Translational Enthalpy:        0.889 kcal/mol
   Rotational Enthalpy:           0.889 kcal/mol
   Vibrational Enthalpy:         17.559 kcal/mol
   gas constant (RT):             0.592 kcal/mol
   Translational Entropy:        36.131  cal/mol.K
   Rotational Entropy:           15.986  cal/mol.K
   Vibrational Entropy:           0.069  cal/mol.K

   Total Enthalpy:               19.929 kcal/mol
   Total Entropy:                52.186  cal/mol.K
Archival summary:
1\1\november\FREQ\ProcedureUnspecified\BasisUnspecified\22\taweetha\MonMay612:43:042019MonMay612:43:042019\0\\#,FREQ,ProcedureUnspecified,BasisUnspecified,\\0,1\N\H,1,1.03781\N,1,1.24681,2,111.85\H,3,1.03781,1,111.85,2,-0,0\\HF=-110.017588\\@

 Total job time:  324.75s(wall), 674.95s(cpu) 
 Mon May  6 12:43:04 2019

        *************************************************************
        *                                                           *
        *  Thank you very much for using Q-Chem.  Have a nice day.  *
        *                                                           *
        *************************************************************
