# Supplementary material for: Geometric and energetic data from ab initio calculations of haloethene, haloimine, halomethylenephosphine, haloiminophosphine, halodiazene, halodiphosphene and halocyclopropane
Source: Data Brief. 2019 Nov 2;27:104738. doi: 10.1016/j.dib.2019.104738 (PMC6861602; doi:10.1016/j.dib.2019.104738)
Supplement: Multimedia component 6 [file mmc6.zip › NN/CCSD/freq/HENNIE.out]

Q-Chem Developer Version!
                  Welcome to Q-Chem
     A Quantum Leap Into The Future Of Chemistry


 Q-Chem 5.1, Q-Chem, Inc., Pleasanton, CA (2018)

 Yihan Shao,  Zhengting Gan,  E. Epifanovsky,  A. T. B. Gilbert,  M. Wormit,  
 J. Kussmann,  A. W. Lange,  A. Behn,  Jia Deng,  Xintian Feng,  D. Ghosh,  
 M. Goldey,  P. R. Horn,  L. D. Jacobson,  I. Kaliman,  T. Kus,  A. Landau,  
 Jie Liu,  E. I. Proynov,  R. M. Richard,  R. P. Steele,  E. J. Sundstrom,  
 H. L. Woodcock III,  P. M. Zimmerman,  D. Zuev,  B. Albrecht,  E. Alguire,  
 S. A. Baeppler,  D. Barton,  Z. Benda,  Y. A. Bernard,  E. J. Berquist,  
 K. B. Bravaya,  H. Burton,  D. Casanova,  Chun-Min Chang,  Yunqing Chen,  
 A. Chien,  K. D. Closser,  M. P. Coons,  S. Coriani,  S. Dasgupta,  
 A. L. Dempwolff,  M. Diedenhofen,  Hainam Do,  R. G. Edgar,  Po-Tung Fang,  
 S. Faraji,  S. Fatehi,  Qingguo Feng,  K. D. Fenk,  J. Fosso-Tande,  
 Qinghui Ge,  A. Ghysels,  G. Gidofalvi,  J. Gomes,  J. Gonthier,  A. Gunina,  
 D. Hait,  M. W. D. Hanson-Heine,  P. H. P. Harbach,  A. W. Hauser,  
 J. E. Herr,  E. G. Hohenstein,  Z. C. Holden,  Kerwin Hui,  B. C. Huynh,  
 T.-C. Jagau,  Hyunjun Ji,  B. Kaduk,  K. Khistyaev,  Jaehoon Kim,  
 P. Klunzinger,  K. Koh,  D. Kosenkov,  L. Koulias,  T. Kowalczyk,  
 C. M. Krauter,  A. Kunitsa,  Ka Un Lao,  A. Laurent,  K. V. Lawler,  
 Joonho Lee,  D. Lefrancois,  S. Lehtola,  D. S. Levine,  Yi-Pei Li,  
 You-Sheng Lin,  Fenglai Liu,  E. Livshits,  A. Luenser,  P. Manohar,  
 E. Mansoor,  S. F. Manzer,  Shan-Ping Mao,  Yuezhi Mao,  N. Mardirossian,  
 A. V. Marenich,  T. Markovich,  L. A. Martinez-Martinez,  S. A. Maurer,  
 N. J. Mayhall,  S. C. McKenzie,  J.-M. Mewes,  A. F. Morrison,  
 J. W. Mullinax,  K. Nanda,  T. S. Nguyen-Beck,  R. Olivares-Amaya,  
 J. A. Parkhill,  T. M. Perrine,  F. Plasser,  P. Pokhilko,  S. Prager,  
 A. Prociuk,  E. Ramos,  D. R. Rehn,  F. Rob,  M. Schneider,  N. Sergueev,  
 S. M. Sharada,  S. Sharma,  D. W. Small,  T. Stauch,  T. Stein,  
 Yu-Chuan Su,  A. J. W. Thom,  A. Tkatchenko,  T. Tsuchimochi,  N. M. Tubman,  
 L. Vogt,  M. L. Vidal,  O. Vydrov,  M. A. Watson,  J. Wenzel,  
 M. de Wergifosse,  T. A. Wesolowski,  A. White,  J. Witte,  A. Yamada,  
 Jun Yang,  K. Yao,  S. Yeganeh,  S. R. Yost,  Zhi-Qiang You,  A. Zech,  
 Igor Ying Zhang,  Xing Zhang,  Yan Zhao,  Ying Zhu,  B. R. Brooks,  
 G. K. L. Chan,  C. J. Cramer,  M. S. Gordon,  W. J. Hehre,  A. Klamt,  
 M. W. Schmidt,  C. D. Sherrill,  D. G. Truhlar,  A. Aspuru-Guzik,  R. Baer,  
 A. T. Bell,  N. A. Besley,  Jeng-Da Chai,  A. E. DePrince, III,  
 R. A. DiStasio Jr.,  A. Dreuw,  B. D. Dunietz,  T. R. Furlani,  
 Chao-Ping Hsu,  Yousung Jung,  Jing Kong,  D. S. Lambrecht,  WanZhen Liang,  
 C. Ochsenfeld,  V. A. Rassolov,  L. V. Slipchenko,  J. E. Subotnik,  
 T. Van Voorhis,  J. M. Herbert,  A. I. Krylov,  P. M. W. Gill,  M. Head-Gordon

 Contributors to earlier versions of Q-Chem not listed above: 
 R. D. Adamson,  B. Austin,  J. Baker,  G. J. O. Beran,  K. Brandhorst,  
 S. T. Brown,  E. F. C. Byrd,  A. K. Chakraborty,  C.-L. Cheng,  
 Siu Hung Chien,  D. M. Chipman,  D. L. Crittenden,  H. Dachsel,  
 R. J. Doerksen,  A. D. Dutoi,  L. Fusti-Molnar,  W. A. Goddard III,  
 A. Golubeva-Zadorozhnaya,  S. R. Gwaltney,  G. Hawkins,  A. Heyden,  
 S. Hirata,  G. Kedziora,  F. J. Keil,  C. Kelley,  Jihan Kim,  R. A. King,  
 R. Z. Khaliullin,  P. P. Korambath,  W. Kurlancheek,  A. M. Lee,  M. S. Lee,  
 S. V. Levchenko,  Ching Yeh Lin,  D. Liotard,  R. C. Lochan,  I. Lotan,  
 P. E. Maslen,  N. Nair,  D. P. O'Neill,  D. Neuhauser,  E. Neuscamman,  
 C. M. Oana,  R. Olson,  B. Peters,  R. Peverati,  P. A. Pieniazek,  
 Y. M. Rhee,  J. Ritchie,  M. A. Rohrdanz,  E. Rosta,  N. J. Russ,  
 H. F. Schaefer III,  N. E. Schultz,  N. Shenvi,  A. C. Simmonett,  A. Sodt,  
 D. Stuck,  K. S. Thanthiriwatte,  V. Vanovschi,  Tao Wang,  A. Warshel,  
 C. F. Williams,  Q. Wu,  X. Xu,  W. Zhang

 Please cite Q-Chem as follows:
 Y. Shao et al., Mol. Phys. 113, 184-215 (2015)
 DOI: 10.1080/00268976.2014.952696

 Q-Chem 5.1.2 for Intel X86 EM64T Linux

 Parts of Q-Chem use Armadillo 8.300.2 (Tropical Shenanigans).
 http://arma.sourceforge.net/

 Q-Chem begins on Mon May  6 12:48:28 2019  

Host: 
0

     Scratch files written to /scratch/taweetham/qchem1192//
Input Ideriv = 1
Curr. Ideriv = -1
Max.  Ideriv = 1


!!********************************************.
!!******************Warning*******************.
!!Desired Analytical derivatives not available.
!!Finite difference job might take a long time.
!!********************************************.
!!********************************************.


 2-order derivative to be evaluated numerically with 1-order analytical derivatives

Checking the input file for inconsistencies... 	...done.

--------------------------------------------------------------
User input:
--------------------------------------------------------------
H=I_c.out
$molecule
0 1
I 
N  1 2.328709
N  2 1.196374 1 117.026989
H  3 1.032846 2 118.886049 1 -0.000000 0
$end

$rem
   JOB_TYPE 	FREQUENCY
   BASIS 		6-311++G**
   METHOD	ccsd
   MEM_TOTAL	64000
   N_FROZEN_CORE      FC
$end


--------------------------------------------------------------
 ----------------------------------------------------------------
             Standard Nuclear Orientation (Angstroms)
    I     Atom           X                Y                Z
 ----------------------------------------------------------------
    1      I       0.5853231800    -0.0184320549    -0.0000000000
    2      N      -1.6594565492     0.6011238942     0.0000000000
    3      N      -2.4670439184    -0.2815501051     0.0000000000
    4      H      -2.1366252660    -1.2601176162     0.0000000000
 ----------------------------------------------------------------
 Molecular Point Group                 Cs    NOp =  2
 Largest Abelian Subgroup              Cs    NOp =  2
 Nuclear Repulsion Energy =   184.9497831136 hartrees
 There are       34 alpha and       34 beta electrons
 Requested basis set is 6-311++G(d,p)
 There are 41 shells and 113 basis functions
 Total memory of 64000MB is distributed as follows: 
   QALLOC including MEM_STATIC uses 192MB
   MEM_STATIC is set to 192MB
   CCMAN JOB total memory use is  63808MB
 Warning: actual memory use might exceed 64000MB

 Total QAlloc Memory Limit    192 MB
 Mega-Array Size       188 MB
 MEM_STATIC part       192 MB

                       Distance Matrix (Angstroms)
             I (  1)   N (  2)   N (  3)
   N (  2)  2.328709
   N (  3)  3.063687  1.196374
   H (  4)  2.991786  1.921434  1.032846

 A cutoff of  1.0D-14 yielded    807 shell pairs
 There are      6327 function pairs (      7164 Cartesian)

 -------------------------------------------------------
 OpenMP Integral Computing Module                       
 Release: version 1.0, May 2013, Q-Chem Inc. Pittsburgh 
 -------------------------------------------------------
 Integral Job Info:
 Integral job number is                      11
 Integral operator is                         1
 short-range coefficients                     0
 long-range coefficients              100000000
 Omega coefficients                           0
 if combine SR and LR in K                    0
 Integral screening is                        0
 Integral computing path is                   2
 max size of driver memory is            800000
 size of driver memory is                593474
 size of scratch memory is             11861008
 max col of scratch BK array               1296
 max len of scratch array in speh3          155
 max len of scratch index in speh4           18
 max int batch size is                      520
 min int batch size is                       52
 fixed nKL is                                52
 max L of basis functions is                  2
 order of int derivative is                   0
 number of shells is                         41
 number of basis is                         120
 number of cartesian basis is               120
 number of contracted shell pairs           807
 number of primitive shell pairs           1753
 maxK2 (contraction) of shell pair           36
 max number of K2 of shell pair               1
 max number of CS2 of shell pair            106
 max number of PS2 of shell pair            106
 mem total for path MDJ                  517668
 -------------------------------------------------------
 Smallest overlap matrix eigenvalue = 2.55E-04
 Guess from superposition of atomic densities
 Warning:  Energy on first SCF cycle will be non-variational
 SAD guess density has 68.000000 electrons

 -----------------------------------------------------------------------
  General SCF calculation program by
  Eric Jon Sundstrom, Paul Horn, Yuezhi Mao, Dmitri Zuev, Alec White,
  David Stuck, Shaama M.S., Shane Yost, Joonho Lee, David Small,
  Daniel Levine, Susi Lehtola, Hugh Burton, Evgeny Epifanovsky
 -----------------------------------------------------------------------
 Hartree-Fock
 using 6 threads for integral computing
 -------------------------------------------------------
 OpenMP Integral computing Module                
 Release: version 2.0, May 2017, Q-Chem Inc. Pleasanton 
 -------------------------------------------------------
 A restricted SCF calculation will be
 performed using DIIS
 SCF converges when DIIS error is below 1.0e-08
 ---------------------------------------
  Cycle       Energy         DIIS error
 ---------------------------------------
    1   -7026.4144038523      4.33e-02  
    2   -7026.1437648339      6.31e-03  
    3   -7026.1907936477      5.00e-03  
    4   -7026.2318001745      8.30e-04  
    5   -7026.2340629098      4.75e-04  
    6   -7026.2349048046      2.17e-04  
    7   -7026.2352324260      1.33e-04  
    8   -7026.2353117930      4.32e-05  
    9   -7026.2353242555      1.49e-05  
   10   -7026.2353252526      3.01e-06  
   11   -7026.2353252838      7.48e-07  
   12   -7026.2353252867      2.39e-07  
   13   -7026.2353252872      1.10e-07  
   14   -7026.2353252874      3.36e-08  
   15   -7026.2353252873      5.80e-09  Convergence criterion met
 ---------------------------------------
 SCF time:   CPU 7.16s  wall 2.00s 
 SCF   energy in the final basis set =    -7026.2353252873
 Total energy in the final basis set =    -7026.2353252873


 ------------------------------------------------------------------------------

   CCMAN2: suite of methods based on coupled cluster
           and equation of motion theories.

   Components:
   * libvmm-1.3-trunk
     by Evgeny Epifanovsky, Ilya Kaliman.
   * libtensor-2.5-trunk
     by Evgeny Epifanovsky, Michael Wormit, Dmitry Zuev, Sam Manzer, 
        Ilya Kaliman.
   * libcc-2.5-trunk
     by Evgeny Epifanovsky, Arik Landau, Tomasz Kus, Kirill Khistyaev, 
        Dmitry Zuev, Prashant Manohar, Xintian Feng, Anna Krylov, 
        Matthew Goldey, Alec White, Thomas Jagau, Kaushik Nanda, 
        Anastasia Gunina, Alexander Kunitsa, Joonho Lee.

   CCMAN original authors:
   Anna I. Krylov, C. David Sherrill, Steven R. Gwaltney,
   Edward F. C. Byrd (2000)
   Sergey V. Levchenko, Lyudmila V. Slipchenko, Tao Wang,
   Ana-Maria C. Cristian (2003)
   Piotr A. Pieniazek, C. Melania Oana, Evgeny Epifanovsky (2007)
   Prashant Manohar (2009)

 ------------------------------------------------------------------------------


 Allocating and initializing 63808MB of RAM...
 Calculation will run on 6 cores.


 Alpha MOs, Restricted
 -- Occupied --                  
******* -180.87 -169.67 -169.67 -169.67  -37.92  -33.11  -33.10
  1 A'    2 A'    3 A'    1 A"    4 A'    5 A'    6 A'    2 A"                 
-33.103 -24.291 -24.290 -24.290 -24.286 -24.286 -15.747 -15.698
  7 A'    8 A'    3 A"    9 A'    4 A"   10 A'   11 A'   12 A'                 
 -7.236  -5.468  -5.458  -5.458  -2.391  -2.387  -2.387  -2.375
 13 A'   14 A'   15 A'    5 A"   16 A'   17 A'    6 A"   18 A'                 
 -2.375  -1.446  -0.956  -0.848  -0.694  -0.643  -0.604  -0.381
  7 A"   19 A'   20 A'   21 A'   22 A'   23 A'    8 A"   24 A'                 
 -0.376  -0.371
  9 A"   25 A'                                                                 
 -- Virtual --                   
  0.001   0.050   0.065   0.150   0.165   0.166   0.213   0.225
 26 A'   27 A'   10 A"   28 A'   11 A"   29 A'   30 A'   31 A'                 
  0.227   0.242   0.259   0.300   0.334   0.346   0.364   0.527
 32 A'   12 A"   33 A'   34 A'   13 A"   35 A'   36 A'   37 A'                 
  0.571   0.587   0.600   0.607   0.654   0.711   0.804   0.882
 38 A'   14 A"   39 A'   15 A"   40 A'   41 A'   42 A'   43 A'                 
  0.916   0.941   1.016   1.036   1.124   1.214   1.441   1.462
 16 A"   44 A'   17 A"   45 A'   46 A'   47 A'   48 A'   18 A"                 
  1.538   1.555   1.564   1.637   1.923   2.029   2.130   2.165
 19 A"   49 A'   50 A'   51 A'   20 A"   52 A'   21 A"   53 A'                 
  2.418   2.628   2.679   2.805   3.039   3.067   3.378   3.430
 54 A'   22 A"   55 A'   56 A'   57 A'   23 A"   58 A'   59 A'                 
  4.096   4.242   4.351   4.425   4.493   4.507   4.514   4.560
 24 A"   60 A'   25 A"   61 A'   26 A"   62 A'   27 A"   63 A'                 
  4.681   4.747   4.814   5.401   6.534   6.549   6.585  28.905
 64 A'   65 A'   66 A'   67 A'   28 A"   68 A'   69 A'   70 A'                 
 29.533  29.545  29.571  29.887  29.893  29.893  29.906  29.978
 29 A"   71 A'   72 A'   30 A"   73 A'   31 A"   74 A'   75 A'                 
 36.572  37.155 130.595 130.604 130.630 154.3001912.218
 76 A'   77 A'   32 A"   78 A'   79 A'   80 A'   81 A'                         

 Beta MOs, Restricted
 -- Occupied --                  
******* -180.87 -169.67 -169.67 -169.67  -37.92  -33.11  -33.10
  1 A'    2 A'    3 A'    1 A"    4 A'    5 A'    6 A'    2 A"                 
-33.103 -24.291 -24.290 -24.290 -24.286 -24.286 -15.747 -15.698
  7 A'    8 A'    3 A"    9 A'    4 A"   10 A'   11 A'   12 A'                 
 -7.236  -5.468  -5.458  -5.458  -2.391  -2.387  -2.387  -2.375
 13 A'   14 A'   15 A'    5 A"   16 A'   17 A'    6 A"   18 A'                 
 -2.375  -1.446  -0.956  -0.848  -0.694  -0.643  -0.604  -0.381
  7 A"   19 A'   20 A'   21 A'   22 A'   23 A'    8 A"   24 A'                 
 -0.376  -0.371
  9 A"   25 A'                                                                 
 -- Virtual --                   
  0.001   0.050   0.065   0.150   0.165   0.166   0.213   0.225
 26 A'   27 A'   10 A"   28 A'   11 A"   29 A'   30 A'   31 A'                 
  0.227   0.242   0.259   0.300   0.334   0.346   0.364   0.527
 32 A'   12 A"   33 A'   34 A'   13 A"   35 A'   36 A'   37 A'                 
  0.571   0.587   0.600   0.607   0.654   0.711   0.804   0.882
 38 A'   14 A"   39 A'   15 A"   40 A'   41 A'   42 A'   43 A'                 
  0.916   0.941   1.016   1.036   1.124   1.214   1.441   1.462
 16 A"   44 A'   17 A"   45 A'   46 A'   47 A'   48 A'   18 A"                 
  1.538   1.555   1.564   1.637   1.923   2.029   2.130   2.165
 19 A"   49 A'   50 A'   51 A'   20 A"   52 A'   21 A"   53 A'                 
  2.418   2.628   2.679   2.805   3.039   3.067   3.378   3.430
 54 A'   22 A"   55 A'   56 A'   57 A'   23 A"   58 A'   59 A'                 
  4.096   4.242   4.351   4.425   4.493   4.507   4.514   4.560
 24 A"   60 A'   25 A"   61 A'   26 A"   62 A'   27 A"   63 A'                 
  4.681   4.747   4.814   5.401   6.534   6.549   6.585  28.905
 64 A'   65 A'   66 A'   67 A'   28 A"   68 A'   69 A'   70 A'                 
 29.533  29.545  29.571  29.887  29.893  29.893  29.906  29.978
 29 A"   71 A'   72 A'   30 A"   73 A'   31 A"   74 A'   75 A'                 
 36.572  37.155 130.595 130.604 130.630 154.3001912.218
 76 A'   77 A'   32 A"   78 A'   79 A'   80 A'   81 A'                         

 Occupation and symmetry of molecular orbitals

 Point group: Cs (2 irreducible representations).

                           A'   A"    All 
 ------------------------------------------
 All molecular orbitals:
  - Alpha                  81   32    113 
  - Beta                   81   32    113 
 ------------------------------------------
 Alpha orbitals:
  - Frozen occupied        15   5     20  
  - Active occupied        10   4     14  
  - Active virtual         56   23    79  
  - Frozen virtual         0    0     0   
 ------------------------------------------
 Beta orbitals:
  - Frozen occupied        15   5     20  
  - Active occupied        10   4     14  
  - Active virtual         56   23    79  
  - Frozen virtual         0    0     0   
 ------------------------------------------

 Import integrals:   CPU 0.00 s  wall 0.00 s

 Import integrals:   CPU 25.81 s  wall 5.69 s

 MP2 amplitudes:   CPU 0.15 s  wall 0.14 s

Running a double precision version
           CCSD T amplitudes will be solved using DIIS.

           Start     Size      MaxIter   EConv     TConv     
           3         7         100       1.00e-07  1.00e-05  
 ------------------------------------------------------------------------------
           Energy (a.u.)   Ediff      Tdiff       Comment
 ------------------------------------------------------------------------------
         -7026.80651333                           
     1   -7026.78849277   1.80e-02   7.22e-01     
     2   -7026.81080041   2.23e-02   9.58e-02     
     3   -7026.80917654   1.62e-03   4.90e-02     
     4   -7026.81176049   2.58e-03   1.53e-02     Switched to DIIS steps.
     5   -7026.81275479   9.94e-04   1.39e-02     
     6   -7026.81282374   6.89e-05   2.75e-03     
     7   -7026.81283293   9.19e-06   1.37e-03     
     8   -7026.81284149   8.56e-06   6.55e-04     
     9   -7026.81284869   7.20e-06   5.67e-04     
    10   -7026.81284786   8.26e-07   1.42e-04     
    11   -7026.81284842   5.60e-07   6.57e-05     
    12   -7026.81284832   1.03e-07   4.99e-05     
    13   -7026.81284849   1.66e-07   1.62e-05     
    14   -7026.81284838   1.11e-07   1.09e-05     
    15   -7026.81284825   1.30e-07   5.22e-06     
    16   -7026.81284820   4.17e-08   2.10e-06     
 ------------------------------------------------------------------------------
         -7026.81284820                           CCSD T converged.

End of double precision
 SCF energy                 = -7026.23532529
 MP2 energy                 = -7026.80651333
 CCSD correlation energy     =    -0.57752292
 CCSD total energy           = -7026.81284820

 CCSD  T1^2 = 0.0142  T2^2 = 0.2306  Leading amplitudes:

 Amplitude    Orbitals with energies
 -0.0313       23 (A') A                 ->    26 (A') A                  
              -0.6426                          0.0013                     
 -0.0313       23 (A') B                 ->    26 (A') B                  
              -0.6426                          0.0013                     
  0.0279       22 (A') A                 ->    26 (A') A                  
              -0.6937                          0.0013                     
  0.0279       22 (A') B                 ->    26 (A') B                  
              -0.6937                          0.0013                     

 Amplitude    Orbitals with energies
 -0.1188       25 (A') A     25 (A') B   ->    26 (A') A     26 (A') B    
              -0.3706       -0.3706            0.0013        0.0013       
  0.1188       25 (A') A     25 (A') B   ->    26 (A') B     26 (A') A    
              -0.3706       -0.3706            0.0013        0.0013       
  0.1188       25 (A') B     25 (A') A   ->    26 (A') A     26 (A') B    
              -0.3706       -0.3706            0.0013        0.0013       
 -0.1188       25 (A') B     25 (A') A   ->    26 (A') B     26 (A') A    
              -0.3706       -0.3706            0.0013        0.0013       
 -0.1052       8 (A") A      8 (A") B    ->    10 (A") A     10 (A") B    
              -0.6040       -0.6040            0.0653        0.0653       
  0.1052       8 (A") A      8 (A") B    ->    10 (A") B     10 (A") A    
              -0.6040       -0.6040            0.0653        0.0653       
  0.1052       8 (A") B      8 (A") A    ->    10 (A") A     10 (A") B    
              -0.6040       -0.6040            0.0653        0.0653       
 -0.1052       8 (A") B      8 (A") A    ->    10 (A") B     10 (A") A    
              -0.6040       -0.6040            0.0653        0.0653       

 Computing CCSD intemediates for later calculations in double precision
 Finished.

Running a double precision version
           CCSD Lambda amplitudes will be solved using DIIS.
           Start     Size      MaxIter   EConv     LConv     
           3         7         100       1.00e-07  1.00e-05  
 ------------------------------------------------------------------------------
            Enorm      Ldiff       Comment
 ------------------------------------------------------------------------------
     1     6.04e-02   4.63e-02     
     2     1.48e-02   3.99e-03     
     3     6.40e-03   2.39e-03     
     4     4.04e-03   1.19e-03     Switched to DIIS steps.
     5     1.67e-03   8.82e-04     
     6     1.06e-03   3.11e-04     
     7     4.49e-04   1.12e-04     
     8     2.18e-04   3.38e-06     
     9     7.15e-05   1.25e-05     
    10     4.18e-05   1.94e-06     
    11     2.37e-05   8.96e-07     
    12     1.20e-05   1.80e-06     
    13     5.31e-06   5.20e-07     
    14     2.24e-06   4.40e-07     
    15     1.25e-06   1.06e-07     
    16     6.46e-07   4.59e-08     
    17     4.38e-07   3.66e-08     
    18     2.25e-07   2.74e-08     
    19     1.15e-07   7.57e-09     
    20     6.49e-08   2.74e-09     
 ------------------------------------------------------------------------------
                                   CCSD Lambda converged.

 Computing density matrices in double precision...
           Orbital response amplitudes will be solved using DIIS.
           Start     Size      MaxIter   EConv     LConv     
           3         7         100       1.00e-06  1.00e-06  
 ------------------------------------------------------------------------------
            Enorm      Ldiff       Comment
 ------------------------------------------------------------------------------
     1     9.35e-02   4.60e-03     
     2     1.58e-01   5.27e-02     
     3     3.15e-01   9.79e-02     
     4     1.15e-02   1.79e-01     Switched to DIIS steps.
     5     1.82e-03   1.38e-03     
     6     1.38e-03   5.66e-04     
     7     8.12e-04   2.06e-04     
     8     2.29e-04   1.12e-04     
     9     3.96e-05   2.72e-05     
    10     2.06e-05   2.81e-06     
    11     7.13e-06   3.56e-06     
    12     1.27e-06   3.50e-08     
    13     3.66e-07   9.17e-08     
 ------------------------------------------------------------------------------
                                   Orbital response converged.

 Computing density matrices... Done.
 CCSD calculation:   CPU 219.66 s  wall 42.07 s

 Transferring MO TPDM to AO TPDM
 Transferring g2_o1o1o1o1
 Transferring g2_o1o1o1v1
 Transferring g2_o1o1v1v1
 Transferring g2_o1v1o1v1
 Transferring g2_o1v1v1v1
 Transferring g2_v1v1v1v1
 Adding separable TPDM
 Computing TPDM gradient
 --------------------------------------------------------
 2e gradient
  Atom          X               Y               Z
 --------------------------------------------------------
    1        -30.676269        3.305004       -0.000000  
    2          8.167310      -16.475787        0.000000  
    3         22.582662        7.963564       -0.000000  
    4         -0.073702        5.207219        0.000000  
 --------------------------------------------------------
 --------------------------------------------------------
 Final gradient
  Atom          X               Y               Z
 --------------------------------------------------------
    1        -30.676269        3.305004       -0.000000  
    2          8.167310      -16.475787        0.000000  
    3         22.582662        7.963564       -0.000000  
    4         -0.073702        5.207219        0.000000  
 --------------------------------------------------------
 Analytic gradient from two-electron contribution:   CPU 166.54 s  wall 53.72 s

 Total ccman2 time:   CPU 421.52 s  wall 104.14 s


 --------------------------------------------------------------
             Orbital Energies (a.u.) and Symmetries
 --------------------------------------------------------------

 Alpha MOs, Restricted
 -- Occupied --                  
******* -180.87 -169.67 -169.67  -37.92  -33.11  -33.10  -24.29
  1 A'    2 A'    3 A'    4 A'    5 A'    6 A'    7 A'    8 A'                 
-24.290 -24.286 -15.747 -15.698  -7.236  -5.468  -5.458-169.671
  9 A'   10 A'   11 A'   12 A'   13 A'   14 A'   15 A'    1 A"                 
-33.103 -24.290 -24.286  -5.458  -2.391  -2.387  -2.375  -1.446
  2 A"    3 A"    4 A"    5 A"   16 A'   17 A'   18 A'   19 A'                 
 -0.956  -0.848  -0.694  -0.643  -0.381  -0.371  -2.387  -2.375
 20 A'   21 A'   22 A'   23 A'   24 A'   25 A'    6 A"    7 A"                 
 -0.604  -0.376
  8 A"    9 A"                                                                 
 -- Virtual --                   
  0.001   0.050   0.150   0.166   0.213   0.225   0.227   0.259
 26 A'   27 A'   28 A'   29 A'   30 A'   31 A'   32 A'   33 A'                 
  0.300   0.346   0.364   0.527   0.571   0.600   0.654   0.711
 34 A'   35 A'   36 A'   37 A'   38 A'   39 A'   40 A'   41 A'                 
  0.804   0.882   0.941   1.036   1.124   1.214   1.441   1.555
 42 A'   43 A'   44 A'   45 A'   46 A'   47 A'   48 A'   49 A'                 
  1.564   1.637   2.029   2.165   2.418   2.679   2.805   3.039
 50 A'   51 A'   52 A'   53 A'   54 A'   55 A'   56 A'   57 A'                 
  3.378   3.430   4.242   4.425   4.507   4.560   4.681   4.747
 58 A'   59 A'   60 A'   61 A'   62 A'   63 A'   64 A'   65 A'                 
  4.814   5.401   6.549   6.585  28.905  29.545  29.571  29.893
 66 A'   67 A'   68 A'   69 A'   70 A'   71 A'   72 A'   73 A'                 
 29.906  29.978  36.572  37.155 130.604 130.630 154.3001912.218
 74 A'   75 A'   76 A'   77 A'   78 A'   79 A'   80 A'   81 A'                 
  0.065   0.165   0.242   0.334   0.587   0.607   0.916   1.016
 10 A"   11 A"   12 A"   13 A"   14 A"   15 A"   16 A"   17 A"                 
  1.462   1.538   1.923   2.130   2.628   3.067   4.096   4.351
 18 A"   19 A"   20 A"   21 A"   22 A"   23 A"   24 A"   25 A"                 
  4.493   4.514   6.534  29.533  29.887  29.893 130.595
 26 A"   27 A"   28 A"   29 A"   30 A"   31 A"   32 A"                         

 Beta MOs, Restricted
 -- Occupied --                  
******* -180.87 -169.67 -169.67  -37.92  -33.11  -33.10  -24.29
  1 A'    2 A'    3 A'    4 A'    5 A'    6 A'    7 A'    8 A'                 
-24.290 -24.286 -15.747 -15.698  -7.236  -5.468  -5.458-169.671
  9 A'   10 A'   11 A'   12 A'   13 A'   14 A'   15 A'    1 A"                 
-33.103 -24.290 -24.286  -5.458  -2.391  -2.387  -2.375  -1.446
  2 A"    3 A"    4 A"    5 A"   16 A'   17 A'   18 A'   19 A'                 
 -0.956  -0.848  -0.694  -0.643  -0.381  -0.371  -2.387  -2.375
 20 A'   21 A'   22 A'   23 A'   24 A'   25 A'    6 A"    7 A"                 
 -0.604  -0.376
  8 A"    9 A"                                                                 
 -- Virtual --                   
  0.001   0.050   0.150   0.166   0.213   0.225   0.227   0.259
 26 A'   27 A'   28 A'   29 A'   30 A'   31 A'   32 A'   33 A'                 
  0.300   0.346   0.364   0.527   0.571   0.600   0.654   0.711
 34 A'   35 A'   36 A'   37 A'   38 A'   39 A'   40 A'   41 A'                 
  0.804   0.882   0.941   1.036   1.124   1.214   1.441   1.555
 42 A'   43 A'   44 A'   45 A'   46 A'   47 A'   48 A'   49 A'                 
  1.564   1.637   2.029   2.165   2.418   2.679   2.805   3.039
 50 A'   51 A'   52 A'   53 A'   54 A'   55 A'   56 A'   57 A'                 
  3.378   3.430   4.242   4.425   4.507   4.560   4.681   4.747
 58 A'   59 A'   60 A'   61 A'   62 A'   63 A'   64 A'   65 A'                 
  4.814   5.401   6.549   6.585  28.905  29.545  29.571  29.893
 66 A'   67 A'   68 A'   69 A'   70 A'   71 A'   72 A'   73 A'                 
 29.906  29.978  36.572  37.155 130.604 130.630 154.3001912.218
 74 A'   75 A'   76 A'   77 A'   78 A'   79 A'   80 A'   81 A'                 
  0.065   0.165   0.242   0.334   0.587   0.607   0.916   1.016
 10 A"   11 A"   12 A"   13 A"   14 A"   15 A"   16 A"   17 A"                 
  1.462   1.538   1.923   2.130   2.628   3.067   4.096   4.351
 18 A"   19 A"   20 A"   21 A"   22 A"   23 A"   24 A"   25 A"                 
  4.493   4.514   6.534  29.533  29.887  29.893 130.595
 26 A"   27 A"   28 A"   29 A"   30 A"   31 A"   32 A"                         
 --------------------------------------------------------------

          Ground-State Mulliken Net Atomic Charges

     Atom                 Charge (a.u.)
  ----------------------------------------
      1 I                    -0.115650
      2 N                     0.072051
      3 N                    -0.190507
      4 H                     0.234106
  ----------------------------------------
  Sum of atomic charges =    -0.000000

 -----------------------------------------------------------------
                    Cartesian Multipole Moments
 -----------------------------------------------------------------
    Charge (ESU x 10^10)
                -0.0000
    Dipole Moment (Debye)
         X      -1.0218      Y      -1.8583      Z      -0.0000
       Tot       2.1207
    Quadrupole Moments (Debye-Ang)
        XX     -39.9560     XY       3.4968     YY     -39.8391
        XZ       0.0000     YZ       0.0000     ZZ     -41.0667
    Octopole Moments (Debye-Ang^2)
       XXX      33.8642    XXY      -9.7519    XYY       2.7768
       YYY      -5.2469    XXZ       0.0000    XYZ      -0.0000
       YYZ      -0.0000    XZZ       5.2096    YZZ      -0.2840
       ZZZ      -0.0000
    Hexadecapole Moments (Debye-Ang^3)
      XXXX    -458.4703   XXXY      14.1797   XXYY     -73.3670
      XYYY      10.2421   YYYY     -72.8009   XXXZ      -0.0000
      XXYZ       0.0000   XYYZ       0.0000   YYYZ       0.0000
      XXZZ     -77.1789   XYZZ       0.3868   YYZZ     -21.4486
      XZZZ       0.0000   YZZZ       0.0000   ZZZZ     -54.3868
 -----------------------------------------------------------------
 DrvMan completing analytic gradient of the correlated energy
 Correlated dipole moment
            1
    1  -0.4020034
    2  -0.7310953
    3  -0.0000000
 Energy read as -7026.812848204
 Full Analytical Gradient: (in a.u., or Hartree/Bohr)
             1             2             3             4
    1    0.00000163    0.00003580   -0.00003073   -0.00000669
    2   -0.00000780    0.00006984   -0.00008001    0.00001797
    3    0.00000000    0.00000000   -0.00000000    0.00000000
 Gradient time:  CPU 1.40 s  wall 1.42 s
 ######################################################
 ######################################################
 # Starting finite difference calculation for IDERIV  #
 Finite diff step size:  1.88973e-03 a.u.
 ----------------------------------------------------------------
             Standard Nuclear Orientation (Angstroms)
    I     Atom           X                Y                Z
 ----------------------------------------------------------------
    1      I       0.5863231800    -0.0184320549    -0.0000000000
    2      N      -1.6594565492     0.6011238942     0.0000000000
    3      N      -2.4670439184    -0.2815501051     0.0000000000
    4      H      -2.1366252660    -1.2601176162     0.0000000000
 ----------------------------------------------------------------
 Nuclear Repulsion Energy =   184.8912164435 hartrees
 There are       34 alpha and       34 beta electrons

                       Distance Matrix (Angstroms)
             I (  1)   N (  2)   N (  3)
   N (  2)  2.329673
   N (  3)  3.064683  1.196374
   H (  4)  2.992696  1.921434  1.032846

 Requested basis set is 6-311++G(d,p)
 There are 41 shells and 113 basis functions
 A cutoff of  1.0D-14 yielded    807 shell pairs
 There are      6327 function pairs (      7164 Cartesian)
 Smallest overlap matrix eigenvalue = 2.55E-04
 Guess MOs from SCF MO coefficient file

 -----------------------------------------------------------------------
  General SCF calculation program by
  Eric Jon Sundstrom, Paul Horn, Yuezhi Mao, Dmitri Zuev, Alec White,
  David Stuck, Shaama M.S., Shane Yost, Joonho Lee, David Small,
  Daniel Levine, Susi Lehtola, Hugh Burton, Evgeny Epifanovsky
 -----------------------------------------------------------------------
 Hartree-Fock
 using 6 threads for integral computing
 -------------------------------------------------------
 OpenMP Integral computing Module                
 Release: version 2.0, May 2017, Q-Chem Inc. Pleasanton 
 -------------------------------------------------------
 A restricted SCF calculation will be
 performed using DIIS
 SCF converges when DIIS error is below 1.0e-08
 ---------------------------------------
  Cycle       Energy         DIIS error
 ---------------------------------------
    1   -7026.2353011324      6.63e-06  
    2   -7026.2353012382      2.91e-06  
    3   -7026.2353012576      1.65e-06  
    4   -7026.2353012665      6.92e-07  
    5   -7026.2353012694      2.92e-07  
    6   -7026.2353012700      1.09e-07  
    7   -7026.2353012700      3.30e-08  
    8   -7026.2353012700      1.06e-08  
    9   -7026.2353012700      3.27e-09  Convergence criterion met
 ---------------------------------------
 SCF time:   CPU 4.41s  wall 1.00s 
 SCF   energy in the final basis set =    -7026.2353012700
 Total energy in the final basis set =    -7026.2353012700


 ------------------------------------------------------------------------------

   CCMAN2: suite of methods based on coupled cluster
           and equation of motion theories.

   Components:
   * libvmm-1.3-trunk
     by Evgeny Epifanovsky, Ilya Kaliman.
   * libtensor-2.5-trunk
     by Evgeny Epifanovsky, Michael Wormit, Dmitry Zuev, Sam Manzer, 
        Ilya Kaliman.
   * libcc-2.5-trunk
     by Evgeny Epifanovsky, Arik Landau, Tomasz Kus, Kirill Khistyaev, 
        Dmitry Zuev, Prashant Manohar, Xintian Feng, Anna Krylov, 
        Matthew Goldey, Alec White, Thomas Jagau, Kaushik Nanda, 
        Anastasia Gunina, Alexander Kunitsa, Joonho Lee.

   CCMAN original authors:
   Anna I. Krylov, C. David Sherrill, Steven R. Gwaltney,
   Edward F. C. Byrd (2000)
   Sergey V. Levchenko, Lyudmila V. Slipchenko, Tao Wang,
   Ana-Maria C. Cristian (2003)
   Piotr A. Pieniazek, C. Melania Oana, Evgeny Epifanovsky (2007)
   Prashant Manohar (2009)

 ------------------------------------------------------------------------------


 Allocating and initializing 63808MB of RAM...
 Calculation will run on 6 cores.


 Alpha MOs, Restricted
 -- Occupied --                  
******* -180.87 -169.67 -169.67 -169.67  -37.92  -33.11  -33.10
  1 A     2 A     3 A     4 A     5 A     6 A     7 A     8 A                  
-33.103 -24.291 -24.290 -24.290 -24.286 -24.286 -15.747 -15.698
  9 A    10 A    11 A    12 A    13 A    14 A    15 A    16 A                  
 -7.236  -5.468  -5.458  -5.458  -2.391  -2.387  -2.387  -2.375
 17 A    18 A    19 A    20 A    21 A    22 A    23 A    24 A                  
 -2.375  -1.446  -0.956  -0.848  -0.694  -0.643  -0.604  -0.381
 25 A    26 A    27 A    28 A    29 A    30 A    31 A    32 A                  
 -0.376  -0.371
 33 A    34 A                                                                  
 -- Virtual --                   
  0.001   0.050   0.065   0.150   0.165   0.166   0.213   0.225
 35 A    36 A    37 A    38 A    39 A    40 A    41 A    42 A                  
  0.227   0.242   0.259   0.300   0.334   0.346   0.364   0.527
 43 A    44 A    45 A    46 A    47 A    48 A    49 A    50 A                  
  0.571   0.587   0.600   0.607   0.654   0.711   0.804   0.882
 51 A    52 A    53 A    54 A    55 A    56 A    57 A    58 A                  
  0.916   0.941   1.016   1.036   1.124   1.214   1.441   1.462
 59 A    60 A    61 A    62 A    63 A    64 A    65 A    66 A                  
  1.538   1.555   1.564   1.637   1.923   2.029   2.130   2.165
 67 A    68 A    69 A    70 A    71 A    72 A    73 A    74 A                  
  2.418   2.627   2.679   2.805   3.039   3.067   3.378   3.429
 75 A    76 A    77 A    78 A    79 A    80 A    81 A    82 A                  
  4.095   4.242   4.350   4.425   4.493   4.507   4.514   4.560
 83 A    84 A    85 A    86 A    87 A    88 A    89 A    90 A                  
  4.680   4.747   4.814   5.401   6.534   6.549   6.586  28.904
 91 A    92 A    93 A    94 A    95 A    96 A    97 A    98 A                  
 29.533  29.545  29.571  29.887  29.893  29.893  29.906  29.978
 99 A   100 A   101 A   102 A   103 A   104 A   105 A   106 A                  
 36.572  37.155 130.595 130.604 130.630 154.3001912.218
107 A   108 A   109 A   110 A   111 A   112 A   113 A                          

 Beta MOs, Restricted
 -- Occupied --                  
******* -180.87 -169.67 -169.67 -169.67  -37.92  -33.11  -33.10
  1 A     2 A     3 A     4 A     5 A     6 A     7 A     8 A                  
-33.103 -24.291 -24.290 -24.290 -24.286 -24.286 -15.747 -15.698
  9 A    10 A    11 A    12 A    13 A    14 A    15 A    16 A                  
 -7.236  -5.468  -5.458  -5.458  -2.391  -2.387  -2.387  -2.375
 17 A    18 A    19 A    20 A    21 A    22 A    23 A    24 A                  
 -2.375  -1.446  -0.956  -0.848  -0.694  -0.643  -0.604  -0.381
 25 A    26 A    27 A    28 A    29 A    30 A    31 A    32 A                  
 -0.376  -0.371
 33 A    34 A                                                                  
 -- Virtual --                   
  0.001   0.050   0.065   0.150   0.165   0.166   0.213   0.225
 35 A    36 A    37 A    38 A    39 A    40 A    41 A    42 A                  
  0.227   0.242   0.259   0.300   0.334   0.346   0.364   0.527
 43 A    44 A    45 A    46 A    47 A    48 A    49 A    50 A                  
  0.571   0.587   0.600   0.607   0.654   0.711   0.804   0.882
 51 A    52 A    53 A    54 A    55 A    56 A    57 A    58 A                  
  0.916   0.941   1.016   1.036   1.124   1.214   1.441   1.462
 59 A    60 A    61 A    62 A    63 A    64 A    65 A    66 A                  
  1.538   1.555   1.564   1.637   1.923   2.029   2.130   2.165
 67 A    68 A    69 A    70 A    71 A    72 A    73 A    74 A                  
  2.418   2.627   2.679   2.805   3.039   3.067   3.378   3.429
 75 A    76 A    77 A    78 A    79 A    80 A    81 A    82 A                  
  4.095   4.242   4.350   4.425   4.493   4.507   4.514   4.560
 83 A    84 A    85 A    86 A    87 A    88 A    89 A    90 A                  
  4.680   4.747   4.814   5.401   6.534   6.549   6.586  28.904
 91 A    92 A    93 A    94 A    95 A    96 A    97 A    98 A                  
 29.533  29.545  29.571  29.887  29.893  29.893  29.906  29.978
 99 A   100 A   101 A   102 A   103 A   104 A   105 A   106 A                  
 36.572  37.155 130.595 130.604 130.630 154.3001912.218
107 A   108 A   109 A   110 A   111 A   112 A   113 A                          

 Occupation and symmetry of molecular orbitals

 Point group: C1 (1 irreducible representation).

                           A     All 
 -------------------------------------
 All molecular orbitals:
  - Alpha                  113   113 
  - Beta                   113   113 
 -------------------------------------
 Alpha orbitals:
  - Frozen occupied        20    20  
  - Active occupied        14    14  
  - Active virtual         79    79  
  - Frozen virtual         0     0   
 -------------------------------------
 Beta orbitals:
  - Frozen occupied        20    20  
  - Active occupied        14    14  
  - Active virtual         79    79  
  - Frozen virtual         0     0   
 -------------------------------------

 Import integrals:   CPU 0.00 s  wall 0.00 s

 Import integrals:   CPU 30.55 s  wall 7.64 s

 MP2 amplitudes:   CPU 0.05 s  wall 0.03 s

Running a double precision version
           CCSD T amplitudes will be solved using DIIS.

           Start     Size      MaxIter   EConv     TConv     
           3         7         100       1.00e-07  1.00e-05  
 ------------------------------------------------------------------------------
           Energy (a.u.)   Ediff      Tdiff       Comment
 ------------------------------------------------------------------------------
         -7026.80652369                           
     1   -7026.78848207   1.80e-02   7.22e-01     
     2   -7026.81080277   2.23e-02   9.58e-02     
     3   -7026.80917371   1.63e-03   4.91e-02     
     4   -7026.81176012   2.59e-03   1.53e-02     Switched to DIIS steps.
     5   -7026.81275475   9.95e-04   1.39e-02     
     6   -7026.81282373   6.90e-05   2.75e-03     
     7   -7026.81283285   9.12e-06   1.37e-03     
     8   -7026.81284137   8.52e-06   6.53e-04     
     9   -7026.81284858   7.21e-06   5.68e-04     
    10   -7026.81284776   8.29e-07   1.42e-04     
    11   -7026.81284832   5.65e-07   6.59e-05     
    12   -7026.81284822   1.03e-07   5.01e-05     
    13   -7026.81284838   1.67e-07   1.62e-05     
    14   -7026.81284827   1.12e-07   1.09e-05     
    15   -7026.81284814   1.31e-07   5.24e-06     
    16   -7026.81284810   4.18e-08   2.11e-06     
 ------------------------------------------------------------------------------
         -7026.81284810                           CCSD T converged.

End of double precision
 SCF energy                 = -7026.23530127
 MP2 energy                 = -7026.80652369
 CCSD correlation energy     =    -0.57754683
 CCSD total energy           = -7026.81284810

 CCSD  T1^2 = 0.0142  T2^2 = 0.2307  Leading amplitudes:

 Amplitude    Orbitals with energies
 -0.0313       30 (A) A                  ->    35 (A) A                   
              -0.6427                          0.0011                     
 -0.0313       30 (A) B                  ->    35 (A) B                   
              -0.6427                          0.0011                     
 -0.0280       29 (A) A                  ->    35 (A) A                   
              -0.6938                          0.0011                     
 -0.0280       29 (A) B                  ->    35 (A) B                   
              -0.6938                          0.0011                     

 Amplitude    Orbitals with energies
 -0.1190       34 (A) A      34 (A) B    ->    35 (A) A      35 (A) B     
              -0.3705       -0.3705            0.0011        0.0011       
  0.1190       34 (A) A      34 (A) B    ->    35 (A) B      35 (A) A     
              -0.3705       -0.3705            0.0011        0.0011       
  0.1190       34 (A) B      34 (A) A    ->    35 (A) A      35 (A) B     
              -0.3705       -0.3705            0.0011        0.0011       
 -0.1190       34 (A) B      34 (A) A    ->    35 (A) B      35 (A) A     
              -0.3705       -0.3705            0.0011        0.0011       
 -0.1052       31 (A) A      31 (A) B    ->    37 (A) A      37 (A) B     
              -0.6041       -0.6041            0.0653        0.0653       
  0.1052       31 (A) A      31 (A) B    ->    37 (A) B      37 (A) A     
              -0.6041       -0.6041            0.0653        0.0653       
  0.1052       31 (A) B      31 (A) A    ->    37 (A) A      37 (A) B     
              -0.6041       -0.6041            0.0653        0.0653       
 -0.1052       31 (A) B      31 (A) A    ->    37 (A) B      37 (A) A     
              -0.6041       -0.6041            0.0653        0.0653       

 Computing CCSD intemediates for later calculations in double precision
 Finished.

Running a double precision version
           CCSD Lambda amplitudes will be solved using DIIS.
           Start     Size      MaxIter   EConv     LConv     
           3         7         100       1.00e-07  1.00e-05  
 ------------------------------------------------------------------------------
            Enorm      Ldiff       Comment
 ------------------------------------------------------------------------------
     1     6.05e-02   4.63e-02     
     2     1.49e-02   3.99e-03     
     3     6.41e-03   2.39e-03     
     4     4.05e-03   1.19e-03     Switched to DIIS steps.
     5     1.67e-03   8.82e-04     
     6     1.06e-03   3.11e-04     
     7     4.50e-04   1.12e-04     
     8     2.19e-04   3.42e-06     
     9     7.17e-05   1.26e-05     
    10     4.20e-05   1.95e-06     
    11     2.38e-05   9.03e-07     
    12     1.20e-05   1.81e-06     
    13     5.34e-06   5.25e-07     
    14     2.25e-06   4.44e-07     
    15     1.26e-06   1.06e-07     
    16     6.48e-07   4.58e-08     
    17     4.39e-07   3.66e-08     
    18     2.25e-07   2.73e-08     
    19     1.15e-07   7.53e-09     
    20     6.51e-08   2.70e-09     
 ------------------------------------------------------------------------------
                                   CCSD Lambda converged.

 Computing density matrices in double precision...
           Orbital response amplitudes will be solved using DIIS.
           Start     Size      MaxIter   EConv     LConv     
           3         7         100       1.00e-06  1.00e-06  
 ------------------------------------------------------------------------------
            Enorm      Ldiff       Comment
 ------------------------------------------------------------------------------
     1     9.36e-02   4.71e-03     
     2     1.59e-01   5.29e-02     
     3     3.16e-01   9.84e-02     
     4     1.15e-02   1.80e-01     Switched to DIIS steps.
     5     1.84e-03   1.40e-03     
     6     1.40e-03   5.75e-04     
     7     8.14e-04   2.09e-04     
     8     2.30e-04   1.11e-04     
     9     3.96e-05   2.71e-05     
    10     2.07e-05   2.80e-06     
    11     7.15e-06   3.57e-06     
    12     1.28e-06   3.52e-08     
    13     3.68e-07   9.21e-08     
 ------------------------------------------------------------------------------
                                   Orbital response converged.

 Computing density matrices... Done.
 CCSD calculation:   CPU 736.04 s  wall 137.23 s

 Transferring MO TPDM to AO TPDM
 Transferring g2_o1o1o1o1
 Transferring g2_o1o1o1v1
 Transferring g2_o1o1v1v1
 Transferring g2_o1v1o1v1
 Transferring g2_o1v1v1v1
 Transferring g2_v1v1v1v1
 Adding separable TPDM
 Computing TPDM gradient
 --------------------------------------------------------
 2e gradient
  Atom          X               Y               Z
 --------------------------------------------------------
    1        -30.658934        3.301565        0.000000  
    2          8.157109      -16.472087       -0.000000  
    3         22.577138        7.963559        0.000000  
    4         -0.075312        5.206963       -0.000000  
 --------------------------------------------------------
 --------------------------------------------------------
 Final gradient
  Atom          X               Y               Z
 --------------------------------------------------------
    1        -30.658934        3.301565        0.000000  
    2          8.157109      -16.472087       -0.000000  
    3         22.577138        7.963559        0.000000  
    4         -0.075312        5.206963       -0.000000  
 --------------------------------------------------------
 Analytic gradient from two-electron contribution:   CPU 157.86 s  wall 49.75 s

 Total ccman2 time:   CPU 928.55 s  wall 195.92 s


 --------------------------------------------------------------

                    Orbital Energies (a.u.)
 --------------------------------------------------------------

 Alpha MOs
 -- Occupied --
*******-180.866-169.672-169.671-169.671 -37.919 -33.107 -33.103
-33.103 -24.291 -24.290 -24.290 -24.286 -24.286 -15.747 -15.698
 -7.236  -5.468  -5.458  -5.458  -2.391  -2.387  -2.387  -2.375
 -2.375  -1.446  -0.956  -0.848  -0.694  -0.643  -0.604  -0.381
 -0.376  -0.371
 -- Virtual --
  0.001   0.050   0.065   0.150   0.165   0.166   0.213   0.225
  0.227   0.242   0.259   0.300   0.334   0.346   0.364   0.527
  0.571   0.587   0.600   0.607   0.654   0.711   0.804   0.882
  0.916   0.941   1.016   1.036   1.124   1.214   1.441   1.462
  1.538   1.555   1.564   1.637   1.923   2.029   2.130   2.165
  2.418   2.627   2.679   2.805   3.039   3.067   3.378   3.429
  4.095   4.242   4.350   4.425   4.493   4.507   4.514   4.560
  4.680   4.747   4.814   5.401   6.534   6.549   6.586  28.904
 29.533  29.545  29.571  29.887  29.893  29.893  29.906  29.978
 36.572  37.155 130.595 130.604 130.630 154.3001912.218
 --------------------------------------------------------------

          Ground-State Mulliken Net Atomic Charges

     Atom                 Charge (a.u.)
  ----------------------------------------
      1 I                    -0.115933
      2 N                     0.071966
      3 N                    -0.190265
      4 H                     0.234233
  ----------------------------------------
  Sum of atomic charges =     0.000000

 -----------------------------------------------------------------
                    Cartesian Multipole Moments
 -----------------------------------------------------------------
    Charge (ESU x 10^10)
                 0.0000
    Dipole Moment (Debye)
         X      -1.0263      Y      -1.8585      Z      -0.0000
       Tot       2.1230
    Quadrupole Moments (Debye-Ang)
        XX     -39.9482     XY       3.4973     YY     -39.8389
        XZ       0.0000     YZ       0.0000     ZZ     -41.0684
    Octopole Moments (Debye-Ang^2)
       XXX      33.7506    XXY      -9.7527    XYY       2.7422
       YYY      -5.2482    XXZ       0.0000    XYZ       0.0000
       YYZ      -0.0000    XZZ       5.1784    YZZ      -0.2842
       ZZZ      -0.0000
    Hexadecapole Moments (Debye-Ang^3)
      XXXX    -458.5784   XXXY      14.1814   XXYY     -73.3943
      XYYY      10.2452   YYYY     -72.8008   XXXZ       0.0000
      XXYZ      -0.0000   XYYZ       0.0000   YYYZ       0.0000
      XXZZ     -77.2136   XYZZ       0.3876   YYZZ     -21.4501
      XZZZ       0.0000   YZZZ       0.0000   ZZZZ     -54.3932
 -----------------------------------------------------------------
 DrvMan completing analytic gradient of the correlated energy
 Correlated dipole moment
            1
    1  -0.4037675
    2  -0.7311929
    3  -0.0000000
 Energy read as -7026.812848100
 Full Analytical Gradient: (in a.u., or Hartree/Bohr)
             1             2             3             4
    1    0.00011687    0.00003250   -0.00015026    0.00000089
    2   -0.00002366    0.00015251   -0.00015196    0.00002311
    3   -0.00000000    0.00000000   -0.00000000    0.00000000
 Gradient time:  CPU 1.39 s  wall 1.39 s
 ----------------------------------------------------------------
             Standard Nuclear Orientation (Angstroms)
    I     Atom           X                Y                Z
 ----------------------------------------------------------------
    1      I       0.5843231800    -0.0184320549    -0.0000000000
    2      N      -1.6594565492     0.6011238942     0.0000000000
    3      N      -2.4670439184    -0.2815501051     0.0000000000
    4      H      -2.1366252660    -1.2601176162     0.0000000000
 ----------------------------------------------------------------
 Nuclear Repulsion Energy =   185.0083926319 hartrees
 There are       34 alpha and       34 beta electrons

                       Distance Matrix (Angstroms)
             I (  1)   N (  2)   N (  3)
   N (  2)  2.327745
   N (  3)  3.062690  1.196374
   H (  4)  2.990877  1.921434  1.032846

 Requested basis set is 6-311++G(d,p)
 There are 41 shells and 113 basis functions
 A cutoff of  1.0D-14 yielded    807 shell pairs
 There are      6327 function pairs (      7164 Cartesian)
 Smallest overlap matrix eigenvalue = 2.55E-04
 Guess MOs from SCF MO coefficient file

 -----------------------------------------------------------------------
  General SCF calculation program by
  Eric Jon Sundstrom, Paul Horn, Yuezhi Mao, Dmitri Zuev, Alec White,
  David Stuck, Shaama M.S., Shane Yost, Joonho Lee, David Small,
  Daniel Levine, Susi Lehtola, Hugh Burton, Evgeny Epifanovsky
 -----------------------------------------------------------------------
 Hartree-Fock
 using 6 threads for integral computing
 -------------------------------------------------------
 OpenMP Integral computing Module                
 Release: version 2.0, May 2017, Q-Chem Inc. Pleasanton 
 -------------------------------------------------------
 A restricted SCF calculation will be
 performed using DIIS
 SCF converges when DIIS error is below 1.0e-08
 ---------------------------------------
  Cycle       Energy         DIIS error
 ---------------------------------------
    1   -7026.2353485656      1.33e-05  
    2   -7026.2353489893      5.82e-06  
    3   -7026.2353490667      3.30e-06  
    4   -7026.2353491024      1.39e-06  
    5   -7026.2353491142      5.84e-07  
    6   -7026.2353491165      2.19e-07  
    7   -7026.2353491167      6.60e-08  
    8   -7026.2353491168      2.11e-08  
    9   -7026.2353491167      6.54e-09  Convergence criterion met
 ---------------------------------------
 SCF time:   CPU 4.29s  wall 1.00s 
 SCF   energy in the final basis set =    -7026.2353491167
 Total energy in the final basis set =    -7026.2353491167


 ------------------------------------------------------------------------------

   CCMAN2: suite of methods based on coupled cluster
           and equation of motion theories.

   Components:
   * libvmm-1.3-trunk
     by Evgeny Epifanovsky, Ilya Kaliman.
   * libtensor-2.5-trunk
     by Evgeny Epifanovsky, Michael Wormit, Dmitry Zuev, Sam Manzer, 
        Ilya Kaliman.
   * libcc-2.5-trunk
     by Evgeny Epifanovsky, Arik Landau, Tomasz Kus, Kirill Khistyaev, 
        Dmitry Zuev, Prashant Manohar, Xintian Feng, Anna Krylov, 
        Matthew Goldey, Alec White, Thomas Jagau, Kaushik Nanda, 
        Anastasia Gunina, Alexander Kunitsa, Joonho Lee.

   CCMAN original authors:
   Anna I. Krylov, C. David Sherrill, Steven R. Gwaltney,
   Edward F. C. Byrd (2000)
   Sergey V. Levchenko, Lyudmila V. Slipchenko, Tao Wang,
   Ana-Maria C. Cristian (2003)
   Piotr A. Pieniazek, C. Melania Oana, Evgeny Epifanovsky (2007)
   Prashant Manohar (2009)

 ------------------------------------------------------------------------------


 Allocating and initializing 63808MB of RAM...
 Calculation will run on 6 cores.


 Alpha MOs, Restricted
 -- Occupied --                  
******* -180.87 -169.67 -169.67 -169.67  -37.92  -33.11  -33.10
  1 A     2 A     3 A     4 A     5 A     6 A     7 A     8 A                  
-33.103 -24.292 -24.290 -24.290 -24.286 -24.286 -15.747 -15.698
  9 A    10 A    11 A    12 A    13 A    14 A    15 A    16 A                  
 -7.236  -5.469  -5.458  -5.458  -2.391  -2.387  -2.387  -2.375
 17 A    18 A    19 A    20 A    21 A    22 A    23 A    24 A                  
 -2.375  -1.446  -0.956  -0.848  -0.694  -0.643  -0.604  -0.381
 25 A    26 A    27 A    28 A    29 A    30 A    31 A    32 A                  
 -0.376  -0.371
 33 A    34 A                                                                  
 -- Virtual --                   
  0.001   0.050   0.065   0.150   0.165   0.166   0.213   0.225
 35 A    36 A    37 A    38 A    39 A    40 A    41 A    42 A                  
  0.227   0.242   0.259   0.300   0.334   0.346   0.364   0.527
 43 A    44 A    45 A    46 A    47 A    48 A    49 A    50 A                  
  0.570   0.587   0.600   0.607   0.654   0.711   0.804   0.883
 51 A    52 A    53 A    54 A    55 A    56 A    57 A    58 A                  
  0.916   0.942   1.016   1.036   1.124   1.214   1.441   1.462
 59 A    60 A    61 A    62 A    63 A    64 A    65 A    66 A                  
  1.538   1.555   1.564   1.638   1.923   2.030   2.131   2.165
 67 A    68 A    69 A    70 A    71 A    72 A    73 A    74 A                  
  2.419   2.628   2.679   2.805   3.039   3.067   3.378   3.430
 75 A    76 A    77 A    78 A    79 A    80 A    81 A    82 A                  
  4.096   4.243   4.351   4.425   4.493   4.507   4.514   4.560
 83 A    84 A    85 A    86 A    87 A    88 A    89 A    90 A                  
  4.681   4.747   4.814   5.401   6.534   6.549   6.585  28.905
 91 A    92 A    93 A    94 A    95 A    96 A    97 A    98 A                  
 29.533  29.545  29.571  29.887  29.892  29.893  29.906  29.978
 99 A   100 A   101 A   102 A   103 A   104 A   105 A   106 A                  
 36.572  37.156 130.595 130.603 130.630 154.3001912.218
107 A   108 A   109 A   110 A   111 A   112 A   113 A                          

 Beta MOs, Restricted
 -- Occupied --                  
******* -180.87 -169.67 -169.67 -169.67  -37.92  -33.11  -33.10
  1 A     2 A     3 A     4 A     5 A     6 A     7 A     8 A                  
-33.103 -24.292 -24.290 -24.290 -24.286 -24.286 -15.747 -15.698
  9 A    10 A    11 A    12 A    13 A    14 A    15 A    16 A                  
 -7.236  -5.469  -5.458  -5.458  -2.391  -2.387  -2.387  -2.375
 17 A    18 A    19 A    20 A    21 A    22 A    23 A    24 A                  
 -2.375  -1.446  -0.956  -0.848  -0.694  -0.643  -0.604  -0.381
 25 A    26 A    27 A    28 A    29 A    30 A    31 A    32 A                  
 -0.376  -0.371
 33 A    34 A                                                                  
 -- Virtual --                   
  0.001   0.050   0.065   0.150   0.165   0.166   0.213   0.225
 35 A    36 A    37 A    38 A    39 A    40 A    41 A    42 A                  
  0.227   0.242   0.259   0.300   0.334   0.346   0.364   0.527
 43 A    44 A    45 A    46 A    47 A    48 A    49 A    50 A                  
  0.570   0.587   0.600   0.607   0.654   0.711   0.804   0.883
 51 A    52 A    53 A    54 A    55 A    56 A    57 A    58 A                  
  0.916   0.942   1.016   1.036   1.124   1.214   1.441   1.462
 59 A    60 A    61 A    62 A    63 A    64 A    65 A    66 A                  
  1.538   1.555   1.564   1.638   1.923   2.030   2.131   2.165
 67 A    68 A    69 A    70 A    71 A    72 A    73 A    74 A                  
  2.419   2.628   2.679   2.805   3.039   3.067   3.378   3.430
 75 A    76 A    77 A    78 A    79 A    80 A    81 A    82 A                  
  4.096   4.243   4.351   4.425   4.493   4.507   4.514   4.560
 83 A    84 A    85 A    86 A    87 A    88 A    89 A    90 A                  
  4.681   4.747   4.814   5.401   6.534   6.549   6.585  28.905
 91 A    92 A    93 A    94 A    95 A    96 A    97 A    98 A                  
 29.533  29.545  29.571  29.887  29.892  29.893  29.906  29.978
 99 A   100 A   101 A   102 A   103 A   104 A   105 A   106 A                  
 36.572  37.156 130.595 130.603 130.630 154.3001912.218
107 A   108 A   109 A   110 A   111 A   112 A   113 A                          

 Occupation and symmetry of molecular orbitals

 Point group: C1 (1 irreducible representation).

                           A     All 
 -------------------------------------
 All molecular orbitals:
  - Alpha                  113   113 
  - Beta                   113   113 
 -------------------------------------
 Alpha orbitals:
  - Frozen occupied        20    20  
  - Active occupied        14    14  
  - Active virtual         79    79  
  - Frozen virtual         0     0   
 -------------------------------------
 Beta orbitals:
  - Frozen occupied        20    20  
  - Active occupied        14    14  
  - Active virtual         79    79  
  - Frozen virtual         0     0   
 -------------------------------------

 Import integrals:   CPU 0.00 s  wall 0.00 s

 Import integrals:   CPU 29.30 s  wall 7.26 s

 MP2 amplitudes:   CPU 0.11 s  wall 0.07 s

Running a double precision version
           CCSD T amplitudes will be solved using DIIS.

           Start     Size      MaxIter   EConv     TConv     
           3         7         100       1.00e-07  1.00e-05  
 ------------------------------------------------------------------------------
           Energy (a.u.)   Ediff      Tdiff       Comment
 ------------------------------------------------------------------------------
         -7026.80650273                           
     1   -7026.78850324   1.80e-02   7.22e-01     
     2   -7026.81079783   2.23e-02   9.57e-02     
     3   -7026.80917914   1.62e-03   4.90e-02     
     4   -7026.81176064   2.58e-03   1.53e-02     Switched to DIIS steps.
     5   -7026.81275461   9.94e-04   1.39e-02     
     6   -7026.81282353   6.89e-05   2.75e-03     
     7   -7026.81283278   9.25e-06   1.37e-03     
     8   -7026.81284138   8.60e-06   6.56e-04     
     9   -7026.81284857   7.19e-06   5.67e-04     
    10   -7026.81284775   8.23e-07   1.41e-04     
    11   -7026.81284831   5.55e-07   6.54e-05     
    12   -7026.81284820   1.03e-07   4.97e-05     
    13   -7026.81284837   1.66e-07   1.62e-05     
    14   -7026.81284826   1.11e-07   1.09e-05     
    15   -7026.81284813   1.30e-07   5.20e-06     
    16   -7026.81284809   4.17e-08   2.09e-06     
 ------------------------------------------------------------------------------
         -7026.81284809                           CCSD T converged.

End of double precision
 SCF energy                 = -7026.23534912
 MP2 energy                 = -7026.80650273
 CCSD correlation energy     =    -0.57749897
 CCSD total energy           = -7026.81284809

 CCSD  T1^2 = 0.0142  T2^2 = 0.2305  Leading amplitudes:

 Amplitude    Orbitals with energies
 -0.0312       30 (A) A                  ->    35 (A) A                   
              -0.6426                          0.0014                     
 -0.0312       30 (A) B                  ->    35 (A) B                   
              -0.6426                          0.0014                     
 -0.0279       29 (A) A                  ->    35 (A) A                   
              -0.6936                          0.0014                     
 -0.0279       29 (A) B                  ->    35 (A) B                   
              -0.6936                          0.0014                     

 Amplitude    Orbitals with energies
 -0.1186       34 (A) A      34 (A) B    ->    35 (A) A      35 (A) B     
              -0.3707       -0.3707            0.0014        0.0014       
  0.1186       34 (A) A      34 (A) B    ->    35 (A) B      35 (A) A     
              -0.3707       -0.3707            0.0014        0.0014       
  0.1186       34 (A) B      34 (A) A    ->    35 (A) A      35 (A) B     
              -0.3707       -0.3707            0.0014        0.0014       
 -0.1186       34 (A) B      34 (A) A    ->    35 (A) B      35 (A) A     
              -0.3707       -0.3707            0.0014        0.0014       
 -0.1052       31 (A) A      31 (A) B    ->    37 (A) A      37 (A) B     
              -0.6040       -0.6040            0.0654        0.0654       
  0.1052       31 (A) A      31 (A) B    ->    37 (A) B      37 (A) A     
              -0.6040       -0.6040            0.0654        0.0654       
  0.1052       31 (A) B      31 (A) A    ->    37 (A) A      37 (A) B     
              -0.6040       -0.6040            0.0654        0.0654       
 -0.1052       31 (A) B      31 (A) A    ->    37 (A) B      37 (A) A     
              -0.6040       -0.6040            0.0654        0.0654       

 Computing CCSD intemediates for later calculations in double precision
 Finished.

Running a double precision version
           CCSD Lambda amplitudes will be solved using DIIS.
           Start     Size      MaxIter   EConv     LConv     
           3         7         100       1.00e-07  1.00e-05  
 ------------------------------------------------------------------------------
            Enorm      Ldiff       Comment
 ------------------------------------------------------------------------------
     1     6.04e-02   4.62e-02     
     2     1.48e-02   3.99e-03     
     3     6.40e-03   2.39e-03     
     4     4.04e-03   1.19e-03     Switched to DIIS steps.
     5     1.67e-03   8.81e-04     
     6     1.06e-03   3.11e-04     
     7     4.48e-04   1.12e-04     
     8     2.18e-04   3.34e-06     
     9     7.12e-05   1.24e-05     
    10     4.17e-05   1.93e-06     
    11     2.36e-05   8.90e-07     
    12     1.19e-05   1.79e-06     
    13     5.29e-06   5.16e-07     
    14     2.23e-06   4.36e-07     
    15     1.25e-06   1.06e-07     
    16     6.44e-07   4.59e-08     
    17     4.37e-07   3.66e-08     
    18     2.24e-07   2.75e-08     
    19     1.15e-07   7.61e-09     
    20     6.47e-08   2.77e-09     
 ------------------------------------------------------------------------------
                                   CCSD Lambda converged.

 Computing density matrices in double precision...
           Orbital response amplitudes will be solved using DIIS.
           Start     Size      MaxIter   EConv     LConv     
           3         7         100       1.00e-06  1.00e-06  
 ------------------------------------------------------------------------------
            Enorm      Ldiff       Comment
 ------------------------------------------------------------------------------
     1     9.34e-02   4.50e-03     
     2     1.58e-01   5.24e-02     
     3     3.14e-01   9.73e-02     
     4     1.15e-02   1.78e-01     Switched to DIIS steps.
     5     1.81e-03   1.37e-03     
     6     1.36e-03   5.57e-04     
     7     8.10e-04   2.02e-04     
     8     2.29e-04   1.13e-04     
     9     3.96e-05   2.74e-05     
    10     2.05e-05   2.83e-06     
    11     7.11e-06   3.54e-06     
    12     1.27e-06   3.49e-08     
    13     3.64e-07   9.14e-08     
 ------------------------------------------------------------------------------
                                   Orbital response converged.

 Computing density matrices... Done.
 CCSD calculation:   CPU 737.87 s  wall 137.70 s

 Transferring MO TPDM to AO TPDM
 Transferring g2_o1o1o1o1
 Transferring g2_o1o1o1v1
 Transferring g2_o1o1v1v1
 Transferring g2_o1v1o1v1
 Transferring g2_o1v1v1v1
 Transferring g2_v1v1v1v1
 Adding separable TPDM
 Computing TPDM gradient
 --------------------------------------------------------
 2e gradient
  Atom          X               Y               Z
 --------------------------------------------------------
    1        -30.693617        3.308446        0.000000  
    2          8.177526      -16.479484       -0.000000  
    3         22.588181        7.963564        0.000000  
    4         -0.072090        5.207475       -0.000000  
 --------------------------------------------------------
 --------------------------------------------------------
 Final gradient
  Atom          X               Y               Z
 --------------------------------------------------------
    1        -30.693617        3.308446        0.000000  
    2          8.177526      -16.479484       -0.000000  
    3         22.588181        7.963564        0.000000  
    4         -0.072090        5.207475       -0.000000  
 --------------------------------------------------------
 Analytic gradient from two-electron contribution:   CPU 159.29 s  wall 49.56 s

 Total ccman2 time:   CPU 934.64 s  wall 197.12 s


 --------------------------------------------------------------

                    Orbital Energies (a.u.)
 --------------------------------------------------------------

 Alpha MOs
 -- Occupied --
*******-180.866-169.672-169.671-169.671 -37.919 -33.107 -33.103
-33.103 -24.292 -24.290 -24.290 -24.286 -24.286 -15.747 -15.698
 -7.236  -5.469  -5.458  -5.458  -2.391  -2.387  -2.387  -2.375
 -2.375  -1.446  -0.956  -0.848  -0.694  -0.643  -0.604  -0.381
 -0.376  -0.371
 -- Virtual --
  0.001   0.050   0.065   0.150   0.165   0.166   0.213   0.225
  0.227   0.242   0.259   0.300   0.334   0.346   0.364   0.527
  0.570   0.587   0.600   0.607   0.654   0.711   0.804   0.883
  0.916   0.942   1.016   1.036   1.124   1.214   1.441   1.462
  1.538   1.555   1.564   1.638   1.923   2.030   2.131   2.165
  2.419   2.628   2.679   2.805   3.039   3.067   3.378   3.430
  4.096   4.243   4.351   4.425   4.493   4.507   4.514   4.560
  4.681   4.747   4.814   5.401   6.534   6.549   6.585  28.905
 29.533  29.545  29.571  29.887  29.892  29.893  29.906  29.978
 36.572  37.156 130.595 130.603 130.630 154.3001912.218
 --------------------------------------------------------------

          Ground-State Mulliken Net Atomic Charges

     Atom                 Charge (a.u.)
  ----------------------------------------
      1 I                    -0.115366
      2 N                     0.072136
      3 N                    -0.190748
      4 H                     0.233978
  ----------------------------------------
  Sum of atomic charges =     0.000000

 -----------------------------------------------------------------
                    Cartesian Multipole Moments
 -----------------------------------------------------------------
    Charge (ESU x 10^10)
                 0.0000
    Dipole Moment (Debye)
         X      -1.0173      Y      -1.8580      Z      -0.0000
       Tot       2.1183
    Quadrupole Moments (Debye-Ang)
        XX     -39.9637     XY       3.4964     YY     -39.8393
        XZ       0.0000     YZ       0.0000     ZZ     -41.0650
    Octopole Moments (Debye-Ang^2)
       XXX      33.9779    XXY      -9.7510    XYY       2.8114
       YYY      -5.2457    XXZ      -0.0000    XYZ      -0.0000
       YYZ      -0.0000    XZZ       5.2407    YZZ      -0.2837
       ZZZ      -0.0000
    Hexadecapole Moments (Debye-Ang^3)
      XXXX    -458.3627   XXXY      14.1780   XXYY     -73.3397
      XYYY      10.2390   YYYY     -72.8011   XXXZ       0.0000
      XXYZ       0.0000   XYYZ      -0.0000   YYYZ      -0.0000
      XXZZ     -77.1442   XYZZ       0.3860   YYZZ     -21.4470
      XZZZ       0.0000   YZZZ      -0.0000   ZZZZ     -54.3805
 -----------------------------------------------------------------
 DrvMan completing analytic gradient of the correlated energy
 Correlated dipole moment
            1
    1  -0.4002376
    2  -0.7309975
    3  -0.0000000
 Energy read as -7026.812848086
 Full Analytical Gradient: (in a.u., or Hartree/Bohr)
             1             2             3             4
    1   -0.00011398    0.00003920    0.00008909   -0.00001431
    2    0.00000815   -0.00001299   -0.00000801    0.00001285
    3   -0.00000000    0.00000000    0.00000000   -0.00000000
 Gradient time:  CPU 1.40 s  wall 1.43 s
 ----------------------------------------------------------------
             Standard Nuclear Orientation (Angstroms)
    I     Atom           X                Y                Z
 ----------------------------------------------------------------
    1      I       0.5853231800    -0.0174320549    -0.0000000000
    2      N      -1.6594565492     0.6011238942     0.0000000000
    3      N      -2.4670439184    -0.2815501051     0.0000000000
    4      H      -2.1366252660    -1.2601176162     0.0000000000
 ----------------------------------------------------------------
 Nuclear Repulsion Energy =   184.9563084359 hartrees
 There are       34 alpha and       34 beta electrons

                       Distance Matrix (Angstroms)
             I (  1)   N (  2)   N (  3)
   N (  2)  2.328443
   N (  3)  3.063773  1.196374
   H (  4)  2.992202  1.921434  1.032846

 Requested basis set is 6-311++G(d,p)
 There are 41 shells and 113 basis functions
 A cutoff of  1.0D-14 yielded    807 shell pairs
 There are      6327 function pairs (      7164 Cartesian)
 Smallest overlap matrix eigenvalue = 2.55E-04
 Guess MOs from SCF MO coefficient file

 -----------------------------------------------------------------------
  General SCF calculation program by
  Eric Jon Sundstrom, Paul Horn, Yuezhi Mao, Dmitri Zuev, Alec White,
  David Stuck, Shaama M.S., Shane Yost, Joonho Lee, David Small,
  Daniel Levine, Susi Lehtola, Hugh Burton, Evgeny Epifanovsky
 -----------------------------------------------------------------------
 Hartree-Fock
 using 6 threads for integral computing
 -------------------------------------------------------
 OpenMP Integral computing Module                
 Release: version 2.0, May 2017, Q-Chem Inc. Pleasanton 
 -------------------------------------------------------
 A restricted SCF calculation will be
 performed using DIIS
 SCF converges when DIIS error is below 1.0e-08
 ---------------------------------------
  Cycle       Energy         DIIS error
 ---------------------------------------
    1   -7026.2353303336      6.09e-06  
    2   -7026.2353304363      2.59e-06  
    3   -7026.2353304583      1.54e-06  
    4   -7026.2353304684      7.06e-07  
    5   -7026.2353304728      2.55e-07  
    6   -7026.2353304734      9.29e-08  
    7   -7026.2353304734      3.55e-08  
    8   -7026.2353304734      1.27e-08  
    9   -7026.2353304734      5.19e-09  Convergence criterion met
 ---------------------------------------
 SCF time:   CPU 4.44s  wall 1.00s 
 SCF   energy in the final basis set =    -7026.2353304734
 Total energy in the final basis set =    -7026.2353304734


 ------------------------------------------------------------------------------

   CCMAN2: suite of methods based on coupled cluster
           and equation of motion theories.

   Components:
   * libvmm-1.3-trunk
     by Evgeny Epifanovsky, Ilya Kaliman.
   * libtensor-2.5-trunk
     by Evgeny Epifanovsky, Michael Wormit, Dmitry Zuev, Sam Manzer, 
        Ilya Kaliman.
   * libcc-2.5-trunk
     by Evgeny Epifanovsky, Arik Landau, Tomasz Kus, Kirill Khistyaev, 
        Dmitry Zuev, Prashant Manohar, Xintian Feng, Anna Krylov, 
        Matthew Goldey, Alec White, Thomas Jagau, Kaushik Nanda, 
        Anastasia Gunina, Alexander Kunitsa, Joonho Lee.

   CCMAN original authors:
   Anna I. Krylov, C. David Sherrill, Steven R. Gwaltney,
   Edward F. C. Byrd (2000)
   Sergey V. Levchenko, Lyudmila V. Slipchenko, Tao Wang,
   Ana-Maria C. Cristian (2003)
   Piotr A. Pieniazek, C. Melania Oana, Evgeny Epifanovsky (2007)
   Prashant Manohar (2009)

 ------------------------------------------------------------------------------


 Allocating and initializing 63808MB of RAM...
 Calculation will run on 6 cores.


 Alpha MOs, Restricted
 -- Occupied --                  
******* -180.87 -169.67 -169.67 -169.67  -37.92  -33.11  -33.10
  1 A     2 A     3 A     4 A     5 A     6 A     7 A     8 A                  
-33.103 -24.291 -24.290 -24.290 -24.286 -24.286 -15.747 -15.698
  9 A    10 A    11 A    12 A    13 A    14 A    15 A    16 A                  
 -7.236  -5.468  -5.458  -5.458  -2.391  -2.387  -2.387  -2.375
 17 A    18 A    19 A    20 A    21 A    22 A    23 A    24 A                  
 -2.375  -1.446  -0.956  -0.848  -0.694  -0.643  -0.604  -0.381
 25 A    26 A    27 A    28 A    29 A    30 A    31 A    32 A                  
 -0.376  -0.371
 33 A    34 A                                                                  
 -- Virtual --                   
  0.001   0.050   0.065   0.150   0.165   0.166   0.213   0.225
 35 A    36 A    37 A    38 A    39 A    40 A    41 A    42 A                  
  0.227   0.242   0.259   0.300   0.334   0.346   0.364   0.527
 43 A    44 A    45 A    46 A    47 A    48 A    49 A    50 A                  
  0.571   0.587   0.600   0.607   0.654   0.711   0.804   0.883
 51 A    52 A    53 A    54 A    55 A    56 A    57 A    58 A                  
  0.916   0.941   1.016   1.036   1.124   1.214   1.441   1.462
 59 A    60 A    61 A    62 A    63 A    64 A    65 A    66 A                  
  1.538   1.555   1.564   1.638   1.923   2.030   2.130   2.165
 67 A    68 A    69 A    70 A    71 A    72 A    73 A    74 A                  
  2.419   2.628   2.679   2.805   3.039   3.067   3.378   3.430
 75 A    76 A    77 A    78 A    79 A    80 A    81 A    82 A                  
  4.096   4.242   4.351   4.425   4.493   4.507   4.514   4.560
 83 A    84 A    85 A    86 A    87 A    88 A    89 A    90 A                  
  4.681   4.747   4.814   5.401   6.534   6.549   6.585  28.905
 91 A    92 A    93 A    94 A    95 A    96 A    97 A    98 A                  
 29.533  29.545  29.571  29.887  29.893  29.893  29.906  29.978
 99 A   100 A   101 A   102 A   103 A   104 A   105 A   106 A                  
 36.572  37.155 130.595 130.604 130.630 154.3001912.218
107 A   108 A   109 A   110 A   111 A   112 A   113 A                          

 Beta MOs, Restricted
 -- Occupied --                  
******* -180.87 -169.67 -169.67 -169.67  -37.92  -33.11  -33.10
  1 A     2 A     3 A     4 A     5 A     6 A     7 A     8 A                  
-33.103 -24.291 -24.290 -24.290 -24.286 -24.286 -15.747 -15.698
  9 A    10 A    11 A    12 A    13 A    14 A    15 A    16 A                  
 -7.236  -5.468  -5.458  -5.458  -2.391  -2.387  -2.387  -2.375
 17 A    18 A    19 A    20 A    21 A    22 A    23 A    24 A                  
 -2.375  -1.446  -0.956  -0.848  -0.694  -0.643  -0.604  -0.381
 25 A    26 A    27 A    28 A    29 A    30 A    31 A    32 A                  
 -0.376  -0.371
 33 A    34 A                                                                  
 -- Virtual --                   
  0.001   0.050   0.065   0.150   0.165   0.166   0.213   0.225
 35 A    36 A    37 A    38 A    39 A    40 A    41 A    42 A                  
  0.227   0.242   0.259   0.300   0.334   0.346   0.364   0.527
 43 A    44 A    45 A    46 A    47 A    48 A    49 A    50 A                  
  0.571   0.587   0.600   0.607   0.654   0.711   0.804   0.883
 51 A    52 A    53 A    54 A    55 A    56 A    57 A    58 A                  
  0.916   0.941   1.016   1.036   1.124   1.214   1.441   1.462
 59 A    60 A    61 A    62 A    63 A    64 A    65 A    66 A                  
  1.538   1.555   1.564   1.638   1.923   2.030   2.130   2.165
 67 A    68 A    69 A    70 A    71 A    72 A    73 A    74 A                  
  2.419   2.628   2.679   2.805   3.039   3.067   3.378   3.430
 75 A    76 A    77 A    78 A    79 A    80 A    81 A    82 A                  
  4.096   4.242   4.351   4.425   4.493   4.507   4.514   4.560
 83 A    84 A    85 A    86 A    87 A    88 A    89 A    90 A                  
  4.681   4.747   4.814   5.401   6.534   6.549   6.585  28.905
 91 A    92 A    93 A    94 A    95 A    96 A    97 A    98 A                  
 29.533  29.545  29.571  29.887  29.893  29.893  29.906  29.978
 99 A   100 A   101 A   102 A   103 A   104 A   105 A   106 A                  
 36.572  37.155 130.595 130.604 130.630 154.3001912.218
107 A   108 A   109 A   110 A   111 A   112 A   113 A                          

 Occupation and symmetry of molecular orbitals

 Point group: C1 (1 irreducible representation).

                           A     All 
 -------------------------------------
 All molecular orbitals:
  - Alpha                  113   113 
  - Beta                   113   113 
 -------------------------------------
 Alpha orbitals:
  - Frozen occupied        20    20  
  - Active occupied        14    14  
  - Active virtual         79    79  
  - Frozen virtual         0     0   
 -------------------------------------
 Beta orbitals:
  - Frozen occupied        20    20  
  - Active occupied        14    14  
  - Active virtual         79    79  
  - Frozen virtual         0     0   
 -------------------------------------

 Import integrals:   CPU 0.00 s  wall 0.00 s

 Import integrals:   CPU 29.36 s  wall 6.76 s

 MP2 amplitudes:   CPU 0.13 s  wall 0.07 s

Running a double precision version
           CCSD T amplitudes will be solved using DIIS.

           Start     Size      MaxIter   EConv     TConv     
           3         7         100       1.00e-07  1.00e-05  
 ------------------------------------------------------------------------------
           Energy (a.u.)   Ediff      Tdiff       Comment
 ------------------------------------------------------------------------------
         -7026.80651187                           
     1   -7026.78849512   1.80e-02   7.22e-01     
     2   -7026.81080020   2.23e-02   9.57e-02     
     3   -7026.80917717   1.62e-03   4.90e-02     
     4   -7026.81176053   2.58e-03   1.53e-02     Switched to DIIS steps.
     5   -7026.81275479   9.94e-04   1.39e-02     
     6   -7026.81282373   6.89e-05   2.75e-03     
     7   -7026.81283293   9.20e-06   1.37e-03     
     8   -7026.81284149   8.57e-06   6.55e-04     
     9   -7026.81284869   7.20e-06   5.67e-04     
    10   -7026.81284786   8.26e-07   1.41e-04     
    11   -7026.81284842   5.59e-07   6.56e-05     
    12   -7026.81284832   1.03e-07   4.99e-05     
    13   -7026.81284849   1.66e-07   1.62e-05     
    14   -7026.81284838   1.11e-07   1.09e-05     
    15   -7026.81284825   1.30e-07   5.21e-06     
    16   -7026.81284820   4.17e-08   2.10e-06     
 ------------------------------------------------------------------------------
         -7026.81284820                           CCSD T converged.

End of double precision
 SCF energy                 = -7026.23533047
 MP2 energy                 = -7026.80651187
 CCSD correlation energy     =    -0.57751773
 CCSD total energy           = -7026.81284820

 CCSD  T1^2 = 0.0142  T2^2 = 0.2306  Leading amplitudes:

 Amplitude    Orbitals with energies
 -0.0312       30 (A) A                  ->    35 (A) A                   
              -0.6426                          0.0013                     
 -0.0312       30 (A) B                  ->    35 (A) B                   
              -0.6426                          0.0013                     
 -0.0279       29 (A) A                  ->    35 (A) A                   
              -0.6937                          0.0013                     
 -0.0279       29 (A) B                  ->    35 (A) B                   
              -0.6937                          0.0013                     

 Amplitude    Orbitals with energies
 -0.1187       34 (A) A      34 (A) B    ->    35 (A) A      35 (A) B     
              -0.3706       -0.3706            0.0013        0.0013       
  0.1187       34 (A) A      34 (A) B    ->    35 (A) B      35 (A) A     
              -0.3706       -0.3706            0.0013        0.0013       
  0.1187       34 (A) B      34 (A) A    ->    35 (A) A      35 (A) B     
              -0.3706       -0.3706            0.0013        0.0013       
 -0.1187       34 (A) B      34 (A) A    ->    35 (A) B      35 (A) A     
              -0.3706       -0.3706            0.0013        0.0013       
 -0.1052       31 (A) A      31 (A) B    ->    37 (A) A      37 (A) B     
              -0.6040       -0.6040            0.0654        0.0654       
  0.1052       31 (A) A      31 (A) B    ->    37 (A) B      37 (A) A     
              -0.6040       -0.6040            0.0654        0.0654       
  0.1052       31 (A) B      31 (A) A    ->    37 (A) A      37 (A) B     
              -0.6040       -0.6040            0.0654        0.0654       
 -0.1052       31 (A) B      31 (A) A    ->    37 (A) B      37 (A) A     
              -0.6040       -0.6040            0.0654        0.0654       

 Computing CCSD intemediates for later calculations in double precision
 Finished.

Running a double precision version
           CCSD Lambda amplitudes will be solved using DIIS.
           Start     Size      MaxIter   EConv     LConv     
           3         7         100       1.00e-07  1.00e-05  
 ------------------------------------------------------------------------------
            Enorm      Ldiff       Comment
 ------------------------------------------------------------------------------
     1     6.04e-02   4.63e-02     
     2     1.48e-02   3.99e-03     
     3     6.40e-03   2.39e-03     
     4     4.04e-03   1.19e-03     Switched to DIIS steps.
     5     1.67e-03   8.82e-04     
     6     1.06e-03   3.11e-04     
     7     4.49e-04   1.12e-04     
     8     2.18e-04   3.38e-06     
     9     7.14e-05   1.25e-05     
    10     4.17e-05   1.94e-06     
    11     2.36e-05   8.90e-07     
    12     1.20e-05   1.80e-06     
    13     5.31e-06   5.19e-07     
    14     2.24e-06   4.39e-07     
    15     1.25e-06   1.06e-07     
    16     6.45e-07   4.58e-08     
    17     4.38e-07   3.66e-08     
    18     2.24e-07   2.74e-08     
    19     1.15e-07   7.58e-09     
    20     6.48e-08   2.74e-09     
 ------------------------------------------------------------------------------
                                   CCSD Lambda converged.

 Computing density matrices in double precision...
           Orbital response amplitudes will be solved using DIIS.
           Start     Size      MaxIter   EConv     LConv     
           3         7         100       1.00e-06  1.00e-06  
 ------------------------------------------------------------------------------
            Enorm      Ldiff       Comment
 ------------------------------------------------------------------------------
     1     9.35e-02   4.57e-03     
     2     1.58e-01   5.26e-02     
     3     3.15e-01   9.77e-02     
     4     1.15e-02   1.79e-01     Switched to DIIS steps.
     5     1.82e-03   1.38e-03     
     6     1.38e-03   5.65e-04     
     7     8.12e-04   2.05e-04     
     8     2.29e-04   1.12e-04     
     9     3.96e-05   2.72e-05     
    10     2.06e-05   2.82e-06     
    11     7.12e-06   3.55e-06     
    12     1.27e-06   3.44e-08     
    13     3.66e-07   9.17e-08     
 ------------------------------------------------------------------------------
                                   Orbital response converged.

 Computing density matrices... Done.
 CCSD calculation:   CPU 737.48 s  wall 137.58 s

 Transferring MO TPDM to AO TPDM
 Transferring g2_o1o1o1o1
 Transferring g2_o1o1o1v1
 Transferring g2_o1o1v1v1
 Transferring g2_o1v1o1v1
 Transferring g2_o1v1v1v1
 Transferring g2_v1v1v1v1
 Adding separable TPDM
 Computing TPDM gradient
 --------------------------------------------------------
 2e gradient
  Atom          X               Y               Z
 --------------------------------------------------------
    1        -30.680391        3.293533       -0.000000  
    2          8.171862      -16.468117        0.000000  
    3         22.582051        7.967462       -0.000000  
    4         -0.073522        5.207122        0.000000  
 --------------------------------------------------------
 --------------------------------------------------------
 Final gradient
  Atom          X               Y               Z
 --------------------------------------------------------
    1        -30.680391        3.293533       -0.000000  
    2          8.171862      -16.468117        0.000000  
    3         22.582051        7.967462       -0.000000  
    4         -0.073522        5.207122        0.000000  
 --------------------------------------------------------
 Analytic gradient from two-electron contribution:   CPU 160.11 s  wall 52.91 s

 Total ccman2 time:   CPU 935.17 s  wall 199.94 s


 --------------------------------------------------------------

                    Orbital Energies (a.u.)
 --------------------------------------------------------------

 Alpha MOs
 -- Occupied --
*******-180.866-169.672-169.671-169.671 -37.919 -33.107 -33.103
-33.103 -24.291 -24.290 -24.290 -24.286 -24.286 -15.747 -15.698
 -7.236  -5.468  -5.458  -5.458  -2.391  -2.387  -2.387  -2.375
 -2.375  -1.446  -0.956  -0.848  -0.694  -0.643  -0.604  -0.381
 -0.376  -0.371
 -- Virtual --
  0.001   0.050   0.065   0.150   0.165   0.166   0.213   0.225
  0.227   0.242   0.259   0.300   0.334   0.346   0.364   0.527
  0.571   0.587   0.600   0.607   0.654   0.711   0.804   0.883
  0.916   0.941   1.016   1.036   1.124   1.214   1.441   1.462
  1.538   1.555   1.564   1.638   1.923   2.030   2.130   2.165
  2.419   2.628   2.679   2.805   3.039   3.067   3.378   3.430
  4.096   4.242   4.351   4.425   4.493   4.507   4.514   4.560
  4.681   4.747   4.814   5.401   6.534   6.549   6.585  28.905
 29.533  29.545  29.571  29.887  29.893  29.893  29.906  29.978
 36.572  37.155 130.595 130.604 130.630 154.3001912.218
 --------------------------------------------------------------

          Ground-State Mulliken Net Atomic Charges

     Atom                 Charge (a.u.)
  ----------------------------------------
      1 I                    -0.115530
      2 N                     0.071977
      3 N                    -0.190520
      4 H                     0.234073
  ----------------------------------------
  Sum of atomic charges =     0.000000

 -----------------------------------------------------------------
                    Cartesian Multipole Moments
 -----------------------------------------------------------------
    Charge (ESU x 10^10)
                -0.0000
    Dipole Moment (Debye)
         X      -1.0206      Y      -1.8589      Z      -0.0000
       Tot       2.1206
    Quadrupole Moments (Debye-Ang)
        XX     -39.9574     XY       3.4983     YY     -39.8400
        XZ      -0.0000     YZ       0.0000     ZZ     -41.0662
    Octopole Moments (Debye-Ang^2)
       XXX      33.8744    XXY      -9.7776    XYY       2.7758
       YYY      -5.3364    XXZ       0.0000    XYZ       0.0000
       YYZ      -0.0000    XZZ       5.2100    YZZ      -0.3141
       ZZZ      -0.0000
    Hexadecapole Moments (Debye-Ang^3)
      XXXX    -458.4792   XXXY      14.1379   XXYY     -73.3733
      XYYY      10.1927   YYYY     -72.7951   XXXZ      -0.0000
      XXYZ      -0.0000   XYYZ       0.0000   YYYZ       0.0000
      XXZZ     -77.1786   XYZZ       0.3699   YYZZ     -21.4472
      XZZZ      -0.0000   YZZZ       0.0000   ZZZZ     -54.3849
 -----------------------------------------------------------------
 DrvMan completing analytic gradient of the correlated energy
 Correlated dipole moment
            1
    1  -0.4015473
    2  -0.7313398
    3  -0.0000000
 Energy read as -7026.812848203
 Full Analytical Gradient: (in a.u., or Hartree/Bohr)
             1             2             3             4
    1   -0.00001428    0.00006335   -0.00003558   -0.00001348
    2    0.00001783    0.00000401   -0.00004504    0.00002320
    3    0.00000000   -0.00000000    0.00000000   -0.00000000
 Gradient time:  CPU 1.47 s  wall 1.50 s
 ----------------------------------------------------------------
             Standard Nuclear Orientation (Angstroms)
    I     Atom           X                Y                Z
 ----------------------------------------------------------------
    1      I       0.5853231800    -0.0194320549    -0.0000000000
    2      N      -1.6594565492     0.6011238942     0.0000000000
    3      N      -2.4670439184    -0.2815501051     0.0000000000
    4      H      -2.1366252660    -1.2601176162     0.0000000000
 ----------------------------------------------------------------
 Nuclear Repulsion Energy =   184.9432383639 hartrees
 There are       34 alpha and       34 beta electrons

                       Distance Matrix (Angstroms)
             I (  1)   N (  2)   N (  3)
   N (  2)  2.328975
   N (  3)  3.063601  1.196374
   H (  4)  2.991372  1.921434  1.032846

 Requested basis set is 6-311++G(d,p)
 There are 41 shells and 113 basis functions
 A cutoff of  1.0D-14 yielded    807 shell pairs
 There are      6327 function pairs (      7164 Cartesian)
 Smallest overlap matrix eigenvalue = 2.55E-04
 Guess MOs from SCF MO coefficient file

 -----------------------------------------------------------------------
  General SCF calculation program by
  Eric Jon Sundstrom, Paul Horn, Yuezhi Mao, Dmitri Zuev, Alec White,
  David Stuck, Shaama M.S., Shane Yost, Joonho Lee, David Small,
  Daniel Levine, Susi Lehtola, Hugh Burton, Evgeny Epifanovsky
 -----------------------------------------------------------------------
 Hartree-Fock
 using 6 threads for integral computing
 -------------------------------------------------------
 OpenMP Integral computing Module                
 Release: version 2.0, May 2017, Q-Chem Inc. Pleasanton 
 -------------------------------------------------------
 A restricted SCF calculation will be
 performed using DIIS
 SCF converges when DIIS error is below 1.0e-08
 ---------------------------------------
  Cycle       Energy         DIIS error
 ---------------------------------------
    1   -7026.2353198049      6.80e-06  
    2   -7026.2353199722      2.42e-06  
    3   -7026.2353200191      1.33e-06  
    4   -7026.2353200329      8.84e-07  
    5   -7026.2353200397      2.54e-07  
    6   -7026.2353200403      1.27e-07  
    7   -7026.2353200404      3.07e-08  
    8   -7026.2353200404      1.26e-08  
    9   -7026.2353200402      4.22e-09  Convergence criterion met
 ---------------------------------------
 SCF time:   CPU 4.46s  wall 1.00s 
 SCF   energy in the final basis set =    -7026.2353200402
 Total energy in the final basis set =    -7026.2353200402


 ------------------------------------------------------------------------------

   CCMAN2: suite of methods based on coupled cluster
           and equation of motion theories.

   Components:
   * libvmm-1.3-trunk
     by Evgeny Epifanovsky, Ilya Kaliman.
   * libtensor-2.5-trunk
     by Evgeny Epifanovsky, Michael Wormit, Dmitry Zuev, Sam Manzer, 
        Ilya Kaliman.
   * libcc-2.5-trunk
     by Evgeny Epifanovsky, Arik Landau, Tomasz Kus, Kirill Khistyaev, 
        Dmitry Zuev, Prashant Manohar, Xintian Feng, Anna Krylov, 
        Matthew Goldey, Alec White, Thomas Jagau, Kaushik Nanda, 
        Anastasia Gunina, Alexander Kunitsa, Joonho Lee.

   CCMAN original authors:
   Anna I. Krylov, C. David Sherrill, Steven R. Gwaltney,
   Edward F. C. Byrd (2000)
   Sergey V. Levchenko, Lyudmila V. Slipchenko, Tao Wang,
   Ana-Maria C. Cristian (2003)
   Piotr A. Pieniazek, C. Melania Oana, Evgeny Epifanovsky (2007)
   Prashant Manohar (2009)

 ------------------------------------------------------------------------------


 Allocating and initializing 63808MB of RAM...
 Calculation will run on 6 cores.


 Alpha MOs, Restricted
 -- Occupied --                  
******* -180.87 -169.67 -169.67 -169.67  -37.92  -33.11  -33.10
  1 A     2 A     3 A     4 A     5 A     6 A     7 A     8 A                  
-33.103 -24.291 -24.290 -24.290 -24.286 -24.286 -15.747 -15.698
  9 A    10 A    11 A    12 A    13 A    14 A    15 A    16 A                  
 -7.236  -5.468  -5.458  -5.458  -2.391  -2.387  -2.387  -2.375
 17 A    18 A    19 A    20 A    21 A    22 A    23 A    24 A                  
 -2.375  -1.446  -0.956  -0.848  -0.694  -0.643  -0.604  -0.381
 25 A    26 A    27 A    28 A    29 A    30 A    31 A    32 A                  
 -0.376  -0.371
 33 A    34 A                                                                  
 -- Virtual --                   
  0.001   0.050   0.065   0.150   0.165   0.166   0.213   0.225
 35 A    36 A    37 A    38 A    39 A    40 A    41 A    42 A                  
  0.227   0.242   0.259   0.300   0.334   0.346   0.364   0.527
 43 A    44 A    45 A    46 A    47 A    48 A    49 A    50 A                  
  0.570   0.587   0.600   0.607   0.654   0.711   0.804   0.882
 51 A    52 A    53 A    54 A    55 A    56 A    57 A    58 A                  
  0.916   0.941   1.016   1.036   1.124   1.214   1.441   1.462
 59 A    60 A    61 A    62 A    63 A    64 A    65 A    66 A                  
  1.538   1.555   1.564   1.637   1.923   2.029   2.130   2.165
 67 A    68 A    69 A    70 A    71 A    72 A    73 A    74 A                  
  2.418   2.628   2.679   2.805   3.039   3.067   3.378   3.430
 75 A    76 A    77 A    78 A    79 A    80 A    81 A    82 A                  
  4.096   4.242   4.351   4.425   4.493   4.507   4.514   4.560
 83 A    84 A    85 A    86 A    87 A    88 A    89 A    90 A                  
  4.681   4.747   4.814   5.401   6.534   6.549   6.586  28.904
 91 A    92 A    93 A    94 A    95 A    96 A    97 A    98 A                  
 29.533  29.545  29.571  29.887  29.893  29.893  29.906  29.978
 99 A   100 A   101 A   102 A   103 A   104 A   105 A   106 A                  
 36.572  37.155 130.595 130.604 130.630 154.3001912.218
107 A   108 A   109 A   110 A   111 A   112 A   113 A                          

 Beta MOs, Restricted
 -- Occupied --                  
******* -180.87 -169.67 -169.67 -169.67  -37.92  -33.11  -33.10
  1 A     2 A     3 A     4 A     5 A     6 A     7 A     8 A                  
-33.103 -24.291 -24.290 -24.290 -24.286 -24.286 -15.747 -15.698
  9 A    10 A    11 A    12 A    13 A    14 A    15 A    16 A                  
 -7.236  -5.468  -5.458  -5.458  -2.391  -2.387  -2.387  -2.375
 17 A    18 A    19 A    20 A    21 A    22 A    23 A    24 A                  
 -2.375  -1.446  -0.956  -0.848  -0.694  -0.643  -0.604  -0.381
 25 A    26 A    27 A    28 A    29 A    30 A    31 A    32 A                  
 -0.376  -0.371
 33 A    34 A                                                                  
 -- Virtual --                   
  0.001   0.050   0.065   0.150   0.165   0.166   0.213   0.225
 35 A    36 A    37 A    38 A    39 A    40 A    41 A    42 A                  
  0.227   0.242   0.259   0.300   0.334   0.346   0.364   0.527
 43 A    44 A    45 A    46 A    47 A    48 A    49 A    50 A                  
  0.570   0.587   0.600   0.607   0.654   0.711   0.804   0.882
 51 A    52 A    53 A    54 A    55 A    56 A    57 A    58 A                  
  0.916   0.941   1.016   1.036   1.124   1.214   1.441   1.462
 59 A    60 A    61 A    62 A    63 A    64 A    65 A    66 A                  
  1.538   1.555   1.564   1.637   1.923   2.029   2.130   2.165
 67 A    68 A    69 A    70 A    71 A    72 A    73 A    74 A                  
  2.418   2.628   2.679   2.805   3.039   3.067   3.378   3.430
 75 A    76 A    77 A    78 A    79 A    80 A    81 A    82 A                  
  4.096   4.242   4.351   4.425   4.493   4.507   4.514   4.560
 83 A    84 A    85 A    86 A    87 A    88 A    89 A    90 A                  
  4.681   4.747   4.814   5.401   6.534   6.549   6.586  28.904
 91 A    92 A    93 A    94 A    95 A    96 A    97 A    98 A                  
 29.533  29.545  29.571  29.887  29.893  29.893  29.906  29.978
 99 A   100 A   101 A   102 A   103 A   104 A   105 A   106 A                  
 36.572  37.155 130.595 130.604 130.630 154.3001912.218
107 A   108 A   109 A   110 A   111 A   112 A   113 A                          

 Occupation and symmetry of molecular orbitals

 Point group: C1 (1 irreducible representation).

                           A     All 
 -------------------------------------
 All molecular orbitals:
  - Alpha                  113   113 
  - Beta                   113   113 
 -------------------------------------
 Alpha orbitals:
  - Frozen occupied        20    20  
  - Active occupied        14    14  
  - Active virtual         79    79  
  - Frozen virtual         0     0   
 -------------------------------------
 Beta orbitals:
  - Frozen occupied        20    20  
  - Active occupied        14    14  
  - Active virtual         79    79  
  - Frozen virtual         0     0   
 -------------------------------------

 Import integrals:   CPU 0.00 s  wall 0.00 s

 Import integrals:   CPU 28.64 s  wall 6.30 s

 MP2 amplitudes:   CPU 0.06 s  wall 0.04 s

Running a double precision version
           CCSD T amplitudes will be solved using DIIS.

           Start     Size      MaxIter   EConv     TConv     
           3         7         100       1.00e-07  1.00e-05  
 ------------------------------------------------------------------------------
           Energy (a.u.)   Ediff      Tdiff       Comment
 ------------------------------------------------------------------------------
         -7026.80651476                           
     1   -7026.78849036   1.80e-02   7.22e-01     
     2   -7026.81080059   2.23e-02   9.58e-02     
     3   -7026.80917587   1.62e-03   4.90e-02     
     4   -7026.81176041   2.58e-03   1.53e-02     Switched to DIIS steps.
     5   -7026.81275476   9.94e-04   1.39e-02     
     6   -7026.81282371   6.89e-05   2.75e-03     
     7   -7026.81283288   9.18e-06   1.37e-03     
     8   -7026.81284144   8.56e-06   6.54e-04     
     9   -7026.81284865   7.21e-06   5.68e-04     
    10   -7026.81284782   8.26e-07   1.42e-04     
    11   -7026.81284838   5.61e-07   6.57e-05     
    12   -7026.81284828   1.03e-07   5.00e-05     
    13   -7026.81284845   1.66e-07   1.62e-05     
    14   -7026.81284834   1.12e-07   1.09e-05     
    15   -7026.81284821   1.31e-07   5.22e-06     
    16   -7026.81284816   4.17e-08   2.10e-06     
 ------------------------------------------------------------------------------
         -7026.81284816                           CCSD T converged.

End of double precision
 SCF energy                 = -7026.23532004
 MP2 energy                 = -7026.80651476
 CCSD correlation energy     =    -0.57752812
 CCSD total energy           = -7026.81284816

 CCSD  T1^2 = 0.0142  T2^2 = 0.2306  Leading amplitudes:

 Amplitude    Orbitals with energies
  0.0313       30 (A) A                  ->    35 (A) A                   
              -0.6426                          0.0012                     
  0.0313       30 (A) B                  ->    35 (A) B                   
              -0.6426                          0.0012                     
  0.0279       29 (A) A                  ->    35 (A) A                   
              -0.6937                          0.0012                     
  0.0279       29 (A) B                  ->    35 (A) B                   
              -0.6937                          0.0012                     

 Amplitude    Orbitals with energies
 -0.1189       34 (A) A      34 (A) B    ->    35 (A) A      35 (A) B     
              -0.3706       -0.3706            0.0012        0.0012       
  0.1189       34 (A) A      34 (A) B    ->    35 (A) B      35 (A) A     
              -0.3706       -0.3706            0.0012        0.0012       
  0.1189       34 (A) B      34 (A) A    ->    35 (A) A      35 (A) B     
              -0.3706       -0.3706            0.0012        0.0012       
 -0.1189       34 (A) B      34 (A) A    ->    35 (A) B      35 (A) A     
              -0.3706       -0.3706            0.0012        0.0012       
 -0.1052       31 (A) A      31 (A) B    ->    37 (A) A      37 (A) B     
              -0.6041       -0.6041            0.0653        0.0653       
  0.1052       31 (A) A      31 (A) B    ->    37 (A) B      37 (A) A     
              -0.6041       -0.6041            0.0653        0.0653       
  0.1052       31 (A) B      31 (A) A    ->    37 (A) A      37 (A) B     
              -0.6041       -0.6041            0.0653        0.0653       
 -0.1052       31 (A) B      31 (A) A    ->    37 (A) B      37 (A) A     
              -0.6041       -0.6041            0.0653        0.0653       

 Computing CCSD intemediates for later calculations in double precision
 Finished.

Running a double precision version
           CCSD Lambda amplitudes will be solved using DIIS.
           Start     Size      MaxIter   EConv     LConv     
           3         7         100       1.00e-07  1.00e-05  
 ------------------------------------------------------------------------------
            Enorm      Ldiff       Comment
 ------------------------------------------------------------------------------
     1     6.04e-02   4.63e-02     
     2     1.48e-02   3.99e-03     
     3     6.40e-03   2.39e-03     
     4     4.04e-03   1.19e-03     Switched to DIIS steps.
     5     1.67e-03   8.82e-04     
     6     1.06e-03   3.11e-04     
     7     4.50e-04   1.12e-04     
     8     2.19e-04   3.37e-06     
     9     7.16e-05   1.26e-05     
    10     4.19e-05   1.94e-06     
    11     2.37e-05   9.02e-07     
    12     1.20e-05   1.81e-06     
    13     5.32e-06   5.22e-07     
    14     2.24e-06   4.41e-07     
    15     1.25e-06   1.06e-07     
    16     6.47e-07   4.59e-08     
    17     4.38e-07   3.66e-08     
    18     2.25e-07   2.74e-08     
    19     1.15e-07   7.57e-09     
    20     6.50e-08   2.73e-09     
 ------------------------------------------------------------------------------
                                   CCSD Lambda converged.

 Computing density matrices in double precision...
           Orbital response amplitudes will be solved using DIIS.
           Start     Size      MaxIter   EConv     LConv     
           3         7         100       1.00e-06  1.00e-06  
 ------------------------------------------------------------------------------
            Enorm      Ldiff       Comment
 ------------------------------------------------------------------------------
     1     9.35e-02   4.63e-03     
     2     1.58e-01   5.27e-02     
     3     3.15e-01   9.80e-02     
     4     1.15e-02   1.79e-01     Switched to DIIS steps.
     5     1.83e-03   1.38e-03     
     6     1.38e-03   5.67e-04     
     7     8.13e-04   2.06e-04     
     8     2.29e-04   1.12e-04     
     9     3.96e-05   2.72e-05     
    10     2.06e-05   2.81e-06     
    11     7.13e-06   3.56e-06     
    12     1.27e-06   3.56e-08     
    13     3.66e-07   9.18e-08     
 ------------------------------------------------------------------------------
                                   Orbital response converged.

 Computing density matrices... Done.
 CCSD calculation:   CPU 737.79 s  wall 137.80 s

 Transferring MO TPDM to AO TPDM
 Transferring g2_o1o1o1o1
 Transferring g2_o1o1o1v1
 Transferring g2_o1o1v1v1
 Transferring g2_o1v1o1v1
 Transferring g2_o1v1v1v1
 Transferring g2_v1v1v1v1
 Adding separable TPDM
 Computing TPDM gradient
 --------------------------------------------------------
 2e gradient
  Atom          X               Y               Z
 --------------------------------------------------------
    1        -30.672138        3.316466       -0.000000  
    2          8.162750      -16.483447       -0.000000  
    3         22.583272        7.959664        0.000000  
    4         -0.073884        5.207316       -0.000000  
 --------------------------------------------------------
 --------------------------------------------------------
 Final gradient
  Atom          X               Y               Z
 --------------------------------------------------------
    1        -30.672138        3.316466       -0.000000  
    2          8.162750      -16.483447       -0.000000  
    3         22.583272        7.959664        0.000000  
    4         -0.073884        5.207316       -0.000000  
 --------------------------------------------------------
 Analytic gradient from two-electron contribution:   CPU 158.36 s  wall 49.77 s

 Total ccman2 time:   CPU 930.44 s  wall 195.50 s


 --------------------------------------------------------------

                    Orbital Energies (a.u.)
 --------------------------------------------------------------

 Alpha MOs
 -- Occupied --
*******-180.866-169.672-169.671-169.671 -37.919 -33.107 -33.103
-33.103 -24.291 -24.290 -24.290 -24.286 -24.286 -15.747 -15.698
 -7.236  -5.468  -5.458  -5.458  -2.391  -2.387  -2.387  -2.375
 -2.375  -1.446  -0.956  -0.848  -0.694  -0.643  -0.604  -0.381
 -0.376  -0.371
 -- Virtual --
  0.001   0.050   0.065   0.150   0.165   0.166   0.213   0.225
  0.227   0.242   0.259   0.300   0.334   0.346   0.364   0.527
  0.570   0.587   0.600   0.607   0.654   0.711   0.804   0.882
  0.916   0.941   1.016   1.036   1.124   1.214   1.441   1.462
  1.538   1.555   1.564   1.637   1.923   2.029   2.130   2.165
  2.418   2.628   2.679   2.805   3.039   3.067   3.378   3.430
  4.096   4.242   4.351   4.425   4.493   4.507   4.514   4.560
  4.681   4.747   4.814   5.401   6.534   6.549   6.586  28.904
 29.533  29.545  29.571  29.887  29.893  29.893  29.906  29.978
 36.572  37.155 130.595 130.604 130.630 154.3001912.218
 --------------------------------------------------------------

          Ground-State Mulliken Net Atomic Charges

     Atom                 Charge (a.u.)
  ----------------------------------------
      1 I                    -0.115769
      2 N                     0.072125
      3 N                    -0.190494
      4 H                     0.234138
  ----------------------------------------
  Sum of atomic charges =    -0.000000

 -----------------------------------------------------------------
                    Cartesian Multipole Moments
 -----------------------------------------------------------------
    Charge (ESU x 10^10)
                -0.0000
    Dipole Moment (Debye)
         X      -1.0230      Y      -1.8576      Z      -0.0000
       Tot       2.1207
    Quadrupole Moments (Debye-Ang)
        XX     -39.9545     XY       3.4953     YY     -39.8382
        XZ       0.0000     YZ       0.0000     ZZ     -41.0672
    Octopole Moments (Debye-Ang^2)
       XXX      33.8540    XXY      -9.7261    XYY       2.7777
       YYY      -5.1575    XXZ      -0.0000    XYZ       0.0000
       YYZ      -0.0000    XZZ       5.2092    YZZ      -0.2539
       ZZZ      -0.0000
    Hexadecapole Moments (Debye-Ang^3)
      XXXX    -458.4614   XXXY      14.2216   XXYY     -73.3607
      XYYY      10.2915   YYYY     -72.8071   XXXZ       0.0000
      XXYZ       0.0000   XYYZ       0.0000   YYYZ       0.0000
      XXZZ     -77.1791   XYZZ       0.4037   YYZZ     -21.4500
      XZZZ       0.0000   YZZZ       0.0000   ZZZZ     -54.3887
 -----------------------------------------------------------------
 DrvMan completing analytic gradient of the correlated energy
 Correlated dipole moment
            1
    1  -0.4024604
    2  -0.7308503
    3  -0.0000000
 Energy read as -7026.812848163
 Full Analytical Gradient: (in a.u., or Hartree/Bohr)
             1             2             3             4
    1    0.00001753    0.00000833   -0.00002597    0.00000011
    2   -0.00003340    0.00013570   -0.00011505    0.00001276
    3    0.00000000   -0.00000000    0.00000000   -0.00000000
 Gradient time:  CPU 1.39 s  wall 1.42 s
 ----------------------------------------------------------------
             Standard Nuclear Orientation (Angstroms)
    I     Atom           X                Y                Z
 ----------------------------------------------------------------
    1      I       0.5853231800    -0.0184320549     0.0010000000
    2      N      -1.6594565492     0.6011238942     0.0000000000
    3      N      -2.4670439184    -0.2815501051     0.0000000000
    4      H      -2.1366252660    -1.2601176162     0.0000000000
 ----------------------------------------------------------------
 Nuclear Repulsion Energy =   184.9497714031 hartrees
 There are       34 alpha and       34 beta electrons

                       Distance Matrix (Angstroms)
             I (  1)   N (  2)   N (  3)
   N (  2)  2.328709
   N (  3)  3.063687  1.196374
   H (  4)  2.991787  1.921434  1.032846

 Requested basis set is 6-311++G(d,p)
 There are 41 shells and 113 basis functions
 A cutoff of  1.0D-14 yielded    807 shell pairs
 There are      6327 function pairs (      7164 Cartesian)
 Smallest overlap matrix eigenvalue = 2.55E-04
 Guess MOs from SCF MO coefficient file

 -----------------------------------------------------------------------
  General SCF calculation program by
  Eric Jon Sundstrom, Paul Horn, Yuezhi Mao, Dmitri Zuev, Alec White,
  David Stuck, Shaama M.S., Shane Yost, Joonho Lee, David Small,
  Daniel Levine, Susi Lehtola, Hugh Burton, Evgeny Epifanovsky
 -----------------------------------------------------------------------
 Hartree-Fock
 using 6 threads for integral computing
 -------------------------------------------------------
 OpenMP Integral computing Module                
 Release: version 2.0, May 2017, Q-Chem Inc. Pleasanton 
 -------------------------------------------------------
 A restricted SCF calculation will be
 performed using DIIS
 SCF converges when DIIS error is below 1.0e-08
 ---------------------------------------
  Cycle       Energy         DIIS error
 ---------------------------------------
    1   -7026.2353251721      4.43e-06  
    2   -7026.2353252448      1.53e-06  
    3   -7026.2353252656      8.19e-07  
    4   -7026.2353252716      5.53e-07  
    5   -7026.2353252740      1.47e-07  
    6   -7026.2353252742      7.70e-08  
    7   -7026.2353252741      2.09e-08  
    8   -7026.2353252742      7.89e-09  Convergence criterion met
 ---------------------------------------
 SCF time:   CPU 3.83s  wall 0.00s 
 SCF   energy in the final basis set =    -7026.2353252742
 Total energy in the final basis set =    -7026.2353252742


 ------------------------------------------------------------------------------

   CCMAN2: suite of methods based on coupled cluster
           and equation of motion theories.

   Components:
   * libvmm-1.3-trunk
     by Evgeny Epifanovsky, Ilya Kaliman.
   * libtensor-2.5-trunk
     by Evgeny Epifanovsky, Michael Wormit, Dmitry Zuev, Sam Manzer, 
        Ilya Kaliman.
   * libcc-2.5-trunk
     by Evgeny Epifanovsky, Arik Landau, Tomasz Kus, Kirill Khistyaev, 
        Dmitry Zuev, Prashant Manohar, Xintian Feng, Anna Krylov, 
        Matthew Goldey, Alec White, Thomas Jagau, Kaushik Nanda, 
        Anastasia Gunina, Alexander Kunitsa, Joonho Lee.

   CCMAN original authors:
   Anna I. Krylov, C. David Sherrill, Steven R. Gwaltney,
   Edward F. C. Byrd (2000)
   Sergey V. Levchenko, Lyudmila V. Slipchenko, Tao Wang,
   Ana-Maria C. Cristian (2003)
   Piotr A. Pieniazek, C. Melania Oana, Evgeny Epifanovsky (2007)
   Prashant Manohar (2009)

 ------------------------------------------------------------------------------


 Allocating and initializing 63808MB of RAM...
 Calculation will run on 6 cores.


 Alpha MOs, Restricted
 -- Occupied --                  
******* -180.87 -169.67 -169.67 -169.67  -37.92  -33.11  -33.10
  1 A     2 A     3 A     4 A     5 A     6 A     7 A     8 A                  
-33.103 -24.291 -24.290 -24.290 -24.286 -24.286 -15.747 -15.698
  9 A    10 A    11 A    12 A    13 A    14 A    15 A    16 A                  
 -7.236  -5.468  -5.458  -5.458  -2.391  -2.387  -2.387  -2.375
 17 A    18 A    19 A    20 A    21 A    22 A    23 A    24 A                  
 -2.375  -1.446  -0.956  -0.848  -0.694  -0.643  -0.604  -0.381
 25 A    26 A    27 A    28 A    29 A    30 A    31 A    32 A                  
 -0.376  -0.371
 33 A    34 A                                                                  
 -- Virtual --                   
  0.001   0.050   0.065   0.150   0.165   0.166   0.213   0.225
 35 A    36 A    37 A    38 A    39 A    40 A    41 A    42 A                  
  0.227   0.242   0.259   0.300   0.334   0.346   0.364   0.527
 43 A    44 A    45 A    46 A    47 A    48 A    49 A    50 A                  
  0.571   0.587   0.600   0.607   0.654   0.711   0.804   0.882
 51 A    52 A    53 A    54 A    55 A    56 A    57 A    58 A                  
  0.916   0.941   1.016   1.036   1.124   1.214   1.441   1.462
 59 A    60 A    61 A    62 A    63 A    64 A    65 A    66 A                  
  1.538   1.555   1.564   1.637   1.923   2.029   2.130   2.165
 67 A    68 A    69 A    70 A    71 A    72 A    73 A    74 A                  
  2.418   2.628   2.679   2.805   3.039   3.067   3.378   3.430
 75 A    76 A    77 A    78 A    79 A    80 A    81 A    82 A                  
  4.096   4.242   4.351   4.425   4.493   4.507   4.514   4.560
 83 A    84 A    85 A    86 A    87 A    88 A    89 A    90 A                  
  4.681   4.747   4.814   5.401   6.534   6.549   6.585  28.905
 91 A    92 A    93 A    94 A    95 A    96 A    97 A    98 A                  
 29.533  29.545  29.571  29.887  29.893  29.893  29.906  29.978
 99 A   100 A   101 A   102 A   103 A   104 A   105 A   106 A                  
 36.572  37.155 130.595 130.604 130.630 154.3001912.218
107 A   108 A   109 A   110 A   111 A   112 A   113 A                          

 Beta MOs, Restricted
 -- Occupied --                  
******* -180.87 -169.67 -169.67 -169.67  -37.92  -33.11  -33.10
  1 A     2 A     3 A     4 A     5 A     6 A     7 A     8 A                  
-33.103 -24.291 -24.290 -24.290 -24.286 -24.286 -15.747 -15.698
  9 A    10 A    11 A    12 A    13 A    14 A    15 A    16 A                  
 -7.236  -5.468  -5.458  -5.458  -2.391  -2.387  -2.387  -2.375
 17 A    18 A    19 A    20 A    21 A    22 A    23 A    24 A                  
 -2.375  -1.446  -0.956  -0.848  -0.694  -0.643  -0.604  -0.381
 25 A    26 A    27 A    28 A    29 A    30 A    31 A    32 A                  
 -0.376  -0.371
 33 A    34 A                                                                  
 -- Virtual --                   
  0.001   0.050   0.065   0.150   0.165   0.166   0.213   0.225
 35 A    36 A    37 A    38 A    39 A    40 A    41 A    42 A                  
  0.227   0.242   0.259   0.300   0.334   0.346   0.364   0.527
 43 A    44 A    45 A    46 A    47 A    48 A    49 A    50 A                  
  0.571   0.587   0.600   0.607   0.654   0.711   0.804   0.882
 51 A    52 A    53 A    54 A    55 A    56 A    57 A    58 A                  
  0.916   0.941   1.016   1.036   1.124   1.214   1.441   1.462
 59 A    60 A    61 A    62 A    63 A    64 A    65 A    66 A                  
  1.538   1.555   1.564   1.637   1.923   2.029   2.130   2.165
 67 A    68 A    69 A    70 A    71 A    72 A    73 A    74 A                  
  2.418   2.628   2.679   2.805   3.039   3.067   3.378   3.430
 75 A    76 A    77 A    78 A    79 A    80 A    81 A    82 A                  
  4.096   4.242   4.351   4.425   4.493   4.507   4.514   4.560
 83 A    84 A    85 A    86 A    87 A    88 A    89 A    90 A                  
  4.681   4.747   4.814   5.401   6.534   6.549   6.585  28.905
 91 A    92 A    93 A    94 A    95 A    96 A    97 A    98 A                  
 29.533  29.545  29.571  29.887  29.893  29.893  29.906  29.978
 99 A   100 A   101 A   102 A   103 A   104 A   105 A   106 A                  
 36.572  37.155 130.595 130.604 130.630 154.3001912.218
107 A   108 A   109 A   110 A   111 A   112 A   113 A                          

 Occupation and symmetry of molecular orbitals

 Point group: C1 (1 irreducible representation).

                           A     All 
 -------------------------------------
 All molecular orbitals:
  - Alpha                  113   113 
  - Beta                   113   113 
 -------------------------------------
 Alpha orbitals:
  - Frozen occupied        20    20  
  - Active occupied        14    14  
  - Active virtual         79    79  
  - Frozen virtual         0     0   
 -------------------------------------
 Beta orbitals:
  - Frozen occupied        20    20  
  - Active occupied        14    14  
  - Active virtual         79    79  
  - Frozen virtual         0     0   
 -------------------------------------

 Import integrals:   CPU 0.00 s  wall 0.00 s

 Import integrals:   CPU 30.17 s  wall 7.40 s

 MP2 amplitudes:   CPU 0.11 s  wall 0.07 s

Running a double precision version
           CCSD T amplitudes will be solved using DIIS.

           Start     Size      MaxIter   EConv     TConv     
           3         7         100       1.00e-07  1.00e-05  
 ------------------------------------------------------------------------------
           Energy (a.u.)   Ediff      Tdiff       Comment
 ------------------------------------------------------------------------------
         -7026.80651333                           
     1   -7026.78849276   1.80e-02   7.22e-01     
     2   -7026.81080041   2.23e-02   9.58e-02     
     3   -7026.80917654   1.62e-03   4.90e-02     
     4   -7026.81176049   2.58e-03   1.53e-02     Switched to DIIS steps.
     5   -7026.81275479   9.94e-04   1.39e-02     
     6   -7026.81282373   6.89e-05   2.75e-03     
     7   -7026.81283292   9.19e-06   1.37e-03     
     8   -7026.81284149   8.56e-06   6.55e-04     
     9   -7026.81284869   7.20e-06   5.67e-04     
    10   -7026.81284786   8.26e-07   1.42e-04     
    11   -7026.81284842   5.60e-07   6.57e-05     
    12   -7026.81284832   1.03e-07   4.99e-05     
    13   -7026.81284848   1.66e-07   1.62e-05     
    14   -7026.81284837   1.11e-07   1.09e-05     
    15   -7026.81284824   1.30e-07   5.22e-06     
    16   -7026.81284820   4.17e-08   2.10e-06     
 ------------------------------------------------------------------------------
         -7026.81284820                           CCSD T converged.

End of double precision
 SCF energy                 = -7026.23532527
 MP2 energy                 = -7026.80651333
 CCSD correlation energy     =    -0.57752293
 CCSD total energy           = -7026.81284820

 CCSD  T1^2 = 0.0142  T2^2 = 0.2306  Leading amplitudes:

 Amplitude    Orbitals with energies
  0.0313       30 (A) A                  ->    35 (A) A                   
              -0.6426                          0.0013                     
  0.0313       30 (A) B                  ->    35 (A) B                   
              -0.6426                          0.0013                     
 -0.0279       29 (A) A                  ->    35 (A) A                   
              -0.6937                          0.0013                     
 -0.0279       29 (A) B                  ->    35 (A) B                   
              -0.6937                          0.0013                     

 Amplitude    Orbitals with energies
 -0.1188       34 (A) A      34 (A) B    ->    35 (A) A      35 (A) B     
              -0.3706       -0.3706            0.0013        0.0013       
  0.1188       34 (A) A      34 (A) B    ->    35 (A) B      35 (A) A     
              -0.3706       -0.3706            0.0013        0.0013       
  0.1188       34 (A) B      34 (A) A    ->    35 (A) A      35 (A) B     
              -0.3706       -0.3706            0.0013        0.0013       
 -0.1188       34 (A) B      34 (A) A    ->    35 (A) B      35 (A) A     
              -0.3706       -0.3706            0.0013        0.0013       
 -0.1052       31 (A) A      31 (A) B    ->    37 (A) A      37 (A) B     
              -0.6040       -0.6040            0.0653        0.0653       
  0.1052       31 (A) A      31 (A) B    ->    37 (A) B      37 (A) A     
              -0.6040       -0.6040            0.0653        0.0653       
  0.1052       31 (A) B      31 (A) A    ->    37 (A) A      37 (A) B     
              -0.6040       -0.6040            0.0653        0.0653       
 -0.1052       31 (A) B      31 (A) A    ->    37 (A) B      37 (A) A     
              -0.6040       -0.6040            0.0653        0.0653       

 Computing CCSD intemediates for later calculations in double precision
 Finished.

Running a double precision version
           CCSD Lambda amplitudes will be solved using DIIS.
           Start     Size      MaxIter   EConv     LConv     
           3         7         100       1.00e-07  1.00e-05  
 ------------------------------------------------------------------------------
            Enorm      Ldiff       Comment
 ------------------------------------------------------------------------------
     1     6.04e-02   4.63e-02     
     2     1.48e-02   3.99e-03     
     3     6.40e-03   2.39e-03     
     4     4.04e-03   1.19e-03     Switched to DIIS steps.
     5     1.67e-03   8.82e-04     
     6     1.06e-03   3.11e-04     
     7     4.49e-04   1.12e-04     
     8     2.18e-04   3.38e-06     
     9     7.15e-05   1.25e-05     
    10     4.18e-05   1.94e-06     
    11     2.37e-05   8.96e-07     
    12     1.20e-05   1.80e-06     
    13     5.31e-06   5.20e-07     
    14     2.24e-06   4.40e-07     
    15     1.25e-06   1.06e-07     
    16     6.46e-07   4.59e-08     
    17     4.38e-07   3.66e-08     
    18     2.25e-07   2.74e-08     
    19     1.15e-07   7.57e-09     
    20     6.49e-08   2.74e-09     
 ------------------------------------------------------------------------------
                                   CCSD Lambda converged.

 Computing density matrices in double precision...
           Orbital response amplitudes will be solved using DIIS.
           Start     Size      MaxIter   EConv     LConv     
           3         7         100       1.00e-06  1.00e-06  
 ------------------------------------------------------------------------------
            Enorm      Ldiff       Comment
 ------------------------------------------------------------------------------
     1     9.35e-02   4.60e-03     
     2     1.58e-01   5.27e-02     
     3     3.15e-01   9.79e-02     
     4     1.15e-02   1.79e-01     Switched to DIIS steps.
     5     1.82e-03   1.38e-03     
     6     1.38e-03   5.66e-04     
     7     8.12e-04   2.06e-04     
     8     2.29e-04   1.12e-04     
     9     3.96e-05   2.72e-05     
    10     2.06e-05   2.81e-06     
    11     7.13e-06   3.56e-06     
    12     1.27e-06   3.50e-08     
    13     3.66e-07   9.17e-08     
 ------------------------------------------------------------------------------
                                   Orbital response converged.

 Computing density matrices... Done.
 CCSD calculation:   CPU 737.29 s  wall 137.63 s

 Transferring MO TPDM to AO TPDM
 Transferring g2_o1o1o1o1
 Transferring g2_o1o1o1v1
 Transferring g2_o1o1v1v1
 Transferring g2_o1v1o1v1
 Transferring g2_o1v1v1v1
 Transferring g2_v1v1v1v1
 Adding separable TPDM
 Computing TPDM gradient
 --------------------------------------------------------
 2e gradient
  Atom          X               Y               Z
 --------------------------------------------------------
    1        -30.676263        3.305001       -0.012298  
    2          8.167305      -16.475784        0.007781  
    3         22.582660        7.963564        0.003739  
    4         -0.073703        5.207219        0.000778  
 --------------------------------------------------------
 --------------------------------------------------------
 Final gradient
  Atom          X               Y               Z
 --------------------------------------------------------
    1        -30.676263        3.305001       -0.012298  
    2          8.167305      -16.475784        0.007781  
    3         22.582660        7.963564        0.003739  
    4         -0.073703        5.207219        0.000778  
 --------------------------------------------------------
 Analytic gradient from two-electron contribution:   CPU 165.53 s  wall 54.31 s

 Total ccman2 time:   CPU 941.06 s  wall 202.02 s


 --------------------------------------------------------------

                    Orbital Energies (a.u.)
 --------------------------------------------------------------

 Alpha MOs
 -- Occupied --
*******-180.866-169.672-169.671-169.671 -37.919 -33.107 -33.103
-33.103 -24.291 -24.290 -24.290 -24.286 -24.286 -15.747 -15.698
 -7.236  -5.468  -5.458  -5.458  -2.391  -2.387  -2.387  -2.375
 -2.375  -1.446  -0.956  -0.848  -0.694  -0.643  -0.604  -0.381
 -0.376  -0.371
 -- Virtual --
  0.001   0.050   0.065   0.150   0.165   0.166   0.213   0.225
  0.227   0.242   0.259   0.300   0.334   0.346   0.364   0.527
  0.571   0.587   0.600   0.607   0.654   0.711   0.804   0.882
  0.916   0.941   1.016   1.036   1.124   1.214   1.441   1.462
  1.538   1.555   1.564   1.637   1.923   2.029   2.130   2.165
  2.418   2.628   2.679   2.805   3.039   3.067   3.378   3.430
  4.096   4.242   4.351   4.425   4.493   4.507   4.514   4.560
  4.681   4.747   4.814   5.401   6.534   6.549   6.585  28.905
 29.533  29.545  29.571  29.887  29.893  29.893  29.906  29.978
 36.572  37.155 130.595 130.604 130.630 154.3001912.218
 --------------------------------------------------------------

          Ground-State Mulliken Net Atomic Charges

     Atom                 Charge (a.u.)
  ----------------------------------------
      1 I                    -0.115650
      2 N                     0.072051
      3 N                    -0.190507
      4 H                     0.234106
  ----------------------------------------
  Sum of atomic charges =    -0.000000

 -----------------------------------------------------------------
                    Cartesian Multipole Moments
 -----------------------------------------------------------------
    Charge (ESU x 10^10)
                -0.0000
    Dipole Moment (Debye)
         X      -1.0218      Y      -1.8583      Z      -0.0004
       Tot       2.1207
    Quadrupole Moments (Debye-Ang)
        XX     -39.9560     XY       3.4968     YY     -39.8391
        XZ       0.0004     YZ       0.0000     ZZ     -41.0667
    Octopole Moments (Debye-Ang^2)
       XXX      33.8642    XXY      -9.7519    XYY       2.7768
       YYY      -5.2469    XXZ      -0.0232    XYZ      -0.0014
       YYZ      -0.0298    XZZ       5.2096    YZZ      -0.2840
       ZZZ      -0.0901
    Hexadecapole Moments (Debye-Ang^3)
      XXXX    -458.4703   XXXY      14.1797   XXYY     -73.3670
      XYYY      10.2421   YYYY     -72.8009   XXXZ      -0.0501
      XXYZ      -0.0009   XYYZ      -0.0169   YYYZ       0.0023
      XXZZ     -77.1789   XYZZ       0.3868   YYZZ     -21.4486
      XZZZ      -0.0517   YZZZ       0.0019   ZZZZ     -54.3870
 -----------------------------------------------------------------
 DrvMan completing analytic gradient of the correlated energy
 Correlated dipole moment
            1
    1  -0.4020040
    2  -0.7310952
    3  -0.0001526
 Energy read as -7026.812848201
 Full Analytical Gradient: (in a.u., or Hartree/Bohr)
             1             2             3             4
    1    0.00000164    0.00003585   -0.00003081   -0.00000668
    2   -0.00000778    0.00006986   -0.00008005    0.00001797
    3    0.00000704   -0.00002002    0.00002911   -0.00001613
 Gradient time:  CPU 1.44 s  wall 1.47 s
 ----------------------------------------------------------------
             Standard Nuclear Orientation (Angstroms)
    I     Atom           X                Y                Z
 ----------------------------------------------------------------
    1      I       0.5853231800    -0.0184320549    -0.0000000000
    2      N      -1.6584565492     0.6011238942     0.0000000000
    3      N      -2.4670439184    -0.2815501051     0.0000000000
    4      H      -2.1366252660    -1.2601176162     0.0000000000
 ----------------------------------------------------------------
 Nuclear Repulsion Energy =   184.9722197649 hartrees
 There are       34 alpha and       34 beta electrons

                       Distance Matrix (Angstroms)
             I (  1)   N (  2)   N (  3)
   N (  2)  2.327745
   N (  3)  3.063687  1.197049
   H (  4)  2.991786  1.921683  1.032846

 Requested basis set is 6-311++G(d,p)
 There are 41 shells and 113 basis functions
 A cutoff of  1.0D-14 yielded    807 shell pairs
 There are      6327 function pairs (      7164 Cartesian)
 Smallest overlap matrix eigenvalue = 2.55E-04
 Guess MOs from SCF MO coefficient file

 -----------------------------------------------------------------------
  General SCF calculation program by
  Eric Jon Sundstrom, Paul Horn, Yuezhi Mao, Dmitri Zuev, Alec White,
  David Stuck, Shaama M.S., Shane Yost, Joonho Lee, David Small,
  Daniel Levine, Susi Lehtola, Hugh Burton, Evgeny Epifanovsky
 -----------------------------------------------------------------------
 Hartree-Fock
 using 6 threads for integral computing
 -------------------------------------------------------
 OpenMP Integral computing Module                
 Release: version 2.0, May 2017, Q-Chem Inc. Pleasanton 
 -------------------------------------------------------
 A restricted SCF calculation will be
 performed using DIIS
 SCF converges when DIIS error is below 1.0e-08
 ---------------------------------------
  Cycle       Energy         DIIS error
 ---------------------------------------
    1   -7026.2352665223      2.19e-05  
    2   -7026.2352674199      5.53e-06  
    3   -7026.2352675486      2.87e-06  
    4   -7026.2352675775      1.20e-06  
    5   -7026.2352675880      6.36e-07  
    6   -7026.2352675907      3.15e-07  
    7   -7026.2352675913      8.82e-08  
    8   -7026.2352675913      5.43e-08  
    9   -7026.2352675914      1.13e-08  
   10   -7026.2352675913      3.29e-09  Convergence criterion met
 ---------------------------------------
 SCF time:   CPU 4.78s  wall 1.00s 
 SCF   energy in the final basis set =    -7026.2352675913
 Total energy in the final basis set =    -7026.2352675913


 ------------------------------------------------------------------------------

   CCMAN2: suite of methods based on coupled cluster
           and equation of motion theories.

   Components:
   * libvmm-1.3-trunk
     by Evgeny Epifanovsky, Ilya Kaliman.
   * libtensor-2.5-trunk
     by Evgeny Epifanovsky, Michael Wormit, Dmitry Zuev, Sam Manzer, 
        Ilya Kaliman.
   * libcc-2.5-trunk
     by Evgeny Epifanovsky, Arik Landau, Tomasz Kus, Kirill Khistyaev, 
        Dmitry Zuev, Prashant Manohar, Xintian Feng, Anna Krylov, 
        Matthew Goldey, Alec White, Thomas Jagau, Kaushik Nanda, 
        Anastasia Gunina, Alexander Kunitsa, Joonho Lee.

   CCMAN original authors:
   Anna I. Krylov, C. David Sherrill, Steven R. Gwaltney,
   Edward F. C. Byrd (2000)
   Sergey V. Levchenko, Lyudmila V. Slipchenko, Tao Wang,
   Ana-Maria C. Cristian (2003)
   Piotr A. Pieniazek, C. Melania Oana, Evgeny Epifanovsky (2007)
   Prashant Manohar (2009)

 ------------------------------------------------------------------------------


 Allocating and initializing 63808MB of RAM...
 Calculation will run on 6 cores.


 Alpha MOs, Restricted
 -- Occupied --                  
******* -180.87 -169.67 -169.67 -169.67  -37.92  -33.11  -33.10
  1 A     2 A     3 A     4 A     5 A     6 A     7 A     8 A                  
-33.103 -24.292 -24.290 -24.290 -24.286 -24.286 -15.747 -15.698
  9 A    10 A    11 A    12 A    13 A    14 A    15 A    16 A                  
 -7.236  -5.469  -5.458  -5.458  -2.391  -2.387  -2.387  -2.375
 17 A    18 A    19 A    20 A    21 A    22 A    23 A    24 A                  
 -2.375  -1.446  -0.956  -0.848  -0.694  -0.642  -0.604  -0.381
 25 A    26 A    27 A    28 A    29 A    30 A    31 A    32 A                  
 -0.376  -0.371
 33 A    34 A                                                                  
 -- Virtual --                   
  0.001   0.050   0.065   0.150   0.165   0.166   0.213   0.225
 35 A    36 A    37 A    38 A    39 A    40 A    41 A    42 A                  
  0.227   0.242   0.259   0.300   0.334   0.346   0.364   0.527
 43 A    44 A    45 A    46 A    47 A    48 A    49 A    50 A                  
  0.570   0.587   0.600   0.607   0.654   0.711   0.804   0.883
 51 A    52 A    53 A    54 A    55 A    56 A    57 A    58 A                  
  0.916   0.942   1.016   1.036   1.124   1.214   1.441   1.462
 59 A    60 A    61 A    62 A    63 A    64 A    65 A    66 A                  
  1.538   1.555   1.564   1.637   1.923   2.030   2.131   2.165
 67 A    68 A    69 A    70 A    71 A    72 A    73 A    74 A                  
  2.419   2.628   2.679   2.805   3.039   3.066   3.377   3.429
 75 A    76 A    77 A    78 A    79 A    80 A    81 A    82 A                  
  4.096   4.242   4.350   4.425   4.493   4.507   4.514   4.560
 83 A    84 A    85 A    86 A    87 A    88 A    89 A    90 A                  
  4.681   4.747   4.814   5.402   6.534   6.549   6.585  28.905
 91 A    92 A    93 A    94 A    95 A    96 A    97 A    98 A                  
 29.533  29.544  29.571  29.887  29.892  29.893  29.906  29.978
 99 A   100 A   101 A   102 A   103 A   104 A   105 A   106 A                  
 36.573  37.153 130.595 130.603 130.630 154.3001912.218
107 A   108 A   109 A   110 A   111 A   112 A   113 A                          

 Beta MOs, Restricted
 -- Occupied --                  
******* -180.87 -169.67 -169.67 -169.67  -37.92  -33.11  -33.10
  1 A     2 A     3 A     4 A     5 A     6 A     7 A     8 A                  
-33.103 -24.292 -24.290 -24.290 -24.286 -24.286 -15.747 -15.698
  9 A    10 A    11 A    12 A    13 A    14 A    15 A    16 A                  
 -7.236  -5.469  -5.458  -5.458  -2.391  -2.387  -2.387  -2.375
 17 A    18 A    19 A    20 A    21 A    22 A    23 A    24 A                  
 -2.375  -1.446  -0.956  -0.848  -0.694  -0.642  -0.604  -0.381
 25 A    26 A    27 A    28 A    29 A    30 A    31 A    32 A                  
 -0.376  -0.371
 33 A    34 A                                                                  
 -- Virtual --                   
  0.001   0.050   0.065   0.150   0.165   0.166   0.213   0.225
 35 A    36 A    37 A    38 A    39 A    40 A    41 A    42 A                  
  0.227   0.242   0.259   0.300   0.334   0.346   0.364   0.527
 43 A    44 A    45 A    46 A    47 A    48 A    49 A    50 A                  
  0.570   0.587   0.600   0.607   0.654   0.711   0.804   0.883
 51 A    52 A    53 A    54 A    55 A    56 A    57 A    58 A                  
  0.916   0.942   1.016   1.036   1.124   1.214   1.441   1.462
 59 A    60 A    61 A    62 A    63 A    64 A    65 A    66 A                  
  1.538   1.555   1.564   1.637   1.923   2.030   2.131   2.165
 67 A    68 A    69 A    70 A    71 A    72 A    73 A    74 A                  
  2.419   2.628   2.679   2.805   3.039   3.066   3.377   3.429
 75 A    76 A    77 A    78 A    79 A    80 A    81 A    82 A                  
  4.096   4.242   4.350   4.425   4.493   4.507   4.514   4.560
 83 A    84 A    85 A    86 A    87 A    88 A    89 A    90 A                  
  4.681   4.747   4.814   5.402   6.534   6.549   6.585  28.905
 91 A    92 A    93 A    94 A    95 A    96 A    97 A    98 A                  
 29.533  29.544  29.571  29.887  29.892  29.893  29.906  29.978
 99 A   100 A   101 A   102 A   103 A   104 A   105 A   106 A                  
 36.573  37.153 130.595 130.603 130.630 154.3001912.218
107 A   108 A   109 A   110 A   111 A   112 A   113 A                          

 Occupation and symmetry of molecular orbitals

 Point group: C1 (1 irreducible representation).

                           A     All 
 -------------------------------------
 All molecular orbitals:
  - Alpha                  113   113 
  - Beta                   113   113 
 -------------------------------------
 Alpha orbitals:
  - Frozen occupied        20    20  
  - Active occupied        14    14  
  - Active virtual         79    79  
  - Frozen virtual         0     0   
 -------------------------------------
 Beta orbitals:
  - Frozen occupied        20    20  
  - Active occupied        14    14  
  - Active virtual         79    79  
  - Frozen virtual         0     0   
 -------------------------------------

 Import integrals:   CPU 0.00 s  wall 0.00 s

 Import integrals:   CPU 28.93 s  wall 6.46 s

 MP2 amplitudes:   CPU 0.06 s  wall 0.03 s

Running a double precision version
           CCSD T amplitudes will be solved using DIIS.

           Start     Size      MaxIter   EConv     TConv     
           3         7         100       1.00e-07  1.00e-05  
 ------------------------------------------------------------------------------
           Energy (a.u.)   Ediff      Tdiff       Comment
 ------------------------------------------------------------------------------
         -7026.80650841                           
     1   -7026.78847797   1.80e-02   7.22e-01     
     2   -7026.81079749   2.23e-02   9.58e-02     
     3   -7026.80917289   1.62e-03   4.90e-02     
     4   -7026.81175810   2.59e-03   1.53e-02     Switched to DIIS steps.
     5   -7026.81275375   9.96e-04   1.39e-02     
     6   -7026.81282287   6.91e-05   2.76e-03     
     7   -7026.81283218   9.31e-06   1.37e-03     
     8   -7026.81284081   8.63e-06   6.56e-04     
     9   -7026.81284802   7.21e-06   5.67e-04     
    10   -7026.81284719   8.31e-07   1.41e-04     
    11   -7026.81284774   5.56e-07   6.54e-05     
    12   -7026.81284764   1.05e-07   4.98e-05     
    13   -7026.81284780   1.67e-07   1.62e-05     
    14   -7026.81284769   1.10e-07   1.09e-05     
    15   -7026.81284756   1.31e-07   5.22e-06     
    16   -7026.81284752   4.20e-08   2.10e-06     
 ------------------------------------------------------------------------------
         -7026.81284752                           CCSD T converged.

End of double precision
 SCF energy                 = -7026.23526759
 MP2 energy                 = -7026.80650841
 CCSD correlation energy     =    -0.57757993
 CCSD total energy           = -7026.81284752

 CCSD  T1^2 = 0.0142  T2^2 = 0.2306  Leading amplitudes:

 Amplitude    Orbitals with energies
 -0.0312       30 (A) A                  ->    35 (A) A                   
              -0.6423                          0.0014                     
 -0.0312       30 (A) B                  ->    35 (A) B                   
              -0.6423                          0.0014                     
 -0.0279       29 (A) A                  ->    35 (A) A                   
              -0.6935                          0.0014                     
 -0.0279       29 (A) B                  ->    35 (A) B                   
              -0.6935                          0.0014                     

 Amplitude    Orbitals with energies
 -0.1183       34 (A) A      34 (A) B    ->    35 (A) A      35 (A) B     
              -0.3708       -0.3708            0.0014        0.0014       
  0.1183       34 (A) A      34 (A) B    ->    35 (A) B      35 (A) A     
              -0.3708       -0.3708            0.0014        0.0014       
  0.1183       34 (A) B      34 (A) A    ->    35 (A) A      35 (A) B     
              -0.3708       -0.3708            0.0014        0.0014       
 -0.1183       34 (A) B      34 (A) A    ->    35 (A) B      35 (A) A     
              -0.3708       -0.3708            0.0014        0.0014       
 -0.1054       31 (A) A      31 (A) B    ->    37 (A) A      37 (A) B     
              -0.6036       -0.6036            0.0653        0.0653       
  0.1054       31 (A) A      31 (A) B    ->    37 (A) B      37 (A) A     
              -0.6036       -0.6036            0.0653        0.0653       
  0.1054       31 (A) B      31 (A) A    ->    37 (A) A      37 (A) B     
              -0.6036       -0.6036            0.0653        0.0653       
 -0.1054       31 (A) B      31 (A) A    ->    37 (A) B      37 (A) A     
              -0.6036       -0.6036            0.0653        0.0653       

 Computing CCSD intemediates for later calculations in double precision
 Finished.

Running a double precision version
           CCSD Lambda amplitudes will be solved using DIIS.
           Start     Size      MaxIter   EConv     LConv     
           3         7         100       1.00e-07  1.00e-05  
 ------------------------------------------------------------------------------
            Enorm      Ldiff       Comment
 ------------------------------------------------------------------------------
     1     6.04e-02   4.63e-02     
     2     1.48e-02   3.99e-03     
     3     6.40e-03   2.39e-03     
     4     4.04e-03   1.19e-03     Switched to DIIS steps.
     5     1.67e-03   8.83e-04     
     6     1.06e-03   3.11e-04     
     7     4.48e-04   1.12e-04     
     8     2.18e-04   3.36e-06     
     9     7.12e-05   1.25e-05     
    10     4.16e-05   1.95e-06     
    11     2.36e-05   8.79e-07     
    12     1.19e-05   1.79e-06     
    13     5.29e-06   5.16e-07     
    14     2.23e-06   4.37e-07     
    15     1.25e-06   1.06e-07     
    16     6.46e-07   4.62e-08     
    17     4.38e-07   3.68e-08     
    18     2.24e-07   2.76e-08     
    19     1.15e-07   7.63e-09     
    20     6.49e-08   2.77e-09     
 ------------------------------------------------------------------------------
                                   CCSD Lambda converged.

 Computing density matrices in double precision...
           Orbital response amplitudes will be solved using DIIS.
           Start     Size      MaxIter   EConv     LConv     
           3         7         100       1.00e-06  1.00e-06  
 ------------------------------------------------------------------------------
            Enorm      Ldiff       Comment
 ------------------------------------------------------------------------------
     1     9.34e-02   4.52e-03     
     2     1.58e-01   5.26e-02     
     3     3.15e-01   9.77e-02     
     4     1.15e-02   1.79e-01     Switched to DIIS steps.
     5     1.80e-03   1.37e-03     
     6     1.35e-03   5.52e-04     
     7     8.10e-04   2.01e-04     
     8     2.29e-04   1.13e-04     
     9     3.98e-05   2.76e-05     
    10     2.06e-05   2.84e-06     
    11     7.15e-06   3.56e-06     
    12     1.27e-06   2.96e-08     
    13     3.66e-07   9.15e-08     
 ------------------------------------------------------------------------------
                                   Orbital response converged.

 Computing density matrices... Done.
 CCSD calculation:   CPU 738.32 s  wall 137.88 s

 Transferring MO TPDM to AO TPDM
 Transferring g2_o1o1o1o1
 Transferring g2_o1o1o1v1
 Transferring g2_o1o1v1v1
 Transferring g2_o1v1o1v1
 Transferring g2_o1v1v1v1
 Transferring g2_v1v1v1v1
 Adding separable TPDM
 Computing TPDM gradient
 --------------------------------------------------------
 2e gradient
  Atom          X               Y               Z
 --------------------------------------------------------
    1        -30.691775        3.310301       -0.000001  
    2          8.181312      -16.467714        0.000002  
    3         22.582330        7.951324       -0.000002  
    4         -0.071866        5.206089        0.000001  
 --------------------------------------------------------
 --------------------------------------------------------
 Final gradient
  Atom          X               Y               Z
 --------------------------------------------------------
    1        -30.691775        3.310301       -0.000001  
    2          8.181312      -16.467714        0.000002  
    3         22.582330        7.951324       -0.000002  
    4         -0.071866        5.206089        0.000001  
 --------------------------------------------------------
 Analytic gradient from two-electron contribution:   CPU 159.32 s  wall 51.95 s

 Total ccman2 time:   CPU 931.44 s  wall 197.93 s


 --------------------------------------------------------------

                    Orbital Energies (a.u.)
 --------------------------------------------------------------

 Alpha MOs
 -- Occupied --
*******-180.866-169.672-169.671-169.671 -37.919 -33.108 -33.103
-33.103 -24.292 -24.290 -24.290 -24.286 -24.286 -15.747 -15.698
 -7.236  -5.469  -5.458  -5.458  -2.391  -2.387  -2.387  -2.375
 -2.375  -1.446  -0.956  -0.848  -0.694  -0.642  -0.604  -0.381
 -0.376  -0.371
 -- Virtual --
  0.001   0.050   0.065   0.150   0.165   0.166   0.213   0.225
  0.227   0.242   0.259   0.300   0.334   0.346   0.364   0.527
  0.570   0.587   0.600   0.607   0.654   0.711   0.804   0.883
  0.916   0.942   1.016   1.036   1.124   1.214   1.441   1.462
  1.538   1.555   1.564   1.637   1.923   2.030   2.131   2.165
  2.419   2.628   2.679   2.805   3.039   3.066   3.377   3.429
  4.096   4.242   4.350   4.425   4.493   4.507   4.514   4.560
  4.681   4.747   4.814   5.402   6.534   6.549   6.585  28.905
 29.533  29.544  29.571  29.887  29.892  29.893  29.906  29.978
 36.573  37.153 130.595 130.603 130.630 154.3001912.218
 --------------------------------------------------------------

          Ground-State Mulliken Net Atomic Charges

     Atom                 Charge (a.u.)
  ----------------------------------------
      1 I                    -0.114829
      2 N                     0.071801
      3 N                    -0.190828
      4 H                     0.233857
  ----------------------------------------
  Sum of atomic charges =     0.000000

 -----------------------------------------------------------------
                    Cartesian Multipole Moments
 -----------------------------------------------------------------
    Charge (ESU x 10^10)
                -0.0000
    Dipole Moment (Debye)
         X      -1.0111      Y      -1.8583      Z       0.0000
       Tot       2.1156
    Quadrupole Moments (Debye-Ang)
        XX     -39.9734     XY       3.4970     YY     -39.8410
        XZ      -0.0000     YZ       0.0000     ZZ     -41.0653
    Octopole Moments (Debye-Ang^2)
       XXX      33.9291    XXY      -9.7514    XYY       2.7819
       YYY      -5.2473    XXZ       0.0000    XYZ      -0.0000
       YYZ       0.0000    XZZ       5.2127    YZZ      -0.2845
       ZZZ       0.0000
    Hexadecapole Moments (Debye-Ang^3)
      XXXX    -458.5419   XXXY      14.1719   XXYY     -73.3647
      XYYY      10.2314   YYYY     -72.8029   XXXZ      -0.0000
      XXYZ       0.0000   XYYZ      -0.0000   YYYZ       0.0000
      XXZZ     -77.1726   XYZZ       0.3848   YYZZ     -21.4467
      XZZZ      -0.0000   YZZZ       0.0000   ZZZZ     -54.3775
 -----------------------------------------------------------------
 DrvMan completing analytic gradient of the correlated energy
 Correlated dipole moment
            1
    1  -0.3977861
    2  -0.7311234
    3   0.0000001
 Energy read as -7026.812847522
 Full Analytical Gradient: (in a.u., or Hartree/Bohr)
             1             2             3             4
    1   -0.00000186    0.00068857   -0.00066434   -0.00002237
    2    0.00001979    0.00070056   -0.00072743    0.00000709
    3    0.00000000   -0.00000000    0.00000002   -0.00000002
 Gradient time:  CPU 1.43 s  wall 1.48 s
 ----------------------------------------------------------------
             Standard Nuclear Orientation (Angstroms)
    I     Atom           X                Y                Z
 ----------------------------------------------------------------
    1      I       0.5853231800    -0.0184320549    -0.0000000000
    2      N      -1.6604565492     0.6011238942     0.0000000000
    3      N      -2.4670439184    -0.2815501051     0.0000000000
    4      H      -2.1366252660    -1.2601176162     0.0000000000
 ----------------------------------------------------------------
 Nuclear Repulsion Energy =   184.9273793854 hartrees
 There are       34 alpha and       34 beta electrons

                       Distance Matrix (Angstroms)
             I (  1)   N (  2)   N (  3)
   N (  2)  2.329673
   N (  3)  3.063687  1.195699
   H (  4)  2.991786  1.921186  1.032846

 Requested basis set is 6-311++G(d,p)
 There are 41 shells and 113 basis functions
 A cutoff of  1.0D-14 yielded    807 shell pairs
 There are      6327 function pairs (      7164 Cartesian)
 Smallest overlap matrix eigenvalue = 2.54E-04
 Guess MOs from SCF MO coefficient file

 -----------------------------------------------------------------------
  General SCF calculation program by
  Eric Jon Sundstrom, Paul Horn, Yuezhi Mao, Dmitri Zuev, Alec White,
  David Stuck, Shaama M.S., Shane Yost, Joonho Lee, David Small,
  Daniel Levine, Susi Lehtola, Hugh Burton, Evgeny Epifanovsky
 -----------------------------------------------------------------------
 Hartree-Fock
 using 6 threads for integral computing
 -------------------------------------------------------
 OpenMP Integral computing Module                
 Release: version 2.0, May 2017, Q-Chem Inc. Pleasanton 
 -------------------------------------------------------
 A restricted SCF calculation will be
 performed using DIIS
 SCF converges when DIIS error is below 1.0e-08
 ---------------------------------------
  Cycle       Energy         DIIS error
 ---------------------------------------
    1   -7026.2353777848      4.34e-05  
    2   -7026.2353812520      1.09e-05  
    3   -7026.2353817322      5.66e-06  
    4   -7026.2353818383      2.32e-06  
    5   -7026.2353818765      1.24e-06  
    6   -7026.2353818861      6.19e-07  
    7   -7026.2353818884      1.72e-07  
    8   -7026.2353818885      1.08e-07  
    9   -7026.2353818885      2.15e-08  
   10   -7026.2353818884      5.83e-09  Convergence criterion met
 ---------------------------------------
 SCF time:   CPU 4.87s  wall 2.00s 
 SCF   energy in the final basis set =    -7026.2353818884
 Total energy in the final basis set =    -7026.2353818884


 ------------------------------------------------------------------------------

   CCMAN2: suite of methods based on coupled cluster
           and equation of motion theories.

   Components:
   * libvmm-1.3-trunk
     by Evgeny Epifanovsky, Ilya Kaliman.
   * libtensor-2.5-trunk
     by Evgeny Epifanovsky, Michael Wormit, Dmitry Zuev, Sam Manzer, 
        Ilya Kaliman.
   * libcc-2.5-trunk
     by Evgeny Epifanovsky, Arik Landau, Tomasz Kus, Kirill Khistyaev, 
        Dmitry Zuev, Prashant Manohar, Xintian Feng, Anna Krylov, 
        Matthew Goldey, Alec White, Thomas Jagau, Kaushik Nanda, 
        Anastasia Gunina, Alexander Kunitsa, Joonho Lee.

   CCMAN original authors:
   Anna I. Krylov, C. David Sherrill, Steven R. Gwaltney,
   Edward F. C. Byrd (2000)
   Sergey V. Levchenko, Lyudmila V. Slipchenko, Tao Wang,
   Ana-Maria C. Cristian (2003)
   Piotr A. Pieniazek, C. Melania Oana, Evgeny Epifanovsky (2007)
   Prashant Manohar (2009)

 ------------------------------------------------------------------------------


 Allocating and initializing 63808MB of RAM...
 Calculation will run on 6 cores.


 Alpha MOs, Restricted
 -- Occupied --                  
******* -180.87 -169.67 -169.67 -169.67  -37.92  -33.11  -33.10
  1 A     2 A     3 A     4 A     5 A     6 A     7 A     8 A                  
-33.103 -24.291 -24.290 -24.290 -24.286 -24.286 -15.747 -15.698
  9 A    10 A    11 A    12 A    13 A    14 A    15 A    16 A                  
 -7.235  -5.468  -5.458  -5.458  -2.391  -2.387  -2.386  -2.374
 17 A    18 A    19 A    20 A    21 A    22 A    23 A    24 A                  
 -2.374  -1.447  -0.956  -0.848  -0.694  -0.643  -0.604  -0.381
 25 A    26 A    27 A    28 A    29 A    30 A    31 A    32 A                  
 -0.376  -0.370
 33 A    34 A                                                                  
 -- Virtual --                   
  0.001   0.050   0.065   0.150   0.165   0.166   0.213   0.225
 35 A    36 A    37 A    38 A    39 A    40 A    41 A    42 A                  
  0.227   0.242   0.259   0.299   0.334   0.346   0.364   0.527
 43 A    44 A    45 A    46 A    47 A    48 A    49 A    50 A                  
  0.571   0.587   0.600   0.607   0.654   0.711   0.804   0.882
 51 A    52 A    53 A    54 A    55 A    56 A    57 A    58 A                  
  0.916   0.941   1.016   1.036   1.124   1.214   1.441   1.462
 59 A    60 A    61 A    62 A    63 A    64 A    65 A    66 A                  
  1.538   1.556   1.564   1.638   1.923   2.029   2.130   2.165
 67 A    68 A    69 A    70 A    71 A    72 A    73 A    74 A                  
  2.418   2.628   2.680   2.805   3.039   3.067   3.379   3.430
 75 A    76 A    77 A    78 A    79 A    80 A    81 A    82 A                  
  4.096   4.243   4.351   4.425   4.493   4.507   4.515   4.560
 83 A    84 A    85 A    86 A    87 A    88 A    89 A    90 A                  
  4.680   4.748   4.814   5.400   6.535   6.549   6.586  28.905
 91 A    92 A    93 A    94 A    95 A    96 A    97 A    98 A                  
 29.533  29.545  29.571  29.887  29.893  29.893  29.906  29.978
 99 A   100 A   101 A   102 A   103 A   104 A   105 A   106 A                  
 36.572  37.158 130.595 130.604 130.630 154.3001912.218
107 A   108 A   109 A   110 A   111 A   112 A   113 A                          

 Beta MOs, Restricted
 -- Occupied --                  
******* -180.87 -169.67 -169.67 -169.67  -37.92  -33.11  -33.10
  1 A     2 A     3 A     4 A     5 A     6 A     7 A     8 A                  
-33.103 -24.291 -24.290 -24.290 -24.286 -24.286 -15.747 -15.698
  9 A    10 A    11 A    12 A    13 A    14 A    15 A    16 A                  
 -7.235  -5.468  -5.458  -5.458  -2.391  -2.387  -2.386  -2.374
 17 A    18 A    19 A    20 A    21 A    22 A    23 A    24 A                  
 -2.374  -1.447  -0.956  -0.848  -0.694  -0.643  -0.604  -0.381
 25 A    26 A    27 A    28 A    29 A    30 A    31 A    32 A                  
 -0.376  -0.370
 33 A    34 A                                                                  
 -- Virtual --                   
  0.001   0.050   0.065   0.150   0.165   0.166   0.213   0.225
 35 A    36 A    37 A    38 A    39 A    40 A    41 A    42 A                  
  0.227   0.242   0.259   0.299   0.334   0.346   0.364   0.527
 43 A    44 A    45 A    46 A    47 A    48 A    49 A    50 A                  
  0.571   0.587   0.600   0.607   0.654   0.711   0.804   0.882
 51 A    52 A    53 A    54 A    55 A    56 A    57 A    58 A                  
  0.916   0.941   1.016   1.036   1.124   1.214   1.441   1.462
 59 A    60 A    61 A    62 A    63 A    64 A    65 A    66 A                  
  1.538   1.556   1.564   1.638   1.923   2.029   2.130   2.165
 67 A    68 A    69 A    70 A    71 A    72 A    73 A    74 A                  
  2.418   2.628   2.680   2.805   3.039   3.067   3.379   3.430
 75 A    76 A    77 A    78 A    79 A    80 A    81 A    82 A                  
  4.096   4.243   4.351   4.425   4.493   4.507   4.515   4.560
 83 A    84 A    85 A    86 A    87 A    88 A    89 A    90 A                  
  4.680   4.748   4.814   5.400   6.535   6.549   6.586  28.905
 91 A    92 A    93 A    94 A    95 A    96 A    97 A    98 A                  
 29.533  29.545  29.571  29.887  29.893  29.893  29.906  29.978
 99 A   100 A   101 A   102 A   103 A   104 A   105 A   106 A                  
 36.572  37.158 130.595 130.604 130.630 154.3001912.218
107 A   108 A   109 A   110 A   111 A   112 A   113 A                          

 Occupation and symmetry of molecular orbitals

 Point group: C1 (1 irreducible representation).

                           A     All 
 -------------------------------------
 All molecular orbitals:
  - Alpha                  113   113 
  - Beta                   113   113 
 -------------------------------------
 Alpha orbitals:
  - Frozen occupied        20    20  
  - Active occupied        14    14  
  - Active virtual         79    79  
  - Frozen virtual         0     0   
 -------------------------------------
 Beta orbitals:
  - Frozen occupied        20    20  
  - Active occupied        14    14  
  - Active virtual         79    79  
  - Frozen virtual         0     0   
 -------------------------------------

 Import integrals:   CPU 0.00 s  wall 0.00 s

 Import integrals:   CPU 29.03 s  wall 6.24 s

 MP2 amplitudes:   CPU 0.11 s  wall 0.07 s

Running a double precision version
           CCSD T amplitudes will be solved using DIIS.

           Start     Size      MaxIter   EConv     TConv     
           3         7         100       1.00e-07  1.00e-05  
 ------------------------------------------------------------------------------
           Energy (a.u.)   Ediff      Tdiff       Comment
 ------------------------------------------------------------------------------
         -7026.80651707                           
     1   -7026.78850631   1.80e-02   7.22e-01     
     2   -7026.81080210   2.23e-02   9.57e-02     
     3   -7026.80917894   1.62e-03   4.90e-02     
     4   -7026.81176164   2.58e-03   1.53e-02     Switched to DIIS steps.
     5   -7026.81275459   9.93e-04   1.39e-02     
     6   -7026.81282337   6.88e-05   2.75e-03     
     7   -7026.81283244   9.07e-06   1.36e-03     
     8   -7026.81284093   8.50e-06   6.53e-04     
     9   -7026.81284813   7.20e-06   5.68e-04     
    10   -7026.81284731   8.21e-07   1.42e-04     
    11   -7026.81284787   5.64e-07   6.59e-05     
    12   -7026.81284777   1.01e-07   5.01e-05     
    13   -7026.81284794   1.66e-07   1.62e-05     
    14   -7026.81284782   1.12e-07   1.09e-05     
    15   -7026.81284769   1.30e-07   5.22e-06     
    16   -7026.81284765   4.15e-08   2.10e-06     
 ------------------------------------------------------------------------------
         -7026.81284765                           CCSD T converged.

End of double precision
 SCF energy                 = -7026.23538189
 MP2 energy                 = -7026.80651707
 CCSD correlation energy     =    -0.57746576
 CCSD total energy           = -7026.81284765

 CCSD  T1^2 = 0.0142  T2^2 = 0.2306  Leading amplitudes:

 Amplitude    Orbitals with energies
 -0.0313       30 (A) A                  ->    35 (A) A                   
              -0.6430                          0.0012                     
 -0.0313       30 (A) B                  ->    35 (A) B                   
              -0.6430                          0.0012                     
 -0.0279       29 (A) A                  ->    35 (A) A                   
              -0.6939                          0.0012                     
 -0.0279       29 (A) B                  ->    35 (A) B                   
              -0.6939                          0.0012                     

 Amplitude    Orbitals with energies
 -0.1194       34 (A) A      34 (A) B    ->    35 (A) A      35 (A) B     
              -0.3704       -0.3704            0.0012        0.0012       
  0.1194       34 (A) A      34 (A) B    ->    35 (A) B      35 (A) A     
              -0.3704       -0.3704            0.0012        0.0012       
  0.1194       34 (A) B      34 (A) A    ->    35 (A) A      35 (A) B     
              -0.3704       -0.3704            0.0012        0.0012       
 -0.1194       34 (A) B      34 (A) A    ->    35 (A) B      35 (A) A     
              -0.3704       -0.3704            0.0012        0.0012       
 -0.1050       31 (A) A      31 (A) B    ->    37 (A) A      37 (A) B     
              -0.6045       -0.6045            0.0654        0.0654       
  0.1050       31 (A) A      31 (A) B    ->    37 (A) B      37 (A) A     
              -0.6045       -0.6045            0.0654        0.0654       
  0.1050       31 (A) B      31 (A) A    ->    37 (A) A      37 (A) B     
              -0.6045       -0.6045            0.0654        0.0654       
 -0.1050       31 (A) B      31 (A) A    ->    37 (A) B      37 (A) A     
              -0.6045       -0.6045            0.0654        0.0654       

 Computing CCSD intemediates for later calculations in double precision
 Finished.

Running a double precision version
           CCSD Lambda amplitudes will be solved using DIIS.
           Start     Size      MaxIter   EConv     LConv     
           3         7         100       1.00e-07  1.00e-05  
 ------------------------------------------------------------------------------
            Enorm      Ldiff       Comment
 ------------------------------------------------------------------------------
     1     6.05e-02   4.63e-02     
     2     1.49e-02   3.99e-03     
     3     6.40e-03   2.39e-03     
     4     4.04e-03   1.19e-03     Switched to DIIS steps.
     5     1.67e-03   8.80e-04     
     6     1.06e-03   3.10e-04     
     7     4.50e-04   1.11e-04     
     8     2.19e-04   3.39e-06     
     9     7.18e-05   1.26e-05     
    10     4.20e-05   1.93e-06     
    11     2.38e-05   9.13e-07     
    12     1.20e-05   1.82e-06     
    13     5.33e-06   5.24e-07     
    14     2.25e-06   4.44e-07     
    15     1.26e-06   1.05e-07     
    16     6.46e-07   4.56e-08     
    17     4.38e-07   3.64e-08     
    18     2.25e-07   2.71e-08     
    19     1.15e-07   7.52e-09     
    20     6.49e-08   2.71e-09     
 ------------------------------------------------------------------------------
                                   CCSD Lambda converged.

 Computing density matrices in double precision...
           Orbital response amplitudes will be solved using DIIS.
           Start     Size      MaxIter   EConv     LConv     
           3         7         100       1.00e-06  1.00e-06  
 ------------------------------------------------------------------------------
            Enorm      Ldiff       Comment
 ------------------------------------------------------------------------------
     1     9.35e-02   4.69e-03     
     2     1.58e-01   5.27e-02     
     3     3.15e-01   9.80e-02     
     4     1.15e-02   1.79e-01     Switched to DIIS steps.
     5     1.85e-03   1.40e-03     
     6     1.41e-03   5.80e-04     
     7     8.14e-04   2.10e-04     
     8     2.30e-04   1.11e-04     
     9     3.94e-05   2.69e-05     
    10     2.06e-05   2.78e-06     
    11     7.10e-06   3.55e-06     
    12     1.27e-06   4.05e-08     
    13     3.65e-07   9.20e-08     
 ------------------------------------------------------------------------------
                                   Orbital response converged.

 Computing density matrices... Done.
 CCSD calculation:   CPU 737.14 s  wall 137.60 s

 Transferring MO TPDM to AO TPDM
 Transferring g2_o1o1o1o1
 Transferring g2_o1o1o1v1
 Transferring g2_o1o1v1v1
 Transferring g2_o1v1o1v1
 Transferring g2_o1v1v1v1
 Transferring g2_v1v1v1v1
 Adding separable TPDM
 Computing TPDM gradient
 --------------------------------------------------------
 2e gradient
  Atom          X               Y               Z
 --------------------------------------------------------
    1        -30.660776        3.299712       -0.000000  
    2          8.153348      -16.483852        0.000000  
    3         22.582966        7.975795       -0.000000  
    4         -0.075538        5.208345        0.000000  
 --------------------------------------------------------
 --------------------------------------------------------
 Final gradient
  Atom          X               Y               Z
 --------------------------------------------------------
    1        -30.660776        3.299712       -0.000000  
    2          8.153348      -16.483852        0.000000  
    3         22.582966        7.975795       -0.000000  
    4         -0.075538        5.208345        0.000000  
 --------------------------------------------------------
 Analytic gradient from two-electron contribution:   CPU 157.08 s  wall 47.65 s

 Total ccman2 time:   CPU 931.22 s  wall 194.22 s


 --------------------------------------------------------------

                    Orbital Energies (a.u.)
 --------------------------------------------------------------

 Alpha MOs
 -- Occupied --
*******-180.865-169.672-169.671-169.671 -37.919 -33.107 -33.103
-33.103 -24.291 -24.290 -24.290 -24.286 -24.286 -15.747 -15.698
 -7.235  -5.468  -5.458  -5.458  -2.391  -2.387  -2.386  -2.374
 -2.374  -1.447  -0.956  -0.848  -0.694  -0.643  -0.604  -0.381
 -0.376  -0.370
 -- Virtual --
  0.001   0.050   0.065   0.150   0.165   0.166   0.213   0.225
  0.227   0.242   0.259   0.299   0.334   0.346   0.364   0.527
  0.571   0.587   0.600   0.607   0.654   0.711   0.804   0.882
  0.916   0.941   1.016   1.036   1.124   1.214   1.441   1.462
  1.538   1.556   1.564   1.638   1.923   2.029   2.130   2.165
  2.418   2.628   2.680   2.805   3.039   3.067   3.379   3.430
  4.096   4.243   4.351   4.425   4.493   4.507   4.515   4.560
  4.680   4.748   4.814   5.400   6.535   6.549   6.586  28.905
 29.533  29.545  29.571  29.887  29.893  29.893  29.906  29.978
 36.572  37.158 130.595 130.604 130.630 154.3001912.218
 --------------------------------------------------------------

          Ground-State Mulliken Net Atomic Charges

     Atom                 Charge (a.u.)
  ----------------------------------------
      1 I                    -0.116472
      2 N                     0.072301
      3 N                    -0.190184
      4 H                     0.234355
  ----------------------------------------
  Sum of atomic charges =    -0.000000

 -----------------------------------------------------------------
                    Cartesian Multipole Moments
 -----------------------------------------------------------------
    Charge (ESU x 10^10)
                 0.0000
    Dipole Moment (Debye)
         X      -1.0325      Y      -1.8582      Z       0.0000
       Tot       2.1258
    Quadrupole Moments (Debye-Ang)
        XX     -39.9385     XY       3.4966     YY     -39.8372
        XZ      -0.0000     YZ       0.0000     ZZ     -41.0680
    Octopole Moments (Debye-Ang^2)
       XXX      33.7991    XXY      -9.7524    XYY       2.7717
       YYY      -5.2466    XXZ       0.0000    XYZ      -0.0000
       YYZ       0.0000    XZZ       5.2065    YZZ      -0.2834
       ZZZ       0.0000
    Hexadecapole Moments (Debye-Ang^3)
      XXXX    -458.3982   XXXY      14.1876   XXYY     -73.3693
      XYYY      10.2528   YYYY     -72.7990   XXXZ      -0.0000
      XXYZ       0.0000   XYYZ      -0.0000   YYYZ       0.0000
      XXZZ     -77.1852   XYZZ       0.3888   YYZZ     -21.4504
      XZZZ      -0.0000   YZZZ       0.0000   ZZZZ     -54.3962
 -----------------------------------------------------------------
 DrvMan completing analytic gradient of the correlated energy
 Correlated dipole moment
            1
    1  -0.4062289
    2  -0.7310680
    3   0.0000000
 Energy read as -7026.812847652
 Full Analytical Gradient: (in a.u., or Hartree/Bohr)
             1             2             3             4
    1    0.00000492   -0.00061850    0.00060457    0.00000901
    2   -0.00003523   -0.00056472    0.00057098    0.00002897
    3   -0.00000000   -0.00000000    0.00000000   -0.00000000
 Gradient time:  CPU 1.41 s  wall 1.46 s
 ----------------------------------------------------------------
             Standard Nuclear Orientation (Angstroms)
    I     Atom           X                Y                Z
 ----------------------------------------------------------------
    1      I       0.5853231800    -0.0184320549    -0.0000000000
    2      N      -1.6594565492     0.6021238942     0.0000000000
    3      N      -2.4670439184    -0.2815501051     0.0000000000
    4      H      -2.1366252660    -1.2601176162     0.0000000000
 ----------------------------------------------------------------
 Nuclear Repulsion Energy =   184.9258126463 hartrees
 There are       34 alpha and       34 beta electrons

                       Distance Matrix (Angstroms)
             I (  1)   N (  2)   N (  3)
   N (  2)  2.328975
   N (  3)  3.063687  1.197112
   H (  4)  2.991786  1.922403  1.032846

 Requested basis set is 6-311++G(d,p)
 There are 41 shells and 113 basis functions
 A cutoff of  1.0D-14 yielded    807 shell pairs
 There are      6327 function pairs (      7164 Cartesian)
 Smallest overlap matrix eigenvalue = 2.56E-04
 Guess MOs from SCF MO coefficient file

 -----------------------------------------------------------------------
  General SCF calculation program by
  Eric Jon Sundstrom, Paul Horn, Yuezhi Mao, Dmitri Zuev, Alec White,
  David Stuck, Shaama M.S., Shane Yost, Joonho Lee, David Small,
  Daniel Levine, Susi Lehtola, Hugh Burton, Evgeny Epifanovsky
 -----------------------------------------------------------------------
 Hartree-Fock
 using 6 threads for integral computing
 -------------------------------------------------------
 OpenMP Integral computing Module                
 Release: version 2.0, May 2017, Q-Chem Inc. Pleasanton 
 -------------------------------------------------------
 A restricted SCF calculation will be
 performed using DIIS
 SCF converges when DIIS error is below 1.0e-08
 ---------------------------------------
  Cycle       Energy         DIIS error
 ---------------------------------------
    1   -7026.2352277687      3.63e-05  
    2   -7026.2352297670      9.13e-06  
    3   -7026.2352300389      5.67e-06  
    4   -7026.2352301207      1.88e-06  
    5   -7026.2352301465      1.36e-06  
    6   -7026.2352301537      5.21e-07  
    7   -7026.2352301556      2.26e-07  
    8   -7026.2352301557      5.12e-08  
    9   -7026.2352301557      1.93e-08  
   10   -7026.2352301556      3.91e-09  Convergence criterion met
 ---------------------------------------
 SCF time:   CPU 4.80s  wall 1.00s 
 SCF   energy in the final basis set =    -7026.2352301556
 Total energy in the final basis set =    -7026.2352301556


 ------------------------------------------------------------------------------

   CCMAN2: suite of methods based on coupled cluster
           and equation of motion theories.

   Components:
   * libvmm-1.3-trunk
     by Evgeny Epifanovsky, Ilya Kaliman.
   * libtensor-2.5-trunk
     by Evgeny Epifanovsky, Michael Wormit, Dmitry Zuev, Sam Manzer, 
        Ilya Kaliman.
   * libcc-2.5-trunk
     by Evgeny Epifanovsky, Arik Landau, Tomasz Kus, Kirill Khistyaev, 
        Dmitry Zuev, Prashant Manohar, Xintian Feng, Anna Krylov, 
        Matthew Goldey, Alec White, Thomas Jagau, Kaushik Nanda, 
        Anastasia Gunina, Alexander Kunitsa, Joonho Lee.

   CCMAN original authors:
   Anna I. Krylov, C. David Sherrill, Steven R. Gwaltney,
   Edward F. C. Byrd (2000)
   Sergey V. Levchenko, Lyudmila V. Slipchenko, Tao Wang,
   Ana-Maria C. Cristian (2003)
   Piotr A. Pieniazek, C. Melania Oana, Evgeny Epifanovsky (2007)
   Prashant Manohar (2009)

 ------------------------------------------------------------------------------


 Allocating and initializing 63808MB of RAM...
 Calculation will run on 6 cores.


 Alpha MOs, Restricted
 -- Occupied --                  
******* -180.87 -169.67 -169.67 -169.67  -37.92  -33.11  -33.10
  1 A     2 A     3 A     4 A     5 A     6 A     7 A     8 A                  
-33.103 -24.292 -24.290 -24.290 -24.286 -24.286 -15.747 -15.698
  9 A    10 A    11 A    12 A    13 A    14 A    15 A    16 A                  
 -7.236  -5.469  -5.458  -5.458  -2.391  -2.387  -2.387  -2.375
 17 A    18 A    19 A    20 A    21 A    22 A    23 A    24 A                  
 -2.375  -1.446  -0.956  -0.848  -0.694  -0.642  -0.604  -0.381
 25 A    26 A    27 A    28 A    29 A    30 A    31 A    32 A                  
 -0.376  -0.371
 33 A    34 A                                                                  
 -- Virtual --                   
  0.001   0.050   0.065   0.150   0.165   0.166   0.213   0.225
 35 A    36 A    37 A    38 A    39 A    40 A    41 A    42 A                  
  0.227   0.242   0.259   0.300   0.334   0.346   0.364   0.527
 43 A    44 A    45 A    46 A    47 A    48 A    49 A    50 A                  
  0.570   0.587   0.600   0.607   0.654   0.711   0.804   0.883
 51 A    52 A    53 A    54 A    55 A    56 A    57 A    58 A                  
  0.916   0.942   1.016   1.035   1.124   1.214   1.441   1.462
 59 A    60 A    61 A    62 A    63 A    64 A    65 A    66 A                  
  1.538   1.555   1.564   1.638   1.923   2.029   2.131   2.165
 67 A    68 A    69 A    70 A    71 A    72 A    73 A    74 A                  
  2.418   2.627   2.679   2.804   3.039   3.066   3.377   3.429
 75 A    76 A    77 A    78 A    79 A    80 A    81 A    82 A                  
  4.096   4.242   4.350   4.424   4.493   4.507   4.514   4.560
 83 A    84 A    85 A    86 A    87 A    88 A    89 A    90 A                  
  4.680   4.747   4.814   5.402   6.534   6.549   6.585  28.904
 91 A    92 A    93 A    94 A    95 A    96 A    97 A    98 A                  
 29.533  29.545  29.571  29.887  29.892  29.893  29.906  29.978
 99 A   100 A   101 A   102 A   103 A   104 A   105 A   106 A                  
 36.573  37.152 130.595 130.603 130.630 154.3001912.218
107 A   108 A   109 A   110 A   111 A   112 A   113 A                          

 Beta MOs, Restricted
 -- Occupied --                  
******* -180.87 -169.67 -169.67 -169.67  -37.92  -33.11  -33.10
  1 A     2 A     3 A     4 A     5 A     6 A     7 A     8 A                  
-33.103 -24.292 -24.290 -24.290 -24.286 -24.286 -15.747 -15.698
  9 A    10 A    11 A    12 A    13 A    14 A    15 A    16 A                  
 -7.236  -5.469  -5.458  -5.458  -2.391  -2.387  -2.387  -2.375
 17 A    18 A    19 A    20 A    21 A    22 A    23 A    24 A                  
 -2.375  -1.446  -0.956  -0.848  -0.694  -0.642  -0.604  -0.381
 25 A    26 A    27 A    28 A    29 A    30 A    31 A    32 A                  
 -0.376  -0.371
 33 A    34 A                                                                  
 -- Virtual --                   
  0.001   0.050   0.065   0.150   0.165   0.166   0.213   0.225
 35 A    36 A    37 A    38 A    39 A    40 A    41 A    42 A                  
  0.227   0.242   0.259   0.300   0.334   0.346   0.364   0.527
 43 A    44 A    45 A    46 A    47 A    48 A    49 A    50 A                  
  0.570   0.587   0.600   0.607   0.654   0.711   0.804   0.883
 51 A    52 A    53 A    54 A    55 A    56 A    57 A    58 A                  
  0.916   0.942   1.016   1.035   1.124   1.214   1.441   1.462
 59 A    60 A    61 A    62 A    63 A    64 A    65 A    66 A                  
  1.538   1.555   1.564   1.638   1.923   2.029   2.131   2.165
 67 A    68 A    69 A    70 A    71 A    72 A    73 A    74 A                  
  2.418   2.627   2.679   2.804   3.039   3.066   3.377   3.429
 75 A    76 A    77 A    78 A    79 A    80 A    81 A    82 A                  
  4.096   4.242   4.350   4.424   4.493   4.507   4.514   4.560
 83 A    84 A    85 A    86 A    87 A    88 A    89 A    90 A                  
  4.680   4.747   4.814   5.402   6.534   6.549   6.585  28.904
 91 A    92 A    93 A    94 A    95 A    96 A    97 A    98 A                  
 29.533  29.545  29.571  29.887  29.892  29.893  29.906  29.978
 99 A   100 A   101 A   102 A   103 A   104 A   105 A   106 A                  
 36.573  37.152 130.595 130.603 130.630 154.3001912.218
107 A   108 A   109 A   110 A   111 A   112 A   113 A                          

 Occupation and symmetry of molecular orbitals

 Point group: C1 (1 irreducible representation).

                           A     All 
 -------------------------------------
 All molecular orbitals:
  - Alpha                  113   113 
  - Beta                   113   113 
 -------------------------------------
 Alpha orbitals:
  - Frozen occupied        20    20  
  - Active occupied        14    14  
  - Active virtual         79    79  
  - Frozen virtual         0     0   
 -------------------------------------
 Beta orbitals:
  - Frozen occupied        20    20  
  - Active occupied        14    14  
  - Active virtual         79    79  
  - Frozen virtual         0     0   
 -------------------------------------

 Import integrals:   CPU 0.00 s  wall 0.00 s

 Import integrals:   CPU 26.96 s  wall 5.42 s

 MP2 amplitudes:   CPU 0.11 s  wall 0.07 s

Running a double precision version
           CCSD T amplitudes will be solved using DIIS.

           Start     Size      MaxIter   EConv     TConv     
           3         7         100       1.00e-07  1.00e-05  
 ------------------------------------------------------------------------------
           Energy (a.u.)   Ediff      Tdiff       Comment
 ------------------------------------------------------------------------------
         -7026.80652427                           
     1   -7026.78846176   1.81e-02   7.22e-01     
     2   -7026.81079998   2.23e-02   9.58e-02     
     3   -7026.80916833   1.63e-03   4.91e-02     
     4   -7026.81175698   2.59e-03   1.53e-02     Switched to DIIS steps.
     5   -7026.81275318   9.96e-04   1.39e-02     
     6   -7026.81282237   6.92e-05   2.76e-03     
     7   -7026.81283166   9.29e-06   1.37e-03     
     8   -7026.81284027   8.61e-06   6.56e-04     
     9   -7026.81284751   7.24e-06   5.69e-04     
    10   -7026.81284668   8.35e-07   1.42e-04     
    11   -7026.81284724   5.60e-07   6.57e-05     
    12   -7026.81284713   1.05e-07   5.00e-05     
    13   -7026.81284730   1.67e-07   1.63e-05     
    14   -7026.81284719   1.11e-07   1.09e-05     
    15   -7026.81284706   1.31e-07   5.24e-06     
    16   -7026.81284702   4.20e-08   2.10e-06     
 ------------------------------------------------------------------------------
         -7026.81284702                           CCSD T converged.

End of double precision
 SCF energy                 = -7026.23523016
 MP2 energy                 = -7026.80652427
 CCSD correlation energy     =    -0.57761686
 CCSD total energy           = -7026.81284702

 CCSD  T1^2 = 0.0142  T2^2 = 0.2307  Leading amplitudes:

 Amplitude    Orbitals with energies
 -0.0313       30 (A) A                  ->    35 (A) A                   
              -0.6424                          0.0012                     
 -0.0313       30 (A) B                  ->    35 (A) B                   
              -0.6424                          0.0012                     
 -0.0279       29 (A) A                  ->    35 (A) A                   
              -0.6936                          0.0012                     
 -0.0279       29 (A) B                  ->    35 (A) B                   
              -0.6936                          0.0012                     

 Amplitude    Orbitals with energies
 -0.1186       34 (A) A      34 (A) B    ->    35 (A) A      35 (A) B     
              -0.3708       -0.3708            0.0012        0.0012       
  0.1186       34 (A) A      34 (A) B    ->    35 (A) B      35 (A) A     
              -0.3708       -0.3708            0.0012        0.0012       
  0.1186       34 (A) B      34 (A) A    ->    35 (A) A      35 (A) B     
              -0.3708       -0.3708            0.0012        0.0012       
 -0.1186       34 (A) B      34 (A) A    ->    35 (A) B      35 (A) A     
              -0.3708       -0.3708            0.0012        0.0012       
 -0.1054       31 (A) A      31 (A) B    ->    37 (A) A      37 (A) B     
              -0.6037       -0.6037            0.0652        0.0652       
  0.1054       31 (A) A      31 (A) B    ->    37 (A) B      37 (A) A     
              -0.6037       -0.6037            0.0652        0.0652       
  0.1054       31 (A) B      31 (A) A    ->    37 (A) A      37 (A) B     
              -0.6037       -0.6037            0.0652        0.0652       
 -0.1054       31 (A) B      31 (A) A    ->    37 (A) B      37 (A) A     
              -0.6037       -0.6037            0.0652        0.0652       

 Computing CCSD intemediates for later calculations in double precision
 Finished.

Running a double precision version
           CCSD Lambda amplitudes will be solved using DIIS.
           Start     Size      MaxIter   EConv     LConv     
           3         7         100       1.00e-07  1.00e-05  
 ------------------------------------------------------------------------------
            Enorm      Ldiff       Comment
 ------------------------------------------------------------------------------
     1     6.05e-02   4.63e-02     
     2     1.49e-02   3.99e-03     
     3     6.41e-03   2.39e-03     
     4     4.05e-03   1.19e-03     Switched to DIIS steps.
     5     1.67e-03   8.83e-04     
     6     1.06e-03   3.11e-04     
     7     4.50e-04   1.12e-04     
     8     2.19e-04   3.35e-06     
     9     7.17e-05   1.26e-05     
    10     4.20e-05   1.95e-06     
    11     2.38e-05   8.96e-07     
    12     1.20e-05   1.81e-06     
    13     5.33e-06   5.22e-07     
    14     2.25e-06   4.42e-07     
    15     1.26e-06   1.07e-07     
    16     6.49e-07   4.64e-08     
    17     4.41e-07   3.70e-08     
    18     2.26e-07   2.76e-08     
    19     1.16e-07   7.61e-09     
    20     6.53e-08   2.72e-09     
 ------------------------------------------------------------------------------
                                   CCSD Lambda converged.

 Computing density matrices in double precision...
           Orbital response amplitudes will be solved using DIIS.
           Start     Size      MaxIter   EConv     LConv     
           3         7         100       1.00e-06  1.00e-06  
 ------------------------------------------------------------------------------
            Enorm      Ldiff       Comment
 ------------------------------------------------------------------------------
     1     9.36e-02   4.66e-03     
     2     1.59e-01   5.29e-02     
     3     3.16e-01   9.84e-02     
     4     1.15e-02   1.80e-01     Switched to DIIS steps.
     5     1.81e-03   1.37e-03     
     6     1.36e-03   5.57e-04     
     7     8.13e-04   2.03e-04     
     8     2.29e-04   1.13e-04     
     9     3.99e-05   2.76e-05     
    10     2.07e-05   2.85e-06     
    11     7.20e-06   3.58e-06     
    12     1.28e-06   3.15e-08     
    13     3.67e-07   9.16e-08     
 ------------------------------------------------------------------------------
                                   Orbital response converged.

 Computing density matrices... Done.
 CCSD calculation:   CPU 736.80 s  wall 137.42 s

 Transferring MO TPDM to AO TPDM
 Transferring g2_o1o1o1o1
 Transferring g2_o1o1o1v1
 Transferring g2_o1o1v1v1
 Transferring g2_o1v1o1v1
 Transferring g2_o1v1v1v1
 Transferring g2_v1v1v1v1
 Adding separable TPDM
 Computing TPDM gradient
 --------------------------------------------------------
 2e gradient
  Atom          X               Y               Z
 --------------------------------------------------------
    1        -30.674336        3.314886       -0.000000  
    2          8.179005      -16.484978        0.000000  
    3         22.566928        7.962118       -0.000000  
    4         -0.071596        5.207974        0.000000  
 --------------------------------------------------------
 --------------------------------------------------------
 Final gradient
  Atom          X               Y               Z
 --------------------------------------------------------
    1        -30.674336        3.314886       -0.000000  
    2          8.179005      -16.484978        0.000000  
    3         22.566928        7.962118       -0.000000  
    4         -0.071596        5.207974        0.000000  
 --------------------------------------------------------
 Analytic gradient from two-electron contribution:   CPU 152.95 s  wall 47.93 s

 Total ccman2 time:   CPU 925.35 s  wall 193.45 s


 --------------------------------------------------------------

                    Orbital Energies (a.u.)
 --------------------------------------------------------------

 Alpha MOs
 -- Occupied --
*******-180.866-169.672-169.671-169.671 -37.919 -33.108 -33.103
-33.103 -24.292 -24.290 -24.290 -24.286 -24.286 -15.747 -15.698
 -7.236  -5.469  -5.458  -5.458  -2.391  -2.387  -2.387  -2.375
 -2.375  -1.446  -0.956  -0.848  -0.694  -0.642  -0.604  -0.381
 -0.376  -0.371
 -- Virtual --
  0.001   0.050   0.065   0.150   0.165   0.166   0.213   0.225
  0.227   0.242   0.259   0.300   0.334   0.346   0.364   0.527
  0.570   0.587   0.600   0.607   0.654   0.711   0.804   0.883
  0.916   0.942   1.016   1.035   1.124   1.214   1.441   1.462
  1.538   1.555   1.564   1.638   1.923   2.029   2.131   2.165
  2.418   2.627   2.679   2.804   3.039   3.066   3.377   3.429
  4.096   4.242   4.350   4.424   4.493   4.507   4.514   4.560
  4.680   4.747   4.814   5.402   6.534   6.549   6.585  28.904
 29.533  29.545  29.571  29.887  29.892  29.893  29.906  29.978
 36.573  37.152 130.595 130.603 130.630 154.3001912.218
 --------------------------------------------------------------

          Ground-State Mulliken Net Atomic Charges

     Atom                 Charge (a.u.)
  ----------------------------------------
      1 I                    -0.115424
      2 N                     0.072009
      3 N                    -0.190743
      4 H                     0.234158
  ----------------------------------------
  Sum of atomic charges =     0.000000

 -----------------------------------------------------------------
                    Cartesian Multipole Moments
 -----------------------------------------------------------------
    Charge (ESU x 10^10)
                 0.0000
    Dipole Moment (Debye)
         X      -1.0169      Y      -1.8585      Z       0.0000
       Tot       2.1185
    Quadrupole Moments (Debye-Ang)
        XX     -39.9675     XY       3.4947     YY     -39.8381
        XZ      -0.0000     YZ       0.0000     ZZ     -41.0681
    Octopole Moments (Debye-Ang^2)
       XXX      33.9132    XXY      -9.7620    XYY       2.7821
       YYY      -5.2678    XXZ       0.0000    XYZ      -0.0000
       YYZ       0.0000    XZZ       5.2159    YZZ      -0.2899
       ZZZ       0.0000
    Hexadecapole Moments (Debye-Ang^3)
      XXXX    -458.6291   XXXY      14.2029   XXYY     -73.3772
      XYYY      10.2730   YYYY     -72.8344   XXXZ      -0.0000
      XXYZ       0.0000   XYYZ      -0.0000   YYYZ       0.0000
      XXZZ     -77.1917   XYZZ       0.3950   YYZZ     -21.4540
      XZZZ      -0.0000   YZZZ       0.0000   ZZZZ     -54.3877
 -----------------------------------------------------------------
 DrvMan completing analytic gradient of the correlated energy
 Correlated dipole moment
            1
    1  -0.4000727
    2  -0.7311855
    3   0.0000000
 Energy read as -7026.812847017
 Full Analytical Gradient: (in a.u., or Hartree/Bohr)
             1             2             3             4
    1    0.00008424    0.00066613   -0.00064843   -0.00010195
    2   -0.00007361    0.00118246   -0.00104929   -0.00005957
    3   -0.00000000   -0.00000000    0.00000000   -0.00000000
 Gradient time:  CPU 1.46 s  wall 1.48 s
 ----------------------------------------------------------------
             Standard Nuclear Orientation (Angstroms)
    I     Atom           X                Y                Z
 ----------------------------------------------------------------
    1      I       0.5853231800    -0.0184320549    -0.0000000000
    2      N      -1.6594565492     0.6001238942     0.0000000000
    3      N      -2.4670439184    -0.2815501051     0.0000000000
    4      H      -2.1366252660    -1.2601176162     0.0000000000
 ----------------------------------------------------------------
 Nuclear Repulsion Energy =   184.9737518687 hartrees
 There are       34 alpha and       34 beta electrons

                       Distance Matrix (Angstroms)
             I (  1)   N (  2)   N (  3)
   N (  2)  2.328443
   N (  3)  3.063687  1.195636
   H (  4)  2.991786  1.920466  1.032846

 Requested basis set is 6-311++G(d,p)
 There are 41 shells and 113 basis functions
 A cutoff of  1.0D-14 yielded    807 shell pairs
 There are      6327 function pairs (      7164 Cartesian)
 Smallest overlap matrix eigenvalue = 2.54E-04
 Guess MOs from SCF MO coefficient file

 -----------------------------------------------------------------------
  General SCF calculation program by
  Eric Jon Sundstrom, Paul Horn, Yuezhi Mao, Dmitri Zuev, Alec White,
  David Stuck, Shaama M.S., Shane Yost, Joonho Lee, David Small,
  Daniel Levine, Susi Lehtola, Hugh Burton, Evgeny Epifanovsky
 -----------------------------------------------------------------------
 Hartree-Fock
 using 6 threads for integral computing
 -------------------------------------------------------
 OpenMP Integral computing Module                
 Release: version 2.0, May 2017, Q-Chem Inc. Pleasanton 
 -------------------------------------------------------
 A restricted SCF calculation will be
 performed using DIIS
 SCF converges when DIIS error is below 1.0e-08
 ---------------------------------------
  Cycle       Energy         DIIS error
 ---------------------------------------
    1   -7026.2354151546      4.18e-05  
    2   -7026.2354177211      1.17e-05  
    3   -7026.2354180445      7.46e-06  
    4   -7026.2354181578      2.20e-06  
    5   -7026.2354181835      1.39e-06  
    6   -7026.2354181927      5.73e-07  
    7   -7026.2354181947      2.69e-07  
    8   -7026.2354181950      5.23e-08  
    9   -7026.2354181950      2.13e-08  
   10   -7026.2354181951      6.62e-09  Convergence criterion met
 ---------------------------------------
 SCF time:   CPU 4.91s  wall 2.00s 
 SCF   energy in the final basis set =    -7026.2354181951
 Total energy in the final basis set =    -7026.2354181951


 ------------------------------------------------------------------------------

   CCMAN2: suite of methods based on coupled cluster
           and equation of motion theories.

   Components:
   * libvmm-1.3-trunk
     by Evgeny Epifanovsky, Ilya Kaliman.
   * libtensor-2.5-trunk
     by Evgeny Epifanovsky, Michael Wormit, Dmitry Zuev, Sam Manzer, 
        Ilya Kaliman.
   * libcc-2.5-trunk
     by Evgeny Epifanovsky, Arik Landau, Tomasz Kus, Kirill Khistyaev, 
        Dmitry Zuev, Prashant Manohar, Xintian Feng, Anna Krylov, 
        Matthew Goldey, Alec White, Thomas Jagau, Kaushik Nanda, 
        Anastasia Gunina, Alexander Kunitsa, Joonho Lee.

   CCMAN original authors:
   Anna I. Krylov, C. David Sherrill, Steven R. Gwaltney,
   Edward F. C. Byrd (2000)
   Sergey V. Levchenko, Lyudmila V. Slipchenko, Tao Wang,
   Ana-Maria C. Cristian (2003)
   Piotr A. Pieniazek, C. Melania Oana, Evgeny Epifanovsky (2007)
   Prashant Manohar (2009)

 ------------------------------------------------------------------------------


 Allocating and initializing 63808MB of RAM...
 Calculation will run on 6 cores.


 Alpha MOs, Restricted
 -- Occupied --                  
******* -180.87 -169.67 -169.67 -169.67  -37.92  -33.11  -33.10
  1 A     2 A     3 A     4 A     5 A     6 A     7 A     8 A                  
-33.103 -24.291 -24.290 -24.290 -24.286 -24.286 -15.747 -15.698
  9 A    10 A    11 A    12 A    13 A    14 A    15 A    16 A                  
 -7.236  -5.468  -5.458  -5.458  -2.391  -2.387  -2.387  -2.375
 17 A    18 A    19 A    20 A    21 A    22 A    23 A    24 A                  
 -2.375  -1.447  -0.956  -0.848  -0.694  -0.643  -0.604  -0.381
 25 A    26 A    27 A    28 A    29 A    30 A    31 A    32 A                  
 -0.376  -0.370
 33 A    34 A                                                                  
 -- Virtual --                   
  0.001   0.050   0.066   0.150   0.165   0.166   0.213   0.225
 35 A    36 A    37 A    38 A    39 A    40 A    41 A    42 A                  
  0.227   0.243   0.259   0.300   0.334   0.346   0.364   0.527
 43 A    44 A    45 A    46 A    47 A    48 A    49 A    50 A                  
  0.571   0.587   0.600   0.607   0.654   0.711   0.804   0.882
 51 A    52 A    53 A    54 A    55 A    56 A    57 A    58 A                  
  0.916   0.941   1.016   1.036   1.124   1.214   1.442   1.462
 59 A    60 A    61 A    62 A    63 A    64 A    65 A    66 A                  
  1.538   1.555   1.564   1.637   1.923   2.030   2.130   2.165
 67 A    68 A    69 A    70 A    71 A    72 A    73 A    74 A                  
  2.419   2.628   2.680   2.805   3.039   3.068   3.379   3.430
 75 A    76 A    77 A    78 A    79 A    80 A    81 A    82 A                  
  4.096   4.243   4.351   4.426   4.493   4.507   4.515   4.560
 83 A    84 A    85 A    86 A    87 A    88 A    89 A    90 A                  
  4.681   4.748   4.815   5.400   6.534   6.549   6.586  28.905
 91 A    92 A    93 A    94 A    95 A    96 A    97 A    98 A                  
 29.533  29.545  29.571  29.887  29.893  29.893  29.906  29.978
 99 A   100 A   101 A   102 A   103 A   104 A   105 A   106 A                  
 36.572  37.159 130.595 130.604 130.630 154.3001912.218
107 A   108 A   109 A   110 A   111 A   112 A   113 A                          

 Beta MOs, Restricted
 -- Occupied --                  
******* -180.87 -169.67 -169.67 -169.67  -37.92  -33.11  -33.10
  1 A     2 A     3 A     4 A     5 A     6 A     7 A     8 A                  
-33.103 -24.291 -24.290 -24.290 -24.286 -24.286 -15.747 -15.698
  9 A    10 A    11 A    12 A    13 A    14 A    15 A    16 A                  
 -7.236  -5.468  -5.458  -5.458  -2.391  -2.387  -2.387  -2.375
 17 A    18 A    19 A    20 A    21 A    22 A    23 A    24 A                  
 -2.375  -1.447  -0.956  -0.848  -0.694  -0.643  -0.604  -0.381
 25 A    26 A    27 A    28 A    29 A    30 A    31 A    32 A                  
 -0.376  -0.370
 33 A    34 A                                                                  
 -- Virtual --                   
  0.001   0.050   0.066   0.150   0.165   0.166   0.213   0.225
 35 A    36 A    37 A    38 A    39 A    40 A    41 A    42 A                  
  0.227   0.243   0.259   0.300   0.334   0.346   0.364   0.527
 43 A    44 A    45 A    46 A    47 A    48 A    49 A    50 A                  
  0.571   0.587   0.600   0.607   0.654   0.711   0.804   0.882
 51 A    52 A    53 A    54 A    55 A    56 A    57 A    58 A                  
  0.916   0.941   1.016   1.036   1.124   1.214   1.442   1.462
 59 A    60 A    61 A    62 A    63 A    64 A    65 A    66 A                  
  1.538   1.555   1.564   1.637   1.923   2.030   2.130   2.165
 67 A    68 A    69 A    70 A    71 A    72 A    73 A    74 A                  
  2.419   2.628   2.680   2.805   3.039   3.068   3.379   3.430
 75 A    76 A    77 A    78 A    79 A    80 A    81 A    82 A                  
  4.096   4.243   4.351   4.426   4.493   4.507   4.515   4.560
 83 A    84 A    85 A    86 A    87 A    88 A    89 A    90 A                  
  4.681   4.748   4.815   5.400   6.534   6.549   6.586  28.905
 91 A    92 A    93 A    94 A    95 A    96 A    97 A    98 A                  
 29.533  29.545  29.571  29.887  29.893  29.893  29.906  29.978
 99 A   100 A   101 A   102 A   103 A   104 A   105 A   106 A                  
 36.572  37.159 130.595 130.604 130.630 154.3001912.218
107 A   108 A   109 A   110 A   111 A   112 A   113 A                          

 Occupation and symmetry of molecular orbitals

 Point group: C1 (1 irreducible representation).

                           A     All 
 -------------------------------------
 All molecular orbitals:
  - Alpha                  113   113 
  - Beta                   113   113 
 -------------------------------------
 Alpha orbitals:
  - Frozen occupied        20    20  
  - Active occupied        14    14  
  - Active virtual         79    79  
  - Frozen virtual         0     0   
 -------------------------------------
 Beta orbitals:
  - Frozen occupied        20    20  
  - Active occupied        14    14  
  - Active virtual         79    79  
  - Frozen virtual         0     0   
 -------------------------------------

 Import integrals:   CPU 0.00 s  wall 0.00 s

 Import integrals:   CPU 30.94 s  wall 7.39 s

 MP2 amplitudes:   CPU 0.10 s  wall 0.06 s

Running a double precision version
           CCSD T amplitudes will be solved using DIIS.

           Start     Size      MaxIter   EConv     TConv     
           3         7         100       1.00e-07  1.00e-05  
 ------------------------------------------------------------------------------
           Energy (a.u.)   Ediff      Tdiff       Comment
 ------------------------------------------------------------------------------
         -7026.80650036                           
     1   -7026.78852159   1.80e-02   7.22e-01     
     2   -7026.81079876   2.23e-02   9.57e-02     
     3   -7026.80918262   1.62e-03   4.90e-02     
     4   -7026.81176189   2.58e-03   1.53e-02     Switched to DIIS steps.
     5   -7026.81275430   9.92e-04   1.39e-02     
     6   -7026.81282300   6.87e-05   2.75e-03     
     7   -7026.81283209   9.09e-06   1.37e-03     
     8   -7026.81284061   8.51e-06   6.53e-04     
     9   -7026.81284777   7.16e-06   5.66e-04     
    10   -7026.81284695   8.18e-07   1.41e-04     
    11   -7026.81284751   5.59e-07   6.56e-05     
    12   -7026.81284741   1.01e-07   4.98e-05     
    13   -7026.81284757   1.65e-07   1.61e-05     
    14   -7026.81284746   1.11e-07   1.08e-05     
    15   -7026.81284733   1.30e-07   5.20e-06     
    16   -7026.81284729   4.14e-08   2.10e-06     
 ------------------------------------------------------------------------------
         -7026.81284729                           CCSD T converged.

End of double precision
 SCF energy                 = -7026.23541820
 MP2 energy                 = -7026.80650036
 CCSD correlation energy     =    -0.57742910
 CCSD total energy           = -7026.81284729

 CCSD  T1^2 = 0.0142  T2^2 = 0.2305  Leading amplitudes:

 Amplitude    Orbitals with energies
 -0.0312       30 (A) A                  ->    35 (A) A                   
              -0.6429                          0.0013                     
 -0.0312       30 (A) B                  ->    35 (A) B                   
              -0.6429                          0.0013                     
 -0.0279       29 (A) A                  ->    35 (A) A                   
              -0.6938                          0.0013                     
 -0.0279       29 (A) B                  ->    35 (A) B                   
              -0.6938                          0.0013                     

 Amplitude    Orbitals with energies
 -0.1190       34 (A) A      34 (A) B    ->    35 (A) A      35 (A) B     
              -0.3705       -0.3705            0.0013        0.0013       
  0.1190       34 (A) A      34 (A) B    ->    35 (A) B      35 (A) A     
              -0.3705       -0.3705            0.0013        0.0013       
  0.1190       34 (A) B      34 (A) A    ->    35 (A) A      35 (A) B     
              -0.3705       -0.3705            0.0013        0.0013       
 -0.1190       34 (A) B      34 (A) A    ->    35 (A) B      35 (A) A     
              -0.3705       -0.3705            0.0013        0.0013       
 -0.1050       31 (A) A      31 (A) B    ->    37 (A) A      37 (A) B     
              -0.6044       -0.6044            0.0655        0.0655       
  0.1050       31 (A) A      31 (A) B    ->    37 (A) B      37 (A) A     
              -0.6044       -0.6044            0.0655        0.0655       
  0.1050       31 (A) B      31 (A) A    ->    37 (A) A      37 (A) B     
              -0.6044       -0.6044            0.0655        0.0655       
 -0.1050       31 (A) B      31 (A) A    ->    37 (A) B      37 (A) A     
              -0.6044       -0.6044            0.0655        0.0655       

 Computing CCSD intemediates for later calculations in double precision
 Finished.

Running a double precision version
           CCSD Lambda amplitudes will be solved using DIIS.
           Start     Size      MaxIter   EConv     LConv     
           3         7         100       1.00e-07  1.00e-05  
 ------------------------------------------------------------------------------
            Enorm      Ldiff       Comment
 ------------------------------------------------------------------------------
     1     6.04e-02   4.62e-02     
     2     1.48e-02   3.98e-03     
     3     6.40e-03   2.39e-03     
     4     4.04e-03   1.19e-03     Switched to DIIS steps.
     5     1.67e-03   8.80e-04     
     6     1.05e-03   3.10e-04     
     7     4.48e-04   1.11e-04     
     8     2.18e-04   3.40e-06     
     9     7.13e-05   1.25e-05     
    10     4.17e-05   1.93e-06     
    11     2.36e-05   8.96e-07     
    12     1.19e-05   1.79e-06     
    13     5.30e-06   5.18e-07     
    14     2.23e-06   4.38e-07     
    15     1.25e-06   1.05e-07     
    16     6.43e-07   4.54e-08     
    17     4.35e-07   3.62e-08     
    18     2.23e-07   2.71e-08     
    19     1.14e-07   7.54e-09     
    20     6.44e-08   2.75e-09     
 ------------------------------------------------------------------------------
                                   CCSD Lambda converged.

 Computing density matrices in double precision...
           Orbital response amplitudes will be solved using DIIS.
           Start     Size      MaxIter   EConv     LConv     
           3         7         100       1.00e-06  1.00e-06  
 ------------------------------------------------------------------------------
            Enorm      Ldiff       Comment
 ------------------------------------------------------------------------------
     1     9.34e-02   4.54e-03     
     2     1.58e-01   5.24e-02     
     3     3.14e-01   9.74e-02     
     4     1.15e-02   1.78e-01     Switched to DIIS steps.
     5     1.84e-03   1.39e-03     
     6     1.40e-03   5.75e-04     
     7     8.11e-04   2.08e-04     
     8     2.29e-04   1.11e-04     
     9     3.93e-05   2.69e-05     
    10     2.05e-05   2.78e-06     
    11     7.06e-06   3.53e-06     
    12     1.27e-06   3.84e-08     
    13     3.64e-07   9.19e-08     
 ------------------------------------------------------------------------------
                                   Orbital response converged.

 Computing density matrices... Done.
 CCSD calculation:   CPU 736.31 s  wall 137.42 s

 Transferring MO TPDM to AO TPDM
 Transferring g2_o1o1o1o1
 Transferring g2_o1o1o1v1
 Transferring g2_o1o1v1v1
 Transferring g2_o1v1o1v1
 Transferring g2_o1v1v1v1
 Transferring g2_v1v1v1v1
 Adding separable TPDM
 Computing TPDM gradient
 --------------------------------------------------------
 2e gradient
  Atom          X               Y               Z
 --------------------------------------------------------
    1        -30.678179        3.295109       -0.000000  
    2          8.155615      -16.466549       -0.000000  
    3         22.598373        7.964975        0.000000  
    4         -0.075809        5.206466        0.000000  
 --------------------------------------------------------
 --------------------------------------------------------
 Final gradient
  Atom          X               Y               Z
 --------------------------------------------------------
    1        -30.678179        3.295109       -0.000000  
    2          8.155615      -16.466549       -0.000000  
    3         22.598373        7.964975        0.000000  
    4         -0.075809        5.206466        0.000000  
 --------------------------------------------------------
 Analytic gradient from two-electron contribution:   CPU 159.84 s  wall 51.15 s

 Total ccman2 time:   CPU 935.26 s  wall 198.68 s


 --------------------------------------------------------------

                    Orbital Energies (a.u.)
 --------------------------------------------------------------

 Alpha MOs
 -- Occupied --
*******-180.866-169.672-169.671-169.671 -37.919 -33.107 -33.103
-33.103 -24.291 -24.290 -24.290 -24.286 -24.286 -15.747 -15.698
 -7.236  -5.468  -5.458  -5.458  -2.391  -2.387  -2.387  -2.375
 -2.375  -1.447  -0.956  -0.848  -0.694  -0.643  -0.604  -0.381
 -0.376  -0.370
 -- Virtual --
  0.001   0.050   0.066   0.150   0.165   0.166   0.213   0.225
  0.227   0.243   0.259   0.300   0.334   0.346   0.364   0.527
  0.571   0.587   0.600   0.607   0.654   0.711   0.804   0.882
  0.916   0.941   1.016   1.036   1.124   1.214   1.442   1.462
  1.538   1.555   1.564   1.637   1.923   2.030   2.130   2.165
  2.419   2.628   2.680   2.805   3.039   3.068   3.379   3.430
  4.096   4.243   4.351   4.426   4.493   4.507   4.515   4.560
  4.681   4.748   4.815   5.400   6.534   6.549   6.586  28.905
 29.533  29.545  29.571  29.887  29.893  29.893  29.906  29.978
 36.572  37.159 130.595 130.604 130.630 154.3001912.218
 --------------------------------------------------------------

          Ground-State Mulliken Net Atomic Charges

     Atom                 Charge (a.u.)
  ----------------------------------------
      1 I                    -0.115876
      2 N                     0.072093
      3 N                    -0.190270
      4 H                     0.234053
  ----------------------------------------
  Sum of atomic charges =    -0.000000

 -----------------------------------------------------------------
                    Cartesian Multipole Moments
 -----------------------------------------------------------------
    Charge (ESU x 10^10)
                -0.0000
    Dipole Moment (Debye)
         X      -1.0267      Y      -1.8580      Z      -0.0000
       Tot       2.1228
    Quadrupole Moments (Debye-Ang)
        XX     -39.9445     XY       3.4990     YY     -39.8401
        XZ       0.0000     YZ       0.0000     ZZ     -41.0653
    Octopole Moments (Debye-Ang^2)
       XXX      33.8151    XXY      -9.7417    XYY       2.7715
       YYY      -5.2261    XXZ       0.0000    XYZ      -0.0000
       YYZ      -0.0000    XZZ       5.2032    YZZ      -0.2781
       ZZZ      -0.0000
    Hexadecapole Moments (Debye-Ang^3)
      XXXX    -458.3115   XXXY      14.1566   XXYY     -73.3567
      XYYY      10.2112   YYYY     -72.7675   XXXZ      -0.0000
      XXYZ       0.0000   XYYZ       0.0000   YYYZ       0.0000
      XXZZ     -77.1660   XYZZ       0.3786   YYZZ     -21.4432
      XZZZ      -0.0000   YZZZ       0.0000   ZZZZ     -54.3860
 -----------------------------------------------------------------
 DrvMan completing analytic gradient of the correlated energy
 Correlated dipole moment
            1
    1  -0.4039367
    2  -0.7310042
    3  -0.0000000
 Energy read as -7026.812847290
 Full Analytical Gradient: (in a.u., or Hartree/Bohr)
             1             2             3             4
    1   -0.00008122   -0.00059915    0.00059173    0.00008864
    2    0.00005809   -0.00104670    0.00089281    0.00009580
    3    0.00000000   -0.00000000    0.00000000   -0.00000000
 Gradient time:  CPU 1.40 s  wall 1.43 s
 ----------------------------------------------------------------
             Standard Nuclear Orientation (Angstroms)
    I     Atom           X                Y                Z
 ----------------------------------------------------------------
    1      I       0.5853231800    -0.0184320549    -0.0000000000
    2      N      -1.6594565492     0.6011238942     0.0010000000
    3      N      -2.4670439184    -0.2815501051     0.0000000000
    4      H      -2.1366252660    -1.2601176162     0.0000000000
 ----------------------------------------------------------------
 Nuclear Repulsion Energy =   184.9497675081 hartrees
 There are       34 alpha and       34 beta electrons

                       Distance Matrix (Angstroms)
             I (  1)   N (  2)   N (  3)
   N (  2)  2.328709
   N (  3)  3.063687  1.196374
   H (  4)  2.991786  1.921435  1.032846

 Requested basis set is 6-311++G(d,p)
 There are 41 shells and 113 basis functions
 A cutoff of  1.0D-14 yielded    807 shell pairs
 There are      6327 function pairs (      7164 Cartesian)
 Smallest overlap matrix eigenvalue = 2.55E-04
 Guess MOs from SCF MO coefficient file

 -----------------------------------------------------------------------
  General SCF calculation program by
  Eric Jon Sundstrom, Paul Horn, Yuezhi Mao, Dmitri Zuev, Alec White,
  David Stuck, Shaama M.S., Shane Yost, Joonho Lee, David Small,
  Daniel Levine, Susi Lehtola, Hugh Burton, Evgeny Epifanovsky
 -----------------------------------------------------------------------
 Hartree-Fock
 using 6 threads for integral computing
 -------------------------------------------------------
 OpenMP Integral computing Module                
 Release: version 2.0, May 2017, Q-Chem Inc. Pleasanton 
 -------------------------------------------------------
 A restricted SCF calculation will be
 performed using DIIS
 SCF converges when DIIS error is below 1.0e-08
 ---------------------------------------
  Cycle       Energy         DIIS error
 ---------------------------------------
    1   -7026.2353237384      2.64e-05  
    2   -7026.2353249486      7.40e-06  
    3   -7026.2353251061      4.54e-06  
    4   -7026.2353251522      1.49e-06  
    5   -7026.2353251642      8.96e-07  
    6   -7026.2353251682      3.72e-07  
    7   -7026.2353251691      1.65e-07  
    8   -7026.2353251691      3.99e-08  
    9   -7026.2353251691      1.85e-08  
   10   -7026.2353251693      6.67e-09  Convergence criterion met
 ---------------------------------------
 SCF time:   CPU 4.75s  wall 1.00s 
 SCF   energy in the final basis set =    -7026.2353251693
 Total energy in the final basis set =    -7026.2353251693


 ------------------------------------------------------------------------------

   CCMAN2: suite of methods based on coupled cluster
           and equation of motion theories.

   Components:
   * libvmm-1.3-trunk
     by Evgeny Epifanovsky, Ilya Kaliman.
   * libtensor-2.5-trunk
     by Evgeny Epifanovsky, Michael Wormit, Dmitry Zuev, Sam Manzer, 
        Ilya Kaliman.
   * libcc-2.5-trunk
     by Evgeny Epifanovsky, Arik Landau, Tomasz Kus, Kirill Khistyaev, 
        Dmitry Zuev, Prashant Manohar, Xintian Feng, Anna Krylov, 
        Matthew Goldey, Alec White, Thomas Jagau, Kaushik Nanda, 
        Anastasia Gunina, Alexander Kunitsa, Joonho Lee.

   CCMAN original authors:
   Anna I. Krylov, C. David Sherrill, Steven R. Gwaltney,
   Edward F. C. Byrd (2000)
   Sergey V. Levchenko, Lyudmila V. Slipchenko, Tao Wang,
   Ana-Maria C. Cristian (2003)
   Piotr A. Pieniazek, C. Melania Oana, Evgeny Epifanovsky (2007)
   Prashant Manohar (2009)

 ------------------------------------------------------------------------------


 Allocating and initializing 63808MB of RAM...
 Calculation will run on 6 cores.


 Alpha MOs, Restricted
 -- Occupied --                  
******* -180.87 -169.67 -169.67 -169.67  -37.92  -33.11  -33.10
  1 A     2 A     3 A     4 A     5 A     6 A     7 A     8 A                  
-33.103 -24.291 -24.290 -24.290 -24.286 -24.286 -15.747 -15.698
  9 A    10 A    11 A    12 A    13 A    14 A    15 A    16 A                  
 -7.236  -5.468  -5.458  -5.458  -2.391  -2.387  -2.387  -2.375
 17 A    18 A    19 A    20 A    21 A    22 A    23 A    24 A                  
 -2.375  -1.446  -0.956  -0.848  -0.694  -0.643  -0.604  -0.381
 25 A    26 A    27 A    28 A    29 A    30 A    31 A    32 A                  
 -0.376  -0.371
 33 A    34 A                                                                  
 -- Virtual --                   
  0.001   0.050   0.065   0.150   0.165   0.166   0.213   0.225
 35 A    36 A    37 A    38 A    39 A    40 A    41 A    42 A                  
  0.227   0.242   0.259   0.300   0.334   0.346   0.364   0.527
 43 A    44 A    45 A    46 A    47 A    48 A    49 A    50 A                  
  0.571   0.587   0.600   0.607   0.654   0.711   0.804   0.882
 51 A    52 A    53 A    54 A    55 A    56 A    57 A    58 A                  
  0.916   0.941   1.016   1.036   1.124   1.214   1.441   1.462
 59 A    60 A    61 A    62 A    63 A    64 A    65 A    66 A                  
  1.538   1.555   1.564   1.637   1.923   2.029   2.130   2.165
 67 A    68 A    69 A    70 A    71 A    72 A    73 A    74 A                  
  2.418   2.628   2.679   2.805   3.039   3.067   3.378   3.430
 75 A    76 A    77 A    78 A    79 A    80 A    81 A    82 A                  
  4.096   4.242   4.351   4.425   4.493   4.507   4.514   4.560
 83 A    84 A    85 A    86 A    87 A    88 A    89 A    90 A                  
  4.681   4.747   4.814   5.401   6.534   6.549   6.585  28.905
 91 A    92 A    93 A    94 A    95 A    96 A    97 A    98 A                  
 29.533  29.545  29.571  29.887  29.893  29.893  29.906  29.978
 99 A   100 A   101 A   102 A   103 A   104 A   105 A   106 A                  
 36.572  37.155 130.595 130.604 130.630 154.3001912.218
107 A   108 A   109 A   110 A   111 A   112 A   113 A                          

 Beta MOs, Restricted
 -- Occupied --                  
******* -180.87 -169.67 -169.67 -169.67  -37.92  -33.11  -33.10
  1 A     2 A     3 A     4 A     5 A     6 A     7 A     8 A                  
-33.103 -24.291 -24.290 -24.290 -24.286 -24.286 -15.747 -15.698
  9 A    10 A    11 A    12 A    13 A    14 A    15 A    16 A                  
 -7.236  -5.468  -5.458  -5.458  -2.391  -2.387  -2.387  -2.375
 17 A    18 A    19 A    20 A    21 A    22 A    23 A    24 A                  
 -2.375  -1.446  -0.956  -0.848  -0.694  -0.643  -0.604  -0.381
 25 A    26 A    27 A    28 A    29 A    30 A    31 A    32 A                  
 -0.376  -0.371
 33 A    34 A                                                                  
 -- Virtual --                   
  0.001   0.050   0.065   0.150   0.165   0.166   0.213   0.225
 35 A    36 A    37 A    38 A    39 A    40 A    41 A    42 A                  
  0.227   0.242   0.259   0.300   0.334   0.346   0.364   0.527
 43 A    44 A    45 A    46 A    47 A    48 A    49 A    50 A                  
  0.571   0.587   0.600   0.607   0.654   0.711   0.804   0.882
 51 A    52 A    53 A    54 A    55 A    56 A    57 A    58 A                  
  0.916   0.941   1.016   1.036   1.124   1.214   1.441   1.462
 59 A    60 A    61 A    62 A    63 A    64 A    65 A    66 A                  
  1.538   1.555   1.564   1.637   1.923   2.029   2.130   2.165
 67 A    68 A    69 A    70 A    71 A    72 A    73 A    74 A                  
  2.418   2.628   2.679   2.805   3.039   3.067   3.378   3.430
 75 A    76 A    77 A    78 A    79 A    80 A    81 A    82 A                  
  4.096   4.242   4.351   4.425   4.493   4.507   4.514   4.560
 83 A    84 A    85 A    86 A    87 A    88 A    89 A    90 A                  
  4.681   4.747   4.814   5.401   6.534   6.549   6.585  28.905
 91 A    92 A    93 A    94 A    95 A    96 A    97 A    98 A                  
 29.533  29.545  29.571  29.887  29.893  29.893  29.906  29.978
 99 A   100 A   101 A   102 A   103 A   104 A   105 A   106 A                  
 36.572  37.155 130.595 130.604 130.630 154.3001912.218
107 A   108 A   109 A   110 A   111 A   112 A   113 A                          

 Occupation and symmetry of molecular orbitals

 Point group: C1 (1 irreducible representation).

                           A     All 
 -------------------------------------
 All molecular orbitals:
  - Alpha                  113   113 
  - Beta                   113   113 
 -------------------------------------
 Alpha orbitals:
  - Frozen occupied        20    20  
  - Active occupied        14    14  
  - Active virtual         79    79  
  - Frozen virtual         0     0   
 -------------------------------------
 Beta orbitals:
  - Frozen occupied        20    20  
  - Active occupied        14    14  
  - Active virtual         79    79  
  - Frozen virtual         0     0   
 -------------------------------------

 Import integrals:   CPU 0.00 s  wall 0.00 s

 Import integrals:   CPU 30.27 s  wall 7.44 s

 MP2 amplitudes:   CPU 0.05 s  wall 0.03 s

Running a double precision version
           CCSD T amplitudes will be solved using DIIS.

           Start     Size      MaxIter   EConv     TConv     
           3         7         100       1.00e-07  1.00e-05  
 ------------------------------------------------------------------------------
           Energy (a.u.)   Ediff      Tdiff       Comment
 ------------------------------------------------------------------------------
         -7026.80651328                           
     1   -7026.78849270   1.80e-02   7.22e-01     
     2   -7026.81080036   2.23e-02   9.58e-02     
     3   -7026.80917648   1.62e-03   4.90e-02     
     4   -7026.81176044   2.58e-03   1.53e-02     Switched to DIIS steps.
     5   -7026.81275474   9.94e-04   1.39e-02     
     6   -7026.81282368   6.89e-05   2.75e-03     
     7   -7026.81283287   9.19e-06   1.37e-03     
     8   -7026.81284144   8.56e-06   6.55e-04     
     9   -7026.81284864   7.20e-06   5.67e-04     
    10   -7026.81284781   8.26e-07   1.42e-04     
    11   -7026.81284837   5.60e-07   6.57e-05     
    12   -7026.81284827   1.03e-07   4.99e-05     
    13   -7026.81284844   1.66e-07   1.62e-05     
    14   -7026.81284832   1.11e-07   1.09e-05     
    15   -7026.81284819   1.30e-07   5.22e-06     
    16   -7026.81284815   4.17e-08   2.10e-06     
 ------------------------------------------------------------------------------
         -7026.81284815                           CCSD T converged.

End of double precision
 SCF energy                 = -7026.23532517
 MP2 energy                 = -7026.80651328
 CCSD correlation energy     =    -0.57752298
 CCSD total energy           = -7026.81284815

 CCSD  T1^2 = 0.0142  T2^2 = 0.2306  Leading amplitudes:

 Amplitude    Orbitals with energies
 -0.0313       30 (A) A                  ->    35 (A) A                   
              -0.6426                          0.0013                     
 -0.0313       30 (A) B                  ->    35 (A) B                   
              -0.6426                          0.0013                     
  0.0279       29 (A) A                  ->    35 (A) A                   
              -0.6937                          0.0013                     
  0.0279       29 (A) B                  ->    35 (A) B                   
              -0.6937                          0.0013                     

 Amplitude    Orbitals with energies
 -0.1188       34 (A) A      34 (A) B    ->    35 (A) A      35 (A) B     
              -0.3706       -0.3706            0.0013        0.0013       
  0.1188       34 (A) A      34 (A) B    ->    35 (A) B      35 (A) A     
              -0.3706       -0.3706            0.0013        0.0013       
  0.1188       34 (A) B      34 (A) A    ->    35 (A) A      35 (A) B     
              -0.3706       -0.3706            0.0013        0.0013       
 -0.1188       34 (A) B      34 (A) A    ->    35 (A) B      35 (A) A     
              -0.3706       -0.3706            0.0013        0.0013       
 -0.1052       31 (A) A      31 (A) B    ->    37 (A) A      37 (A) B     
              -0.6040       -0.6040            0.0653        0.0653       
  0.1052       31 (A) A      31 (A) B    ->    37 (A) B      37 (A) A     
              -0.6040       -0.6040            0.0653        0.0653       
  0.1052       31 (A) B      31 (A) A    ->    37 (A) A      37 (A) B     
              -0.6040       -0.6040            0.0653        0.0653       
 -0.1052       31 (A) B      31 (A) A    ->    37 (A) B      37 (A) A     
              -0.6040       -0.6040            0.0653        0.0653       

 Computing CCSD intemediates for later calculations in double precision
 Finished.

Running a double precision version
           CCSD Lambda amplitudes will be solved using DIIS.
           Start     Size      MaxIter   EConv     LConv     
           3         7         100       1.00e-07  1.00e-05  
 ------------------------------------------------------------------------------
            Enorm      Ldiff       Comment
 ------------------------------------------------------------------------------
     1     6.04e-02   4.63e-02     
     2     1.48e-02   3.99e-03     
     3     6.40e-03   2.39e-03     
     4     4.04e-03   1.19e-03     Switched to DIIS steps.
     5     1.67e-03   8.82e-04     
     6     1.06e-03   3.11e-04     
     7     4.49e-04   1.12e-04     
     8     2.18e-04   3.38e-06     
     9     7.15e-05   1.25e-05     
    10     4.18e-05   1.94e-06     
    11     2.37e-05   8.96e-07     
    12     1.20e-05   1.80e-06     
    13     5.31e-06   5.20e-07     
    14     2.24e-06   4.40e-07     
    15     1.25e-06   1.06e-07     
    16     6.46e-07   4.59e-08     
    17     4.38e-07   3.66e-08     
    18     2.25e-07   2.74e-08     
    19     1.15e-07   7.57e-09     
    20     6.49e-08   2.74e-09     
 ------------------------------------------------------------------------------
                                   CCSD Lambda converged.

 Computing density matrices in double precision...
           Orbital response amplitudes will be solved using DIIS.
           Start     Size      MaxIter   EConv     LConv     
           3         7         100       1.00e-06  1.00e-06  
 ------------------------------------------------------------------------------
            Enorm      Ldiff       Comment
 ------------------------------------------------------------------------------
     1     9.35e-02   4.60e-03     
     2     1.58e-01   5.27e-02     
     3     3.15e-01   9.79e-02     
     4     1.15e-02   1.79e-01     Switched to DIIS steps.
     5     1.82e-03   1.38e-03     
     6     1.38e-03   5.66e-04     
     7     8.12e-04   2.06e-04     
     8     2.29e-04   1.12e-04     
     9     3.96e-05   2.72e-05     
    10     2.06e-05   2.81e-06     
    11     7.13e-06   3.56e-06     
    12     1.27e-06   3.50e-08     
    13     3.66e-07   9.17e-08     
 ------------------------------------------------------------------------------
                                   Orbital response converged.

 Computing density matrices... Done.
 CCSD calculation:   CPU 738.27 s  wall 137.75 s

 Transferring MO TPDM to AO TPDM
 Transferring g2_o1o1o1o1
 Transferring g2_o1o1o1v1
 Transferring g2_o1o1v1v1
 Transferring g2_o1v1o1v1
 Transferring g2_o1v1v1v1
 Transferring g2_v1v1v1v1
 Adding separable TPDM
 Computing TPDM gradient
 --------------------------------------------------------
 2e gradient
  Atom          X               Y               Z
 --------------------------------------------------------
    1        -30.676266        3.305002        0.008209  
    2          8.167316      -16.475776       -0.019768  
    3         22.582651        7.963555        0.012249  
    4         -0.073701        5.207220       -0.000690  
 --------------------------------------------------------
 --------------------------------------------------------
 Final gradient
  Atom          X               Y               Z
 --------------------------------------------------------
    1        -30.676266        3.305002        0.008209  
    2          8.167316      -16.475776       -0.019768  
    3         22.582651        7.963555        0.012249  
    4         -0.073701        5.207220       -0.000690  
 --------------------------------------------------------
 Analytic gradient from two-electron contribution:   CPU 163.17 s  wall 53.11 s

 Total ccman2 time:   CPU 936.51 s  wall 199.89 s


 --------------------------------------------------------------

                    Orbital Energies (a.u.)
 --------------------------------------------------------------

 Alpha MOs
 -- Occupied --
*******-180.866-169.672-169.671-169.671 -37.919 -33.107 -33.103
-33.103 -24.291 -24.290 -24.290 -24.286 -24.286 -15.747 -15.698
 -7.236  -5.468  -5.458  -5.458  -2.391  -2.387  -2.387  -2.375
 -2.375  -1.446  -0.956  -0.848  -0.694  -0.643  -0.604  -0.381
 -0.376  -0.371
 -- Virtual --
  0.001   0.050   0.065   0.150   0.165   0.166   0.213   0.225
  0.227   0.242   0.259   0.300   0.334   0.346   0.364   0.527
  0.571   0.587   0.600   0.607   0.654   0.711   0.804   0.882
  0.916   0.941   1.016   1.036   1.124   1.214   1.441   1.462
  1.538   1.555   1.564   1.637   1.923   2.029   2.130   2.165
  2.418   2.628   2.679   2.805   3.039   3.067   3.378   3.430
  4.096   4.242   4.351   4.425   4.493   4.507   4.514   4.560
  4.681   4.747   4.814   5.401   6.534   6.549   6.585  28.905
 29.533  29.545  29.571  29.887  29.893  29.893  29.906  29.978
 36.572  37.155 130.595 130.604 130.630 154.3001912.218
 --------------------------------------------------------------

          Ground-State Mulliken Net Atomic Charges

     Atom                 Charge (a.u.)
  ----------------------------------------
      1 I                    -0.115650
      2 N                     0.072051
      3 N                    -0.190507
      4 H                     0.234106
  ----------------------------------------
  Sum of atomic charges =     0.000000

 -----------------------------------------------------------------
                    Cartesian Multipole Moments
 -----------------------------------------------------------------
    Charge (ESU x 10^10)
                -0.0000
    Dipole Moment (Debye)
         X      -1.0218      Y      -1.8583      Z      -0.0004
       Tot       2.1207
    Quadrupole Moments (Debye-Ang)
        XX     -39.9560     XY       3.4968     YY     -39.8391
        XZ      -0.0013     YZ      -0.0008     ZZ     -41.0667
    Octopole Moments (Debye-Ang^2)
       XXX      33.8642    XXY      -9.7519    XYY       2.7768
       YYY      -5.2469    XXZ      -0.0085    XYZ       0.0029
       YYZ      -0.0067    XZZ       5.2096    YZZ      -0.2840
       ZZZ      -0.0156
    Hexadecapole Moments (Debye-Ang^3)
      XXXX    -458.4704   XXXY      14.1797   XXYY     -73.3670
      XYYY      10.2421   YYYY     -72.8009   XXXZ       0.0199
      XXYZ      -0.0067   XYYZ       0.0105   YYYZ      -0.0121
      XXZZ     -77.1789   XYZZ       0.3868   YYZZ     -21.4486
      XZZZ       0.0234   YZZZ      -0.0095   ZZZZ     -54.3869
 -----------------------------------------------------------------
 DrvMan completing analytic gradient of the correlated energy
 Correlated dipole moment
            1
    1  -0.4020024
    2  -0.7310951
    3  -0.0001539
 Energy read as -7026.812848152
 Full Analytical Gradient: (in a.u., or Hartree/Bohr)
             1             2             3             4
    1    0.00000167    0.00003616   -0.00003108   -0.00000674
    2   -0.00000779    0.00007034   -0.00008050    0.00001795
    3   -0.00002003    0.00005698   -0.00008290    0.00004595
 Gradient time:  CPU 1.43 s  wall 1.46 s
 ----------------------------------------------------------------
             Standard Nuclear Orientation (Angstroms)
    I     Atom           X                Y                Z
 ----------------------------------------------------------------
    1      I       0.5853231800    -0.0184320549    -0.0000000000
    2      N      -1.6594565492     0.6011238942     0.0000000000
    3      N      -2.4660439184    -0.2815501051     0.0000000000
    4      H      -2.1366252660    -1.2601176162     0.0000000000
 ----------------------------------------------------------------
 Nuclear Repulsion Energy =   184.9839702776 hartrees
 There are       34 alpha and       34 beta electrons

                       Distance Matrix (Angstroms)
             I (  1)   N (  2)   N (  3)
   N (  2)  2.328709
   N (  3)  3.062690  1.195699
   H (  4)  2.991786  1.921434  1.032527

 Requested basis set is 6-311++G(d,p)
 There are 41 shells and 113 basis functions
 A cutoff of  1.0D-14 yielded    807 shell pairs
 There are      6327 function pairs (      7164 Cartesian)
 Smallest overlap matrix eigenvalue = 2.54E-04
 Guess MOs from SCF MO coefficient file

 -----------------------------------------------------------------------
  General SCF calculation program by
  Eric Jon Sundstrom, Paul Horn, Yuezhi Mao, Dmitri Zuev, Alec White,
  David Stuck, Shaama M.S., Shane Yost, Joonho Lee, David Small,
  Daniel Levine, Susi Lehtola, Hugh Burton, Evgeny Epifanovsky
 -----------------------------------------------------------------------
 Hartree-Fock
 using 6 threads for integral computing
 -------------------------------------------------------
 OpenMP Integral computing Module                
 Release: version 2.0, May 2017, Q-Chem Inc. Pleasanton 
 -------------------------------------------------------
 A restricted SCF calculation will be
 performed using DIIS
 SCF converges when DIIS error is below 1.0e-08
 ---------------------------------------
  Cycle       Energy         DIIS error
 ---------------------------------------
    1   -7026.2354100424      2.68e-05  
    2   -7026.2354113458      7.00e-06  
    3   -7026.2354115151      3.61e-06  
    4   -7026.2354115510      1.32e-06  
    5   -7026.2354115622      7.81e-07  
    6   -7026.2354115649      3.36e-07  
    7   -7026.2354115659      1.40e-07  
    8   -7026.2354115660      4.79e-08  
    9   -7026.2354115660      2.09e-08  
   10   -7026.2354115659      6.59e-09  Convergence criterion met
 ---------------------------------------
 SCF time:   CPU 4.93s  wall 2.00s 
 SCF   energy in the final basis set =    -7026.2354115659
 Total energy in the final basis set =    -7026.2354115659


 ------------------------------------------------------------------------------

   CCMAN2: suite of methods based on coupled cluster
           and equation of motion theories.

   Components:
   * libvmm-1.3-trunk
     by Evgeny Epifanovsky, Ilya Kaliman.
   * libtensor-2.5-trunk
     by Evgeny Epifanovsky, Michael Wormit, Dmitry Zuev, Sam Manzer, 
        Ilya Kaliman.
   * libcc-2.5-trunk
     by Evgeny Epifanovsky, Arik Landau, Tomasz Kus, Kirill Khistyaev, 
        Dmitry Zuev, Prashant Manohar, Xintian Feng, Anna Krylov, 
        Matthew Goldey, Alec White, Thomas Jagau, Kaushik Nanda, 
        Anastasia Gunina, Alexander Kunitsa, Joonho Lee.

   CCMAN original authors:
   Anna I. Krylov, C. David Sherrill, Steven R. Gwaltney,
   Edward F. C. Byrd (2000)
   Sergey V. Levchenko, Lyudmila V. Slipchenko, Tao Wang,
   Ana-Maria C. Cristian (2003)
   Piotr A. Pieniazek, C. Melania Oana, Evgeny Epifanovsky (2007)
   Prashant Manohar (2009)

 ------------------------------------------------------------------------------


 Allocating and initializing 63808MB of RAM...
 Calculation will run on 6 cores.


 Alpha MOs, Restricted
 -- Occupied --                  
******* -180.87 -169.67 -169.67 -169.67  -37.92  -33.11  -33.10
  1 A     2 A     3 A     4 A     5 A     6 A     7 A     8 A                  
-33.103 -24.291 -24.290 -24.290 -24.286 -24.286 -15.747 -15.698
  9 A    10 A    11 A    12 A    13 A    14 A    15 A    16 A                  
 -7.235  -5.468  -5.458  -5.458  -2.391  -2.387  -2.386  -2.375
 17 A    18 A    19 A    20 A    21 A    22 A    23 A    24 A                  
 -2.375  -1.447  -0.956  -0.848  -0.694  -0.643  -0.604  -0.381
 25 A    26 A    27 A    28 A    29 A    30 A    31 A    32 A                  
 -0.376  -0.370
 33 A    34 A                                                                  
 -- Virtual --                   
  0.001   0.050   0.065   0.150   0.165   0.166   0.213   0.225
 35 A    36 A    37 A    38 A    39 A    40 A    41 A    42 A                  
  0.227   0.242   0.259   0.300   0.334   0.346   0.364   0.527
 43 A    44 A    45 A    46 A    47 A    48 A    49 A    50 A                  
  0.571   0.587   0.600   0.607   0.654   0.711   0.804   0.882
 51 A    52 A    53 A    54 A    55 A    56 A    57 A    58 A                  
  0.916   0.941   1.016   1.036   1.124   1.214   1.441   1.462
 59 A    60 A    61 A    62 A    63 A    64 A    65 A    66 A                  
  1.538   1.555   1.564   1.638   1.923   2.029   2.130   2.165
 67 A    68 A    69 A    70 A    71 A    72 A    73 A    74 A                  
  2.419   2.628   2.680   2.805   3.039   3.068   3.379   3.431
 75 A    76 A    77 A    78 A    79 A    80 A    81 A    82 A                  
  4.096   4.243   4.351   4.425   4.493   4.507   4.515   4.560
 83 A    84 A    85 A    86 A    87 A    88 A    89 A    90 A                  
  4.681   4.748   4.815   5.401   6.534   6.549   6.586  28.905
 91 A    92 A    93 A    94 A    95 A    96 A    97 A    98 A                  
 29.533  29.545  29.571  29.887  29.893  29.893  29.906  29.978
 99 A   100 A   101 A   102 A   103 A   104 A   105 A   106 A                  
 36.572  37.158 130.595 130.604 130.630 154.3001912.218
107 A   108 A   109 A   110 A   111 A   112 A   113 A                          

 Beta MOs, Restricted
 -- Occupied --                  
******* -180.87 -169.67 -169.67 -169.67  -37.92  -33.11  -33.10
  1 A     2 A     3 A     4 A     5 A     6 A     7 A     8 A                  
-33.103 -24.291 -24.290 -24.290 -24.286 -24.286 -15.747 -15.698
  9 A    10 A    11 A    12 A    13 A    14 A    15 A    16 A                  
 -7.235  -5.468  -5.458  -5.458  -2.391  -2.387  -2.386  -2.375
 17 A    18 A    19 A    20 A    21 A    22 A    23 A    24 A                  
 -2.375  -1.447  -0.956  -0.848  -0.694  -0.643  -0.604  -0.381
 25 A    26 A    27 A    28 A    29 A    30 A    31 A    32 A                  
 -0.376  -0.370
 33 A    34 A                                                                  
 -- Virtual --                   
  0.001   0.050   0.065   0.150   0.165   0.166   0.213   0.225
 35 A    36 A    37 A    38 A    39 A    40 A    41 A    42 A                  
  0.227   0.242   0.259   0.300   0.334   0.346   0.364   0.527
 43 A    44 A    45 A    46 A    47 A    48 A    49 A    50 A                  
  0.571   0.587   0.600   0.607   0.654   0.711   0.804   0.882
 51 A    52 A    53 A    54 A    55 A    56 A    57 A    58 A                  
  0.916   0.941   1.016   1.036   1.124   1.214   1.441   1.462
 59 A    60 A    61 A    62 A    63 A    64 A    65 A    66 A                  
  1.538   1.555   1.564   1.638   1.923   2.029   2.130   2.165
 67 A    68 A    69 A    70 A    71 A    72 A    73 A    74 A                  
  2.419   2.628   2.680   2.805   3.039   3.068   3.379   3.431
 75 A    76 A    77 A    78 A    79 A    80 A    81 A    82 A                  
  4.096   4.243   4.351   4.425   4.493   4.507   4.515   4.560
 83 A    84 A    85 A    86 A    87 A    88 A    89 A    90 A                  
  4.681   4.748   4.815   5.401   6.534   6.549   6.586  28.905
 91 A    92 A    93 A    94 A    95 A    96 A    97 A    98 A                  
 29.533  29.545  29.571  29.887  29.893  29.893  29.906  29.978
 99 A   100 A   101 A   102 A   103 A   104 A   105 A   106 A                  
 36.572  37.158 130.595 130.604 130.630 154.3001912.218
107 A   108 A   109 A   110 A   111 A   112 A   113 A                          

 Occupation and symmetry of molecular orbitals

 Point group: C1 (1 irreducible representation).

                           A     All 
 -------------------------------------
 All molecular orbitals:
  - Alpha                  113   113 
  - Beta                   113   113 
 -------------------------------------
 Alpha orbitals:
  - Frozen occupied        20    20  
  - Active occupied        14    14  
  - Active virtual         79    79  
  - Frozen virtual         0     0   
 -------------------------------------
 Beta orbitals:
  - Frozen occupied        20    20  
  - Active occupied        14    14  
  - Active virtual         79    79  
  - Frozen virtual         0     0   
 -------------------------------------

 Import integrals:   CPU 0.00 s  wall 0.00 s

 Import integrals:   CPU 30.66 s  wall 7.14 s

 MP2 amplitudes:   CPU 0.10 s  wall 0.06 s

Running a double precision version
           CCSD T amplitudes will be solved using DIIS.

           Start     Size      MaxIter   EConv     TConv     
           3         7         100       1.00e-07  1.00e-05  
 ------------------------------------------------------------------------------
           Energy (a.u.)   Ediff      Tdiff       Comment
 ------------------------------------------------------------------------------
         -7026.80651085                           
     1   -7026.78851710   1.80e-02   7.22e-01     
     2   -7026.81080082   2.23e-02   9.57e-02     
     3   -7026.80918145   1.62e-03   4.90e-02     
     4   -7026.81176167   2.58e-03   1.53e-02     Switched to DIIS steps.
     5   -7026.81275424   9.93e-04   1.39e-02     
     6   -7026.81282302   6.88e-05   2.75e-03     
     7   -7026.81283216   9.15e-06   1.37e-03     
     8   -7026.81284070   8.54e-06   6.54e-04     
     9   -7026.81284789   7.19e-06   5.67e-04     
    10   -7026.81284707   8.19e-07   1.41e-04     
    11   -7026.81284763   5.59e-07   6.56e-05     
    12   -7026.81284753   1.02e-07   4.98e-05     
    13   -7026.81284770   1.65e-07   1.61e-05     
    14   -7026.81284758   1.12e-07   1.08e-05     
    15   -7026.81284745   1.30e-07   5.20e-06     
    16   -7026.81284741   4.14e-08   2.10e-06     
 ------------------------------------------------------------------------------
         -7026.81284741                           CCSD T converged.

End of double precision
 SCF energy                 = -7026.23541157
 MP2 energy                 = -7026.80651085
 CCSD correlation energy     =    -0.57743585
 CCSD total energy           = -7026.81284741

 CCSD  T1^2 = 0.0142  T2^2 = 0.2305  Leading amplitudes:

 Amplitude    Orbitals with energies
  0.0313       30 (A) A                  ->    35 (A) A                   
              -0.6429                          0.0013                     
  0.0313       30 (A) B                  ->    35 (A) B                   
              -0.6429                          0.0013                     
  0.0279       29 (A) A                  ->    35 (A) A                   
              -0.6938                          0.0013                     
  0.0279       29 (A) B                  ->    35 (A) B                   
              -0.6938                          0.0013                     

 Amplitude    Orbitals with energies
 -0.1191       34 (A) A      34 (A) B    ->    35 (A) A      35 (A) B     
              -0.3705       -0.3705            0.0013        0.0013       
  0.1191       34 (A) A      34 (A) B    ->    35 (A) B      35 (A) A     
              -0.3705       -0.3705            0.0013        0.0013       
  0.1191       34 (A) B      34 (A) A    ->    35 (A) A      35 (A) B     
              -0.3705       -0.3705            0.0013        0.0013       
 -0.1191       34 (A) B      34 (A) A    ->    35 (A) B      35 (A) A     
              -0.3705       -0.3705            0.0013        0.0013       
 -0.1050       31 (A) A      31 (A) B    ->    37 (A) A      37 (A) B     
              -0.6044       -0.6044            0.0654        0.0654       
  0.1050       31 (A) A      31 (A) B    ->    37 (A) B      37 (A) A     
              -0.6044       -0.6044            0.0654        0.0654       
  0.1050       31 (A) B      31 (A) A    ->    37 (A) A      37 (A) B     
              -0.6044       -0.6044            0.0654        0.0654       
 -0.1050       31 (A) B      31 (A) A    ->    37 (A) B      37 (A) A     
              -0.6044       -0.6044            0.0654        0.0654       

 Computing CCSD intemediates for later calculations in double precision
 Finished.

Running a double precision version
           CCSD Lambda amplitudes will be solved using DIIS.
           Start     Size      MaxIter   EConv     LConv     
           3         7         100       1.00e-07  1.00e-05  
 ------------------------------------------------------------------------------
            Enorm      Ldiff       Comment
 ------------------------------------------------------------------------------
     1     6.04e-02   4.63e-02     
     2     1.48e-02   3.99e-03     
     3     6.40e-03   2.38e-03     
     4     4.04e-03   1.19e-03     Switched to DIIS steps.
     5     1.67e-03   8.80e-04     
     6     1.06e-03   3.10e-04     
     7     4.49e-04   1.11e-04     
     8     2.18e-04   3.36e-06     
     9     7.15e-05   1.25e-05     
    10     4.18e-05   1.93e-06     
    11     2.36e-05   9.01e-07     
    12     1.20e-05   1.80e-06     
    13     5.31e-06   5.19e-07     
    14     2.24e-06   4.39e-07     
    15     1.25e-06   1.05e-07     
    16     6.44e-07   4.56e-08     
    17     4.37e-07   3.64e-08     
    18     2.24e-07   2.72e-08     
    19     1.15e-07   7.56e-09     
    20     6.47e-08   2.73e-09     
 ------------------------------------------------------------------------------
                                   CCSD Lambda converged.

 Computing density matrices in double precision...
           Orbital response amplitudes will be solved using DIIS.
           Start     Size      MaxIter   EConv     LConv     
           3         7         100       1.00e-06  1.00e-06  
 ------------------------------------------------------------------------------
            Enorm      Ldiff       Comment
 ------------------------------------------------------------------------------
     1     9.34e-02   4.59e-03     
     2     1.58e-01   5.25e-02     
     3     3.14e-01   9.75e-02     
     4     1.15e-02   1.78e-01     Switched to DIIS steps.
     5     1.83e-03   1.39e-03     
     6     1.39e-03   5.71e-04     
     7     8.12e-04   2.07e-04     
     8     2.29e-04   1.12e-04     
     9     3.94e-05   2.70e-05     
    10     2.06e-05   2.81e-06     
    11     7.10e-06   3.54e-06     
    12     1.27e-06   3.98e-08     
    13     3.64e-07   9.16e-08     
 ------------------------------------------------------------------------------
                                   Orbital response converged.

 Computing density matrices... Done.
 CCSD calculation:   CPU 737.93 s  wall 137.63 s

 Transferring MO TPDM to AO TPDM
 Transferring g2_o1o1o1o1
 Transferring g2_o1o1o1v1
 Transferring g2_o1o1v1v1
 Transferring g2_o1v1o1v1
 Transferring g2_o1v1v1v1
 Transferring g2_v1v1v1v1
 Adding separable TPDM
 Computing TPDM gradient
 --------------------------------------------------------
 2e gradient
  Atom          X               Y               Z
 --------------------------------------------------------
    1        -30.677072        3.302921        0.000000  
    2          8.161353      -16.487903        0.000001  
    3         22.583816        7.974028       -0.000002  
    4         -0.068097        5.210953        0.000001  
 --------------------------------------------------------
 --------------------------------------------------------
 Final gradient
  Atom          X               Y               Z
 --------------------------------------------------------
    1        -30.677072        3.302921        0.000000  
    2          8.161353      -16.487903        0.000001  
    3         22.583816        7.974028       -0.000002  
    4         -0.068097        5.210953        0.000001  
 --------------------------------------------------------
 Analytic gradient from two-electron contribution:   CPU 151.76 s  wall 47.25 s

 Total ccman2 time:   CPU 928.72 s  wall 194.96 s


 --------------------------------------------------------------

                    Orbital Energies (a.u.)
 --------------------------------------------------------------

 Alpha MOs
 -- Occupied --
*******-180.865-169.672-169.671-169.671 -37.919 -33.107 -33.103
-33.103 -24.291 -24.290 -24.290 -24.286 -24.286 -15.747 -15.698
 -7.235  -5.468  -5.458  -5.458  -2.391  -2.387  -2.386  -2.375
 -2.375  -1.447  -0.956  -0.848  -0.694  -0.643  -0.604  -0.381
 -0.376  -0.370
 -- Virtual --
  0.001   0.050   0.065   0.150   0.165   0.166   0.213   0.225
  0.227   0.242   0.259   0.300   0.334   0.346   0.364   0.527
  0.571   0.587   0.600   0.607   0.654   0.711   0.804   0.882
  0.916   0.941   1.016   1.036   1.124   1.214   1.441   1.462
  1.538   1.555   1.564   1.638   1.923   2.029   2.130   2.165
  2.419   2.628   2.680   2.805   3.039   3.068   3.379   3.431
  4.096   4.243   4.351   4.425   4.493   4.507   4.515   4.560
  4.681   4.748   4.815   5.401   6.534   6.549   6.586  28.905
 29.533  29.545  29.571  29.887  29.893  29.893  29.906  29.978
 36.572  37.158 130.595 130.604 130.630 154.3001912.218
 --------------------------------------------------------------

          Ground-State Mulliken Net Atomic Charges

     Atom                 Charge (a.u.)
  ----------------------------------------
      1 I                    -0.116301
      2 N                     0.072386
      3 N                    -0.190475
      4 H                     0.234391
  ----------------------------------------
  Sum of atomic charges =    -0.000000

 -----------------------------------------------------------------
                    Cartesian Multipole Moments
 -----------------------------------------------------------------
    Charge (ESU x 10^10)
                -0.0000
    Dipole Moment (Debye)
         X      -1.0307      Y      -1.8587      Z       0.0000
       Tot       2.1254
    Quadrupole Moments (Debye-Ang)
        XX     -39.9418     XY       3.4987     YY     -39.8361
        XZ      -0.0000     YZ       0.0000     ZZ     -41.0663
    Octopole Moments (Debye-Ang^2)
       XXX      33.7726    XXY      -9.7587    XYY       2.7593
       YYY      -5.2479    XXZ       0.0000    XYZ       0.0000
       YYZ      -0.0000    XZZ       5.1958    YZZ      -0.2837
       ZZZ      -0.0000
    Hexadecapole Moments (Debye-Ang^3)
      XXXX    -458.1191   XXXY      14.2026   XXYY     -73.3180
      XYYY      10.2523   YYYY     -72.7934   XXXZ      -0.0000
      XXYZ      -0.0000   XYYZ      -0.0000   YYYZ       0.0000
      XXZZ     -77.1408   XYZZ       0.3883   YYZZ     -21.4486
      XZZZ      -0.0000   YZZZ       0.0000   ZZZZ     -54.3910
 -----------------------------------------------------------------
 DrvMan completing analytic gradient of the correlated energy
 Correlated dipole moment
            1
    1  -0.4055156
    2  -0.7312715
    3   0.0000001
 Energy read as -7026.812847413
 Full Analytical Gradient: (in a.u., or Hartree/Bohr)
             1             2             3             4
    1   -0.00011822   -0.00059945    0.00086750   -0.00014984
    2   -0.00001253   -0.00055218    0.00035206    0.00021265
    3   -0.00000001   -0.00000000    0.00000004   -0.00000003
 Gradient time:  CPU 1.38 s  wall 1.42 s
 ----------------------------------------------------------------
             Standard Nuclear Orientation (Angstroms)
    I     Atom           X                Y                Z
 ----------------------------------------------------------------
    1      I       0.5853231800    -0.0184320549    -0.0000000000
    2      N      -1.6594565492     0.6011238942     0.0000000000
    3      N      -2.4680439184    -0.2815501051     0.0000000000
    4      H      -2.1366252660    -1.2601176162     0.0000000000
 ----------------------------------------------------------------
 Nuclear Repulsion Energy =   184.9156126803 hartrees
 There are       34 alpha and       34 beta electrons

                       Distance Matrix (Angstroms)
             I (  1)   N (  2)   N (  3)
   N (  2)  2.328709
   N (  3)  3.064683  1.197049
   H (  4)  2.991786  1.921434  1.033166

 Requested basis set is 6-311++G(d,p)
 There are 41 shells and 113 basis functions
 A cutoff of  1.0D-14 yielded    807 shell pairs
 There are      6327 function pairs (      7164 Cartesian)
 Smallest overlap matrix eigenvalue = 2.55E-04
 Guess MOs from SCF MO coefficient file

 -----------------------------------------------------------------------
  General SCF calculation program by
  Eric Jon Sundstrom, Paul Horn, Yuezhi Mao, Dmitri Zuev, Alec White,
  David Stuck, Shaama M.S., Shane Yost, Joonho Lee, David Small,
  Daniel Levine, Susi Lehtola, Hugh Burton, Evgeny Epifanovsky
 -----------------------------------------------------------------------
 Hartree-Fock
 using 6 threads for integral computing
 -------------------------------------------------------
 OpenMP Integral computing Module                
 Release: version 2.0, May 2017, Q-Chem Inc. Pleasanton 
 -------------------------------------------------------
 A restricted SCF calculation will be
 performed using DIIS
 SCF converges when DIIS error is below 1.0e-08
 ---------------------------------------
  Cycle       Energy         DIIS error
 ---------------------------------------
    1   -7026.2352337788      4.29e-05  
    2   -7026.2352367213      1.07e-05  
    3   -7026.2352370711      6.04e-06  
    4   -7026.2352371605      1.90e-06  
    5   -7026.2352371847      1.23e-06  
    6   -7026.2352371908      5.08e-07  
    7   -7026.2352371930      2.37e-07  
    8   -7026.2352371932      7.04e-08  
    9   -7026.2352371934      3.01e-08  
   10   -7026.2352371933      6.98e-09  Convergence criterion met
 ---------------------------------------
 SCF time:   CPU 4.79s  wall 2.00s 
 SCF   energy in the final basis set =    -7026.2352371933
 Total energy in the final basis set =    -7026.2352371933


 ------------------------------------------------------------------------------

   CCMAN2: suite of methods based on coupled cluster
           and equation of motion theories.

   Components:
   * libvmm-1.3-trunk
     by Evgeny Epifanovsky, Ilya Kaliman.
   * libtensor-2.5-trunk
     by Evgeny Epifanovsky, Michael Wormit, Dmitry Zuev, Sam Manzer, 
        Ilya Kaliman.
   * libcc-2.5-trunk
     by Evgeny Epifanovsky, Arik Landau, Tomasz Kus, Kirill Khistyaev, 
        Dmitry Zuev, Prashant Manohar, Xintian Feng, Anna Krylov, 
        Matthew Goldey, Alec White, Thomas Jagau, Kaushik Nanda, 
        Anastasia Gunina, Alexander Kunitsa, Joonho Lee.

   CCMAN original authors:
   Anna I. Krylov, C. David Sherrill, Steven R. Gwaltney,
   Edward F. C. Byrd (2000)
   Sergey V. Levchenko, Lyudmila V. Slipchenko, Tao Wang,
   Ana-Maria C. Cristian (2003)
   Piotr A. Pieniazek, C. Melania Oana, Evgeny Epifanovsky (2007)
   Prashant Manohar (2009)

 ------------------------------------------------------------------------------


 Allocating and initializing 63808MB of RAM...
 Calculation will run on 6 cores.


 Alpha MOs, Restricted
 -- Occupied --                  
******* -180.87 -169.67 -169.67 -169.67  -37.92  -33.11  -33.10
  1 A     2 A     3 A     4 A     5 A     6 A     7 A     8 A                  
-33.103 -24.292 -24.290 -24.290 -24.286 -24.286 -15.747 -15.698
  9 A    10 A    11 A    12 A    13 A    14 A    15 A    16 A                  
 -7.236  -5.469  -5.458  -5.458  -2.391  -2.387  -2.387  -2.375
 17 A    18 A    19 A    20 A    21 A    22 A    23 A    24 A                  
 -2.375  -1.446  -0.956  -0.848  -0.694  -0.642  -0.604  -0.381
 25 A    26 A    27 A    28 A    29 A    30 A    31 A    32 A                  
 -0.376  -0.371
 33 A    34 A                                                                  
 -- Virtual --                   
  0.001   0.050   0.065   0.150   0.165   0.166   0.213   0.225
 35 A    36 A    37 A    38 A    39 A    40 A    41 A    42 A                  
  0.227   0.242   0.259   0.300   0.334   0.346   0.364   0.526
 43 A    44 A    45 A    46 A    47 A    48 A    49 A    50 A                  
  0.570   0.587   0.600   0.607   0.654   0.710   0.804   0.883
 51 A    52 A    53 A    54 A    55 A    56 A    57 A    58 A                  
  0.916   0.941   1.016   1.035   1.124   1.214   1.441   1.462
 59 A    60 A    61 A    62 A    63 A    64 A    65 A    66 A                  
  1.538   1.555   1.564   1.637   1.922   2.030   2.131   2.165
 67 A    68 A    69 A    70 A    71 A    72 A    73 A    74 A                  
  2.418   2.627   2.679   2.805   3.039   3.066   3.377   3.428
 75 A    76 A    77 A    78 A    79 A    80 A    81 A    82 A                  
  4.096   4.242   4.350   4.425   4.493   4.507   4.514   4.560
 83 A    84 A    85 A    86 A    87 A    88 A    89 A    90 A                  
  4.680   4.747   4.814   5.401   6.534   6.549   6.585  28.904
 91 A    92 A    93 A    94 A    95 A    96 A    97 A    98 A                  
 29.533  29.545  29.571  29.887  29.892  29.893  29.906  29.978
 99 A   100 A   101 A   102 A   103 A   104 A   105 A   106 A                  
 36.572  37.153 130.595 130.603 130.630 154.3001912.218
107 A   108 A   109 A   110 A   111 A   112 A   113 A                          

 Beta MOs, Restricted
 -- Occupied --                  
******* -180.87 -169.67 -169.67 -169.67  -37.92  -33.11  -33.10
  1 A     2 A     3 A     4 A     5 A     6 A     7 A     8 A                  
-33.103 -24.292 -24.290 -24.290 -24.286 -24.286 -15.747 -15.698
  9 A    10 A    11 A    12 A    13 A    14 A    15 A    16 A                  
 -7.236  -5.469  -5.458  -5.458  -2.391  -2.387  -2.387  -2.375
 17 A    18 A    19 A    20 A    21 A    22 A    23 A    24 A                  
 -2.375  -1.446  -0.956  -0.848  -0.694  -0.642  -0.604  -0.381
 25 A    26 A    27 A    28 A    29 A    30 A    31 A    32 A                  
 -0.376  -0.371
 33 A    34 A                                                                  
 -- Virtual --                   
  0.001   0.050   0.065   0.150   0.165   0.166   0.213   0.225
 35 A    36 A    37 A    38 A    39 A    40 A    41 A    42 A                  
  0.227   0.242   0.259   0.300   0.334   0.346   0.364   0.526
 43 A    44 A    45 A    46 A    47 A    48 A    49 A    50 A                  
  0.570   0.587   0.600   0.607   0.654   0.710   0.804   0.883
 51 A    52 A    53 A    54 A    55 A    56 A    57 A    58 A                  
  0.916   0.941   1.016   1.035   1.124   1.214   1.441   1.462
 59 A    60 A    61 A    62 A    63 A    64 A    65 A    66 A                  
  1.538   1.555   1.564   1.637   1.922   2.030   2.131   2.165
 67 A    68 A    69 A    70 A    71 A    72 A    73 A    74 A                  
  2.418   2.627   2.679   2.805   3.039   3.066   3.377   3.428
 75 A    76 A    77 A    78 A    79 A    80 A    81 A    82 A                  
  4.096   4.242   4.350   4.425   4.493   4.507   4.514   4.560
 83 A    84 A    85 A    86 A    87 A    88 A    89 A    90 A                  
  4.680   4.747   4.814   5.401   6.534   6.549   6.585  28.904
 91 A    92 A    93 A    94 A    95 A    96 A    97 A    98 A                  
 29.533  29.545  29.571  29.887  29.892  29.893  29.906  29.978
 99 A   100 A   101 A   102 A   103 A   104 A   105 A   106 A                  
 36.572  37.153 130.595 130.603 130.630 154.3001912.218
107 A   108 A   109 A   110 A   111 A   112 A   113 A                          

 Occupation and symmetry of molecular orbitals

 Point group: C1 (1 irreducible representation).

                           A     All 
 -------------------------------------
 All molecular orbitals:
  - Alpha                  113   113 
  - Beta                   113   113 
 -------------------------------------
 Alpha orbitals:
  - Frozen occupied        20    20  
  - Active occupied        14    14  
  - Active virtual         79    79  
  - Frozen virtual         0     0   
 -------------------------------------
 Beta orbitals:
  - Frozen occupied        20    20  
  - Active occupied        14    14  
  - Active virtual         79    79  
  - Frozen virtual         0     0   
 -------------------------------------

 Import integrals:   CPU 0.00 s  wall 0.00 s

 Import integrals:   CPU 28.17 s  wall 6.34 s

 MP2 amplitudes:   CPU 0.05 s  wall 0.03 s

Running a double precision version
           CCSD T amplitudes will be solved using DIIS.

           Start     Size      MaxIter   EConv     TConv     
           3         7         100       1.00e-07  1.00e-05  
 ------------------------------------------------------------------------------
           Energy (a.u.)   Ediff      Tdiff       Comment
 ------------------------------------------------------------------------------
         -7026.80651424                           
     1   -7026.78846668   1.80e-02   7.22e-01     
     2   -7026.81079833   2.23e-02   9.58e-02     
     3   -7026.80916993   1.63e-03   4.91e-02     
     4   -7026.81175763   2.59e-03   1.53e-02     Switched to DIIS steps.
     5   -7026.81275365   9.96e-04   1.39e-02     
     6   -7026.81282277   6.91e-05   2.76e-03     
     7   -7026.81283200   9.23e-06   1.37e-03     
     8   -7026.81284059   8.58e-06   6.55e-04     
     9   -7026.81284780   7.22e-06   5.68e-04     
    10   -7026.81284697   8.33e-07   1.42e-04     
    11   -7026.81284753   5.60e-07   6.57e-05     
    12   -7026.81284742   1.04e-07   5.00e-05     
    13   -7026.81284759   1.67e-07   1.63e-05     
    14   -7026.81284748   1.11e-07   1.09e-05     
    15   -7026.81284735   1.31e-07   5.23e-06     
    16   -7026.81284731   4.20e-08   2.10e-06     
 ------------------------------------------------------------------------------
         -7026.81284731                           CCSD T converged.

End of double precision
 SCF energy                 = -7026.23523719
 MP2 energy                 = -7026.80651424
 CCSD correlation energy     =    -0.57761011
 CCSD total energy           = -7026.81284731

 CCSD  T1^2 = 0.0142  T2^2 = 0.2307  Leading amplitudes:

 Amplitude    Orbitals with energies
 -0.0312       30 (A) A                  ->    35 (A) A                   
              -0.6424                          0.0012                     
 -0.0312       30 (A) B                  ->    35 (A) B                   
              -0.6424                          0.0012                     
 -0.0280       29 (A) A                  ->    35 (A) A                   
              -0.6936                          0.0012                     
 -0.0280       29 (A) B                  ->    35 (A) B                   
              -0.6936                          0.0012                     

 Amplitude    Orbitals with energies
 -0.1185       34 (A) A      34 (A) B    ->    35 (A) A      35 (A) B     
              -0.3707       -0.3707            0.0012        0.0012       
  0.1185       34 (A) A      34 (A) B    ->    35 (A) B      35 (A) A     
              -0.3707       -0.3707            0.0012        0.0012       
  0.1185       34 (A) B      34 (A) A    ->    35 (A) A      35 (A) B     
              -0.3707       -0.3707            0.0012        0.0012       
 -0.1185       34 (A) B      34 (A) A    ->    35 (A) B      35 (A) A     
              -0.3707       -0.3707            0.0012        0.0012       
 -0.1054       31 (A) A      31 (A) B    ->    37 (A) A      37 (A) B     
              -0.6036       -0.6036            0.0652        0.0652       
  0.1054       31 (A) A      31 (A) B    ->    37 (A) B      37 (A) A     
              -0.6036       -0.6036            0.0652        0.0652       
  0.1054       31 (A) B      31 (A) A    ->    37 (A) A      37 (A) B     
              -0.6036       -0.6036            0.0652        0.0652       
 -0.1054       31 (A) B      31 (A) A    ->    37 (A) B      37 (A) A     
              -0.6036       -0.6036            0.0652        0.0652       

 Computing CCSD intemediates for later calculations in double precision
 Finished.

Running a double precision version
           CCSD Lambda amplitudes will be solved using DIIS.
           Start     Size      MaxIter   EConv     LConv     
           3         7         100       1.00e-07  1.00e-05  
 ------------------------------------------------------------------------------
            Enorm      Ldiff       Comment
 ------------------------------------------------------------------------------
     1     6.05e-02   4.63e-02     
     2     1.48e-02   3.99e-03     
     3     6.41e-03   2.39e-03     
     4     4.05e-03   1.19e-03     Switched to DIIS steps.
     5     1.67e-03   8.83e-04     
     6     1.06e-03   3.11e-04     
     7     4.50e-04   1.12e-04     
     8     2.19e-04   3.40e-06     
     9     7.15e-05   1.26e-05     
    10     4.18e-05   1.95e-06     
    11     2.37e-05   8.91e-07     
    12     1.20e-05   1.80e-06     
    13     5.32e-06   5.21e-07     
    14     2.24e-06   4.41e-07     
    15     1.26e-06   1.06e-07     
    16     6.48e-07   4.61e-08     
    17     4.39e-07   3.68e-08     
    18     2.25e-07   2.76e-08     
    19     1.16e-07   7.59e-09     
    20     6.51e-08   2.74e-09     
 ------------------------------------------------------------------------------
                                   CCSD Lambda converged.

 Computing density matrices in double precision...
           Orbital response amplitudes will be solved using DIIS.
           Start     Size      MaxIter   EConv     LConv     
           3         7         100       1.00e-06  1.00e-06  
 ------------------------------------------------------------------------------
            Enorm      Ldiff       Comment
 ------------------------------------------------------------------------------
     1     9.35e-02   4.61e-03     
     2     1.58e-01   5.29e-02     
     3     3.16e-01   9.83e-02     
     4     1.15e-02   1.80e-01     Switched to DIIS steps.
     5     1.82e-03   1.38e-03     
     6     1.37e-03   5.61e-04     
     7     8.12e-04   2.04e-04     
     8     2.29e-04   1.12e-04     
     9     3.97e-05   2.75e-05     
    10     2.07e-05   2.81e-06     
    11     7.16e-06   3.57e-06     
    12     1.27e-06   3.02e-08     
    13     3.67e-07   9.19e-08     
 ------------------------------------------------------------------------------
                                   Orbital response converged.

 Computing density matrices... Done.
 CCSD calculation:   CPU 738.02 s  wall 137.67 s

 Transferring MO TPDM to AO TPDM
 Transferring g2_o1o1o1o1
 Transferring g2_o1o1o1v1
 Transferring g2_o1o1v1v1
 Transferring g2_o1v1o1v1
 Transferring g2_o1v1v1v1
 Transferring g2_v1v1v1v1
 Adding separable TPDM
 Computing TPDM gradient
 --------------------------------------------------------
 2e gradient
  Atom          X               Y               Z
 --------------------------------------------------------
    1        -30.675451        3.307072       -0.000000  
    2          8.173301      -16.463645        0.000000  
    3         22.581453        7.953092       -0.000000  
    4         -0.079303        5.203480        0.000000  
 --------------------------------------------------------
 --------------------------------------------------------
 Final gradient
  Atom          X               Y               Z
 --------------------------------------------------------
    1        -30.675451        3.307072       -0.000000  
    2          8.173301      -16.463645        0.000000  
    3         22.581453        7.953092       -0.000000  
    4         -0.079303        5.203480        0.000000  
 --------------------------------------------------------
 Analytic gradient from two-electron contribution:   CPU 155.15 s  wall 51.41 s

 Total ccman2 time:   CPU 925.54 s  wall 196.85 s


 --------------------------------------------------------------

                    Orbital Energies (a.u.)
 --------------------------------------------------------------

 Alpha MOs
 -- Occupied --
*******-180.866-169.672-169.671-169.671 -37.919 -33.108 -33.103
-33.103 -24.292 -24.290 -24.290 -24.286 -24.286 -15.747 -15.698
 -7.236  -5.469  -5.458  -5.458  -2.391  -2.387  -2.387  -2.375
 -2.375  -1.446  -0.956  -0.848  -0.694  -0.642  -0.604  -0.381
 -0.376  -0.371
 -- Virtual --
  0.001   0.050   0.065   0.150   0.165   0.166   0.213   0.225
  0.227   0.242   0.259   0.300   0.334   0.346   0.364   0.526
  0.570   0.587   0.600   0.607   0.654   0.710   0.804   0.883
  0.916   0.941   1.016   1.035   1.124   1.214   1.441   1.462
  1.538   1.555   1.564   1.637   1.922   2.030   2.131   2.165
  2.418   2.627   2.679   2.805   3.039   3.066   3.377   3.428
  4.096   4.242   4.350   4.425   4.493   4.507   4.514   4.560
  4.680   4.747   4.814   5.401   6.534   6.549   6.585  28.904
 29.533  29.545  29.571  29.887  29.892  29.893  29.906  29.978
 36.572  37.153 130.595 130.603 130.630 154.3001912.218
 --------------------------------------------------------------

          Ground-State Mulliken Net Atomic Charges

     Atom                 Charge (a.u.)
  ----------------------------------------
      1 I                    -0.115000
      2 N                     0.071716
      3 N                    -0.190537
      4 H                     0.233821
  ----------------------------------------
  Sum of atomic charges =    -0.000000

 -----------------------------------------------------------------
                    Cartesian Multipole Moments
 -----------------------------------------------------------------
    Charge (ESU x 10^10)
                 0.0000
    Dipole Moment (Debye)
         X      -1.0129      Y      -1.8578      Z       0.0000
       Tot       2.1160
    Quadrupole Moments (Debye-Ang)
        XX     -39.9701     XY       3.4949     YY     -39.8421
        XZ      -0.0000     YZ       0.0000     ZZ     -41.0670
    Octopole Moments (Debye-Ang^2)
       XXX      33.9556    XXY      -9.7450    XYY       2.7943
       YYY      -5.2460    XXZ       0.0000    XYZ      -0.0000
       YYZ       0.0000    XZZ       5.2234    YZZ      -0.2842
       ZZZ       0.0000
    Hexadecapole Moments (Debye-Ang^3)
      XXXX    -458.8212   XXXY      14.1569   XXYY     -73.4159
      XYYY      10.2318   YYYY     -72.8085   XXXZ      -0.0000
      XXYZ       0.0000   XYYZ      -0.0000   YYYZ       0.0000
      XXZZ     -77.2169   XYZZ       0.3853   YYZZ     -21.4486
      XZZZ      -0.0000   YZZZ       0.0000   ZZZZ     -54.3827
 -----------------------------------------------------------------
 DrvMan completing analytic gradient of the correlated energy
 Correlated dipole moment
            1
    1  -0.3985027
    2  -0.7309187
    3   0.0000000
 Energy read as -7026.812847307
 Full Analytical Gradient: (in a.u., or Hartree/Bohr)
             1             2             3             4
    1    0.00012107    0.00066948   -0.00092750    0.00013696
    2   -0.00000294    0.00068800   -0.00050840   -0.00017666
    3   -0.00000000   -0.00000000    0.00000000   -0.00000000
 Gradient time:  CPU 1.43 s  wall 1.45 s
 ----------------------------------------------------------------
             Standard Nuclear Orientation (Angstroms)
    I     Atom           X                Y                Z
 ----------------------------------------------------------------
    1      I       0.5853231800    -0.0184320549    -0.0000000000
    2      N      -1.6594565492     0.6011238942     0.0000000000
    3      N      -2.4670439184    -0.2805501051     0.0000000000
    4      H      -2.1366252660    -1.2601176162     0.0000000000
 ----------------------------------------------------------------
 Nuclear Repulsion Energy =   184.9616597149 hartrees
 There are       34 alpha and       34 beta electrons

                       Distance Matrix (Angstroms)
             I (  1)   N (  2)   N (  3)
   N (  2)  2.328709
   N (  3)  3.063601  1.195636
   H (  4)  2.991786  1.921434  1.033793

 Requested basis set is 6-311++G(d,p)
 There are 41 shells and 113 basis functions
 A cutoff of  1.0D-14 yielded    807 shell pairs
 There are      6327 function pairs (      7164 Cartesian)
 Smallest overlap matrix eigenvalue = 2.54E-04
 Guess MOs from SCF MO coefficient file

 -----------------------------------------------------------------------
  General SCF calculation program by
  Eric Jon Sundstrom, Paul Horn, Yuezhi Mao, Dmitri Zuev, Alec White,
  David Stuck, Shaama M.S., Shane Yost, Joonho Lee, David Small,
  Daniel Levine, Susi Lehtola, Hugh Burton, Evgeny Epifanovsky
 -----------------------------------------------------------------------
 Hartree-Fock
 using 6 threads for integral computing
 -------------------------------------------------------
 OpenMP Integral computing Module                
 Release: version 2.0, May 2017, Q-Chem Inc. Pleasanton 
 -------------------------------------------------------
 A restricted SCF calculation will be
 performed using DIIS
 SCF converges when DIIS error is below 1.0e-08
 ---------------------------------------
  Cycle       Energy         DIIS error
 ---------------------------------------
    1   -7026.2353821702      3.74e-05  
    2   -7026.2353842210      9.98e-06  
    3   -7026.2353844743      6.72e-06  
    4   -7026.2353845639      2.06e-06  
    5   -7026.2353845868      1.20e-06  
    6   -7026.2353845943      5.31e-07  
    7   -7026.2353845960      2.21e-07  
    8   -7026.2353845961      6.84e-08  
    9   -7026.2353845962      2.24e-08  
   10   -7026.2353845963      4.90e-09  Convergence criterion met
 ---------------------------------------
 SCF time:   CPU 4.93s  wall 1.00s 
 SCF   energy in the final basis set =    -7026.2353845963
 Total energy in the final basis set =    -7026.2353845963


 ------------------------------------------------------------------------------

   CCMAN2: suite of methods based on coupled cluster
           and equation of motion theories.

   Components:
   * libvmm-1.3-trunk
     by Evgeny Epifanovsky, Ilya Kaliman.
   * libtensor-2.5-trunk
     by Evgeny Epifanovsky, Michael Wormit, Dmitry Zuev, Sam Manzer, 
        Ilya Kaliman.
   * libcc-2.5-trunk
     by Evgeny Epifanovsky, Arik Landau, Tomasz Kus, Kirill Khistyaev, 
        Dmitry Zuev, Prashant Manohar, Xintian Feng, Anna Krylov, 
        Matthew Goldey, Alec White, Thomas Jagau, Kaushik Nanda, 
        Anastasia Gunina, Alexander Kunitsa, Joonho Lee.

   CCMAN original authors:
   Anna I. Krylov, C. David Sherrill, Steven R. Gwaltney,
   Edward F. C. Byrd (2000)
   Sergey V. Levchenko, Lyudmila V. Slipchenko, Tao Wang,
   Ana-Maria C. Cristian (2003)
   Piotr A. Pieniazek, C. Melania Oana, Evgeny Epifanovsky (2007)
   Prashant Manohar (2009)

 ------------------------------------------------------------------------------


 Allocating and initializing 63808MB of RAM...
 Calculation will run on 6 cores.


 Alpha MOs, Restricted
 -- Occupied --                  
******* -180.87 -169.67 -169.67 -169.67  -37.92  -33.11  -33.10
  1 A     2 A     3 A     4 A     5 A     6 A     7 A     8 A                  
-33.103 -24.291 -24.290 -24.290 -24.286 -24.286 -15.747 -15.698
  9 A    10 A    11 A    12 A    13 A    14 A    15 A    16 A                  
 -7.236  -5.468  -5.458  -5.458  -2.391  -2.387  -2.387  -2.375
 17 A    18 A    19 A    20 A    21 A    22 A    23 A    24 A                  
 -2.375  -1.447  -0.956  -0.848  -0.694  -0.643  -0.604  -0.381
 25 A    26 A    27 A    28 A    29 A    30 A    31 A    32 A                  
 -0.376  -0.370
 33 A    34 A                                                                  
 -- Virtual --                   
  0.001   0.050   0.066   0.150   0.165   0.166   0.213   0.225
 35 A    36 A    37 A    38 A    39 A    40 A    41 A    42 A                  
  0.227   0.242   0.259   0.300   0.334   0.346   0.364   0.527
 43 A    44 A    45 A    46 A    47 A    48 A    49 A    50 A                  
  0.571   0.587   0.600   0.607   0.654   0.710   0.804   0.882
 51 A    52 A    53 A    54 A    55 A    56 A    57 A    58 A                  
  0.916   0.941   1.016   1.036   1.124   1.214   1.442   1.462
 59 A    60 A    61 A    62 A    63 A    64 A    65 A    66 A                  
  1.538   1.555   1.564   1.637   1.923   2.029   2.130   2.164
 67 A    68 A    69 A    70 A    71 A    72 A    73 A    74 A                  
  2.418   2.627   2.680   2.805   3.039   3.068   3.379   3.429
 75 A    76 A    77 A    78 A    79 A    80 A    81 A    82 A                  
  4.096   4.243   4.351   4.426   4.493   4.507   4.515   4.560
 83 A    84 A    85 A    86 A    87 A    88 A    89 A    90 A                  
  4.681   4.747   4.815   5.399   6.534   6.549   6.586  28.905
 91 A    92 A    93 A    94 A    95 A    96 A    97 A    98 A                  
 29.533  29.545  29.571  29.887  29.893  29.893  29.906  29.978
 99 A   100 A   101 A   102 A   103 A   104 A   105 A   106 A                  
 36.571  37.158 130.595 130.604 130.630 154.3001912.218
107 A   108 A   109 A   110 A   111 A   112 A   113 A                          

 Beta MOs, Restricted
 -- Occupied --                  
******* -180.87 -169.67 -169.67 -169.67  -37.92  -33.11  -33.10
  1 A     2 A     3 A     4 A     5 A     6 A     7 A     8 A                  
-33.103 -24.291 -24.290 -24.290 -24.286 -24.286 -15.747 -15.698
  9 A    10 A    11 A    12 A    13 A    14 A    15 A    16 A                  
 -7.236  -5.468  -5.458  -5.458  -2.391  -2.387  -2.387  -2.375
 17 A    18 A    19 A    20 A    21 A    22 A    23 A    24 A                  
 -2.375  -1.447  -0.956  -0.848  -0.694  -0.643  -0.604  -0.381
 25 A    26 A    27 A    28 A    29 A    30 A    31 A    32 A                  
 -0.376  -0.370
 33 A    34 A                                                                  
 -- Virtual --                   
  0.001   0.050   0.066   0.150   0.165   0.166   0.213   0.225
 35 A    36 A    37 A    38 A    39 A    40 A    41 A    42 A                  
  0.227   0.242   0.259   0.300   0.334   0.346   0.364   0.527
 43 A    44 A    45 A    46 A    47 A    48 A    49 A    50 A                  
  0.571   0.587   0.600   0.607   0.654   0.710   0.804   0.882
 51 A    52 A    53 A    54 A    55 A    56 A    57 A    58 A                  
  0.916   0.941   1.016   1.036   1.124   1.214   1.442   1.462
 59 A    60 A    61 A    62 A    63 A    64 A    65 A    66 A                  
  1.538   1.555   1.564   1.637   1.923   2.029   2.130   2.164
 67 A    68 A    69 A    70 A    71 A    72 A    73 A    74 A                  
  2.418   2.627   2.680   2.805   3.039   3.068   3.379   3.429
 75 A    76 A    77 A    78 A    79 A    80 A    81 A    82 A                  
  4.096   4.243   4.351   4.426   4.493   4.507   4.515   4.560
 83 A    84 A    85 A    86 A    87 A    88 A    89 A    90 A                  
  4.681   4.747   4.815   5.399   6.534   6.549   6.586  28.905
 91 A    92 A    93 A    94 A    95 A    96 A    97 A    98 A                  
 29.533  29.545  29.571  29.887  29.893  29.893  29.906  29.978
 99 A   100 A   101 A   102 A   103 A   104 A   105 A   106 A                  
 36.571  37.158 130.595 130.604 130.630 154.3001912.218
107 A   108 A   109 A   110 A   111 A   112 A   113 A                          

 Occupation and symmetry of molecular orbitals

 Point group: C1 (1 irreducible representation).

                           A     All 
 -------------------------------------
 All molecular orbitals:
  - Alpha                  113   113 
  - Beta                   113   113 
 -------------------------------------
 Alpha orbitals:
  - Frozen occupied        20    20  
  - Active occupied        14    14  
  - Active virtual         79    79  
  - Frozen virtual         0     0   
 -------------------------------------
 Beta orbitals:
  - Frozen occupied        20    20  
  - Active occupied        14    14  
  - Active virtual         79    79  
  - Frozen virtual         0     0   
 -------------------------------------

 Import integrals:   CPU 0.00 s  wall 0.00 s

 Import integrals:   CPU 28.95 s  wall 6.58 s

 MP2 amplitudes:   CPU 0.11 s  wall 0.07 s

Running a double precision version
           CCSD T amplitudes will be solved using DIIS.

           Start     Size      MaxIter   EConv     TConv     
           3         7         100       1.00e-07  1.00e-05  
 ------------------------------------------------------------------------------
           Energy (a.u.)   Ediff      Tdiff       Comment
 ------------------------------------------------------------------------------
         -7026.80650726                           
     1   -7026.78851261   1.80e-02   7.22e-01     
     2   -7026.81079823   2.23e-02   9.57e-02     
     3   -7026.80918032   1.62e-03   4.90e-02     
     4   -7026.81176095   2.58e-03   1.53e-02     Switched to DIIS steps.
     5   -7026.81275386   9.93e-04   1.39e-02     
     6   -7026.81282261   6.87e-05   2.75e-03     
     7   -7026.81283169   9.09e-06   1.37e-03     
     8   -7026.81284021   8.51e-06   6.53e-04     
     9   -7026.81284738   7.17e-06   5.67e-04     
    10   -7026.81284656   8.17e-07   1.42e-04     
    11   -7026.81284712   5.61e-07   6.58e-05     
    12   -7026.81284702   1.01e-07   4.99e-05     
    13   -7026.81284718   1.65e-07   1.61e-05     
    14   -7026.81284707   1.12e-07   1.08e-05     
    15   -7026.81284694   1.30e-07   5.21e-06     
    16   -7026.81284690   4.14e-08   2.10e-06     
 ------------------------------------------------------------------------------
         -7026.81284690                           CCSD T converged.

End of double precision
 SCF energy                 = -7026.23538460
 MP2 energy                 = -7026.80650726
 CCSD correlation energy     =    -0.57746230
 CCSD total energy           = -7026.81284690

 CCSD  T1^2 = 0.0142  T2^2 = 0.2305  Leading amplitudes:

 Amplitude    Orbitals with energies
 -0.0313       30 (A) A                  ->    35 (A) A                   
              -0.6429                          0.0012                     
 -0.0313       30 (A) B                  ->    35 (A) B                   
              -0.6429                          0.0012                     
 -0.0279       29 (A) A                  ->    35 (A) A                   
              -0.6937                          0.0012                     
 -0.0279       29 (A) B                  ->    35 (A) B                   
              -0.6937                          0.0012                     

 Amplitude    Orbitals with energies
 -0.1192       34 (A) A      34 (A) B    ->    35 (A) A      35 (A) B     
              -0.3704       -0.3704            0.0012        0.0012       
  0.1192       34 (A) A      34 (A) B    ->    35 (A) B      35 (A) A     
              -0.3704       -0.3704            0.0012        0.0012       
  0.1192       34 (A) B      34 (A) A    ->    35 (A) A      35 (A) B     
              -0.3704       -0.3704            0.0012        0.0012       
 -0.1192       34 (A) B      34 (A) A    ->    35 (A) B      35 (A) A     
              -0.3704       -0.3704            0.0012        0.0012       
 -0.1050       31 (A) A      31 (A) B    ->    37 (A) A      37 (A) B     
              -0.6044       -0.6044            0.0655        0.0655       
  0.1050       31 (A) A      31 (A) B    ->    37 (A) B      37 (A) A     
              -0.6044       -0.6044            0.0655        0.0655       
  0.1050       31 (A) B      31 (A) A    ->    37 (A) A      37 (A) B     
              -0.6044       -0.6044            0.0655        0.0655       
 -0.1050       31 (A) B      31 (A) A    ->    37 (A) B      37 (A) A     
              -0.6044       -0.6044            0.0655        0.0655       

 Computing CCSD intemediates for later calculations in double precision
 Finished.

Running a double precision version
           CCSD Lambda amplitudes will be solved using DIIS.
           Start     Size      MaxIter   EConv     LConv     
           3         7         100       1.00e-07  1.00e-05  
 ------------------------------------------------------------------------------
            Enorm      Ldiff       Comment
 ------------------------------------------------------------------------------
     1     6.04e-02   4.63e-02     
     2     1.48e-02   3.98e-03     
     3     6.40e-03   2.39e-03     
     4     4.04e-03   1.19e-03     Switched to DIIS steps.
     5     1.67e-03   8.80e-04     
     6     1.06e-03   3.10e-04     
     7     4.49e-04   1.11e-04     
     8     2.18e-04   3.39e-06     
     9     7.15e-05   1.25e-05     
    10     4.18e-05   1.93e-06     
    11     2.37e-05   9.06e-07     
    12     1.20e-05   1.80e-06     
    13     5.31e-06   5.20e-07     
    14     2.24e-06   4.40e-07     
    15     1.25e-06   1.05e-07     
    16     6.44e-07   4.54e-08     
    17     4.36e-07   3.62e-08     
    18     2.24e-07   2.72e-08     
    19     1.15e-07   7.54e-09     
    20     6.46e-08   2.76e-09     
 ------------------------------------------------------------------------------
                                   CCSD Lambda converged.

 Computing density matrices in double precision...
           Orbital response amplitudes will be solved using DIIS.
           Start     Size      MaxIter   EConv     LConv     
           3         7         100       1.00e-06  1.00e-06  
 ------------------------------------------------------------------------------
            Enorm      Ldiff       Comment
 ------------------------------------------------------------------------------
     1     9.34e-02   4.55e-03     
     2     1.58e-01   5.24e-02     
     3     3.14e-01   9.73e-02     
     4     1.15e-02   1.78e-01     Switched to DIIS steps.
     5     1.83e-03   1.39e-03     
     6     1.39e-03   5.70e-04     
     7     8.11e-04   2.07e-04     
     8     2.29e-04   1.12e-04     
     9     3.93e-05   2.70e-05     
    10     2.05e-05   2.79e-06     
    11     7.07e-06   3.53e-06     
    12     1.27e-06   4.10e-08     
    13     3.62e-07   9.20e-08     
 ------------------------------------------------------------------------------
                                   Orbital response converged.

 Computing density matrices... Done.
 CCSD calculation:   CPU 738.44 s  wall 137.81 s

 Transferring MO TPDM to AO TPDM
 Transferring g2_o1o1o1o1
 Transferring g2_o1o1o1v1
 Transferring g2_o1o1v1v1
 Transferring g2_o1v1o1v1
 Transferring g2_o1v1v1v1
 Transferring g2_v1v1v1v1
 Adding separable TPDM
 Computing TPDM gradient
 --------------------------------------------------------
 2e gradient
  Atom          X               Y               Z
 --------------------------------------------------------
    1        -30.672934        3.306910       -0.000000  
    2          8.149146      -16.474073        0.000000  
    3         22.598073        7.963200       -0.000000  
    4         -0.074284        5.203964        0.000000  
 --------------------------------------------------------
 --------------------------------------------------------
 Final gradient
  Atom          X               Y               Z
 --------------------------------------------------------
    1        -30.672934        3.306910       -0.000000  
    2          8.149146      -16.474073        0.000000  
    3         22.598073        7.963200       -0.000000  
    4         -0.074284        5.203964        0.000000  
 --------------------------------------------------------
 Analytic gradient from two-electron contribution:   CPU 160.34 s  wall 53.18 s

 Total ccman2 time:   CPU 936.18 s  wall 200.61 s


 --------------------------------------------------------------

                    Orbital Energies (a.u.)
 --------------------------------------------------------------

 Alpha MOs
 -- Occupied --
*******-180.865-169.672-169.671-169.671 -37.919 -33.107 -33.103
-33.103 -24.291 -24.290 -24.290 -24.286 -24.286 -15.747 -15.698
 -7.236  -5.468  -5.458  -5.458  -2.391  -2.387  -2.387  -2.375
 -2.375  -1.447  -0.956  -0.848  -0.694  -0.643  -0.604  -0.381
 -0.376  -0.370
 -- Virtual --
  0.001   0.050   0.066   0.150   0.165   0.166   0.213   0.225
  0.227   0.242   0.259   0.300   0.334   0.346   0.364   0.527
  0.571   0.587   0.600   0.607   0.654   0.710   0.804   0.882
  0.916   0.941   1.016   1.036   1.124   1.214   1.442   1.462
  1.538   1.555   1.564   1.637   1.923   2.029   2.130   2.164
  2.418   2.627   2.680   2.805   3.039   3.068   3.379   3.429
  4.096   4.243   4.351   4.426   4.493   4.507   4.515   4.560
  4.681   4.747   4.815   5.399   6.534   6.549   6.586  28.905
 29.533  29.545  29.571  29.887  29.893  29.893  29.906  29.978
 36.571  37.158 130.595 130.604 130.630 154.3001912.218
 --------------------------------------------------------------

          Ground-State Mulliken Net Atomic Charges

     Atom                 Charge (a.u.)
  ----------------------------------------
      1 I                    -0.115972
      2 N                     0.072116
      3 N                    -0.190137
      4 H                     0.233993
  ----------------------------------------
  Sum of atomic charges =    -0.000000

 -----------------------------------------------------------------
                    Cartesian Multipole Moments
 -----------------------------------------------------------------
    Charge (ESU x 10^10)
                 0.0000
    Dipole Moment (Debye)
         X      -1.0279      Y      -1.8580      Z       0.0000
       Tot       2.1234
    Quadrupole Moments (Debye-Ang)
        XX     -39.9435     XY       3.4974     YY     -39.8410
        XZ      -0.0000     YZ       0.0000     ZZ     -41.0668
    Octopole Moments (Debye-Ang^2)
       XXX      33.8059    XXY      -9.7584    XYY       2.7760
       YYY      -5.2566    XXZ       0.0000    XYZ      -0.0000
       YYZ       0.0000    XZZ       5.2047    YZZ      -0.2874
       ZZZ       0.0000
    Hexadecapole Moments (Debye-Ang^3)
      XXXX    -458.3141   XXXY      14.2296   XXYY     -73.3654
      XYYY      10.2700   YYYY     -72.8004   XXXZ      -0.0000
      XXYZ       0.0000   XYYZ      -0.0000   YYYZ       0.0000
      XXZZ     -77.1709   XYZZ       0.3970   YYZZ     -21.4484
      XZZZ      -0.0000   YZZZ       0.0000   ZZZZ     -54.3892
 -----------------------------------------------------------------
 DrvMan completing analytic gradient of the correlated energy
 Correlated dipole moment
            1
    1  -0.4044266
    2  -0.7309776
    3   0.0000000
 Energy read as -7026.812846901
 Full Analytical Gradient: (in a.u., or Hartree/Bohr)
             1             2             3             4
    1   -0.00007038   -0.00061557    0.00040271    0.00028323
    2    0.00002724   -0.00090284    0.00145860   -0.00058301
    3   -0.00000000   -0.00000000    0.00000000   -0.00000000
 Gradient time:  CPU 1.43 s  wall 1.46 s
 ----------------------------------------------------------------
             Standard Nuclear Orientation (Angstroms)
    I     Atom           X                Y                Z
 ----------------------------------------------------------------
    1      I       0.5853231800    -0.0184320549    -0.0000000000
    2      N      -1.6594565492     0.6011238942     0.0000000000
    3      N      -2.4670439184    -0.2825501051     0.0000000000
    4      H      -2.1366252660    -1.2601176162     0.0000000000
 ----------------------------------------------------------------
 Nuclear Repulsion Energy =   184.9379151131 hartrees
 There are       34 alpha and       34 beta electrons

                       Distance Matrix (Angstroms)
             I (  1)   N (  2)   N (  3)
   N (  2)  2.328709
   N (  3)  3.063773  1.197112
   H (  4)  2.991786  1.921434  1.031899

 Requested basis set is 6-311++G(d,p)
 There are 41 shells and 113 basis functions
 A cutoff of  1.0D-14 yielded    807 shell pairs
 There are      6327 function pairs (      7164 Cartesian)
 Smallest overlap matrix eigenvalue = 2.55E-04
 Guess MOs from SCF MO coefficient file

 -----------------------------------------------------------------------
  General SCF calculation program by
  Eric Jon Sundstrom, Paul Horn, Yuezhi Mao, Dmitri Zuev, Alec White,
  David Stuck, Shaama M.S., Shane Yost, Joonho Lee, David Small,
  Daniel Levine, Susi Lehtola, Hugh Burton, Evgeny Epifanovsky
 -----------------------------------------------------------------------
 Hartree-Fock
 using 6 threads for integral computing
 -------------------------------------------------------
 OpenMP Integral computing Module                
 Release: version 2.0, May 2017, Q-Chem Inc. Pleasanton 
 -------------------------------------------------------
 A restricted SCF calculation will be
 performed using DIIS
 SCF converges when DIIS error is below 1.0e-08
 ---------------------------------------
  Cycle       Energy         DIIS error
 ---------------------------------------
    1   -7026.2352587003      4.91e-05  
    2   -7026.2352623816      1.37e-05  
    3   -7026.2352627809      1.00e-05  
    4   -7026.2352629478      2.53e-06  
    5   -7026.2352629803      1.25e-06  
    6   -7026.2352629886      5.80e-07  
    7   -7026.2352629904      2.09e-07  
    8   -7026.2352629906      9.13e-08  
    9   -7026.2352629906      3.04e-08  
   10   -7026.2352629906      7.68e-09  Convergence criterion met
 ---------------------------------------
 SCF time:   CPU 5.32s  wall 1.00s 
 SCF   energy in the final basis set =    -7026.2352629906
 Total energy in the final basis set =    -7026.2352629906


 ------------------------------------------------------------------------------

   CCMAN2: suite of methods based on coupled cluster
           and equation of motion theories.

   Components:
   * libvmm-1.3-trunk
     by Evgeny Epifanovsky, Ilya Kaliman.
   * libtensor-2.5-trunk
     by Evgeny Epifanovsky, Michael Wormit, Dmitry Zuev, Sam Manzer, 
        Ilya Kaliman.
   * libcc-2.5-trunk
     by Evgeny Epifanovsky, Arik Landau, Tomasz Kus, Kirill Khistyaev, 
        Dmitry Zuev, Prashant Manohar, Xintian Feng, Anna Krylov, 
        Matthew Goldey, Alec White, Thomas Jagau, Kaushik Nanda, 
        Anastasia Gunina, Alexander Kunitsa, Joonho Lee.

   CCMAN original authors:
   Anna I. Krylov, C. David Sherrill, Steven R. Gwaltney,
   Edward F. C. Byrd (2000)
   Sergey V. Levchenko, Lyudmila V. Slipchenko, Tao Wang,
   Ana-Maria C. Cristian (2003)
   Piotr A. Pieniazek, C. Melania Oana, Evgeny Epifanovsky (2007)
   Prashant Manohar (2009)

 ------------------------------------------------------------------------------


 Allocating and initializing 63808MB of RAM...
 Calculation will run on 6 cores.


 Alpha MOs, Restricted
 -- Occupied --                  
******* -180.87 -169.67 -169.67 -169.67  -37.92  -33.11  -33.10
  1 A     2 A     3 A     4 A     5 A     6 A     7 A     8 A                  
-33.103 -24.292 -24.290 -24.290 -24.286 -24.286 -15.747 -15.698
  9 A    10 A    11 A    12 A    13 A    14 A    15 A    16 A                  
 -7.236  -5.469  -5.458  -5.458  -2.391  -2.387  -2.387  -2.375
 17 A    18 A    19 A    20 A    21 A    22 A    23 A    24 A                  
 -2.375  -1.446  -0.957  -0.848  -0.694  -0.642  -0.604  -0.381
 25 A    26 A    27 A    28 A    29 A    30 A    31 A    32 A                  
 -0.376  -0.371
 33 A    34 A                                                                  
 -- Virtual --                   
  0.001   0.050   0.065   0.150   0.165   0.166   0.213   0.225
 35 A    36 A    37 A    38 A    39 A    40 A    41 A    42 A                  
  0.227   0.242   0.260   0.300   0.334   0.346   0.364   0.527
 43 A    44 A    45 A    46 A    47 A    48 A    49 A    50 A                  
  0.570   0.587   0.600   0.607   0.654   0.711   0.804   0.883
 51 A    52 A    53 A    54 A    55 A    56 A    57 A    58 A                  
  0.916   0.941   1.016   1.035   1.124   1.214   1.441   1.462
 59 A    60 A    61 A    62 A    63 A    64 A    65 A    66 A                  
  1.538   1.555   1.564   1.638   1.923   2.030   2.131   2.166
 67 A    68 A    69 A    70 A    71 A    72 A    73 A    74 A                  
  2.419   2.628   2.678   2.804   3.039   3.066   3.377   3.430
 75 A    76 A    77 A    78 A    79 A    80 A    81 A    82 A                  
  4.096   4.242   4.350   4.424   4.493   4.507   4.514   4.560
 83 A    84 A    85 A    86 A    87 A    88 A    89 A    90 A                  
  4.680   4.747   4.814   5.403   6.534   6.549   6.585  28.904
 91 A    92 A    93 A    94 A    95 A    96 A    97 A    98 A                  
 29.533  29.545  29.571  29.887  29.892  29.893  29.906  29.978
 99 A   100 A   101 A   102 A   103 A   104 A   105 A   106 A                  
 36.573  37.152 130.595 130.603 130.630 154.3001912.218
107 A   108 A   109 A   110 A   111 A   112 A   113 A                          

 Beta MOs, Restricted
 -- Occupied --                  
******* -180.87 -169.67 -169.67 -169.67  -37.92  -33.11  -33.10
  1 A     2 A     3 A     4 A     5 A     6 A     7 A     8 A                  
-33.103 -24.292 -24.290 -24.290 -24.286 -24.286 -15.747 -15.698
  9 A    10 A    11 A    12 A    13 A    14 A    15 A    16 A                  
 -7.236  -5.469  -5.458  -5.458  -2.391  -2.387  -2.387  -2.375
 17 A    18 A    19 A    20 A    21 A    22 A    23 A    24 A                  
 -2.375  -1.446  -0.957  -0.848  -0.694  -0.642  -0.604  -0.381
 25 A    26 A    27 A    28 A    29 A    30 A    31 A    32 A                  
 -0.376  -0.371
 33 A    34 A                                                                  
 -- Virtual --                   
  0.001   0.050   0.065   0.150   0.165   0.166   0.213   0.225
 35 A    36 A    37 A    38 A    39 A    40 A    41 A    42 A                  
  0.227   0.242   0.260   0.300   0.334   0.346   0.364   0.527
 43 A    44 A    45 A    46 A    47 A    48 A    49 A    50 A                  
  0.570   0.587   0.600   0.607   0.654   0.711   0.804   0.883
 51 A    52 A    53 A    54 A    55 A    56 A    57 A    58 A                  
  0.916   0.941   1.016   1.035   1.124   1.214   1.441   1.462
 59 A    60 A    61 A    62 A    63 A    64 A    65 A    66 A                  
  1.538   1.555   1.564   1.638   1.923   2.030   2.131   2.166
 67 A    68 A    69 A    70 A    71 A    72 A    73 A    74 A                  
  2.419   2.628   2.678   2.804   3.039   3.066   3.377   3.430
 75 A    76 A    77 A    78 A    79 A    80 A    81 A    82 A                  
  4.096   4.242   4.350   4.424   4.493   4.507   4.514   4.560
 83 A    84 A    85 A    86 A    87 A    88 A    89 A    90 A                  
  4.680   4.747   4.814   5.403   6.534   6.549   6.585  28.904
 91 A    92 A    93 A    94 A    95 A    96 A    97 A    98 A                  
 29.533  29.545  29.571  29.887  29.892  29.893  29.906  29.978
 99 A   100 A   101 A   102 A   103 A   104 A   105 A   106 A                  
 36.573  37.152 130.595 130.603 130.630 154.3001912.218
107 A   108 A   109 A   110 A   111 A   112 A   113 A                          

 Occupation and symmetry of molecular orbitals

 Point group: C1 (1 irreducible representation).

                           A     All 
 -------------------------------------
 All molecular orbitals:
  - Alpha                  113   113 
  - Beta                   113   113 
 -------------------------------------
 Alpha orbitals:
  - Frozen occupied        20    20  
  - Active occupied        14    14  
  - Active virtual         79    79  
  - Frozen virtual         0     0   
 -------------------------------------
 Beta orbitals:
  - Frozen occupied        20    20  
  - Active occupied        14    14  
  - Active virtual         79    79  
  - Frozen virtual         0     0   
 -------------------------------------

 Import integrals:   CPU 0.00 s  wall 0.00 s

 Import integrals:   CPU 29.33 s  wall 6.50 s

 MP2 amplitudes:   CPU 0.06 s  wall 0.04 s

Running a double precision version
           CCSD T amplitudes will be solved using DIIS.

           Start     Size      MaxIter   EConv     TConv     
           3         7         100       1.00e-07  1.00e-05  
 ------------------------------------------------------------------------------
           Energy (a.u.)   Ediff      Tdiff       Comment
 ------------------------------------------------------------------------------
         -7026.80651653                           
     1   -7026.78846993   1.80e-02   7.22e-01     
     2   -7026.81079968   2.23e-02   9.58e-02     
     3   -7026.80916982   1.63e-03   4.91e-02     
     4   -7026.81175711   2.59e-03   1.53e-02     Switched to DIIS steps.
     5   -7026.81275281   9.96e-04   1.39e-02     
     6   -7026.81282196   6.91e-05   2.76e-03     
     7   -7026.81283125   9.29e-06   1.37e-03     
     8   -7026.81283986   8.61e-06   6.56e-04     
     9   -7026.81284710   7.24e-06   5.68e-04     
    10   -7026.81284626   8.35e-07   1.41e-04     
    11   -7026.81284682   5.59e-07   6.55e-05     
    12   -7026.81284672   1.05e-07   4.99e-05     
    13   -7026.81284689   1.68e-07   1.63e-05     
    14   -7026.81284677   1.11e-07   1.09e-05     
    15   -7026.81284664   1.31e-07   5.23e-06     
    16   -7026.81284660   4.20e-08   2.10e-06     
 ------------------------------------------------------------------------------
         -7026.81284660                           CCSD T converged.

End of double precision
 SCF energy                 = -7026.23526299
 MP2 energy                 = -7026.80651653
 CCSD correlation energy     =    -0.57758361
 CCSD total energy           = -7026.81284660

 CCSD  T1^2 = 0.0142  T2^2 = 0.2307  Leading amplitudes:

 Amplitude    Orbitals with energies
 -0.0313       30 (A) A                  ->    35 (A) A                   
              -0.6424                          0.0013                     
 -0.0313       30 (A) B                  ->    35 (A) B                   
              -0.6424                          0.0013                     
 -0.0280       29 (A) A                  ->    35 (A) A                   
              -0.6937                          0.0013                     
 -0.0280       29 (A) B                  ->    35 (A) B                   
              -0.6937                          0.0013                     

 Amplitude    Orbitals with energies
 -0.1184       34 (A) A      34 (A) B    ->    35 (A) A      35 (A) B     
              -0.3708       -0.3708            0.0013        0.0013       
  0.1184       34 (A) A      34 (A) B    ->    35 (A) B      35 (A) A     
              -0.3708       -0.3708            0.0013        0.0013       
  0.1184       34 (A) B      34 (A) A    ->    35 (A) A      35 (A) B     
              -0.3708       -0.3708            0.0013        0.0013       
 -0.1184       34 (A) B      34 (A) A    ->    35 (A) B      35 (A) A     
              -0.3708       -0.3708            0.0013        0.0013       
 -0.1054       31 (A) A      31 (A) B    ->    37 (A) A      37 (A) B     
              -0.6037       -0.6037            0.0652        0.0652       
  0.1054       31 (A) A      31 (A) B    ->    37 (A) B      37 (A) A     
              -0.6037       -0.6037            0.0652        0.0652       
  0.1054       31 (A) B      31 (A) A    ->    37 (A) A      37 (A) B     
              -0.6037       -0.6037            0.0652        0.0652       
 -0.1054       31 (A) B      31 (A) A    ->    37 (A) B      37 (A) A     
              -0.6037       -0.6037            0.0652        0.0652       

 Computing CCSD intemediates for later calculations in double precision
 Finished.

Running a double precision version
           CCSD Lambda amplitudes will be solved using DIIS.
           Start     Size      MaxIter   EConv     LConv     
           3         7         100       1.00e-07  1.00e-05  
 ------------------------------------------------------------------------------
            Enorm      Ldiff       Comment
 ------------------------------------------------------------------------------
     1     6.05e-02   4.63e-02     
     2     1.49e-02   3.99e-03     
     3     6.41e-03   2.39e-03     
     4     4.05e-03   1.19e-03     Switched to DIIS steps.
     5     1.67e-03   8.83e-04     
     6     1.06e-03   3.11e-04     
     7     4.50e-04   1.12e-04     
     8     2.19e-04   3.36e-06     
     9     7.15e-05   1.25e-05     
    10     4.18e-05   1.95e-06     
    11     2.37e-05   8.86e-07     
    12     1.20e-05   1.80e-06     
    13     5.32e-06   5.20e-07     
    14     2.24e-06   4.40e-07     
    15     1.26e-06   1.06e-07     
    16     6.48e-07   4.64e-08     
    17     4.40e-07   3.70e-08     
    18     2.25e-07   2.76e-08     
    19     1.16e-07   7.60e-09     
    20     6.51e-08   2.71e-09     
 ------------------------------------------------------------------------------
                                   CCSD Lambda converged.

 Computing density matrices in double precision...
           Orbital response amplitudes will be solved using DIIS.
           Start     Size      MaxIter   EConv     LConv     
           3         7         100       1.00e-06  1.00e-06  
 ------------------------------------------------------------------------------
            Enorm      Ldiff       Comment
 ------------------------------------------------------------------------------
     1     9.36e-02   4.65e-03     
     2     1.59e-01   5.29e-02     
     3     3.16e-01   9.84e-02     
     4     1.15e-02   1.80e-01     Switched to DIIS steps.
     5     1.82e-03   1.38e-03     
     6     1.37e-03   5.62e-04     
     7     8.13e-04   2.05e-04     
     8     2.29e-04   1.13e-04     
     9     3.99e-05   2.74e-05     
    10     2.07e-05   2.83e-06     
    11     7.19e-06   3.58e-06     
    12     1.28e-06   2.89e-08     
    13     3.69e-07   9.14e-08     
 ------------------------------------------------------------------------------
                                   Orbital response converged.

 Computing density matrices... Done.
 CCSD calculation:   CPU 740.05 s  wall 138.12 s

 Transferring MO TPDM to AO TPDM
 Transferring g2_o1o1o1o1
 Transferring g2_o1o1o1v1
 Transferring g2_o1o1v1v1
 Transferring g2_o1v1o1v1
 Transferring g2_o1v1v1v1
 Transferring g2_v1v1v1v1
 Adding separable TPDM
 Computing TPDM gradient
 --------------------------------------------------------
 2e gradient
  Atom          X               Y               Z
 --------------------------------------------------------
    1        -30.679593        3.303096       -0.000000  
    2          8.185464      -16.477470        0.000000  
    3         22.567251        7.963932       -0.000000  
    4         -0.073122        5.210442        0.000000  
 --------------------------------------------------------
 --------------------------------------------------------
 Final gradient
  Atom          X               Y               Z
 --------------------------------------------------------
    1        -30.679593        3.303096       -0.000000  
    2          8.185464      -16.477470        0.000000  
    3         22.567251        7.963932       -0.000000  
    4         -0.073122        5.210442        0.000000  
 --------------------------------------------------------
 Analytic gradient from two-electron contribution:   CPU 159.88 s  wall 50.06 s

 Total ccman2 time:   CPU 934.78 s  wall 196.35 s


 --------------------------------------------------------------

                    Orbital Energies (a.u.)
 --------------------------------------------------------------

 Alpha MOs
 -- Occupied --
*******-180.866-169.672-169.671-169.671 -37.919 -33.108 -33.103
-33.103 -24.292 -24.290 -24.290 -24.286 -24.286 -15.747 -15.698
 -7.236  -5.469  -5.458  -5.458  -2.391  -2.387  -2.387  -2.375
 -2.375  -1.446  -0.957  -0.848  -0.694  -0.642  -0.604  -0.381
 -0.376  -0.371
 -- Virtual --
  0.001   0.050   0.065   0.150   0.165   0.166   0.213   0.225
  0.227   0.242   0.260   0.300   0.334   0.346   0.364   0.527
  0.570   0.587   0.600   0.607   0.654   0.711   0.804   0.883
  0.916   0.941   1.016   1.035   1.124   1.214   1.441   1.462
  1.538   1.555   1.564   1.638   1.923   2.030   2.131   2.166
  2.419   2.628   2.678   2.804   3.039   3.066   3.377   3.430
  4.096   4.242   4.350   4.424   4.493   4.507   4.514   4.560
  4.680   4.747   4.814   5.403   6.534   6.549   6.585  28.904
 29.533  29.545  29.571  29.887  29.892  29.893  29.906  29.978
 36.573  37.152 130.595 130.603 130.630 154.3001912.218
 --------------------------------------------------------------

          Ground-State Mulliken Net Atomic Charges

     Atom                 Charge (a.u.)
  ----------------------------------------
      1 I                    -0.115327
      2 N                     0.071987
      3 N                    -0.190877
      4 H                     0.234218
  ----------------------------------------
  Sum of atomic charges =     0.000000

 -----------------------------------------------------------------
                    Cartesian Multipole Moments
 -----------------------------------------------------------------
    Charge (ESU x 10^10)
                 0.0000
    Dipole Moment (Debye)
         X      -1.0156      Y      -1.8585      Z       0.0000
       Tot       2.1179
    Quadrupole Moments (Debye-Ang)
        XX     -39.9684     XY       3.4962     YY     -39.8372
        XZ      -0.0000     YZ       0.0000     ZZ     -41.0666
    Octopole Moments (Debye-Ang^2)
       XXX      33.9226    XXY      -9.7453    XYY       2.7776
       YYY      -5.2373    XXZ       0.0000    XYZ       0.0000
       YYZ      -0.0000    XZZ       5.2144    YZZ      -0.2806
       ZZZ      -0.0000
    Hexadecapole Moments (Debye-Ang^3)
      XXXX    -458.6266   XXXY      14.1296   XXYY     -73.3686
      XYYY      10.2141   YYYY     -72.8016   XXXZ      -0.0000
      XXYZ       0.0000   XYYZ      -0.0000   YYYZ       0.0000
      XXZZ     -77.1869   XYZZ       0.3766   YYZZ     -21.4487
      XZZZ      -0.0000   YZZZ       0.0000   ZZZZ     -54.3845
 -----------------------------------------------------------------
 DrvMan completing analytic gradient of the correlated energy
 Correlated dipole moment
            1
    1  -0.3995793
    2  -0.7312084
    3   0.0000000
 Energy read as -7026.812846601
 Full Analytical Gradient: (in a.u., or Hartree/Bohr)
             1             2             3             4
    1    0.00007353    0.00068287   -0.00045777   -0.00029863
    2   -0.00004276    0.00103925   -0.00161997    0.00062348
    3   -0.00000000   -0.00000000    0.00000000   -0.00000000
 Gradient time:  CPU 1.41 s  wall 1.44 s
 ----------------------------------------------------------------
             Standard Nuclear Orientation (Angstroms)
    I     Atom           X                Y                Z
 ----------------------------------------------------------------
    1      I       0.5853231800    -0.0184320549    -0.0000000000
    2      N      -1.6594565492     0.6011238942     0.0000000000
    3      N      -2.4670439184    -0.2815501051     0.0010000000
    4      H      -2.1366252660    -1.2601176162     0.0000000000
 ----------------------------------------------------------------
 Nuclear Repulsion Energy =   184.9497704478 hartrees
 There are       34 alpha and       34 beta electrons

                       Distance Matrix (Angstroms)
             I (  1)   N (  2)   N (  3)
   N (  2)  2.328709
   N (  3)  3.063687  1.196374
   H (  4)  2.991786  1.921434  1.032846

 Requested basis set is 6-311++G(d,p)
 There are 41 shells and 113 basis functions
 A cutoff of  1.0D-14 yielded    807 shell pairs
 There are      6327 function pairs (      7164 Cartesian)
 Smallest overlap matrix eigenvalue = 2.55E-04
 Guess MOs from SCF MO coefficient file

 -----------------------------------------------------------------------
  General SCF calculation program by
  Eric Jon Sundstrom, Paul Horn, Yuezhi Mao, Dmitri Zuev, Alec White,
  David Stuck, Shaama M.S., Shane Yost, Joonho Lee, David Small,
  Daniel Levine, Susi Lehtola, Hugh Burton, Evgeny Epifanovsky
 -----------------------------------------------------------------------
 Hartree-Fock
 using 6 threads for integral computing
 -------------------------------------------------------
 OpenMP Integral computing Module                
 Release: version 2.0, May 2017, Q-Chem Inc. Pleasanton 
 -------------------------------------------------------
 A restricted SCF calculation will be
 performed using DIIS
 SCF converges when DIIS error is below 1.0e-08
 ---------------------------------------
  Cycle       Energy         DIIS error
 ---------------------------------------
    1   -7026.2353233457      2.98e-05  
    2   -7026.2353248381      8.18e-06  
    3   -7026.2353250101      5.68e-06  
    4   -7026.2353250681      1.65e-06  
    5   -7026.2353250836      8.42e-07  
    6   -7026.2353250883      4.20e-07  
    7   -7026.2353250899      1.62e-07  
    8   -7026.2353250901      8.35e-08  
    9   -7026.2353250901      3.79e-08  
   10   -7026.2353250901      1.42e-08  
   11   -7026.2353250902      4.73e-09  Convergence criterion met
 ---------------------------------------
 SCF time:   CPU 5.40s  wall 1.00s 
 SCF   energy in the final basis set =    -7026.2353250902
 Total energy in the final basis set =    -7026.2353250902


 ------------------------------------------------------------------------------

   CCMAN2: suite of methods based on coupled cluster
           and equation of motion theories.

   Components:
   * libvmm-1.3-trunk
     by Evgeny Epifanovsky, Ilya Kaliman.
   * libtensor-2.5-trunk
     by Evgeny Epifanovsky, Michael Wormit, Dmitry Zuev, Sam Manzer, 
        Ilya Kaliman.
   * libcc-2.5-trunk
     by Evgeny Epifanovsky, Arik Landau, Tomasz Kus, Kirill Khistyaev, 
        Dmitry Zuev, Prashant Manohar, Xintian Feng, Anna Krylov, 
        Matthew Goldey, Alec White, Thomas Jagau, Kaushik Nanda, 
        Anastasia Gunina, Alexander Kunitsa, Joonho Lee.

   CCMAN original authors:
   Anna I. Krylov, C. David Sherrill, Steven R. Gwaltney,
   Edward F. C. Byrd (2000)
   Sergey V. Levchenko, Lyudmila V. Slipchenko, Tao Wang,
   Ana-Maria C. Cristian (2003)
   Piotr A. Pieniazek, C. Melania Oana, Evgeny Epifanovsky (2007)
   Prashant Manohar (2009)

 ------------------------------------------------------------------------------


 Allocating and initializing 63808MB of RAM...
 Calculation will run on 6 cores.


 Alpha MOs, Restricted
 -- Occupied --                  
******* -180.87 -169.67 -169.67 -169.67  -37.92  -33.11  -33.10
  1 A     2 A     3 A     4 A     5 A     6 A     7 A     8 A                  
-33.103 -24.291 -24.290 -24.290 -24.286 -24.286 -15.747 -15.698
  9 A    10 A    11 A    12 A    13 A    14 A    15 A    16 A                  
 -7.236  -5.468  -5.458  -5.458  -2.391  -2.387  -2.387  -2.375
 17 A    18 A    19 A    20 A    21 A    22 A    23 A    24 A                  
 -2.375  -1.446  -0.956  -0.848  -0.694  -0.643  -0.604  -0.381
 25 A    26 A    27 A    28 A    29 A    30 A    31 A    32 A                  
 -0.376  -0.371
 33 A    34 A                                                                  
 -- Virtual --                   
  0.001   0.050   0.065   0.150   0.165   0.166   0.213   0.225
 35 A    36 A    37 A    38 A    39 A    40 A    41 A    42 A                  
  0.227   0.242   0.259   0.300   0.334   0.346   0.364   0.527
 43 A    44 A    45 A    46 A    47 A    48 A    49 A    50 A                  
  0.571   0.587   0.600   0.607   0.654   0.711   0.804   0.882
 51 A    52 A    53 A    54 A    55 A    56 A    57 A    58 A                  
  0.916   0.941   1.016   1.036   1.124   1.214   1.441   1.462
 59 A    60 A    61 A    62 A    63 A    64 A    65 A    66 A                  
  1.538   1.555   1.564   1.637   1.923   2.029   2.130   2.165
 67 A    68 A    69 A    70 A    71 A    72 A    73 A    74 A                  
  2.418   2.628   2.679   2.805   3.039   3.067   3.378   3.430
 75 A    76 A    77 A    78 A    79 A    80 A    81 A    82 A                  
  4.096   4.242   4.351   4.425   4.493   4.507   4.514   4.560
 83 A    84 A    85 A    86 A    87 A    88 A    89 A    90 A                  
  4.681   4.747   4.814   5.401   6.534   6.549   6.585  28.905
 91 A    92 A    93 A    94 A    95 A    96 A    97 A    98 A                  
 29.533  29.545  29.571  29.887  29.893  29.893  29.906  29.978
 99 A   100 A   101 A   102 A   103 A   104 A   105 A   106 A                  
 36.572  37.155 130.595 130.604 130.630 154.3001912.218
107 A   108 A   109 A   110 A   111 A   112 A   113 A                          

 Beta MOs, Restricted
 -- Occupied --                  
******* -180.87 -169.67 -169.67 -169.67  -37.92  -33.11  -33.10
  1 A     2 A     3 A     4 A     5 A     6 A     7 A     8 A                  
-33.103 -24.291 -24.290 -24.290 -24.286 -24.286 -15.747 -15.698
  9 A    10 A    11 A    12 A    13 A    14 A    15 A    16 A                  
 -7.236  -5.468  -5.458  -5.458  -2.391  -2.387  -2.387  -2.375
 17 A    18 A    19 A    20 A    21 A    22 A    23 A    24 A                  
 -2.375  -1.446  -0.956  -0.848  -0.694  -0.643  -0.604  -0.381
 25 A    26 A    27 A    28 A    29 A    30 A    31 A    32 A                  
 -0.376  -0.371
 33 A    34 A                                                                  
 -- Virtual --                   
  0.001   0.050   0.065   0.150   0.165   0.166   0.213   0.225
 35 A    36 A    37 A    38 A    39 A    40 A    41 A    42 A                  
  0.227   0.242   0.259   0.300   0.334   0.346   0.364   0.527
 43 A    44 A    45 A    46 A    47 A    48 A    49 A    50 A                  
  0.571   0.587   0.600   0.607   0.654   0.711   0.804   0.882
 51 A    52 A    53 A    54 A    55 A    56 A    57 A    58 A                  
  0.916   0.941   1.016   1.036   1.124   1.214   1.441   1.462
 59 A    60 A    61 A    62 A    63 A    64 A    65 A    66 A                  
  1.538   1.555   1.564   1.637   1.923   2.029   2.130   2.165
 67 A    68 A    69 A    70 A    71 A    72 A    73 A    74 A                  
  2.418   2.628   2.679   2.805   3.039   3.067   3.378   3.430
 75 A    76 A    77 A    78 A    79 A    80 A    81 A    82 A                  
  4.096   4.242   4.351   4.425   4.493   4.507   4.514   4.560
 83 A    84 A    85 A    86 A    87 A    88 A    89 A    90 A                  
  4.681   4.747   4.814   5.401   6.534   6.549   6.585  28.905
 91 A    92 A    93 A    94 A    95 A    96 A    97 A    98 A                  
 29.533  29.545  29.571  29.887  29.893  29.893  29.906  29.978
 99 A   100 A   101 A   102 A   103 A   104 A   105 A   106 A                  
 36.572  37.155 130.595 130.604 130.630 154.3001912.218
107 A   108 A   109 A   110 A   111 A   112 A   113 A                          

 Occupation and symmetry of molecular orbitals

 Point group: C1 (1 irreducible representation).

                           A     All 
 -------------------------------------
 All molecular orbitals:
  - Alpha                  113   113 
  - Beta                   113   113 
 -------------------------------------
 Alpha orbitals:
  - Frozen occupied        20    20  
  - Active occupied        14    14  
  - Active virtual         79    79  
  - Frozen virtual         0     0   
 -------------------------------------
 Beta orbitals:
  - Frozen occupied        20    20  
  - Active occupied        14    14  
  - Active virtual         79    79  
  - Frozen virtual         0     0   
 -------------------------------------

 Import integrals:   CPU 0.00 s  wall 0.00 s

 Import integrals:   CPU 31.15 s  wall 7.79 s

 MP2 amplitudes:   CPU 0.08 s  wall 0.06 s

Running a double precision version
           CCSD T amplitudes will be solved using DIIS.

           Start     Size      MaxIter   EConv     TConv     
           3         7         100       1.00e-07  1.00e-05  
 ------------------------------------------------------------------------------
           Energy (a.u.)   Ediff      Tdiff       Comment
 ------------------------------------------------------------------------------
         -7026.80651322                           
     1   -7026.78849263   1.80e-02   7.22e-01     
     2   -7026.81080030   2.23e-02   9.58e-02     
     3   -7026.80917642   1.62e-03   4.90e-02     
     4   -7026.81176038   2.58e-03   1.53e-02     Switched to DIIS steps.
     5   -7026.81275468   9.94e-04   1.39e-02     
     6   -7026.81282362   6.89e-05   2.75e-03     
     7   -7026.81283281   9.19e-06   1.37e-03     
     8   -7026.81284137   8.56e-06   6.55e-04     
     9   -7026.81284858   7.20e-06   5.67e-04     
    10   -7026.81284775   8.26e-07   1.42e-04     
    11   -7026.81284831   5.60e-07   6.57e-05     
    12   -7026.81284821   1.03e-07   4.99e-05     
    13   -7026.81284837   1.66e-07   1.62e-05     
    14   -7026.81284826   1.11e-07   1.09e-05     
    15   -7026.81284813   1.30e-07   5.22e-06     
    16   -7026.81284809   4.17e-08   2.10e-06     
 ------------------------------------------------------------------------------
         -7026.81284809                           CCSD T converged.

End of double precision
 SCF energy                 = -7026.23532509
 MP2 energy                 = -7026.80651322
 CCSD correlation energy     =    -0.57752300
 CCSD total energy           = -7026.81284809

 CCSD  T1^2 = 0.0142  T2^2 = 0.2306  Leading amplitudes:

 Amplitude    Orbitals with energies
 -0.0313       30 (A) A                  ->    35 (A) A                   
              -0.6426                          0.0013                     
 -0.0313       30 (A) B                  ->    35 (A) B                   
              -0.6426                          0.0013                     
  0.0279       29 (A) A                  ->    35 (A) A                   
              -0.6937                          0.0013                     
  0.0279       29 (A) B                  ->    35 (A) B                   
              -0.6937                          0.0013                     

 Amplitude    Orbitals with energies
 -0.1188       34 (A) A      34 (A) B    ->    35 (A) A      35 (A) B     
              -0.3706       -0.3706            0.0013        0.0013       
  0.1188       34 (A) A      34 (A) B    ->    35 (A) B      35 (A) A     
              -0.3706       -0.3706            0.0013        0.0013       
  0.1188       34 (A) B      34 (A) A    ->    35 (A) A      35 (A) B     
              -0.3706       -0.3706            0.0013        0.0013       
 -0.1188       34 (A) B      34 (A) A    ->    35 (A) B      35 (A) A     
              -0.3706       -0.3706            0.0013        0.0013       
 -0.1052       31 (A) A      31 (A) B    ->    37 (A) A      37 (A) B     
              -0.6040       -0.6040            0.0653        0.0653       
  0.1052       31 (A) A      31 (A) B    ->    37 (A) B      37 (A) A     
              -0.6040       -0.6040            0.0653        0.0653       
  0.1052       31 (A) B      31 (A) A    ->    37 (A) A      37 (A) B     
              -0.6040       -0.6040            0.0653        0.0653       
 -0.1052       31 (A) B      31 (A) A    ->    37 (A) B      37 (A) A     
              -0.6040       -0.6040            0.0653        0.0653       

 Computing CCSD intemediates for later calculations in double precision
 Finished.

Running a double precision version
           CCSD Lambda amplitudes will be solved using DIIS.
           Start     Size      MaxIter   EConv     LConv     
           3         7         100       1.00e-07  1.00e-05  
 ------------------------------------------------------------------------------
            Enorm      Ldiff       Comment
 ------------------------------------------------------------------------------
     1     6.04e-02   4.63e-02     
     2     1.48e-02   3.99e-03     
     3     6.40e-03   2.39e-03     
     4     4.04e-03   1.19e-03     Switched to DIIS steps.
     5     1.67e-03   8.82e-04     
     6     1.06e-03   3.11e-04     
     7     4.49e-04   1.12e-04     
     8     2.18e-04   3.38e-06     
     9     7.15e-05   1.25e-05     
    10     4.18e-05   1.94e-06     
    11     2.37e-05   8.96e-07     
    12     1.20e-05   1.80e-06     
    13     5.31e-06   5.20e-07     
    14     2.24e-06   4.40e-07     
    15     1.25e-06   1.06e-07     
    16     6.46e-07   4.59e-08     
    17     4.38e-07   3.66e-08     
    18     2.25e-07   2.74e-08     
    19     1.15e-07   7.57e-09     
    20     6.49e-08   2.74e-09     
 ------------------------------------------------------------------------------
                                   CCSD Lambda converged.

 Computing density matrices in double precision...
           Orbital response amplitudes will be solved using DIIS.
           Start     Size      MaxIter   EConv     LConv     
           3         7         100       1.00e-06  1.00e-06  
 ------------------------------------------------------------------------------
            Enorm      Ldiff       Comment
 ------------------------------------------------------------------------------
     1     9.35e-02   4.60e-03     
     2     1.58e-01   5.27e-02     
     3     3.15e-01   9.79e-02     
     4     1.15e-02   1.79e-01     Switched to DIIS steps.
     5     1.82e-03   1.38e-03     
     6     1.38e-03   5.66e-04     
     7     8.12e-04   2.06e-04     
     8     2.29e-04   1.12e-04     
     9     3.96e-05   2.72e-05     
    10     2.06e-05   2.81e-06     
    11     7.13e-06   3.56e-06     
    12     1.27e-06   3.50e-08     
    13     3.66e-07   9.17e-08     
 ------------------------------------------------------------------------------
                                   Orbital response converged.

 Computing density matrices... Done.
 CCSD calculation:   CPU 738.65 s  wall 137.88 s

 Transferring MO TPDM to AO TPDM
 Transferring g2_o1o1o1o1
 Transferring g2_o1o1o1v1
 Transferring g2_o1o1v1v1
 Transferring g2_o1v1o1v1
 Transferring g2_o1v1v1v1
 Transferring g2_v1v1v1v1
 Adding separable TPDM
 Computing TPDM gradient
 --------------------------------------------------------
 2e gradient
  Atom          X               Y               Z
 --------------------------------------------------------
    1        -30.676267        3.305002        0.003371  
    2          8.167323      -16.475775        0.010880  
    3         22.582646        7.963557       -0.019895  
    4         -0.073701        5.207216        0.005644  
 --------------------------------------------------------
 --------------------------------------------------------
 Final gradient
  Atom          X               Y               Z
 --------------------------------------------------------
    1        -30.676267        3.305002        0.003371  
    2          8.167323      -16.475775        0.010880  
    3         22.582646        7.963557       -0.019895  
    4         -0.073701        5.207216        0.005644  
 --------------------------------------------------------
 Analytic gradient from two-electron contribution:   CPU 164.50 s  wall 54.07 s

 Total ccman2 time:   CPU 942.35 s  wall 202.37 s


 --------------------------------------------------------------

                    Orbital Energies (a.u.)
 --------------------------------------------------------------

 Alpha MOs
 -- Occupied --
*******-180.866-169.672-169.671-169.671 -37.919 -33.107 -33.103
-33.103 -24.291 -24.290 -24.290 -24.286 -24.286 -15.747 -15.698
 -7.236  -5.468  -5.458  -5.458  -2.391  -2.387  -2.387  -2.375
 -2.375  -1.446  -0.956  -0.848  -0.694  -0.643  -0.604  -0.381
 -0.376  -0.371
 -- Virtual --
  0.001   0.050   0.065   0.150   0.165   0.166   0.213   0.225
  0.227   0.242   0.259   0.300   0.334   0.346   0.364   0.527
  0.571   0.587   0.600   0.607   0.654   0.711   0.804   0.882
  0.916   0.941   1.016   1.036   1.124   1.214   1.441   1.462
  1.538   1.555   1.564   1.637   1.923   2.029   2.130   2.165
  2.418   2.628   2.679   2.805   3.039   3.067   3.378   3.430
  4.096   4.242   4.351   4.425   4.493   4.507   4.514   4.560
  4.681   4.747   4.814   5.401   6.534   6.549   6.585  28.905
 29.533  29.545  29.571  29.887  29.893  29.893  29.906  29.978
 36.572  37.155 130.595 130.604 130.630 154.3001912.218
 --------------------------------------------------------------

          Ground-State Mulliken Net Atomic Charges

     Atom                 Charge (a.u.)
  ----------------------------------------
      1 I                    -0.115649
      2 N                     0.072051
      3 N                    -0.190507
      4 H                     0.234105
  ----------------------------------------
  Sum of atomic charges =    -0.000000

 -----------------------------------------------------------------
                    Cartesian Multipole Moments
 -----------------------------------------------------------------
    Charge (ESU x 10^10)
                 0.0000
    Dipole Moment (Debye)
         X      -1.0218      Y      -1.8583      Z      -0.0007
       Tot       2.1207
    Quadrupole Moments (Debye-Ang)
        XX     -39.9560     XY       3.4968     YY     -39.8391
        XZ       0.0043     YZ       0.0004     ZZ     -41.0667
    Octopole Moments (Debye-Ang^2)
       XXX      33.8642    XXY      -9.7519    XYY       2.7768
       YYY      -5.2469    XXZ      -0.0158    XYZ      -0.0017
       YYZ      -0.0056    XZZ       5.2096    YZZ      -0.2840
       ZZZ      -0.0155
    Hexadecapole Moments (Debye-Ang^3)
      XXXX    -458.4704   XXXY      14.1797   XXYY     -73.3670
      XYYY      10.2421   YYYY     -72.8009   XXXZ       0.0839
      XXYZ       0.0053   XYYZ       0.0147   YYYZ       0.0047
      XXZZ     -77.1789   XYZZ       0.3868   YYZZ     -21.4486
      XZZZ       0.0425   YZZZ       0.0043   ZZZZ     -54.3869
 -----------------------------------------------------------------
 DrvMan completing analytic gradient of the correlated energy
 Correlated dipole moment
            1
    1  -0.4020019
    2  -0.7310950
    3  -0.0002611
 Energy read as -7026.812848091
 Full Analytical Gradient: (in a.u., or Hartree/Bohr)
             1             2             3             4
    1    0.00000164    0.00003615   -0.00003120   -0.00000660
    2   -0.00000777    0.00007018   -0.00008010    0.00001770
    3    0.00002915   -0.00008285    0.00012055   -0.00006684
 Gradient time:  CPU 1.41 s  wall 1.45 s
 ----------------------------------------------------------------
             Standard Nuclear Orientation (Angstroms)
    I     Atom           X                Y                Z
 ----------------------------------------------------------------
    1      I       0.5853231800    -0.0184320549    -0.0000000000
    2      N      -1.6594565492     0.6011238942     0.0000000000
    3      N      -2.4670439184    -0.2815501051     0.0000000000
    4      H      -2.1356252660    -1.2601176162     0.0000000000
 ----------------------------------------------------------------
 Nuclear Repulsion Energy =   184.9517716185 hartrees
 There are       34 alpha and       34 beta electrons

                       Distance Matrix (Angstroms)
             I (  1)   N (  2)   N (  3)
   N (  2)  2.328709
   N (  3)  3.063687  1.196374
   H (  4)  2.990877  1.921186  1.033166

 Requested basis set is 6-311++G(d,p)
 There are 41 shells and 113 basis functions
 A cutoff of  1.0D-14 yielded    807 shell pairs
 There are      6327 function pairs (      7164 Cartesian)
 Smallest overlap matrix eigenvalue = 2.54E-04
 Guess MOs from SCF MO coefficient file

 -----------------------------------------------------------------------
  General SCF calculation program by
  Eric Jon Sundstrom, Paul Horn, Yuezhi Mao, Dmitri Zuev, Alec White,
  David Stuck, Shaama M.S., Shane Yost, Joonho Lee, David Small,
  Daniel Levine, Susi Lehtola, Hugh Burton, Evgeny Epifanovsky
 -----------------------------------------------------------------------
 Hartree-Fock
 using 6 threads for integral computing
 -------------------------------------------------------
 OpenMP Integral computing Module                
 Release: version 2.0, May 2017, Q-Chem Inc. Pleasanton 
 -------------------------------------------------------
 A restricted SCF calculation will be
 performed using DIIS
 SCF converges when DIIS error is below 1.0e-08
 ---------------------------------------
  Cycle       Energy         DIIS error
 ---------------------------------------
    1   -7026.2353182277      1.84e-05  
    2   -7026.2353188921      4.78e-06  
    3   -7026.2353189814      1.66e-06  
    4   -7026.2353189933      1.09e-06  
    5   -7026.2353189989      4.89e-07  
    6   -7026.2353190016      2.14e-07  
    7   -7026.2353190020      9.02e-08  
    8   -7026.2353190020      3.77e-08  
    9   -7026.2353190020      1.76e-08  
   10   -7026.2353190020      5.30e-09  Convergence criterion met
 ---------------------------------------
 SCF time:   CPU 4.91s  wall 1.00s 
 SCF   energy in the final basis set =    -7026.2353190020
 Total energy in the final basis set =    -7026.2353190020


 ------------------------------------------------------------------------------

   CCMAN2: suite of methods based on coupled cluster
           and equation of motion theories.

   Components:
   * libvmm-1.3-trunk
     by Evgeny Epifanovsky, Ilya Kaliman.
   * libtensor-2.5-trunk
     by Evgeny Epifanovsky, Michael Wormit, Dmitry Zuev, Sam Manzer, 
        Ilya Kaliman.
   * libcc-2.5-trunk
     by Evgeny Epifanovsky, Arik Landau, Tomasz Kus, Kirill Khistyaev, 
        Dmitry Zuev, Prashant Manohar, Xintian Feng, Anna Krylov, 
        Matthew Goldey, Alec White, Thomas Jagau, Kaushik Nanda, 
        Anastasia Gunina, Alexander Kunitsa, Joonho Lee.

   CCMAN original authors:
   Anna I. Krylov, C. David Sherrill, Steven R. Gwaltney,
   Edward F. C. Byrd (2000)
   Sergey V. Levchenko, Lyudmila V. Slipchenko, Tao Wang,
   Ana-Maria C. Cristian (2003)
   Piotr A. Pieniazek, C. Melania Oana, Evgeny Epifanovsky (2007)
   Prashant Manohar (2009)

 ------------------------------------------------------------------------------


 Allocating and initializing 63808MB of RAM...
 Calculation will run on 6 cores.


 Alpha MOs, Restricted
 -- Occupied --                  
******* -180.87 -169.67 -169.67 -169.67  -37.92  -33.11  -33.10
  1 A     2 A     3 A     4 A     5 A     6 A     7 A     8 A                  
-33.103 -24.291 -24.290 -24.290 -24.286 -24.286 -15.747 -15.698
  9 A    10 A    11 A    12 A    13 A    14 A    15 A    16 A                  
 -7.236  -5.468  -5.458  -5.458  -2.391  -2.387  -2.387  -2.375
 17 A    18 A    19 A    20 A    21 A    22 A    23 A    24 A                  
 -2.375  -1.446  -0.956  -0.848  -0.694  -0.643  -0.604  -0.381
 25 A    26 A    27 A    28 A    29 A    30 A    31 A    32 A                  
 -0.376  -0.371
 33 A    34 A                                                                  
 -- Virtual --                   
  0.001   0.050   0.065   0.150   0.165   0.166   0.213   0.225
 35 A    36 A    37 A    38 A    39 A    40 A    41 A    42 A                  
  0.227   0.242   0.259   0.300   0.334   0.346   0.364   0.527
 43 A    44 A    45 A    46 A    47 A    48 A    49 A    50 A                  
  0.571   0.587   0.600   0.607   0.654   0.710   0.804   0.882
 51 A    52 A    53 A    54 A    55 A    56 A    57 A    58 A                  
  0.916   0.941   1.016   1.036   1.124   1.214   1.441   1.462
 59 A    60 A    61 A    62 A    63 A    64 A    65 A    66 A                  
  1.538   1.555   1.564   1.637   1.923   2.029   2.130   2.165
 67 A    68 A    69 A    70 A    71 A    72 A    73 A    74 A                  
  2.418   2.628   2.679   2.805   3.039   3.067   3.378   3.429
 75 A    76 A    77 A    78 A    79 A    80 A    81 A    82 A                  
  4.096   4.242   4.351   4.425   4.493   4.507   4.514   4.560
 83 A    84 A    85 A    86 A    87 A    88 A    89 A    90 A                  
  4.681   4.747   4.814   5.401   6.534   6.549   6.585  28.905
 91 A    92 A    93 A    94 A    95 A    96 A    97 A    98 A                  
 29.533  29.545  29.571  29.887  29.893  29.893  29.906  29.978
 99 A   100 A   101 A   102 A   103 A   104 A   105 A   106 A                  
 36.572  37.155 130.595 130.604 130.630 154.3001912.218
107 A   108 A   109 A   110 A   111 A   112 A   113 A                          

 Beta MOs, Restricted
 -- Occupied --                  
******* -180.87 -169.67 -169.67 -169.67  -37.92  -33.11  -33.10
  1 A     2 A     3 A     4 A     5 A     6 A     7 A     8 A                  
-33.103 -24.291 -24.290 -24.290 -24.286 -24.286 -15.747 -15.698
  9 A    10 A    11 A    12 A    13 A    14 A    15 A    16 A                  
 -7.236  -5.468  -5.458  -5.458  -2.391  -2.387  -2.387  -2.375
 17 A    18 A    19 A    20 A    21 A    22 A    23 A    24 A                  
 -2.375  -1.446  -0.956  -0.848  -0.694  -0.643  -0.604  -0.381
 25 A    26 A    27 A    28 A    29 A    30 A    31 A    32 A                  
 -0.376  -0.371
 33 A    34 A                                                                  
 -- Virtual --                   
  0.001   0.050   0.065   0.150   0.165   0.166   0.213   0.225
 35 A    36 A    37 A    38 A    39 A    40 A    41 A    42 A                  
  0.227   0.242   0.259   0.300   0.334   0.346   0.364   0.527
 43 A    44 A    45 A    46 A    47 A    48 A    49 A    50 A                  
  0.571   0.587   0.600   0.607   0.654   0.710   0.804   0.882
 51 A    52 A    53 A    54 A    55 A    56 A    57 A    58 A                  
  0.916   0.941   1.016   1.036   1.124   1.214   1.441   1.462
 59 A    60 A    61 A    62 A    63 A    64 A    65 A    66 A                  
  1.538   1.555   1.564   1.637   1.923   2.029   2.130   2.165
 67 A    68 A    69 A    70 A    71 A    72 A    73 A    74 A                  
  2.418   2.628   2.679   2.805   3.039   3.067   3.378   3.429
 75 A    76 A    77 A    78 A    79 A    80 A    81 A    82 A                  
  4.096   4.242   4.351   4.425   4.493   4.507   4.514   4.560
 83 A    84 A    85 A    86 A    87 A    88 A    89 A    90 A                  
  4.681   4.747   4.814   5.401   6.534   6.549   6.585  28.905
 91 A    92 A    93 A    94 A    95 A    96 A    97 A    98 A                  
 29.533  29.545  29.571  29.887  29.893  29.893  29.906  29.978
 99 A   100 A   101 A   102 A   103 A   104 A   105 A   106 A                  
 36.572  37.155 130.595 130.604 130.630 154.3001912.218
107 A   108 A   109 A   110 A   111 A   112 A   113 A                          

 Occupation and symmetry of molecular orbitals

 Point group: C1 (1 irreducible representation).

                           A     All 
 -------------------------------------
 All molecular orbitals:
  - Alpha                  113   113 
  - Beta                   113   113 
 -------------------------------------
 Alpha orbitals:
  - Frozen occupied        20    20  
  - Active occupied        14    14  
  - Active virtual         79    79  
  - Frozen virtual         0     0   
 -------------------------------------
 Beta orbitals:
  - Frozen occupied        20    20  
  - Active occupied        14    14  
  - Active virtual         79    79  
  - Frozen virtual         0     0   
 -------------------------------------

 Import integrals:   CPU 0.00 s  wall 0.00 s

 Import integrals:   CPU 28.43 s  wall 6.43 s

 MP2 amplitudes:   CPU 0.09 s  wall 0.06 s

Running a double precision version
           CCSD T amplitudes will be solved using DIIS.

           Start     Size      MaxIter   EConv     TConv     
           3         7         100       1.00e-07  1.00e-05  
 ------------------------------------------------------------------------------
           Energy (a.u.)   Ediff      Tdiff       Comment
 ------------------------------------------------------------------------------
         -7026.80650876                           
     1   -7026.78849217   1.80e-02   7.22e-01     
     2   -7026.81079887   2.23e-02   9.57e-02     
     3   -7026.80917639   1.62e-03   4.90e-02     
     4   -7026.81176037   2.58e-03   1.53e-02     Switched to DIIS steps.
     5   -7026.81275471   9.94e-04   1.39e-02     
     6   -7026.81282363   6.89e-05   2.75e-03     
     7   -7026.81283280   9.17e-06   1.37e-03     
     8   -7026.81284136   8.56e-06   6.54e-04     
     9   -7026.81284856   7.20e-06   5.67e-04     
    10   -7026.81284774   8.25e-07   1.42e-04     
    11   -7026.81284830   5.60e-07   6.57e-05     
    12   -7026.81284819   1.03e-07   5.00e-05     
    13   -7026.81284836   1.66e-07   1.62e-05     
    14   -7026.81284825   1.11e-07   1.09e-05     
    15   -7026.81284812   1.31e-07   5.22e-06     
    16   -7026.81284807   4.17e-08   2.10e-06     
 ------------------------------------------------------------------------------
         -7026.81284807                           CCSD T converged.

End of double precision
 SCF energy                 = -7026.23531900
 MP2 energy                 = -7026.80650876
 CCSD correlation energy     =    -0.57752907
 CCSD total energy           = -7026.81284807

 CCSD  T1^2 = 0.0142  T2^2 = 0.2306  Leading amplitudes:

 Amplitude    Orbitals with energies
 -0.0312       30 (A) A                  ->    35 (A) A                   
              -0.6426                          0.0012                     
 -0.0312       30 (A) B                  ->    35 (A) B                   
              -0.6426                          0.0012                     
 -0.0279       29 (A) A                  ->    35 (A) A                   
              -0.6937                          0.0012                     
 -0.0279       29 (A) B                  ->    35 (A) B                   
              -0.6937                          0.0012                     

 Amplitude    Orbitals with energies
 -0.1189       34 (A) A      34 (A) B    ->    35 (A) A      35 (A) B     
              -0.3706       -0.3706            0.0012        0.0012       
  0.1189       34 (A) A      34 (A) B    ->    35 (A) B      35 (A) A     
              -0.3706       -0.3706            0.0012        0.0012       
  0.1189       34 (A) B      34 (A) A    ->    35 (A) A      35 (A) B     
              -0.3706       -0.3706            0.0012        0.0012       
 -0.1189       34 (A) B      34 (A) A    ->    35 (A) B      35 (A) A     
              -0.3706       -0.3706            0.0012        0.0012       
 -0.1052       31 (A) A      31 (A) B    ->    37 (A) A      37 (A) B     
              -0.6040       -0.6040            0.0654        0.0654       
  0.1052       31 (A) A      31 (A) B    ->    37 (A) B      37 (A) A     
              -0.6040       -0.6040            0.0654        0.0654       
  0.1052       31 (A) B      31 (A) A    ->    37 (A) A      37 (A) B     
              -0.6040       -0.6040            0.0654        0.0654       
 -0.1052       31 (A) B      31 (A) A    ->    37 (A) B      37 (A) A     
              -0.6040       -0.6040            0.0654        0.0654       

 Computing CCSD intemediates for later calculations in double precision
 Finished.

Running a double precision version
           CCSD Lambda amplitudes will be solved using DIIS.
           Start     Size      MaxIter   EConv     LConv     
           3         7         100       1.00e-07  1.00e-05  
 ------------------------------------------------------------------------------
            Enorm      Ldiff       Comment
 ------------------------------------------------------------------------------
     1     6.04e-02   4.63e-02     
     2     1.48e-02   3.99e-03     
     3     6.40e-03   2.39e-03     
     4     4.04e-03   1.19e-03     Switched to DIIS steps.
     5     1.67e-03   8.82e-04     
     6     1.06e-03   3.11e-04     
     7     4.49e-04   1.12e-04     
     8     2.19e-04   3.38e-06     
     9     7.16e-05   1.25e-05     
    10     4.19e-05   1.94e-06     
    11     2.37e-05   9.02e-07     
    12     1.20e-05   1.81e-06     
    13     5.32e-06   5.21e-07     
    14     2.24e-06   4.41e-07     
    15     1.25e-06   1.06e-07     
    16     6.46e-07   4.59e-08     
    17     4.38e-07   3.66e-08     
    18     2.25e-07   2.74e-08     
    19     1.15e-07   7.57e-09     
    20     6.49e-08   2.75e-09     
 ------------------------------------------------------------------------------
                                   CCSD Lambda converged.

 Computing density matrices in double precision...
           Orbital response amplitudes will be solved using DIIS.
           Start     Size      MaxIter   EConv     LConv     
           3         7         100       1.00e-06  1.00e-06  
 ------------------------------------------------------------------------------
            Enorm      Ldiff       Comment
 ------------------------------------------------------------------------------
     1     9.35e-02   4.59e-03     
     2     1.58e-01   5.27e-02     
     3     3.15e-01   9.79e-02     
     4     1.15e-02   1.79e-01     Switched to DIIS steps.
     5     1.82e-03   1.38e-03     
     6     1.38e-03   5.66e-04     
     7     8.12e-04   2.05e-04     
     8     2.29e-04   1.12e-04     
     9     3.95e-05   2.72e-05     
    10     2.06e-05   2.80e-06     
    11     7.11e-06   3.55e-06     
    12     1.27e-06   3.55e-08     
    13     3.65e-07   9.18e-08     
 ------------------------------------------------------------------------------
                                   Orbital response converged.

 Computing density matrices... Done.
 CCSD calculation:   CPU 739.31 s  wall 138.05 s

 Transferring MO TPDM to AO TPDM
 Transferring g2_o1o1o1o1
 Transferring g2_o1o1o1v1
 Transferring g2_o1o1v1v1
 Transferring g2_o1v1o1v1
 Transferring g2_o1v1v1v1
 Transferring g2_v1v1v1v1
 Adding separable TPDM
 Computing TPDM gradient
 --------------------------------------------------------
 2e gradient
  Atom          X               Y               Z
 --------------------------------------------------------
    1        -30.677299        3.305222        0.000000  
    2          8.169510      -16.475424       -0.000000  
    3         22.587317        7.965339        0.000001  
    4         -0.079528        5.204863       -0.000001  
 --------------------------------------------------------
 --------------------------------------------------------
 Final gradient
  Atom          X               Y               Z
 --------------------------------------------------------
    1        -30.677299        3.305222        0.000000  
    2          8.169510      -16.475424       -0.000000  
    3         22.587317        7.965339        0.000001  
    4         -0.079528        5.204863       -0.000001  
 --------------------------------------------------------
 Analytic gradient from two-electron contribution:   CPU 163.50 s  wall 52.70 s

 Total ccman2 time:   CPU 939.95 s  wall 200.04 s


 --------------------------------------------------------------

                    Orbital Energies (a.u.)
 --------------------------------------------------------------

 Alpha MOs
 -- Occupied --
*******-180.866-169.672-169.671-169.671 -37.919 -33.107 -33.103
-33.103 -24.291 -24.290 -24.290 -24.286 -24.286 -15.747 -15.698
 -7.236  -5.468  -5.458  -5.458  -2.391  -2.387  -2.387  -2.375
 -2.375  -1.446  -0.956  -0.848  -0.694  -0.643  -0.604  -0.381
 -0.376  -0.371
 -- Virtual --
  0.001   0.050   0.065   0.150   0.165   0.166   0.213   0.225
  0.227   0.242   0.259   0.300   0.334   0.346   0.364   0.527
  0.571   0.587   0.600   0.607   0.654   0.710   0.804   0.882
  0.916   0.941   1.016   1.036   1.124   1.214   1.441   1.462
  1.538   1.555   1.564   1.637   1.923   2.029   2.130   2.165
  2.418   2.628   2.679   2.805   3.039   3.067   3.378   3.429
  4.096   4.242   4.351   4.425   4.493   4.507   4.514   4.560
  4.681   4.747   4.814   5.401   6.534   6.549   6.585  28.905
 29.533  29.545  29.571  29.887  29.893  29.893  29.906  29.978
 36.572  37.155 130.595 130.604 130.630 154.3001912.218
 --------------------------------------------------------------

          Ground-State Mulliken Net Atomic Charges

     Atom                 Charge (a.u.)
  ----------------------------------------
      1 I                    -0.115537
      2 N                     0.072052
      3 N                    -0.190457
      4 H                     0.233942
  ----------------------------------------
  Sum of atomic charges =     0.000000

 -----------------------------------------------------------------
                    Cartesian Multipole Moments
 -----------------------------------------------------------------
    Charge (ESU x 10^10)
                 0.0000
    Dipole Moment (Debye)
         X      -1.0191      Y      -1.8575      Z      -0.0000
       Tot       2.1187
    Quadrupole Moments (Debye-Ang)
        XX     -39.9624     XY       3.4924     YY     -39.8403
        XZ       0.0000     YZ      -0.0000     ZZ     -41.0667
    Octopole Moments (Debye-Ang^2)
       XXX      33.8845    XXY      -9.7377    XYY       2.7840
       YYY      -5.2444    XXZ      -0.0000    XYZ       0.0000
       YYZ      -0.0000    XZZ       5.2104    YZZ      -0.2834
       ZZZ      -0.0000
    Hexadecapole Moments (Debye-Ang^3)
      XXXX    -458.5061   XXXY      14.1338   XXYY     -73.3853
      XYYY      10.2342   YYYY     -72.8067   XXXZ       0.0000
      XXYZ      -0.0000   XYYZ       0.0000   YYYZ      -0.0000
      XXZZ     -77.1781   XYZZ       0.3862   YYZZ     -21.4489
      XZZZ       0.0000   YZZZ      -0.0000   ZZZZ     -54.3857
 -----------------------------------------------------------------
 DrvMan completing analytic gradient of the correlated energy
 Correlated dipole moment
            1
    1  -0.4009544
    2  -0.7307931
    3  -0.0000001
 Energy read as -7026.812848075
 Full Analytical Gradient: (in a.u., or Hartree/Bohr)
             1             2             3             4
    1    0.00000920    0.00002017   -0.00017437    0.00014500
    2   -0.00001458   -0.00002544    0.00021082   -0.00017080
    3    0.00000000   -0.00000001   -0.00000001    0.00000002
 Gradient time:  CPU 1.44 s  wall 1.47 s
 ----------------------------------------------------------------
             Standard Nuclear Orientation (Angstroms)
    I     Atom           X                Y                Z
 ----------------------------------------------------------------
    1      I       0.5853231800    -0.0184320549    -0.0000000000
    2      N      -1.6594565492     0.6011238942     0.0000000000
    3      N      -2.4670439184    -0.2815501051     0.0000000000
    4      H      -2.1376252660    -1.2601176162     0.0000000000
 ----------------------------------------------------------------
 Nuclear Repulsion Energy =   184.9477934068 hartrees
 There are       34 alpha and       34 beta electrons

                       Distance Matrix (Angstroms)
             I (  1)   N (  2)   N (  3)
   N (  2)  2.328709
   N (  3)  3.063687  1.196374
   H (  4)  2.992696  1.921683  1.032527

 Requested basis set is 6-311++G(d,p)
 There are 41 shells and 113 basis functions
 A cutoff of  1.0D-14 yielded    807 shell pairs
 There are      6327 function pairs (      7164 Cartesian)
 Smallest overlap matrix eigenvalue = 2.55E-04
 Guess MOs from SCF MO coefficient file

 -----------------------------------------------------------------------
  General SCF calculation program by
  Eric Jon Sundstrom, Paul Horn, Yuezhi Mao, Dmitri Zuev, Alec White,
  David Stuck, Shaama M.S., Shane Yost, Joonho Lee, David Small,
  Daniel Levine, Susi Lehtola, Hugh Burton, Evgeny Epifanovsky
 -----------------------------------------------------------------------
 Hartree-Fock
 using 6 threads for integral computing
 -------------------------------------------------------
 OpenMP Integral computing Module                
 Release: version 2.0, May 2017, Q-Chem Inc. Pleasanton 
 -------------------------------------------------------
 A restricted SCF calculation will be
 performed using DIIS
 SCF converges when DIIS error is below 1.0e-08
 ---------------------------------------
  Cycle       Energy         DIIS error
 ---------------------------------------
    1   -7026.2353308268      1.51e-05  
    2   -7026.2353311920      3.40e-06  
    3   -7026.2353312233      1.89e-06  
    4   -7026.2353312293      6.09e-07  
    5   -7026.2353312309      1.88e-07  
    6   -7026.2353312312      1.26e-07  
    7   -7026.2353312312      4.21e-08  
    8   -7026.2353312313      1.83e-08  
    9   -7026.2353312312      6.04e-09  Convergence criterion met
 ---------------------------------------
 SCF time:   CPU 4.37s  wall 1.00s 
 SCF   energy in the final basis set =    -7026.2353312312
 Total energy in the final basis set =    -7026.2353312312


 ------------------------------------------------------------------------------

   CCMAN2: suite of methods based on coupled cluster
           and equation of motion theories.

   Components:
   * libvmm-1.3-trunk
     by Evgeny Epifanovsky, Ilya Kaliman.
   * libtensor-2.5-trunk
     by Evgeny Epifanovsky, Michael Wormit, Dmitry Zuev, Sam Manzer, 
        Ilya Kaliman.
   * libcc-2.5-trunk
     by Evgeny Epifanovsky, Arik Landau, Tomasz Kus, Kirill Khistyaev, 
        Dmitry Zuev, Prashant Manohar, Xintian Feng, Anna Krylov, 
        Matthew Goldey, Alec White, Thomas Jagau, Kaushik Nanda, 
        Anastasia Gunina, Alexander Kunitsa, Joonho Lee.

   CCMAN original authors:
   Anna I. Krylov, C. David Sherrill, Steven R. Gwaltney,
   Edward F. C. Byrd (2000)
   Sergey V. Levchenko, Lyudmila V. Slipchenko, Tao Wang,
   Ana-Maria C. Cristian (2003)
   Piotr A. Pieniazek, C. Melania Oana, Evgeny Epifanovsky (2007)
   Prashant Manohar (2009)

 ------------------------------------------------------------------------------


 Allocating and initializing 63808MB of RAM...
 Calculation will run on 6 cores.


 Alpha MOs, Restricted
 -- Occupied --                  
******* -180.87 -169.67 -169.67 -169.67  -37.92  -33.11  -33.10
  1 A     2 A     3 A     4 A     5 A     6 A     7 A     8 A                  
-33.103 -24.291 -24.290 -24.290 -24.286 -24.286 -15.747 -15.698
  9 A    10 A    11 A    12 A    13 A    14 A    15 A    16 A                  
 -7.236  -5.468  -5.458  -5.458  -2.391  -2.387  -2.387  -2.375
 17 A    18 A    19 A    20 A    21 A    22 A    23 A    24 A                  
 -2.375  -1.446  -0.956  -0.848  -0.694  -0.643  -0.604  -0.381
 25 A    26 A    27 A    28 A    29 A    30 A    31 A    32 A                  
 -0.376  -0.371
 33 A    34 A                                                                  
 -- Virtual --                   
  0.001   0.050   0.065   0.150   0.165   0.166   0.213   0.225
 35 A    36 A    37 A    38 A    39 A    40 A    41 A    42 A                  
  0.227   0.242   0.259   0.300   0.334   0.346   0.364   0.527
 43 A    44 A    45 A    46 A    47 A    48 A    49 A    50 A                  
  0.570   0.587   0.600   0.607   0.654   0.711   0.804   0.882
 51 A    52 A    53 A    54 A    55 A    56 A    57 A    58 A                  
  0.916   0.941   1.016   1.036   1.124   1.214   1.441   1.462
 59 A    60 A    61 A    62 A    63 A    64 A    65 A    66 A                  
  1.538   1.555   1.564   1.638   1.923   2.029   2.130   2.165
 67 A    68 A    69 A    70 A    71 A    72 A    73 A    74 A                  
  2.419   2.628   2.679   2.804   3.039   3.067   3.378   3.430
 75 A    76 A    77 A    78 A    79 A    80 A    81 A    82 A                  
  4.096   4.243   4.351   4.425   4.493   4.507   4.514   4.560
 83 A    84 A    85 A    86 A    87 A    88 A    89 A    90 A                  
  4.681   4.747   4.814   5.402   6.534   6.549   6.586  28.905
 91 A    92 A    93 A    94 A    95 A    96 A    97 A    98 A                  
 29.533  29.545  29.571  29.887  29.893  29.893  29.906  29.978
 99 A   100 A   101 A   102 A   103 A   104 A   105 A   106 A                  
 36.572  37.155 130.595 130.604 130.630 154.3001912.218
107 A   108 A   109 A   110 A   111 A   112 A   113 A                          

 Beta MOs, Restricted
 -- Occupied --                  
******* -180.87 -169.67 -169.67 -169.67  -37.92  -33.11  -33.10
  1 A     2 A     3 A     4 A     5 A     6 A     7 A     8 A                  
-33.103 -24.291 -24.290 -24.290 -24.286 -24.286 -15.747 -15.698
  9 A    10 A    11 A    12 A    13 A    14 A    15 A    16 A                  
 -7.236  -5.468  -5.458  -5.458  -2.391  -2.387  -2.387  -2.375
 17 A    18 A    19 A    20 A    21 A    22 A    23 A    24 A                  
 -2.375  -1.446  -0.956  -0.848  -0.694  -0.643  -0.604  -0.381
 25 A    26 A    27 A    28 A    29 A    30 A    31 A    32 A                  
 -0.376  -0.371
 33 A    34 A                                                                  
 -- Virtual --                   
  0.001   0.050   0.065   0.150   0.165   0.166   0.213   0.225
 35 A    36 A    37 A    38 A    39 A    40 A    41 A    42 A                  
  0.227   0.242   0.259   0.300   0.334   0.346   0.364   0.527
 43 A    44 A    45 A    46 A    47 A    48 A    49 A    50 A                  
  0.570   0.587   0.600   0.607   0.654   0.711   0.804   0.882
 51 A    52 A    53 A    54 A    55 A    56 A    57 A    58 A                  
  0.916   0.941   1.016   1.036   1.124   1.214   1.441   1.462
 59 A    60 A    61 A    62 A    63 A    64 A    65 A    66 A                  
  1.538   1.555   1.564   1.638   1.923   2.029   2.130   2.165
 67 A    68 A    69 A    70 A    71 A    72 A    73 A    74 A                  
  2.419   2.628   2.679   2.804   3.039   3.067   3.378   3.430
 75 A    76 A    77 A    78 A    79 A    80 A    81 A    82 A                  
  4.096   4.243   4.351   4.425   4.493   4.507   4.514   4.560
 83 A    84 A    85 A    86 A    87 A    88 A    89 A    90 A                  
  4.681   4.747   4.814   5.402   6.534   6.549   6.586  28.905
 91 A    92 A    93 A    94 A    95 A    96 A    97 A    98 A                  
 29.533  29.545  29.571  29.887  29.893  29.893  29.906  29.978
 99 A   100 A   101 A   102 A   103 A   104 A   105 A   106 A                  
 36.572  37.155 130.595 130.604 130.630 154.3001912.218
107 A   108 A   109 A   110 A   111 A   112 A   113 A                          

 Occupation and symmetry of molecular orbitals

 Point group: C1 (1 irreducible representation).

                           A     All 
 -------------------------------------
 All molecular orbitals:
  - Alpha                  113   113 
  - Beta                   113   113 
 -------------------------------------
 Alpha orbitals:
  - Frozen occupied        20    20  
  - Active occupied        14    14  
  - Active virtual         79    79  
  - Frozen virtual         0     0   
 -------------------------------------
 Beta orbitals:
  - Frozen occupied        20    20  
  - Active occupied        14    14  
  - Active virtual         79    79  
  - Frozen virtual         0     0   
 -------------------------------------

 Import integrals:   CPU 0.00 s  wall 0.00 s

 Import integrals:   CPU 30.39 s  wall 6.78 s

 MP2 amplitudes:   CPU 0.10 s  wall 0.06 s

Running a double precision version
           CCSD T amplitudes will be solved using DIIS.

           Start     Size      MaxIter   EConv     TConv     
           3         7         100       1.00e-07  1.00e-05  
 ------------------------------------------------------------------------------
           Energy (a.u.)   Ediff      Tdiff       Comment
 ------------------------------------------------------------------------------
         -7026.80651763                           
     1   -7026.78849307   1.80e-02   7.22e-01     
     2   -7026.81080167   2.23e-02   9.58e-02     
     3   -7026.80917640   1.63e-03   4.90e-02     
     4   -7026.81176033   2.58e-03   1.53e-02     Switched to DIIS steps.
     5   -7026.81275459   9.94e-04   1.39e-02     
     6   -7026.81282355   6.90e-05   2.75e-03     
     7   -7026.81283276   9.21e-06   1.37e-03     
     8   -7026.81284133   8.57e-06   6.55e-04     
     9   -7026.81284853   7.21e-06   5.67e-04     
    10   -7026.81284771   8.27e-07   1.41e-04     
    11   -7026.81284827   5.60e-07   6.56e-05     
    12   -7026.81284816   1.03e-07   4.99e-05     
    13   -7026.81284833   1.67e-07   1.62e-05     
    14   -7026.81284822   1.12e-07   1.09e-05     
    15   -7026.81284809   1.30e-07   5.22e-06     
    16   -7026.81284805   4.17e-08   2.10e-06     
 ------------------------------------------------------------------------------
         -7026.81284805                           CCSD T converged.

End of double precision
 SCF energy                 = -7026.23533123
 MP2 energy                 = -7026.80651763
 CCSD correlation energy     =    -0.57751682
 CCSD total energy           = -7026.81284805

 CCSD  T1^2 = 0.0142  T2^2 = 0.2306  Leading amplitudes:

 Amplitude    Orbitals with energies
 -0.0313       30 (A) A                  ->    35 (A) A                   
              -0.6426                          0.0013                     
 -0.0313       30 (A) B                  ->    35 (A) B                   
              -0.6426                          0.0013                     
 -0.0279       29 (A) A                  ->    35 (A) A                   
              -0.6937                          0.0013                     
 -0.0279       29 (A) B                  ->    35 (A) B                   
              -0.6937                          0.0013                     

 Amplitude    Orbitals with energies
 -0.1188       34 (A) A      34 (A) B    ->    35 (A) A      35 (A) B     
              -0.3706       -0.3706            0.0013        0.0013       
  0.1188       34 (A) A      34 (A) B    ->    35 (A) B      35 (A) A     
              -0.3706       -0.3706            0.0013        0.0013       
  0.1188       34 (A) B      34 (A) A    ->    35 (A) A      35 (A) B     
              -0.3706       -0.3706            0.0013        0.0013       
 -0.1188       34 (A) B      34 (A) A    ->    35 (A) B      35 (A) A     
              -0.3706       -0.3706            0.0013        0.0013       
 -0.1052       31 (A) A      31 (A) B    ->    37 (A) A      37 (A) B     
              -0.6040       -0.6040            0.0653        0.0653       
  0.1052       31 (A) A      31 (A) B    ->    37 (A) B      37 (A) A     
              -0.6040       -0.6040            0.0653        0.0653       
  0.1052       31 (A) B      31 (A) A    ->    37 (A) A      37 (A) B     
              -0.6040       -0.6040            0.0653        0.0653       
 -0.1052       31 (A) B      31 (A) A    ->    37 (A) B      37 (A) A     
              -0.6040       -0.6040            0.0653        0.0653       

 Computing CCSD intemediates for later calculations in double precision
 Finished.

Running a double precision version
           CCSD Lambda amplitudes will be solved using DIIS.
           Start     Size      MaxIter   EConv     LConv     
           3         7         100       1.00e-07  1.00e-05  
 ------------------------------------------------------------------------------
            Enorm      Ldiff       Comment
 ------------------------------------------------------------------------------
     1     6.04e-02   4.63e-02     
     2     1.48e-02   3.99e-03     
     3     6.40e-03   2.39e-03     
     4     4.04e-03   1.19e-03     Switched to DIIS steps.
     5     1.67e-03   8.82e-04     
     6     1.06e-03   3.11e-04     
     7     4.49e-04   1.12e-04     
     8     2.18e-04   3.38e-06     
     9     7.14e-05   1.25e-05     
    10     4.18e-05   1.94e-06     
    11     2.37e-05   8.90e-07     
    12     1.20e-05   1.80e-06     
    13     5.31e-06   5.20e-07     
    14     2.24e-06   4.39e-07     
    15     1.25e-06   1.06e-07     
    16     6.46e-07   4.59e-08     
    17     4.38e-07   3.67e-08     
    18     2.25e-07   2.74e-08     
    19     1.15e-07   7.58e-09     
    20     6.48e-08   2.72e-09     
 ------------------------------------------------------------------------------
                                   CCSD Lambda converged.

 Computing density matrices in double precision...
           Orbital response amplitudes will be solved using DIIS.
           Start     Size      MaxIter   EConv     LConv     
           3         7         100       1.00e-06  1.00e-06  
 ------------------------------------------------------------------------------
            Enorm      Ldiff       Comment
 ------------------------------------------------------------------------------
     1     9.35e-02   4.61e-03     
     2     1.58e-01   5.27e-02     
     3     3.15e-01   9.79e-02     
     4     1.15e-02   1.79e-01     Switched to DIIS steps.
     5     1.83e-03   1.38e-03     
     6     1.38e-03   5.67e-04     
     7     8.12e-04   2.06e-04     
     8     2.29e-04   1.12e-04     
     9     3.96e-05   2.72e-05     
    10     2.06e-05   2.83e-06     
    11     7.14e-06   3.56e-06     
    12     1.28e-06   3.45e-08     
    13     3.67e-07   9.17e-08     
 ------------------------------------------------------------------------------
                                   Orbital response converged.

 Computing density matrices... Done.
 CCSD calculation:   CPU 739.58 s  wall 138.01 s

 Transferring MO TPDM to AO TPDM
 Transferring g2_o1o1o1o1
 Transferring g2_o1o1o1v1
 Transferring g2_o1o1v1v1
 Transferring g2_o1v1o1v1
 Transferring g2_o1v1v1v1
 Transferring g2_v1v1v1v1
 Adding separable TPDM
 Computing TPDM gradient
 --------------------------------------------------------
 2e gradient
  Atom          X               Y               Z
 --------------------------------------------------------
    1        -30.675237        3.304782        0.000000  
    2          8.165111      -16.476147       -0.000000  
    3         22.578000        7.961798        0.000000  
    4         -0.067873        5.209566       -0.000000  
 --------------------------------------------------------
 --------------------------------------------------------
 Final gradient
  Atom          X               Y               Z
 --------------------------------------------------------
    1        -30.675237        3.304782        0.000000  
    2          8.165111      -16.476147       -0.000000  
    3         22.578000        7.961798        0.000000  
    4         -0.067873        5.209566       -0.000000  
 --------------------------------------------------------
 Analytic gradient from two-electron contribution:   CPU 154.06 s  wall 46.88 s

 Total ccman2 time:   CPU 932.57 s  wall 194.46 s


 --------------------------------------------------------------

                    Orbital Energies (a.u.)
 --------------------------------------------------------------

 Alpha MOs
 -- Occupied --
*******-180.866-169.672-169.671-169.671 -37.919 -33.107 -33.103
-33.103 -24.291 -24.290 -24.290 -24.286 -24.286 -15.747 -15.698
 -7.236  -5.468  -5.458  -5.458  -2.391  -2.387  -2.387  -2.375
 -2.375  -1.446  -0.956  -0.848  -0.694  -0.643  -0.604  -0.381
 -0.376  -0.371
 -- Virtual --
  0.001   0.050   0.065   0.150   0.165   0.166   0.213   0.225
  0.227   0.242   0.259   0.300   0.334   0.346   0.364   0.527
  0.570   0.587   0.600   0.607   0.654   0.711   0.804   0.882
  0.916   0.941   1.016   1.036   1.124   1.214   1.441   1.462
  1.538   1.555   1.564   1.638   1.923   2.029   2.130   2.165
  2.419   2.628   2.679   2.804   3.039   3.067   3.378   3.430
  4.096   4.243   4.351   4.425   4.493   4.507   4.514   4.560
  4.681   4.747   4.814   5.402   6.534   6.549   6.586  28.905
 29.533  29.545  29.571  29.887  29.893  29.893  29.906  29.978
 36.572  37.155 130.595 130.604 130.630 154.3001912.218
 --------------------------------------------------------------

          Ground-State Mulliken Net Atomic Charges

     Atom                 Charge (a.u.)
  ----------------------------------------
      1 I                    -0.115763
      2 N                     0.072050
      3 N                    -0.190556
      4 H                     0.234269
  ----------------------------------------
  Sum of atomic charges =    -0.000000

 -----------------------------------------------------------------
                    Cartesian Multipole Moments
 -----------------------------------------------------------------
    Charge (ESU x 10^10)
                 0.0000
    Dipole Moment (Debye)
         X      -1.0245      Y      -1.8590      Z      -0.0000
       Tot       2.1226
    Quadrupole Moments (Debye-Ang)
        XX     -39.9495     XY       3.5012     YY     -39.8379
        XZ       0.0000     YZ      -0.0000     ZZ     -41.0667
    Octopole Moments (Debye-Ang^2)
       XXX      33.8438    XXY      -9.7661    XYY       2.7696
       YYY      -5.2495    XXZ      -0.0000    XYZ       0.0000
       YYZ      -0.0000    XZZ       5.2088    YZZ      -0.2845
       ZZZ      -0.0000
    Hexadecapole Moments (Debye-Ang^3)
      XXXX    -458.4343   XXXY      14.2257   XXYY     -73.3486
      XYYY      10.2500   YYYY     -72.7952   XXXZ       0.0000
      XXYZ      -0.0000   XYYZ       0.0000   YYYZ      -0.0000
      XXZZ     -77.1797   XYZZ       0.3874   YYZZ     -21.4482
      XZZZ       0.0000   YZZZ      -0.0000   ZZZZ     -54.3880
 -----------------------------------------------------------------
 DrvMan completing analytic gradient of the correlated energy
 Correlated dipole moment
            1
    1  -0.4030543
    2  -0.7313969
    3  -0.0000000
 Energy read as -7026.812848047
 Full Analytical Gradient: (in a.u., or Hartree/Bohr)
             1             2             3             4
    1   -0.00000599    0.00005153    0.00011245   -0.00015799
    2   -0.00000099    0.00016514   -0.00037103    0.00020688
    3    0.00000000   -0.00000000   -0.00000000    0.00000000
 Gradient time:  CPU 1.44 s  wall 1.47 s
 ----------------------------------------------------------------
             Standard Nuclear Orientation (Angstroms)
    I     Atom           X                Y                Z
 ----------------------------------------------------------------
    1      I       0.5853231800    -0.0184320549    -0.0000000000
    2      N      -1.6594565492     0.6011238942     0.0000000000
    3      N      -2.4670439184    -0.2815501051     0.0000000000
    4      H      -2.1366252660    -1.2591176162     0.0000000000
 ----------------------------------------------------------------
 Nuclear Repulsion Energy =   184.9553484546 hartrees
 There are       34 alpha and       34 beta electrons

                       Distance Matrix (Angstroms)
             I (  1)   N (  2)   N (  3)
   N (  2)  2.328709
   N (  3)  3.063687  1.196374
   H (  4)  2.991372  1.920466  1.031899

 Requested basis set is 6-311++G(d,p)
 There are 41 shells and 113 basis functions
 A cutoff of  1.0D-14 yielded    807 shell pairs
 There are      6327 function pairs (      7164 Cartesian)
 Smallest overlap matrix eigenvalue = 2.54E-04
 Guess MOs from SCF MO coefficient file

 -----------------------------------------------------------------------
  General SCF calculation program by
  Eric Jon Sundstrom, Paul Horn, Yuezhi Mao, Dmitri Zuev, Alec White,
  David Stuck, Shaama M.S., Shane Yost, Joonho Lee, David Small,
  Daniel Levine, Susi Lehtola, Hugh Burton, Evgeny Epifanovsky
 -----------------------------------------------------------------------
 Hartree-Fock
 using 6 threads for integral computing
 -------------------------------------------------------
 OpenMP Integral computing Module                
 Release: version 2.0, May 2017, Q-Chem Inc. Pleasanton 
 -------------------------------------------------------
 A restricted SCF calculation will be
 performed using DIIS
 SCF converges when DIIS error is below 1.0e-08
 ---------------------------------------
  Cycle       Energy         DIIS error
 ---------------------------------------
    1   -7026.2353524096      1.17e-05  
    2   -7026.2353526103      3.16e-06  
    3   -7026.2353526246      2.02e-06  
    4   -7026.2353526307      4.83e-07  
    5   -7026.2353526314      1.83e-07  
    6   -7026.2353526314      8.02e-08  
    7   -7026.2353526316      3.64e-08  
    8   -7026.2353526315      1.70e-08  
    9   -7026.2353526316      5.65e-09  Convergence criterion met
 ---------------------------------------
 SCF time:   CPU 4.43s  wall 2.00s 
 SCF   energy in the final basis set =    -7026.2353526316
 Total energy in the final basis set =    -7026.2353526316


 ------------------------------------------------------------------------------

   CCMAN2: suite of methods based on coupled cluster
           and equation of motion theories.

   Components:
   * libvmm-1.3-trunk
     by Evgeny Epifanovsky, Ilya Kaliman.
   * libtensor-2.5-trunk
     by Evgeny Epifanovsky, Michael Wormit, Dmitry Zuev, Sam Manzer, 
        Ilya Kaliman.
   * libcc-2.5-trunk
     by Evgeny Epifanovsky, Arik Landau, Tomasz Kus, Kirill Khistyaev, 
        Dmitry Zuev, Prashant Manohar, Xintian Feng, Anna Krylov, 
        Matthew Goldey, Alec White, Thomas Jagau, Kaushik Nanda, 
        Anastasia Gunina, Alexander Kunitsa, Joonho Lee.

   CCMAN original authors:
   Anna I. Krylov, C. David Sherrill, Steven R. Gwaltney,
   Edward F. C. Byrd (2000)
   Sergey V. Levchenko, Lyudmila V. Slipchenko, Tao Wang,
   Ana-Maria C. Cristian (2003)
   Piotr A. Pieniazek, C. Melania Oana, Evgeny Epifanovsky (2007)
   Prashant Manohar (2009)

 ------------------------------------------------------------------------------


 Allocating and initializing 63808MB of RAM...
 Calculation will run on 6 cores.


 Alpha MOs, Restricted
 -- Occupied --                  
******* -180.87 -169.67 -169.67 -169.67  -37.92  -33.11  -33.10
  1 A     2 A     3 A     4 A     5 A     6 A     7 A     8 A                  
-33.103 -24.291 -24.290 -24.290 -24.286 -24.286 -15.747 -15.698
  9 A    10 A    11 A    12 A    13 A    14 A    15 A    16 A                  
 -7.236  -5.468  -5.458  -5.458  -2.391  -2.387  -2.387  -2.375
 17 A    18 A    19 A    20 A    21 A    22 A    23 A    24 A                  
 -2.375  -1.446  -0.957  -0.848  -0.694  -0.643  -0.604  -0.381
 25 A    26 A    27 A    28 A    29 A    30 A    31 A    32 A                  
 -0.376  -0.371
 33 A    34 A                                                                  
 -- Virtual --                   
  0.001   0.050   0.065   0.150   0.165   0.166   0.213   0.225
 35 A    36 A    37 A    38 A    39 A    40 A    41 A    42 A                  
  0.227   0.242   0.259   0.300   0.334   0.346   0.364   0.527
 43 A    44 A    45 A    46 A    47 A    48 A    49 A    50 A                  
  0.571   0.587   0.600   0.607   0.654   0.711   0.804   0.883
 51 A    52 A    53 A    54 A    55 A    56 A    57 A    58 A                  
  0.916   0.941   1.016   1.036   1.124   1.214   1.441   1.462
 59 A    60 A    61 A    62 A    63 A    64 A    65 A    66 A                  
  1.538   1.555   1.564   1.638   1.923   2.030   2.131   2.165
 67 A    68 A    69 A    70 A    71 A    72 A    73 A    74 A                  
  2.419   2.628   2.679   2.805   3.039   3.067   3.378   3.430
 75 A    76 A    77 A    78 A    79 A    80 A    81 A    82 A                  
  4.096   4.243   4.351   4.425   4.493   4.507   4.514   4.560
 83 A    84 A    85 A    86 A    87 A    88 A    89 A    90 A                  
  4.681   4.748   4.814   5.402   6.534   6.549   6.585  28.905
 91 A    92 A    93 A    94 A    95 A    96 A    97 A    98 A                  
 29.533  29.545  29.571  29.887  29.893  29.893  29.906  29.978
 99 A   100 A   101 A   102 A   103 A   104 A   105 A   106 A                  
 36.573  37.156 130.595 130.604 130.630 154.3001912.218
107 A   108 A   109 A   110 A   111 A   112 A   113 A                          

 Beta MOs, Restricted
 -- Occupied --                  
******* -180.87 -169.67 -169.67 -169.67  -37.92  -33.11  -33.10
  1 A     2 A     3 A     4 A     5 A     6 A     7 A     8 A                  
-33.103 -24.291 -24.290 -24.290 -24.286 -24.286 -15.747 -15.698
  9 A    10 A    11 A    12 A    13 A    14 A    15 A    16 A                  
 -7.236  -5.468  -5.458  -5.458  -2.391  -2.387  -2.387  -2.375
 17 A    18 A    19 A    20 A    21 A    22 A    23 A    24 A                  
 -2.375  -1.446  -0.957  -0.848  -0.694  -0.643  -0.604  -0.381
 25 A    26 A    27 A    28 A    29 A    30 A    31 A    32 A                  
 -0.376  -0.371
 33 A    34 A                                                                  
 -- Virtual --                   
  0.001   0.050   0.065   0.150   0.165   0.166   0.213   0.225
 35 A    36 A    37 A    38 A    39 A    40 A    41 A    42 A                  
  0.227   0.242   0.259   0.300   0.334   0.346   0.364   0.527
 43 A    44 A    45 A    46 A    47 A    48 A    49 A    50 A                  
  0.571   0.587   0.600   0.607   0.654   0.711   0.804   0.883
 51 A    52 A    53 A    54 A    55 A    56 A    57 A    58 A                  
  0.916   0.941   1.016   1.036   1.124   1.214   1.441   1.462
 59 A    60 A    61 A    62 A    63 A    64 A    65 A    66 A                  
  1.538   1.555   1.564   1.638   1.923   2.030   2.131   2.165
 67 A    68 A    69 A    70 A    71 A    72 A    73 A    74 A                  
  2.419   2.628   2.679   2.805   3.039   3.067   3.378   3.430
 75 A    76 A    77 A    78 A    79 A    80 A    81 A    82 A                  
  4.096   4.243   4.351   4.425   4.493   4.507   4.514   4.560
 83 A    84 A    85 A    86 A    87 A    88 A    89 A    90 A                  
  4.681   4.748   4.814   5.402   6.534   6.549   6.585  28.905
 91 A    92 A    93 A    94 A    95 A    96 A    97 A    98 A                  
 29.533  29.545  29.571  29.887  29.893  29.893  29.906  29.978
 99 A   100 A   101 A   102 A   103 A   104 A   105 A   106 A                  
 36.573  37.156 130.595 130.604 130.630 154.3001912.218
107 A   108 A   109 A   110 A   111 A   112 A   113 A                          

 Occupation and symmetry of molecular orbitals

 Point group: C1 (1 irreducible representation).

                           A     All 
 -------------------------------------
 All molecular orbitals:
  - Alpha                  113   113 
  - Beta                   113   113 
 -------------------------------------
 Alpha orbitals:
  - Frozen occupied        20    20  
  - Active occupied        14    14  
  - Active virtual         79    79  
  - Frozen virtual         0     0   
 -------------------------------------
 Beta orbitals:
  - Frozen occupied        20    20  
  - Active occupied        14    14  
  - Active virtual         79    79  
  - Frozen virtual         0     0   
 -------------------------------------

 Import integrals:   CPU 0.00 s  wall 0.00 s

 Import integrals:   CPU 30.45 s  wall 7.08 s

 MP2 amplitudes:   CPU 0.10 s  wall 0.07 s

Running a double precision version
           CCSD T amplitudes will be solved using DIIS.

           Start     Size      MaxIter   EConv     TConv     
           3         7         100       1.00e-07  1.00e-05  
 ------------------------------------------------------------------------------
           Energy (a.u.)   Ediff      Tdiff       Comment
 ------------------------------------------------------------------------------
         -7026.80650681                           
     1   -7026.78849831   1.80e-02   7.22e-01     
     2   -7026.81080008   2.23e-02   9.57e-02     
     3   -7026.80917714   1.62e-03   4.90e-02     
     4   -7026.81176033   2.58e-03   1.53e-02     Switched to DIIS steps.
     5   -7026.81275417   9.94e-04   1.39e-02     
     6   -7026.81282308   6.89e-05   2.75e-03     
     7   -7026.81283226   9.18e-06   1.37e-03     
     8   -7026.81284082   8.56e-06   6.54e-04     
     9   -7026.81284802   7.20e-06   5.67e-04     
    10   -7026.81284719   8.27e-07   1.41e-04     
    11   -7026.81284775   5.60e-07   6.55e-05     
    12   -7026.81284765   1.03e-07   4.99e-05     
    13   -7026.81284781   1.67e-07   1.62e-05     
    14   -7026.81284770   1.11e-07   1.09e-05     
    15   -7026.81284757   1.30e-07   5.22e-06     
    16   -7026.81284753   4.17e-08   2.10e-06     
 ------------------------------------------------------------------------------
         -7026.81284753                           CCSD T converged.

End of double precision
 SCF energy                 = -7026.23535263
 MP2 energy                 = -7026.80650681
 CCSD correlation energy     =    -0.57749490
 CCSD total energy           = -7026.81284753

 CCSD  T1^2 = 0.0142  T2^2 = 0.2306  Leading amplitudes:

 Amplitude    Orbitals with energies
 -0.0312       30 (A) A                  ->    35 (A) A                   
              -0.6427                          0.0013                     
 -0.0312       30 (A) B                  ->    35 (A) B                   
              -0.6427                          0.0013                     
 -0.0280       29 (A) A                  ->    35 (A) A                   
              -0.6938                          0.0013                     
 -0.0280       29 (A) B                  ->    35 (A) B                   
              -0.6938                          0.0013                     

 Amplitude    Orbitals with energies
 -0.1187       34 (A) A      34 (A) B    ->    35 (A) A      35 (A) B     
              -0.3706       -0.3706            0.0013        0.0013       
  0.1187       34 (A) A      34 (A) B    ->    35 (A) B      35 (A) A     
              -0.3706       -0.3706            0.0013        0.0013       
  0.1187       34 (A) B      34 (A) A    ->    35 (A) A      35 (A) B     
              -0.3706       -0.3706            0.0013        0.0013       
 -0.1187       34 (A) B      34 (A) A    ->    35 (A) B      35 (A) A     
              -0.3706       -0.3706            0.0013        0.0013       
 -0.1052       31 (A) A      31 (A) B    ->    37 (A) A      37 (A) B     
              -0.6041       -0.6041            0.0653        0.0653       
  0.1052       31 (A) A      31 (A) B    ->    37 (A) B      37 (A) A     
              -0.6041       -0.6041            0.0653        0.0653       
  0.1052       31 (A) B      31 (A) A    ->    37 (A) A      37 (A) B     
              -0.6041       -0.6041            0.0653        0.0653       
 -0.1052       31 (A) B      31 (A) A    ->    37 (A) B      37 (A) A     
              -0.6041       -0.6041            0.0653        0.0653       

 Computing CCSD intemediates for later calculations in double precision
 Finished.

Running a double precision version
           CCSD Lambda amplitudes will be solved using DIIS.
           Start     Size      MaxIter   EConv     LConv     
           3         7         100       1.00e-07  1.00e-05  
 ------------------------------------------------------------------------------
            Enorm      Ldiff       Comment
 ------------------------------------------------------------------------------
     1     6.04e-02   4.63e-02     
     2     1.48e-02   3.99e-03     
     3     6.40e-03   2.39e-03     
     4     4.04e-03   1.19e-03     Switched to DIIS steps.
     5     1.67e-03   8.82e-04     
     6     1.06e-03   3.11e-04     
     7     4.49e-04   1.12e-04     
     8     2.18e-04   3.38e-06     
     9     7.14e-05   1.25e-05     
    10     4.17e-05   1.94e-06     
    11     2.36e-05   8.92e-07     
    12     1.20e-05   1.80e-06     
    13     5.31e-06   5.20e-07     
    14     2.24e-06   4.39e-07     
    15     1.25e-06   1.06e-07     
    16     6.45e-07   4.59e-08     
    17     4.38e-07   3.66e-08     
    18     2.24e-07   2.74e-08     
    19     1.15e-07   7.56e-09     
    20     6.47e-08   2.72e-09     
 ------------------------------------------------------------------------------
                                   CCSD Lambda converged.

 Computing density matrices in double precision...
           Orbital response amplitudes will be solved using DIIS.
           Start     Size      MaxIter   EConv     LConv     
           3         7         100       1.00e-06  1.00e-06  
 ------------------------------------------------------------------------------
            Enorm      Ldiff       Comment
 ------------------------------------------------------------------------------
     1     9.35e-02   4.63e-03     
     2     1.58e-01   5.27e-02     
     3     3.15e-01   9.80e-02     
     4     1.15e-02   1.79e-01     Switched to DIIS steps.
     5     1.83e-03   1.39e-03     
     6     1.39e-03   5.72e-04     
     7     8.12e-04   2.08e-04     
     8     2.29e-04   1.11e-04     
     9     3.95e-05   2.70e-05     
    10     2.06e-05   2.79e-06     
    11     7.13e-06   3.56e-06     
    12     1.27e-06   3.31e-08     
    13     3.67e-07   9.16e-08     
 ------------------------------------------------------------------------------
                                   Orbital response converged.

 Computing density matrices... Done.
 CCSD calculation:   CPU 738.28 s  wall 137.81 s

 Transferring MO TPDM to AO TPDM
 Transferring g2_o1o1o1o1
 Transferring g2_o1o1o1v1
 Transferring g2_o1o1v1v1
 Transferring g2_o1v1o1v1
 Transferring g2_o1v1v1v1
 Transferring g2_v1v1v1v1
 Adding separable TPDM
 Computing TPDM gradient
 --------------------------------------------------------
 2e gradient
  Atom          X               Y               Z
 --------------------------------------------------------
    1        -30.677395        3.304674        0.000000  
    2          8.169219      -16.475938       -0.000000  
    3         22.583583        7.961470        0.000000  
    4         -0.075408        5.209794       -0.000000  
 --------------------------------------------------------
 --------------------------------------------------------
 Final gradient
  Atom          X               Y               Z
 --------------------------------------------------------
    1        -30.677395        3.304674        0.000000  
    2          8.169219      -16.475938       -0.000000  
    3         22.583583        7.961470        0.000000  
    4         -0.075408        5.209794       -0.000000  
 --------------------------------------------------------
 Analytic gradient from two-electron contribution:   CPU 164.32 s  wall 51.97 s

 Total ccman2 time:   CPU 941.90 s  wall 199.75 s


 --------------------------------------------------------------

                    Orbital Energies (a.u.)
 --------------------------------------------------------------

 Alpha MOs
 -- Occupied --
*******-180.866-169.672-169.671-169.671 -37.919 -33.107 -33.103
-33.103 -24.291 -24.290 -24.290 -24.286 -24.286 -15.747 -15.698
 -7.236  -5.468  -5.458  -5.458  -2.391  -2.387  -2.387  -2.375
 -2.375  -1.446  -0.957  -0.848  -0.694  -0.643  -0.604  -0.381
 -0.376  -0.371
 -- Virtual --
  0.001   0.050   0.065   0.150   0.165   0.166   0.213   0.225
  0.227   0.242   0.259   0.300   0.334   0.346   0.364   0.527
  0.571   0.587   0.600   0.607   0.654   0.711   0.804   0.883
  0.916   0.941   1.016   1.036   1.124   1.214   1.441   1.462
  1.538   1.555   1.564   1.638   1.923   2.030   2.131   2.165
  2.419   2.628   2.679   2.805   3.039   3.067   3.378   3.430
  4.096   4.243   4.351   4.425   4.493   4.507   4.514   4.560
  4.681   4.748   4.814   5.402   6.534   6.549   6.585  28.905
 29.533  29.545  29.571  29.887  29.893  29.893  29.906  29.978
 36.573  37.156 130.595 130.604 130.630 154.3001912.218
 --------------------------------------------------------------

          Ground-State Mulliken Net Atomic Charges

     Atom                 Charge (a.u.)
  ----------------------------------------
      1 I                    -0.115673
      2 N                     0.072103
      3 N                    -0.190628
      4 H                     0.234198
  ----------------------------------------
  Sum of atomic charges =     0.000000

 -----------------------------------------------------------------
                    Cartesian Multipole Moments
 -----------------------------------------------------------------
    Charge (ESU x 10^10)
                 0.0000
    Dipole Moment (Debye)
         X      -1.0217      Y      -1.8577      Z      -0.0000
       Tot       2.1201
    Quadrupole Moments (Debye-Ang)
        XX     -39.9555     XY       3.4959     YY     -39.8410
        XZ       0.0000     YZ      -0.0000     ZZ     -41.0657
    Octopole Moments (Debye-Ang^2)
       XXX      33.8633    XXY      -9.7494    XYY       2.7802
       YYY      -5.2465    XXZ      -0.0000    XYZ       0.0000
       YYZ      -0.0000    XZZ       5.2077    YZZ      -0.2856
       ZZZ      -0.0000
    Hexadecapole Moments (Debye-Ang^3)
      XXXX    -458.4589   XXXY      14.1823   XXYY     -73.3716
      XYYY      10.2410   YYYY     -72.7951   XXXZ       0.0000
      XXYZ      -0.0000   XYYZ       0.0000   YYYZ      -0.0000
      XXZZ     -77.1743   XYZZ       0.3905   YYZZ     -21.4453
      XZZZ       0.0000   YZZZ      -0.0000   ZZZZ     -54.3855
 -----------------------------------------------------------------
 DrvMan completing analytic gradient of the correlated energy
 Correlated dipole moment
            1
    1  -0.4019672
    2  -0.7308744
    3  -0.0000000
 Energy read as -7026.812847531
 Full Analytical Gradient: (in a.u., or Hartree/Bohr)
             1             2             3             4
    1    0.00000678    0.00002488    0.00016475   -0.00019641
    2   -0.00000255   -0.00000786   -0.00068538    0.00069579
    3    0.00000000    0.00000000   -0.00000000    0.00000000
 Gradient time:  CPU 1.42 s  wall 1.45 s
 ----------------------------------------------------------------
             Standard Nuclear Orientation (Angstroms)
    I     Atom           X                Y                Z
 ----------------------------------------------------------------
    1      I       0.5853231800    -0.0184320549    -0.0000000000
    2      N      -1.6594565492     0.6011238942     0.0000000000
    3      N      -2.4670439184    -0.2815501051     0.0000000000
    4      H      -2.1366252660    -1.2611176162     0.0000000000
 ----------------------------------------------------------------
 Nuclear Repulsion Energy =   184.9442239059 hartrees
 There are       34 alpha and       34 beta electrons

                       Distance Matrix (Angstroms)
             I (  1)   N (  2)   N (  3)
   N (  2)  2.328709
   N (  3)  3.063687  1.196374
   H (  4)  2.992202  1.922403  1.033793

 Requested basis set is 6-311++G(d,p)
 There are 41 shells and 113 basis functions
 A cutoff of  1.0D-14 yielded    807 shell pairs
 There are      6327 function pairs (      7164 Cartesian)
 Smallest overlap matrix eigenvalue = 2.55E-04
 Guess MOs from SCF MO coefficient file

 -----------------------------------------------------------------------
  General SCF calculation program by
  Eric Jon Sundstrom, Paul Horn, Yuezhi Mao, Dmitri Zuev, Alec White,
  David Stuck, Shaama M.S., Shane Yost, Joonho Lee, David Small,
  Daniel Levine, Susi Lehtola, Hugh Burton, Evgeny Epifanovsky
 -----------------------------------------------------------------------
 Hartree-Fock
 using 6 threads for integral computing
 -------------------------------------------------------
 OpenMP Integral computing Module                
 Release: version 2.0, May 2017, Q-Chem Inc. Pleasanton 
 -------------------------------------------------------
 A restricted SCF calculation will be
 performed using DIIS
 SCF converges when DIIS error is below 1.0e-08
 ---------------------------------------
  Cycle       Energy         DIIS error
 ---------------------------------------
    1   -7026.2352956406      2.61e-05  
    2   -7026.2352965235      7.28e-06  
    3   -7026.2352965907      4.89e-06  
    4   -7026.2352966257      1.02e-06  
    5   -7026.2352966294      4.08e-07  
    6   -7026.2352966301      2.00e-07  
    7   -7026.2352966303      6.92e-08  
    8   -7026.2352966304      3.08e-08  
    9   -7026.2352966304      1.13e-08  
   10   -7026.2352966304      3.05e-09  Convergence criterion met
 ---------------------------------------
 SCF time:   CPU 4.83s  wall 1.00s 
 SCF   energy in the final basis set =    -7026.2352966304
 Total energy in the final basis set =    -7026.2352966304


 ------------------------------------------------------------------------------

   CCMAN2: suite of methods based on coupled cluster
           and equation of motion theories.

   Components:
   * libvmm-1.3-trunk
     by Evgeny Epifanovsky, Ilya Kaliman.
   * libtensor-2.5-trunk
     by Evgeny Epifanovsky, Michael Wormit, Dmitry Zuev, Sam Manzer, 
        Ilya Kaliman.
   * libcc-2.5-trunk
     by Evgeny Epifanovsky, Arik Landau, Tomasz Kus, Kirill Khistyaev, 
        Dmitry Zuev, Prashant Manohar, Xintian Feng, Anna Krylov, 
        Matthew Goldey, Alec White, Thomas Jagau, Kaushik Nanda, 
        Anastasia Gunina, Alexander Kunitsa, Joonho Lee.

   CCMAN original authors:
   Anna I. Krylov, C. David Sherrill, Steven R. Gwaltney,
   Edward F. C. Byrd (2000)
   Sergey V. Levchenko, Lyudmila V. Slipchenko, Tao Wang,
   Ana-Maria C. Cristian (2003)
   Piotr A. Pieniazek, C. Melania Oana, Evgeny Epifanovsky (2007)
   Prashant Manohar (2009)

 ------------------------------------------------------------------------------


 Allocating and initializing 63808MB of RAM...
 Calculation will run on 6 cores.


 Alpha MOs, Restricted
 -- Occupied --                  
******* -180.87 -169.67 -169.67 -169.67  -37.92  -33.11  -33.10
  1 A     2 A     3 A     4 A     5 A     6 A     7 A     8 A                  
-33.103 -24.291 -24.290 -24.290 -24.286 -24.286 -15.747 -15.698
  9 A    10 A    11 A    12 A    13 A    14 A    15 A    16 A                  
 -7.236  -5.468  -5.458  -5.458  -2.391  -2.387  -2.387  -2.375
 17 A    18 A    19 A    20 A    21 A    22 A    23 A    24 A                  
 -2.375  -1.446  -0.956  -0.848  -0.694  -0.643  -0.604  -0.381
 25 A    26 A    27 A    28 A    29 A    30 A    31 A    32 A                  
 -0.376  -0.371
 33 A    34 A                                                                  
 -- Virtual --                   
  0.001   0.050   0.065   0.150   0.165   0.166   0.213   0.225
 35 A    36 A    37 A    38 A    39 A    40 A    41 A    42 A                  
  0.227   0.242   0.259   0.300   0.334   0.346   0.364   0.527
 43 A    44 A    45 A    46 A    47 A    48 A    49 A    50 A                  
  0.570   0.587   0.600   0.607   0.654   0.710   0.804   0.882
 51 A    52 A    53 A    54 A    55 A    56 A    57 A    58 A                  
  0.916   0.942   1.016   1.036   1.124   1.214   1.441   1.462
 59 A    60 A    61 A    62 A    63 A    64 A    65 A    66 A                  
  1.538   1.555   1.564   1.637   1.923   2.029   2.130   2.164
 67 A    68 A    69 A    70 A    71 A    72 A    73 A    74 A                  
  2.418   2.627   2.679   2.805   3.039   3.067   3.378   3.429
 75 A    76 A    77 A    78 A    79 A    80 A    81 A    82 A                  
  4.096   4.242   4.351   4.425   4.493   4.507   4.514   4.560
 83 A    84 A    85 A    86 A    87 A    88 A    89 A    90 A                  
  4.681   4.747   4.814   5.400   6.534   6.549   6.585  28.905
 91 A    92 A    93 A    94 A    95 A    96 A    97 A    98 A                  
 29.533  29.545  29.571  29.887  29.893  29.893  29.906  29.978
 99 A   100 A   101 A   102 A   103 A   104 A   105 A   106 A                  
 36.572  37.155 130.595 130.604 130.630 154.3001912.218
107 A   108 A   109 A   110 A   111 A   112 A   113 A                          

 Beta MOs, Restricted
 -- Occupied --                  
******* -180.87 -169.67 -169.67 -169.67  -37.92  -33.11  -33.10
  1 A     2 A     3 A     4 A     5 A     6 A     7 A     8 A                  
-33.103 -24.291 -24.290 -24.290 -24.286 -24.286 -15.747 -15.698
  9 A    10 A    11 A    12 A    13 A    14 A    15 A    16 A                  
 -7.236  -5.468  -5.458  -5.458  -2.391  -2.387  -2.387  -2.375
 17 A    18 A    19 A    20 A    21 A    22 A    23 A    24 A                  
 -2.375  -1.446  -0.956  -0.848  -0.694  -0.643  -0.604  -0.381
 25 A    26 A    27 A    28 A    29 A    30 A    31 A    32 A                  
 -0.376  -0.371
 33 A    34 A                                                                  
 -- Virtual --                   
  0.001   0.050   0.065   0.150   0.165   0.166   0.213   0.225
 35 A    36 A    37 A    38 A    39 A    40 A    41 A    42 A                  
  0.227   0.242   0.259   0.300   0.334   0.346   0.364   0.527
 43 A    44 A    45 A    46 A    47 A    48 A    49 A    50 A                  
  0.570   0.587   0.600   0.607   0.654   0.710   0.804   0.882
 51 A    52 A    53 A    54 A    55 A    56 A    57 A    58 A                  
  0.916   0.942   1.016   1.036   1.124   1.214   1.441   1.462
 59 A    60 A    61 A    62 A    63 A    64 A    65 A    66 A                  
  1.538   1.555   1.564   1.637   1.923   2.029   2.130   2.164
 67 A    68 A    69 A    70 A    71 A    72 A    73 A    74 A                  
  2.418   2.627   2.679   2.805   3.039   3.067   3.378   3.429
 75 A    76 A    77 A    78 A    79 A    80 A    81 A    82 A                  
  4.096   4.242   4.351   4.425   4.493   4.507   4.514   4.560
 83 A    84 A    85 A    86 A    87 A    88 A    89 A    90 A                  
  4.681   4.747   4.814   5.400   6.534   6.549   6.585  28.905
 91 A    92 A    93 A    94 A    95 A    96 A    97 A    98 A                  
 29.533  29.545  29.571  29.887  29.893  29.893  29.906  29.978
 99 A   100 A   101 A   102 A   103 A   104 A   105 A   106 A                  
 36.572  37.155 130.595 130.604 130.630 154.3001912.218
107 A   108 A   109 A   110 A   111 A   112 A   113 A                          

 Occupation and symmetry of molecular orbitals

 Point group: C1 (1 irreducible representation).

                           A     All 
 -------------------------------------
 All molecular orbitals:
  - Alpha                  113   113 
  - Beta                   113   113 
 -------------------------------------
 Alpha orbitals:
  - Frozen occupied        20    20  
  - Active occupied        14    14  
  - Active virtual         79    79  
  - Frozen virtual         0     0   
 -------------------------------------
 Beta orbitals:
  - Frozen occupied        20    20  
  - Active occupied        14    14  
  - Active virtual         79    79  
  - Frozen virtual         0     0   
 -------------------------------------

 Import integrals:   CPU 0.00 s  wall 0.00 s

 Import integrals:   CPU 29.51 s  wall 6.72 s

 MP2 amplitudes:   CPU 0.09 s  wall 0.06 s

Running a double precision version
           CCSD T amplitudes will be solved using DIIS.

           Start     Size      MaxIter   EConv     TConv     
           3         7         100       1.00e-07  1.00e-05  
 ------------------------------------------------------------------------------
           Energy (a.u.)   Ediff      Tdiff       Comment
 ------------------------------------------------------------------------------
         -7026.80651856                           
     1   -7026.78848593   1.80e-02   7.22e-01     
     2   -7026.81079946   2.23e-02   9.58e-02     
     3   -7026.80917466   1.62e-03   4.90e-02     
     4   -7026.81175938   2.58e-03   1.53e-02     Switched to DIIS steps.
     5   -7026.81275414   9.95e-04   1.39e-02     
     6   -7026.81282312   6.90e-05   2.75e-03     
     7   -7026.81283232   9.20e-06   1.37e-03     
     8   -7026.81284088   8.57e-06   6.55e-04     
     9   -7026.81284809   7.20e-06   5.68e-04     
    10   -7026.81284726   8.25e-07   1.42e-04     
    11   -7026.81284782   5.60e-07   6.58e-05     
    12   -7026.81284772   1.03e-07   5.00e-05     
    13   -7026.81284788   1.66e-07   1.62e-05     
    14   -7026.81284777   1.11e-07   1.09e-05     
    15   -7026.81284764   1.31e-07   5.22e-06     
    16   -7026.81284760   4.17e-08   2.10e-06     
 ------------------------------------------------------------------------------
         -7026.81284760                           CCSD T converged.

End of double precision
 SCF energy                 = -7026.23529663
 MP2 energy                 = -7026.80651856
 CCSD correlation energy     =    -0.57755097
 CCSD total energy           = -7026.81284760

 CCSD  T1^2 = 0.0142  T2^2 = 0.2306  Leading amplitudes:

 Amplitude    Orbitals with energies
 -0.0313       30 (A) A                  ->    35 (A) A                   
              -0.6426                          0.0012                     
 -0.0313       30 (A) B                  ->    35 (A) B                   
              -0.6426                          0.0012                     
 -0.0279       29 (A) A                  ->    35 (A) A                   
              -0.6936                          0.0012                     
 -0.0279       29 (A) B                  ->    35 (A) B                   
              -0.6936                          0.0012                     

 Amplitude    Orbitals with energies
 -0.1190       34 (A) A      34 (A) B    ->    35 (A) A      35 (A) B     
              -0.3706       -0.3706            0.0012        0.0012       
  0.1190       34 (A) A      34 (A) B    ->    35 (A) B      35 (A) A     
              -0.3706       -0.3706            0.0012        0.0012       
  0.1190       34 (A) B      34 (A) A    ->    35 (A) A      35 (A) B     
              -0.3706       -0.3706            0.0012        0.0012       
 -0.1190       34 (A) B      34 (A) A    ->    35 (A) B      35 (A) A     
              -0.3706       -0.3706            0.0012        0.0012       
 -0.1052       31 (A) A      31 (A) B    ->    37 (A) A      37 (A) B     
              -0.6040       -0.6040            0.0654        0.0654       
  0.1052       31 (A) A      31 (A) B    ->    37 (A) B      37 (A) A     
              -0.6040       -0.6040            0.0654        0.0654       
  0.1052       31 (A) B      31 (A) A    ->    37 (A) A      37 (A) B     
              -0.6040       -0.6040            0.0654        0.0654       
 -0.1052       31 (A) B      31 (A) A    ->    37 (A) B      37 (A) A     
              -0.6040       -0.6040            0.0654        0.0654
[truncated: 40,394 more chars]
