# Supplementary material for: Geometric and energetic data from ab initio calculations of haloethene, haloimine, halomethylenephosphine, haloiminophosphine, halodiazene, halodiphosphene and halocyclopropane
Source: Data Brief. 2019 Nov 2;27:104738. doi: 10.1016/j.dib.2019.104738 (PMC6861602; doi:10.1016/j.dib.2019.104738)
Supplement: Multimedia component 6 [file mmc6.zip › NN/CCSD/HENNBrE.out]

Q-Chem Developer Version!
                  Welcome to Q-Chem
     A Quantum Leap Into The Future Of Chemistry


 Q-Chem 5.1, Q-Chem, Inc., Pleasanton, CA (2018)

 Yihan Shao,  Zhengting Gan,  E. Epifanovsky,  A. T. B. Gilbert,  M. Wormit,  
 J. Kussmann,  A. W. Lange,  A. Behn,  Jia Deng,  Xintian Feng,  D. Ghosh,  
 M. Goldey,  P. R. Horn,  L. D. Jacobson,  I. Kaliman,  T. Kus,  A. Landau,  
 Jie Liu,  E. I. Proynov,  R. M. Richard,  R. P. Steele,  E. J. Sundstrom,  
 H. L. Woodcock III,  P. M. Zimmerman,  D. Zuev,  B. Albrecht,  E. Alguire,  
 S. A. Baeppler,  D. Barton,  Z. Benda,  Y. A. Bernard,  E. J. Berquist,  
 K. B. Bravaya,  H. Burton,  D. Casanova,  Chun-Min Chang,  Yunqing Chen,  
 A. Chien,  K. D. Closser,  M. P. Coons,  S. Coriani,  S. Dasgupta,  
 A. L. Dempwolff,  M. Diedenhofen,  Hainam Do,  R. G. Edgar,  Po-Tung Fang,  
 S. Faraji,  S. Fatehi,  Qingguo Feng,  K. D. Fenk,  J. Fosso-Tande,  
 Qinghui Ge,  A. Ghysels,  G. Gidofalvi,  J. Gomes,  J. Gonthier,  A. Gunina,  
 D. Hait,  M. W. D. Hanson-Heine,  P. H. P. Harbach,  A. W. Hauser,  
 J. E. Herr,  E. G. Hohenstein,  Z. C. Holden,  Kerwin Hui,  B. C. Huynh,  
 T.-C. Jagau,  Hyunjun Ji,  B. Kaduk,  K. Khistyaev,  Jaehoon Kim,  
 P. Klunzinger,  K. Koh,  D. Kosenkov,  L. Koulias,  T. Kowalczyk,  
 C. M. Krauter,  A. Kunitsa,  Ka Un Lao,  A. Laurent,  K. V. Lawler,  
 Joonho Lee,  D. Lefrancois,  S. Lehtola,  D. S. Levine,  Yi-Pei Li,  
 You-Sheng Lin,  Fenglai Liu,  E. Livshits,  A. Luenser,  P. Manohar,  
 E. Mansoor,  S. F. Manzer,  Shan-Ping Mao,  Yuezhi Mao,  N. Mardirossian,  
 A. V. Marenich,  T. Markovich,  L. A. Martinez-Martinez,  S. A. Maurer,  
 N. J. Mayhall,  S. C. McKenzie,  J.-M. Mewes,  A. F. Morrison,  
 J. W. Mullinax,  K. Nanda,  T. S. Nguyen-Beck,  R. Olivares-Amaya,  
 J. A. Parkhill,  T. M. Perrine,  F. Plasser,  P. Pokhilko,  S. Prager,  
 A. Prociuk,  E. Ramos,  D. R. Rehn,  F. Rob,  M. Schneider,  N. Sergueev,  
 S. M. Sharada,  S. Sharma,  D. W. Small,  T. Stauch,  T. Stein,  
 Yu-Chuan Su,  A. J. W. Thom,  A. Tkatchenko,  T. Tsuchimochi,  N. M. Tubman,  
 L. Vogt,  M. L. Vidal,  O. Vydrov,  M. A. Watson,  J. Wenzel,  
 M. de Wergifosse,  T. A. Wesolowski,  A. White,  J. Witte,  A. Yamada,  
 Jun Yang,  K. Yao,  S. Yeganeh,  S. R. Yost,  Zhi-Qiang You,  A. Zech,  
 Igor Ying Zhang,  Xing Zhang,  Yan Zhao,  Ying Zhu,  B. R. Brooks,  
 G. K. L. Chan,  C. J. Cramer,  M. S. Gordon,  W. J. Hehre,  A. Klamt,  
 M. W. Schmidt,  C. D. Sherrill,  D. G. Truhlar,  A. Aspuru-Guzik,  R. Baer,  
 A. T. Bell,  N. A. Besley,  Jeng-Da Chai,  A. E. DePrince, III,  
 R. A. DiStasio Jr.,  A. Dreuw,  B. D. Dunietz,  T. R. Furlani,  
 Chao-Ping Hsu,  Yousung Jung,  Jing Kong,  D. S. Lambrecht,  WanZhen Liang,  
 C. Ochsenfeld,  V. A. Rassolov,  L. V. Slipchenko,  J. E. Subotnik,  
 T. Van Voorhis,  J. M. Herbert,  A. I. Krylov,  P. M. W. Gill,  M. Head-Gordon

 Contributors to earlier versions of Q-Chem not listed above: 
 R. D. Adamson,  B. Austin,  J. Baker,  G. J. O. Beran,  K. Brandhorst,  
 S. T. Brown,  E. F. C. Byrd,  A. K. Chakraborty,  C.-L. Cheng,  
 Siu Hung Chien,  D. M. Chipman,  D. L. Crittenden,  H. Dachsel,  
 R. J. Doerksen,  A. D. Dutoi,  L. Fusti-Molnar,  W. A. Goddard III,  
 A. Golubeva-Zadorozhnaya,  S. R. Gwaltney,  G. Hawkins,  A. Heyden,  
 S. Hirata,  G. Kedziora,  F. J. Keil,  C. Kelley,  Jihan Kim,  R. A. King,  
 R. Z. Khaliullin,  P. P. Korambath,  W. Kurlancheek,  A. M. Lee,  M. S. Lee,  
 S. V. Levchenko,  Ching Yeh Lin,  D. Liotard,  R. C. Lochan,  I. Lotan,  
 P. E. Maslen,  N. Nair,  D. P. O'Neill,  D. Neuhauser,  E. Neuscamman,  
 C. M. Oana,  R. Olson,  B. Peters,  R. Peverati,  P. A. Pieniazek,  
 Y. M. Rhee,  J. Ritchie,  M. A. Rohrdanz,  E. Rosta,  N. J. Russ,  
 H. F. Schaefer III,  N. E. Schultz,  N. Shenvi,  A. C. Simmonett,  A. Sodt,  
 D. Stuck,  K. S. Thanthiriwatte,  V. Vanovschi,  Tao Wang,  A. Warshel,  
 C. F. Williams,  Q. Wu,  X. Xu,  W. Zhang

 Please cite Q-Chem as follows:
 Y. Shao et al., Mol. Phys. 113, 184-215 (2015)
 DOI: 10.1080/00268976.2014.952696

 Q-Chem 5.1.1 for Intel X86 EM64T Linux

 Parts of Q-Chem use Armadillo 8.300.2 (Tropical Shenanigans).
 http://arma.sourceforge.net/

 Q-Chem begins on Wed Oct 31 08:02:01 2018  

Host: 
0

     Scratch files written to /scratch/taweetham/qchem32898//
Input Ideriv = 1
Curr. Ideriv = -1
Max.  Ideriv = 1

Checking the input file for inconsistencies... 	...done.

--------------------------------------------------------------
User input:
--------------------------------------------------------------
../CCSD/H=Br_c.inp
$molecule
0 1
Br
N  1 2.160342
N  2 1.176638 1 116.037399
H  3 1.033979 2 121.548158 1 -0.000000 0
$end

$rem
   JOB_TYPE	OPTIMIZATION
   BASIS	6-311++G**
   METHOD	ccsd
   MEM_TOTAL	4000
   N_FROZEN_CORE      FC
$end

--------------------------------------------------------------
 ----------------------------------------------------------------
             Standard Nuclear Orientation (Angstroms)
    I     Atom           X                Y                Z
 ----------------------------------------------------------------
    1      Br      0.7428621495    -0.0297606813    -0.0000000000
    2      N      -1.3249348094     0.5957737254     0.0000000000
    3      N      -2.1254246704    -0.2666026225     0.0000000000
    4      H      -1.8476588734    -1.2625738744    -0.0000000000
 ----------------------------------------------------------------
 Molecular Point Group                 Cs    NOp =  2
 Largest Abelian Subgroup              Cs    NOp =  2
 Nuclear Repulsion Energy =   139.0545255368 hartrees
 There are       25 alpha and       25 beta electrons
 Requested basis set is 6-311++G(d,p)
 There are 36 shells and 99 basis functions
 Total memory of 4000MB is distributed as follows: 
   QALLOC including MEM_STATIC uses 192MB
   MEM_STATIC is set to 192MB
   CCMAN JOB total memory use is  3808MB
 Warning: actual memory use might exceed 4000MB

 Total QAlloc Memory Limit    192 MB
 Mega-Array Size       188 MB
 MEM_STATIC part       192 MB
 A cutoff of  1.0D-14 yielded    641 shell pairs
 There are      4972 function pairs (      5502 Cartesian)

 -------------------------------------------------------
 OpenMP Integral Computing Module                       
 Release: version 1.0, May 2013, Q-Chem Inc. Pittsburgh 
 -------------------------------------------------------
 Integral Job Info:
 Integral job number is                      11
 Integral operator is                         1
 short-range coefficients                     0
 long-range coefficients              100000000
 Omega coefficients                           0
 if combine SR and LR in K                    0
 Integral screening is                        0
 Integral computing path is                   2
 max size of driver memory is            800000
 size of driver memory is                593474
 size of scratch memory is             29623520
 max col of scratch BK array               1296
 max len of scratch array in speh3          155
 max len of scratch index in speh4           18
 max int batch size is                      520
 min int batch size is                       52
 fixed nKL is                                45
 max L of basis functions is                  2
 order of int derivative is                   0
 number of shells is                         36
 number of basis is                         104
 number of cartesian basis is               104
 number of contracted shell pairs           641
 number of primitive shell pairs           1856
 maxK2 (contraction) of shell pair           36
 max number of K2 of shell pair               1
 max number of CS2 of shell pair             67
 max number of PS2 of shell pair            132
 mem total for path MDJ                  515062
 -------------------------------------------------------
 Smallest overlap matrix eigenvalue = 2.13E-04

 Scale SEOQF with 1.000000e-01/1.000000e-01/1.000000e-01

 Standard Electronic Orientation quadrupole field applied
 Nucleus-field energy     =     0.0000000027 hartrees
 Guess from superposition of atomic densities
 Warning:  Energy on first SCF cycle will be non-variational
 SAD guess density has 50.000000 electrons

 -----------------------------------------------------------------------
  General SCF calculation program by
  Eric Jon Sundstrom, Paul Horn, Yuezhi Mao, Dmitri Zuev, Alec White,
  David Stuck, Shaama M.S., Shane Yost, Joonho Lee, David Small,
  Daniel Levine, Susi Lehtola, Hugh Burton, Evgeny Epifanovsky
 -----------------------------------------------------------------------
 Hartree-Fock
 using 4 threads for integral computing
 -------------------------------------------------------
 OpenMP Integral computing Module                
 Release: version 2.0, May 2017, Q-Chem Inc. Pleasanton 
 -------------------------------------------------------
 A restricted SCF calculation will be
 performed using DIIS
 SCF converges when DIIS error is below 1.0e-08
 ---------------------------------------
  Cycle       Energy         DIIS error
 ---------------------------------------
    1   -2682.0053566208      5.03e-02  
    2   -2681.6948155090      7.37e-03  
    3   -2681.7462663830      5.73e-03  
    4   -2681.7844949044      9.18e-04  
    5   -2681.7864047668      4.70e-04  
    6   -2681.7871161560      2.12e-04  
    7   -2681.7873767854      1.18e-04  
    8   -2681.7874192848      4.27e-05  
    9   -2681.7874281117      1.63e-05  
   10   -2681.7874289520      3.91e-06  
   11   -2681.7874289922      1.19e-06  
   12   -2681.7874289980      4.48e-07  
   13   -2681.7874289992      1.53e-07  
   14   -2681.7874289993      3.24e-08  
   15   -2681.7874289993      6.29e-09  Convergence criterion met
 ---------------------------------------
 SCF time:   CPU 7.32s  wall 3.00s 
 SCF   energy in the final basis set =    -2681.7874289993
 Total energy in the final basis set =    -2681.7874289993


 ------------------------------------------------------------------------------

   CCMAN2: suite of methods based on coupled cluster
           and equation of motion theories.

   Components:
   * libvmm-1.3-trunk
     by Evgeny Epifanovsky, Ilya Kaliman.
   * libtensor-2.5-trunk
     by Evgeny Epifanovsky, Michael Wormit, Dmitry Zuev, Sam Manzer, 
        Ilya Kaliman.
   * libcc-2.5-trunk
     by Evgeny Epifanovsky, Arik Landau, Tomasz Kus, Kirill Khistyaev, 
        Dmitry Zuev, Prashant Manohar, Xintian Feng, Anna Krylov, 
        Matthew Goldey, Alec White, Thomas Jagau, Kaushik Nanda, 
        Anastasia Gunina, Alexander Kunitsa, Joonho Lee.

   CCMAN original authors:
   Anna I. Krylov, C. David Sherrill, Steven R. Gwaltney,
   Edward F. C. Byrd (2000)
   Sergey V. Levchenko, Lyudmila V. Slipchenko, Tao Wang,
   Ana-Maria C. Cristian (2003)
   Piotr A. Pieniazek, C. Melania Oana, Evgeny Epifanovsky (2007)
   Prashant Manohar (2009)

 ------------------------------------------------------------------------------


 Allocating and initializing 3808MB of RAM...
 Calculation will run on 4 cores.


 Alpha MOs, Restricted
 -- Occupied --                  
-490.02  -65.15  -58.51  -58.51  -58.51  -15.77  -15.71   -9.83
  1 A'    2 A'    3 A'    1 A"    4 A'    5 A'    6 A'    7 A'                 
 -7.442  -7.434  -7.434  -3.181  -3.178  -3.178  -3.169  -3.169
  8 A'    9 A'    2 A"   10 A'    3 A"   11 A'   12 A'    4 A"                 
 -1.474  -1.006  -0.946  -0.727  -0.661  -0.626  -0.413  -0.410
 13 A'   14 A'   15 A'   16 A'   17 A'    5 A"   18 A'    6 A"                 
 -0.392
 19 A'                                                                         
 -- Virtual --                   
  0.016   0.043   0.063   0.101   0.113   0.114   0.136   0.173
 20 A'   21 A'    7 A"   22 A'   23 A'    8 A"   24 A'   25 A'                 
  0.180   0.201   0.224   0.237   0.245   0.263   0.298   0.343
  9 A"   26 A'   27 A'   28 A'   10 A"   29 A'   30 A'   31 A'                 
  0.550   0.568   0.576   0.621   0.652   0.753   0.768   0.795
 32 A'   33 A'   11 A"   34 A'   35 A'   36 A'   12 A"   37 A'                 
  0.797   0.823   0.903   0.924   0.974   1.015   1.038   1.047
 13 A"   38 A'   39 A'   14 A"   40 A'   41 A'   15 A"   42 A'                 
  1.121   1.290   1.455   1.468   1.648   1.920   1.981   2.094
 43 A'   44 A'   16 A"   45 A'   46 A'   17 A"   47 A'   48 A'                 
  2.107   2.239   2.314   2.339   2.618   2.634   2.702   2.799
 18 A"   49 A'   19 A"   50 A'   20 A"   51 A'   52 A'   53 A'                 
  3.029   3.083   3.407   3.466   4.097   4.242   4.347   4.429
 54 A'   21 A"   55 A'   56 A'   22 A"   57 A'   23 A"   58 A'                 
  4.561   4.576   4.584   4.636   4.744   4.818   5.381   7.169
 24 A"   59 A'   25 A"   60 A'   61 A'   62 A'   63 A'   64 A'                 
  8.221   8.237   8.315  36.564  37.231  49.450 293.903 293.919
 26 A"   65 A'   66 A'   67 A'   68 A'   69 A'   27 A"   70 A'                 
294.0051028.379
 71 A'   72 A'                                                                 

 Beta MOs, Restricted
 -- Occupied --                  
-490.02  -65.15  -58.51  -58.51  -58.51  -15.77  -15.71   -9.83
  1 A'    2 A'    3 A'    1 A"    4 A'    5 A'    6 A'    7 A'                 
 -7.442  -7.434  -7.434  -3.181  -3.178  -3.178  -3.169  -3.169
  8 A'    9 A'    2 A"   10 A'    3 A"   11 A'   12 A'    4 A"                 
 -1.474  -1.006  -0.946  -0.727  -0.661  -0.626  -0.413  -0.410
 13 A'   14 A'   15 A'   16 A'   17 A'    5 A"   18 A'    6 A"                 
 -0.392
 19 A'                                                                         
 -- Virtual --                   
  0.016   0.043   0.063   0.101   0.113   0.114   0.136   0.173
 20 A'   21 A'    7 A"   22 A'   23 A'    8 A"   24 A'   25 A'                 
  0.180   0.201   0.224   0.237   0.245   0.263   0.298   0.343
  9 A"   26 A'   27 A'   28 A'   10 A"   29 A'   30 A'   31 A'                 
  0.550   0.568   0.576   0.621   0.652   0.753   0.768   0.795
 32 A'   33 A'   11 A"   34 A'   35 A'   36 A'   12 A"   37 A'                 
  0.797   0.823   0.903   0.924   0.974   1.015   1.038   1.047
 13 A"   38 A'   39 A'   14 A"   40 A'   41 A'   15 A"   42 A'                 
  1.121   1.290   1.455   1.468   1.648   1.920   1.981   2.094
 43 A'   44 A'   16 A"   45 A'   46 A'   17 A"   47 A'   48 A'                 
  2.107   2.239   2.314   2.339   2.618   2.634   2.702   2.799
 18 A"   49 A'   19 A"   50 A'   20 A"   51 A'   52 A'   53 A'                 
  3.029   3.083   3.407   3.466   4.097   4.242   4.347   4.429
 54 A'   21 A"   55 A'   56 A'   22 A"   57 A'   23 A"   58 A'                 
  4.561   4.576   4.584   4.636   4.744   4.818   5.381   7.169
 24 A"   59 A'   25 A"   60 A'   61 A'   62 A'   63 A'   64 A'                 
  8.221   8.237   8.315  36.564  37.231  49.450 293.903 293.919
 26 A"   65 A'   66 A'   67 A'   68 A'   69 A'   27 A"   70 A'                 
294.0051028.379
 71 A'   72 A'                                                                 

 Occupation and symmetry of molecular orbitals

 Point group: Cs (2 irreducible representations).

                           A'   A"    All 
 ------------------------------------------
 All molecular orbitals:
  - Alpha                  72   27    99  
  - Beta                   72   27    99  
 ------------------------------------------
 Alpha orbitals:
  - Frozen occupied        9    2     11  
  - Active occupied        10   4     14  
  - Active virtual         53   21    74  
  - Frozen virtual         0    0     0   
 ------------------------------------------
 Beta orbitals:
  - Frozen occupied        9    2     11  
  - Active occupied        10   4     14  
  - Active virtual         53   21    74  
  - Frozen virtual         0    0     0   
 ------------------------------------------

 Import integrals:   CPU 0.00 s  wall 0.06 s

 Import integrals:   CPU 13.86 s  wall 23.13 s

 MP2 amplitudes:   CPU 0.14 s  wall 0.41 s

Running a double precision version
           CCSD T amplitudes will be solved using DIIS.

           Start     Size      MaxIter   EConv     TConv     
           3         7         100       1.00e-07  1.00e-05  
 ------------------------------------------------------------------------------
           Energy (a.u.)   Ediff      Tdiff       Comment
 ------------------------------------------------------------------------------
         -2682.42817227                           
     1   -2682.40305730   2.51e-02   7.21e-01     
     2   -2682.42728208   2.42e-02   9.53e-02     
     3   -2682.42519276   2.09e-03   4.73e-02     
     4   -2682.42781476   2.62e-03   1.54e-02     Switched to DIIS steps.
     5   -2682.42879130   9.77e-04   1.30e-02     
     6   -2682.42885353   6.22e-05   2.63e-03     
     7   -2682.42886057   7.04e-06   1.22e-03     
     8   -2682.42886918   8.61e-06   5.29e-04     
     9   -2682.42887522   6.05e-06   4.73e-04     
    10   -2682.42887416   1.06e-06   1.29e-04     
    11   -2682.42887480   6.41e-07   6.27e-05     
    12   -2682.42887462   1.85e-07   4.27e-05     
    13   -2682.42887463   1.31e-08   1.07e-05     
    14   -2682.42887455   8.55e-08   6.46e-06     
 ------------------------------------------------------------------------------
         -2682.42887455                           CCSD T converged.

End of double precision
 SCF energy                 = -2681.78742900
 MP2 energy                 = -2682.42817227
 CCSD correlation energy     =    -0.64144555
 CCSD total energy           = -2682.42887455

 CCSD  T1^2 = 0.0141  T2^2 = 0.2233  Leading amplitudes:

 Amplitude    Orbitals with energies
  0.0358       17 (A') A                 ->    20 (A') A                  
              -0.6607                          0.0158                     
  0.0358       17 (A') B                 ->    20 (A') B                  
              -0.6607                          0.0158                     
 -0.0279       16 (A') A                 ->    20 (A') A                  
              -0.7270                          0.0158                     
 -0.0279       16 (A') B                 ->    20 (A') B                  
              -0.7270                          0.0158                     

 Amplitude    Orbitals with energies
 -0.1136       19 (A') A     19 (A') B   ->    20 (A') A     20 (A') B    
              -0.3918       -0.3918            0.0158        0.0158       
  0.1136       19 (A') A     19 (A') B   ->    20 (A') B     20 (A') A    
              -0.3918       -0.3918            0.0158        0.0158       
  0.1136       19 (A') B     19 (A') A   ->    20 (A') A     20 (A') B    
              -0.3918       -0.3918            0.0158        0.0158       
 -0.1136       19 (A') B     19 (A') A   ->    20 (A') B     20 (A') A    
              -0.3918       -0.3918            0.0158        0.0158       

 Computing CCSD intemediates for later calculations in double precision
 Finished.

Running a double precision version
           CCSD Lambda amplitudes will be solved using DIIS.
           Start     Size      MaxIter   EConv     LConv     
           3         7         100       1.00e-07  1.00e-05  
 ------------------------------------------------------------------------------
            Enorm      Ldiff       Comment
 ------------------------------------------------------------------------------
     1     5.88e-02   4.29e-02     
     2     1.55e-02   4.54e-03     
     3     6.40e-03   1.72e-03     
     4     3.93e-03   1.21e-03     Switched to DIIS steps.
     5     1.55e-03   7.36e-04     
     6     9.40e-04   2.64e-04     
     7     4.19e-04   8.60e-05     
     8     2.04e-04   6.30e-06     
     9     6.04e-05   1.68e-05     
    10     3.27e-05   2.69e-06     
    11     1.72e-05   1.64e-07     
    12     9.04e-06   1.00e-06     
    13     4.21e-06   3.14e-07     
    14     1.84e-06   3.27e-07     
    15     9.79e-07   2.43e-08     
    16     4.69e-07   1.62e-09     
    17     2.91e-07   8.69e-09     
    18     1.41e-07   3.15e-09     
    19     6.61e-08   1.73e-09     
 ------------------------------------------------------------------------------
                                   CCSD Lambda converged.

 Computing density matrices in double precision...
           Orbital response amplitudes will be solved using DIIS.
           Start     Size      MaxIter   EConv     LConv     
           3         7         100       1.00e-06  1.00e-06  
 ------------------------------------------------------------------------------
            Enorm      Ldiff       Comment
 ------------------------------------------------------------------------------
     1     1.22e-01   2.10e-02     
     2     2.13e-01   6.12e-02     
     3     3.91e-01   1.10e-01     
     4     2.15e-02   2.23e-01     Switched to DIIS steps.
     5     8.25e-03   2.93e-04     
     6     2.27e-03   1.71e-03     
     7     1.06e-03   3.90e-04     
     8     1.67e-04   4.12e-05     
     9     3.29e-05   3.95e-05     
    10     1.48e-05   3.43e-06     
    11     6.53e-06   7.57e-07     
    12     1.23e-06   9.39e-07     
    13     4.53e-07   1.10e-07     
 ------------------------------------------------------------------------------
                                   Orbital response converged.

 Computing density matrices... Done.
 CCSD calculation:   CPU 213.37 s  wall 65.48 s

Current path: /canmo/ccsd/grad/
/g1_bb_aa
/g1_bb_bb
/g1_o1o1
/g1_o1o2
/g1_o1v1
/g1_o2v1
/g1_v1v1
/g1p_bb_aa
/g1p_bb_bb
/g1s_bb_aa
/g1s_bb_bb
/g2_o1o1o1o1
/g2_o1o1o1v1
/g2_o1o1v1v1
/g2_o1v1o1v1
/g2_o1v1v1v1
/g2_v1v1v1v1
/w_bb_aa
/w_bb_bb
 Transferring MO TPDM to AO TPDM
 Transferring g2_o1o1o1o1
 Transferring g2_o1o1o1v1
 Transferring g2_o1o1v1v1
 Transferring g2_o1v1o1v1
 Transferring g2_o1v1v1v1
 Transferring g2_v1v1v1v1
 Adding separable TPDM
 Computing TPDM gradient
 --------------------------------------------------------
 2e gradient
  Atom          X               Y               Z
 --------------------------------------------------------
    1        -22.991844        2.942459       -0.000000  
    2          4.073920      -15.007547        0.000000  
    3         18.897122        7.338902       -0.000000  
    4          0.020801        4.726187        0.000000  
 --------------------------------------------------------
 --------------------------------------------------------
 Final gradient
  Atom          X               Y               Z
 --------------------------------------------------------
    1        -22.991844        2.942459       -0.000000  
    2          4.073920      -15.007547        0.000000  
    3         18.897122        7.338902       -0.000000  
    4          0.020801        4.726187        0.000000  
 --------------------------------------------------------
 Analytic gradient from two-electron contribution:   CPU 241.86 s  wall 138.56 s

 Total ccman2 time:   CPU 472.04 s  wall 235.18 s


 --------------------------------------------------------------
             Orbital Energies (a.u.) and Symmetries
 --------------------------------------------------------------

 Alpha MOs, Restricted
 -- Occupied --                  
-490.02  -65.15  -58.51  -58.51  -15.77  -15.71   -9.83   -7.44
  1 A'    2 A'    3 A'    4 A'    5 A'    6 A'    7 A'    8 A'                 
 -7.434 -58.508  -7.434  -3.181  -3.178  -3.169  -1.474  -1.006
  9 A'    1 A"    2 A"   10 A'   11 A'   12 A'   13 A'   14 A'                 
 -0.946  -0.727  -0.661  -0.413  -0.392  -3.178  -3.169  -0.626
 15 A'   16 A'   17 A'   18 A'   19 A'    3 A"    4 A"    5 A"                 
 -0.410
  6 A"                                                                         
 -- Virtual --                   
  0.016   0.043   0.101   0.113   0.136   0.173   0.201   0.224
 20 A'   21 A'   22 A'   23 A'   24 A'   25 A'   26 A'   27 A'                 
  0.237   0.263   0.298   0.343   0.550   0.568   0.621   0.652
 28 A'   29 A'   30 A'   31 A'   32 A'   33 A'   34 A'   35 A'                 
  0.753   0.795   0.823   0.903   0.974   1.015   1.047   1.121
 36 A'   37 A'   38 A'   39 A'   40 A'   41 A'   42 A'   43 A'                 
  1.290   1.468   1.648   1.981   2.094   2.239   2.339   2.634
 44 A'   45 A'   46 A'   47 A'   48 A'   49 A'   50 A'   51 A'                 
  2.702   2.799   3.029   3.407   3.466   4.242   4.429   4.576
 52 A'   53 A'   54 A'   55 A'   56 A'   57 A'   58 A'   59 A'                 
  4.636   4.744   4.818   5.381   7.169   8.237   8.315  36.564
 60 A'   61 A'   62 A'   63 A'   64 A'   65 A'   66 A'   67 A'                 
 37.231  49.450 293.919 294.0051028.379   0.063   0.114   0.180
 68 A'   69 A'   70 A'   71 A'   72 A'    7 A"    8 A"    9 A"                 
  0.245   0.576   0.768   0.797   0.924   1.038   1.455   1.920
 10 A"   11 A"   12 A"   13 A"   14 A"   15 A"   16 A"   17 A"                 
  2.107   2.314   2.618   3.083   4.097   4.347   4.561   4.584
 18 A"   19 A"   20 A"   21 A"   22 A"   23 A"   24 A"   25 A"                 
  8.221 293.903
 26 A"   27 A"                                                                 

 Beta MOs, Restricted
 -- Occupied --                  
-490.02  -65.15  -58.51  -58.51  -15.77  -15.71   -9.83   -7.44
  1 A'    2 A'    3 A'    4 A'    5 A'    6 A'    7 A'    8 A'                 
 -7.434 -58.508  -7.434  -3.181  -3.178  -3.169  -1.474  -1.006
  9 A'    1 A"    2 A"   10 A'   11 A'   12 A'   13 A'   14 A'                 
 -0.946  -0.727  -0.661  -0.413  -0.392  -3.178  -3.169  -0.626
 15 A'   16 A'   17 A'   18 A'   19 A'    3 A"    4 A"    5 A"                 
 -0.410
  6 A"                                                                         
 -- Virtual --                   
  0.016   0.043   0.101   0.113   0.136   0.173   0.201   0.224
 20 A'   21 A'   22 A'   23 A'   24 A'   25 A'   26 A'   27 A'                 
  0.237   0.263   0.298   0.343   0.550   0.568   0.621   0.652
 28 A'   29 A'   30 A'   31 A'   32 A'   33 A'   34 A'   35 A'                 
  0.753   0.795   0.823   0.903   0.974   1.015   1.047   1.121
 36 A'   37 A'   38 A'   39 A'   40 A'   41 A'   42 A'   43 A'                 
  1.290   1.468   1.648   1.981   2.094   2.239   2.339   2.634
 44 A'   45 A'   46 A'   47 A'   48 A'   49 A'   50 A'   51 A'                 
  2.702   2.799   3.029   3.407   3.466   4.242   4.429   4.576
 52 A'   53 A'   54 A'   55 A'   56 A'   57 A'   58 A'   59 A'                 
  4.636   4.744   4.818   5.381   7.169   8.237   8.315  36.564
 60 A'   61 A'   62 A'   63 A'   64 A'   65 A'   66 A'   67 A'                 
 37.231  49.450 293.919 294.0051028.379   0.063   0.114   0.180
 68 A'   69 A'   70 A'   71 A'   72 A'    7 A"    8 A"    9 A"                 
  0.245   0.576   0.768   0.797   0.924   1.038   1.455   1.920
 10 A"   11 A"   12 A"   13 A"   14 A"   15 A"   16 A"   17 A"                 
  2.107   2.314   2.618   3.083   4.097   4.347   4.561   4.584
 18 A"   19 A"   20 A"   21 A"   22 A"   23 A"   24 A"   25 A"                 
  8.221 293.903
 26 A"   27 A"                                                                 
 --------------------------------------------------------------

          Ground-State Mulliken Net Atomic Charges

     Atom                 Charge (a.u.)
  ----------------------------------------
      1 Br                   -0.229945
      2 N                     0.080653
      3 N                    -0.109556
      4 H                     0.258848
  ----------------------------------------
  Sum of atomic charges =     0.000000

 -----------------------------------------------------------------
                    Cartesian Multipole Moments
 -----------------------------------------------------------------
    Charge (ESU x 10^10)
                -0.0000
    Dipole Moment (Debye)
         X      -1.8823      Y      -1.9232      Z       0.0000
       Tot       2.6911
    Quadrupole Moments (Debye-Ang)
        XX     -29.6184     XY       3.2720     YY     -29.1245
        XZ      -0.0000     YZ      -0.0000     ZZ     -30.5427
    Octopole Moments (Debye-Ang^2)
       XXX      24.6622    XXY      -7.6405    XYY       1.4113
       YYY      -5.7362    XXZ       0.0000    XYZ      -0.0000
       YYZ      -0.0000    XZZ       4.1452    YZZ      -0.3790
       ZZZ      -0.0000
    Hexadecapole Moments (Debye-Ang^3)
      XXXX    -334.7022   XXXY       9.6735   XXYY     -53.7109
      XYYY       9.4258   YYYY     -52.4367   XXXZ      -0.0000
      XXYZ      -0.0000   XYYZ       0.0000   YYYZ      -0.0000
      XXZZ     -57.2622   XYZZ       0.4819   YYZZ     -14.9704
      XZZZ      -0.0000   YZZZ      -0.0000   ZZZZ     -35.2187
 -----------------------------------------------------------------
 DrvMan completing analytic gradient of the correlated energy
 Correlated dipole moment
            1
    1  -0.7405606
    2  -0.7566616
    3   0.0000000
 Energy read as -2682.428874547
 Full Analytical Gradient: (in a.u., or Hartree/Bohr)
             1             2             3             4
    1    0.00637333   -0.01833302    0.01419017   -0.00223048
    2   -0.00025447   -0.01349976    0.01570180   -0.00194758
    3    0.00000000   -0.00000000    0.00000000    0.00000000
 Gradient time:  CPU 0.22 s  wall 1.69 s
 Geometry Optimization Parameters
   NAtoms,    NIC,     NZ,  NCons,   NDum,   NFix, NCnnct, MaxDiis
        4      14       4       0       0       0       0       0


** GEOMETRY OPTIMIZATION IN DELOCALIZED INTERNAL COORDINATES **
   Searching for a Minimum

   Optimization Cycle:   1

                       Coordinates (Angstroms)
     ATOM                X               Y               Z
      1  Br        0.7428621495   -0.0297606813    0.0000000000
      2  N        -1.3249348094    0.5957737254    0.0000000000
      3  N        -2.1254246704   -0.2666026225    0.0000000000
      4  H        -1.8476588734   -1.2625738744    0.0000000000
   Point Group: cs    Number of degrees of freedom:     5


   Energy is  -2682.428874547


 Attempting to Generate Delocalized Internal Coordinates

  5 Hessian modes will be used to form the next step
  Hessian Eigenvalues:
     0.103299    0.160000    0.250000    0.421806    1.174960

 Minimum Search - Taking Simple RFO Step
 Searching for Lamda that Minimizes Along All modes
 Value Taken    Lamda =  -0.00099115
 Step Taken.  Stepsize is  0.074054

                             Maximum     Tolerance    Cnvgd?
         Gradient           0.017696      0.000300      NO
         Displacement       0.054144      0.001200      NO
         Energy change     *********      0.000001      NO


 New Cartesian Coordinates Obtained by Inverse Iteration

 Displacement from previous Coordinates is:  0.118299
 ----------------------------------------------------------------
             Standard Nuclear Orientation (Angstroms)
    I     Atom           X                Y                Z
 ----------------------------------------------------------------
    1      Br      0.7014868112    -0.0504120344     0.0000000000
    2      N      -1.3238806442     0.6057788204     0.0000000000
    3      N      -2.1242920310    -0.2678214035     0.0000000000
    4      H      -1.8084703397    -1.2507088352     0.0000000000
 ----------------------------------------------------------------
 Molecular Point Group                 Cs    NOp =  2
 Largest Abelian Subgroup              Cs    NOp =  2
 Nuclear Repulsion Energy =   140.7017363681 hartrees
 There are       25 alpha and       25 beta electrons
 Applying Cartesian multipole field
    Component          Value
    ---------          -----
     (2,0,0)        1.00000E-11
     (0,2,0)        2.00000E-11
     (0,0,2)       -3.00000E-11
 Nucleus-field energy     =     0.0000000026 hartrees
 Requested basis set is 6-311++G(d,p)
 There are 36 shells and 99 basis functions
 A cutoff of  1.0D-14 yielded    641 shell pairs
 There are      4972 function pairs (      5502 Cartesian)
 Smallest overlap matrix eigenvalue = 2.20E-04
 Guess MOs from SCF MO coefficient file

 -----------------------------------------------------------------------
  General SCF calculation program by
  Eric Jon Sundstrom, Paul Horn, Yuezhi Mao, Dmitri Zuev, Alec White,
  David Stuck, Shaama M.S., Shane Yost, Joonho Lee, David Small,
  Daniel Levine, Susi Lehtola, Hugh Burton, Evgeny Epifanovsky
 -----------------------------------------------------------------------
 Hartree-Fock
 using 4 threads for integral computing
 -------------------------------------------------------
 OpenMP Integral computing Module                
 Release: version 2.0, May 2017, Q-Chem Inc. Pleasanton 
 -------------------------------------------------------
 A restricted SCF calculation will be
 performed using DIIS
 SCF converges when DIIS error is below 1.0e-08
 ---------------------------------------
  Cycle       Energy         DIIS error
 ---------------------------------------
    1   -2681.7874850752      5.30e-04  
    2   -2681.7879990657      1.58e-04  
    3   -2681.7880931089      8.44e-05  
    4   -2681.7881149031      4.86e-05  
    5   -2681.7881245352      1.58e-05  
    6   -2681.7881263742      6.25e-06  
    7   -2681.7881265107      1.91e-06  
    8   -2681.7881265178      9.06e-07  
    9   -2681.7881265192      2.28e-07  
   10   -2681.7881265193      4.95e-08  
   11   -2681.7881265193      1.74e-08  
   12   -2681.7881265193      8.40e-09  Convergence criterion met
 ---------------------------------------
 SCF time:   CPU 5.94s  wall 4.00s 
 SCF   energy in the final basis set =    -2681.7881265193
 Total energy in the final basis set =    -2681.7881265193


 ------------------------------------------------------------------------------

   CCMAN2: suite of methods based on coupled cluster
           and equation of motion theories.

   Components:
   * libvmm-1.3-trunk
     by Evgeny Epifanovsky, Ilya Kaliman.
   * libtensor-2.5-trunk
     by Evgeny Epifanovsky, Michael Wormit, Dmitry Zuev, Sam Manzer, 
        Ilya Kaliman.
   * libcc-2.5-trunk
     by Evgeny Epifanovsky, Arik Landau, Tomasz Kus, Kirill Khistyaev, 
        Dmitry Zuev, Prashant Manohar, Xintian Feng, Anna Krylov, 
        Matthew Goldey, Alec White, Thomas Jagau, Kaushik Nanda, 
        Anastasia Gunina, Alexander Kunitsa, Joonho Lee.

   CCMAN original authors:
   Anna I. Krylov, C. David Sherrill, Steven R. Gwaltney,
   Edward F. C. Byrd (2000)
   Sergey V. Levchenko, Lyudmila V. Slipchenko, Tao Wang,
   Ana-Maria C. Cristian (2003)
   Piotr A. Pieniazek, C. Melania Oana, Evgeny Epifanovsky (2007)
   Prashant Manohar (2009)

 ------------------------------------------------------------------------------


 Allocating and initializing 3808MB of RAM...
 Calculation will run on 4 cores.


 Alpha MOs, Restricted
 -- Occupied --                  
-490.02  -65.16  -58.52  -58.51  -58.51  -15.76  -15.70   -9.84
  1 A'    2 A'    3 A'    1 A"    4 A'    5 A'    6 A'    7 A'                 
 -7.448  -7.440  -7.440  -3.188  -3.184  -3.184  -3.174  -3.174
  8 A'    9 A'    2 A"   10 A'    3 A"   11 A'   12 A'    4 A"                 
 -1.465  -1.012  -0.942  -0.724  -0.656  -0.619  -0.418  -0.414
 13 A'   14 A'   15 A'   16 A'   17 A'    5 A"   18 A'    6 A"                 
 -0.398
 19 A'                                                                         
 -- Virtual --                   
  0.020   0.045   0.063   0.099   0.113   0.113   0.137   0.174
 20 A'   21 A'    7 A"   22 A'    8 A"   23 A'   24 A'   25 A'                 
  0.182   0.202   0.225   0.239   0.245   0.264   0.297   0.344
  9 A"   26 A'   27 A'   28 A'   10 A"   29 A'   30 A'   31 A'                 
  0.548   0.564   0.572   0.619   0.654   0.746   0.763   0.792
 32 A'   33 A'   11 A"   34 A'   35 A'   36 A'   12 A"   13 A"                 
  0.794   0.820   0.906   0.931   0.980   1.023   1.039   1.045
 37 A'   38 A'   39 A'   14 A"   40 A'   41 A'   15 A"   42 A'                 
  1.124   1.288   1.459   1.468   1.644   1.919   1.994   2.104
 43 A'   44 A'   16 A"   45 A'   46 A'   17 A"   47 A'   48 A'                 
  2.112   2.241   2.312   2.342   2.627   2.644   2.699   2.804
 18 A"   49 A'   19 A"   50 A'   20 A"   51 A'   52 A'   53 A'                 
  3.038   3.075   3.405   3.447   4.100   4.242   4.348   4.425
 54 A'   21 A"   55 A'   56 A'   22 A"   57 A'   23 A"   58 A'                 
  4.556   4.572   4.580   4.631   4.752   4.833   5.396   7.167
 24 A"   59 A'   25 A"   60 A'   61 A'   62 A'   63 A'   64 A'                 
  8.215   8.233   8.314  36.574  37.199  49.448 293.897 293.915
 26 A"   65 A'   66 A'   67 A'   68 A'   69 A'   27 A"   70 A'                 
294.0051028.378
 71 A'   72 A'                                                                 

 Beta MOs, Restricted
 -- Occupied --                  
-490.02  -65.16  -58.52  -58.51  -58.51  -15.76  -15.70   -9.84
  1 A'    2 A'    3 A'    1 A"    4 A'    5 A'    6 A'    7 A'                 
 -7.448  -7.440  -7.440  -3.188  -3.184  -3.184  -3.174  -3.174
  8 A'    9 A'    2 A"   10 A'    3 A"   11 A'   12 A'    4 A"                 
 -1.465  -1.012  -0.942  -0.724  -0.656  -0.619  -0.418  -0.414
 13 A'   14 A'   15 A'   16 A'   17 A'    5 A"   18 A'    6 A"                 
 -0.398
 19 A'                                                                         
 -- Virtual --                   
  0.020   0.045   0.063   0.099   0.113   0.113   0.137   0.174
 20 A'   21 A'    7 A"   22 A'    8 A"   23 A'   24 A'   25 A'                 
  0.182   0.202   0.225   0.239   0.245   0.264   0.297   0.344
  9 A"   26 A'   27 A'   28 A'   10 A"   29 A'   30 A'   31 A'                 
  0.548   0.564   0.572   0.619   0.654   0.746   0.763   0.792
 32 A'   33 A'   11 A"   34 A'   35 A'   36 A'   12 A"   13 A"                 
  0.794   0.820   0.906   0.931   0.980   1.023   1.039   1.045
 37 A'   38 A'   39 A'   14 A"   40 A'   41 A'   15 A"   42 A'                 
  1.124   1.288   1.459   1.468   1.644   1.919   1.994   2.104
 43 A'   44 A'   16 A"   45 A'   46 A'   17 A"   47 A'   48 A'                 
  2.112   2.241   2.312   2.342   2.627   2.644   2.699   2.804
 18 A"   49 A'   19 A"   50 A'   20 A"   51 A'   52 A'   53 A'                 
  3.038   3.075   3.405   3.447   4.100   4.242   4.348   4.425
 54 A'   21 A"   55 A'   56 A'   22 A"   57 A'   23 A"   58 A'                 
  4.556   4.572   4.580   4.631   4.752   4.833   5.396   7.167
 24 A"   59 A'   25 A"   60 A'   61 A'   62 A'   63 A'   64 A'                 
  8.215   8.233   8.314  36.574  37.199  49.448 293.897 293.915
 26 A"   65 A'   66 A'   67 A'   68 A'   69 A'   27 A"   70 A'                 
294.0051028.378
 71 A'   72 A'                                                                 

 Occupation and symmetry of molecular orbitals

 Point group: Cs (2 irreducible representations).

                           A'   A"    All 
 ------------------------------------------
 All molecular orbitals:
  - Alpha                  72   27    99  
  - Beta                   72   27    99  
 ------------------------------------------
 Alpha orbitals:
  - Frozen occupied        9    2     11  
  - Active occupied        10   4     14  
  - Active virtual         53   21    74  
  - Frozen virtual         0    0     0   
 ------------------------------------------
 Beta orbitals:
  - Frozen occupied        9    2     11  
  - Active occupied        10   4     14  
  - Active virtual         53   21    74  
  - Frozen virtual         0    0     0   
 ------------------------------------------

 Import integrals:   CPU 0.00 s  wall 0.00 s

 Import integrals:   CPU 13.97 s  wall 17.94 s

 MP2 amplitudes:   CPU 0.14 s  wall 0.41 s

Running a double precision version
           CCSD T amplitudes will be solved using DIIS.

           Start     Size      MaxIter   EConv     TConv     
           3         7         100       1.00e-07  1.00e-05  
 ------------------------------------------------------------------------------
           Energy (a.u.)   Ediff      Tdiff       Comment
 ------------------------------------------------------------------------------
         -2682.42829809                           
     1   -2682.40394668   2.44e-02   7.20e-01     
     2   -2682.42784248   2.39e-02   9.52e-02     
     3   -2682.42596178   1.88e-03   4.64e-02     
     4   -2682.42852702   2.57e-03   1.49e-02     Switched to DIIS steps.
     5   -2682.42949736   9.70e-04   1.28e-02     
     6   -2682.42955585   5.85e-05   2.48e-03     
     7   -2682.42956544   9.59e-06   1.24e-03     
     8   -2682.42957526   9.82e-06   5.62e-04     
     9   -2682.42958151   6.25e-06   4.87e-04     
    10   -2682.42958050   1.01e-06   1.18e-04     
    11   -2682.42958098   4.81e-07   5.52e-05     
    12   -2682.42958078   2.01e-07   3.74e-05     
    13   -2682.42958081   2.30e-08   1.06e-05     
    14   -2682.42958073   7.41e-08   6.64e-06     
 ------------------------------------------------------------------------------
         -2682.42958073                           CCSD T converged.

End of double precision
 SCF energy                 = -2681.78812652
 MP2 energy                 = -2682.42829809
 CCSD correlation energy     =    -0.64145421
 CCSD total energy           = -2682.42958073

 CCSD  T1^2 = 0.0139  T2^2 = 0.2224  Leading amplitudes:

 Amplitude    Orbitals with energies
 -0.0334       17 (A') A                 ->    20 (A') A                  
              -0.6557                          0.0199                     
 -0.0334       17 (A') B                 ->    20 (A') B                  
              -0.6557                          0.0199                     
  0.0274       16 (A') A                 ->    20 (A') A                  
              -0.7243                          0.0199                     
  0.0274       16 (A') B                 ->    20 (A') B                  
              -0.7243                          0.0199                     

 Amplitude    Orbitals with energies
 -0.1073       19 (A') A     19 (A') B   ->    20 (A') A     20 (A') B    
              -0.3980       -0.3980            0.0199        0.0199       
  0.1073       19 (A') A     19 (A') B   ->    20 (A') B     20 (A') A    
              -0.3980       -0.3980            0.0199        0.0199       
  0.1073       19 (A') B     19 (A') A   ->    20 (A') A     20 (A') B    
              -0.3980       -0.3980            0.0199        0.0199       
 -0.1073       19 (A') B     19 (A') A   ->    20 (A') B     20 (A') A    
              -0.3980       -0.3980            0.0199        0.0199       

 Computing CCSD intemediates for later calculations in double precision
 Finished.

Running a double precision version
           CCSD Lambda amplitudes will be solved using DIIS.
           Start     Size      MaxIter   EConv     LConv     
           3         7         100       1.00e-07  1.00e-05  
 ------------------------------------------------------------------------------
            Enorm      Ldiff       Comment
 ------------------------------------------------------------------------------
     1     5.69e-02   4.20e-02     
     2     1.47e-02   4.42e-03     
     3     6.07e-03   1.78e-03     
     4     3.79e-03   1.17e-03     Switched to DIIS steps.
     5     1.52e-03   7.40e-04     
     6     9.27e-04   2.59e-04     
     7     3.97e-04   8.79e-05     
     8     1.89e-04   5.78e-06     
     9     5.58e-05   1.37e-05     
    10     3.06e-05   2.12e-06     
    11     1.66e-05   1.49e-07     
    12     8.44e-06   9.95e-07     
    13     3.69e-06   2.94e-07     
    14     1.56e-06   2.54e-07     
    15     8.45e-07   5.05e-08     
    16     4.27e-07   1.62e-08     
    17     2.71e-07   1.72e-08     
    18     1.29e-07   9.45e-09     
    19     6.06e-08   1.06e-09     
 ------------------------------------------------------------------------------
                                   CCSD Lambda converged.

 Computing density matrices in double precision...
           Orbital response amplitudes will be solved using DIIS.
           Start     Size      MaxIter   EConv     LConv     
           3         7         100       1.00e-06  1.00e-06  
 ------------------------------------------------------------------------------
            Enorm      Ldiff       Comment
 ------------------------------------------------------------------------------
     1     1.19e-01   1.74e-02     
     2     1.99e-01   5.47e-02     
     3     3.55e-01   9.59e-02     
     4     2.13e-02   1.99e-01     Switched to DIIS steps.
     5     8.52e-03   5.59e-04     
     6     2.09e-03   1.69e-03     
     7     9.49e-04   3.22e-04     
     8     1.60e-04   4.98e-05     
     9     3.18e-05   3.47e-05     
    10     1.36e-05   3.19e-06     
    11     6.03e-06   7.04e-07     
    12     1.14e-06   7.55e-07     
    13     4.06e-07   1.03e-07     
 ------------------------------------------------------------------------------
                                   Orbital response converged.

 Computing density matrices... Done.
 CCSD calculation:   CPU 209.44 s  wall 59.61 s

Current path: /canmo/ccsd/grad/
/g1_bb_aa
/g1_bb_bb
/g1_o1o1
/g1_o1o2
/g1_o1v1
/g1_o2v1
/g1_v1v1
/g1p_bb_aa
/g1p_bb_bb
/g1s_bb_aa
/g1s_bb_bb
/g2_o1o1o1o1
/g2_o1o1o1v1
/g2_o1o1v1v1
/g2_o1v1o1v1
/g2_o1v1v1v1
/g2_v1v1v1v1
/w_bb_aa
/w_bb_bb
 Transferring MO TPDM to AO TPDM
 Transferring g2_o1o1o1o1
 Transferring g2_o1o1o1v1
 Transferring g2_o1o1v1v1
 Transferring g2_o1v1o1v1
 Transferring g2_o1v1v1v1
 Transferring g2_v1v1v1v1
 Adding separable TPDM
 Computing TPDM gradient
 --------------------------------------------------------
 2e gradient
  Atom          X               Y               Z
 --------------------------------------------------------
    1        -23.534742        3.386013       -0.000000  
    2          4.586440      -15.379699       -0.000000  
    3         19.057012        7.284472        0.000000  
    4         -0.108710        4.709214        0.000000  
 --------------------------------------------------------
 --------------------------------------------------------
 Final gradient
  Atom          X               Y               Z
 --------------------------------------------------------
    1        -23.534742        3.386013       -0.000000  
    2          4.586440      -15.379699       -0.000000  
    3         19.057012        7.284472        0.000000  
    4         -0.108710        4.709214        0.000000  
 --------------------------------------------------------
 Analytic gradient from two-electron contribution:   CPU 241.98 s  wall 130.97 s

 Total ccman2 time:   CPU 468.66 s  wall 215.85 s


 --------------------------------------------------------------
             Orbital Energies (a.u.) and Symmetries
 --------------------------------------------------------------

 Alpha MOs, Restricted
 -- Occupied --                  
-490.02  -65.16  -58.52  -58.51  -15.76  -15.70   -9.84   -7.45
  1 A'    2 A'    3 A'    4 A'    5 A'    6 A'    7 A'    8 A'                 
 -7.440 -58.514  -7.440  -3.188  -3.184  -3.174  -1.465  -1.012
  9 A'    1 A"    2 A"   10 A'   11 A'   12 A'   13 A'   14 A'                 
 -0.942  -0.724  -0.656  -0.418  -0.398  -3.184  -3.174  -0.619
 15 A'   16 A'   17 A'   18 A'   19 A'    3 A"    4 A"    5 A"                 
 -0.414
  6 A"                                                                         
 -- Virtual --                   
  0.020   0.045   0.099   0.113   0.137   0.174   0.202   0.225
 20 A'   21 A'   22 A'   23 A'   24 A'   25 A'   26 A'   27 A'                 
  0.239   0.264   0.297   0.344   0.548   0.564   0.619   0.654
 28 A'   29 A'   30 A'   31 A'   32 A'   33 A'   34 A'   35 A'                 
  0.746   0.794   0.820   0.906   0.980   1.023   1.045   1.124
 36 A'   37 A'   38 A'   39 A'   40 A'   41 A'   42 A'   43 A'                 
  1.288   1.468   1.644   1.994   2.104   2.241   2.342   2.644
 44 A'   45 A'   46 A'   47 A'   48 A'   49 A'   50 A'   51 A'                 
  2.699   2.804   3.038   3.405   3.447   4.242   4.425   4.572
 52 A'   53 A'   54 A'   55 A'   56 A'   57 A'   58 A'   59 A'                 
  4.631   4.752   4.833   5.396   7.167   8.233   8.314  36.574
 60 A'   61 A'   62 A'   63 A'   64 A'   65 A'   66 A'   67 A'                 
 37.199  49.448 293.915 294.0051028.378   0.063   0.113   0.182
 68 A'   69 A'   70 A'   71 A'   72 A'    7 A"    8 A"    9 A"                 
  0.245   0.572   0.763   0.792   0.931   1.039   1.459   1.919
 10 A"   11 A"   12 A"   13 A"   14 A"   15 A"   16 A"   17 A"                 
  2.112   2.312   2.627   3.075   4.100   4.348   4.556   4.580
 18 A"   19 A"   20 A"   21 A"   22 A"   23 A"   24 A"   25 A"                 
  8.215 293.897
 26 A"   27 A"                                                                 

 Beta MOs, Restricted
 -- Occupied --                  
-490.02  -65.16  -58.52  -58.51  -15.76  -15.70   -9.84   -7.45
  1 A'    2 A'    3 A'    4 A'    5 A'    6 A'    7 A'    8 A'                 
 -7.440 -58.514  -7.440  -3.188  -3.184  -3.174  -1.465  -1.012
  9 A'    1 A"    2 A"   10 A'   11 A'   12 A'   13 A'   14 A'                 
 -0.942  -0.724  -0.656  -0.418  -0.398  -3.184  -3.174  -0.619
 15 A'   16 A'   17 A'   18 A'   19 A'    3 A"    4 A"    5 A"                 
 -0.414
  6 A"                                                                         
 -- Virtual --                   
  0.020   0.045   0.099   0.113   0.137   0.174   0.202   0.225
 20 A'   21 A'   22 A'   23 A'   24 A'   25 A'   26 A'   27 A'                 
  0.239   0.264   0.297   0.344   0.548   0.564   0.619   0.654
 28 A'   29 A'   30 A'   31 A'   32 A'   33 A'   34 A'   35 A'                 
  0.746   0.794   0.820   0.906   0.980   1.023   1.045   1.124
 36 A'   37 A'   38 A'   39 A'   40 A'   41 A'   42 A'   43 A'                 
  1.288   1.468   1.644   1.994   2.104   2.241   2.342   2.644
 44 A'   45 A'   46 A'   47 A'   48 A'   49 A'   50 A'   51 A'                 
  2.699   2.804   3.038   3.405   3.447   4.242   4.425   4.572
 52 A'   53 A'   54 A'   55 A'   56 A'   57 A'   58 A'   59 A'                 
  4.631   4.752   4.833   5.396   7.167   8.233   8.314  36.574
 60 A'   61 A'   62 A'   63 A'   64 A'   65 A'   66 A'   67 A'                 
 37.199  49.448 293.915 294.0051028.378   0.063   0.113   0.182
 68 A'   69 A'   70 A'   71 A'   72 A'    7 A"    8 A"    9 A"                 
  0.245   0.572   0.763   0.792   0.931   1.039   1.459   1.919
 10 A"   11 A"   12 A"   13 A"   14 A"   15 A"   16 A"   17 A"                 
  2.112   2.312   2.627   3.075   4.100   4.348   4.556   4.580
 18 A"   19 A"   20 A"   21 A"   22 A"   23 A"   24 A"   25 A"                 
  8.215 293.897
 26 A"   27 A"                                                                 
 --------------------------------------------------------------

          Ground-State Mulliken Net Atomic Charges

     Atom                 Charge (a.u.)
  ----------------------------------------
      1 Br                   -0.213911
      2 N                     0.085287
      3 N                    -0.120667
      4 H                     0.249291
  ----------------------------------------
  Sum of atomic charges =     0.000000

 -----------------------------------------------------------------
                    Cartesian Multipole Moments
 -----------------------------------------------------------------
    Charge (ESU x 10^10)
                 0.0000
    Dipole Moment (Debye)
         X      -1.5351      Y      -1.8618      Z      -0.0000
       Tot       2.4131
    Quadrupole Moments (Debye-Ang)
        XX     -30.1438     XY       3.0436     YY     -29.1808
        XZ      -0.0000     YZ      -0.0000     ZZ     -30.4929
    Octopole Moments (Debye-Ang^2)
       XXX      28.8527    XXY      -6.8624    XYY       2.7361
       YYY      -4.5952    XXZ      -0.0000    XYZ       0.0000
       YYZ       0.0000    XZZ       5.0731    YZZ      -0.0279
       ZZZ      -0.0000
    Hexadecapole Moments (Debye-Ang^3)
      XXXX    -332.2976   XXXY       9.1072   XXYY     -53.2945
      XYYY      10.0151   YYYY     -53.1673   XXXZ      -0.0000
      XXYZ      -0.0000   XYYZ      -0.0000   YYYZ      -0.0000
      XXZZ     -56.0871   XYZZ       0.8041   YYZZ     -14.9902
      XZZZ       0.0000   YZZZ      -0.0000   ZZZZ     -34.9821
 -----------------------------------------------------------------
 DrvMan completing analytic gradient of the correlated energy
 Correlated dipole moment
            1
    1  -0.6039709
    2  -0.7324902
    3  -0.0000000
 Energy read as -2682.429580732
 Full Analytical Gradient: (in a.u., or Hartree/Bohr)
             1             2             3             4
    1    0.00309821   -0.01227777    0.01009764   -0.00091808
    2   -0.00141884   -0.00617349    0.00821704   -0.00062470
    3    0.00000000   -0.00000000   -0.00000000    0.00000000
 Gradient time:  CPU 0.25 s  wall 1.49 s
 Geometry Optimization Parameters
   NAtoms,    NIC,     NZ,  NCons,   NDum,   NFix, NCnnct, MaxDiis
        4      14       4       0       0       0       0       0

 Cartesian Hessian Update
 Hessian Updated using BFGS Update


** GEOMETRY OPTIMIZATION IN DELOCALIZED INTERNAL COORDINATES **
   Searching for a Minimum

   Optimization Cycle:   2

                       Coordinates (Angstroms)
     ATOM                X               Y               Z
      1  Br        0.7014868112   -0.0504120344    0.0000000000
      2  N        -1.3238806442    0.6057788204    0.0000000000
      3  N        -2.1242920310   -0.2678214035    0.0000000000
      4  H        -1.8084703397   -1.2507088352    0.0000000000
   Point Group: cs    Number of degrees of freedom:     5


   Energy is  -2682.429580732

 Hessian Updated using BFGS Update

  5 Hessian modes will be used to form the next step
  Hessian Eigenvalues:
     0.064136    0.151229    0.319337    0.421705    0.924206

 Minimum Search - Taking Simple RFO Step
 Searching for Lamda that Minimizes Along All modes
 Value Taken    Lamda =  -0.00056526
 Step Taken.  Stepsize is  0.080925

                             Maximum     Tolerance    Cnvgd?
         Gradient           0.010946      0.000300      NO
         Displacement       0.066686      0.001200      NO
         Energy change     -0.000706      0.000001      NO


 New Cartesian Coordinates Obtained by Inverse Iteration

 Displacement from previous Coordinates is:  0.066716
 ----------------------------------------------------------------
             Standard Nuclear Orientation (Angstroms)
    I     Atom           X                Y                Z
 ----------------------------------------------------------------
    1      Br      0.6746396033    -0.0542080857     0.0000000000
    2      N      -1.3101325380     0.6043012790     0.0000000000
    3      N      -2.1275123883    -0.2690201362     0.0000000000
    4      H      -1.7921508808    -1.2442365098     0.0000000000
 ----------------------------------------------------------------
 Molecular Point Group                 Cs    NOp =  2
 Largest Abelian Subgroup              Cs    NOp =  2
 Nuclear Repulsion Energy =   142.1012104544 hartrees
 There are       25 alpha and       25 beta electrons
 Applying Cartesian multipole field
    Component          Value
    ---------          -----
     (2,0,0)        1.00000E-11
     (0,2,0)        2.00000E-11
     (0,0,2)       -3.00000E-11
 Nucleus-field energy     =     0.0000000026 hartrees
 Requested basis set is 6-311++G(d,p)
 There are 36 shells and 99 basis functions
 A cutoff of  1.0D-14 yielded    642 shell pairs
 There are      4973 function pairs (      5503 Cartesian)
 Smallest overlap matrix eigenvalue = 2.29E-04
 Guess MOs from SCF MO coefficient file

 -----------------------------------------------------------------------
  General SCF calculation program by
  Eric Jon Sundstrom, Paul Horn, Yuezhi Mao, Dmitri Zuev, Alec White,
  David Stuck, Shaama M.S., Shane Yost, Joonho Lee, David Small,
  Daniel Levine, Susi Lehtola, Hugh Burton, Evgeny Epifanovsky
 -----------------------------------------------------------------------
 Hartree-Fock
 using 4 threads for integral computing
 -------------------------------------------------------
 OpenMP Integral computing Module                
 Release: version 2.0, May 2017, Q-Chem Inc. Pleasanton 
 -------------------------------------------------------
 A restricted SCF calculation will be
 performed using DIIS
 SCF converges when DIIS error is below 1.0e-08
 ---------------------------------------
  Cycle       Energy         DIIS error
 ---------------------------------------
    1   -2681.7875264756      5.59e-04  
    2   -2681.7880800241      1.64e-04  
    3   -2681.7881670031      8.85e-05  
    4   -2681.7881862589      4.70e-05  
    5   -2681.7881941634      1.56e-05  
    6   -2681.7881958647      6.92e-06  
    7   -2681.7881960433      1.87e-06  
    8   -2681.7881960540      8.32e-07  
    9   -2681.7881960554      3.28e-07  
   10   -2681.7881960555      6.28e-08  
   11   -2681.7881960555      2.06e-08  
   12   -2681.7881960555      7.86e-09  Convergence criterion met
 ---------------------------------------
 SCF time:   CPU 5.99s  wall 5.00s 
 SCF   energy in the final basis set =    -2681.7881960555
 Total energy in the final basis set =    -2681.7881960555


 ------------------------------------------------------------------------------

   CCMAN2: suite of methods based on coupled cluster
           and equation of motion theories.

   Components:
   * libvmm-1.3-trunk
     by Evgeny Epifanovsky, Ilya Kaliman.
   * libtensor-2.5-trunk
     by Evgeny Epifanovsky, Michael Wormit, Dmitry Zuev, Sam Manzer, 
        Ilya Kaliman.
   * libcc-2.5-trunk
     by Evgeny Epifanovsky, Arik Landau, Tomasz Kus, Kirill Khistyaev, 
        Dmitry Zuev, Prashant Manohar, Xintian Feng, Anna Krylov, 
        Matthew Goldey, Alec White, Thomas Jagau, Kaushik Nanda, 
        Anastasia Gunina, Alexander Kunitsa, Joonho Lee.

   CCMAN original authors:
   Anna I. Krylov, C. David Sherrill, Steven R. Gwaltney,
   Edward F. C. Byrd (2000)
   Sergey V. Levchenko, Lyudmila V. Slipchenko, Tao Wang,
   Ana-Maria C. Cristian (2003)
   Piotr A. Pieniazek, C. Melania Oana, Evgeny Epifanovsky (2007)
   Prashant Manohar (2009)

 ------------------------------------------------------------------------------


 Allocating and initializing 3808MB of RAM...
 Calculation will run on 4 cores.


 Alpha MOs, Restricted
 -- Occupied --                  
-490.03  -65.16  -58.52  -58.52  -58.52  -15.76  -15.70   -9.84
  1 A'    2 A'    3 A'    1 A"    4 A'    5 A'    6 A'    7 A'                 
 -7.456  -7.447  -7.447  -3.195  -3.191  -3.191  -3.181  -3.181
  8 A'    9 A'    2 A"   10 A'    3 A"   11 A'   12 A'    4 A"                 
 -1.453  -1.020  -0.936  -0.721  -0.649  -0.611  -0.423  -0.419
 13 A'   14 A'   15 A'   16 A'   17 A'    5 A"   18 A'    6 A"                 
 -0.404
 19 A'                                                                         
 -- Virtual --                   
  0.025   0.047   0.064   0.098   0.111   0.113   0.137   0.177
 20 A'   21 A'    7 A"   22 A'    8 A"   23 A'   24 A'   25 A'                 
  0.184   0.203   0.228   0.241   0.246   0.265   0.298   0.345
  9 A"   26 A'   27 A'   28 A'   10 A"   29 A'   30 A'   31 A'                 
  0.546   0.558   0.568   0.618   0.656   0.743   0.759   0.786
 32 A'   33 A'   11 A"   34 A'   35 A'   36 A'   12 A"   13 A"                 
  0.795   0.816   0.912   0.938   0.990   1.029   1.043   1.046
 37 A'   38 A'   39 A'   14 A"   40 A'   41 A'   15 A"   42 A'                 
  1.127   1.284   1.463   1.469   1.639   1.918   2.008   2.116
 43 A'   44 A'   16 A"   45 A'   46 A'   17 A"   47 A'   48 A'                 
  2.118   2.243   2.310   2.342   2.634   2.652   2.697   2.809
 18 A"   49 A'   19 A"   50 A'   20 A"   51 A'   52 A'   53 A'                 
  3.045   3.063   3.394   3.435   4.104   4.240   4.349   4.422
 54 A'   21 A"   55 A'   56 A'   22 A"   57 A'   23 A"   58 A'                 
  4.550   4.566   4.577   4.624   4.759   4.849   5.412   7.167
 24 A"   59 A'   25 A"   60 A'   61 A'   62 A'   63 A'   64 A'                 
  8.209   8.227   8.311  36.586  37.157  49.447 293.890 293.909
 26 A"   65 A'   66 A'   67 A'   68 A'   69 A'   27 A"   70 A'                 
294.0051028.378
 71 A'   72 A'                                                                 

 Beta MOs, Restricted
 -- Occupied --                  
-490.03  -65.16  -58.52  -58.52  -58.52  -15.76  -15.70   -9.84
  1 A'    2 A'    3 A'    1 A"    4 A'    5 A'    6 A'    7 A'                 
 -7.456  -7.447  -7.447  -3.195  -3.191  -3.191  -3.181  -3.181
  8 A'    9 A'    2 A"   10 A'    3 A"   11 A'   12 A'    4 A"                 
 -1.453  -1.020  -0.936  -0.721  -0.649  -0.611  -0.423  -0.419
 13 A'   14 A'   15 A'   16 A'   17 A'    5 A"   18 A'    6 A"                 
 -0.404
 19 A'                                                                         
 -- Virtual --                   
  0.025   0.047   0.064   0.098   0.111   0.113   0.137   0.177
 20 A'   21 A'    7 A"   22 A'    8 A"   23 A'   24 A'   25 A'                 
  0.184   0.203   0.228   0.241   0.246   0.265   0.298   0.345
  9 A"   26 A'   27 A'   28 A'   10 A"   29 A'   30 A'   31 A'                 
  0.546   0.558   0.568   0.618   0.656   0.743   0.759   0.786
 32 A'   33 A'   11 A"   34 A'   35 A'   36 A'   12 A"   13 A"                 
  0.795   0.816   0.912   0.938   0.990   1.029   1.043   1.046
 37 A'   38 A'   39 A'   14 A"   40 A'   41 A'   15 A"   42 A'                 
  1.127   1.284   1.463   1.469   1.639   1.918   2.008   2.116
 43 A'   44 A'   16 A"   45 A'   46 A'   17 A"   47 A'   48 A'                 
  2.118   2.243   2.310   2.342   2.634   2.652   2.697   2.809
 18 A"   49 A'   19 A"   50 A'   20 A"   51 A'   52 A'   53 A'                 
  3.045   3.063   3.394   3.435   4.104   4.240   4.349   4.422
 54 A'   21 A"   55 A'   56 A'   22 A"   57 A'   23 A"   58 A'                 
  4.550   4.566   4.577   4.624   4.759   4.849   5.412   7.167
 24 A"   59 A'   25 A"   60 A'   61 A'   62 A'   63 A'   64 A'                 
  8.209   8.227   8.311  36.586  37.157  49.447 293.890 293.909
 26 A"   65 A'   66 A'   67 A'   68 A'   69 A'   27 A"   70 A'                 
294.0051028.378
 71 A'   72 A'                                                                 

 Occupation and symmetry of molecular orbitals

 Point group: Cs (2 irreducible representations).

                           A'   A"    All 
 ------------------------------------------
 All molecular orbitals:
  - Alpha                  72   27    99  
  - Beta                   72   27    99  
 ------------------------------------------
 Alpha orbitals:
  - Frozen occupied        9    2     11  
  - Active occupied        10   4     14  
  - Active virtual         53   21    74  
  - Frozen virtual         0    0     0   
 ------------------------------------------
 Beta orbitals:
  - Frozen occupied        9    2     11  
  - Active occupied        10   4     14  
  - Active virtual         53   21    74  
  - Frozen virtual         0    0     0   
 ------------------------------------------

 Import integrals:   CPU 0.00 s  wall 0.01 s

 Import integrals:   CPU 13.83 s  wall 15.21 s

 MP2 amplitudes:   CPU 0.13 s  wall 0.43 s

Running a double precision version
           CCSD T amplitudes will be solved using DIIS.

           Start     Size      MaxIter   EConv     TConv     
           3         7         100       1.00e-07  1.00e-05  
 ------------------------------------------------------------------------------
           Energy (a.u.)   Ediff      Tdiff       Comment
 ------------------------------------------------------------------------------
         -2682.42816380                           
     1   -2682.40437490   2.38e-02   7.19e-01     
     2   -2682.42803771   2.37e-02   9.54e-02     
     3   -2682.42632357   1.71e-03   4.56e-02     
     4   -2682.42883993   2.52e-03   1.46e-02     Switched to DIIS steps.
     5   -2682.42980856   9.69e-04   1.27e-02     
     6   -2682.42986612   5.76e-05   2.45e-03     
     7   -2682.42987848   1.24e-05   1.30e-03     
     8   -2682.42988951   1.10e-05   6.00e-04     
     9   -2682.42989539   5.88e-06   4.67e-04     
    10   -2682.42989445   9.43e-07   1.04e-04     
    11   -2682.42989477   3.25e-07   4.70e-05     
    12   -2682.42989458   1.95e-07   3.15e-05     
    13   -2682.42989461   2.94e-08   1.01e-05     
    14   -2682.42989455   5.70e-08   6.21e-06     
 ------------------------------------------------------------------------------
         -2682.42989455                           CCSD T converged.

End of double precision
 SCF energy                 = -2681.78819606
 MP2 energy                 = -2682.42816380
 CCSD correlation energy     =    -0.64169849
 CCSD total energy           = -2682.42989455

 CCSD  T1^2 = 0.0138  T2^2 = 0.2217  Leading amplitudes:

 Amplitude    Orbitals with energies
 -0.0300       17 (A') A                 ->    20 (A') A                  
              -0.6494                          0.0249                     
 -0.0300       17 (A') B                 ->    20 (A') B                  
              -0.6494                          0.0249                     
  0.0257       16 (A') A                 ->    20 (A') A                  
              -0.7211                          0.0249                     
  0.0257       16 (A') B                 ->    20 (A') B                  
              -0.7211                          0.0249                     

 Amplitude    Orbitals with energies
 -0.0994       5 (A") A      5 (A") B    ->    7 (A") A      7 (A") B     
              -0.6107       -0.6107            0.0637        0.0637       
  0.0994       5 (A") A      5 (A") B    ->    7 (A") B      7 (A") A     
              -0.6107       -0.6107            0.0637        0.0637       
  0.0994       5 (A") B      5 (A") A    ->    7 (A") A      7 (A") B     
              -0.6107       -0.6107            0.0637        0.0637       
 -0.0994       5 (A") B      5 (A") A    ->    7 (A") B      7 (A") A     
              -0.6107       -0.6107            0.0637        0.0637       

 Computing CCSD intemediates for later calculations in double precision
 Finished.

Running a double precision version
           CCSD Lambda amplitudes will be solved using DIIS.
           Start     Size      MaxIter   EConv     LConv     
           3         7         100       1.00e-07  1.00e-05  
 ------------------------------------------------------------------------------
            Enorm      Ldiff       Comment
 ------------------------------------------------------------------------------
     1     5.51e-02   4.11e-02     
     2     1.40e-02   4.30e-03     
     3     5.81e-03   1.83e-03     
     4     3.69e-03   1.14e-03     Switched to DIIS steps.
     5     1.50e-03   7.46e-04     
     6     8.98e-04   2.63e-04     
     7     3.62e-04   8.94e-05     
     8     1.65e-04   5.41e-06     
     9     4.79e-05   1.06e-05     
    10     2.60e-05   1.81e-06     
    11     1.43e-05   5.76e-09     
    12     7.11e-06   7.79e-07     
    13     3.02e-06   1.97e-07     
    14     1.27e-06   1.75e-07     
    15     6.84e-07   5.57e-08     
    16     3.61e-07   2.19e-08     
    17     2.31e-07   1.86e-08     
    18     1.04e-07   1.20e-08     
    19     5.07e-08   2.83e-09     
 ------------------------------------------------------------------------------
                                   CCSD Lambda converged.

 Computing density matrices in double precision...
           Orbital response amplitudes will be solved using DIIS.
           Start     Size      MaxIter   EConv     LConv     
           3         7         100       1.00e-06  1.00e-06  
 ------------------------------------------------------------------------------
            Enorm      Ldiff       Comment
 ------------------------------------------------------------------------------
     1     1.15e-01   1.32e-02     
     2     1.81e-01   4.62e-02     
     3     3.12e-01   7.88e-02     
     4     2.11e-02   1.70e-01     Switched to DIIS steps.
     5     8.48e-03   5.28e-04     
     6     1.91e-03   1.54e-03     
     7     8.46e-04   2.58e-04     
     8     1.55e-04   6.32e-05     
     9     3.06e-05   3.04e-05     
    10     1.28e-05   2.81e-06     
    11     5.49e-06   6.97e-07     
    12     1.07e-06   5.52e-07     
    13     3.83e-07   8.80e-08     
 ------------------------------------------------------------------------------
                                   Orbital response converged.

 Computing density matrices... Done.
 CCSD calculation:   CPU 213.45 s  wall 60.65 s

Current path: /canmo/ccsd/grad/
/g1_bb_aa
/g1_bb_bb
/g1_o1o1
/g1_o1o2
/g1_o1v1
/g1_o2v1
/g1_v1v1
/g1p_bb_aa
/g1p_bb_bb
/g1s_bb_aa
/g1s_bb_bb
/g2_o1o1o1o1
/g2_o1o1o1v1
/g2_o1o1v1v1
/g2_o1v1o1v1
/g2_o1v1v1v1
/g2_v1v1v1v1
/w_bb_aa
/w_bb_bb
 Transferring MO TPDM to AO TPDM
 Transferring g2_o1o1o1o1
 Transferring g2_o1o1o1v1
 Transferring g2_o1o1v1v1
 Transferring g2_o1v1o1v1
 Transferring g2_o1v1v1v1
 Transferring g2_v1v1v1v1
 Adding separable TPDM
 Computing TPDM gradient
 --------------------------------------------------------
 2e gradient
  Atom          X               Y               Z
 --------------------------------------------------------
    1        -24.128998        3.625747       -0.000000  
    2          5.077878      -15.330646        0.000000  
    3         19.204066        7.034810       -0.000000  
    4         -0.152945        4.670089       -0.000000  
 --------------------------------------------------------
 --------------------------------------------------------
 Final gradient
  Atom          X               Y               Z
 --------------------------------------------------------
    1        -24.128998        3.625747       -0.000000  
    2          5.077878      -15.330646        0.000000  
    3         19.204066        7.034810       -0.000000  
    4         -0.152945        4.670089       -0.000000  
 --------------------------------------------------------
 Analytic gradient from two-electron contribution:   CPU 241.41 s  wall 122.39 s

 Total ccman2 time:   CPU 471.73 s  wall 208.31 s


 --------------------------------------------------------------
             Orbital Energies (a.u.) and Symmetries
 --------------------------------------------------------------

 Alpha MOs, Restricted
 -- Occupied --                  
-490.03  -65.16  -58.52  -58.52  -15.76  -15.70   -9.84   -7.46
  1 A'    2 A'    3 A'    4 A'    5 A'    6 A'    7 A'    8 A'                 
 -7.447 -58.521  -7.447  -3.195  -3.191  -3.181  -1.453  -1.020
  9 A'    1 A"    2 A"   10 A'   11 A'   12 A'   13 A'   14 A'                 
 -0.936  -0.721  -0.649  -0.423  -0.404  -3.191  -3.181  -0.611
 15 A'   16 A'   17 A'   18 A'   19 A'    3 A"    4 A"    5 A"                 
 -0.419
  6 A"                                                                         
 -- Virtual --                   
  0.025   0.047   0.098   0.113   0.137   0.177   0.203   0.228
 20 A'   21 A'   22 A'   23 A'   24 A'   25 A'   26 A'   27 A'                 
  0.241   0.265   0.298   0.345   0.546   0.558   0.618   0.656
 28 A'   29 A'   30 A'   31 A'   32 A'   33 A'   34 A'   35 A'                 
  0.743   0.795   0.816   0.912   0.990   1.029   1.046   1.127
 36 A'   37 A'   38 A'   39 A'   40 A'   41 A'   42 A'   43 A'                 
  1.284   1.469   1.639   2.008   2.116   2.243   2.342   2.652
 44 A'   45 A'   46 A'   47 A'   48 A'   49 A'   50 A'   51 A'                 
  2.697   2.809   3.045   3.394   3.435   4.240   4.422   4.566
 52 A'   53 A'   54 A'   55 A'   56 A'   57 A'   58 A'   59 A'                 
  4.624   4.759   4.849   5.412   7.167   8.227   8.311  36.586
 60 A'   61 A'   62 A'   63 A'   64 A'   65 A'   66 A'   67 A'                 
 37.157  49.447 293.909 294.0051028.378   0.064   0.111   0.184
 68 A'   69 A'   70 A'   71 A'   72 A'    7 A"    8 A"    9 A"                 
  0.246   0.568   0.759   0.786   0.938   1.043   1.463   1.918
 10 A"   11 A"   12 A"   13 A"   14 A"   15 A"   16 A"   17 A"                 
  2.118   2.310   2.634   3.063   4.104   4.349   4.550   4.577
 18 A"   19 A"   20 A"   21 A"   22 A"   23 A"   24 A"   25 A"                 
  8.209 293.890
 26 A"   27 A"                                                                 

 Beta MOs, Restricted
 -- Occupied --                  
-490.03  -65.16  -58.52  -58.52  -15.76  -15.70   -9.84   -7.46
  1 A'    2 A'    3 A'    4 A'    5 A'    6 A'    7 A'    8 A'                 
 -7.447 -58.521  -7.447  -3.195  -3.191  -3.181  -1.453  -1.020
  9 A'    1 A"    2 A"   10 A'   11 A'   12 A'   13 A'   14 A'                 
 -0.936  -0.721  -0.649  -0.423  -0.404  -3.191  -3.181  -0.611
 15 A'   16 A'   17 A'   18 A'   19 A'    3 A"    4 A"    5 A"                 
 -0.419
  6 A"                                                                         
 -- Virtual --                   
  0.025   0.047   0.098   0.113   0.137   0.177   0.203   0.228
 20 A'   21 A'   22 A'   23 A'   24 A'   25 A'   26 A'   27 A'                 
  0.241   0.265   0.298   0.345   0.546   0.558   0.618   0.656
 28 A'   29 A'   30 A'   31 A'   32 A'   33 A'   34 A'   35 A'                 
  0.743   0.795   0.816   0.912   0.990   1.029   1.046   1.127
 36 A'   37 A'   38 A'   39 A'   40 A'   41 A'   42 A'   43 A'                 
  1.284   1.469   1.639   2.008   2.116   2.243   2.342   2.652
 44 A'   45 A'   46 A'   47 A'   48 A'   49 A'   50 A'   51 A'                 
  2.697   2.809   3.045   3.394   3.435   4.240   4.422   4.566
 52 A'   53 A'   54 A'   55 A'   56 A'   57 A'   58 A'   59 A'                 
  4.624   4.759   4.849   5.412   7.167   8.227   8.311  36.586
 60 A'   61 A'   62 A'   63 A'   64 A'   65 A'   66 A'   67 A'                 
 37.157  49.447 293.909 294.0051028.378   0.064   0.111   0.184
 68 A'   69 A'   70 A'   71 A'   72 A'    7 A"    8 A"    9 A"                 
  0.246   0.568   0.759   0.786   0.938   1.043   1.463   1.918
 10 A"   11 A"   12 A"   13 A"   14 A"   15 A"   16 A"   17 A"                 
  2.118   2.310   2.634   3.063   4.104   4.349   4.550   4.577
 18 A"   19 A"   20 A"   21 A"   22 A"   23 A"   24 A"   25 A"                 
  8.209 293.890
 26 A"   27 A"                                                                 
 --------------------------------------------------------------

          Ground-State Mulliken Net Atomic Charges

     Atom                 Charge (a.u.)
  ----------------------------------------
      1 Br                   -0.191882
      2 N                     0.080279
      3 N                    -0.127117
      4 H                     0.238721
  ----------------------------------------
  Sum of atomic charges =    -0.000000

 -----------------------------------------------------------------
                    Cartesian Multipole Moments
 -----------------------------------------------------------------
    Charge (ESU x 10^10)
                -0.0000
    Dipole Moment (Debye)
         X      -1.1785      Y      -1.8399      Z      -0.0000
       Tot       2.1850
    Quadrupole Moments (Debye-Ang)
        XX     -30.6039     XY       2.9409     YY     -29.2645
        XZ      -0.0000     YZ       0.0000     ZZ     -30.4356
    Octopole Moments (Debye-Ang^2)
       XXX      32.1238    XXY      -6.5414    XYY       3.6303
       YYY      -4.2735    XXZ      -0.0000    XYZ      -0.0000
       YYZ      -0.0000    XZZ       5.7245    YZZ       0.0457
       ZZZ       0.0000
    Hexadecapole Moments (Debye-Ang^3)
      XXXX    -331.4271   XXXY       8.3383   XXYY     -53.0328
      XYYY       9.6388   YYYY     -53.3584   XXXZ       0.0000
      XXYZ       0.0000   XYYZ       0.0000   YYYZ       0.0000
      XXZZ     -55.3595   XYZZ       0.7709   YYZZ     -14.9337
      XZZZ       0.0000   YZZZ       0.0000   ZZZZ     -34.7158
 -----------------------------------------------------------------
 DrvMan completing analytic gradient of the correlated energy
 Correlated dipole moment
            1
    1  -0.4636748
    2  -0.7238599
    3  -0.0000000
 Energy read as -2682.429894549
 Full Analytical Gradient: (in a.u., or Hartree/Bohr)
             1             2             3             4
    1    0.00030093   -0.00176281    0.00151655   -0.00005467
    2   -0.00071291    0.00043062   -0.00039196    0.00067425
    3    0.00000000   -0.00000000    0.00000000    0.00000000
 Gradient time:  CPU 0.25 s  wall 1.77 s
 Geometry Optimization Parameters
   NAtoms,    NIC,     NZ,  NCons,   NDum,   NFix, NCnnct, MaxDiis
        4      14       4       0       0       0       0       0

 Cartesian Hessian Update
 Hessian Updated using BFGS Update


** GEOMETRY OPTIMIZATION IN DELOCALIZED INTERNAL COORDINATES **
   Searching for a Minimum

   Optimization Cycle:   3

                       Coordinates (Angstroms)
     ATOM                X               Y               Z
      1  Br        0.6746396033   -0.0542080857    0.0000000000
      2  N        -1.3101325380    0.6043012790    0.0000000000
      3  N        -2.1275123883   -0.2690201362    0.0000000000
      4  H        -1.7921508808   -1.2442365098    0.0000000000
   Point Group: cs    Number of degrees of freedom:     5


   Energy is  -2682.429894549

 Hessian Updated using BFGS Update

  5 Hessian modes will be used to form the next step
  Hessian Eigenvalues:
     0.058307    0.153519    0.319136    0.423977    0.898432

 Minimum Search - Taking Simple RFO Step
 Searching for Lamda that Minimizes Along All modes
 Value Taken    Lamda =  -0.00002813
 Step Taken.  Stepsize is  0.014525

                             Maximum     Tolerance    Cnvgd?
         Gradient           0.002279      0.000300      NO
         Displacement       0.009231      0.001200      NO
         Energy change     -0.000314      0.000001      NO


 New Cartesian Coordinates Obtained by Inverse Iteration

 Displacement from previous Coordinates is:  0.016443
 ----------------------------------------------------------------
             Standard Nuclear Orientation (Angstroms)
    I     Atom           X                Y                Z
 ----------------------------------------------------------------
    1      Br      0.6752829097    -0.0499754759     0.0000000000
    2      N      -1.3052974874     0.6014300306     0.0000000000
    3      N      -2.1283072697    -0.2686361775     0.0000000000
    4      H      -1.7968343564    -1.2459818300     0.0000000000
 ----------------------------------------------------------------
 Molecular Point Group                 Cs    NOp =  2
 Largest Abelian Subgroup              Cs    NOp =  2
 Nuclear Repulsion Energy =   142.2083072885 hartrees
 There are       25 alpha and       25 beta electrons
 Applying Cartesian multipole field
    Component          Value
    ---------          -----
     (2,0,0)        1.00000E-11
     (0,2,0)        2.00000E-11
     (0,0,2)       -3.00000E-11
 Nucleus-field energy     =     0.0000000026 hartrees
 Requested basis set is 6-311++G(d,p)
 There are 36 shells and 99 basis functions
 A cutoff of  1.0D-14 yielded    642 shell pairs
 There are      4973 function pairs (      5503 Cartesian)
 Smallest overlap matrix eigenvalue = 2.30E-04
 Guess MOs from SCF MO coefficient file

 -----------------------------------------------------------------------
  General SCF calculation program by
  Eric Jon Sundstrom, Paul Horn, Yuezhi Mao, Dmitri Zuev, Alec White,
  David Stuck, Shaama M.S., Shane Yost, Joonho Lee, David Small,
  Daniel Levine, Susi Lehtola, Hugh Burton, Evgeny Epifanovsky
 -----------------------------------------------------------------------
 Hartree-Fock
 using 4 threads for integral computing
 -------------------------------------------------------
 OpenMP Integral computing Module                
 Release: version 2.0, May 2017, Q-Chem Inc. Pleasanton 
 -------------------------------------------------------
 A restricted SCF calculation will be
 performed using DIIS
 SCF converges when DIIS error is below 1.0e-08
 ---------------------------------------
  Cycle       Energy         DIIS error
 ---------------------------------------
    1   -2681.7881256771      1.36e-04  
    2   -2681.7881564834      3.80e-05  
    3   -2681.7881607134      1.87e-05  
    4   -2681.7881614244      8.74e-06  
    5   -2681.7881617496      3.00e-06  
    6   -2681.7881618212      1.23e-06  
    7   -2681.7881618281      3.09e-07  
    8   -2681.7881618285      8.89e-08  
    9   -2681.7881618285      3.48e-08  
   10   -2681.7881618285      1.61e-08  
   11   -2681.7881618285      5.91e-09  Convergence criterion met
 ---------------------------------------
 SCF time:   CPU 5.43s  wall 5.00s 
 SCF   energy in the final basis set =    -2681.7881618285
 Total energy in the final basis set =    -2681.7881618285


 ------------------------------------------------------------------------------

   CCMAN2: suite of methods based on coupled cluster
           and equation of motion theories.

   Components:
   * libvmm-1.3-trunk
     by Evgeny Epifanovsky, Ilya Kaliman.
   * libtensor-2.5-trunk
     by Evgeny Epifanovsky, Michael Wormit, Dmitry Zuev, Sam Manzer, 
        Ilya Kaliman.
   * libcc-2.5-trunk
     by Evgeny Epifanovsky, Arik Landau, Tomasz Kus, Kirill Khistyaev, 
        Dmitry Zuev, Prashant Manohar, Xintian Feng, Anna Krylov, 
        Matthew Goldey, Alec White, Thomas Jagau, Kaushik Nanda, 
        Anastasia Gunina, Alexander Kunitsa, Joonho Lee.

   CCMAN original authors:
   Anna I. Krylov, C. David Sherrill, Steven R. Gwaltney,
   Edward F. C. Byrd (2000)
   Sergey V. Levchenko, Lyudmila V. Slipchenko, Tao Wang,
   Ana-Maria C. Cristian (2003)
   Piotr A. Pieniazek, C. Melania Oana, Evgeny Epifanovsky (2007)
   Prashant Manohar (2009)

 ------------------------------------------------------------------------------


 Allocating and initializing 3808MB of RAM...
 Calculation will run on 4 cores.


 Alpha MOs, Restricted
 -- Occupied --                  
-490.03  -65.16  -58.52  -58.52  -58.52  -15.75  -15.70   -9.84
  1 A'    2 A'    3 A'    1 A"    4 A'    5 A'    6 A'    7 A'                 
 -7.457  -7.448  -7.448  -3.196  -3.192  -3.192  -3.182  -3.182
  8 A'    9 A'    2 A"   10 A'    3 A"   11 A'   12 A'    4 A"                 
 -1.451  -1.022  -0.935  -0.721  -0.648  -0.609  -0.424  -0.420
 13 A'   14 A'   15 A'   16 A'   17 A'    5 A"   18 A'    6 A"                 
 -0.404
 19 A'                                                                         
 -- Virtual --                   
  0.026   0.047   0.064   0.098   0.111   0.113   0.137   0.177
 20 A'   21 A'    7 A"   22 A'    8 A"   23 A'   24 A'   25 A'                 
  0.184   0.204   0.228   0.241   0.247   0.265   0.298   0.345
  9 A"   26 A'   27 A'   28 A'   10 A"   29 A'   30 A'   31 A'                 
  0.546   0.557   0.568   0.618   0.656   0.744   0.758   0.786
 32 A'   33 A'   11 A"   34 A'   35 A'   36 A'   12 A"   13 A"                 
  0.796   0.816   0.913   0.938   0.992   1.031   1.044   1.047
 37 A'   38 A'   39 A'   14 A"   40 A'   41 A'   15 A"   42 A'                 
  1.128   1.283   1.464   1.469   1.639   1.918   2.009   2.117
 43 A'   44 A'   16 A"   45 A'   46 A'   17 A"   47 A'   48 A'                 
  2.119   2.243   2.310   2.341   2.635   2.653   2.697   2.810
 18 A"   49 A'   19 A"   50 A'   20 A"   51 A'   52 A'   53 A'                 
  3.045   3.062   3.392   3.434   4.105   4.240   4.350   4.421
 54 A'   21 A"   55 A'   56 A'   22 A"   57 A'   23 A"   58 A'                 
  4.549   4.565   4.577   4.624   4.759   4.851   5.413   7.167
 24 A"   59 A'   25 A"   60 A'   61 A'   62 A'   63 A'   64 A'                 
  8.209   8.227   8.311  36.587  37.151  49.447 293.890 293.908
 26 A"   65 A'   66 A'   67 A'   68 A'   69 A'   27 A"   70 A'                 
294.0051028.379
 71 A'   72 A'                                                                 

 Beta MOs, Restricted
 -- Occupied --                  
-490.03  -65.16  -58.52  -58.52  -58.52  -15.75  -15.70   -9.84
  1 A'    2 A'    3 A'    1 A"    4 A'    5 A'    6 A'    7 A'                 
 -7.457  -7.448  -7.448  -3.196  -3.192  -3.192  -3.182  -3.182
  8 A'    9 A'    2 A"   10 A'    3 A"   11 A'   12 A'    4 A"                 
 -1.451  -1.022  -0.935  -0.721  -0.648  -0.609  -0.424  -0.420
 13 A'   14 A'   15 A'   16 A'   17 A'    5 A"   18 A'    6 A"                 
 -0.404
 19 A'                                                                         
 -- Virtual --                   
  0.026   0.047   0.064   0.098   0.111   0.113   0.137   0.177
 20 A'   21 A'    7 A"   22 A'    8 A"   23 A'   24 A'   25 A'                 
  0.184   0.204   0.228   0.241   0.247   0.265   0.298   0.345
  9 A"   26 A'   27 A'   28 A'   10 A"   29 A'   30 A'   31 A'                 
  0.546   0.557   0.568   0.618   0.656   0.744   0.758   0.786
 32 A'   33 A'   11 A"   34 A'   35 A'   36 A'   12 A"   13 A"                 
  0.796   0.816   0.913   0.938   0.992   1.031   1.044   1.047
 37 A'   38 A'   39 A'   14 A"   40 A'   41 A'   15 A"   42 A'                 
  1.128   1.283   1.464   1.469   1.639   1.918   2.009   2.117
 43 A'   44 A'   16 A"   45 A'   46 A'   17 A"   47 A'   48 A'                 
  2.119   2.243   2.310   2.341   2.635   2.653   2.697   2.810
 18 A"   49 A'   19 A"   50 A'   20 A"   51 A'   52 A'   53 A'                 
  3.045   3.062   3.392   3.434   4.105   4.240   4.350   4.421
 54 A'   21 A"   55 A'   56 A'   22 A"   57 A'   23 A"   58 A'                 
  4.549   4.565   4.577   4.624   4.759   4.851   5.413   7.167
 24 A"   59 A'   25 A"   60 A'   61 A'   62 A'   63 A'   64 A'                 
  8.209   8.227   8.311  36.587  37.151  49.447 293.890 293.908
 26 A"   65 A'   66 A'   67 A'   68 A'   69 A'   27 A"   70 A'                 
294.0051028.379
 71 A'   72 A'                                                                 

 Occupation and symmetry of molecular orbitals

 Point group: Cs (2 irreducible representations).

                           A'   A"    All 
 ------------------------------------------
 All molecular orbitals:
  - Alpha                  72   27    99  
  - Beta                   72   27    99  
 ------------------------------------------
 Alpha orbitals:
  - Frozen occupied        9    2     11  
  - Active occupied        10   4     14  
  - Active virtual         53   21    74  
  - Frozen virtual         0    0     0   
 ------------------------------------------
 Beta orbitals:
  - Frozen occupied        9    2     11  
  - Active occupied        10   4     14  
  - Active virtual         53   21    74  
  - Frozen virtual         0    0     0   
 ------------------------------------------

 Import integrals:   CPU 0.00 s  wall 0.00 s

 Import integrals:   CPU 13.73 s  wall 14.93 s

 MP2 amplitudes:   CPU 0.14 s  wall 0.34 s

Running a double precision version
           CCSD T amplitudes will be solved using DIIS.

           Start     Size      MaxIter   EConv     TConv     
           3         7         100       1.00e-07  1.00e-05  
 ------------------------------------------------------------------------------
           Energy (a.u.)   Ediff      Tdiff       Comment
 ------------------------------------------------------------------------------
         -2682.42815716                           
     1   -2682.40439931   2.38e-02   7.19e-01     
     2   -2682.42804567   2.36e-02   9.54e-02     
     3   -2682.42634394   1.70e-03   4.55e-02     
     4   -2682.42885404   2.51e-03   1.46e-02     Switched to DIIS steps.
     5   -2682.42982334   9.69e-04   1.26e-02     
     6   -2682.42988100   5.77e-05   2.45e-03     
     7   -2682.42989372   1.27e-05   1.31e-03     
     8   -2682.42990487   1.11e-05   6.03e-04     
     9   -2682.42991061   5.74e-06   4.60e-04     
    10   -2682.42990968   9.33e-07   1.01e-04     
    11   -2682.42990998   3.07e-07   4.57e-05     
    12   -2682.42990979   1.93e-07   3.05e-05     
    13   -2682.42990982   2.97e-08   9.86e-06     
 ------------------------------------------------------------------------------
         -2682.42990982                           CCSD T converged.

End of double precision
 SCF energy                 = -2681.78816183
 MP2 energy                 = -2682.42815716
 CCSD correlation energy     =    -0.64174799
 CCSD total energy           = -2682.42990982

 CCSD  T1^2 = 0.0138  T2^2 = 0.2216  Leading amplitudes:

 Amplitude    Orbitals with energies
  0.0294       17 (A') A                 ->    20 (A') A                  
              -0.6484                          0.0257                     
  0.0294       17 (A') B                 ->    20 (A') B                  
              -0.6484                          0.0257                     
  0.0254       6 (A") A                  ->    7 (A") A                   
              -0.4197                          0.0638                     
  0.0254       6 (A") B                  ->    7 (A") B                   
              -0.4197                          0.0638                     

 Amplitude    Orbitals with energies
 -0.0994       5 (A") A      5 (A") B    ->    7 (A") A      7 (A") B     
              -0.6094       -0.6094            0.0638        0.0638       
  0.0994       5 (A") A      5 (A") B    ->    7 (A") B      7 (A") A     
              -0.6094       -0.6094            0.0638        0.0638       
  0.0994       5 (A") B      5 (A") A    ->    7 (A") A      7 (A") B     
              -0.6094       -0.6094            0.0638        0.0638       
 -0.0994       5 (A") B      5 (A") A    ->    7 (A") B      7 (A") A     
              -0.6094       -0.6094            0.0638        0.0638       

 Computing CCSD intemediates for later calculations in double precision
 Finished.

Running a double precision version
           CCSD Lambda amplitudes will be solved using DIIS.
           Start     Size      MaxIter   EConv     LConv     
           3         7         100       1.00e-07  1.00e-05  
 ------------------------------------------------------------------------------
            Enorm      Ldiff       Comment
 ------------------------------------------------------------------------------
     1     5.48e-02   4.10e-02     
     2     1.39e-02   4.28e-03     
     3     5.79e-03   1.83e-03     
     4     3.68e-03   1.14e-03     Switched to DIIS steps.
     5     1.50e-03   7.47e-04     
     6     8.93e-04   2.64e-04     
     7     3.55e-04   8.93e-05     
     8     1.61e-04   5.46e-06     
     9     4.62e-05   1.03e-05     
    10     2.48e-05   1.80e-06     
    11     1.36e-05   3.96e-08     
    12     6.79e-06   7.11e-07     
    13     2.91e-06   1.75e-07     
    14     1.22e-06   1.61e-07     
    15     6.58e-07   5.27e-08     
    16     3.48e-07   2.14e-08     
    17     2.21e-07   1.78e-08     
    18     9.88e-08   1.16e-08     
 ------------------------------------------------------------------------------
                                   CCSD Lambda converged.

 Computing density matrices in double precision...
           Orbital response amplitudes will be solved using DIIS.
           Start     Size      MaxIter   EConv     LConv     
           3         7         100       1.00e-06  1.00e-06  
 ------------------------------------------------------------------------------
            Enorm      Ldiff       Comment
 ------------------------------------------------------------------------------
     1     1.15e-01   1.25e-02     
     2     1.78e-01   4.45e-02     
     3     3.04e-01   7.55e-02     
     4     2.10e-02   1.64e-01     Switched to DIIS steps.
     5     8.42e-03   5.05e-04     
     6     1.89e-03   1.50e-03     
     7     8.34e-04   2.51e-04     
     8     1.55e-04   6.67e-05     
     9     3.04e-05   3.01e-05     
    10     1.27e-05   2.75e-06     
    11     5.40e-06   7.05e-07     
    12     1.07e-06   5.25e-07     
    13     3.84e-07   8.39e-08     
 ------------------------------------------------------------------------------
                                   Orbital response converged.

 Computing density matrices... Done.
 CCSD calculation:   CPU 199.94 s  wall 57.47 s

Current path: /canmo/ccsd/grad/
/g1_bb_aa
/g1_bb_bb
/g1_o1o1
/g1_o1o2
/g1_o1v1
/g1_o2v1
/g1_v1v1
/g1p_bb_aa
/g1p_bb_bb
/g1s_bb_aa
/g1s_bb_bb
/g2_o1o1o1o1
/g2_o1o1o1v1
/g2_o1o1v1v1
/g2_o1v1o1v1
/g2_o1v1v1v1
/g2_v1v1v1v1
/w_bb_aa
/w_bb_bb
 Transferring MO TPDM to AO TPDM
 Transferring g2_o1o1o1o1
 Transferring g2_o1o1o1v1
 Transferring g2_o1o1v1v1
 Transferring g2_o1v1o1v1
 Transferring g2_o1v1v1v1
 Transferring g2_v1v1v1v1
 Adding separable TPDM
 Computing TPDM gradient
 --------------------------------------------------------
 2e gradient
  Atom          X               Y               Z
 --------------------------------------------------------
    1        -24.210917        3.590838       -0.000000  
    2          5.121653      -15.217136        0.000000  
    3         19.214109        6.963263       -0.000000  
    4         -0.124845        4.663036       -0.000000  
 --------------------------------------------------------
 --------------------------------------------------------
 Final gradient
  Atom          X               Y               Z
 --------------------------------------------------------
    1        -24.210917        3.590838       -0.000000  
    2          5.121653      -15.217136        0.000000  
    3         19.214109        6.963263       -0.000000  
    4         -0.124845        4.663036       -0.000000  
 --------------------------------------------------------
 Analytic gradient from two-electron contribution:   CPU 242.00 s  wall 138.62 s

 Total ccman2 time:   CPU 458.41 s  wall 219.49 s


 --------------------------------------------------------------
             Orbital Energies (a.u.) and Symmetries
 --------------------------------------------------------------

 Alpha MOs, Restricted
 -- Occupied --                  
-490.03  -65.16  -58.52  -58.52  -15.75  -15.70   -9.84   -7.46
  1 A'    2 A'    3 A'    4 A'    5 A'    6 A'    7 A'    8 A'                 
 -7.448 -58.522  -7.448  -3.196  -3.192  -3.182  -1.451  -1.022
  9 A'    1 A"    2 A"   10 A'   11 A'   12 A'   13 A'   14 A'                 
 -0.935  -0.721  -0.648  -0.424  -0.404  -3.192  -3.182  -0.609
 15 A'   16 A'   17 A'   18 A'   19 A'    3 A"    4 A"    5 A"                 
 -0.420
  6 A"                                                                         
 -- Virtual --                   
  0.026   0.047   0.098   0.113   0.137   0.177   0.204   0.228
 20 A'   21 A'   22 A'   23 A'   24 A'   25 A'   26 A'   27 A'                 
  0.241   0.265   0.298   0.345   0.546   0.557   0.618   0.656
 28 A'   29 A'   30 A'   31 A'   32 A'   33 A'   34 A'   35 A'                 
  0.744   0.796   0.816   0.913   0.992   1.031   1.047   1.128
 36 A'   37 A'   38 A'   39 A'   40 A'   41 A'   42 A'   43 A'                 
  1.283   1.469   1.639   2.009   2.117   2.243   2.341   2.653
 44 A'   45 A'   46 A'   47 A'   48 A'   49 A'   50 A'   51 A'                 
  2.697   2.810   3.045   3.392   3.434   4.240   4.421   4.565
 52 A'   53 A'   54 A'   55 A'   56 A'   57 A'   58 A'   59 A'                 
  4.624   4.759   4.851   5.413   7.167   8.227   8.311  36.587
 60 A'   61 A'   62 A'   63 A'   64 A'   65 A'   66 A'   67 A'                 
 37.151  49.447 293.908 294.0051028.379   0.064   0.111   0.184
 68 A'   69 A'   70 A'   71 A'   72 A'    7 A"    8 A"    9 A"                 
  0.247   0.568   0.758   0.786   0.938   1.044   1.464   1.918
 10 A"   11 A"   12 A"   13 A"   14 A"   15 A"   16 A"   17 A"                 
  2.119   2.310   2.635   3.062   4.105   4.350   4.549   4.577
 18 A"   19 A"   20 A"   21 A"   22 A"   23 A"   24 A"   25 A"                 
  8.209 293.890
 26 A"   27 A"                                                                 

 Beta MOs, Restricted
 -- Occupied --                  
-490.03  -65.16  -58.52  -58.52  -15.75  -15.70   -9.84   -7.46
  1 A'    2 A'    3 A'    4 A'    5 A'    6 A'    7 A'    8 A'                 
 -7.448 -58.522  -7.448  -3.196  -3.192  -3.182  -1.451  -1.022
  9 A'    1 A"    2 A"   10 A'   11 A'   12 A'   13 A'   14 A'                 
 -0.935  -0.721  -0.648  -0.424  -0.404  -3.192  -3.182  -0.609
 15 A'   16 A'   17 A'   18 A'   19 A'    3 A"    4 A"    5 A"                 
 -0.420
  6 A"                                                                         
 -- Virtual --                   
  0.026   0.047   0.098   0.113   0.137   0.177   0.204   0.228
 20 A'   21 A'   22 A'   23 A'   24 A'   25 A'   26 A'   27 A'                 
  0.241   0.265   0.298   0.345   0.546   0.557   0.618   0.656
 28 A'   29 A'   30 A'   31 A'   32 A'   33 A'   34 A'   35 A'                 
  0.744   0.796   0.816   0.913   0.992   1.031   1.047   1.128
 36 A'   37 A'   38 A'   39 A'   40 A'   41 A'   42 A'   43 A'                 
  1.283   1.469   1.639   2.009   2.117   2.243   2.341   2.653
 44 A'   45 A'   46 A'   47 A'   48 A'   49 A'   50 A'   51 A'                 
  2.697   2.810   3.045   3.392   3.434   4.240   4.421   4.565
 52 A'   53 A'   54 A'   55 A'   56 A'   57 A'   58 A'   59 A'                 
  4.624   4.759   4.851   5.413   7.167   8.227   8.311  36.587
 60 A'   61 A'   62 A'   63 A'   64 A'   65 A'   66 A'   67 A'                 
 37.151  49.447 293.908 294.0051028.379   0.064   0.111   0.184
 68 A'   69 A'   70 A'   71 A'   72 A'    7 A"    8 A"    9 A"                 
  0.247   0.568   0.758   0.786   0.938   1.044   1.464   1.918
 10 A"   11 A"   12 A"   13 A"   14 A"   15 A"   16 A"   17 A"                 
  2.119   2.310   2.635   3.062   4.105   4.350   4.549   4.577
 18 A"   19 A"   20 A"   21 A"   22 A"   23 A"   24 A"   25 A"                 
  8.209 293.890
 26 A"   27 A"                                                                 
 --------------------------------------------------------------

          Ground-State Mulliken Net Atomic Charges

     Atom                 Charge (a.u.)
  ----------------------------------------
      1 Br                   -0.188256
      2 N                     0.077533
      3 N                    -0.126704
      4 H                     0.237427
  ----------------------------------------
  Sum of atomic charges =     0.000000

 -----------------------------------------------------------------
                    Cartesian Multipole Moments
 -----------------------------------------------------------------
    Charge (ESU x 10^10)
                -0.0000
    Dipole Moment (Debye)
         X      -1.1399      Y      -1.8483      Z      -0.0000
       Tot       2.1716
    Quadrupole Moments (Debye-Ang)
        XX     -30.6299     XY       2.9684     YY     -29.2773
        XZ      -0.0000     YZ      -0.0000     ZZ     -30.4273
    Octopole Moments (Debye-Ang^2)
       XXX      32.2269    XXY      -6.6440    XYY       3.6070
       YYY      -4.4760    XXZ      -0.0000    XYZ       0.0000
       YYZ       0.0000    XZZ       5.7228    YZZ      -0.0244
       ZZZ      -0.0000
    Hexadecapole Moments (Debye-Ang^3)
      XXXX    -331.4792   XXXY       8.2559   XXYY     -52.9954
      XYYY       9.3926   YYYY     -53.2260   XXXZ       0.0000
      XXYZ      -0.0000   XYYZ       0.0000   YYYZ      -0.0000
      XXZZ     -55.3570   XYZZ       0.6849   YYZZ     -14.9077
      XZZZ       0.0000   YZZZ      -0.0000   ZZZZ     -34.6792
 -----------------------------------------------------------------
 DrvMan completing analytic gradient of the correlated energy
 Correlated dipole moment
            1
    1  -0.4484894
    2  -0.7271820
    3  -0.0000000
 Energy read as -2682.429909821
 Full Analytical Gradient: (in a.u., or Hartree/Bohr)
             1             2             3             4
    1    0.00007612    0.00015093   -0.00017032   -0.00005673
    2   -0.00009665    0.00050007   -0.00059806    0.00019464
    3    0.00000000   -0.00000000    0.00000000    0.00000000
 Gradient time:  CPU 0.25 s  wall 1.69 s
 Geometry Optimization Parameters
   NAtoms,    NIC,     NZ,  NCons,   NDum,   NFix, NCnnct, MaxDiis
        4      14       4       0       0       0       0       0

 Cartesian Hessian Update
 Hessian Updated using BFGS Update


** GEOMETRY OPTIMIZATION IN DELOCALIZED INTERNAL COORDINATES **
   Searching for a Minimum

   Optimization Cycle:   4

                       Coordinates (Angstroms)
     ATOM                X               Y               Z
      1  Br        0.6752829097   -0.0499754759    0.0000000000
      2  N        -1.3052974874    0.6014300306    0.0000000000
      3  N        -2.1283072697   -0.2686361775    0.0000000000
      4  H        -1.7968343564   -1.2459818300    0.0000000000
   Point Group: cs    Number of degrees of freedom:     5


   Energy is  -2682.429909821

 Hessian Updated using BFGS Update

  5 Hessian modes will be used to form the next step
  Hessian Eigenvalues:
     0.056430    0.153129    0.290793    0.417038    0.952041

 Minimum Search - Taking Simple RFO Step
 Searching for Lamda that Minimizes Along All modes
 Value Taken    Lamda =   0.00000000
 Step Taken.  Stepsize is  0.001822

                             Maximum     Tolerance    Cnvgd?
         Gradient           0.000373      0.000300      NO
         Displacement       0.001352      0.001200      NO
         Energy change     -0.000015      0.000001      NO


 New Cartesian Coordinates Obtained by Inverse Iteration

 Displacement from previous Coordinates is:  0.002043
 ----------------------------------------------------------------
             Standard Nuclear Orientation (Angstroms)
    I     Atom           X                Y                Z
 ----------------------------------------------------------------
    1      Br      0.6753480818    -0.0494550215     0.0000000000
    2      N      -1.3048215514     0.6009544736     0.0000000000
    3      N      -2.1282856544    -0.2684112754     0.0000000000
    4      H      -1.7973970797    -1.2462516295     0.0000000000
 ----------------------------------------------------------------
 Molecular Point Group                 Cs    NOp =  2
 Largest Abelian Subgroup              Cs    NOp =  2
 Nuclear Repulsion Energy =   142.2284107500 hartrees
 There are       25 alpha and       25 beta electrons
 Applying Cartesian multipole field
    Component          Value
    ---------          -----
     (2,0,0)        1.00000E-11
     (0,2,0)        2.00000E-11
     (0,0,2)       -3.00000E-11
 Nucleus-field energy     =     0.0000000026 hartrees
 Requested basis set is 6-311++G(d,p)
 There are 36 shells and 99 basis functions
 A cutoff of  1.0D-14 yielded    642 shell pairs
 There are      4973 function pairs (      5503 Cartesian)
 Smallest overlap matrix eigenvalue = 2.29E-04
 Guess MOs from SCF MO coefficient file

 -----------------------------------------------------------------------
  General SCF calculation program by
  Eric Jon Sundstrom, Paul Horn, Yuezhi Mao, Dmitri Zuev, Alec White,
  David Stuck, Shaama M.S., Shane Yost, Joonho Lee, David Small,
  Daniel Levine, Susi Lehtola, Hugh Burton, Evgeny Epifanovsky
 -----------------------------------------------------------------------
 Hartree-Fock
 using 4 threads for integral computing
 -------------------------------------------------------
 OpenMP Integral computing Module                
 Release: version 2.0, May 2017, Q-Chem Inc. Pleasanton 
 -------------------------------------------------------
 A restricted SCF calculation will be
 performed using DIIS
 SCF converges when DIIS error is below 1.0e-08
 ---------------------------------------
  Cycle       Energy         DIIS error
 ---------------------------------------
    1   -2681.7881923150      1.74e-05  
    2   -2681.7881927762      5.31e-06  
    3   -2681.7881928293      3.48e-06  
    4   -2681.7881928463      8.64e-07  
    5   -2681.7881928499      4.13e-07  
    6   -2681.7881928508      1.68e-07  
    7   -2681.7881928510      6.84e-08  
    8   -2681.7881928510      1.39e-08  
    9   -2681.7881928510      4.51e-09  Convergence criterion met
 ---------------------------------------
 SCF time:   CPU 4.42s  wall 4.00s 
 SCF   energy in the final basis set =    -2681.7881928510
 Total energy in the final basis set =    -2681.7881928510


 ------------------------------------------------------------------------------

   CCMAN2: suite of methods based on coupled cluster
           and equation of motion theories.

   Components:
   * libvmm-1.3-trunk
     by Evgeny Epifanovsky, Ilya Kaliman.
   * libtensor-2.5-trunk
     by Evgeny Epifanovsky, Michael Wormit, Dmitry Zuev, Sam Manzer, 
        Ilya Kaliman.
   * libcc-2.5-trunk
     by Evgeny Epifanovsky, Arik Landau, Tomasz Kus, Kirill Khistyaev, 
        Dmitry Zuev, Prashant Manohar, Xintian Feng, Anna Krylov, 
        Matthew Goldey, Alec White, Thomas Jagau, Kaushik Nanda, 
        Anastasia Gunina, Alexander Kunitsa, Joonho Lee.

   CCMAN original authors:
   Anna I. Krylov, C. David Sherrill, Steven R. Gwaltney,
   Edward F. C. Byrd (2000)
   Sergey V. Levchenko, Lyudmila V. Slipchenko, Tao Wang,
   Ana-Maria C. Cristian (2003)
   Piotr A. Pieniazek, C. Melania Oana, Evgeny Epifanovsky (2007)
   Prashant Manohar (2009)

 ------------------------------------------------------------------------------


 Allocating and initializing 3808MB of RAM...
 Calculation will run on 4 cores.


 Alpha MOs, Restricted
 -- Occupied --                  
-490.03  -65.16  -58.52  -58.52  -58.52  -15.75  -15.70   -9.84
  1 A'    2 A'    3 A'    1 A"    4 A'    5 A'    6 A'    7 A'                 
 -7.457  -7.448  -7.448  -3.196  -3.192  -3.192  -3.182  -3.182
  8 A'    9 A'    2 A"   10 A'    3 A"   11 A'   12 A'    4 A"                 
 -1.451  -1.022  -0.935  -0.721  -0.648  -0.609  -0.424  -0.420
 13 A'   14 A'   15 A'   16 A'   17 A'    5 A"   18 A'    6 A"                 
 -0.404
 19 A'                                                                         
 -- Virtual --                   
  0.026   0.047   0.064   0.098   0.111   0.113   0.137   0.177
 20 A'   21 A'    7 A"   22 A'    8 A"   23 A'   24 A'   25 A'                 
  0.184   0.204   0.228   0.241   0.247   0.265   0.298   0.345
  9 A"   26 A'   27 A'   28 A'   10 A"   29 A'   30 A'   31 A'                 
  0.546   0.557   0.568   0.618   0.656   0.744   0.758   0.786
 32 A'   33 A'   11 A"   34 A'   35 A'   36 A'   12 A"   13 A"                 
  0.796   0.816   0.913   0.938   0.992   1.031   1.044   1.047
 37 A'   38 A'   39 A'   14 A"   40 A'   41 A'   15 A"   42 A'                 
  1.128   1.283   1.464   1.469   1.639   1.918   2.009   2.117
 43 A'   44 A'   16 A"   45 A'   46 A'   17 A"   47 A'   48 A'                 
  2.119   2.243   2.310   2.341   2.635   2.654   2.698   2.810
 18 A"   49 A'   19 A"   50 A'   20 A"   51 A'   52 A'   53 A'                 
  3.045   3.062   3.393   3.435   4.105   4.240   4.350   4.422
 54 A'   21 A"   55 A'   56 A'   22 A"   57 A'   23 A"   58 A'                 
  4.549   4.565   4.577   4.624   4.759   4.852   5.413   7.167
 24 A"   59 A'   25 A"   60 A'   61 A'   62 A'   63 A'   64 A'                 
  8.209   8.227   8.311  36.587  37.152  49.447 293.890 293.908
 26 A"   65 A'   66 A'   67 A'   68 A'   69 A'   27 A"   70 A'                 
294.0051028.379
 71 A'   72 A'                                                                 

 Beta MOs, Restricted
 -- Occupied --                  
-490.03  -65.16  -58.52  -58.52  -58.52  -15.75  -15.70   -9.84
  1 A'    2 A'    3 A'    1 A"    4 A'    5 A'    6 A'    7 A'                 
 -7.457  -7.448  -7.448  -3.196  -3.192  -3.192  -3.182  -3.182
  8 A'    9 A'    2 A"   10 A'    3 A"   11 A'   12 A'    4 A"                 
 -1.451  -1.022  -0.935  -0.721  -0.648  -0.609  -0.424  -0.420
 13 A'   14 A'   15 A'   16 A'   17 A'    5 A"   18 A'    6 A"                 
 -0.404
 19 A'                                                                         
 -- Virtual --                   
  0.026   0.047   0.064   0.098   0.111   0.113   0.137   0.177
 20 A'   21 A'    7 A"   22 A'    8 A"   23 A'   24 A'   25 A'                 
  0.184   0.204   0.228   0.241   0.247   0.265   0.298   0.345
  9 A"   26 A'   27 A'   28 A'   10 A"   29 A'   30 A'   31 A'                 
  0.546   0.557   0.568   0.618   0.656   0.744   0.758   0.786
 32 A'   33 A'   11 A"   34 A'   35 A'   36 A'   12 A"   13 A"                 
  0.796   0.816   0.913   0.938   0.992   1.031   1.044   1.047
 37 A'   38 A'   39 A'   14 A"   40 A'   41 A'   15 A"   42 A'                 
  1.128   1.283   1.464   1.469   1.639   1.918   2.009   2.117
 43 A'   44 A'   16 A"   45 A'   46 A'   17 A"   47 A'   48 A'                 
  2.119   2.243   2.310   2.341   2.635   2.654   2.698   2.810
 18 A"   49 A'   19 A"   50 A'   20 A"   51 A'   52 A'   53 A'                 
  3.045   3.062   3.393   3.435   4.105   4.240   4.350   4.422
 54 A'   21 A"   55 A'   56 A'   22 A"   57 A'   23 A"   58 A'                 
  4.549   4.565   4.577   4.624   4.759   4.852   5.413   7.167
 24 A"   59 A'   25 A"   60 A'   61 A'   62 A'   63 A'   64 A'                 
  8.209   8.227   8.311  36.587  37.152  49.447 293.890 293.908
 26 A"   65 A'   66 A'   67 A'   68 A'   69 A'   27 A"   70 A'                 
294.0051028.379
 71 A'   72 A'                                                                 

 Occupation and symmetry of molecular orbitals

 Point group: Cs (2 irreducible representations).

                           A'   A"    All 
 ------------------------------------------
 All molecular orbitals:
  - Alpha                  72   27    99  
  - Beta                   72   27    99  
 ------------------------------------------
 Alpha orbitals:
  - Frozen occupied        9    2     11  
  - Active occupied        10   4     14  
  - Active virtual         53   21    74  
  - Frozen virtual         0    0     0   
 ------------------------------------------
 Beta orbitals:
  - Frozen occupied        9    2     11  
  - Active occupied        10   4     14  
  - Active virtual         53   21    74  
  - Frozen virtual         0    0     0   
 ------------------------------------------

 Import integrals:   CPU 0.00 s  wall 0.00 s

 Import integrals:   CPU 13.89 s  wall 18.41 s

 MP2 amplitudes:   CPU 0.14 s  wall 0.39 s

Running a double precision version
           CCSD T amplitudes will be solved using DIIS.

           Start     Size      MaxIter   EConv     TConv     
           3         7         100       1.00e-07  1.00e-05  
 ------------------------------------------------------------------------------
           Energy (a.u.)   Ediff      Tdiff       Comment
 ------------------------------------------------------------------------------
         -2682.42815303                           
     1   -2682.40441186   2.37e-02   7.19e-01     
     2   -2682.42804539   2.36e-02   9.54e-02     
     3   -2682.42634745   1.70e-03   4.54e-02     
     4   -2682.42885517   2.51e-03   1.46e-02     Switched to DIIS steps.
     5   -2682.42982383   9.69e-04   1.26e-02     
     6   -2682.42988141   5.76e-05   2.45e-03     
     7   -2682.42989413   1.27e-05   1.31e-03     
     8   -2682.42990527   1.11e-05   6.03e-04     
     9   -2682.42991099   5.71e-06   4.59e-04     
    10   -2682.42991006   9.29e-07   1.01e-04     
    11   -2682.42991036   3.05e-07   4.55e-05     
    12   -2682.42991017   1.92e-07   3.03e-05     
    13   -2682.42991020   2.95e-08   9.82e-06     
 ------------------------------------------------------------------------------
         -2682.42991020                           CCSD T converged.

End of double precision
 SCF energy                 = -2681.78819285
 MP2 energy                 = -2682.42815303
 CCSD correlation energy     =    -0.64171735
 CCSD total energy           = -2682.42991020

 CCSD  T1^2 = 0.0138  T2^2 = 0.2216  Leading amplitudes:

 Amplitude    Orbitals with energies
  0.0293       17 (A') A                 ->    20 (A') A                  
              -0.6484                          0.0258                     
  0.0293       17 (A') B                 ->    20 (A') B                  
              -0.6484                          0.0258                     
 -0.0254       6 (A") A                  ->    7 (A") A                   
              -0.4198                          0.0639                     
 -0.0254       6 (A") B                  ->    7 (A") B                   
              -0.4198                          0.0639                     

 Amplitude    Orbitals with energies
 -0.0993       5 (A") A      5 (A") B    ->    7 (A") A      7 (A") B     
              -0.6095       -0.6095            0.0639        0.0639       
  0.0993       5 (A") A      5 (A") B    ->    7 (A") B      7 (A") A     
              -0.6095       -0.6095            0.0639        0.0639       
  0.0993       5 (A") B      5 (A") A    ->    7 (A") A      7 (A") B     
              -0.6095       -0.6095            0.0639        0.0639       
 -0.0993       5 (A") B      5 (A") A    ->    7 (A") B      7 (A") A     
              -0.6095       -0.6095            0.0639        0.0639       

 Computing CCSD intemediates for later calculations in double precision
 Finished.

Running a double precision version
           CCSD Lambda amplitudes will be solved using DIIS.
           Start     Size      MaxIter   EConv     LConv     
           3         7         100       1.00e-07  1.00e-05  
 ------------------------------------------------------------------------------
            Enorm      Ldiff       Comment
 ------------------------------------------------------------------------------
     1     5.48e-02   4.10e-02     
     2     1.39e-02   4.28e-03     
     3     5.78e-03   1.83e-03     
     4     3.68e-03   1.14e-03     Switched to DIIS steps.
     5     1.50e-03   7.47e-04     
     6     8.91e-04   2.64e-04     
     7     3.54e-04   8.92e-05     
     8     1.60e-04   5.47e-06     
     9     4.60e-05   1.02e-05     
    10     2.47e-05   1.80e-06     
    11     1.35e-05   4.27e-08     
    12     6.75e-06   7.03e-07     
    13     2.89e-06   1.72e-07     
    14     1.22e-06   1.59e-07     
    15     6.54e-07   5.22e-08     
    16     3.46e-07   2.12e-08     
    17     2.20e-07   1.77e-08     
    18     9.81e-08   1.14e-08     
 ------------------------------------------------------------------------------
                                   CCSD Lambda converged.

 Computing density matrices in double precision...
           Orbital response amplitudes will be solved using DIIS.
           Start     Size      MaxIter   EConv     LConv     
           3         7         100       1.00e-06  1.00e-06  
 ------------------------------------------------------------------------------
            Enorm      Ldiff       Comment
 ------------------------------------------------------------------------------
     1     1.15e-01   1.24e-02     
     2     1.78e-01   4.42e-02     
     3     3.03e-01   7.50e-02     
     4     2.09e-02   1.63e-01     Switched to DIIS steps.
     5     8.39e-03   5.02e-04     
     6     1.89e-03   1.49e-03     
     7     8.33e-04   2.51e-04     
     8     1.55e-04   6.71e-05     
     9     3.02e-05   3.01e-05     
    10     1.27e-05   2.74e-06     
    11     5.38e-06   7.05e-07     
    12     1.07e-06   5.22e-07     
    13     3.84e-07   8.33e-08     
 ------------------------------------------------------------------------------
                                   Orbital response converged.

 Computing density matrices... Done.
 CCSD calculation:   CPU 203.40 s  wall 57.62 s

Current path: /canmo/ccsd/grad/
/g1_bb_aa
/g1_bb_bb
/g1_o1o1
/g1_o1o2
/g1_o1v1
/g1_o2v1
/g1_v1v1
/g1p_bb_aa
/g1p_bb_bb
/g1s_bb_aa
/g1s_bb_bb
/g2_o1o1o1o1
/g2_o1o1o1v1
/g2_o1o1v1v1
/g2_o1v1o1v1
/g2_o1v1v1v1
/g2_v1v1v1v1
/w_bb_aa
/w_bb_bb
 Transferring MO TPDM to AO TPDM
 Transferring g2_o1o1o1o1
 Transferring g2_o1o1o1v1
 Transferring g2_o1o1v1v1
 Transferring g2_o1v1o1v1
 Transferring g2_o1v1v1v1
 Transferring g2_v1v1v1v1
 Adding separable TPDM
 Computing TPDM gradient
 --------------------------------------------------------
 2e gradient
  Atom          X               Y               Z
 --------------------------------------------------------
    1        -24.219534        3.584763       -0.000000  
    2          5.120942      -15.203977        0.000000  
    3         19.219756        6.957062       -0.000000  
    4         -0.121164        4.662152        0.000000  
 --------------------------------------------------------
 --------------------------------------------------------
 Final gradient
  Atom          X               Y               Z
 --------------------------------------------------------
    1        -24.219534        3.584763       -0.000000  
    2          5.120942      -15.203977        0.000000  
    3         19.219756        6.957062       -0.000000  
    4         -0.121164        4.662152        0.000000  
 --------------------------------------------------------
 Analytic gradient from two-electron contribution:   CPU 242.48 s  wall 136.92 s

 Total ccman2 time:   CPU 462.85 s  wall 225.21 s


 --------------------------------------------------------------
             Orbital Energies (a.u.) and Symmetries
 --------------------------------------------------------------

 Alpha MOs, Restricted
 -- Occupied --                  
-490.03  -65.16  -58.52  -58.52  -15.75  -15.70   -9.84   -7.46
  1 A'    2 A'    3 A'    4 A'    5 A'    6 A'    7 A'    8 A'                 
 -7.448 -58.522  -7.448  -3.196  -3.192  -3.182  -1.451  -1.022
  9 A'    1 A"    2 A"   10 A'   11 A'   12 A'   13 A'   14 A'                 
 -0.935  -0.721  -0.648  -0.424  -0.404  -3.192  -3.182  -0.609
 15 A'   16 A'   17 A'   18 A'   19 A'    3 A"    4 A"    5 A"                 
 -0.420
  6 A"                                                                         
 -- Virtual --                   
  0.026   0.047   0.098   0.113   0.137   0.177   0.204   0.228
 20 A'   21 A'   22 A'   23 A'   24 A'   25 A'   26 A'   27 A'                 
  0.241   0.265   0.298   0.345   0.546   0.557   0.618   0.656
 28 A'   29 A'   30 A'   31 A'   32 A'   33 A'   34 A'   35 A'                 
  0.744   0.796   0.816   0.913   0.992   1.031   1.047   1.128
 36 A'   37 A'   38 A'   39 A'   40 A'   41 A'   42 A'   43 A'                 
  1.283   1.469   1.639   2.009   2.117   2.243   2.341   2.654
 44 A'   45 A'   46 A'   47 A'   48 A'   49 A'   50 A'   51 A'                 
  2.698   2.810   3.045   3.393   3.435   4.240   4.422   4.565
 52 A'   53 A'   54 A'   55 A'   56 A'   57 A'   58 A'   59 A'                 
  4.624   4.759   4.852   5.413   7.167   8.227   8.311  36.587
 60 A'   61 A'   62 A'   63 A'   64 A'   65 A'   66 A'   67 A'                 
 37.152  49.447 293.908 294.0051028.379   0.064   0.111   0.184
 68 A'   69 A'   70 A'   71 A'   72 A'    7 A"    8 A"    9 A"                 
  0.247   0.568   0.758   0.786   0.938   1.044   1.464   1.918
 10 A"   11 A"   12 A"   13 A"   14 A"   15 A"   16 A"   17 A"                 
  2.119   2.310   2.635   3.062   4.105   4.350   4.549   4.577
 18 A"   19 A"   20 A"   21 A"   22 A"   23 A"   24 A"   25 A"                 
  8.209 293.890
 26 A"   27 A"                                                                 

 Beta MOs, Restricted
 -- Occupied --                  
-490.03  -65.16  -58.52  -58.52  -15.75  -15.70   -9.84   -7.46
  1 A'    2 A'    3 A'    4 A'    5 A'    6 A'    7 A'    8 A'                 
 -7.448 -58.522  -7.448  -3.196  -3.192  -3.182  -1.451  -1.022
  9 A'    1 A"    2 A"   10 A'   11 A'   12 A'   13 A'   14 A'                 
 -0.935  -0.721  -0.648  -0.424  -0.404  -3.192  -3.182  -0.609
 15 A'   16 A'   17 A'   18 A'   19 A'    3 A"    4 A"    5 A"                 
 -0.420
  6 A"                                                                         
 -- Virtual --                   
  0.026   0.047   0.098   0.113   0.137   0.177   0.204   0.228
 20 A'   21 A'   22 A'   23 A'   24 A'   25 A'   26 A'   27 A'                 
  0.241   0.265   0.298   0.345   0.546   0.557   0.618   0.656
 28 A'   29 A'   30 A'   31 A'   32 A'   33 A'   34 A'   35 A'                 
  0.744   0.796   0.816   0.913   0.992   1.031   1.047   1.128
 36 A'   37 A'   38 A'   39 A'   40 A'   41 A'   42 A'   43 A'                 
  1.283   1.469   1.639   2.009   2.117   2.243   2.341   2.654
 44 A'   45 A'   46 A'   47 A'   48 A'   49 A'   50 A'   51 A'                 
  2.698   2.810   3.045   3.393   3.435   4.240   4.422   4.565
 52 A'   53 A'   54 A'   55 A'   56 A'   57 A'   58 A'   59 A'                 
  4.624   4.759   4.852   5.413   7.167   8.227   8.311  36.587
 60 A'   61 A'   62 A'   63 A'   64 A'   65 A'   66 A'   67 A'                 
 37.152  49.447 293.908 294.0051028.379   0.064   0.111   0.184
 68 A'   69 A'   70 A'   71 A'   72 A'    7 A"    8 A"    9 A"                 
  0.247   0.568   0.758   0.786   0.938   1.044   1.464   1.918
 10 A"   11 A"   12 A"   13 A"   14 A"   15 A"   16 A"   17 A"                 
  2.119   2.310   2.635   3.062   4.105   4.350   4.549   4.577
 18 A"   19 A"   20 A"   21 A"   22 A"   23 A"   24 A"   25 A"                 
  8.209 293.890
 26 A"   27 A"                                                                 
 --------------------------------------------------------------

          Ground-State Mulliken Net Atomic Charges

     Atom                 Charge (a.u.)
  ----------------------------------------
      1 Br                   -0.188032
      2 N                     0.077224
      3 N                    -0.126490
      4 H                     0.237298
  ----------------------------------------
  Sum of atomic charges =    -0.000000

 -----------------------------------------------------------------
                    Cartesian Multipole Moments
 -----------------------------------------------------------------
    Charge (ESU x 10^10)
                -0.0000
    Dipole Moment (Debye)
         X      -1.1386      Y      -1.8494      Z       0.0000
       Tot       2.1718
    Quadrupole Moments (Debye-Ang)
        XX     -30.6281     XY       2.9725     YY     -29.2785
        XZ      -0.0000     YZ      -0.0000     ZZ     -30.4261
    Octopole Moments (Debye-Ang^2)
       XXX      32.2165    XXY      -6.6571    XYY       3.6015
       YYY      -4.5004    XXZ       0.0000    XYZ       0.0000
       YYZ       0.0000    XZZ       5.7199    YZZ      -0.0326
       ZZZ       0.0000
    Hexadecapole Moments (Debye-Ang^3)
      XXXX    -331.4241   XXXY       8.2540   XXYY     -52.9854
      XYYY       9.3668   YYYY     -53.2042   XXXZ      -0.0000
      XXYZ      -0.0000   XYYZ      -0.0000   YYYZ      -0.0000
      XXZZ     -55.3514   XYZZ       0.6754   YYZZ     -14.9039
      XZZZ      -0.0000   YZZZ      -0.0000   ZZZZ     -34.6754
 -----------------------------------------------------------------
 DrvMan completing analytic gradient of the correlated energy
 Correlated dipole moment
            1
    1  -0.4479634
    2  -0.7275940
    3   0.0000000
 Energy read as -2682.429910201
 Full Analytical Gradient: (in a.u., or Hartree/Bohr)
             1             2             3             4
    1    0.00000271    0.00004411   -0.00005041    0.00000360
    2   -0.00000421    0.00005215   -0.00006606    0.00001812
    3    0.00000000   -0.00000000    0.00000000    0.00000000
 Gradient time:  CPU 0.25 s  wall 1.76 s
 Geometry Optimization Parameters
   NAtoms,    NIC,     NZ,  NCons,   NDum,   NFix, NCnnct, MaxDiis
        4      14       4       0       0       0       0       0

 Cartesian Hessian Update
 Hessian Updated using BFGS Update


** GEOMETRY OPTIMIZATION IN DELOCALIZED INTERNAL COORDINATES **
   Searching for a Minimum

   Optimization Cycle:   5

                       Coordinates (Angstroms)
     ATOM                X               Y               Z
      1  Br        0.6753480818   -0.0494550215    0.0000000000
      2  N        -1.3048215514    0.6009544736    0.0000000000
      3  N        -2.1282856544   -0.2684112754    0.0000000000
      4  H        -1.7973970797   -1.2462516295    0.0000000000
   Point Group: cs    Number of degrees of freedom:     5


   Energy is  -2682.429910201

 Hessian Updated using BFGS Update

  5 Hessian modes will be used to form the next step
  Hessian Eigenvalues:
     0.058468    0.150410    0.283474    0.412799    0.894301

 Minimum Search - Taking Simple RFO Step
 Searching for Lamda that Minimizes Along All modes
 Value Taken    Lamda =   0.00000000
 Step Taken.  Stepsize is  0.000212

                             Maximum     Tolerance    Cnvgd?
         Gradient           0.000053      0.000300     YES
         Displacement       0.000161      0.001200     YES
         Energy change     -0.000000      0.000001     YES


                       Distance Matrix (Angstroms)
             Br(  1)   N (  2)   N (  3)
   N (  2)  2.084251
   N (  3)  2.812171  1.197451
   H (  4)  2.747142  1.911753  1.032308

 Final energy is   -2682.4299102008949     


 ******************************
 **  OPTIMIZATION CONVERGED  **
 ******************************

                       Coordinates (Angstroms)
     ATOM                X               Y               Z
      1  Br        0.6753480818   -0.0494550215    0.0000000000
      2  N        -1.3048215514    0.6009544736    0.0000000000
      3  N        -2.1282856544   -0.2684112754    0.0000000000
      4  H        -1.7973970797   -1.2462516295    0.0000000000

Z-matrix Print:
$molecule
0 1
Br
N  1 2.084251
N  2 1.197451 1 115.263425
H  3 1.032308 2 117.858057 1 -0.000000 0
$end


 --------------------------------------------------------------
             Orbital Energies (a.u.) and Symmetries
 --------------------------------------------------------------

 Alpha MOs, Restricted
 -- Occupied --                  
-490.03  -65.16  -58.52  -58.52  -15.75  -15.70   -9.84   -7.46
  1 A'    2 A'    3 A'    4 A'    5 A'    6 A'    7 A'    8 A'                 
 -7.448 -58.522  -7.448  -3.196  -3.192  -3.182  -1.451  -1.022
  9 A'    1 A"    2 A"   10 A'   11 A'   12 A'   13 A'   14 A'                 
 -0.935  -0.721  -0.648  -0.424  -0.404  -3.192  -3.182  -0.609
 15 A'   16 A'   17 A'   18 A'   19 A'    3 A"    4 A"    5 A"                 
 -0.420
  6 A"                                                                         
 -- Virtual --                   
  0.026   0.047   0.098   0.113   0.137   0.177   0.204   0.228
 20 A'   21 A'   22 A'   23 A'   24 A'   25 A'   26 A'   27 A'                 
  0.241   0.265   0.298   0.345   0.546   0.557   0.618   0.656
 28 A'   29 A'   30 A'   31 A'   32 A'   33 A'   34 A'   35 A'                 
  0.744   0.796   0.816   0.913   0.992   1.031   1.047   1.128
 36 A'   37 A'   38 A'   39 A'   40 A'   41 A'   42 A'   43 A'                 
  1.283   1.469   1.639   2.009   2.117   2.243   2.341   2.654
 44 A'   45 A'   46 A'   47 A'   48 A'   49 A'   50 A'   51 A'                 
  2.698   2.810   3.045   3.393   3.435   4.240   4.422   4.565
 52 A'   53 A'   54 A'   55 A'   56 A'   57 A'   58 A'   59 A'                 
  4.624   4.759   4.852   5.413   7.167   8.227   8.311  36.587
 60 A'   61 A'   62 A'   63 A'   64 A'   65 A'   66 A'   67 A'                 
 37.152  49.447 293.908 294.0051028.379   0.064   0.111   0.184
 68 A'   69 A'   70 A'   71 A'   72 A'    7 A"    8 A"    9 A"                 
  0.247   0.568   0.758   0.786   0.938   1.044   1.464   1.918
 10 A"   11 A"   12 A"   13 A"   14 A"   15 A"   16 A"   17 A"                 
  2.119   2.310   2.635   3.062   4.105   4.350   4.549   4.577
 18 A"   19 A"   20 A"   21 A"   22 A"   23 A"   24 A"   25 A"                 
  8.209 293.890
 26 A"   27 A"                                                                 

 Beta MOs, Restricted
 -- Occupied --                  
-490.03  -65.16  -58.52  -58.52  -15.75  -15.70   -9.84   -7.46
  1 A'    2 A'    3 A'    4 A'    5 A'    6 A'    7 A'    8 A'                 
 -7.448 -58.522  -7.448  -3.196  -3.192  -3.182  -1.451  -1.022
  9 A'    1 A"    2 A"   10 A'   11 A'   12 A'   13 A'   14 A'                 
 -0.935  -0.721  -0.648  -0.424  -0.404  -3.192  -3.182  -0.609
 15 A'   16 A'   17 A'   18 A'   19 A'    3 A"    4 A"    5 A"                 
 -0.420
  6 A"                                                                         
 -- Virtual --                   
  0.026   0.047   0.098   0.113   0.137   0.177   0.204   0.228
 20 A'   21 A'   22 A'   23 A'   24 A'   25 A'   26 A'   27 A'                 
  0.241   0.265   0.298   0.345   0.546   0.557   0.618   0.656
 28 A'   29 A'   30 A'   31 A'   32 A'   33 A'   34 A'   35 A'                 
  0.744   0.796   0.816   0.913   0.992   1.031   1.047   1.128
 36 A'   37 A'   38 A'   39 A'   40 A'   41 A'   42 A'   43 A'                 
  1.283   1.469   1.639   2.009   2.117   2.243   2.341   2.654
 44 A'   45 A'   46 A'   47 A'   48 A'   49 A'   50 A'   51 A'                 
  2.698   2.810   3.045   3.393   3.435   4.240   4.422   4.565
 52 A'   53 A'   54 A'   55 A'   56 A'   57 A'   58 A'   59 A'                 
  4.624   4.759   4.852   5.413   7.167   8.227   8.311  36.587
 60 A'   61 A'   62 A'   63 A'   64 A'   65 A'   66 A'   67 A'                 
 37.152  49.447 293.908 294.0051028.379   0.064   0.111   0.184
 68 A'   69 A'   70 A'   71 A'   72 A'    7 A"    8 A"    9 A"                 
  0.247   0.568   0.758   0.786   0.938   1.044   1.464   1.918
 10 A"   11 A"   12 A"   13 A"   14 A"   15 A"   16 A"   17 A"                 
  2.119   2.310   2.635   3.062   4.105   4.350   4.549   4.577
 18 A"   19 A"   20 A"   21 A"   22 A"   23 A"   24 A"   25 A"                 
  8.209 293.890
 26 A"   27 A"                                                                 
 --------------------------------------------------------------

          Ground-State Mulliken Net Atomic Charges

     Atom                 Charge (a.u.)
  ----------------------------------------
      1 Br                   -0.188032
      2 N                     0.077224
      3 N                    -0.126490
      4 H                     0.237298
  ----------------------------------------
  Sum of atomic charges =    -0.000000

 -----------------------------------------------------------------
                    Cartesian Multipole Moments
 -----------------------------------------------------------------
    Charge (ESU x 10^10)
                -0.0000
    Dipole Moment (Debye)
         X      -1.1386      Y      -1.8494      Z       0.0000
       Tot       2.1718
    Quadrupole Moments (Debye-Ang)
        XX     -30.6281     XY       2.9725     YY     -29.2785
        XZ      -0.0000     YZ      -0.0000     ZZ     -30.4261
    Octopole Moments (Debye-Ang^2)
       XXX      32.2165    XXY      -6.6571    XYY       3.6015
       YYY      -4.5004    XXZ       0.0000    XYZ       0.0000
       YYZ       0.0000    XZZ       5.7199    YZZ      -0.0326
       ZZZ       0.0000
    Hexadecapole Moments (Debye-Ang^3)
      XXXX    -331.4241   XXXY       8.2540   XXYY     -52.9854
      XYYY       9.3668   YYYY     -53.2042   XXXZ      -0.0000
      XXYZ      -0.0000   XYYZ      -0.0000   YYYZ      -0.0000
      XXZZ     -55.3514   XYZZ       0.6754   YYZZ     -14.9039
      XZZZ      -0.0000   YZZZ      -0.0000   ZZZZ     -34.6754
 -----------------------------------------------------------------
Archival summary:
1\1\TWL01\OPT\ProcedureUnspecified\BasisUnspecified\r121\taweetha\WedOct3108:22:022018WedOct3108:22:022018\0\\#,OPT,ProcedureUnspecified,BasisUnspecified,\\0,1\Br\N,1,2.08425\N,2,1.19745,1,115.263\H,3,1.03231,2,117.858,1,-0,0\\HF=-2681.78819\\@

 Total job time:  1200.51s(wall), 2371.22s(cpu) 
 Wed Oct 31 08:22:02 2018

        *************************************************************
        *                                                           *
        *  Thank you very much for using Q-Chem.  Have a nice day.  *
        *                                                           *
        *************************************************************


 
User input: 2 of 2 
 
Q-Chem Developer Version!
                  Welcome to Q-Chem
     A Quantum Leap Into The Future Of Chemistry


 Q-Chem 5.1, Q-Chem, Inc., Pleasanton, CA (2018)

 Yihan Shao,  Zhengting Gan,  E. Epifanovsky,  A. T. B. Gilbert,  M. Wormit,  
 J. Kussmann,  A. W. Lange,  A. Behn,  Jia Deng,  Xintian Feng,  D. Ghosh,  
 M. Goldey,  P. R. Horn,  L. D. Jacobson,  I. Kaliman,  T. Kus,  A. Landau,  
 Jie Liu,  E. I. Proynov,  R. M. Richard,  R. P. Steele,  E. J. Sundstrom,  
 H. L. Woodcock III,  P. M. Zimmerman,  D. Zuev,  B. Albrecht,  E. Alguire,  
 S. A. Baeppler,  D. Barton,  Z. Benda,  Y. A. Bernard,  E. J. Berquist,  
 K. B. Bravaya,  H. Burton,  D. Casanova,  Chun-Min Chang,  Yunqing Chen,  
 A. Chien,  K. D. Closser,  M. P. Coons,  S. Coriani,  S. Dasgupta,  
 A. L. Dempwolff,  M. Diedenhofen,  Hainam Do,  R. G. Edgar,  Po-Tung Fang,  
 S. Faraji,  S. Fatehi,  Qingguo Feng,  K. D. Fenk,  J. Fosso-Tande,  
 Qinghui Ge,  A. Ghysels,  G. Gidofalvi,  J. Gomes,  J. Gonthier,  A. Gunina,  
 D. Hait,  M. W. D. Hanson-Heine,  P. H. P. Harbach,  A. W. Hauser,  
 J. E. Herr,  E. G. Hohenstein,  Z. C. Holden,  Kerwin Hui,  B. C. Huynh,  
 T.-C. Jagau,  Hyunjun Ji,  B. Kaduk,  K. Khistyaev,  Jaehoon Kim,  
 P. Klunzinger,  K. Koh,  D. Kosenkov,  L. Koulias,  T. Kowalczyk,  
 C. M. Krauter,  A. Kunitsa,  Ka Un Lao,  A. Laurent,  K. V. Lawler,  
 Joonho Lee,  D. Lefrancois,  S. Lehtola,  D. S. Levine,  Yi-Pei Li,  
 You-Sheng Lin,  Fenglai Liu,  E. Livshits,  A. Luenser,  P. Manohar,  
 E. Mansoor,  S. F. Manzer,  Shan-Ping Mao,  Yuezhi Mao,  N. Mardirossian,  
 A. V. Marenich,  T. Markovich,  L. A. Martinez-Martinez,  S. A. Maurer,  
 N. J. Mayhall,  S. C. McKenzie,  J.-M. Mewes,  A. F. Morrison,  
 J. W. Mullinax,  K. Nanda,  T. S. Nguyen-Beck,  R. Olivares-Amaya,  
 J. A. Parkhill,  T. M. Perrine,  F. Plasser,  P. Pokhilko,  S. Prager,  
 A. Prociuk,  E. Ramos,  D. R. Rehn,  F. Rob,  M. Schneider,  N. Sergueev,  
 S. M. Sharada,  S. Sharma,  D. W. Small,  T. Stauch,  T. Stein,  
 Yu-Chuan Su,  A. J. W. Thom,  A. Tkatchenko,  T. Tsuchimochi,  N. M. Tubman,  
 L. Vogt,  M. L. Vidal,  O. Vydrov,  M. A. Watson,  J. Wenzel,  
 M. de Wergifosse,  T. A. Wesolowski,  A. White,  J. Witte,  A. Yamada,  
 Jun Yang,  K. Yao,  S. Yeganeh,  S. R. Yost,  Zhi-Qiang You,  A. Zech,  
 Igor Ying Zhang,  Xing Zhang,  Yan Zhao,  Ying Zhu,  B. R. Brooks,  
 G. K. L. Chan,  C. J. Cramer,  M. S. Gordon,  W. J. Hehre,  A. Klamt,  
 M. W. Schmidt,  C. D. Sherrill,  D. G. Truhlar,  A. Aspuru-Guzik,  R. Baer,  
 A. T. Bell,  N. A. Besley,  Jeng-Da Chai,  A. E. DePrince, III,  
 R. A. DiStasio Jr.,  A. Dreuw,  B. D. Dunietz,  T. R. Furlani,  
 Chao-Ping Hsu,  Yousung Jung,  Jing Kong,  D. S. Lambrecht,  WanZhen Liang,  
 C. Ochsenfeld,  V. A. Rassolov,  L. V. Slipchenko,  J. E. Subotnik,  
 T. Van Voorhis,  J. M. Herbert,  A. I. Krylov,  P. M. W. Gill,  M. Head-Gordon

 Contributors to earlier versions of Q-Chem not listed above: 
 R. D. Adamson,  B. Austin,  J. Baker,  G. J. O. Beran,  K. Brandhorst,  
 S. T. Brown,  E. F. C. Byrd,  A. K. Chakraborty,  C.-L. Cheng,  
 Siu Hung Chien,  D. M. Chipman,  D. L. Crittenden,  H. Dachsel,  
 R. J. Doerksen,  A. D. Dutoi,  L. Fusti-Molnar,  W. A. Goddard III,  
 A. Golubeva-Zadorozhnaya,  S. R. Gwaltney,  G. Hawkins,  A. Heyden,  
 S. Hirata,  G. Kedziora,  F. J. Keil,  C. Kelley,  Jihan Kim,  R. A. King,  
 R. Z. Khaliullin,  P. P. Korambath,  W. Kurlancheek,  A. M. Lee,  M. S. Lee,  
 S. V. Levchenko,  Ching Yeh Lin,  D. Liotard,  R. C. Lochan,  I. Lotan,  
 P. E. Maslen,  N. Nair,  D. P. O'Neill,  D. Neuhauser,  E. Neuscamman,  
 C. M. Oana,  R. Olson,  B. Peters,  R. Peverati,  P. A. Pieniazek,  
 Y. M. Rhee,  J. Ritchie,  M. A. Rohrdanz,  E. Rosta,  N. J. Russ,  
 H. F. Schaefer III,  N. E. Schultz,  N. Shenvi,  A. C. Simmonett,  A. Sodt,  
 D. Stuck,  K. S. Thanthiriwatte,  V. Vanovschi,  Tao Wang,  A. Warshel,  
 C. F. Williams,  Q. Wu,  X. Xu,  W. Zhang

 Please cite Q-Chem as follows:
 Y. Shao et al., Mol. Phys. 113, 184-215 (2015)
 DOI: 10.1080/00268976.2014.952696

 Q-Chem 5.1.1 for Intel X86 EM64T Linux

 Parts of Q-Chem use Armadillo 8.300.2 (Tropical Shenanigans).
 http://arma.sourceforge.net/

 Q-Chem begins on Wed Oct 31 08:22:04 2018  

Host: 
0

     Scratch files written to /scratch/taweetham/qchem32898//
The previous job contains 0 fragments, simply inherited here
Input Ideriv = 1
Curr. Ideriv = -1
Max.  Ideriv = 1


!!********************************************.
!!******************Warning*******************.
!!Desired Analytical derivatives not available.
!!Finite difference job might take a long time.
!!********************************************.
!!********************************************.


 2-order derivative to be evaluated numerically with 1-order analytical derivatives

Checking the input file for inconsistencies... 	...done.

--------------------------------------------------------------
User input:
--------------------------------------------------------------

$molecule
read
$end

$rem
   MEM_TOTAL	4000
   JOB_TYPE 	FREQUENCY
   BASIS 	6-311++G**
   METHOD	ccsd
   N_FROZEN_CORE      FC
$end


--------------------------------------------------------------
 ----------------------------------------------------------------
             Standard Nuclear Orientation (Angstroms)
    I     Atom           X                Y                Z
 ----------------------------------------------------------------
    1      Br      0.7194471256    -0.0309223855     0.0000000000
    2      N      -1.2656775302     0.6042031048    -0.0000000000
    3      N      -2.0824154220    -0.2714847109     0.0000000000
    4      H      -1.7439987292    -1.2467452653     0.0000000000
 ----------------------------------------------------------------
 Molecular Point Group                 Cs    NOp =  2
 Largest Abelian Subgroup              Cs    NOp =  2
 Nuclear Repulsion Energy =   142.2284107500 hartrees
 There are       25 alpha and       25 beta electrons
 Requested basis set is 6-311++G(d,p)
 There are 36 shells and 99 basis functions
 Total memory of 4000MB is distributed as follows: 
   QALLOC including MEM_STATIC uses 192MB
   MEM_STATIC is set to 192MB
   CCMAN JOB total memory use is  3808MB
 Warning: actual memory use might exceed 4000MB

 Total QAlloc Memory Limit    192 MB
 Mega-Array Size       188 MB
 MEM_STATIC part       192 MB

                       Distance Matrix (Angstroms)
             Br(  1)   N (  2)   N (  3)
   N (  2)  2.084251
   N (  3)  2.812171  1.197451
   H (  4)  2.747142  1.911753  1.032308

 A cutoff of  1.0D-14 yielded    642 shell pairs
 There are      4973 function pairs (      5503 Cartesian)

 -------------------------------------------------------
 OpenMP Integral Computing Module                       
 Release: version 1.0, May 2013, Q-Chem Inc. Pittsburgh 
 -------------------------------------------------------
 Integral Job Info:
 Integral job number is                      11
 Integral operator is                         1
 short-range coefficients                     0
 long-range coefficients              100000000
 Omega coefficients                           0
 if combine SR and LR in K                    0
 Integral screening is                        0
 Integral computing path is                   2
 max size of driver memory is            800000
 size of driver memory is                593474
 size of scratch memory is             29623520
 max col of scratch BK array               1296
 max len of scratch array in speh3          155
 max len of scratch index in speh4           18
 max int batch size is                      520
 min int batch size is                       52
 fixed nKL is                                45
 max L of basis functions is                  2
 order of int derivative is                   0
 number of shells is                         36
 number of basis is                         104
 number of cartesian basis is               104
 number of contracted shell pairs           642
 number of primitive shell pairs           1859
 maxK2 (contraction) of shell pair           36
 max number of K2 of shell pair               1
 max number of CS2 of shell pair             67
 max number of PS2 of shell pair            132
 mem total for path MDJ                  515062
 -------------------------------------------------------
 Smallest overlap matrix eigenvalue = 2.29E-04
 Guess from superposition of atomic densities
 Warning:  Energy on first SCF cycle will be non-variational
 SAD guess density has 50.000000 electrons

 -----------------------------------------------------------------------
  General SCF calculation program by
  Eric Jon Sundstrom, Paul Horn, Yuezhi Mao, Dmitri Zuev, Alec White,
  David Stuck, Shaama M.S., Shane Yost, Joonho Lee, David Small,
  Daniel Levine, Susi Lehtola, Hugh Burton, Evgeny Epifanovsky
 -----------------------------------------------------------------------
 Hartree-Fock
 using 4 threads for integral computing
 -------------------------------------------------------
 OpenMP Integral computing Module                
 Release: version 2.0, May 2017, Q-Chem Inc. Pleasanton 
 -------------------------------------------------------
 A restricted SCF calculation will be
 performed using DIIS
 SCF converges when DIIS error is below 1.0e-08
 ---------------------------------------
  Cycle       Energy         DIIS error
 ---------------------------------------
    1   -2682.0101302159      5.01e-02  
    2   -2681.7036789282      7.22e-03  
    3   -2681.7520097283      5.41e-03  
    4   -2681.7852511998      9.18e-04  
    5   -2681.7871957087      4.92e-04  
    6   -2681.7878992407      2.15e-04  
    7   -2681.7881325683      1.27e-04  
    8   -2681.7881847395      3.96e-05  
    9   -2681.7881921529      1.45e-05  
   10   -2681.7881928195      3.38e-06  
   11   -2681.7881928473      9.39e-07  
   12   -2681.7881928504      3.26e-07  
   13   -2681.7881928510      1.22e-07  
   14   -2681.7881928511      2.84e-08  
   15   -2681.7881928511      5.34e-09  Convergence criterion met
 ---------------------------------------
 SCF time:   CPU 7.51s  wall 4.00s 
 SCF   energy in the final basis set =    -2681.7881928511
 Total energy in the final basis set =    -2681.7881928511


 ------------------------------------------------------------------------------

   CCMAN2: suite of methods based on coupled cluster
           and equation of motion theories.

   Components:
   * libvmm-1.3-trunk
     by Evgeny Epifanovsky, Ilya Kaliman.
   * libtensor-2.5-trunk
     by Evgeny Epifanovsky, Michael Wormit, Dmitry Zuev, Sam Manzer, 
        Ilya Kaliman.
   * libcc-2.5-trunk
     by Evgeny Epifanovsky, Arik Landau, Tomasz Kus, Kirill Khistyaev, 
        Dmitry Zuev, Prashant Manohar, Xintian Feng, Anna Krylov, 
        Matthew Goldey, Alec White, Thomas Jagau, Kaushik Nanda, 
        Anastasia Gunina, Alexander Kunitsa, Joonho Lee.

   CCMAN original authors:
   Anna I. Krylov, C. David Sherrill, Steven R. Gwaltney,
   Edward F. C. Byrd (2000)
   Sergey V. Levchenko, Lyudmila V. Slipchenko, Tao Wang,
   Ana-Maria C. Cristian (2003)
   Piotr A. Pieniazek, C. Melania Oana, Evgeny Epifanovsky (2007)
   Prashant Manohar (2009)

 ------------------------------------------------------------------------------


 Allocating and initializing 3808MB of RAM...
 Calculation will run on 4 cores.


 Alpha MOs, Restricted
 -- Occupied --                  
-490.03  -65.16  -58.52  -58.52  -58.52  -15.75  -15.70   -9.84
  1 A'    2 A'    3 A'    1 A"    4 A'    5 A'    6 A'    7 A'                 
 -7.457  -7.448  -7.448  -3.196  -3.192  -3.192  -3.182  -3.182
  8 A'    9 A'    2 A"   10 A'    3 A"   11 A'   12 A'    4 A"                 
 -1.451  -1.022  -0.935  -0.721  -0.648  -0.609  -0.424  -0.420
 13 A'   14 A'   15 A'   16 A'   17 A'    5 A"   18 A'    6 A"                 
 -0.404
 19 A'                                                                         
 -- Virtual --                   
  0.026   0.047   0.064   0.098   0.111   0.113   0.137   0.177
 20 A'   21 A'    7 A"   22 A'    8 A"   23 A'   24 A'   25 A'                 
  0.184   0.204   0.228   0.241   0.247   0.265   0.298   0.345
  9 A"   26 A'   27 A'   28 A'   10 A"   29 A'   30 A'   31 A'                 
  0.546   0.557   0.568   0.618   0.656   0.744   0.758   0.786
 32 A'   33 A'   11 A"   34 A'   35 A'   36 A'   12 A"   13 A"                 
  0.796   0.816   0.913   0.938   0.992   1.031   1.044   1.047
 37 A'   38 A'   39 A'   14 A"   40 A'   41 A'   15 A"   42 A'                 
  1.128   1.283   1.464   1.469   1.639   1.918   2.009   2.117
 43 A'   44 A'   16 A"   45 A'   46 A'   17 A"   47 A'   48 A'                 
  2.119   2.243   2.310   2.341   2.635   2.654   2.698   2.810
 18 A"   49 A'   19 A"   50 A'   20 A"   51 A'   52 A'   53 A'                 
  3.045   3.062   3.393   3.435   4.105   4.240   4.350   4.422
 54 A'   21 A"   55 A'   56 A'   22 A"   57 A'   23 A"   58 A'                 
  4.549   4.565   4.577   4.624   4.759   4.852   5.413   7.167
 24 A"   59 A'   25 A"   60 A'   61 A'   62 A'   63 A'   64 A'                 
  8.209   8.227   8.311  36.587  37.152  49.447 293.890 293.908
 26 A"   65 A'   66 A'   67 A'   68 A'   69 A'   27 A"   70 A'                 
294.0051028.379
 71 A'   72 A'                                                                 

 Beta MOs, Restricted
 -- Occupied --                  
-490.03  -65.16  -58.52  -58.52  -58.52  -15.75  -15.70   -9.84
  1 A'    2 A'    3 A'    1 A"    4 A'    5 A'    6 A'    7 A'                 
 -7.457  -7.448  -7.448  -3.196  -3.192  -3.192  -3.182  -3.182
  8 A'    9 A'    2 A"   10 A'    3 A"   11 A'   12 A'    4 A"                 
 -1.451  -1.022  -0.935  -0.721  -0.648  -0.609  -0.424  -0.420
 13 A'   14 A'   15 A'   16 A'   17 A'    5 A"   18 A'    6 A"                 
 -0.404
 19 A'                                                                         
 -- Virtual --                   
  0.026   0.047   0.064   0.098   0.111   0.113   0.137   0.177
 20 A'   21 A'    7 A"   22 A'    8 A"   23 A'   24 A'   25 A'                 
  0.184   0.204   0.228   0.241   0.247   0.265   0.298   0.345
  9 A"   26 A'   27 A'   28 A'   10 A"   29 A'   30 A'   31 A'                 
  0.546   0.557   0.568   0.618   0.656   0.744   0.758   0.786
 32 A'   33 A'   11 A"   34 A'   35 A'   36 A'   12 A"   13 A"                 
  0.796   0.816   0.913   0.938   0.992   1.031   1.044   1.047
 37 A'   38 A'   39 A'   14 A"   40 A'   41 A'   15 A"   42 A'                 
  1.128   1.283   1.464   1.469   1.639   1.918   2.009   2.117
 43 A'   44 A'   16 A"   45 A'   46 A'   17 A"   47 A'   48 A'                 
  2.119   2.243   2.310   2.341   2.635   2.654   2.698   2.810
 18 A"   49 A'   19 A"   50 A'   20 A"   51 A'   52 A'   53 A'                 
  3.045   3.062   3.393   3.435   4.105   4.240   4.350   4.422
 54 A'   21 A"   55 A'   56 A'   22 A"   57 A'   23 A"   58 A'                 
  4.549   4.565   4.577   4.624   4.759   4.852   5.413   7.167
 24 A"   59 A'   25 A"   60 A'   61 A'   62 A'   63 A'   64 A'                 
  8.209   8.227   8.311  36.587  37.152  49.447 293.890 293.908
 26 A"   65 A'   66 A'   67 A'   68 A'   69 A'   27 A"   70 A'                 
294.0051028.379
 71 A'   72 A'                                                                 

 Occupation and symmetry of molecular orbitals

 Point group: Cs (2 irreducible representations).

                           A'   A"    All 
 ------------------------------------------
 All molecular orbitals:
  - Alpha                  72   27    99  
  - Beta                   72   27    99  
 ------------------------------------------
 Alpha orbitals:
  - Frozen occupied        9    2     11  
  - Active occupied        10   4     14  
  - Active virtual         53   21    74  
  - Frozen virtual         0    0     0   
 ------------------------------------------
 Beta orbitals:
  - Frozen occupied        9    2     11  
  - Active occupied        10   4     14  
  - Active virtual         53   21    74  
  - Frozen virtual         0    0     0   
 ------------------------------------------

 Import integrals:   CPU 0.00 s  wall 0.00 s

 Import integrals:   CPU 13.82 s  wall 15.79 s

 MP2 amplitudes:   CPU 0.13 s  wall 0.36 s

Running a double precision version
           CCSD T amplitudes will be solved using DIIS.

           Start     Size      MaxIter   EConv     TConv     
           3         7         100       1.00e-07  1.00e-05  
 ------------------------------------------------------------------------------
           Energy (a.u.)   Ediff      Tdiff       Comment
 ------------------------------------------------------------------------------
         -2682.42815302                           
     1   -2682.40441185   2.37e-02   7.19e-01     
     2   -2682.42804538   2.36e-02   9.54e-02     
     3   -2682.42634744   1.70e-03   4.54e-02     
     4   -2682.42885516   2.51e-03   1.46e-02     Switched to DIIS steps.
     5   -2682.42982382   9.69e-04   1.26e-02     
     6   -2682.42988140   5.76e-05   2.45e-03     
     7   -2682.42989412   1.27e-05   1.31e-03     
     8   -2682.42990526   1.11e-05   6.03e-04     
     9   -2682.42991098   5.71e-06   4.59e-04     
    10   -2682.42991005   9.29e-07   1.01e-04     
    11   -2682.42991035   3.05e-07   4.55e-05     
    12   -2682.42991016   1.92e-07   3.03e-05     
    13   -2682.42991019   2.95e-08   9.82e-06     
 ------------------------------------------------------------------------------
         -2682.42991019                           CCSD T converged.

End of double precision
 SCF energy                 = -2681.78819285
 MP2 energy                 = -2682.42815302
 CCSD correlation energy     =    -0.64171734
 CCSD total energy           = -2682.42991019

 CCSD  T1^2 = 0.0138  T2^2 = 0.2216  Leading amplitudes:

 Amplitude    Orbitals with energies
  0.0293       17 (A') A                 ->    20 (A') A                  
              -0.6484                          0.0258                     
  0.0293       17 (A') B                 ->    20 (A') B                  
              -0.6484                          0.0258                     
 -0.0254       6 (A") A                  ->    7 (A") A                   
              -0.4198                          0.0639                     
 -0.0254       6 (A") B                  ->    7 (A") B                   
              -0.4198                          0.0639                     

 Amplitude    Orbitals with energies
 -0.0993       5 (A") A      5 (A") B    ->    7 (A") A      7 (A") B     
              -0.6095       -0.6095            0.0639        0.0639       
  0.0993       5 (A") A      5 (A") B    ->    7 (A") B      7 (A") A     
              -0.6095       -0.6095            0.0639        0.0639       
  0.0993       5 (A") B      5 (A") A    ->    7 (A") A      7 (A") B     
              -0.6095       -0.6095            0.0639        0.0639       
 -0.0993       5 (A") B      5 (A") A    ->    7 (A") B      7 (A") A     
              -0.6095       -0.6095            0.0639        0.0639       

 Computing CCSD intemediates for later calculations in double precision
 Finished.

Running a double precision version
           CCSD Lambda amplitudes will be solved using DIIS.
           Start     Size      MaxIter   EConv     LConv     
           3         7         100       1.00e-07  1.00e-05  
 ------------------------------------------------------------------------------
            Enorm      Ldiff       Comment
 ------------------------------------------------------------------------------
     1     5.48e-02   4.10e-02     
     2     1.39e-02   4.28e-03     
     3     5.78e-03   1.83e-03     
     4     3.68e-03   1.14e-03     Switched to DIIS steps.
     5     1.50e-03   7.47e-04     
     6     8.91e-04   2.64e-04     
     7     3.54e-04   8.92e-05     
     8     1.60e-04   5.47e-06     
     9     4.60e-05   1.02e-05     
    10     2.47e-05   1.80e-06     
    11     1.35e-05   4.27e-08     
    12     6.75e-06   7.03e-07     
    13     2.89e-06   1.72e-07     
    14     1.22e-06   1.59e-07     
    15     6.54e-07   5.22e-08     
    16     3.46e-07   2.12e-08     
    17     2.20e-07   1.77e-08     
    18     9.81e-08   1.14e-08     
 ------------------------------------------------------------------------------
                                   CCSD Lambda converged.

 Computing density matrices in double precision...
           Orbital response amplitudes will be solved using DIIS.
           Start     Size      MaxIter   EConv     LConv     
           3         7         100       1.00e-06  1.00e-06  
 ------------------------------------------------------------------------------
            Enorm      Ldiff       Comment
 ------------------------------------------------------------------------------
     1     1.15e-01   1.24e-02     
     2     1.78e-01   4.42e-02     
     3     3.03e-01   7.50e-02     
     4     2.09e-02   1.63e-01     Switched to DIIS steps.
     5     8.39e-03   5.02e-04     
     6     1.89e-03   1.49e-03     
     7     8.33e-04   2.51e-04     
     8     1.55e-04   6.71e-05     
     9     3.02e-05   3.01e-05     
    10     1.27e-05   2.74e-06     
    11     5.38e-06   7.05e-07     
    12     1.07e-06   5.22e-07     
    13     3.84e-07   8.33e-08     
 ------------------------------------------------------------------------------
                                   Orbital response converged.

 Computing density matrices... Done.
 CCSD calculation:   CPU 200.70 s  wall 60.75 s

Current path: /canmo/ccsd/grad/
/g1_bb_aa
/g1_bb_bb
/g1_o1o1
/g1_o1o2
/g1_o1v1
/g1_o2v1
/g1_v1v1
/g1p_bb_aa
/g1p_bb_bb
/g1s_bb_aa
/g1s_bb_bb
/g2_o1o1o1o1
/g2_o1o1o1v1
/g2_o1o1v1v1
/g2_o1v1o1v1
/g2_o1v1v1v1
/g2_v1v1v1v1
/w_bb_aa
/w_bb_bb
 Transferring MO TPDM to AO TPDM
 Transferring g2_o1o1o1o1
 Transferring g2_o1o1o1v1
 Transferring g2_o1o1v1v1
 Transferring g2_o1v1o1v1
 Transferring g2_o1v1v1v1
 Transferring g2_v1v1v1v1
 Adding separable TPDM
 Computing TPDM gradient
 --------------------------------------------------------
 2e gradient
  Atom          X               Y               Z
 --------------------------------------------------------
    1        -24.246449        3.397953        0.000000  
    2          5.237994      -15.164049       -0.000000  
    3         19.165554        7.105016        0.000000  
    4         -0.157100        4.661080        0.000000  
 --------------------------------------------------------
 --------------------------------------------------------
 Final gradient
  Atom          X               Y               Z
 --------------------------------------------------------
    1        -24.246449        3.397953        0.000000  
    2          5.237994      -15.164049       -0.000000  
    3         19.165554        7.105016        0.000000  
    4         -0.157100        4.661080        0.000000  
 --------------------------------------------------------
 Analytic gradient from two-electron contribution:   CPU 246.36 s  wall 139.71 s

 Total ccman2 time:   CPU 463.45 s  wall 223.03 s


 --------------------------------------------------------------
             Orbital Energies (a.u.) and Symmetries
 --------------------------------------------------------------

 Alpha MOs, Restricted
 -- Occupied --                  
-490.03  -65.16  -58.52  -58.52  -15.75  -15.70   -9.84   -7.46
  1 A'    2 A'    3 A'    4 A'    5 A'    6 A'    7 A'    8 A'                 
 -7.448 -58.522  -7.448  -3.196  -3.192  -3.182  -1.451  -1.022
  9 A'    1 A"    2 A"   10 A'   11 A'   12 A'   13 A'   14 A'                 
 -0.935  -0.721  -0.648  -0.424  -0.404  -3.192  -3.182  -0.609
 15 A'   16 A'   17 A'   18 A'   19 A'    3 A"    4 A"    5 A"                 
 -0.420
  6 A"                                                                         
 -- Virtual --                   
  0.026   0.047   0.098   0.113   0.137   0.177   0.204   0.228
 20 A'   21 A'   22 A'   23 A'   24 A'   25 A'   26 A'   27 A'                 
  0.241   0.265   0.298   0.345   0.546   0.557   0.618   0.656
 28 A'   29 A'   30 A'   31 A'   32 A'   33 A'   34 A'   35 A'                 
  0.744   0.796   0.816   0.913   0.992   1.031   1.047   1.128
 36 A'   37 A'   38 A'   39 A'   40 A'   41 A'   42 A'   43 A'                 
  1.283   1.469   1.639   2.009   2.117   2.243   2.341   2.654
 44 A'   45 A'   46 A'   47 A'   48 A'   49 A'   50 A'   51 A'                 
  2.698   2.810   3.045   3.393   3.435   4.240   4.422   4.565
 52 A'   53 A'   54 A'   55 A'   56 A'   57 A'   58 A'   59 A'                 
  4.624   4.759   4.852   5.413   7.167   8.227   8.311  36.587
 60 A'   61 A'   62 A'   63 A'   64 A'   65 A'   66 A'   67 A'                 
 37.152  49.447 293.908 294.0051028.379   0.064   0.111   0.184
 68 A'   69 A'   70 A'   71 A'   72 A'    7 A"    8 A"    9 A"                 
  0.247   0.568   0.758   0.786   0.938   1.044   1.464   1.918
 10 A"   11 A"   12 A"   13 A"   14 A"   15 A"   16 A"   17 A"                 
  2.119   2.310   2.635   3.062   4.105   4.350   4.549   4.577
 18 A"   19 A"   20 A"   21 A"   22 A"   23 A"   24 A"   25 A"                 
  8.209 293.890
 26 A"   27 A"                                                                 

 Beta MOs, Restricted
 -- Occupied --                  
-490.03  -65.16  -58.52  -58.52  -15.75  -15.70   -9.84   -7.46
  1 A'    2 A'    3 A'    4 A'    5 A'    6 A'    7 A'    8 A'                 
 -7.448 -58.522  -7.448  -3.196  -3.192  -3.182  -1.451  -1.022
  9 A'    1 A"    2 A"   10 A'   11 A'   12 A'   13 A'   14 A'                 
 -0.935  -0.721  -0.648  -0.424  -0.404  -3.192  -3.182  -0.609
 15 A'   16 A'   17 A'   18 A'   19 A'    3 A"    4 A"    5 A"                 
 -0.420
  6 A"                                                                         
 -- Virtual --                   
  0.026   0.047   0.098   0.113   0.137   0.177   0.204   0.228
 20 A'   21 A'   22 A'   23 A'   24 A'   25 A'   26 A'   27 A'                 
  0.241   0.265   0.298   0.345   0.546   0.557   0.618   0.656
 28 A'   29 A'   30 A'   31 A'   32 A'   33 A'   34 A'   35 A'                 
  0.744   0.796   0.816   0.913   0.992   1.031   1.047   1.128
 36 A'   37 A'   38 A'   39 A'   40 A'   41 A'   42 A'   43 A'                 
  1.283   1.469   1.639   2.009   2.117   2.243   2.341   2.654
 44 A'   45 A'   46 A'   47 A'   48 A'   49 A'   50 A'   51 A'                 
  2.698   2.810   3.045   3.393   3.435   4.240   4.422   4.565
 52 A'   53 A'   54 A'   55 A'   56 A'   57 A'   58 A'   59 A'                 
  4.624   4.759   4.852   5.413   7.167   8.227   8.311  36.587
 60 A'   61 A'   62 A'   63 A'   64 A'   65 A'   66 A'   67 A'                 
 37.152  49.447 293.908 294.0051028.379   0.064   0.111   0.184
 68 A'   69 A'   70 A'   71 A'   72 A'    7 A"    8 A"    9 A"                 
  0.247   0.568   0.758   0.786   0.938   1.044   1.464   1.918
 10 A"   11 A"   12 A"   13 A"   14 A"   15 A"   16 A"   17 A"                 
  2.119   2.310   2.635   3.062   4.105   4.350   4.549   4.577
 18 A"   19 A"   20 A"   21 A"   22 A"   23 A"   24 A"   25 A"                 
  8.209 293.890
 26 A"   27 A"                                                                 
 --------------------------------------------------------------

          Ground-State Mulliken Net Atomic Charges

     Atom                 Charge (a.u.)
  ----------------------------------------
      1 Br                   -0.188032
      2 N                     0.077225
      3 N                    -0.126490
      4 H                     0.237298
  ----------------------------------------
  Sum of atomic charges =    -0.000000

 -----------------------------------------------------------------
                    Cartesian Multipole Moments
 -----------------------------------------------------------------
    Charge (ESU x 10^10)
                 0.0000
    Dipole Moment (Debye)
         X      -1.1243      Y      -1.8581      Z       0.0000
       Tot       2.1718
    Quadrupole Moments (Debye-Ang)
        XX     -30.7722     XY       2.8655     YY     -29.2823
        XZ       0.0000     YZ       0.0000     ZZ     -30.4261
    Octopole Moments (Debye-Ang^2)
       XXX      28.3369    XXY      -6.6176    XYY       2.3327
       YYY      -5.5874    XXZ       0.0000    XYZ      -0.0000
       YYZ      -0.0000    XZZ       4.3892    YZZ      -0.3940
       ZZZ      -0.0000
    Hexadecapole Moments (Debye-Ang^3)
      XXXX    -326.3477   XXXY       6.4702   XXYY     -52.9242
      XYYY       8.4487   YYYY     -53.1946   XXXZ       0.0000
      XXYZ       0.0000   XYYZ      -0.0000   YYYZ       0.0000
      XXZZ     -54.9173   XYZZ       0.4226   YYZZ     -14.9010
      XZZZ      -0.0000   YZZZ       0.0000   ZZZZ     -34.6754
 -----------------------------------------------------------------
 DrvMan completing analytic gradient of the correlated energy
 Correlated dipole moment
            1
    1  -0.4423416
    2  -0.7310257
    3   0.0000000
 Energy read as -2682.429910190
 Full Analytical Gradient: (in a.u., or Hartree/Bohr)
             1             2             3             4
    1    0.00000275    0.00004368   -0.00004989    0.00000346
    2   -0.00000419    0.00005246   -0.00006641    0.00001814
    3   -0.00000000    0.00000000   -0.00000000   -0.00000000
 Gradient time:  CPU 0.25 s  wall 1.79 s
 ######################################################
 ######################################################
 # Starting finite difference calculation for IDERIV  #
 Finite diff step size:  1.88973e-03 a.u.
 ----------------------------------------------------------------
             Standard Nuclear Orientation (Angstroms)
    I     Atom           X                Y                Z
 ----------------------------------------------------------------
    1      Br      0.7204471256    -0.0309223855     0.0000000000
    2      N      -1.2656775302     0.6042031048    -0.0000000000
    3      N      -2.0824154220    -0.2714847109     0.0000000000
    4      H      -1.7439987292    -1.2467452653     0.0000000000
 ----------------------------------------------------------------
 Nuclear Repulsion Energy =   142.1814695846 hartrees
 There are       25 alpha and       25 beta electrons

                       Distance Matrix (Angstroms)
             Br(  1)   N (  2)   N (  3)
   N (  2)  2.085204
   N (  3)  2.813167  1.197451
   H (  4)  2.748039  1.911753  1.032308

 Requested basis set is 6-311++G(d,p)
 There are 36 shells and 99 basis functions
 A cutoff of  1.0D-14 yielded    642 shell pairs
 There are      4973 function pairs (      5503 Cartesian)
 Smallest overlap matrix eigenvalue = 2.29E-04
 Guess MOs from SCF MO coefficient file

 -----------------------------------------------------------------------
  General SCF calculation program by
  Eric Jon Sundstrom, Paul Horn, Yuezhi Mao, Dmitri Zuev, Alec White,
  David Stuck, Shaama M.S., Shane Yost, Joonho Lee, David Small,
  Daniel Levine, Susi Lehtola, Hugh Burton, Evgeny Epifanovsky
 -----------------------------------------------------------------------
 Hartree-Fock
 using 4 threads for integral computing
 -------------------------------------------------------
 OpenMP Integral computing Module                
 Release: version 2.0, May 2017, Q-Chem Inc. Pleasanton 
 -------------------------------------------------------
 A restricted SCF calculation will be
 performed using DIIS
 SCF converges when DIIS error is below 1.0e-08
 ---------------------------------------
  Cycle       Energy         DIIS error
 ---------------------------------------
    1   -2681.7881654108      9.22e-06  
    2   -2681.7881655705      3.55e-06  
    3   -2681.7881655959      2.16e-06  
    4   -2681.7881656062      8.66e-07  
    5   -2681.7881656094      3.48e-07  
    6   -2681.7881656100      1.20e-07  
    7   -2681.7881656100      4.56e-08  
    8   -2681.7881656101      1.46e-08  
    9   -2681.7881656101      3.98e-09  Convergence criterion met
 ---------------------------------------
 SCF time:   CPU 4.48s  wall 7.00s 
 SCF   energy in the final basis set =    -2681.7881656101
 Total energy in the final basis set =    -2681.7881656101


 ------------------------------------------------------------------------------

   CCMAN2: suite of methods based on coupled cluster
           and equation of motion theories.

   Components:
   * libvmm-1.3-trunk
     by Evgeny Epifanovsky, Ilya Kaliman.
   * libtensor-2.5-trunk
     by Evgeny Epifanovsky, Michael Wormit, Dmitry Zuev, Sam Manzer, 
        Ilya Kaliman.
   * libcc-2.5-trunk
     by Evgeny Epifanovsky, Arik Landau, Tomasz Kus, Kirill Khistyaev, 
        Dmitry Zuev, Prashant Manohar, Xintian Feng, Anna Krylov, 
        Matthew Goldey, Alec White, Thomas Jagau, Kaushik Nanda, 
        Anastasia Gunina, Alexander Kunitsa, Joonho Lee.

   CCMAN original authors:
   Anna I. Krylov, C. David Sherrill, Steven R. Gwaltney,
   Edward F. C. Byrd (2000)
   Sergey V. Levchenko, Lyudmila V. Slipchenko, Tao Wang,
   Ana-Maria C. Cristian (2003)
   Piotr A. Pieniazek, C. Melania Oana, Evgeny Epifanovsky (2007)
   Prashant Manohar (2009)

 ------------------------------------------------------------------------------


 Allocating and initializing 3808MB of RAM...
 Calculation will run on 4 cores.


 Alpha MOs, Restricted
 -- Occupied --                  
-490.03  -65.16  -58.52  -58.52  -58.52  -15.75  -15.70   -9.84
  1 A     2 A     3 A     4 A     5 A     6 A     7 A     8 A                  
 -7.457  -7.448  -7.448  -3.196  -3.192  -3.192  -3.182  -3.182
  9 A    10 A    11 A    12 A    13 A    14 A    15 A    16 A                  
 -1.451  -1.022  -0.935  -0.721  -0.648  -0.610  -0.424  -0.420
 17 A    18 A    19 A    20 A    21 A    22 A    23 A    24 A                  
 -0.404
 25 A                                                                          
 -- Virtual --                   
  0.026   0.047   0.064   0.098   0.111   0.113   0.137   0.177
 26 A    27 A    28 A    29 A    30 A    31 A    32 A    33 A                  
  0.184   0.204   0.228   0.241   0.247   0.265   0.298   0.345
 34 A    35 A    36 A    37 A    38 A    39 A    40 A    41 A                  
  0.546   0.557   0.568   0.618   0.656   0.744   0.758   0.786
 42 A    43 A    44 A    45 A    46 A    47 A    48 A    49 A                  
  0.796   0.816   0.913   0.938   0.992   1.031   1.044   1.047
 50 A    51 A    52 A    53 A    54 A    55 A    56 A    57 A                  
  1.128   1.283   1.464   1.469   1.639   1.918   2.009   2.117
 58 A    59 A    60 A    61 A    62 A    63 A    64 A    65 A                  
  2.119   2.243   2.310   2.341   2.634   2.653   2.697   2.810
 66 A    67 A    68 A    69 A    70 A    71 A    72 A    73 A                  
  3.045   3.062   3.393   3.434   4.105   4.240   4.350   4.422
 74 A    75 A    76 A    77 A    78 A    79 A    80 A    81 A                  
  4.549   4.565   4.577   4.624   4.759   4.851   5.412   7.167
 82 A    83 A    84 A    85 A    86 A    87 A    88 A    89 A                  
  8.209   8.227   8.311  36.587  37.152  49.447 293.890 293.908
 90 A    91 A    92 A    93 A    94 A    95 A    96 A    97 A                  
294.0051028.379
 98 A    99 A                                                                  

 Beta MOs, Restricted
 -- Occupied --                  
-490.03  -65.16  -58.52  -58.52  -58.52  -15.75  -15.70   -9.84
  1 A     2 A     3 A     4 A     5 A     6 A     7 A     8 A                  
 -7.457  -7.448  -7.448  -3.196  -3.192  -3.192  -3.182  -3.182
  9 A    10 A    11 A    12 A    13 A    14 A    15 A    16 A                  
 -1.451  -1.022  -0.935  -0.721  -0.648  -0.610  -0.424  -0.420
 17 A    18 A    19 A    20 A    21 A    22 A    23 A    24 A                  
 -0.404
 25 A                                                                          
 -- Virtual --                   
  0.026   0.047   0.064   0.098   0.111   0.113   0.137   0.177
 26 A    27 A    28 A    29 A    30 A    31 A    32 A    33 A                  
  0.184   0.204   0.228   0.241   0.247   0.265   0.298   0.345
 34 A    35 A    36 A    37 A    38 A    39 A    40 A    41 A                  
  0.546   0.557   0.568   0.618   0.656   0.744   0.758   0.786
 42 A    43 A    44 A    45 A    46 A    47 A    48 A    49 A                  
  0.796   0.816   0.913   0.938   0.992   1.031   1.044   1.047
 50 A    51 A    52 A    53 A    54 A    55 A    56 A    57 A                  
  1.128   1.283   1.464   1.469   1.639   1.918   2.009   2.117
 58 A    59 A    60 A    61 A    62 A    63 A    64 A    65 A                  
  2.119   2.243   2.310   2.341   2.634   2.653   2.697   2.810
 66 A    67 A    68 A    69 A    70 A    71 A    72 A    73 A                  
  3.045   3.062   3.393   3.434   4.105   4.240   4.350   4.422
 74 A    75 A    76 A    77 A    78 A    79 A    80 A    81 A                  
  4.549   4.565   4.577   4.624   4.759   4.851   5.412   7.167
 82 A    83 A    84 A    85 A    86 A    87 A    88 A    89 A                  
  8.209   8.227   8.311  36.587  37.152  49.447 293.890 293.908
 90 A    91 A    92 A    93 A    94 A    95 A    96 A    97 A                  
294.0051028.379
 98 A    99 A                                                                  

 Occupation and symmetry of molecular orbitals

 Point group: C1 (1 irreducible representation).

                           A     All 
 -------------------------------------
 All molecular orbitals:
  - Alpha                  99    99  
  - Beta                   99    99  
 -------------------------------------
 Alpha orbitals:
  - Frozen occupied        11    11  
  - Active occupied        14    14  
  - Active virtual         74    74  
  - Frozen virtual         0     0   
 -------------------------------------
 Beta orbitals:
  - Frozen occupied        11    11  
  - Active occupied        14    14  
  - Active virtual         74    74  
  - Frozen virtual         0     0   
 -------------------------------------

 Import integrals:   CPU 0.00 s  wall 0.00 s

 Import integrals:   CPU 15.17 s  wall 16.30 s

 MP2 amplitudes:   CPU 0.06 s  wall 0.29 s

Running a double precision version
           CCSD T amplitudes will be solved using DIIS.

           Start     Size      MaxIter   EConv     TConv     
           3         7         100       1.00e-07  1.00e-05  
 ------------------------------------------------------------------------------
           Energy (a.u.)   Ediff      Tdiff       Comment
 ------------------------------------------------------------------------------
         -2682.42816347                           
     1   -2682.40439990   2.38e-02   7.19e-01     
     2   -2682.42804776   2.36e-02   9.54e-02     
     3   -2682.42634424   1.70e-03   4.55e-02     
     4   -2682.42885447   2.51e-03   1.46e-02     Switched to DIIS steps.
     5   -2682.42982371   9.69e-04   1.26e-02     
     6   -2682.42988134   5.76e-05   2.45e-03     
     7   -2682.42989400   1.27e-05   1.31e-03     
     8   -2682.42990511   1.11e-05   6.02e-04     
     9   -2682.42991085   5.74e-06   4.60e-04     
    10   -2682.42990991   9.33e-07   1.01e-04     
    11   -2682.42991022   3.09e-07   4.57e-05     
    12   -2682.42991003   1.93e-07   3.05e-05     
    13   -2682.42991006   2.98e-08   9.85e-06     
 ------------------------------------------------------------------------------
         -2682.42991006                           CCSD T converged.

End of double precision
 SCF energy                 = -2681.78816561
 MP2 energy                 = -2682.42816347
 CCSD correlation energy     =    -0.64174445
 CCSD total energy           = -2682.42991006

 CCSD  T1^2 = 0.0138  T2^2 = 0.2217  Leading amplitudes:

 Amplitude    Orbitals with energies
  0.0294       21 (A) A                  ->    26 (A) A                   
              -0.6484                          0.0256                     
  0.0294       21 (A) B                  ->    26 (A) B                   
              -0.6484                          0.0256                     
 -0.0254       24 (A) A                  ->    28 (A) A                   
              -0.4197                          0.0639                     
 -0.0254       24 (A) B                  ->    28 (A) B                   
              -0.4197                          0.0639                     

 Amplitude    Orbitals with energies
 -0.0994       22 (A) A      22 (A) B    ->    28 (A) A      28 (A) B     
              -0.6095       -0.6095            0.0639        0.0639       
  0.0994       22 (A) A      22 (A) B    ->    28 (A) B      28 (A) A     
              -0.6095       -0.6095            0.0639        0.0639       
  0.0994       22 (A) B      22 (A) A    ->    28 (A) A      28 (A) B     
              -0.6095       -0.6095            0.0639        0.0639       
 -0.0994       22 (A) B      22 (A) A    ->    28 (A) B      28 (A) A     
              -0.6095       -0.6095            0.0639        0.0639       

 Computing CCSD intemediates for later calculations in double precision
 Finished.

Running a double precision version
           CCSD Lambda amplitudes will be solved using DIIS.
           Start     Size      MaxIter   EConv     LConv     
           3         7         100       1.00e-07  1.00e-05  
 ------------------------------------------------------------------------------
            Enorm      Ldiff       Comment
 ------------------------------------------------------------------------------
     1     5.48e-02   4.10e-02     
     2     1.39e-02   4.28e-03     
     3     5.79e-03   1.83e-03     
     4     3.69e-03   1.14e-03     Switched to DIIS steps.
     5     1.50e-03   7.47e-04     
     6     8.93e-04   2.64e-04     
     7     3.55e-04   8.92e-05     
     8     1.61e-04   5.50e-06     
     9     4.61e-05   1.03e-05     
    10     2.48e-05   1.81e-06     
    11     1.36e-05   4.23e-08     
    12     6.79e-06   7.09e-07     
    13     2.91e-06   1.75e-07     
    14     1.23e-06   1.61e-07     
    15     6.58e-07   5.22e-08     
    16     3.48e-07   2.13e-08     
    17     2.21e-07   1.77e-08     
    18     9.87e-08   1.14e-08     
 ------------------------------------------------------------------------------
                                   CCSD Lambda converged.

 Computing density matrices in double precision...
           Orbital response amplitudes will be solved using DIIS.
           Start     Size      MaxIter   EConv     LConv     
           3         7         100       1.00e-06  1.00e-06  
 ------------------------------------------------------------------------------
            Enorm      Ldiff       Comment
 ------------------------------------------------------------------------------
     1     1.15e-01   1.25e-02     
     2     1.78e-01   4.45e-02     
     3     3.04e-01   7.56e-02     
     4     2.10e-02   1.64e-01     Switched to DIIS steps.
     5     8.42e-03   5.09e-04     
     6     1.89e-03   1.50e-03     
     7     8.35e-04   2.52e-04     
     8     1.55e-04   6.66e-05     
     9     3.03e-05   3.02e-05     
    10     1.27e-05   2.75e-06     
    11     5.40e-06   7.07e-07     
    12     1.07e-06   5.26e-07     
    13     3.85e-07   8.41e-08     
 ------------------------------------------------------------------------------
                                   Orbital response converged.

 Computing density matrices... Done.
 CCSD calculation:   CPU 603.21 s  wall 180.60 s

Current path: /canmo/ccsd/grad/
/g1_bb_aa
/g1_bb_bb
/g1_o1o1
/g1_o1o2
/g1_o1v1
/g1_o2v1
/g1_v1v1
/g1p_bb_aa
/g1p_bb_bb
/g1s_bb_aa
/g1s_bb_bb
/g2_o1o1o1o1
/g2_o1o1o1v1
/g2_o1o1v1v1
/g2_o1v1o1v1
/g2_o1v1v1v1
/g2_v1v1v1v1
/w_bb_aa
/w_bb_bb
 Transferring MO TPDM to AO TPDM
 Transferring g2_o1o1o1o1
 Transferring g2_o1o1o1v1
 Transferring g2_o1o1v1v1
 Transferring g2_o1v1o1v1
 Transferring g2_o1v1v1v1
 Transferring g2_v1v1v1v1
 Adding separable TPDM
 Computing TPDM gradient
 --------------------------------------------------------
 2e gradient
  Atom          X               Y               Z
 --------------------------------------------------------
    1        -24.231119        3.393441       -0.000000  
    2          5.227263      -15.160056        0.000000  
    3         19.162583        7.105759       -0.000000  
    4         -0.158727        4.660856        0.000000  
 --------------------------------------------------------
 --------------------------------------------------------
 Final gradient
  Atom          X               Y               Z
 --------------------------------------------------------
    1        -24.231119        3.393441       -0.000000  
    2          5.227263      -15.160056        0.000000  
    3         19.162583        7.105759       -0.000000  
    4         -0.158727        4.660856        0.000000  
 --------------------------------------------------------
 Analytic gradient from two-electron contribution:   CPU 241.97 s  wall 145.41 s

 Total ccman2 time:   CPU 865.23 s  wall 353.71 s


 --------------------------------------------------------------

                    Orbital Energies (a.u.)
 --------------------------------------------------------------

 Alpha MOs
 -- Occupied --
******* -65.164 -58.524 -58.522 -58.522 -15.755 -15.697  -9.843
 -7.457  -7.448  -7.448  -3.196  -3.192  -3.192  -3.182  -3.182
 -1.451  -1.022  -0.935  -0.721  -0.648  -0.610  -0.424  -0.420
 -0.404
 -- Virtual --
  0.026   0.047   0.064   0.098   0.111   0.113   0.137   0.177
  0.184   0.204   0.228   0.241   0.247   0.265   0.298   0.345
  0.546   0.557   0.568   0.618   0.656   0.744   0.758   0.786
  0.796   0.816   0.913   0.938   0.992   1.031   1.044   1.047
  1.128   1.283   1.464   1.469   1.639   1.918   2.009   2.117
  2.119   2.243   2.310   2.341   2.634   2.653   2.697   2.810
  3.045   3.062   3.393   3.434   4.105   4.240   4.350   4.422
  4.549   4.565   4.577   4.624   4.759   4.851   5.412   7.167
  8.209   8.227   8.311  36.587  37.152  49.447 293.890 293.908
294.0051028.379
 --------------------------------------------------------------

          Ground-State Mulliken Net Atomic Charges

     Atom                 Charge (a.u.)
  ----------------------------------------
      1 Br                   -0.188340
      2 N                     0.077287
      3 N                    -0.126397
      4 H                     0.237449
  ----------------------------------------
  Sum of atomic charges =    -0.000000

 -----------------------------------------------------------------
                    Cartesian Multipole Moments
 -----------------------------------------------------------------
    Charge (ESU x 10^10)
                -0.0000
    Dipole Moment (Debye)
         X      -1.1297      Y      -1.8583      Z       0.0000
       Tot       2.1747
    Quadrupole Moments (Debye-Ang)
        XX     -30.7661     XY       2.8661     YY     -29.2818
        XZ      -0.0000     YZ       0.0000     ZZ     -30.4277
    Octopole Moments (Debye-Ang^2)
       XXX      28.2557    XXY      -6.6183    XYY       2.3081
       YYY      -5.5882    XXZ       0.0000    XYZ      -0.0000
       YYZ       0.0000    XZZ       4.3678    YZZ      -0.3941
       ZZZ       0.0000
    Hexadecapole Moments (Debye-Ang^3)
      XXXX    -326.4414   XXXY       6.4735   XXYY     -52.9465
      XYYY       8.4517   YYYY     -53.1926   XXXZ      -0.0000
      XXYZ       0.0000   XYYZ      -0.0000   YYYZ       0.0000
      XXZZ     -54.9449   XYZZ       0.4234   YYZZ     -14.9022
      XZZZ      -0.0000   YZZZ      -0.0000   ZZZZ     -34.6812
 -----------------------------------------------------------------
 DrvMan completing analytic gradient of the correlated energy
 Correlated dipole moment
            1
    1  -0.4444771
    2  -0.7310950
    3   0.0000000
 Energy read as -2682.429910059
 Full Analytical Gradient: (in a.u., or Hartree/Bohr)
             1             2             3             4
    1    0.00014544    0.00004107   -0.00020161    0.00001510
    2   -0.00002395    0.00014300   -0.00014353    0.00002449
    3    0.00000000    0.00000000   -0.00000000    0.00000000
 Gradient time:  CPU 0.25 s  wall 1.76 s
 ----------------------------------------------------------------
             Standard Nuclear Orientation (Angstroms)
    I     Atom           X                Y                Z
 ----------------------------------------------------------------
    1      Br      0.7184471256    -0.0309223855     0.0000000000
    2      N      -1.2656775302     0.6042031048    -0.0000000000
    3      N      -2.0824154220    -0.2714847109     0.0000000000
    4      H      -1.7439987292    -1.2467452653     0.0000000000
 ----------------------------------------------------------------
 Nuclear Repulsion Energy =   142.2753893578 hartrees
 There are       25 alpha and       25 beta electrons

                       Distance Matrix (Angstroms)
             Br(  1)   N (  2)   N (  3)
   N (  2)  2.083299
   N (  3)  2.811174  1.197451
   H (  4)  2.746246  1.911753  1.032308

 Requested basis set is 6-311++G(d,p)
 There are 36 shells and 99 basis functions
 A cutoff of  1.0D-14 yielded    642 shell pairs
 There are      4973 function pairs (      5503 Cartesian)
 Smallest overlap matrix eigenvalue = 2.29E-04
 Guess MOs from SCF MO coefficient file

 -----------------------------------------------------------------------
  General SCF calculation program by
  Eric Jon Sundstrom, Paul Horn, Yuezhi Mao, Dmitri Zuev, Alec White,
  David Stuck, Shaama M.S., Shane Yost, Joonho Lee, David Small,
  Daniel Levine, Susi Lehtola, Hugh Burton, Evgeny Epifanovsky
 -----------------------------------------------------------------------
 Hartree-Fock
 using 4 threads for integral computing
 -------------------------------------------------------
 OpenMP Integral computing Module                
 Release: version 2.0, May 2017, Q-Chem Inc. Pleasanton 
 -------------------------------------------------------
 A restricted SCF calculation will be
 performed using DIIS
 SCF converges when DIIS error is below 1.0e-08
 ---------------------------------------
  Cycle       Energy         DIIS error
 ---------------------------------------
    1   -2681.7882190588      1.85e-05  
    2   -2681.7882196983      7.11e-06  
    3   -2681.7882198002      4.31e-06  
    4   -2681.7882198414      1.73e-06  
    5   -2681.7882198541      6.95e-07  
    6   -2681.7882198566      2.39e-07  
    7   -2681.7882198568      9.11e-08  
    8   -2681.7882198568      2.92e-08  
    9   -2681.7882198568      7.96e-09  Convergence criterion met
 ---------------------------------------
 SCF time:   CPU 4.43s  wall 4.00s 
 SCF   energy in the final basis set =    -2681.7882198568
 Total energy in the final basis set =    -2681.7882198568


 ------------------------------------------------------------------------------

   CCMAN2: suite of methods based on coupled cluster
           and equation of motion theories.

   Components:
   * libvmm-1.3-trunk
     by Evgeny Epifanovsky, Ilya Kaliman.
   * libtensor-2.5-trunk
     by Evgeny Epifanovsky, Michael Wormit, Dmitry Zuev, Sam Manzer, 
        Ilya Kaliman.
   * libcc-2.5-trunk
     by Evgeny Epifanovsky, Arik Landau, Tomasz Kus, Kirill Khistyaev, 
        Dmitry Zuev, Prashant Manohar, Xintian Feng, Anna Krylov, 
        Matthew Goldey, Alec White, Thomas Jagau, Kaushik Nanda, 
        Anastasia Gunina, Alexander Kunitsa, Joonho Lee.

   CCMAN original authors:
   Anna I. Krylov, C. David Sherrill, Steven R. Gwaltney,
   Edward F. C. Byrd (2000)
   Sergey V. Levchenko, Lyudmila V. Slipchenko, Tao Wang,
   Ana-Maria C. Cristian (2003)
   Piotr A. Pieniazek, C. Melania Oana, Evgeny Epifanovsky (2007)
   Prashant Manohar (2009)

 ------------------------------------------------------------------------------


 Allocating and initializing 3808MB of RAM...
 Calculation will run on 4 cores.


 Alpha MOs, Restricted
 -- Occupied --                  
-490.03  -65.16  -58.52  -58.52  -58.52  -15.75  -15.70   -9.84
  1 A     2 A     3 A     4 A     5 A     6 A     7 A     8 A                  
 -7.457  -7.448  -7.448  -3.196  -3.193  -3.193  -3.182  -3.182
  9 A    10 A    11 A    12 A    13 A    14 A    15 A    16 A                  
 -1.451  -1.022  -0.935  -0.720  -0.648  -0.609  -0.424  -0.420
 17 A    18 A    19 A    20 A    21 A    22 A    23 A    24 A                  
 -0.404
 25 A                                                                          
 -- Virtual --                   
  0.026   0.047   0.064   0.097   0.111   0.113   0.137   0.177
 26 A    27 A    28 A    29 A    30 A    31 A    32 A    33 A                  
  0.185   0.204   0.228   0.241   0.247   0.265   0.298   0.345
 34 A    35 A    36 A    37 A    38 A    39 A    40 A    41 A                  
  0.546   0.557   0.568   0.618   0.656   0.744   0.758   0.786
 42 A    43 A    44 A    45 A    46 A    47 A    48 A    49 A                  
  0.796   0.816   0.913   0.939   0.992   1.031   1.044   1.047
 50 A    51 A    52 A    53 A    54 A    55 A    56 A    57 A                  
  1.128   1.283   1.464   1.469   1.639   1.918   2.009   2.118
 58 A    59 A    60 A    61 A    62 A    63 A    64 A    65 A                  
  2.119   2.243   2.310   2.341   2.635   2.654   2.698   2.810
 66 A    67 A    68 A    69 A    70 A    71 A    72 A    73 A                  
  3.045   3.062   3.393   3.435   4.105   4.240   4.350   4.422
 74 A    75 A    76 A    77 A    78 A    79 A    80 A    81 A                  
  4.549   4.565   4.577   4.624   4.759   4.852   5.413   7.167
 82 A    83 A    84 A    85 A    86 A    87 A    88 A    89 A                  
  8.209   8.227   8.311  36.587  37.152  49.447 293.889 293.908
 90 A    91 A    92 A    93 A    94 A    95 A    96 A    97 A                  
294.0051028.379
 98 A    99 A                                                                  

 Beta MOs, Restricted
 -- Occupied --                  
-490.03  -65.16  -58.52  -58.52  -58.52  -15.75  -15.70   -9.84
  1 A     2 A     3 A     4 A     5 A     6 A     7 A     8 A                  
 -7.457  -7.448  -7.448  -3.196  -3.193  -3.193  -3.182  -3.182
  9 A    10 A    11 A    12 A    13 A    14 A    15 A    16 A                  
 -1.451  -1.022  -0.935  -0.720  -0.648  -0.609  -0.424  -0.420
 17 A    18 A    19 A    20 A    21 A    22 A    23 A    24 A                  
 -0.404
 25 A                                                                          
 -- Virtual --                   
  0.026   0.047   0.064   0.097   0.111   0.113   0.137   0.177
 26 A    27 A    28 A    29 A    30 A    31 A    32 A    33 A                  
  0.185   0.204   0.228   0.241   0.247   0.265   0.298   0.345
 34 A    35 A    36 A    37 A    38 A    39 A    40 A    41 A                  
  0.546   0.557   0.568   0.618   0.656   0.744   0.758   0.786
 42 A    43 A    44 A    45 A    46 A    47 A    48 A    49 A                  
  0.796   0.816   0.913   0.939   0.992   1.031   1.044   1.047
 50 A    51 A    52 A    53 A    54 A    55 A    56 A    57 A                  
  1.128   1.283   1.464   1.469   1.639   1.918   2.009   2.118
 58 A    59 A    60 A    61 A    62 A    63 A    64 A    65 A                  
  2.119   2.243   2.310   2.341   2.635   2.654   2.698   2.810
 66 A    67 A    68 A    69 A    70 A    71 A    72 A    73 A                  
  3.045   3.062   3.393   3.435   4.105   4.240   4.350   4.422
 74 A    75 A    76 A    77 A    78 A    79 A    80 A    81 A                  
  4.549   4.565   4.577   4.624   4.759   4.852   5.413   7.167
 82 A    83 A    84 A    85 A    86 A    87 A    88 A    89 A                  
  8.209   8.227   8.311  36.587  37.152  49.447 293.889 293.908
 90 A    91 A    92 A    93 A    94 A    95 A    96 A    97 A                  
294.0051028.379
 98 A    99 A                                                                  

 Occupation and symmetry of molecular orbitals

 Point group: C1 (1 irreducible representation).

                           A     All 
 -------------------------------------
 All molecular orbitals:
  - Alpha                  99    99  
  - Beta                   99    99  
 -------------------------------------
 Alpha orbitals:
  - Frozen occupied        11    11  
  - Active occupied        14    14  
  - Active virtual         74    74  
  - Frozen virtual         0     0   
 -------------------------------------
 Beta orbitals:
  - Frozen occupied        11    11  
  - Active occupied        14    14  
  - Active virtual         74    74  
  - Frozen virtual         0     0   
 -------------------------------------

 Import integrals:   CPU 0.00 s  wall 0.02 s

 Import integrals:   CPU 14.71 s  wall 16.57 s

 MP2 amplitudes:   CPU 0.06 s  wall 0.21 s

Running a double precision version
           CCSD T amplitudes will be solved using DIIS.

           Start     Size      MaxIter   EConv     TConv     
           3         7         100       1.00e-07  1.00e-05  
 ------------------------------------------------------------------------------
           Energy (a.u.)   Ediff      Tdiff       Comment
 ------------------------------------------------------------------------------
         -2682.42814229                           
     1   -2682.40442352   2.37e-02   7.18e-01     
     2   -2682.42804273   2.36e-02   9.54e-02     
     3   -2682.42635036   1.69e-03   4.54e-02     
     4   -2682.42885558   2.51e-03   1.46e-02     Switched to DIIS steps.
     5   -2682.42982365   9.68e-04   1.26e-02     
     6   -2682.42988118   5.75e-05   2.45e-03     
     7   -2682.42989397   1.28e-05   1.31e-03     
     8   -2682.42990514   1.12e-05   6.04e-04     
     9   -2682.42991084   5.69e-06   4.58e-04     
    10   -2682.42990991   9.24e-07   1.00e-04     
    11   -2682.42991021   3.01e-07   4.53e-05     
    12   -2682.42991002   1.92e-07   3.02e-05     
    13   -2682.42991005   2.93e-08   9.78e-06     
 ------------------------------------------------------------------------------
         -2682.42991005                           CCSD T converged.

End of double precision
 SCF energy                 = -2681.78821986
 MP2 energy                 = -2682.42814229
 CCSD correlation energy     =    -0.64169019
 CCSD total energy           = -2682.42991005

 CCSD  T1^2 = 0.0138  T2^2 = 0.2215  Leading amplitudes:

 Amplitude    Orbitals with energies
  0.0293       21 (A) A                  ->    26 (A) A                   
              -0.6483                          0.0259                     
  0.0293       21 (A) B                  ->    26 (A) B                   
              -0.6483                          0.0259                     
 -0.0254       24 (A) A                  ->    28 (A) A                   
              -0.4198                          0.0640                     
 -0.0254       24 (A) B                  ->    28 (A) B                   
              -0.4198                          0.0640                     

 Amplitude    Orbitals with energies
 -0.0992       22 (A) A      22 (A) B    ->    28 (A) A      28 (A) B     
              -0.6094       -0.6094            0.0640        0.0640       
  0.0992       22 (A) A      22 (A) B    ->    28 (A) B      28 (A) A     
              -0.6094       -0.6094            0.0640        0.0640       
  0.0992       22 (A) B      22 (A) A    ->    28 (A) A      28 (A) B     
              -0.6094       -0.6094            0.0640        0.0640       
 -0.0992       22 (A) B      22 (A) A    ->    28 (A) B      28 (A) A     
              -0.6094       -0.6094            0.0640        0.0640       

 Computing CCSD intemediates for later calculations in double precision
 Finished.

Running a double precision version
           CCSD Lambda amplitudes will be solved using DIIS.
           Start     Size      MaxIter   EConv     LConv     
           3         7         100       1.00e-07  1.00e-05  
 ------------------------------------------------------------------------------
            Enorm      Ldiff       Comment
 ------------------------------------------------------------------------------
     1     5.47e-02   4.09e-02     
     2     1.39e-02   4.28e-03     
     3     5.77e-03   1.83e-03     
     4     3.68e-03   1.14e-03     Switched to DIIS steps.
     5     1.49e-03   7.46e-04     
     6     8.90e-04   2.64e-04     
     7     3.53e-04   8.92e-05     
     8     1.60e-04   5.44e-06     
     9     4.58e-05   1.01e-05     
    10     2.45e-05   1.79e-06     
    11     1.34e-05   4.31e-08     
    12     6.71e-06   6.98e-07     
    13     2.88e-06   1.69e-07     
    14     1.21e-06   1.57e-07     
    15     6.50e-07   5.22e-08     
    16     3.44e-07   2.12e-08     
    17     2.19e-07   1.76e-08     
    18     9.76e-08   1.15e-08     
 ------------------------------------------------------------------------------
                                   CCSD Lambda converged.

 Computing density matrices in double precision...
           Orbital response amplitudes will be solved using DIIS.
           Start     Size      MaxIter   EConv     LConv     
           3         7         100       1.00e-06  1.00e-06  
 ------------------------------------------------------------------------------
            Enorm      Ldiff       Comment
 ------------------------------------------------------------------------------
     1     1.15e-01   1.23e-02     
     2     1.77e-01   4.39e-02     
     3     3.01e-01   7.45e-02     
     4     2.09e-02   1.62e-01     Switched to DIIS steps.
     5     8.37e-03   4.96e-04     
     6     1.88e-03   1.48e-03     
     7     8.31e-04   2.50e-04     
     8     1.55e-04   6.76e-05     
     9     3.02e-05   3.01e-05     
    10     1.27e-05   2.73e-06     
    11     5.36e-06   7.03e-07     
    12     1.07e-06   5.18e-07     
    13     3.83e-07   8.24e-08     
 ------------------------------------------------------------------------------
                                   Orbital response converged.

 Computing density matrices... Done.
 CCSD calculation:   CPU 599.77 s  wall 180.24 s

Current path: /canmo/ccsd/grad/
/g1_bb_aa
/g1_bb_bb
/g1_o1o1
/g1_o1o2
/g1_o1v1
/g1_o2v1
/g1_v1v1
/g1p_bb_aa
/g1p_bb_bb
/g1s_bb_aa
/g1s_bb_bb
/g2_o1o1o1o1
/g2_o1o1o1v1
/g2_o1o1v1v1
/g2_o1v1o1v1
/g2_o1v1v1v1
/g2_v1v1v1v1
/w_bb_aa
/w_bb_bb
 Transferring MO TPDM to AO TPDM
 Transferring g2_o1o1o1o1
 Transferring g2_o1o1o1v1
 Transferring g2_o1o1v1v1
 Transferring g2_o1v1o1v1
 Transferring g2_o1v1v1v1
 Transferring g2_v1v1v1v1
 Adding separable TPDM
 Computing TPDM gradient
 --------------------------------------------------------
 2e gradient
  Atom          X               Y               Z
 --------------------------------------------------------
    1        -24.261793        3.402477        0.000000  
    2          5.248743      -15.168052        0.000000  
    3         19.168521        7.104271       -0.000000  
    4         -0.155471        4.661304       -0.000000  
 --------------------------------------------------------
 --------------------------------------------------------
 Final gradient
  Atom          X               Y               Z
 --------------------------------------------------------
    1        -24.261793        3.402477        0.000000  
    2          5.248743      -15.168052        0.000000  
    3         19.168521        7.104271       -0.000000  
    4         -0.155471        4.661304       -0.000000  
 --------------------------------------------------------
 Analytic gradient from two-electron contribution:   CPU 251.70 s  wall 142.51 s

 Total ccman2 time:   CPU 871.07 s  wall 347.45 s


 --------------------------------------------------------------

                    Orbital Energies (a.u.)
 --------------------------------------------------------------

 Alpha MOs
 -- Occupied --
******* -65.164 -58.524 -58.522 -58.522 -15.755 -15.697  -9.843
 -7.457  -7.448  -7.448  -3.196  -3.193  -3.193  -3.182  -3.182
 -1.451  -1.022  -0.935  -0.720  -0.648  -0.609  -0.424  -0.420
 -0.404
 -- Virtual --
  0.026   0.047   0.064   0.097   0.111   0.113   0.137   0.177
  0.185   0.204   0.228   0.241   0.247   0.265   0.298   0.345
  0.546   0.557   0.568   0.618   0.656   0.744   0.758   0.786
  0.796   0.816   0.913   0.939   0.992   1.031   1.044   1.047
  1.128   1.283   1.464   1.469   1.639   1.918   2.009   2.118
  2.119   2.243   2.310   2.341   2.635   2.654   2.698   2.810
  3.045   3.062   3.393   3.435   4.105   4.240   4.350   4.422
  4.549   4.565   4.577   4.624   4.759   4.852   5.413   7.167
  8.209   8.227   8.311  36.587  37.152  49.447 293.889 293.908
294.0051028.379
 --------------------------------------------------------------

          Ground-State Mulliken Net Atomic Charges

     Atom                 Charge (a.u.)
  ----------------------------------------
      1 Br                   -0.187724
      2 N                     0.077162
      3 N                    -0.126584
      4 H                     0.237147
  ----------------------------------------
  Sum of atomic charges =     0.000000

 -----------------------------------------------------------------
                    Cartesian Multipole Moments
 -----------------------------------------------------------------
    Charge (ESU x 10^10)
                 0.0000
    Dipole Moment (Debye)
         X      -1.1189      Y      -1.8579      Z       0.0000
       Tot       2.1688
    Quadrupole Moments (Debye-Ang)
        XX     -30.7783     XY       2.8650     YY     -29.2828
        XZ       0.0000     YZ      -0.0000     ZZ     -30.4244
    Octopole Moments (Debye-Ang^2)
       XXX      28.4181    XXY      -6.6169    XYY       2.3572
       YYY      -5.5867    XXZ       0.0000    XYZ       0.0000
       YYZ       0.0000    XZZ       4.4105    YZZ      -0.3939
       ZZZ       0.0000
    Hexadecapole Moments (Debye-Ang^3)
      XXXX    -326.2544   XXXY       6.4668   XXYY     -52.9019
      XYYY       8.4457   YYYY     -53.1966   XXXZ      -0.0000
      XXYZ      -0.0000   XYYZ      -0.0000   YYYZ      -0.0000
      XXZZ     -54.8898   XYZZ       0.4217   YYZZ     -14.8998
      XZZZ      -0.0000   YZZZ      -0.0000   ZZZZ     -34.6696
 -----------------------------------------------------------------
 DrvMan completing analytic gradient of the correlated energy
 Correlated dipole moment
            1
    1  -0.4402044
    2  -0.7309564
    3   0.0000000
 Energy read as -2682.429910050
 Full Analytical Gradient: (in a.u., or Hartree/Bohr)
             1             2             3             4
    1   -0.00014045    0.00004647    0.00010220   -0.00000821
    2    0.00001563   -0.00003814    0.00001072    0.00001179
    3    0.00000000    0.00000000   -0.00000000   -0.00000000
 Gradient time:  CPU 0.25 s  wall 1.78 s
 ----------------------------------------------------------------
             Standard Nuclear Orientation (Angstroms)
    I     Atom           X                Y                Z
 ----------------------------------------------------------------
    1      Br      0.7194471256    -0.0299223855     0.0000000000
    2      N      -1.2656775302     0.6042031048    -0.0000000000
    3      N      -2.0824154220    -0.2714847109     0.0000000000
    4      H      -1.7439987292    -1.2467452653     0.0000000000
 ----------------------------------------------------------------
 Nuclear Repulsion Energy =   142.2350084380 hartrees
 There are       25 alpha and       25 beta electrons

                       Distance Matrix (Angstroms)
             Br(  1)   N (  2)   N (  3)
   N (  2)  2.083947
   N (  3)  2.812256  1.197451
   H (  4)  2.747585  1.911753  1.032308

 Requested basis set is 6-311++G(d,p)
 There are 36 shells and 99 basis functions
 A cutoff of  1.0D-14 yielded    642 shell pairs
 There are      4973 function pairs (      5503 Cartesian)
 Smallest overlap matrix eigenvalue = 2.29E-04
 Guess MOs from SCF MO coefficient file

 -----------------------------------------------------------------------
  General SCF calculation program by
  Eric Jon Sundstrom, Paul Horn, Yuezhi Mao, Dmitri Zuev, Alec White,
  David Stuck, Shaama M.S., Shane Yost, Joonho Lee, David Small,
  Daniel Levine, Susi Lehtola, Hugh Burton, Evgeny Epifanovsky
 -----------------------------------------------------------------------
 Hartree-Fock
 using 4 threads for integral computing
 -------------------------------------------------------
 OpenMP Integral computing Module                
 Release: version 2.0, May 2017, Q-Chem Inc. Pleasanton 
 -------------------------------------------------------
 A restricted SCF calculation will be
 performed using DIIS
 SCF converges when DIIS error is below 1.0e-08
 ---------------------------------------
  Cycle       Energy         DIIS error
 ---------------------------------------
    1   -2681.7881994344      8.06e-06  
    2   -2681.7881995815      3.20e-06  
    3   -2681.7881996102      1.99e-06  
    4   -2681.7881996217      8.63e-07  
    5   -2681.7881996260      2.95e-07  
    6   -2681.7881996266      9.64e-08  
    7   -2681.7881996266      4.03e-08  
    8   -2681.7881996266      1.54e-08  
    9   -2681.7881996266      5.55e-09  Convergence criterion met
 ---------------------------------------
 SCF time:   CPU 4.44s  wall 5.00s 
 SCF   energy in the final basis set =    -2681.7881996266
 Total energy in the final basis set =    -2681.7881996266


 ------------------------------------------------------------------------------

   CCMAN2: suite of methods based on coupled cluster
           and equation of motion theories.

   Components:
   * libvmm-1.3-trunk
     by Evgeny Epifanovsky, Ilya Kaliman.
   * libtensor-2.5-trunk
     by Evgeny Epifanovsky, Michael Wormit, Dmitry Zuev, Sam Manzer, 
        Ilya Kaliman.
   * libcc-2.5-trunk
     by Evgeny Epifanovsky, Arik Landau, Tomasz Kus, Kirill Khistyaev, 
        Dmitry Zuev, Prashant Manohar, Xintian Feng, Anna Krylov, 
        Matthew Goldey, Alec White, Thomas Jagau, Kaushik Nanda, 
        Anastasia Gunina, Alexander Kunitsa, Joonho Lee.

   CCMAN original authors:
   Anna I. Krylov, C. David Sherrill, Steven R. Gwaltney,
   Edward F. C. Byrd (2000)
   Sergey V. Levchenko, Lyudmila V. Slipchenko, Tao Wang,
   Ana-Maria C. Cristian (2003)
   Piotr A. Pieniazek, C. Melania Oana, Evgeny Epifanovsky (2007)
   Prashant Manohar (2009)

 ------------------------------------------------------------------------------


 Allocating and initializing 3808MB of RAM...
 Calculation will run on 4 cores.


 Alpha MOs, Restricted
 -- Occupied --                  
-490.03  -65.16  -58.52  -58.52  -58.52  -15.75  -15.70   -9.84
  1 A     2 A     3 A     4 A     5 A     6 A     7 A     8 A                  
 -7.457  -7.448  -7.448  -3.196  -3.193  -3.192  -3.182  -3.182
  9 A    10 A    11 A    12 A    13 A    14 A    15 A    16 A                  
 -1.451  -1.022  -0.935  -0.721  -0.648  -0.609  -0.424  -0.420
 17 A    18 A    19 A    20 A    21 A    22 A    23 A    24 A                  
 -0.404
 25 A                                                                          
 -- Virtual --                   
  0.026   0.047   0.064   0.097   0.111   0.113   0.137   0.177
 26 A    27 A    28 A    29 A    30 A    31 A    32 A    33 A                  
  0.185   0.204   0.228   0.241   0.247   0.265   0.298   0.345
 34 A    35 A    36 A    37 A    38 A    39 A    40 A    41 A                  
  0.546   0.557   0.568   0.618   0.656   0.744   0.758   0.786
 42 A    43 A    44 A    45 A    46 A    47 A    48 A    49 A                  
  0.796   0.816   0.913   0.938   0.992   1.031   1.044   1.047
 50 A    51 A    52 A    53 A    54 A    55 A    56 A    57 A                  
  1.128   1.283   1.464   1.469   1.639   1.918   2.009   2.117
 58 A    59 A    60 A    61 A    62 A    63 A    64 A    65 A                  
  2.119   2.243   2.310   2.341   2.635   2.654   2.698   2.810
 66 A    67 A    68 A    69 A    70 A    71 A    72 A    73 A                  
  3.045   3.062   3.393   3.435   4.105   4.240   4.350   4.422
 74 A    75 A    76 A    77 A    78 A    79 A    80 A    81 A                  
  4.549   4.565   4.577   4.624   4.759   4.852   5.413   7.167
 82 A    83 A    84 A    85 A    86 A    87 A    88 A    89 A                  
  8.209   8.227   8.311  36.587  37.152  49.447 293.890 293.908
 90 A    91 A    92 A    93 A    94 A    95 A    96 A    97 A                  
294.0051028.379
 98 A    99 A                                                                  

 Beta MOs, Restricted
 -- Occupied --                  
-490.03  -65.16  -58.52  -58.52  -58.52  -15.75  -15.70   -9.84
  1 A     2 A     3 A     4 A     5 A     6 A     7 A     8 A                  
 -7.457  -7.448  -7.448  -3.196  -3.193  -3.192  -3.182  -3.182
  9 A    10 A    11 A    12 A    13 A    14 A    15 A    16 A                  
 -1.451  -1.022  -0.935  -0.721  -0.648  -0.609  -0.424  -0.420
 17 A    18 A    19 A    20 A    21 A    22 A    23 A    24 A                  
 -0.404
 25 A                                                                          
 -- Virtual --                   
  0.026   0.047   0.064   0.097   0.111   0.113   0.137   0.177
 26 A    27 A    28 A    29 A    30 A    31 A    32 A    33 A                  
  0.185   0.204   0.228   0.241   0.247   0.265   0.298   0.345
 34 A    35 A    36 A    37 A    38 A    39 A    40 A    41 A                  
  0.546   0.557   0.568   0.618   0.656   0.744   0.758   0.786
 42 A    43 A    44 A    45 A    46 A    47 A    48 A    49 A                  
  0.796   0.816   0.913   0.938   0.992   1.031   1.044   1.047
 50 A    51 A    52 A    53 A    54 A    55 A    56 A    57 A                  
  1.128   1.283   1.464   1.469   1.639   1.918   2.009   2.117
 58 A    59 A    60 A    61 A    62 A    63 A    64 A    65 A                  
  2.119   2.243   2.310   2.341   2.635   2.654   2.698   2.810
 66 A    67 A    68 A    69 A    70 A    71 A    72 A    73 A                  
  3.045   3.062   3.393   3.435   4.105   4.240   4.350   4.422
 74 A    75 A    76 A    77 A    78 A    79 A    80 A    81 A                  
  4.549   4.565   4.577   4.624   4.759   4.852   5.413   7.167
 82 A    83 A    84 A    85 A    86 A    87 A    88 A    89 A                  
  8.209   8.227   8.311  36.587  37.152  49.447 293.890 293.908
 90 A    91 A    92 A    93 A    94 A    95 A    96 A    97 A                  
294.0051028.379
 98 A    99 A                                                                  

 Occupation and symmetry of molecular orbitals

 Point group: C1 (1 irreducible representation).

                           A     All 
 -------------------------------------
 All molecular orbitals:
  - Alpha                  99    99  
  - Beta                   99    99  
 -------------------------------------
 Alpha orbitals:
  - Frozen occupied        11    11  
  - Active occupied        14    14  
  - Active virtual         74    74  
  - Frozen virtual         0     0   
 -------------------------------------
 Beta orbitals:
  - Frozen occupied        11    11  
  - Active occupied        14    14  
  - Active virtual         74    74  
  - Frozen virtual         0     0   
 -------------------------------------

 Import integrals:   CPU 0.00 s  wall 0.00 s

 Import integrals:   CPU 14.59 s  wall 18.37 s

 MP2 amplitudes:   CPU 0.06 s  wall 0.29 s

Running a double precision version
           CCSD T amplitudes will be solved using DIIS.

           Start     Size      MaxIter   EConv     TConv     
           3         7         100       1.00e-07  1.00e-05  
 ------------------------------------------------------------------------------
           Energy (a.u.)   Ediff      Tdiff       Comment
 ------------------------------------------------------------------------------
         -2682.42815147                           
     1   -2682.40441483   2.37e-02   7.19e-01     
     2   -2682.42804515   2.36e-02   9.54e-02     
     3   -2682.42634823   1.70e-03   4.54e-02     
     4   -2682.42885528   2.51e-03   1.46e-02     Switched to DIIS steps.
     5   -2682.42982380   9.69e-04   1.26e-02     
     6   -2682.42988137   5.76e-05   2.45e-03     
     7   -2682.42989411   1.27e-05   1.31e-03     
     8   -2682.42990525   1.11e-05   6.03e-04     
     9   -2682.42991095   5.71e-06   4.58e-04     
    10   -2682.42991003   9.28e-07   1.01e-04     
    11   -2682.42991033   3.04e-07   4.54e-05     
    12   -2682.42991014   1.92e-07   3.03e-05     
    13   -2682.42991017   2.95e-08   9.80e-06     
 ------------------------------------------------------------------------------
         -2682.42991017                           CCSD T converged.

End of double precision
 SCF energy                 = -2681.78819963
 MP2 energy                 = -2682.42815147
 CCSD correlation energy     =    -0.64171054
 CCSD total energy           = -2682.42991017

 CCSD  T1^2 = 0.0138  T2^2 = 0.2216  Leading amplitudes:

 Amplitude    Orbitals with energies
 -0.0293       21 (A) A                  ->    26 (A) A                   
              -0.6483                          0.0258                     
 -0.0293       21 (A) B                  ->    26 (A) B                   
              -0.6483                          0.0258                     
 -0.0254       24 (A) A                  ->    28 (A) A                   
              -0.4198                          0.0640                     
 -0.0254       24 (A) B                  ->    28 (A) B                   
              -0.4198                          0.0640                     

 Amplitude    Orbitals with energies
 -0.0993       22 (A) A      22 (A) B    ->    28 (A) A      28 (A) B     
              -0.6094       -0.6094            0.0640        0.0640       
  0.0993       22 (A) A      22 (A) B    ->    28 (A) B      28 (A) A     
              -0.6094       -0.6094            0.0640        0.0640       
  0.0993       22 (A) B      22 (A) A    ->    28 (A) A      28 (A) B     
              -0.6094       -0.6094            0.0640        0.0640       
 -0.0993       22 (A) B      22 (A) A    ->    28 (A) B      28 (A) A     
              -0.6094       -0.6094            0.0640        0.0640       

 Computing CCSD intemediates for later calculations in double precision
 Finished.

Running a double precision version
           CCSD Lambda amplitudes will be solved using DIIS.
           Start     Size      MaxIter   EConv     LConv     
           3         7         100       1.00e-07  1.00e-05  
 ------------------------------------------------------------------------------
            Enorm      Ldiff       Comment
 ------------------------------------------------------------------------------
     1     5.48e-02   4.09e-02     
     2     1.39e-02   4.28e-03     
     3     5.78e-03   1.83e-03     
     4     3.68e-03   1.14e-03     Switched to DIIS steps.
     5     1.50e-03   7.47e-04     
     6     8.91e-04   2.64e-04     
     7     3.54e-04   8.92e-05     
     8     1.60e-04   5.48e-06     
     9     4.59e-05   1.02e-05     
    10     2.46e-05   1.80e-06     
    11     1.35e-05   4.47e-08     
    12     6.73e-06   7.00e-07     
    13     2.89e-06   1.71e-07     
    14     1.22e-06   1.58e-07     
    15     6.53e-07   5.20e-08     
    16     3.45e-07   2.12e-08     
    17     2.19e-07   1.76e-08     
    18     9.78e-08   1.14e-08     
 ------------------------------------------------------------------------------
                                   CCSD Lambda converged.

 Computing density matrices in double precision...
           Orbital response amplitudes will be solved using DIIS.
           Start     Size      MaxIter   EConv     LConv     
           3         7         100       1.00e-06  1.00e-06  
 ------------------------------------------------------------------------------
            Enorm      Ldiff       Comment
 ------------------------------------------------------------------------------
     1     1.15e-01   1.23e-02     
     2     1.77e-01   4.41e-02     
     3     3.02e-01   7.49e-02     
     4     2.09e-02   1.63e-01     Switched to DIIS steps.
     5     8.39e-03   5.01e-04     
     6     1.89e-03   1.49e-03     
     7     8.33e-04   2.51e-04     
     8     1.55e-04   6.72e-05     
     9     3.02e-05   3.01e-05     
    10     1.27e-05   2.74e-06     
    11     5.38e-06   7.05e-07     
    12     1.07e-06   5.20e-07     
    13     3.84e-07   8.30e-08     
 ------------------------------------------------------------------------------
                                   Orbital response converged.

 Computing density matrices... Done.
 CCSD calculation:   CPU 602.33 s  wall 181.36 s

Current path: /canmo/ccsd/grad/
/g1_bb_aa
/g1_bb_bb
/g1_o1o1
/g1_o1o2
/g1_o1v1
/g1_o2v1
/g1_v1v1
/g1p_bb_aa
/g1p_bb_bb
/g1s_bb_aa
/g1s_bb_bb
/g2_o1o1o1o1
/g2_o1o1o1v1
/g2_o1o1v1v1
/g2_o1v1o1v1
/g2_o1v1v1v1
/g2_v1v1v1v1
/w_bb_aa
/w_bb_bb
 Transferring MO TPDM to AO TPDM
 Transferring g2_o1o1o1o1
 Transferring g2_o1o1o1v1
 Transferring g2_o1o1v1v1
 Transferring g2_o1v1o1v1
 Transferring g2_o1v1v1v1
 Transferring g2_v1v1v1v1
 Adding separable TPDM
 Computing TPDM gradient
 --------------------------------------------------------
 2e gradient
  Atom          X               Y               Z
 --------------------------------------------------------
    1        -24.251272        3.388316       -0.000000  
    2          5.243268      -15.156357        0.000000  
    3         19.164770        7.107147       -0.000000  
    4         -0.156766        4.660894        0.000000  
 --------------------------------------------------------
 --------------------------------------------------------
 Final gradient
  Atom          X               Y               Z
 --------------------------------------------------------
    1        -24.251272        3.388316       -0.000000  
    2          5.243268      -15.156357        0.000000  
    3         19.164770        7.107147       -0.000000  
    4         -0.156766        4.660894        0.000000  
 --------------------------------------------------------
 Analytic gradient from two-electron contribution:   CPU 241.60 s  wall 137.42 s

 Total ccman2 time:   CPU 862.95 s  wall 346.05 s


 --------------------------------------------------------------

                    Orbital Energies (a.u.)
 --------------------------------------------------------------

 Alpha MOs
 -- Occupied --
******* -65.164 -58.524 -58.522 -58.522 -15.755 -15.697  -9.843
 -7.457  -7.448  -7.448  -3.196  -3.193  -3.192  -3.182  -3.182
 -1.451  -1.022  -0.935  -0.721  -0.648  -0.609  -0.424  -0.420
 -0.404
 -- Virtual --
  0.026   0.047   0.064   0.097   0.111   0.113   0.137   0.177
  0.185   0.204   0.228   0.241   0.247   0.265   0.298   0.345
  0.546   0.557   0.568   0.618   0.656   0.744   0.758   0.786
  0.796   0.816   0.913   0.938   0.992   1.031   1.044   1.047
  1.128   1.283   1.464   1.469   1.639   1.918   2.009   2.117
  2.119   2.243   2.310   2.341   2.635   2.654   2.698   2.810
  3.045   3.062   3.393   3.435   4.105   4.240   4.350   4.422
  4.549   4.565   4.577   4.624   4.759   4.852   5.413   7.167
  8.209   8.227   8.311  36.587  37.152  49.447 293.890 293.908
294.0051028.379
 --------------------------------------------------------------

          Ground-State Mulliken Net Atomic Charges

     Atom                 Charge (a.u.)
  ----------------------------------------
      1 Br                   -0.187894
      2 N                     0.077088
      3 N                    -0.126443
      4 H                     0.237249
  ----------------------------------------
  Sum of atomic charges =     0.000000

 -----------------------------------------------------------------
                    Cartesian Multipole Moments
 -----------------------------------------------------------------
    Charge (ESU x 10^10)
                -0.0000
    Dipole Moment (Debye)
         X      -1.1226      Y      -1.8589      Z      -0.0000
       Tot       2.1716
    Quadrupole Moments (Debye-Ang)
        XX     -30.7736     XY       2.8664     YY     -29.2834
        XZ      -0.0000     YZ      -0.0000     ZZ     -30.4255
    Octopole Moments (Debye-Ang^2)
       XXX      28.3467    XXY      -6.6341    XYY       2.3330
       YYY      -5.6453    XXZ       0.0000    XYZ       0.0000
       YYZ      -0.0000    XZZ       4.3899    YZZ      -0.4135
       ZZZ      -0.0000
    Hexadecapole Moments (Debye-Ang^3)
      XXXX    -326.3526   XXXY       6.4361   XXYY     -52.9300
      XYYY       8.4089   YYYY     -53.1891   XXXZ      -0.0000
      XXYZ      -0.0000   XYYZ       0.0000   YYYZ      -0.0000
      XXZZ     -54.9173   XYZZ       0.4088   YYZZ     -14.8996
      XZZZ      -0.0000   YZZZ      -0.0000   ZZZZ     -34.6736
 -----------------------------------------------------------------
 DrvMan completing analytic gradient of the correlated energy
 Correlated dipole moment
            1
    1  -0.4416729
    2  -0.7313314
    3  -0.0000000
 Energy read as -2682.429910168
 Full Analytical Gradient: (in a.u., or Hartree/Bohr)
             1             2             3             4
    1   -0.00001707    0.00007663   -0.00005497   -0.00000459
    2    0.00003353   -0.00004029   -0.00001721    0.00002397
    3   -0.00000000   -0.00000000    0.00000000   -0.00000000
 Gradient time:  CPU 0.23 s  wall 1.69 s
 ----------------------------------------------------------------
             Standard Nuclear Orientation (Angstroms)
    I     Atom           X                Y                Z
 ----------------------------------------------------------------
    1      Br      0.7194471256    -0.0319223855     0.0000000000
    2      N      -1.2656775302     0.6042031048    -0.0000000000
    3      N      -2.0824154220    -0.2714847109     0.0000000000
    4      H      -1.7439987292    -1.2467452653     0.0000000000
 ----------------------------------------------------------------
 Nuclear Repulsion Energy =   142.2217966618 hartrees
 There are       25 alpha and       25 beta electrons

                       Distance Matrix (Angstroms)
             Br(  1)   N (  2)   N (  3)
   N (  2)  2.084556
   N (  3)  2.812085  1.197451
   H (  4)  2.746700  1.911753  1.032308

 Requested basis set is 6-311++G(d,p)
 There are 36 shells and 99 basis functions
 A cutoff of  1.0D-14 yielded    642 shell pairs
 There are      4973 function pairs (      5503 Cartesian)
 Smallest overlap matrix eigenvalue = 2.29E-04
 Guess MOs from SCF MO coefficient file

 -----------------------------------------------------------------------
  General SCF calculation program by
  Eric Jon Sundstrom, Paul Horn, Yuezhi Mao, Dmitri Zuev, Alec White,
  David Stuck, Shaama M.S., Shane Yost, Joonho Lee, David Small,
  Daniel Levine, Susi Lehtola, Hugh Burton, Evgeny Epifanovsky
 -----------------------------------------------------------------------
 Hartree-Fock
 using 4 threads for integral computing
 -------------------------------------------------------
 OpenMP Integral computing Module                
 Release: version 2.0, May 2017, Q-Chem Inc. Pleasanton 
 -------------------------------------------------------
 A restricted SCF calculation will be
 performed using DIIS
 SCF converges when DIIS error is below 1.0e-08
 ---------------------------------------
  Cycle       Energy         DIIS error
 ---------------------------------------
    1   -2681.7881856357      9.62e-06  
    2   -2681.7881858999      3.51e-06  
    3   -2681.7881859680      1.75e-06  
    4   -2681.7881859830      1.10e-06  
    5   -2681.7881859892      2.86e-07  
    6   -2681.7881859896      1.34e-07  
    7   -2681.7881859897      3.92e-08  
    8   -2681.7881859897      1.75e-08  
    9   -2681.7881859897      5.47e-09  Convergence criterion met
 ---------------------------------------
 SCF time:   CPU 4.36s  wall 4.00s 
 SCF   energy in the final basis set =    -2681.7881859897
 Total energy in the final basis set =    -2681.7881859897


 ------------------------------------------------------------------------------

   CCMAN2: suite of methods based on coupled cluster
           and equation of motion theories.

   Components:
   * libvmm-1.3-trunk
     by Evgeny Epifanovsky, Ilya Kaliman.
   * libtensor-2.5-trunk
     by Evgeny Epifanovsky, Michael Wormit, Dmitry Zuev, Sam Manzer, 
        Ilya Kaliman.
   * libcc-2.5-trunk
     by Evgeny Epifanovsky, Arik Landau, Tomasz Kus, Kirill Khistyaev, 
        Dmitry Zuev, Prashant Manohar, Xintian Feng, Anna Krylov, 
        Matthew Goldey, Alec White, Thomas Jagau, Kaushik Nanda, 
        Anastasia Gunina, Alexander Kunitsa, Joonho Lee.

   CCMAN original authors:
   Anna I. Krylov, C. David Sherrill, Steven R. Gwaltney,
   Edward F. C. Byrd (2000)
   Sergey V. Levchenko, Lyudmila V. Slipchenko, Tao Wang,
   Ana-Maria C. Cristian (2003)
   Piotr A. Pieniazek, C. Melania Oana, Evgeny Epifanovsky (2007)
   Prashant Manohar (2009)

 ------------------------------------------------------------------------------


 Allocating and initializing 3808MB of RAM...
 Calculation will run on 4 cores.


 Alpha MOs, Restricted
 -- Occupied --                  
-490.03  -65.16  -58.52  -58.52  -58.52  -15.75  -15.70   -9.84
  1 A     2 A     3 A     4 A     5 A     6 A     7 A     8 A                  
 -7.457  -7.448  -7.448  -3.196  -3.192  -3.192  -3.182  -3.182
  9 A    10 A    11 A    12 A    13 A    14 A    15 A    16 A                  
 -1.451  -1.022  -0.935  -0.721  -0.648  -0.609  -0.424  -0.420
 17 A    18 A    19 A    20 A    21 A    22 A    23 A    24 A                  
 -0.404
 25 A                                                                          
 -- Virtual --                   
  0.026   0.047   0.064   0.098   0.111   0.113   0.137   0.177
 26 A    27 A    28 A    29 A    30 A    31 A    32 A    33 A                  
  0.184   0.204   0.228   0.241   0.247   0.265   0.298   0.345
 34 A    35 A    36 A    37 A    38 A    39 A    40 A    41 A                  
  0.546   0.557   0.568   0.618   0.656   0.744   0.758   0.786
 42 A    43 A    44 A    45 A    46 A    47 A    48 A    49 A                  
  0.796   0.816   0.913   0.938   0.992   1.031   1.044   1.047
 50 A    51 A    52 A    53 A    54 A    55 A    56 A    57 A                  
  1.128   1.283   1.464   1.469   1.639   1.918   2.009   2.117
 58 A    59 A    60 A    61 A    62 A    63 A    64 A    65 A                  
  2.119   2.243   2.310   2.341   2.635   2.654   2.698   2.810
 66 A    67 A    68 A    69 A    70 A    71 A    72 A    73 A                  
  3.045   3.062   3.393   3.434   4.105   4.240   4.350   4.422
 74 A    75 A    76 A    77 A    78 A    79 A    80 A    81 A                  
  4.549   4.565   4.577   4.624   4.759   4.852   5.413   7.167
 82 A    83 A    84 A    85 A    86 A    87 A    88 A    89 A                  
  8.209   8.227   8.311  36.587  37.152  49.447 293.890 293.908
 90 A    91 A    92 A    93 A    94 A    95 A    96 A    97 A                  
294.0051028.379
 98 A    99 A                                                                  

 Beta MOs, Restricted
 -- Occupied --                  
-490.03  -65.16  -58.52  -58.52  -58.52  -15.75  -15.70   -9.84
  1 A     2 A     3 A     4 A     5 A     6 A     7 A     8 A                  
 -7.457  -7.448  -7.448  -3.196  -3.192  -3.192  -3.182  -3.182
  9 A    10 A    11 A    12 A    13 A    14 A    15 A    16 A                  
 -1.451  -1.022  -0.935  -0.721  -0.648  -0.609  -0.424  -0.420
 17 A    18 A    19 A    20 A    21 A    22 A    23 A    24 A                  
 -0.404
 25 A                                                                          
 -- Virtual --                   
  0.026   0.047   0.064   0.098   0.111   0.113   0.137   0.177
 26 A    27 A    28 A    29 A    30 A    31 A    32 A    33 A                  
  0.184   0.204   0.228   0.241   0.247   0.265   0.298   0.345
 34 A    35 A    36 A    37 A    38 A    39 A    40 A    41 A                  
  0.546   0.557   0.568   0.618   0.656   0.744   0.758   0.786
 42 A    43 A    44 A    45 A    46 A    47 A    48 A    49 A                  
  0.796   0.816   0.913   0.938   0.992   1.031   1.044   1.047
 50 A    51 A    52 A    53 A    54 A    55 A    56 A    57 A                  
  1.128   1.283   1.464   1.469   1.639   1.918   2.009   2.117
 58 A    59 A    60 A    61 A    62 A    63 A    64 A    65 A                  
  2.119   2.243   2.310   2.341   2.635   2.654   2.698   2.810
 66 A    67 A    68 A    69 A    70 A    71 A    72 A    73 A                  
  3.045   3.062   3.393   3.434   4.105   4.240   4.350   4.422
 74 A    75 A    76 A    77 A    78 A    79 A    80 A    81 A                  
  4.549   4.565   4.577   4.624   4.759   4.852   5.413   7.167
 82 A    83 A    84 A    85 A    86 A    87 A    88 A    89 A                  
  8.209   8.227   8.311  36.587  37.152  49.447 293.890 293.908
 90 A    91 A    92 A    93 A    94 A    95 A    96 A    97 A                  
294.0051028.379
 98 A    99 A                                                                  

 Occupation and symmetry of molecular orbitals

 Point group: C1 (1 irreducible representation).

                           A     All 
 -------------------------------------
 All molecular orbitals:
  - Alpha                  99    99  
  - Beta                   99    99  
 -------------------------------------
 Alpha orbitals:
  - Frozen occupied        11    11  
  - Active occupied        14    14  
  - Active virtual         74    74  
  - Frozen virtual         0     0   
 -------------------------------------
 Beta orbitals:
  - Frozen occupied        11    11  
  - Active occupied        14    14  
  - Active virtual         74    74  
  - Frozen virtual         0     0   
 -------------------------------------

 Import integrals:   CPU 0.00 s  wall 0.00 s

 Import integrals:   CPU 14.91 s  wall 18.20 s

 MP2 amplitudes:   CPU 0.06 s  wall 0.21 s

Running a double precision version
           CCSD T amplitudes will be solved using DIIS.

           Start     Size      MaxIter   EConv     TConv     
           3         7         100       1.00e-07  1.00e-05  
 ------------------------------------------------------------------------------
           Energy (a.u.)   Ediff      Tdiff       Comment
 ------------------------------------------------------------------------------
         -2682.42815450                           
     1   -2682.40440879   2.37e-02   7.19e-01     
     2   -2682.42804555   2.36e-02   9.54e-02     
     3   -2682.42634658   1.70e-03   4.54e-02     
     4   -2682.42885497   2.51e-03   1.46e-02     Switched to DIIS steps.
     5   -2682.42982376   9.69e-04   1.26e-02     
     6   -2682.42988136   5.76e-05   2.45e-03     
     7   -2682.42989407   1.27e-05   1.31e-03     
     8   -2682.42990521   1.11e-05   6.03e-04     
     9   -2682.42991093   5.72e-06   4.59e-04     
    10   -2682.42991000   9.30e-07   1.01e-04     
    11   -2682.42991031   3.06e-07   4.56e-05     
    12   -2682.42991012   1.92e-07   3.04e-05     
    13   -2682.42991015   2.96e-08   9.84e-06     
 ------------------------------------------------------------------------------
         -2682.42991015                           CCSD T converged.

End of double precision
 SCF energy                 = -2681.78818599
 MP2 energy                 = -2682.42815450
 CCSD correlation energy     =    -0.64172416
 CCSD total energy           = -2682.42991015

 CCSD  T1^2 = 0.0138  T2^2 = 0.2216  Leading amplitudes:

 Amplitude    Orbitals with energies
 -0.0294       21 (A) A                  ->    26 (A) A                   
              -0.6484                          0.0257                     
 -0.0294       21 (A) B                  ->    26 (A) B                   
              -0.6484                          0.0257                     
 -0.0254       24 (A) A                  ->    28 (A) A                   
              -0.4197                          0.0639                     
 -0.0254       24 (A) B                  ->    28 (A) B                   
              -0.4197                          0.0639                     

 Amplitude    Orbitals with energies
 -0.0993       22 (A) A      22 (A) B    ->    28 (A) A      28 (A) B     
              -0.6095       -0.6095            0.0639        0.0639       
  0.0993       22 (A) A      22 (A) B    ->    28 (A) B      28 (A) A     
              -0.6095       -0.6095            0.0639        0.0639       
  0.0993       22 (A) B      22 (A) A    ->    28 (A) A      28 (A) B     
              -0.6095       -0.6095            0.0639        0.0639       
 -0.0993       22 (A) B      22 (A) A    ->    28 (A) B      28 (A) A     
              -0.6095       -0.6095            0.0639        0.0639       

 Computing CCSD intemediates for later calculations in double precision
 Finished.

Running a double precision version
           CCSD Lambda amplitudes will be solved using DIIS.
           Start     Size      MaxIter   EConv     LConv     
           3         7         100       1.00e-07  1.00e-05  
 ------------------------------------------------------------------------------
            Enorm      Ldiff       Comment
 ------------------------------------------------------------------------------
     1     5.48e-02   4.10e-02     
     2     1.39e-02   4.28e-03     
     3     5.78e-03   1.83e-03     
     4     3.68e-03   1.14e-03     Switched to DIIS steps.
     5     1.50e-03   7.47e-04     
     6     8.92e-04   2.64e-04     
     7     3.54e-04   8.92e-05     
     8     1.60e-04   5.47e-06     
     9     4.60e-05   1.02e-05     
    10     2.47e-05   1.80e-06     
    11     1.35e-05   4.07e-08     
    12     6.77e-06   7.07e-07     
    13     2.90e-06   1.73e-07     
    14     1.22e-06   1.60e-07     
    15     6.56e-07   5.24e-08     
    16     3.47e-07   2.13e-08     
    17     2.21e-07   1.77e-08     
    18     9.85e-08   1.15e-08     
 ------------------------------------------------------------------------------
                                   CCSD Lambda converged.

 Computing density matrices in double precision...
           Orbital response amplitudes will be solved using DIIS.
           Start     Size      MaxIter   EConv     LConv     
           3         7         100       1.00e-06  1.00e-06  
 ------------------------------------------------------------------------------
            Enorm      Ldiff       Comment
 ------------------------------------------------------------------------------
     1     1.15e-01   1.24e-02     
     2     1.78e-01   4.43e-02     
     3     3.03e-01   7.52e-02     
     4     2.09e-02   1.63e-01     Switched to DIIS steps.
     5     8.40e-03   5.03e-04     
     6     1.89e-03   1.49e-03     
     7     8.34e-04   2.51e-04     
     8     1.55e-04   6.69e-05     
     9     3.03e-05   3.01e-05     
    10     1.27e-05   2.74e-06     
    11     5.39e-06   7.05e-07     
    12     1.07e-06   5.23e-07     
    13     3.84e-07   8.35e-08     
 ------------------------------------------------------------------------------
                                   Orbital response converged.

 Computing density matrices... Done.
 CCSD calculation:   CPU 601.88 s  wall 186.37 s

Current path: /canmo/ccsd/grad/
/g1_bb_aa
/g1_bb_bb
/g1_o1o1
/g1_o1o2
/g1_o1v1
/g1_o2v1
/g1_v1v1
/g1p_bb_aa
/g1p_bb_bb
/g1s_bb_aa
/g1s_bb_bb
/g2_o1o1o1o1
/g2_o1o1o1v1
/g2_o1o1v1v1
/g2_o1v1o1v1
/g2_o1v1v1v1
/g2_v1v1v1v1
/w_bb_aa
/w_bb_bb
 Transferring MO TPDM to AO TPDM
 Transferring g2_o1o1o1o1
 Transferring g2_o1o1o1v1
 Transferring g2_o1o1v1v1
 Transferring g2_o1v1o1v1
 Transferring g2_o1v1v1v1
 Transferring g2_v1v1v1v1
 Adding separable TPDM
 Computing TPDM gradient
 --------------------------------------------------------
 2e gradient
  Atom          X               Y               Z
 --------------------------------------------------------
    1        -24.241616        3.407586        0.000000  
    2          5.232715      -15.171736       -0.000000  
    3         19.166336        7.102884        0.000000  
    4         -0.157435        4.661266       -0.000000  
 --------------------------------------------------------
 --------------------------------------------------------
 Final gradient
  Atom          X               Y               Z
 --------------------------------------------------------
    1        -24.241616        3.407586        0.000000  
    2          5.232715      -15.171736       -0.000000  
    3         19.166336        7.102884        0.000000  
    4         -0.157435        4.661266       -0.000000  
 --------------------------------------------------------
 Analytic gradient from two-electron contribution:   CPU 240.91 s  wall 144.62 s

 Total ccman2 time:   CPU 862.13 s  wall 357.58 s


 --------------------------------------------------------------

                    Orbital Energies (a.u.)
 --------------------------------------------------------------

 Alpha MOs
 -- Occupied --
******* -65.164 -58.524 -58.522 -58.522 -15.755 -15.697  -9.843
 -7.457  -7.448  -7.448  -3.196  -3.192  -3.192  -3.182  -3.182
 -1.451  -1.022  -0.935  -0.721  -0.648  -0.609  -0.424  -0.420
 -0.404
 -- Virtual --
  0.026   0.047   0.064   0.098   0.111   0.113   0.137   0.177
  0.184   0.204   0.228   0.241   0.247   0.265   0.298   0.345
  0.546   0.557   0.568   0.618   0.656   0.744   0.758   0.786
  0.796   0.816   0.913   0.938   0.992   1.031   1.044   1.047
  1.128   1.283   1.464   1.469   1.639   1.918   2.009   2.117
  2.119   2.243   2.310   2.341   2.635   2.654   2.698   2.810
  3.045   3.062   3.393   3.434   4.105   4.240   4.350   4.422
  4.549   4.565   4.577   4.624   4.759   4.852   5.413   7.167
  8.209   8.227   8.311  36.587  37.152  49.447 293.890 293.908
294.0051028.379
 --------------------------------------------------------------

          Ground-State Mulliken Net Atomic Charges

     Atom                 Charge (a.u.)
  ----------------------------------------
      1 Br                   -0.188170
      2 N                     0.077361
      3 N                    -0.126538
      4 H                     0.237347
  ----------------------------------------
  Sum of atomic charges =    -0.000000

 -----------------------------------------------------------------
                    Cartesian Multipole Moments
 -----------------------------------------------------------------
    Charge (ESU x 10^10)
                 0.0000
    Dipole Moment (Debye)
         X      -1.1260      Y      -1.8573      Z       0.0000
       Tot       2.1720
    Quadrupole Moments (Debye-Ang)
        XX     -30.7708     XY       2.8647     YY     -29.2813
        XZ      -0.0000     YZ       0.0000     ZZ     -30.4266
    Octopole Moments (Debye-Ang^2)
       XXX      28.3271    XXY      -6.6012    XYY       2.3324
       YYY      -5.5296    XXZ       0.0000    XYZ      -0.0000
       YYZ       0.0000    XZZ       4.3884    YZZ      -0.3745
       ZZZ       0.0000
    Hexadecapole Moments (Debye-Ang^3)
      XXXX    -326.3428   XXXY       6.5043   XXYY     -52.9184
      XYYY       8.4885   YYYY     -53.2003   XXXZ      -0.0000
      XXYZ       0.0000   XYYZ       0.0000   YYYZ       0.0000
      XXZZ     -54.9173   XYZZ       0.4363   YYZZ     -14.9024
      XZZZ      -0.0000   YZZZ       0.0000   ZZZZ     -34.6772
 -----------------------------------------------------------------
 DrvMan completing analytic gradient of the correlated energy
 Correlated dipole moment
            1
    1  -0.4430105
    2  -0.7307196
    3   0.0000000
 Energy read as -2682.429910147
 Full Analytical Gradient: (in a.u., or Hartree/Bohr)
             1             2             3             4
    1    0.00002253    0.00001083   -0.00004488    0.00001152
    2   -0.00004193    0.00014530   -0.00011568    0.00001231
    3    0.00000000    0.00000000   -0.00000000   -0.00000000
 Gradient time:  CPU 0.26 s  wall 1.73 s
 ----------------------------------------------------------------
             Standard Nuclear Orientation (Angstroms)
    I     Atom           X                Y                Z
 ----------------------------------------------------------------
    1      Br      0.7194471256    -0.0309223855     0.0010000000
    2      N      -1.2656775302     0.6042031048    -0.0000000000
    3      N      -2.0824154220    -0.2714847109     0.0000000000
    4      H      -1.7439987292    -1.2467452653     0.0000000000
 ----------------------------------------------------------------
 Nuclear Repulsion Energy =   142.2284002289 hartrees
 There are       25 alpha and       25 beta electrons

                       Distance Matrix (Angstroms)
             Br(  1)   N (  2)   N (  3)
   N (  2)  2.084252
   N (  3)  2.812171  1.197451
   H (  4)  2.747142  1.911753  1.032308

 Requested basis set is 6-311++G(d,p)
 There are 36 shells and 99 basis functions
 A cutoff of  1.0D-14 yielded    642 shell pairs
 There are      4973 function pairs (      5503 Cartesian)
 Smallest overlap matrix eigenvalue = 2.29E-04
 Guess MOs from SCF MO coefficient file

 -----------------------------------------------------------------------
  General SCF calculation program by
  Eric Jon Sundstrom, Paul Horn, Yuezhi Mao, Dmitri Zuev, Alec White,
  David Stuck, Shaama M.S., Shane Yost, Joonho Lee, David Small,
  Daniel Levine, Susi Lehtola, Hugh Burton, Evgeny Epifanovsky
 -----------------------------------------------------------------------
 Hartree-Fock
 using 4 threads for integral computing
 -------------------------------------------------------
 OpenMP Integral computing Module                
 Release: version 2.0, May 2017, Q-Chem Inc. Pleasanton 
 -------------------------------------------------------
 A restricted SCF calculation will be
 performed using DIIS
 SCF converges when DIIS error is below 1.0e-08
 ---------------------------------------
  Cycle       Energy         DIIS error
 ---------------------------------------
    1   -2681.7881926793      6.20e-06  
    2   -2681.7881927943      2.24e-06  
    3   -2681.7881928247      1.07e-06  
    4   -2681.7881928311      6.81e-07  
    5   -2681.7881928333      1.68e-07  
    6   -2681.7881928334      8.46e-08  
    7   -2681.7881928334      2.88e-08  
    8   -2681.7881928334      1.26e-08  
    9   -2681.7881928334      4.85e-09  Convergence criterion met
 ---------------------------------------
 SCF time:   CPU 4.42s  wall 5.00s 
 SCF   energy in the final basis set =    -2681.7881928334
 Total energy in the final basis set =    -2681.7881928334


 ------------------------------------------------------------------------------

   CCMAN2: suite of methods based on coupled cluster
           and equation of motion theories.

   Components:
   * libvmm-1.3-trunk
     by Evgeny Epifanovsky, Ilya Kaliman.
   * libtensor-2.5-trunk
     by Evgeny Epifanovsky, Michael Wormit, Dmitry Zuev, Sam Manzer, 
        Ilya Kaliman.
   * libcc-2.5-trunk
     by Evgeny Epifanovsky, Arik Landau, Tomasz Kus, Kirill Khistyaev, 
        Dmitry Zuev, Prashant Manohar, Xintian Feng, Anna Krylov, 
        Matthew Goldey, Alec White, Thomas Jagau, Kaushik Nanda, 
        Anastasia Gunina, Alexander Kunitsa, Joonho Lee.

   CCMAN original authors:
   Anna I. Krylov, C. David Sherrill, Steven R. Gwaltney,
   Edward F. C. Byrd (2000)
   Sergey V. Levchenko, Lyudmila V. Slipchenko, Tao Wang,
   Ana-Maria C. Cristian (2003)
   Piotr A. Pieniazek, C. Melania Oana, Evgeny Epifanovsky (2007)
   Prashant Manohar (2009)

 ------------------------------------------------------------------------------


 Allocating and initializing 3808MB of RAM...
 Calculation will run on 4 cores.


 Alpha MOs, Restricted
 -- Occupied --                  
-490.03  -65.16  -58.52  -58.52  -58.52  -15.75  -15.70   -9.84
  1 A     2 A     3 A     4 A     5 A     6 A     7 A     8 A                  
 -7.457  -7.448  -7.448  -3.196  -3.192  -3.192  -3.182  -3.182
  9 A    10 A    11 A    12 A    13 A    14 A    15 A    16 A                  
 -1.451  -1.022  -0.935  -0.721  -0.648  -0.609  -0.424  -0.420
 17 A    18 A    19 A    20 A    21 A    22 A    23 A    24 A                  
 -0.404
 25 A                                                                          
 -- Virtual --                   
  0.026   0.047   0.064   0.098   0.111   0.113   0.137   0.177
 26 A    27 A    28 A    29 A    30 A    31 A    32 A    33 A                  
  0.184   0.204   0.228   0.241   0.247   0.265   0.298   0.345
 34 A    35 A    36 A    37 A    38 A    39 A    40 A    41 A                  
  0.546   0.557   0.568   0.618   0.656   0.744   0.758   0.786
 42 A    43 A    44 A    45 A    46 A    47 A    48 A    49 A                  
  0.796   0.816   0.913   0.938   0.992   1.031   1.044   1.047
 50 A    51 A    52 A    53 A    54 A    55 A    56 A    57 A                  
  1.128   1.283   1.464   1.469   1.639   1.918   2.009   2.117
 58 A    59 A    60 A    61 A    62 A    63 A    64 A    65 A                  
  2.119   2.243   2.310   2.341   2.635   2.654   2.698   2.810
 66 A    67 A    68 A    69 A    70 A    71 A    72 A    73 A                  
  3.045   3.062   3.393   3.435   4.105   4.240   4.350   4.422
 74 A    75 A    76 A    77 A    78 A    79 A    80 A    81 A                  
  4.549   4.565   4.577   4.624   4.759   4.852   5.413   7.167
 82 A    83 A    84 A    85 A    86 A    87 A    88 A    89 A                  
  8.209   8.227   8.311  36.587  37.152  49.447 293.890 293.908
 90 A    91 A    92 A    93 A    94 A    95 A    96 A    97 A                  
294.0051028.379
 98 A    99 A                                                                  

 Beta MOs, Restricted
 -- Occupied --                  
-490.03  -65.16  -58.52  -58.52  -58.52  -15.75  -15.70   -9.84
  1 A     2 A     3 A     4 A     5 A     6 A     7 A     8 A                  
 -7.457  -7.448  -7.448  -3.196  -3.192  -3.192  -3.182  -3.182
  9 A    10 A    11 A    12 A    13 A    14 A    15 A    16 A                  
 -1.451  -1.022  -0.935  -0.721  -0.648  -0.609  -0.424  -0.420
 17 A    18 A    19 A    20 A    21 A    22 A    23 A    24 A                  
 -0.404
 25 A                                                                          
 -- Virtual --                   
  0.026   0.047   0.064   0.098   0.111   0.113   0.137   0.177
 26 A    27 A    28 A    29 A    30 A    31 A    32 A    33 A                  
  0.184   0.204   0.228   0.241   0.247   0.265   0.298   0.345
 34 A    35 A    36 A    37 A    38 A    39 A    40 A    41 A                  
  0.546   0.557   0.568   0.618   0.656   0.744   0.758   0.786
 42 A    43 A    44 A    45 A    46 A    47 A    48 A    49 A                  
  0.796   0.816   0.913   0.938   0.992   1.031   1.044   1.047
 50 A    51 A    52 A    53 A    54 A    55 A    56 A    57 A                  
  1.128   1.283   1.464   1.469   1.639   1.918   2.009   2.117
 58 A    59 A    60 A    61 A    62 A    63 A    64 A    65 A                  
  2.119   2.243   2.310   2.341   2.635   2.654   2.698   2.810
 66 A    67 A    68 A    69 A    70 A    71 A    72 A    73 A                  
  3.045   3.062   3.393   3.435   4.105   4.240   4.350   4.422
 74 A    75 A    76 A    77 A    78 A    79 A    80 A    81 A                  
  4.549   4.565   4.577   4.624   4.759   4.852   5.413   7.167
 82 A    83 A    84 A    85 A    86 A    87 A    88 A    89 A                  
  8.209   8.227   8.311  36.587  37.152  49.447 293.890 293.908
 90 A    91 A    92 A    93 A    94 A    95 A    96 A    97 A                  
294.0051028.379
 98 A    99 A                                                                  

 Occupation and symmetry of molecular orbitals

 Point group: C1 (1 irreducible representation).

                           A     All 
 -------------------------------------
 All molecular orbitals:
  - Alpha                  99    99  
  - Beta                   99    99  
 -------------------------------------
 Alpha orbitals:
  - Frozen occupied        11    11  
  - Active occupied        14    14  
  - Active virtual         74    74  
  - Frozen virtual         0     0   
 -------------------------------------
 Beta orbitals:
  - Frozen occupied        11    11  
  - Active occupied        14    14  
  - Active virtual         74    74  
  - Frozen virtual         0     0   
 -------------------------------------

 Import integrals:   CPU 0.00 s  wall 0.00 s

 Import integrals:   CPU 14.80 s  wall 16.63 s

 MP2 amplitudes:   CPU 0.06 s  wall 0.29 s

Running a double precision version
           CCSD T amplitudes will be solved using DIIS.

           Start     Size      MaxIter   EConv     TConv     
           3         7         100       1.00e-07  1.00e-05  
 ------------------------------------------------------------------------------
           Energy (a.u.)   Ediff      Tdiff       Comment
 ------------------------------------------------------------------------------
         -2682.42815301                           
     1   -2682.40441184   2.37e-02   7.19e-01     
     2   -2682.42804537   2.36e-02   9.54e-02     
     3   -2682.42634743   1.70e-03   4.54e-02     
     4   -2682.42885515   2.51e-03   1.46e-02     Switched to DIIS steps.
     5   -2682.42982381   9.69e-04   1.26e-02     
     6   -2682.42988139   5.76e-05   2.45e-03     
     7   -2682.42989411   1.27e-05   1.31e-03     
     8   -2682.42990525   1.11e-05   6.03e-04     
     9   -2682.42991097   5.71e-06   4.59e-04     
    10   -2682.42991004   9.29e-07   1.01e-04     
    11   -2682.42991035   3.05e-07   4.55e-05     
    12   -2682.42991015   1.92e-07   3.03e-05     
    13   -2682.42991018   2.95e-08   9.82e-06     
 ------------------------------------------------------------------------------
         -2682.42991018                           CCSD T converged.

End of double precision
 SCF energy                 = -2681.78819283
 MP2 energy                 = -2682.42815301
 CCSD correlation energy     =    -0.64171735
 CCSD total energy           = -2682.42991018

 CCSD  T1^2 = 0.0138  T2^2 = 0.2216  Leading amplitudes:

 Amplitude    Orbitals with energies
 -0.0293       21 (A) A                  ->    26 (A) A                   
              -0.6484                          0.0258                     
 -0.0293       21 (A) B                  ->    26 (A) B                   
              -0.6484                          0.0258                     
 -0.0254       24 (A) A                  ->    28 (A) A                   
              -0.4198                          0.0639                     
 -0.0254       24 (A) B                  ->    28 (A) B                   
              -0.4198                          0.0639                     

 Amplitude    Orbitals with energies
 -0.0993       22 (A) A      22 (A) B    ->    28 (A) A      28 (A) B     
              -0.6095       -0.6095            0.0639        0.0639       
  0.0993       22 (A) A      22 (A) B    ->    28 (A) B      28 (A) A     
              -0.6095       -0.6095            0.0639        0.0639       
  0.0993       22 (A) B      22 (A) A    ->    28 (A) A      28 (A) B     
              -0.6095       -0.6095            0.0639        0.0639       
 -0.0993       22 (A) B      22 (A) A    ->    28 (A) B      28 (A) A     
              -0.6095       -0.6095            0.0639        0.0639       

 Computing CCSD intemediates for later calculations in double precision
 Finished.

Running a double precision version
           CCSD Lambda amplitudes will be solved using DIIS.
           Start     Size      MaxIter   EConv     LConv     
           3         7         100       1.00e-07  1.00e-05  
 ------------------------------------------------------------------------------
            Enorm      Ldiff       Comment
 ------------------------------------------------------------------------------
     1     5.48e-02   4.10e-02     
     2     1.39e-02   4.28e-03     
     3     5.78e-03   1.83e-03     
     4     3.68e-03   1.14e-03     Switched to DIIS steps.
     5     1.50e-03   7.47e-04     
     6     8.91e-04   2.64e-04     
     7     3.54e-04   8.92e-05     
     8     1.60e-04   5.47e-06     
     9     4.60e-05   1.02e-05     
    10     2.47e-05   1.80e-06     
    11     1.35e-05   4.27e-08     
    12     6.75e-06   7.03e-07     
    13     2.89e-06   1.72e-07     
    14     1.22e-06   1.59e-07     
    15     6.54e-07   5.22e-08     
    16     3.46e-07   2.12e-08     
    17     2.20e-07   1.77e-08     
    18     9.81e-08   1.14e-08     
 ------------------------------------------------------------------------------
                                   CCSD Lambda converged.

 Computing density matrices in double precision...
           Orbital response amplitudes will be solved using DIIS.
           Start     Size      MaxIter   EConv     LConv     
           3         7         100       1.00e-06  1.00e-06  
 ------------------------------------------------------------------------------
            Enorm      Ldiff       Comment
 ------------------------------------------------------------------------------
     1     1.15e-01   1.24e-02     
     2     1.78e-01   4.42e-02     
     3     3.03e-01   7.50e-02     
     4     2.09e-02   1.63e-01     Switched to DIIS steps.
     5     8.39e-03   5.02e-04     
     6     1.89e-03   1.49e-03     
     7     8.33e-04   2.51e-04     
     8     1.55e-04   6.71e-05     
     9     3.02e-05   3.01e-05     
    10     1.27e-05   2.74e-06     
    11     5.38e-06   7.05e-07     
    12     1.07e-06   5.22e-07     
    13     3.84e-07   8.33e-08     
 ------------------------------------------------------------------------------
                                   Orbital response converged.

 Computing density matrices... Done.
 CCSD calculation:   CPU 603.96 s  wall 181.13 s

Current path: /canmo/ccsd/grad/
/g1_bb_aa
/g1_bb_bb
/g1_o1o1
/g1_o1o2
/g1_o1v1
/g1_o2v1
/g1_v1v1
/g1p_bb_aa
/g1p_bb_bb
/g1s_bb_aa
/g1s_bb_bb
/g2_o1o1o1o1
/g2_o1o1o1v1
/g2_o1o1v1v1
/g2_o1v1o1v1
/g2_o1v1v1v1
/g2_v1v1v1v1
/w_bb_aa
/w_bb_bb
 Transferring MO TPDM to AO TPDM
 Transferring g2_o1o1o1o1
 Transferring g2_o1o1o1v1
 Transferring g2_o1o1v1v1
 Transferring g2_o1v1o1v1
 Transferring g2_o1v1v1v1
 Transferring g2_v1v1v1v1
 Adding separable TPDM
 Computing TPDM gradient
 --------------------------------------------------------
 2e gradient
  Atom          X               Y               Z
 --------------------------------------------------------
    1        -24.246442        3.397953       -0.010883  
    2          5.237990      -15.164049        0.007277  
    3         19.165552        7.105016        0.002832  
    4         -0.157101        4.661080        0.000774  
 --------------------------------------------------------
 --------------------------------------------------------
 Final gradient
  Atom          X               Y               Z
 --------------------------------------------------------
    1        -24.246442        3.397953       -0.010883  
    2          5.237990      -15.164049        0.007277  
    3         19.165552        7.105016        0.002832  
    4         -0.157101        4.661080        0.000774  
 --------------------------------------------------------
 Analytic gradient from two-electron contribution:   CPU 241.89 s  wall 137.37 s

 Total ccman2 time:   CPU 865.20 s  wall 344.88 s


 --------------------------------------------------------------

                    Orbital Energies (a.u.)
 --------------------------------------------------------------

 Alpha MOs
 -- Occupied --
******* -65.164 -58.524 -58.522 -58.522 -15.755 -15.697  -9.843
 -7.457  -7.448  -7.448  -3.196  -3.192  -3.192  -3.182  -3.182
 -1.451  -1.022  -0.935  -0.721  -0.648  -0.609  -0.424  -0.420
 -0.404
 -- Virtual --
  0.026   0.047   0.064   0.098   0.111   0.113   0.137   0.177
  0.184   0.204   0.228   0.241   0.247   0.265   0.298   0.345
  0.546   0.557   0.568   0.618   0.656   0.744   0.758   0.786
  0.796   0.816   0.913   0.938   0.992   1.031   1.044   1.047
  1.128   1.283   1.464   1.469   1.639   1.918   2.009   2.117
  2.119   2.243   2.310   2.341   2.635   2.654   2.698   2.810
  3.045   3.062   3.393   3.435   4.105   4.240   4.350   4.422
  4.549   4.565   4.577   4.624   4.759   4.852   5.413   7.167
  8.209   8.227   8.311  36.587  37.152  49.447 293.890 293.908
294.0051028.379
 --------------------------------------------------------------

          Ground-State Mulliken Net Atomic Charges

     Atom                 Charge (a.u.)
  ----------------------------------------
      1 Br                   -0.188032
      2 N                     0.077225
      3 N                    -0.126490
      4 H                     0.237298
  ----------------------------------------
  Sum of atomic charges =    -0.000000

 -----------------------------------------------------------------
                    Cartesian Multipole Moments
 -----------------------------------------------------------------
    Charge (ESU x 10^10)
                 0.0000
    Dipole Moment (Debye)
         X      -1.1243      Y      -1.8581      Z      -0.0005
       Tot       2.1718
    Quadrupole Moments (Debye-Ang)
        XX     -30.7722     XY       2.8655     YY     -29.2823
        XZ      -0.0003     YZ       0.0001     ZZ     -30.4261
    Octopole Moments (Debye-Ang^2)
       XXX      28.3369    XXY      -6.6176    XYY       2.3327
       YYY      -5.5874    XXZ      -0.0141    XYZ      -0.0011
       YYZ      -0.0192    XZZ       4.3892    YZZ      -0.3940
       ZZZ      -0.0584
    Hexadecapole Moments (Debye-Ang^3)
      XXXX    -326.3477   XXXY       6.4702   XXYY     -52.9242
      XYYY       8.4487   YYYY     -53.1946   XXXZ      -0.0401
      XXYZ      -0.0008   XYYZ      -0.0137   YYYZ       0.0026
      XXZZ     -54.9173   XYZZ       0.4226   YYZZ     -14.9010
      XZZZ      -0.0422   YZZZ       0.0022   ZZZZ     -34.6755
 -----------------------------------------------------------------
 DrvMan completing analytic gradient of the correlated energy
 Correlated dipole moment
            1
    1  -0.4423419
    2  -0.7310257
    3  -0.0001885
 Energy read as -2682.429910183
 Full Analytical Gradient: (in a.u., or Hartree/Bohr)
             1             2             3             4
    1    0.00000277    0.00004368   -0.00004992    0.00000347
    2   -0.00000421    0.00005252   -0.00006644    0.00001813
    3    0.00000982   -0.00002527    0.00003569   -0.00002024
 Gradient time:  CPU 0.24 s  wall 1.87 s
 ----------------------------------------------------------------
             Standard Nuclear Orientation (Angstroms)
    I     Atom           X                Y                Z
 ----------------------------------------------------------------
    1      Br      0.7194471256    -0.0309223855     0.0000000000
    2      N      -1.2646775302     0.6042031048    -0.0000000000
    3      N      -2.0824154220    -0.2714847109     0.0000000000
    4      H      -1.7439987292    -1.2467452653     0.0000000000
 ----------------------------------------------------------------
 Nuclear Repulsion Energy =   142.2442634786 hartrees
 There are       25 alpha and       25 beta electrons

                       Distance Matrix (Angstroms)
             Br(  1)   N (  2)   N (  3)
   N (  2)  2.083299
   N (  3)  2.812171  1.198134
   H (  4)  2.747142  1.912004  1.032308

 Requested basis set is 6-311++G(d,p)
 There are 36 shells and 99 basis functions
 A cutoff of  1.0D-14 yielded    642 shell pairs
 There are      4973 function pairs (      5503 Cartesian)
 Smallest overlap matrix eigenvalue = 2.30E-04
 Guess MOs from SCF MO coefficient file

 -----------------------------------------------------------------------
  General SCF calculation program by
  Eric Jon Sundstrom, Paul Horn, Yuezhi Mao, Dmitri Zuev, Alec White,
  David Stuck, Shaama M.S., Shane Yost, Joonho Lee, David Small,
  Daniel Levine, Susi Lehtola, Hugh Burton, Evgeny Epifanovsky
 -----------------------------------------------------------------------
 Hartree-Fock
 using 4 threads for integral computing
 -------------------------------------------------------
 OpenMP Integral computing Module                
 Release: version 2.0, May 2017, Q-Chem Inc. Pleasanton 
 -------------------------------------------------------
 A restricted SCF calculation will be
 performed using DIIS
 SCF converges when DIIS error is below 1.0e-08
 ---------------------------------------
  Cycle       Energy         DIIS error
 ---------------------------------------
    1   -2681.7881379158      2.56e-05  
    2   -2681.7881388773      6.58e-06  
    3   -2681.7881390087      3.29e-06  
    4   -2681.7881390362      1.36e-06  
    5   -2681.7881390450      7.01e-07  
    6   -2681.7881390472      3.22e-07  
    7   -2681.7881390476      9.42e-08  
    8   -2681.7881390476      5.63e-08  
    9   -2681.7881390476      1.29e-08  
   10   -2681.7881390476      4.28e-09  Convergence criterion met
 ---------------------------------------
 SCF time:   CPU 4.94s  wall 5.00s 
 SCF   energy in the final basis set =    -2681.7881390476
 Total energy in the final basis set =    -2681.7881390476


 ------------------------------------------------------------------------------

   CCMAN2: suite of methods based on coupled cluster
           and equation of motion theories.

   Components:
   * libvmm-1.3-trunk
     by Evgeny Epifanovsky, Ilya Kaliman.
   * libtensor-2.5-trunk
     by Evgeny Epifanovsky, Michael Wormit, Dmitry Zuev, Sam Manzer, 
        Ilya Kaliman.
   * libcc-2.5-trunk
     by Evgeny Epifanovsky, Arik Landau, Tomasz Kus, Kirill Khistyaev, 
        Dmitry Zuev, Prashant Manohar, Xintian Feng, Anna Krylov, 
        Matthew Goldey, Alec White, Thomas Jagau, Kaushik Nanda, 
        Anastasia Gunina, Alexander Kunitsa, Joonho Lee.

   CCMAN original authors:
   Anna I. Krylov, C. David Sherrill, Steven R. Gwaltney,
   Edward F. C. Byrd (2000)
   Sergey V. Levchenko, Lyudmila V. Slipchenko, Tao Wang,
   Ana-Maria C. Cristian (2003)
   Piotr A. Pieniazek, C. Melania Oana, Evgeny Epifanovsky (2007)
   Prashant Manohar (2009)

 ------------------------------------------------------------------------------


 Allocating and initializing 3808MB of RAM...
 Calculation will run on 4 cores.


 Alpha MOs, Restricted
 -- Occupied --                  
-490.03  -65.16  -58.52  -58.52  -58.52  -15.75  -15.70   -9.84
  1 A     2 A     3 A     4 A     5 A     6 A     7 A     8 A                  
 -7.457  -7.448  -7.448  -3.197  -3.193  -3.193  -3.182  -3.182
  9 A    10 A    11 A    12 A    13 A    14 A    15 A    16 A                  
 -1.451  -1.022  -0.935  -0.720  -0.648  -0.609  -0.424  -0.420
 17 A    18 A    19 A    20 A    21 A    22 A    23 A    24 A                  
 -0.404
 25 A                                                                          
 -- Virtual --                   
  0.026   0.047   0.064   0.097   0.111   0.113   0.137   0.177
 26 A    27 A    28 A    29 A    30 A    31 A    32 A    33 A                  
  0.185   0.204   0.229   0.241   0.247   0.265   0.298   0.345
 34 A    35 A    36 A    37 A    38 A    39 A    40 A    41 A                  
  0.546   0.556   0.568   0.617   0.656   0.744   0.758   0.785
 42 A    43 A    44 A    45 A    46 A    47 A    48 A    49 A                  
  0.796   0.816   0.914   0.939   0.992   1.031   1.044   1.047
 50 A    51 A    52 A    53 A    54 A    55 A    56 A    57 A                  
  1.128   1.283   1.464   1.469   1.639   1.918   2.009   2.118
 58 A    59 A    60 A    61 A    62 A    63 A    64 A    65 A                  
  2.119   2.243   2.310   2.341   2.635   2.654   2.697   2.810
 66 A    67 A    68 A    69 A    70 A    71 A    72 A    73 A                  
  3.045   3.061   3.392   3.434   4.105   4.240   4.350   4.421
 74 A    75 A    76 A    77 A    78 A    79 A    80 A    81 A                  
  4.549   4.565   4.576   4.624   4.758   4.852   5.413   7.167
 82 A    83 A    84 A    85 A    86 A    87 A    88 A    89 A                  
  8.208   8.226   8.311  36.587  37.150  49.447 293.889 293.908
 90 A    91 A    92 A    93 A    94 A    95 A    96 A    97 A                  
294.0051028.379
 98 A    99 A                                                                  

 Beta MOs, Restricted
 -- Occupied --                  
-490.03  -65.16  -58.52  -58.52  -58.52  -15.75  -15.70   -9.84
  1 A     2 A     3 A     4 A     5 A     6 A     7 A     8 A                  
 -7.457  -7.448  -7.448  -3.197  -3.193  -3.193  -3.182  -3.182
  9 A    10 A    11 A    12 A    13 A    14 A    15 A    16 A                  
 -1.451  -1.022  -0.935  -0.720  -0.648  -0.609  -0.424  -0.420
 17 A    18 A    19 A    20 A    21 A    22 A    23 A    24 A                  
 -0.404
 25 A                                                                          
 -- Virtual --                   
  0.026   0.047   0.064   0.097   0.111   0.113   0.137   0.177
 26 A    27 A    28 A    29 A    30 A    31 A    32 A    33 A                  
  0.185   0.204   0.229   0.241   0.247   0.265   0.298   0.345
 34 A    35 A    36 A    37 A    38 A    39 A    40 A    41 A                  
  0.546   0.556   0.568   0.617   0.656   0.744   0.758   0.785
 42 A    43 A    44 A    45 A    46 A    47 A    48 A    49 A                  
  0.796   0.816   0.914   0.939   0.992   1.031   1.044   1.047
 50 A    51 A    52 A    53 A    54 A    55 A    56 A    57 A                  
  1.128   1.283   1.464   1.469   1.639   1.918   2.009   2.118
 58 A    59 A    60 A    61 A    62 A    63 A    64 A    65 A                  
  2.119   2.243   2.310   2.341   2.635   2.654   2.697   2.810
 66 A    67 A    68 A    69 A    70 A    71 A    72 A    73 A                  
  3.045   3.061   3.392   3.434   4.105   4.240   4.350   4.421
 74 A    75 A    76 A    77 A    78 A    79 A    80 A    81 A                  
  4.549   4.565   4.576   4.624   4.758   4.852   5.413   7.167
 82 A    83 A    84 A    85 A    86 A    87 A    88 A    89 A                  
  8.208   8.226   8.311  36.587  37.150  49.447 293.889 293.908
 90 A    91 A    92 A    93 A    94 A    95 A    96 A    97 A                  
294.0051028.379
 98 A    99 A                                                                  

 Occupation and symmetry of molecular orbitals

 Point group: C1 (1 irreducible representation).

                           A     All 
 -------------------------------------
 All molecular orbitals:
  - Alpha                  99    99  
  - Beta                   99    99  
 -------------------------------------
 Alpha orbitals:
  - Frozen occupied        11    11  
  - Active occupied        14    14  
  - Active virtual         74    74  
  - Frozen virtual         0     0   
 -------------------------------------
 Beta orbitals:
  - Frozen occupied        11    11  
  - Active occupied        14    14  
  - Active virtual         74    74  
  - Frozen virtual         0     0   
 -------------------------------------

 Import integrals:   CPU 0.00 s  wall 0.00 s

 Import integrals:   CPU 14.57 s  wall 17.02 s

 MP2 amplitudes:   CPU 0.06 s  wall 0.26 s

Running a double precision version
           CCSD T amplitudes will be solved using DIIS.

           Start     Size      MaxIter   EConv     TConv     
           3         7         100       1.00e-07  1.00e-05  
 ------------------------------------------------------------------------------
           Energy (a.u.)   Ediff      Tdiff       Comment
 ------------------------------------------------------------------------------
         -2682.42814879                           
     1   -2682.40439913   2.37e-02   7.19e-01     
     2   -2682.42804240   2.36e-02   9.54e-02     
     3   -2682.42634445   1.70e-03   4.54e-02     
     4   -2682.42885322   2.51e-03   1.46e-02     Switched to DIIS steps.
     5   -2682.42982284   9.70e-04   1.26e-02     
     6   -2682.42988055   5.77e-05   2.46e-03     
     7   -2682.42989338   1.28e-05   1.31e-03     
     8   -2682.42990457   1.12e-05   6.05e-04     
     9   -2682.42991028   5.71e-06   4.58e-04     
    10   -2682.42990935   9.30e-07   1.00e-04     
    11   -2682.42990965   3.02e-07   4.53e-05     
    12   -2682.42990946   1.92e-07   3.02e-05     
    13   -2682.42990949   2.96e-08   9.80e-06     
 ------------------------------------------------------------------------------
         -2682.42990949                           CCSD T converged.

End of double precision
 SCF energy                 = -2681.78813905
 MP2 energy                 = -2682.42814879
 CCSD correlation energy     =    -0.64177044
 CCSD total energy           = -2682.42990949

 CCSD  T1^2 = 0.0138  T2^2 = 0.2216  Leading amplitudes:

 Amplitude    Orbitals with energies
 -0.0292       21 (A) A                  ->    26 (A) A                   
              -0.6481                          0.0259                     
 -0.0292       21 (A) B                  ->    26 (A) B                   
              -0.6481                          0.0259                     
 -0.0255       24 (A) A                  ->    28 (A) A                   
              -0.4199                          0.0639                     
 -0.0255       24 (A) B                  ->    28 (A) B                   
              -0.4199                          0.0639                     

 Amplitude    Orbitals with energies
 -0.0994       22 (A) A      22 (A) B    ->    28 (A) A      28 (A) B     
              -0.6091       -0.6091            0.0639        0.0639       
  0.0994       22 (A) A      22 (A) B    ->    28 (A) B      28 (A) A     
              -0.6091       -0.6091            0.0639        0.0639       
  0.0994       22 (A) B      22 (A) A    ->    28 (A) A      28 (A) B     
              -0.6091       -0.6091            0.0639        0.0639       
 -0.0994       22 (A) B      22 (A) A    ->    28 (A) B      28 (A) A     
              -0.6091       -0.6091            0.0639        0.0639       

 Computing CCSD intemediates for later calculations in double precision
 Finished.

Running a double precision version
           CCSD Lambda amplitudes will be solved using DIIS.
           Start     Size      MaxIter   EConv     LConv     
           3         7         100       1.00e-07  1.00e-05  
 ------------------------------------------------------------------------------
            Enorm      Ldiff       Comment
 ------------------------------------------------------------------------------
     1     5.47e-02   4.10e-02     
     2     1.39e-02   4.28e-03     
     3     5.78e-03   1.84e-03     
     4     3.68e-03   1.14e-03     Switched to DIIS steps.
     5     1.50e-03   7.48e-04     
     6     8.91e-04   2.65e-04     
     7     3.53e-04   8.94e-05     
     8     1.60e-04   5.46e-06     
     9     4.58e-05   1.02e-05     
    10     2.45e-05   1.80e-06     
    11     1.34e-05   4.87e-08     
    12     6.72e-06   6.96e-07     
    13     2.88e-06   1.69e-07     
    14     1.21e-06   1.57e-07     
    15     6.51e-07   5.22e-08     
    16     3.45e-07   2.13e-08     
    17     2.19e-07   1.77e-08     
    18     9.76e-08   1.15e-08     
 ------------------------------------------------------------------------------
                                   CCSD Lambda converged.

 Computing density matrices in double precision...
           Orbital response amplitudes will be solved using DIIS.
           Start     Size      MaxIter   EConv     LConv     
           3         7         100       1.00e-06  1.00e-06  
 ------------------------------------------------------------------------------
            Enorm      Ldiff       Comment
 ------------------------------------------------------------------------------
     1     1.15e-01   1.23e-02     
     2     1.77e-01   4.40e-02     
     3     3.02e-01   7.48e-02     
     4     2.10e-02   1.63e-01     Switched to DIIS steps.
     5     8.41e-03   4.96e-04     
     6     1.88e-03   1.49e-03     
     7     8.31e-04   2.49e-04     
     8     1.55e-04   6.76e-05     
     9     3.03e-05   3.00e-05     
    10     1.27e-05   2.73e-06     
    11     5.38e-06   7.07e-07     
    12     1.07e-06   5.17e-07     
    13     3.84e-07   8.27e-08     
 ------------------------------------------------------------------------------
                                   Orbital response converged.

 Computing density matrices... Done.
 CCSD calculation:   CPU 605.70 s  wall 182.68 s

Current path: /canmo/ccsd/grad/
/g1_bb_aa
/g1_bb_bb
/g1_o1o1
/g1_o1o2
/g1_o1v1
/g1_o2v1
/g1_v1v1
/g1p_bb_aa
/g1p_bb_bb
/g1s_bb_aa
/g1s_bb_bb
/g2_o1o1o1o1
/g2_o1o1o1v1
/g2_o1o1v1v1
/g2_o1v1o1v1
/g2_o1v1v1v1
/g2_v1v1v1v1
/w_bb_aa
/w_bb_bb
 Transferring MO TPDM to AO TPDM
 Transferring g2_o1o1o1o1
 Transferring g2_o1o1o1v1
 Transferring g2_o1o1v1v1
 Transferring g2_o1v1o1v1
 Transferring g2_o1v1v1v1
 Transferring g2_v1v1v1v1
 Adding separable TPDM
 Computing TPDM gradient
 --------------------------------------------------------
 2e gradient
  Atom          X               Y               Z
 --------------------------------------------------------
    1        -24.260633        3.404271       -0.000001  
    2          5.251883      -15.155410        0.000001  
    3         19.164020        7.091492       -0.000001  
    4         -0.155270        4.659647        0.000001  
 --------------------------------------------------------
 --------------------------------------------------------
 Final gradient
  Atom          X               Y               Z
 --------------------------------------------------------
    1        -24.260633        3.404271       -0.000001  
    2          5.251883      -15.155410        0.000001  
    3         19.164020        7.091492       -0.000001  
    4         -0.155270        4.659647        0.000001  
 --------------------------------------------------------
 Analytic gradient from two-electron contribution:   CPU 240.81 s  wall 131.13 s

 Total ccman2 time:   CPU 865.53 s  wall 339.48 s


 --------------------------------------------------------------

                    Orbital Energies (a.u.)
 --------------------------------------------------------------

 Alpha MOs
 -- Occupied --
******* -65.164 -58.524 -58.523 -58.523 -15.755 -15.697  -9.843
 -7.457  -7.448  -7.448  -3.197  -3.193  -3.193  -3.182  -3.182
 -1.451  -1.022  -0.935  -0.720  -0.648  -0.609  -0.424  -0.420
 -0.404
 -- Virtual --
  0.026   0.047   0.064   0.097   0.111   0.113   0.137   0.177
  0.185   0.204   0.229   0.241   0.247   0.265   0.298   0.345
  0.546   0.556   0.568   0.617   0.656   0.744   0.758   0.785
  0.796   0.816   0.914   0.939   0.992   1.031   1.044   1.047
  1.128   1.283   1.464   1.469   1.639   1.918   2.009   2.118
  2.119   2.243   2.310   2.341   2.635   2.654   2.697   2.810
  3.045   3.061   3.392   3.434   4.105   4.240   4.350   4.421
  4.549   4.565   4.576   4.624   4.758   4.852   5.413   7.167
  8.208   8.226   8.311  36.587  37.150  49.447 293.889 293.908
294.0051028.379
 --------------------------------------------------------------

          Ground-State Mulliken Net Atomic Charges

     Atom                 Charge (a.u.)
  ----------------------------------------
      1 Br                   -0.187250
      2 N                     0.076919
      3 N                    -0.126693
      4 H                     0.237024
  ----------------------------------------
  Sum of atomic charges =     0.000000

 -----------------------------------------------------------------
                    Cartesian Multipole Moments
 -----------------------------------------------------------------
    Charge (ESU x 10^10)
                -0.0000
    Dipole Moment (Debye)
         X      -1.1137      Y      -1.8582      Z       0.0000
       Tot       2.1664
    Quadrupole Moments (Debye-Ang)
        XX     -30.7843     XY       2.8653     YY     -29.2847
        XZ      -0.0000     YZ       0.0000     ZZ     -30.4252
    Octopole Moments (Debye-Ang^2)
       XXX      28.3803    XXY      -6.6177    XYY       2.3373
       YYY      -5.5875    XXZ       0.0000    XYZ       0.0000
       YYZ       0.0000    XZZ       4.3921    YZZ      -0.3946
       ZZZ       0.0000
    Hexadecapole Moments (Debye-Ang^3)
      XXXX    -326.3654   XXXY       6.4610   XXYY     -52.9207
      XYYY       8.4362   YYYY     -53.1998   XXXZ      -0.0000
      XXYZ       0.0000   XYYZ      -0.0000   YYYZ       0.0000
      XXZZ     -54.9115   XYZZ       0.4200   YYZZ     -14.9002
      XZZZ      -0.0000   YZZZ       0.0000   ZZZZ     -34.6691
 -----------------------------------------------------------------
 DrvMan completing analytic gradient of the correlated energy
 Correlated dipole moment
            1
    1  -0.4381531
    2  -0.7310642
    3   0.0000001
 Energy read as -2682.429909485
 Full Analytical Gradient: (in a.u., or Hartree/Bohr)
             1             2             3             4
    1   -0.00000015    0.00070005   -0.00068479   -0.00001511
    2    0.00002878    0.00066640   -0.00070656    0.00001139
    3    0.00000000   -0.00000001    0.00000003   -0.00000002
 Gradient time:  CPU 0.25 s  wall 1.86 s
 ----------------------------------------------------------------
             Standard Nuclear Orientation (Angstroms)
    I     Atom           X                Y                Z
 ----------------------------------------------------------------
    1      Br      0.7194471256    -0.0309223855     0.0000000000
    2      N      -1.2666775302     0.6042031048    -0.0000000000
    3      N      -2.0824154220    -0.2714847109     0.0000000000
    4      H      -1.7439987292    -1.2467452653     0.0000000000
 ----------------------------------------------------------------
 Nuclear Repulsion Energy =   142.2125882149 hartrees
 There are       25 alpha and       25 beta electrons

                       Distance Matrix (Angstroms)
             Br(  1)   N (  2)   N (  3)
   N (  2)  2.085204
   N (  3)  2.812171  1.196770
   H (  4)  2.747142  1.911503  1.032308

 Requested basis set is 6-311++G(d,p)
 There are 36 shells and 99 basis functions
 A cutoff of  1.0D-14 yielded    642 shell pairs
 There are      4973 function pairs (      5503 Cartesian)
 Smallest overlap matrix eigenvalue = 2.29E-04
 Guess MOs from SCF MO coefficient file

 -----------------------------------------------------------------------
  General SCF calculation program by
  Eric Jon Sundstrom, Paul Horn, Yuezhi Mao, Dmitri Zuev, Alec White,
  David Stuck, Shaama M.S., Shane Yost, Joonho Lee, David Small,
  Daniel Levine, Susi Lehtola, Hugh Burton, Evgeny Epifanovsky
 -----------------------------------------------------------------------
 Hartree-Fock
 using 4 threads for integral computing
 -------------------------------------------------------
 OpenMP Integral computing Module                
 Release: version 2.0, May 2017, Q-Chem Inc. Pleasanton 
 -------------------------------------------------------
 A restricted SCF calculation will be
 performed using DIIS
 SCF converges when DIIS error is below 1.0e-08
 ---------------------------------------
  Cycle       Energy         DIIS error
 ---------------------------------------
    1   -2681.7882412514      5.06e-05  
    2   -2681.7882449016      1.29e-05  
    3   -2681.7882453780      6.43e-06  
    4   -2681.7882454762      2.60e-06  
    5   -2681.7882455070      1.35e-06  
    6   -2681.7882455147      6.28e-07  
    7   -2681.7882455164      1.82e-07  
    8   -2681.7882455165      1.10e-07  
    9   -2681.7882455165      2.31e-08  
   10   -2681.7882455165      6.36e-09  Convergence criterion met
 ---------------------------------------
 SCF time:   CPU 5.00s  wall 5.00s 
 SCF   energy in the final basis set =    -2681.7882455165
 Total energy in the final basis set =    -2681.7882455165


 ------------------------------------------------------------------------------

   CCMAN2: suite of methods based on coupled cluster
           and equation of motion theories.

   Components:
   * libvmm-1.3-trunk
     by Evgeny Epifanovsky, Ilya Kaliman.
   * libtensor-2.5-trunk
     by Evgeny Epifanovsky, Michael Wormit, Dmitry Zuev, Sam Manzer, 
        Ilya Kaliman.
   * libcc-2.5-trunk
     by Evgeny Epifanovsky, Arik Landau, Tomasz Kus, Kirill Khistyaev, 
        Dmitry Zuev, Prashant Manohar, Xintian Feng, Anna Krylov, 
        Matthew Goldey, Alec White, Thomas Jagau, Kaushik Nanda, 
        Anastasia Gunina, Alexander Kunitsa, Joonho Lee.

   CCMAN original authors:
   Anna I. Krylov, C. David Sherrill, Steven R. Gwaltney,
   Edward F. C. Byrd (2000)
   Sergey V. Levchenko, Lyudmila V. Slipchenko, Tao Wang,
   Ana-Maria C. Cristian (2003)
   Piotr A. Pieniazek, C. Melania Oana, Evgeny Epifanovsky (2007)
   Prashant Manohar (2009)

 ------------------------------------------------------------------------------


 Allocating and initializing 3808MB of RAM...
 Calculation will run on 4 cores.


 Alpha MOs, Restricted
 -- Occupied --                  
-490.03  -65.16  -58.52  -58.52  -58.52  -15.75  -15.70   -9.84
  1 A     2 A     3 A     4 A     5 A     6 A     7 A     8 A                  
 -7.457  -7.448  -7.448  -3.196  -3.192  -3.192  -3.182  -3.182
  9 A    10 A    11 A    12 A    13 A    14 A    15 A    16 A                  
 -1.452  -1.022  -0.935  -0.721  -0.649  -0.610  -0.424  -0.420
 17 A    18 A    19 A    20 A    21 A    22 A    23 A    24 A                  
 -0.404
 25 A                                                                          
 -- Virtual --                   
  0.026   0.047   0.064   0.098   0.111   0.113   0.137   0.177
 26 A    27 A    28 A    29 A    30 A    31 A    32 A    33 A                  
  0.184   0.204   0.228   0.241   0.247   0.265   0.298   0.345
 34 A    35 A    36 A    37 A    38 A    39 A    40 A    41 A                  
  0.546   0.557   0.568   0.618   0.656   0.744   0.758   0.786
 42 A    43 A    44 A    45 A    46 A    47 A    48 A    49 A                  
  0.796   0.816   0.913   0.938   0.992   1.031   1.044   1.047
 50 A    51 A    52 A    53 A    54 A    55 A    56 A    57 A                  
  1.128   1.283   1.464   1.469   1.639   1.918   2.009   2.117
 58 A    59 A    60 A    61 A    62 A    63 A    64 A    65 A                  
  2.119   2.243   2.310   2.341   2.635   2.654   2.698   2.810
 66 A    67 A    68 A    69 A    70 A    71 A    72 A    73 A                  
  3.045   3.063   3.393   3.435   4.105   4.240   4.350   4.422
 74 A    75 A    76 A    77 A    78 A    79 A    80 A    81 A                  
  4.549   4.566   4.577   4.624   4.759   4.851   5.412   7.167
 82 A    83 A    84 A    85 A    86 A    87 A    88 A    89 A                  
  8.209   8.227   8.311  36.586  37.155  49.447 293.890 293.908
 90 A    91 A    92 A    93 A    94 A    95 A    96 A    97 A                  
294.0051028.379
 98 A    99 A                                                                  

 Beta MOs, Restricted
 -- Occupied --                  
-490.03  -65.16  -58.52  -58.52  -58.52  -15.75  -15.70   -9.84
  1 A     2 A     3 A     4 A     5 A     6 A     7 A     8 A                  
 -7.457  -7.448  -7.448  -3.196  -3.192  -3.192  -3.182  -3.182
  9 A    10 A    11 A    12 A    13 A    14 A    15 A    16 A                  
 -1.452  -1.022  -0.935  -0.721  -0.649  -0.610  -0.424  -0.420
 17 A    18 A    19 A    20 A    21 A    22 A    23 A    24 A                  
 -0.404
 25 A                                                                          
 -- Virtual --                   
  0.026   0.047   0.064   0.098   0.111   0.113   0.137   0.177
 26 A    27 A    28 A    29 A    30 A    31 A    32 A    33 A                  
  0.184   0.204   0.228   0.241   0.247   0.265   0.298   0.345
 34 A    35 A    36 A    37 A    38 A    39 A    40 A    41 A                  
  0.546   0.557   0.568   0.618   0.656   0.744   0.758   0.786
 42 A    43 A    44 A    45 A    46 A    47 A    48 A    49 A                  
  0.796   0.816   0.913   0.938   0.992   1.031   1.044   1.047
 50 A    51 A    52 A    53 A    54 A    55 A    56 A    57 A                  
  1.128   1.283   1.464   1.469   1.639   1.918   2.009   2.117
 58 A    59 A    60 A    61 A    62 A    63 A    64 A    65 A                  
  2.119   2.243   2.310   2.341   2.635   2.654   2.698   2.810
 66 A    67 A    68 A    69 A    70 A    71 A    72 A    73 A                  
  3.045   3.063   3.393   3.435   4.105   4.240   4.350   4.422
 74 A    75 A    76 A    77 A    78 A    79 A    80 A    81 A                  
  4.549   4.566   4.577   4.624   4.759   4.851   5.412   7.167
 82 A    83 A    84 A    85 A    86 A    87 A    88 A    89 A                  
  8.209   8.227   8.311  36.586  37.155  49.447 293.890 293.908
 90 A    91 A    92 A    93 A    94 A    95 A    96 A    97 A                  
294.0051028.379
 98 A    99 A                                                                  

 Occupation and symmetry of molecular orbitals

 Point group: C1 (1 irreducible representation).

                           A     All 
 -------------------------------------
 All molecular orbitals:
  - Alpha                  99    99  
  - Beta                   99    99  
 -------------------------------------
 Alpha orbitals:
  - Frozen occupied        11    11  
  - Active occupied        14    14  
  - Active virtual         74    74  
  - Frozen virtual         0     0   
 -------------------------------------
 Beta orbitals:
  - Frozen occupied        11    11  
  - Active occupied        14    14  
  - Active virtual         74    74  
  - Frozen virtual         0     0   
 -------------------------------------

 Import integrals:   CPU 0.00 s  wall 0.00 s

 Import integrals:   CPU 14.92 s  wall 15.84 s

 MP2 amplitudes:   CPU 0.06 s  wall 0.24 s

Running a double precision version
           CCSD T amplitudes will be solved using DIIS.

           Start     Size      MaxIter   EConv     TConv     
           3         7         100       1.00e-07  1.00e-05  
 ------------------------------------------------------------------------------
           Energy (a.u.)   Ediff      Tdiff       Comment
 ------------------------------------------------------------------------------
         -2682.42815611                           
     1   -2682.40442331   2.37e-02   7.19e-01     
     2   -2682.42804712   2.36e-02   9.54e-02     
     3   -2682.42634917   1.70e-03   4.54e-02     
     4   -2682.42885586   2.51e-03   1.46e-02     Switched to DIIS steps.
     5   -2682.42982355   9.68e-04   1.26e-02     
     6   -2682.42988100   5.74e-05   2.45e-03     
     7   -2682.42989362   1.26e-05   1.31e-03     
     8   -2682.42990472   1.11e-05   6.02e-04     
     9   -2682.42991044   5.72e-06   4.59e-04     
    10   -2682.42990951   9.28e-07   1.01e-04     
    11   -2682.42990982   3.08e-07   4.57e-05     
    12   -2682.42990963   1.92e-07   3.05e-05     
    13   -2682.42990965   2.94e-08   9.84e-06     
 ------------------------------------------------------------------------------
         -2682.42990965                           CCSD T converged.

End of double precision
 SCF energy                 = -2681.78824552
 MP2 energy                 = -2682.42815611
 CCSD correlation energy     =    -0.64166414
 CCSD total energy           = -2682.42990965

 CCSD  T1^2 = 0.0138  T2^2 = 0.2215  Leading amplitudes:

 Amplitude    Orbitals with energies
 -0.0294       21 (A) A                  ->    26 (A) A                   
              -0.6487                          0.0256                     
 -0.0294       21 (A) B                  ->    26 (A) B                   
              -0.6487                          0.0256                     
 -0.0254       24 (A) A                  ->    28 (A) A                   
              -0.4196                          0.0640                     
 -0.0254       24 (A) B                  ->    28 (A) B                   
              -0.4196                          0.0640                     

 Amplitude    Orbitals with energies
 -0.0992       22 (A) A      22 (A) B    ->    28 (A) A      28 (A) B     
              -0.6099       -0.6099            0.0640        0.0640       
  0.0992       22 (A) A      22 (A) B    ->    28 (A) B      28 (A) A     
              -0.6099       -0.6099            0.0640        0.0640       
  0.0992       22 (A) B      22 (A) A    ->    28 (A) A      28 (A) B     
              -0.6099       -0.6099            0.0640        0.0640       
 -0.0992       22 (A) B      22 (A) A    ->    28 (A) B      28 (A) A     
              -0.6099       -0.6099            0.0640        0.0640       

 Computing CCSD intemediates for later calculations in double precision
 Finished.

Running a double precision version
           CCSD Lambda amplitudes will be solved using DIIS.
           Start     Size      MaxIter   EConv     LConv     
           3         7         100       1.00e-07  1.00e-05  
 ------------------------------------------------------------------------------
            Enorm      Ldiff       Comment
 ------------------------------------------------------------------------------
     1     5.48e-02   4.10e-02     
     2     1.39e-02   4.28e-03     
     3     5.78e-03   1.83e-03     
     4     3.68e-03   1.14e-03     Switched to DIIS steps.
     5     1.49e-03   7.46e-04     
     6     8.92e-04   2.64e-04     
     7     3.55e-04   8.90e-05     
     8     1.61e-04   5.49e-06     
     9     4.61e-05   1.03e-05     
    10     2.48e-05   1.80e-06     
    11     1.36e-05   3.67e-08     
    12     6.78e-06   7.11e-07     
    13     2.91e-06   1.75e-07     
    14     1.22e-06   1.60e-07     
    15     6.57e-07   5.22e-08     
    16     3.48e-07   2.12e-08     
    17     2.21e-07   1.77e-08     
    18     9.87e-08   1.14e-08     
 ------------------------------------------------------------------------------
                                   CCSD Lambda converged.

 Computing density matrices in double precision...
           Orbital response amplitudes will be solved using DIIS.
           Start     Size      MaxIter   EConv     LConv     
           3         7         100       1.00e-06  1.00e-06  
 ------------------------------------------------------------------------------
            Enorm      Ldiff       Comment
 ------------------------------------------------------------------------------
     1     1.15e-01   1.25e-02     
     2     1.78e-01   4.43e-02     
     3     3.03e-01   7.53e-02     
     4     2.09e-02   1.64e-01     Switched to DIIS steps.
     5     8.38e-03   5.08e-04     
     6     1.89e-03   1.49e-03     
     7     8.35e-04   2.53e-04     
     8     1.55e-04   6.65e-05     
     9     3.02e-05   3.02e-05     
    10     1.27e-05   2.74e-06     
    11     5.38e-06   7.02e-07     
    12     1.07e-06   5.26e-07     
    13     3.84e-07   8.38e-08     
 ------------------------------------------------------------------------------
                                   Orbital response converged.

 Computing density matrices... Done.
 CCSD calculation:   CPU 603.33 s  wall 184.55 s

Current path: /canmo/ccsd/grad/
/g1_bb_aa
/g1_bb_bb
/g1_o1o1
/g1_o1o2
/g1_o1v1
/g1_o2v1
/g1_v1v1
/g1p_bb_aa
/g1p_bb_bb
/g1s_bb_aa
/g1s_bb_bb
/g2_o1o1o1o1
/g2_o1o1o1v1
/g2_o1o1v1v1
/g2_o1v1o1v1
/g2_o1v1v1v1
/g2_v1v1v1v1
/w_bb_aa
/w_bb_bb
 Transferring MO TPDM to AO TPDM
 Transferring g2_o1o1o1o1
 Transferring g2_o1o1o1v1
 Transferring g2_o1o1v1v1
 Transferring g2_o1v1o1v1
 Transferring g2_o1v1v1v1
 Transferring g2_v1v1v1v1
 Adding separable TPDM
 Computing TPDM gradient
 --------------------------------------------------------
 2e gradient
  Atom          X               Y               Z
 --------------------------------------------------------
    1        -24.232277        3.391647       -0.000000  
    2          5.224145      -15.172699        0.000000  
    3         19.167063        7.118542       -0.000000  
    4         -0.158931        4.662510        0.000000  
 --------------------------------------------------------
 --------------------------------------------------------
 Final gradient
  Atom          X               Y               Z
 --------------------------------------------------------
    1        -24.232277        3.391647       -0.000000  
    2          5.224145      -15.172699        0.000000  
    3         19.167063        7.118542       -0.000000  
    4         -0.158931        4.662510        0.000000  
 --------------------------------------------------------
 Analytic gradient from two-electron contribution:   CPU 241.93 s  wall 138.89 s

 Total ccman2 time:   CPU 865.45 s  wall 347.66 s


 --------------------------------------------------------------

                    Orbital Energies (a.u.)
 --------------------------------------------------------------

 Alpha MOs
 -- Occupied --
******* -65.164 -58.524 -58.522 -58.522 -15.755 -15.697  -9.843
 -7.457  -7.448  -7.448  -3.196  -3.192  -3.192  -3.182  -3.182
 -1.452  -1.022  -0.935  -0.721  -0.649  -0.610  -0.424  -0.420
 -0.404
 -- Virtual --
  0.026   0.047   0.064   0.098   0.111   0.113   0.137   0.177
  0.184   0.204   0.228   0.241   0.247   0.265   0.298   0.345
  0.546   0.557   0.568   0.618   0.656   0.744   0.758   0.786
  0.796   0.816   0.913   0.938   0.992   1.031   1.044   1.047
  1.128   1.283   1.464   1.469   1.639   1.918   2.009   2.117
  2.119   2.243   2.310   2.341   2.635   2.654   2.698   2.810
  3.045   3.063   3.393   3.435   4.105   4.240   4.350   4.422
  4.549   4.566   4.577   4.624   4.759   4.851   5.412   7.167
  8.209   8.227   8.311  36.586  37.155  49.447 293.890 293.908
294.0051028.379
 --------------------------------------------------------------

          Ground-State Mulliken Net Atomic Charges

     Atom                 Charge (a.u.)
  ----------------------------------------
      1 Br                   -0.188816
      2 N                     0.077530
      3 N                    -0.126287
      4 H                     0.237573
  ----------------------------------------
  Sum of atomic charges =     0.000000

 -----------------------------------------------------------------
                    Cartesian Multipole Moments
 -----------------------------------------------------------------
    Charge (ESU x 10^10)
                 0.0000
    Dipole Moment (Debye)
         X      -1.1350      Y      -1.8580      Z       0.0000
       Tot       2.1772
    Quadrupole Moments (Debye-Ang)
        XX     -30.7600     XY       2.8658     YY     -29.2799
        XZ      -0.0000     YZ       0.0000     ZZ     -30.4269
    Octopole Moments (Debye-Ang^2)
       XXX      28.2933    XXY      -6.6176    XYY       2.3280
       YYY      -5.5873    XXZ       0.0000    XYZ      -0.0000
       YYZ       0.0000    XZZ       4.3862    YZZ      -0.3934
       ZZZ       0.0000
    Hexadecapole Moments (Debye-Ang^3)
      XXXX    -326.3297   XXXY       6.4794   XXYY     -52.9276
      XYYY       8.4612   YYYY     -53.1894   XXXZ      -0.0000
      XXYZ       0.0000   XYYZ      -0.0000   YYYZ       0.0000
      XXZZ     -54.9231   XYZZ       0.4251   YYZZ     -14.9019
      XZZZ      -0.0000   YZZZ       0.0000   ZZZZ     -34.6817
 -----------------------------------------------------------------
 DrvMan completing analytic gradient of the correlated energy
 Correlated dipole moment
            1
    1  -0.4465384
    2  -0.7309882
    3   0.0000000
 Energy read as -2682.429909655
 Full Analytical Gradient: (in a.u., or Hartree/Bohr)
             1             2             3             4
    1    0.00000531   -0.00061413    0.00058675    0.00002207
    2   -0.00003698   -0.00056529    0.00057728    0.00002499
    3   -0.00000000   -0.00000000    0.00000000   -0.00000000
 Gradient time:  CPU 0.24 s  wall 1.70 s
 ----------------------------------------------------------------
             Standard Nuclear Orientation (Angstroms)
    I     Atom           X                Y                Z
 ----------------------------------------------------------------
    1      Br      0.7194471256    -0.0309223855     0.0000000000
    2      N      -1.2656775302     0.6052031048    -0.0000000000
    3      N      -2.0824154220    -0.2714847109     0.0000000000
    4      H      -1.7439987292    -1.2467452653     0.0000000000
 ----------------------------------------------------------------
 Nuclear Repulsion Energy =   142.2051105893 hartrees
 There are       25 alpha and       25 beta electrons

                       Distance Matrix (Angstroms)
             Br(  1)   N (  2)   N (  3)
   N (  2)  2.084556
   N (  3)  2.812171  1.198183
   H (  4)  2.747142  1.912722  1.032308

 Requested basis set is 6-311++G(d,p)
 There are 36 shells and 99 basis functions
 A cutoff of  1.0D-14 yielded    642 shell pairs
 There are      4973 function pairs (      5503 Cartesian)
 Smallest overlap matrix eigenvalue = 2.30E-04
 Guess MOs from SCF MO coefficient file

 -----------------------------------------------------------------------
  General SCF calculation program by
  Eric Jon Sundstrom, Paul Horn, Yuezhi Mao, Dmitri Zuev, Alec White,
  David Stuck, Shaama M.S., Shane Yost, Joonho Lee, David Small,
  Daniel Levine, Susi Lehtola, Hugh Burton, Evgeny Epifanovsky
 -----------------------------------------------------------------------
 Hartree-Fock
 using 4 threads for integral computing
 -------------------------------------------------------
 OpenMP Integral computing Module                
 Release: version 2.0, May 2017, Q-Chem Inc. Pleasanton 
 -------------------------------------------------------
 A restricted SCF calculation will be
 performed using DIIS
 SCF converges when DIIS error is below 1.0e-08
 ---------------------------------------
  Cycle       Energy         DIIS error
 ---------------------------------------
    1   -2681.7880964958      4.14e-05  
    2   -2681.7880984883      1.06e-05  
    3   -2681.7880987458      6.05e-06  
    4   -2681.7880988169      2.02e-06  
    5   -2681.7880988367      1.32e-06  
    6   -2681.7880988419      4.82e-07  
    7   -2681.7880988431      1.94e-07  
    8   -2681.7880988432      5.57e-08  
    9   -2681.7880988432      1.98e-08  
   10   -2681.7880988432      3.14e-09  Convergence criterion met
 ---------------------------------------
 SCF time:   CPU 4.91s  wall 7.00s 
 SCF   energy in the final basis set =    -2681.7880988432
 Total energy in the final basis set =    -2681.7880988432


 ------------------------------------------------------------------------------

   CCMAN2: suite of methods based on coupled cluster
           and equation of motion theories.

   Components:
   * libvmm-1.3-trunk
     by Evgeny Epifanovsky, Ilya Kaliman.
   * libtensor-2.5-trunk
     by Evgeny Epifanovsky, Michael Wormit, Dmitry Zuev, Sam Manzer, 
        Ilya Kaliman.
   * libcc-2.5-trunk
     by Evgeny Epifanovsky, Arik Landau, Tomasz Kus, Kirill Khistyaev, 
        Dmitry Zuev, Prashant Manohar, Xintian Feng, Anna Krylov, 
        Matthew Goldey, Alec White, Thomas Jagau, Kaushik Nanda, 
        Anastasia Gunina, Alexander Kunitsa, Joonho Lee.

   CCMAN original authors:
   Anna I. Krylov, C. David Sherrill, Steven R. Gwaltney,
   Edward F. C. Byrd (2000)
   Sergey V. Levchenko, Lyudmila V. Slipchenko, Tao Wang,
   Ana-Maria C. Cristian (2003)
   Piotr A. Pieniazek, C. Melania Oana, Evgeny Epifanovsky (2007)
   Prashant Manohar (2009)

 ------------------------------------------------------------------------------


 Allocating and initializing 3808MB of RAM...
 Calculation will run on 4 cores.


 Alpha MOs, Restricted
 -- Occupied --                  
-490.03  -65.16  -58.52  -58.52  -58.52  -15.75  -15.70   -9.84
  1 A     2 A     3 A     4 A     5 A     6 A     7 A     8 A                  
 -7.457  -7.448  -7.448  -3.196  -3.193  -3.193  -3.182  -3.182
  9 A    10 A    11 A    12 A    13 A    14 A    15 A    16 A                  
 -1.451  -1.022  -0.935  -0.720  -0.648  -0.609  -0.424  -0.420
 17 A    18 A    19 A    20 A    21 A    22 A    23 A    24 A                  
 -0.404
 25 A                                                                          
 -- Virtual --                   
  0.026   0.047   0.064   0.097   0.111   0.113   0.137   0.177
 26 A    27 A    28 A    29 A    30 A    31 A    32 A    33 A                  
  0.185   0.204   0.228   0.241   0.247   0.265   0.298   0.345
 34 A    35 A    36 A    37 A    38 A    39 A    40 A    41 A                  
  0.546   0.557   0.568   0.617   0.656   0.744   0.758   0.786
 42 A    43 A    44 A    45 A    46 A    47 A    48 A    49 A                  
  0.796   0.816   0.913   0.939   0.992   1.031   1.044   1.047
 50 A    51 A    52 A    53 A    54 A    55 A    56 A    57 A                  
  1.128   1.283   1.464   1.469   1.640   1.918   2.009   2.117
 58 A    59 A    60 A    61 A    62 A    63 A    64 A    65 A                  
  2.119   2.243   2.310   2.341   2.634   2.653   2.697   2.810
 66 A    67 A    68 A    69 A    70 A    71 A    72 A    73 A                  
  3.045   3.061   3.392   3.434   4.105   4.240   4.349   4.421
 74 A    75 A    76 A    77 A    78 A    79 A    80 A    81 A                  
  4.549   4.565   4.576   4.624   4.758   4.851   5.413   7.167
 82 A    83 A    84 A    85 A    86 A    87 A    88 A    89 A                  
  8.209   8.227   8.311  36.587  37.149  49.447 293.889 293.908
 90 A    91 A    92 A    93 A    94 A    95 A    96 A    97 A                  
294.0051028.379
 98 A    99 A                                                                  

 Beta MOs, Restricted
 -- Occupied --                  
-490.03  -65.16  -58.52  -58.52  -58.52  -15.75  -15.70   -9.84
  1 A     2 A     3 A     4 A     5 A     6 A     7 A     8 A                  
 -7.457  -7.448  -7.448  -3.196  -3.193  -3.193  -3.182  -3.182
  9 A    10 A    11 A    12 A    13 A    14 A    15 A    16 A                  
 -1.451  -1.022  -0.935  -0.720  -0.648  -0.609  -0.424  -0.420
 17 A    18 A    19 A    20 A    21 A    22 A    23 A    24 A                  
 -0.404
 25 A                                                                          
 -- Virtual --                   
  0.026   0.047   0.064   0.097   0.111   0.113   0.137   0.177
 26 A    27 A    28 A    29 A    30 A    31 A    32 A    33 A                  
  0.185   0.204   0.228   0.241   0.247   0.265   0.298   0.345
 34 A    35 A    36 A    37 A    38 A    39 A    40 A    41 A                  
  0.546   0.557   0.568   0.617   0.656   0.744   0.758   0.786
 42 A    43 A    44 A    45 A    46 A    47 A    48 A    49 A                  
  0.796   0.816   0.913   0.939   0.992   1.031   1.044   1.047
 50 A    51 A    52 A    53 A    54 A    55 A    56 A    57 A                  
  1.128   1.283   1.464   1.469   1.640   1.918   2.009   2.117
 58 A    59 A    60 A    61 A    62 A    63 A    64 A    65 A                  
  2.119   2.243   2.310   2.341   2.634   2.653   2.697   2.810
 66 A    67 A    68 A    69 A    70 A    71 A    72 A    73 A                  
  3.045   3.061   3.392   3.434   4.105   4.240   4.349   4.421
 74 A    75 A    76 A    77 A    78 A    79 A    80 A    81 A                  
  4.549   4.565   4.576   4.624   4.758   4.851   5.413   7.167
 82 A    83 A    84 A    85 A    86 A    87 A    88 A    89 A                  
  8.209   8.227   8.311  36.587  37.149  49.447 293.889 293.908
 90 A    91 A    92 A    93 A    94 A    95 A    96 A    97 A                  
294.0051028.379
 98 A    99 A                                                                  

 Occupation and symmetry of molecular orbitals

 Point group: C1 (1 irreducible representation).

                           A     All 
 -------------------------------------
 All molecular orbitals:
  - Alpha                  99    99  
  - Beta                   99    99  
 -------------------------------------
 Alpha orbitals:
  - Frozen occupied        11    11  
  - Active occupied        14    14  
  - Active virtual         74    74  
  - Frozen virtual         0     0   
 -------------------------------------
 Beta orbitals:
  - Frozen occupied        11    11  
  - Active occupied        14    14  
  - Active virtual         74    74  
  - Frozen virtual         0     0   
 -------------------------------------

 Import integrals:   CPU 0.00 s  wall 0.00 s

 Import integrals:   CPU 14.74 s  wall 18.18 s

 MP2 amplitudes:   CPU 0.07 s  wall 0.24 s

Running a double precision version
           CCSD T amplitudes will be solved using DIIS.

           Start     Size      MaxIter   EConv     TConv     
           3         7         100       1.00e-07  1.00e-05  
 ------------------------------------------------------------------------------
           Energy (a.u.)   Ediff      Tdiff       Comment
 ------------------------------------------------------------------------------
         -2682.42816243                           
     1   -2682.40438165   2.38e-02   7.19e-01     
     2   -2682.42804429   2.37e-02   9.55e-02     
     3   -2682.42633942   1.70e-03   4.55e-02     
     4   -2682.42885168   2.51e-03   1.46e-02     Switched to DIIS steps.
     5   -2682.42982223   9.71e-04   1.26e-02     
     6   -2682.42988006   5.78e-05   2.46e-03     
     7   -2682.42989287   1.28e-05   1.31e-03     
     8   -2682.42990405   1.12e-05   6.05e-04     
     9   -2682.42990980   5.75e-06   4.60e-04     
    10   -2682.42990887   9.36e-07   1.01e-04     
    11   -2682.42990918   3.06e-07   4.56e-05     
    12   -2682.42990898   1.93e-07   3.04e-05     
    13   -2682.42990901   2.98e-08   9.87e-06     
 ------------------------------------------------------------------------------
         -2682.42990901                           CCSD T converged.

End of double precision
 SCF energy                 = -2681.78809884
 MP2 energy                 = -2682.42816243
 CCSD correlation energy     =    -0.64181017
 CCSD total energy           = -2682.42990901

 CCSD  T1^2 = 0.0138  T2^2 = 0.2217  Leading amplitudes:

 Amplitude    Orbitals with energies
 -0.0294       21 (A) A                  ->    26 (A) A                   
              -0.6482                          0.0257                     
 -0.0294       21 (A) B                  ->    26 (A) B                   
              -0.6482                          0.0257                     
 -0.0255       24 (A) A                  ->    28 (A) A                   
              -0.4198                          0.0637                     
 -0.0255       24 (A) B                  ->    28 (A) B                   
              -0.4198                          0.0637                     

 Amplitude    Orbitals with energies
 -0.0995       22 (A) A      22 (A) B    ->    28 (A) A      28 (A) B     
              -0.6091       -0.6091            0.0637        0.0637       
  0.0995       22 (A) A      22 (A) B    ->    28 (A) B      28 (A) A     
              -0.6091       -0.6091            0.0637        0.0637       
  0.0995       22 (A) B      22 (A) A    ->    28 (A) A      28 (A) B     
              -0.6091       -0.6091            0.0637        0.0637       
 -0.0995       22 (A) B      22 (A) A    ->    28 (A) B      28 (A) A     
              -0.6091       -0.6091            0.0637        0.0637       

 Computing CCSD intemediates for later calculations in double precision
 Finished.

Running a double precision version
           CCSD Lambda amplitudes will be solved using DIIS.
           Start     Size      MaxIter   EConv     LConv     
           3         7         100       1.00e-07  1.00e-05  
 ------------------------------------------------------------------------------
            Enorm      Ldiff       Comment
 ------------------------------------------------------------------------------
     1     5.48e-02   4.10e-02     
     2     1.39e-02   4.28e-03     
     3     5.79e-03   1.84e-03     
     4     3.69e-03   1.14e-03     Switched to DIIS steps.
     5     1.50e-03   7.48e-04     
     6     8.93e-04   2.65e-04     
     7     3.55e-04   8.96e-05     
     8     1.61e-04   5.45e-06     
     9     4.61e-05   1.02e-05     
    10     2.48e-05   1.81e-06     
    11     1.36e-05   4.41e-08     
    12     6.78e-06   7.08e-07     
    13     2.91e-06   1.73e-07     
    14     1.22e-06   1.60e-07     
    15     6.57e-07   5.28e-08     
    16     3.48e-07   2.15e-08     
    17     2.21e-07   1.79e-08     
    18     9.87e-08   1.16e-08     
 ------------------------------------------------------------------------------
                                   CCSD Lambda converged.

 Computing density matrices in double precision...
           Orbital response amplitudes will be solved using DIIS.
           Start     Size      MaxIter   EConv     LConv     
           3         7         100       1.00e-06  1.00e-06  
 ------------------------------------------------------------------------------
            Enorm      Ldiff       Comment
 ------------------------------------------------------------------------------
     1     1.15e-01   1.24e-02     
     2     1.78e-01   4.44e-02     
     3     3.04e-01   7.54e-02     
     4     2.10e-02   1.64e-01     Switched to DIIS steps.
     5     8.44e-03   5.03e-04     
     6     1.89e-03   1.50e-03     
     7     8.34e-04   2.50e-04     
     8     1.56e-04   6.73e-05     
     9     3.05e-05   3.01e-05     
    10     1.28e-05   2.75e-06     
    11     5.42e-06   7.09e-07     
    12     1.07e-06   5.24e-07     
    13     3.85e-07   8.36e-08     
 ------------------------------------------------------------------------------
                                   Orbital response converged.

 Computing density matrices... Done.
 CCSD calculation:   CPU 603.18 s  wall 182.97 s

Current path: /canmo/ccsd/grad/
/g1_bb_aa
/g1_bb_bb
/g1_o1o1
/g1_o1o2
/g1_o1v1
/g1_o2v1
/g1_v1v1
/g1p_bb_aa
/g1p_bb_bb
/g1s_bb_aa
/g1s_bb_bb
/g2_o1o1o1o1
/g2_o1o1o1v1
/g2_o1o1v1v1
/g2_o1v1o1v1
/g2_o1v1v1v1
/g2_v1v1v1v1
/w_bb_aa
/w_bb_bb
 Transferring MO TPDM to AO TPDM
 Transferring g2_o1o1o1o1
 Transferring g2_o1o1o1v1
 Transferring g2_o1o1v1v1
 Transferring g2_o1v1o1v1
 Transferring g2_o1v1v1v1
 Transferring g2_v1v1v1v1
 Adding separable TPDM
 Computing TPDM gradient
 --------------------------------------------------------
 2e gradient
  Atom          X               Y               Z
 --------------------------------------------------------
    1        -24.243214        3.406448       -0.000000  
    2          5.247700      -15.174270        0.000000  
    3         19.151193        7.106384       -0.000000  
    4         -0.155680        4.661439        0.000000  
 --------------------------------------------------------
 --------------------------------------------------------
 Final gradient
  Atom          X               Y               Z
 --------------------------------------------------------
    1        -24.243214        3.406448       -0.000000  
    2          5.247700      -15.174270        0.000000  
    3         19.151193        7.106384       -0.000000  
    4         -0.155680        4.661439        0.000000  
 --------------------------------------------------------
 Analytic gradient from two-electron contribution:   CPU 242.25 s  wall 135.66 s

 Total ccman2 time:   CPU 865.69 s  wall 350.17 s


 --------------------------------------------------------------

                    Orbital Energies (a.u.)
 --------------------------------------------------------------

 Alpha MOs
 -- Occupied --
******* -65.164 -58.524 -58.522 -58.522 -15.755 -15.697  -9.843
 -7.457  -7.448  -7.448  -3.196  -3.193  -3.193  -3.182  -3.182
 -1.451  -1.022  -0.935  -0.720  -0.648  -0.609  -0.424  -0.420
 -0.404
 -- Virtual --
  0.026   0.047   0.064   0.097   0.111   0.113   0.137   0.177
  0.185   0.204   0.228   0.241   0.247   0.265   0.298   0.345
  0.546   0.557   0.568   0.617   0.656   0.744   0.758   0.786
  0.796   0.816   0.913   0.939   0.992   1.031   1.044   1.047
  1.128   1.283   1.464   1.469   1.640   1.918   2.009   2.117
  2.119   2.243   2.310   2.341   2.634   2.653   2.697   2.810
  3.045   3.061   3.392   3.434   4.105   4.240   4.349   4.421
  4.549   4.565   4.576   4.624   4.758   4.851   5.413   7.167
  8.209   8.227   8.311  36.587  37.149  49.447 293.889 293.908
294.0051028.379
 --------------------------------------------------------------

          Ground-State Mulliken Net Atomic Charges

     Atom                 Charge (a.u.)
  ----------------------------------------
      1 Br                   -0.187876
      2 N                     0.077338
      3 N                    -0.126839
      4 H                     0.237377
  ----------------------------------------
  Sum of atomic charges =    -0.000000

 -----------------------------------------------------------------
                    Cartesian Multipole Moments
 -----------------------------------------------------------------
    Charge (ESU x 10^10)
                -0.0000
    Dipole Moment (Debye)
         X      -1.1208      Y      -1.8581      Z       0.0000
       Tot       2.1700
    Quadrupole Moments (Debye-Ang)
        XX     -30.7798     XY       2.8635     YY     -29.2812
        XZ      -0.0000     YZ       0.0000     ZZ     -30.4278
    Octopole Moments (Debye-Ang^2)
       XXX      28.3674    XXY      -6.6268    XYY       2.3359
       YYY      -5.6079    XXZ       0.0000    XYZ      -0.0000
       YYZ       0.0000    XZZ       4.3940    YZZ      -0.3998
       ZZZ       0.0000
    Hexadecapole Moments (Debye-Ang^3)
      XXXX    -326.4395   XXXY       6.4862   XXYY     -52.9306
      XYYY       8.4719   YYYY     -53.2293   XXXZ      -0.0000
      XXYZ       0.0000   XYYZ      -0.0000   YYYZ       0.0000
      XXZZ     -54.9259   XYZZ       0.4289   YYZZ     -14.9069
      XZZZ      -0.0000   YZZZ       0.0000   ZZZZ     -34.6779
 -----------------------------------------------------------------
 DrvMan completing analytic gradient of the correlated energy
 Correlated dipole moment
            1
    1  -0.4409759
    2  -0.7310203
    3   0.0000000
 Energy read as -2682.429909012
 Full Analytical Gradient: (in a.u., or Hartree/Bohr)
             1             2             3             4
    1    0.00009315    0.00065726   -0.00066038   -0.00009003
    2   -0.00009697    0.00119968   -0.00104361   -0.00005910
    3   -0.00000000   -0.00000000    0.00000000   -0.00000000
 Gradient time:  CPU 0.25 s  wall 1.77 s
 ----------------------------------------------------------------
             Standard Nuclear Orientation (Angstroms)
    I     Atom           X                Y                Z
 ----------------------------------------------------------------
    1      Br      0.7194471256    -0.0309223855     0.0000000000
    2      N      -1.2656775302     0.6032031048    -0.0000000000
    3      N      -2.0824154220    -0.2714847109     0.0000000000
    4      H      -1.7439987292    -1.2467452653     0.0000000000
 ----------------------------------------------------------------
 Nuclear Repulsion Energy =   142.2517106682 hartrees
 There are       25 alpha and       25 beta electrons

                       Distance Matrix (Angstroms)
             Br(  1)   N (  2)   N (  3)
   N (  2)  2.083947
   N (  3)  2.812171  1.196720
   H (  4)  2.747142  1.910785  1.032308

 Requested basis set is 6-311++G(d,p)
 There are 36 shells and 99 basis functions
 A cutoff of  1.0D-14 yielded    642 shell pairs
 There are      4973 function pairs (      5503 Cartesian)
 Smallest overlap matrix eigenvalue = 2.28E-04
 Guess MOs from SCF MO coefficient file

 -----------------------------------------------------------------------
  General SCF calculation program by
  Eric Jon Sundstrom, Paul Horn, Yuezhi Mao, Dmitri Zuev, Alec White,
  David Stuck, Shaama M.S., Shane Yost, Joonho Lee, David Small,
  Daniel Levine, Susi Lehtola, Hugh Burton, Evgeny Epifanovsky
 -----------------------------------------------------------------------
 Hartree-Fock
 using 4 threads for integral computing
 -------------------------------------------------------
 OpenMP Integral computing Module                
 Release: version 2.0, May 2017, Q-Chem Inc. Pleasanton 
 -------------------------------------------------------
 A restricted SCF calculation will be
 performed using DIIS
 SCF converges when DIIS error is below 1.0e-08
 ---------------------------------------
  Cycle       Energy         DIIS error
 ---------------------------------------
    1   -2681.7882816027      4.69e-05  
    2   -2681.7882841147      1.32e-05  
    3   -2681.7882844215      7.67e-06  
    4   -2681.7882845155      2.36e-06  
    5   -2681.7882845358      1.40e-06  
    6   -2681.7882845426      5.39e-07  
    7   -2681.7882845441      2.75e-07  
    8   -2681.7882845442      4.65e-08  
    9   -2681.7882845443      1.71e-08  
   10   -2681.7882845443      4.18e-09  Convergence criterion met
 ---------------------------------------
 SCF time:   CPU 4.95s  wall 5.00s 
 SCF   energy in the final basis set =    -2681.7882845443
 Total energy in the final basis set =    -2681.7882845443


 ------------------------------------------------------------------------------

   CCMAN2: suite of methods based on coupled cluster
           and equation of motion theories.

   Components:
   * libvmm-1.3-trunk
     by Evgeny Epifanovsky, Ilya Kaliman.
   * libtensor-2.5-trunk
     by Evgeny Epifanovsky, Michael Wormit, Dmitry Zuev, Sam Manzer, 
        Ilya Kaliman.
   * libcc-2.5-trunk
     by Evgeny Epifanovsky, Arik Landau, Tomasz Kus, Kirill Khistyaev, 
        Dmitry Zuev, Prashant Manohar, Xintian Feng, Anna Krylov, 
        Matthew Goldey, Alec White, Thomas Jagau, Kaushik Nanda, 
        Anastasia Gunina, Alexander Kunitsa, Joonho Lee.

   CCMAN original authors:
   Anna I. Krylov, C. David Sherrill, Steven R. Gwaltney,
   Edward F. C. Byrd (2000)
   Sergey V. Levchenko, Lyudmila V. Slipchenko, Tao Wang,
   Ana-Maria C. Cristian (2003)
   Piotr A. Pieniazek, C. Melania Oana, Evgeny Epifanovsky (2007)
   Prashant Manohar (2009)

 ------------------------------------------------------------------------------


 Allocating and initializing 3808MB of RAM...
 Calculation will run on 4 cores.


 Alpha MOs, Restricted
 -- Occupied --                  
-490.03  -65.16  -58.52  -58.52  -58.52  -15.75  -15.70   -9.84
  1 A     2 A     3 A     4 A     5 A     6 A     7 A     8 A                  
 -7.457  -7.448  -7.448  -3.196  -3.192  -3.192  -3.182  -3.182
  9 A    10 A    11 A    12 A    13 A    14 A    15 A    16 A                  
 -1.452  -1.022  -0.935  -0.721  -0.649  -0.610  -0.424  -0.420
 17 A    18 A    19 A    20 A    21 A    22 A    23 A    24 A                  
 -0.404
 25 A                                                                          
 -- Virtual --                   
  0.026   0.047   0.064   0.098   0.111   0.113   0.137   0.177
 26 A    27 A    28 A    29 A    30 A    31 A    32 A    33 A                  
  0.184   0.204   0.228   0.241   0.247   0.265   0.298   0.345
 34 A    35 A    36 A    37 A    38 A    39 A    40 A    41 A                  
  0.546   0.557   0.568   0.618   0.656   0.744   0.758   0.786
 42 A    43 A    44 A    45 A    46 A    47 A    48 A    49 A                  
  0.796   0.816   0.913   0.938   0.992   1.031   1.044   1.047
 50 A    51 A    52 A    53 A    54 A    55 A    56 A    57 A                  
  1.128   1.283   1.464   1.469   1.639   1.918   2.009   2.118
 58 A    59 A    60 A    61 A    62 A    63 A    64 A    65 A                  
  2.119   2.243   2.310   2.341   2.635   2.654   2.698   2.811
 66 A    67 A    68 A    69 A    70 A    71 A    72 A    73 A                  
  3.046   3.063   3.393   3.435   4.105   4.240   4.350   4.422
 74 A    75 A    76 A    77 A    78 A    79 A    80 A    81 A                  
  4.549   4.565   4.577   4.624   4.760   4.852   5.412   7.167
 82 A    83 A    84 A    85 A    86 A    87 A    88 A    89 A                  
  8.209   8.227   8.311  36.587  37.155  49.447 293.890 293.908
 90 A    91 A    92 A    93 A    94 A    95 A    96 A    97 A                  
294.0051028.379
 98 A    99 A                                                                  

 Beta MOs, Restricted
 -- Occupied --                  
-490.03  -65.16  -58.52  -58.52  -58.52  -15.75  -15.70   -9.84
  1 A     2 A     3 A     4 A     5 A     6 A     7 A     8 A                  
 -7.457  -7.448  -7.448  -3.196  -3.192  -3.192  -3.182  -3.182
  9 A    10 A    11 A    12 A    13 A    14 A    15 A    16 A                  
 -1.452  -1.022  -0.935  -0.721  -0.649  -0.610  -0.424  -0.420
 17 A    18 A    19 A    20 A    21 A    22 A    23 A    24 A                  
 -0.404
 25 A                                                                          
 -- Virtual --                   
  0.026   0.047   0.064   0.098   0.111   0.113   0.137   0.177
 26 A    27 A    28 A    29 A    30 A    31 A    32 A    33 A                  
  0.184   0.204   0.228   0.241   0.247   0.265   0.298   0.345
 34 A    35 A    36 A    37 A    38 A    39 A    40 A    41 A                  
  0.546   0.557   0.568   0.618   0.656   0.744   0.758   0.786
 42 A    43 A    44 A    45 A    46 A    47 A    48 A    49 A                  
  0.796   0.816   0.913   0.938   0.992   1.031   1.044   1.047
 50 A    51 A    52 A    53 A    54 A    55 A    56 A    57 A                  
  1.128   1.283   1.464   1.469   1.639   1.918   2.009   2.118
 58 A    59 A    60 A    61 A    62 A    63 A    64 A    65 A                  
  2.119   2.243   2.310   2.341   2.635   2.654   2.698   2.811
 66 A    67 A    68 A    69 A    70 A    71 A    72 A    73 A                  
  3.046   3.063   3.393   3.435   4.105   4.240   4.350   4.422
 74 A    75 A    76 A    77 A    78 A    79 A    80 A    81 A                  
  4.549   4.565   4.577   4.624   4.760   4.852   5.412   7.167
 82 A    83 A    84 A    85 A    86 A    87 A    88 A    89 A                  
  8.209   8.227   8.311  36.587  37.155  49.447 293.890 293.908
 90 A    91 A    92 A    93 A    94 A    95 A    96 A    97 A                  
294.0051028.379
 98 A    99 A                                                                  

 Occupation and symmetry of molecular orbitals

 Point group: C1 (1 irreducible representation).

                           A     All 
 -------------------------------------
 All molecular orbitals:
  - Alpha                  99    99  
  - Beta                   99    99  
 -------------------------------------
 Alpha orbitals:
  - Frozen occupied        11    11  
  - Active occupied        14    14  
  - Active virtual         74    74  
  - Frozen virtual         0     0   
 -------------------------------------
 Beta orbitals:
  - Frozen occupied        11    11  
  - Active occupied        14    14  
  - Active virtual         74    74  
  - Frozen virtual         0     0   
 -------------------------------------

 Import integrals:   CPU 0.00 s  wall 0.00 s

 Import integrals:   CPU 14.79 s  wall 13.85 s

 MP2 amplitudes:   CPU 0.06 s  wall 0.27 s

Running a double precision version
           CCSD T amplitudes will be solved using DIIS.

           Start     Size      MaxIter   EConv     TConv     
           3         7         100       1.00e-07  1.00e-05  
 ------------------------------------------------------------------------------
           Energy (a.u.)   Ediff      Tdiff       Comment
 ------------------------------------------------------------------------------
         -2682.42814151                           
     1   -2682.40443979   2.37e-02   7.18e-01     
     2   -2682.42804431   2.36e-02   9.53e-02     
     3   -2682.42635326   1.69e-03   4.54e-02     
     4   -2682.42885647   2.50e-03   1.46e-02     Switched to DIIS steps.
     5   -2682.42982324   9.67e-04   1.26e-02     
     6   -2682.42988056   5.73e-05   2.45e-03     
     7   -2682.42989321   1.26e-05   1.31e-03     
     8   -2682.42990431   1.11e-05   6.02e-04     
     9   -2682.42990998   5.68e-06   4.58e-04     
    10   -2682.42990906   9.22e-07   1.00e-04     
    11   -2682.42990937   3.04e-07   4.54e-05     
    12   -2682.42990917   1.91e-07   3.02e-05     
    13   -2682.42990920   2.92e-08   9.77e-06     
 ------------------------------------------------------------------------------
         -2682.42990920                           CCSD T converged.

End of double precision
 SCF energy                 = -2681.78828454
 MP2 energy                 = -2682.42814151
 CCSD correlation energy     =    -0.64162466
 CCSD total energy           = -2682.42990920

 CCSD  T1^2 = 0.0137  T2^2 = 0.2215  Leading amplitudes:

 Amplitude    Orbitals with energies
  0.0293       21 (A) A                  ->    26 (A) A                   
              -0.6486                          0.0258                     
  0.0293       21 (A) B                  ->    26 (A) B                   
              -0.6486                          0.0258                     
 -0.0254       24 (A) A                  ->    28 (A) A                   
              -0.4197                          0.0641                     
 -0.0254       24 (A) B                  ->    28 (A) B                   
              -0.4197                          0.0641                     

 Amplitude    Orbitals with energies
 -0.0990       22 (A) A      22 (A) B    ->    28 (A) A      28 (A) B     
              -0.6098       -0.6098            0.0641        0.0641       
  0.0990       22 (A) A      22 (A) B    ->    28 (A) B      28 (A) A     
              -0.6098       -0.6098            0.0641        0.0641       
  0.0990       22 (A) B      22 (A) A    ->    28 (A) A      28 (A) B     
              -0.6098       -0.6098            0.0641        0.0641       
 -0.0990       22 (A) B      22 (A) A    ->    28 (A) B      28 (A) A     
              -0.6098       -0.6098            0.0641        0.0641       

 Computing CCSD intemediates for later calculations in double precision
 Finished.

Running a double precision version
           CCSD Lambda amplitudes will be solved using DIIS.
           Start     Size      MaxIter   EConv     LConv     
           3         7         100       1.00e-07  1.00e-05  
 ------------------------------------------------------------------------------
            Enorm      Ldiff       Comment
 ------------------------------------------------------------------------------
     1     5.47e-02   4.09e-02     
     2     1.39e-02   4.28e-03     
     3     5.77e-03   1.83e-03     
     4     3.68e-03   1.13e-03     Switched to DIIS steps.
     5     1.49e-03   7.45e-04     
     6     8.90e-04   2.63e-04     
     7     3.53e-04   8.88e-05     
     8     1.60e-04   5.50e-06     
     9     4.58e-05   1.02e-05     
    10     2.46e-05   1.79e-06     
    11     1.34e-05   4.14e-08     
    12     6.72e-06   6.98e-07     
    13     2.88e-06   1.71e-07     
    14     1.21e-06   1.58e-07     
    15     6.51e-07   5.17e-08     
    16     3.45e-07   2.10e-08     
    17     2.19e-07   1.75e-08     
    18     9.76e-08   1.13e-08     
 ------------------------------------------------------------------------------
                                   CCSD Lambda converged.

 Computing density matrices in double precision...
           Orbital response amplitudes will be solved using DIIS.
           Start     Size      MaxIter   EConv     LConv     
           3         7         100       1.00e-06  1.00e-06  
 ------------------------------------------------------------------------------
            Enorm      Ldiff       Comment
 ------------------------------------------------------------------------------
     1     1.15e-01   1.23e-02     
     2     1.77e-01   4.40e-02     
     3     3.02e-01   7.46e-02     
     4     2.08e-02   1.63e-01     Switched to DIIS steps.
     5     8.35e-03   5.01e-04     
     6     1.89e-03   1.48e-03     
     7     8.32e-04   2.52e-04     
     8     1.54e-04   6.68e-05     
     9     3.00e-05   3.01e-05     
    10     1.26e-05   2.73e-06     
    11     5.35e-06   7.00e-07     
    12     1.07e-06   5.19e-07     
    13     3.83e-07   8.30e-08     
 ------------------------------------------------------------------------------
                                   Orbital response converged.

 Computing density matrices... Done.
 CCSD calculation:   CPU 610.09 s  wall 184.09 s

Current path: /canmo/ccsd/grad/
/g1_bb_aa
/g1_bb_bb
/g1_o1o1
/g1_o1o2
/g1_o1v1
/g1_o2v1
/g1_v1v1
/g1p_bb_aa
/g1p_bb_bb
/g1s_bb_aa
/g1s_bb_bb
/g2_o1o1o1o1
/g2_o1o1o1v1
/g2_o1o1v1v1
/g2_o1v1o1v1
/g2_o1v1v1v1
/g2_v1v1v1v1
/w_bb_aa
/w_bb_bb
 Transferring MO TPDM to AO TPDM
 Transferring g2_o1o1o1o1
 Transferring g2_o1o1o1v1
 Transferring g2_o1o1v1v1
 Transferring g2_o1v1o1v1
 Transferring g2_o1v1v1v1
 Transferring g2_v1v1v1v1
 Adding separable TPDM
 Computing TPDM gradient
 --------------------------------------------------------
 2e gradient
  Atom          X               Y               Z
 --------------------------------------------------------
    1        -24.249664        3.389450       -0.000000  
    2          5.228290      -15.153778        0.000000  
    3         19.179894        7.103607       -0.000000  
    4         -0.158519        4.660721        0.000000  
 --------------------------------------------------------
 --------------------------------------------------------
 Final gradient
  Atom          X               Y               Z
 --------------------------------------------------------
    1        -24.249664        3.389450       -0.000000  
    2          5.228290      -15.153778        0.000000  
    3         19.179894        7.103607       -0.000000  
    4         -0.158519        4.660721        0.000000  
 --------------------------------------------------------
 Analytic gradient from two-electron contribution:   CPU 241.28 s  wall 132.26 s

 Total ccman2 time:   CPU 871.60 s  wall 339.08 s


 --------------------------------------------------------------

                    Orbital Energies (a.u.)
 --------------------------------------------------------------

 Alpha MOs
 -- Occupied --
******* -65.164 -58.524 -58.522 -58.522 -15.755 -15.697  -9.843
 -7.457  -7.448  -7.448  -3.196  -3.192  -3.192  -3.182  -3.182
 -1.452  -1.022  -0.935  -0.721  -0.649  -0.610  -0.424  -0.420
 -0.404
 -- Virtual --
  0.026   0.047   0.064   0.098   0.111   0.113   0.137   0.177
  0.184   0.204   0.228   0.241   0.247   0.265   0.298   0.345
  0.546   0.557   0.568   0.618   0.656   0.744   0.758   0.786
  0.796   0.816   0.913   0.938   0.992   1.031   1.044   1.047
  1.128   1.283   1.464   1.469   1.639   1.918   2.009   2.118
  2.119   2.243   2.310   2.341   2.635   2.654   2.698   2.811
  3.046   3.063   3.393   3.435   4.105   4.240   4.350   4.422
  4.549   4.565   4.577   4.624   4.760   4.852   5.412   7.167
  8.209   8.227   8.311  36.587  37.155  49.447 293.890 293.908
294.0051028.379
 --------------------------------------------------------------

          Ground-State Mulliken Net Atomic Charges

     Atom                 Charge (a.u.)
  ----------------------------------------
      1 Br                   -0.188188
      2 N                     0.077110
      3 N                    -0.126140
      4 H                     0.237219
  ----------------------------------------
  Sum of atomic charges =    -0.000000

 -----------------------------------------------------------------
                    Cartesian Multipole Moments
 -----------------------------------------------------------------
    Charge (ESU x 10^10)
                -0.0000
    Dipole Moment (Debye)
         X      -1.1278      Y      -1.8581      Z       0.0000
       Tot       2.1736
    Quadrupole Moments (Debye-Ang)
        XX     -30.7646     XY       2.8675     YY     -29.2835
        XZ      -0.0000     YZ       0.0000     ZZ     -30.4243
    Octopole Moments (Debye-Ang^2)
       XXX      28.3064    XXY      -6.6085    XYY       2.3294
       YYY      -5.5669    XXZ       0.0000    XYZ       0.0000
       YYZ      -0.0000    XZZ       4.3843    YZZ      -0.3881
       ZZZ       0.0000
    Hexadecapole Moments (Debye-Ang^3)
      XXXX    -326.2560   XXXY       6.4541   XXYY     -52.9178
      XYYY       8.4255   YYYY     -53.1600   XXXZ      -0.0000
      XXYZ      -0.0000   XYYZ      -0.0000   YYYZ       0.0000
      XXZZ     -54.9087   XYZZ       0.4163   YYZZ     -14.8951
      XZZZ      -0.0000   YZZZ       0.0000   ZZZZ     -34.6729
 -----------------------------------------------------------------
 DrvMan completing analytic gradient of the correlated energy
 Correlated dipole moment
            1
    1  -0.4437086
    2  -0.7310302
    3   0.0000000
 Energy read as -2682.429909203
 Full Analytical Gradient: (in a.u., or Hartree/Bohr)
             1             2             3             4
    1   -0.00008797   -0.00057442    0.00056538    0.00009701
    2    0.00008864   -0.00109856    0.00091426    0.00009566
    3   -0.00000000    0.00000000    0.00000000   -0.00000000
 Gradient time:  CPU 0.26 s  wall 1.74 s
 ----------------------------------------------------------------
             Standard Nuclear Orientation (Angstroms)
    I     Atom           X                Y                Z
 ----------------------------------------------------------------
    1      Br      0.7194471256    -0.0309223855     0.0000000000
    2      N      -1.2656775302     0.6042031048     0.0010000000
    3      N      -2.0824154220    -0.2714847109     0.0000000000
    4      H      -1.7439987292    -1.2467452653     0.0000000000
 ----------------------------------------------------------------
 Nuclear Repulsion Energy =   142.2283957746 hartrees
 There are       25 alpha and       25 beta electrons

                       Distance Matrix (Angstroms)
             Br(  1)   N (  2)   N (  3)
   N (  2)  2.084252
   N (  3)  2.812171  1.197452
   H (  4)  2.747142  1.911754  1.032308

 Requested basis set is 6-311++G(d,p)
 There are 36 shells and 99 basis functions
 A cutoff of  1.0D-14 yielded    642 shell pairs
 There are      4973 function pairs (      5503 Cartesian)
 Smallest overlap matrix eigenvalue = 2.29E-04
 Guess MOs from SCF MO coefficient file

 -----------------------------------------------------------------------
  General SCF calculation program by
  Eric Jon Sundstrom, Paul Horn, Yuezhi Mao, Dmitri Zuev, Alec White,
  David Stuck, Shaama M.S., Shane Yost, Joonho Lee, David Small,
  Daniel Levine, Susi Lehtola, Hugh Burton, Evgeny Epifanovsky
 -----------------------------------------------------------------------
 Hartree-Fock
 using 4 threads for integral computing
 -------------------------------------------------------
 OpenMP Integral computing Module                
 Release: version 2.0, May 2017, Q-Chem Inc. Pleasanton 
 -------------------------------------------------------
 A restricted SCF calculation will be
 performed using DIIS
 SCF converges when DIIS error is below 1.0e-08
 ---------------------------------------
  Cycle       Energy         DIIS error
 ---------------------------------------
    1   -2681.7881913014      2.97e-05  
    2   -2681.7881925097      8.41e-06  
    3   -2681.7881926685      4.77e-06  
    4   -2681.7881927098      1.66e-06  
    5   -2681.7881927205      9.51e-07  
    6   -2681.7881927238      3.75e-07  
    7   -2681.7881927246      1.74e-07  
    8   -2681.7881927246      4.13e-08  
    9   -2681.7881927246      1.73e-08  
   10   -2681.7881927247      5.86e-09  Convergence criterion met
 ---------------------------------------
 SCF time:   CPU 4.92s  wall 4.00s 
 SCF   energy in the final basis set =    -2681.7881927247
 Total energy in the final basis set =    -2681.7881927247


 ------------------------------------------------------------------------------

   CCMAN2: suite of methods based on coupled cluster
           and equation of motion theories.

   Components:
   * libvmm-1.3-trunk
     by Evgeny Epifanovsky, Ilya Kaliman.
   * libtensor-2.5-trunk
     by Evgeny Epifanovsky, Michael Wormit, Dmitry Zuev, Sam Manzer, 
        Ilya Kaliman.
   * libcc-2.5-trunk
     by Evgeny Epifanovsky, Arik Landau, Tomasz Kus, Kirill Khistyaev, 
        Dmitry Zuev, Prashant Manohar, Xintian Feng, Anna Krylov, 
        Matthew Goldey, Alec White, Thomas Jagau, Kaushik Nanda, 
        Anastasia Gunina, Alexander Kunitsa, Joonho Lee.

   CCMAN original authors:
   Anna I. Krylov, C. David Sherrill, Steven R. Gwaltney,
   Edward F. C. Byrd (2000)
   Sergey V. Levchenko, Lyudmila V. Slipchenko, Tao Wang,
   Ana-Maria C. Cristian (2003)
   Piotr A. Pieniazek, C. Melania Oana, Evgeny Epifanovsky (2007)
   Prashant Manohar (2009)

 ------------------------------------------------------------------------------


 Allocating and initializing 3808MB of RAM...
 Calculation will run on 4 cores.


 Alpha MOs, Restricted
 -- Occupied --                  
-490.03  -65.16  -58.52  -58.52  -58.52  -15.75  -15.70   -9.84
  1 A     2 A     3 A     4 A     5 A     6 A     7 A     8 A                  
 -7.457  -7.448  -7.448  -3.196  -3.192  -3.192  -3.182  -3.182
  9 A    10 A    11 A    12 A    13 A    14 A    15 A    16 A                  
 -1.451  -1.022  -0.935  -0.721  -0.648  -0.609  -0.424  -0.420
 17 A    18 A    19 A    20 A    21 A    22 A    23 A    24 A                  
 -0.404
 25 A                                                                          
 -- Virtual --                   
  0.026   0.047   0.064   0.098   0.111   0.113   0.137   0.177
 26 A    27 A    28 A    29 A    30 A    31 A    32 A    33 A                  
  0.184   0.204   0.228   0.241   0.247   0.265   0.298   0.345
 34 A    35 A    36 A    37 A    38 A    39 A    40 A    41 A                  
  0.546   0.557   0.568   0.618   0.656   0.744   0.758   0.786
 42 A    43 A    44 A    45 A    46 A    47 A    48 A    49 A                  
  0.796   0.816   0.913   0.938   0.992   1.031   1.044   1.047
 50 A    51 A    52 A    53 A    54 A    55 A    56 A    57 A                  
  1.128   1.283   1.464   1.469   1.639   1.918   2.009   2.117
 58 A    59 A    60 A    61 A    62 A    63 A    64 A    65 A                  
  2.119   2.243   2.310   2.341   2.635   2.654   2.698   2.810
 66 A    67 A    68 A    69 A    70 A    71 A    72 A    73 A                  
  3.045   3.062   3.393   3.435   4.105   4.240   4.350   4.422
 74 A    75 A    76 A    77 A    78 A    79 A    80 A    81 A                  
  4.549   4.565   4.577   4.624   4.759   4.852   5.413   7.167
 82 A    83 A    84 A    85 A    86 A    87 A    88 A    89 A                  
  8.209   8.227   8.311  36.587  37.152  49.447 293.890 293.908
 90 A    91 A    92 A    93 A    94 A    95 A    96 A    97 A                  
294.0051028.379
 98 A    99 A                                                                  

 Beta MOs, Restricted
 -- Occupied --                  
-490.03  -65.16  -58.52  -58.52  -58.52  -15.75  -15.70   -9.84
  1 A     2 A     3 A     4 A     5 A     6 A     7 A     8 A                  
 -7.457  -7.448  -7.448  -3.196  -3.192  -3.192  -3.182  -3.182
  9 A    10 A    11 A    12 A    13 A    14 A    15 A    16 A                  
 -1.451  -1.022  -0.935  -0.721  -0.648  -0.609  -0.424  -0.420
 17 A    18 A    19 A    20 A    21 A    22 A    23 A    24 A                  
 -0.404
 25 A                                                                          
 -- Virtual --                   
  0.026   0.047   0.064   0.098   0.111   0.113   0.137   0.177
 26 A    27 A    28 A    29 A    30 A    31 A    32 A    33 A                  
  0.184   0.204   0.228   0.241   0.247   0.265   0.298   0.345
 34 A    35 A    36 A    37 A    38 A    39 A    40 A    41 A                  
  0.546   0.557   0.568   0.618   0.656   0.744   0.758   0.786
 42 A    43 A    44 A    45 A    46 A    47 A    48 A    49 A                  
  0.796   0.816   0.913   0.938   0.992   1.031   1.044   1.047
 50 A    51 A    52 A    53 A    54 A    55 A    56 A    57 A                  
  1.128   1.283   1.464   1.469   1.639   1.918   2.009   2.117
 58 A    59 A    60 A    61 A    62 A    63 A    64 A    65 A                  
  2.119   2.243   2.310   2.341   2.635   2.654   2.698   2.810
 66 A    67 A    68 A    69 A    70 A    71 A    72 A    73 A                  
  3.045   3.062   3.393   3.435   4.105   4.240   4.350   4.422
 74 A    75 A    76 A    77 A    78 A    79 A    80 A    81 A                  
  4.549   4.565   4.577   4.624   4.759   4.852   5.413   7.167
 82 A    83 A    84 A    85 A    86 A    87 A    88 A    89 A                  
  8.209   8.227   8.311  36.587  37.152  49.447 293.890 293.908
 90 A    91 A    92 A    93 A    94 A    95 A    96 A    97 A                  
294.0051028.379
 98 A    99 A                                                                  

 Occupation and symmetry of molecular orbitals

 Point group: C1 (1 irreducible representation).

                           A     All 
 -------------------------------------
 All molecular orbitals:
  - Alpha                  99    99  
  - Beta                   99    99  
 -------------------------------------
 Alpha orbitals:
  - Frozen occupied        11    11  
  - Active occupied        14    14  
  - Active virtual         74    74  
  - Frozen virtual         0     0   
 -------------------------------------
 Beta orbitals:
  - Frozen occupied        11    11  
  - Active occupied        14    14  
  - Active virtual         74    74  
  - Frozen virtual         0     0   
 -------------------------------------

 Import integrals:   CPU 0.00 s  wall 0.00 s

 Import integrals:   CPU 15.03 s  wall 35.86 s

 MP2 amplitudes:   CPU 0.06 s  wall 0.32 s

Running a double precision version
           CCSD T amplitudes will be solved using DIIS.

           Start     Size      MaxIter   EConv     TConv     
           3         7         100       1.00e-07  1.00e-05  
 ------------------------------------------------------------------------------
           Energy (a.u.)   Ediff      Tdiff       Comment
 ------------------------------------------------------------------------------
         -2682.42815297                           
     1   -2682.40441177   2.37e-02   7.19e-01     
     2   -2682.42804532   2.36e-02   9.54e-02     
     3   -2682.42634737   1.70e-03   4.54e-02     
     4   -2682.42885510   2.51e-03   1.46e-02     Switched to DIIS steps.
     5   -2682.42982376   9.69e-04   1.26e-02     
     6   -2682.42988134   5.76e-05   2.45e-03     
     7   -2682.42989406   1.27e-05   1.31e-03     
     8   -2682.42990520   1.11e-05   6.03e-04     
     9   -2682.42991092   5.71e-06   4.59e-04     
    10   -2682.42990999   9.29e-07   1.01e-04     
    11   -2682.42991029   3.05e-07   4.55e-05     
    12   -2682.42991010   1.92e-07   3.03e-05     
    13   -2682.42991013   2.95e-08   9.82e-06     
 ------------------------------------------------------------------------------
         -2682.42991013                           CCSD T converged.

End of double precision
 SCF energy                 = -2681.78819272
 MP2 energy                 = -2682.42815297
 CCSD correlation energy     =    -0.64171741
 CCSD total energy           = -2682.42991013

 CCSD  T1^2 = 0.0138  T2^2 = 0.2216  Leading amplitudes:

 Amplitude    Orbitals with energies
  0.0293       21 (A) A                  ->    26 (A) A                   
              -0.6484                          0.0258                     
  0.0293       21 (A) B                  ->    26 (A) B                   
              -0.6484                          0.0258                     
 -0.0254       24 (A) A                  ->    28 (A) A                   
              -0.4198                          0.0639                     
 -0.0254       24 (A) B                  ->    28 (A) B                   
              -0.4198                          0.0639                     

 Amplitude    Orbitals with energies
 -0.0993       22 (A) A      22 (A) B    ->    28 (A) A      28 (A) B     
              -0.6095       -0.6095            0.0639        0.0639       
  0.0993       22 (A) A      22 (A) B    ->    28 (A) B      28 (A) A     
              -0.6095       -0.6095            0.0639        0.0639       
  0.0993       22 (A) B      22 (A) A    ->    28 (A) A      28 (A) B     
              -0.6095       -0.6095            0.0639        0.0639       
 -0.0993       22 (A) B      22 (A) A    ->    28 (A) B      28 (A) A     
              -0.6095       -0.6095            0.0639        0.0639       

 Computing CCSD intemediates for later calculations in double precision
 Finished.

Running a double precision version
           CCSD Lambda amplitudes will be solved using DIIS.
           Start     Size      MaxIter   EConv     LConv     
           3         7         100       1.00e-07  1.00e-05  
 ------------------------------------------------------------------------------
            Enorm      Ldiff       Comment
 ------------------------------------------------------------------------------
     1     5.48e-02   4.10e-02     
     2     1.39e-02   4.28e-03     
     3     5.78e-03   1.83e-03     
     4     3.68e-03   1.14e-03     Switched to DIIS steps.
     5     1.50e-03   7.47e-04     
     6     8.91e-04   2.64e-04     
     7     3.54e-04   8.92e-05     
     8     1.60e-04   5.47e-06     
     9     4.60e-05   1.02e-05     
    10     2.47e-05   1.80e-06     
    11     1.35e-05   4.27e-08     
    12     6.75e-06   7.03e-07     
    13     2.89e-06   1.72e-07     
    14     1.22e-06   1.59e-07     
    15     6.54e-07   5.22e-08     
    16     3.46e-07   2.12e-08     
    17     2.20e-07   1.77e-08     
    18     9.81e-08   1.14e-08     
 ------------------------------------------------------------------------------
                                   CCSD Lambda converged.

 Computing density matrices in double precision...
           Orbital response amplitudes will be solved using DIIS.
           Start     Size      MaxIter   EConv     LConv     
           3         7         100       1.00e-06  1.00e-06  
 ------------------------------------------------------------------------------
            Enorm      Ldiff       Comment
 ------------------------------------------------------------------------------
     1     1.15e-01   1.24e-02     
     2     1.78e-01   4.42e-02     
     3     3.03e-01   7.50e-02     
     4     2.09e-02   1.63e-01     Switched to DIIS steps.
     5     8.39e-03   5.02e-04     
     6     1.89e-03   1.49e-03     
     7     8.33e-04   2.51e-04     
     8     1.55e-04   6.71e-05     
     9     3.02e-05   3.01e-05     
    10     1.27e-05   2.74e-06     
    11     5.38e-06   7.05e-07     
    12     1.07e-06   5.22e-07     
    13     3.84e-07   8.33e-08     
 ------------------------------------------------------------------------------
                                   Orbital response converged.

 Computing density matrices... Done.
 CCSD calculation:   CPU 603.30 s  wall 194.69 s

Current path: /canmo/ccsd/grad/
/g1_bb_aa
/g1_bb_bb
/g1_o1o1
/g1_o1o2
/g1_o1v1
/g1_o2v1
/g1_v1v1
/g1p_bb_aa
/g1p_bb_bb
/g1s_bb_aa
/g1s_bb_bb
/g2_o1o1o1o1
/g2_o1o1o1v1
/g2_o1o1v1v1
/g2_o1v1o1v1
/g2_o1v1v1v1
/g2_v1v1v1v1
/w_bb_aa
/w_bb_bb
 Transferring MO TPDM to AO TPDM
 Transferring g2_o1o1o1o1
 Transferring g2_o1o1o1v1
 Transferring g2_o1o1v1v1
 Transferring g2_o1v1o1v1
 Transferring g2_o1v1v1v1
 Transferring g2_v1v1v1v1
 Adding separable TPDM
 Computing TPDM gradient
 --------------------------------------------------------
 2e gradient
  Atom          X               Y               Z
 --------------------------------------------------------
    1        -24.246444        3.397953        0.007437  
    2          5.238000      -15.164043       -0.018759  
    3         19.165543        7.105009        0.012015  
    4         -0.157099        4.661081       -0.000693  
 --------------------------------------------------------
 --------------------------------------------------------
 Final gradient
  Atom          X               Y               Z
 --------------------------------------------------------
    1        -24.246444        3.397953        0.007437  
    2          5.238000      -15.164043       -0.018759  
    3         19.165543        7.105009        0.012015  
    4         -0.157099        4.661081       -0.000693  
 --------------------------------------------------------
 Analytic gradient from two-electron contribution:   CPU 242.68 s  wall 154.29 s

 Total ccman2 time:   CPU 865.52 s  wall 395.75 s


 --------------------------------------------------------------

                    Orbital Energies (a.u.)
 --------------------------------------------------------------

 Alpha MOs
 -- Occupied --
******* -65.164 -58.524 -58.522 -58.522 -15.755 -15.697  -9.843
 -7.457  -7.448  -7.448  -3.196  -3.192  -3.192  -3.182  -3.182
 -1.451  -1.022  -0.935  -0.721  -0.648  -0.609  -0.424  -0.420
 -0.404
 -- Virtual --
  0.026   0.047   0.064   0.098   0.111   0.113   0.137   0.177
  0.184   0.204   0.228   0.241   0.247   0.265   0.298   0.345
  0.546   0.557   0.568   0.618   0.656   0.744   0.758   0.786
  0.796   0.816   0.913   0.938   0.992   1.031   1.044   1.047
  1.128   1.283   1.464   1.469   1.639   1.918   2.009   2.117
  2.119   2.243   2.310   2.341   2.635   2.654   2.698   2.810
  3.045   3.062   3.393   3.435   4.105   4.240   4.350   4.422
  4.549   4.565   4.577   4.624   4.759   4.852   5.413   7.167
  8.209   8.227   8.311  36.587  37.152  49.447 293.890 293.908
294.0051028.379
 --------------------------------------------------------------

          Ground-State Mulliken Net Atomic Charges

     Atom                 Charge (a.u.)
  ----------------------------------------
      1 Br                   -0.188032
      2 N                     0.077224
      3 N                    -0.126490
      4 H                     0.237298
  ----------------------------------------
  Sum of atomic charges =    -0.000000

 -----------------------------------------------------------------
                    Cartesian Multipole Moments
 -----------------------------------------------------------------
    Charge (ESU x 10^10)
                -0.0000
    Dipole Moment (Debye)
         X      -1.1243      Y      -1.8581      Z      -0.0003
       Tot       2.1718
    Quadrupole Moments (Debye-Ang)
        XX     -30.7722     XY       2.8655     YY     -29.2823
        XZ      -0.0009     YZ      -0.0010     ZZ     -30.4261
    Octopole Moments (Debye-Ang^2)
       XXX      28.3369    XXY      -6.6176    XYY       2.3327
       YYY      -5.5874    XXZ      -0.0082    XYZ       0.0023
       YYZ      -0.0067    XZZ       4.3892    YZZ      -0.3940
       ZZZ      -0.0156
    Hexadecapole Moments (Debye-Ang^3)
      XXXX    -326.3478   XXXY       6.4702   XXYY     -52.9242
      XYYY       8.4487   YYYY     -53.1946   XXXZ       0.0160
      XXYZ      -0.0050   XYYZ       0.0083   YYYZ      -0.0127
      XXZZ     -54.9173   XYZZ       0.4226   YYZZ     -14.9010
      XZZZ       0.0186   YZZZ      -0.0099   ZZZZ     -34.6754
 -----------------------------------------------------------------
 DrvMan completing analytic gradient of the correlated energy
 Correlated dipole moment
            1
    1  -0.4423408
    2  -0.7310256
    3  -0.0001360
 Energy read as -2682.429910132
 Full Analytical Gradient: (in a.u., or Hartree/Bohr)
             1             2             3             4
    1    0.00000278    0.00004403   -0.00005023    0.00000341
    2   -0.00000422    0.00005302   -0.00006691    0.00001811
    3   -0.00002527    0.00006514   -0.00009207    0.00005220
 Gradient time:  CPU 0.25 s  wall 2.25 s
 ----------------------------------------------------------------
             Standard Nuclear Orientation (Angstroms)
    I     Atom           X                Y                Z
 ----------------------------------------------------------------
    1      Br      0.7194471256    -0.0309223855     0.0000000000
    2      N      -1.2656775302     0.6042031048    -0.0000000000
    3      N      -2.0814154220    -0.2714847109     0.0000000000
    4      H      -1.7439987292    -1.2467452653     0.0000000000
 ----------------------------------------------------------------
 Nuclear Repulsion Energy =   142.2582258150 hartrees
 There are       25 alpha and       25 beta electrons

                       Distance Matrix (Angstroms)
             Br(  1)   N (  2)   N (  3)
   N (  2)  2.084251
   N (  3)  2.811174  1.196770
   H (  4)  2.747142  1.911753  1.031980

 Requested basis set is 6-311++G(d,p)
 There are 36 shells and 99 basis functions
 A cutoff of  1.0D-14 yielded    642 shell pairs
 There are      4973 function pairs (      5503 Cartesian)
 Smallest overlap matrix eigenvalue = 2.29E-04
 Guess MOs from SCF MO coefficient file

 -----------------------------------------------------------------------
  General SCF calculation program by
  Eric Jon Sundstrom, Paul Horn, Yuezhi Mao, Dmitri Zuev, Alec White,
  David Stuck, Shaama M.S., Shane Yost, Joonho Lee, David Small,
  Daniel Levine, Susi Lehtola, Hugh Burton, Evgeny Epifanovsky
 -----------------------------------------------------------------------
 Hartree-Fock
 using 4 threads for integral computing
 -------------------------------------------------------
 OpenMP Integral computing Module                
 Release: version 2.0, May 2017, Q-Chem Inc. Pleasanton 
 -------------------------------------------------------
 A restricted SCF calculation will be
 performed using DIIS
 SCF converges when DIIS error is below 1.0e-08
 ---------------------------------------
  Cycle       Energy         DIIS error
 ---------------------------------------
    1   -2681.7882768069      3.04e-05  
    2   -2681.7882781021      8.11e-06  
    3   -2681.7882782692      4.01e-06  
    4   -2681.7882783035      1.49e-06  
    5   -2681.7882783132      8.25e-07  
    6   -2681.7882783156      3.42e-07  
    7   -2681.7882783162      1.26e-07  
    8   -2681.7882783163      5.38e-08  
    9   -2681.7882783163      2.09e-08  
   10   -2681.7882783163      5.95e-09  Convergence criterion met
 ---------------------------------------
 SCF time:   CPU 4.86s  wall 8.00s 
 SCF   energy in the final basis set =    -2681.7882783163
 Total energy in the final basis set =    -2681.7882783163


 ------------------------------------------------------------------------------

   CCMAN2: suite of methods based on coupled cluster
           and equation of motion theories.

   Components:
   * libvmm-1.3-trunk
     by Evgeny Epifanovsky, Ilya Kaliman.
   * libtensor-2.5-trunk
     by Evgeny Epifanovsky, Michael Wormit, Dmitry Zuev, Sam Manzer, 
        Ilya Kaliman.
   * libcc-2.5-trunk
     by Evgeny Epifanovsky, Arik Landau, Tomasz Kus, Kirill Khistyaev, 
        Dmitry Zuev, Prashant Manohar, Xintian Feng, Anna Krylov, 
        Matthew Goldey, Alec White, Thomas Jagau, Kaushik Nanda, 
        Anastasia Gunina, Alexander Kunitsa, Joonho Lee.

   CCMAN original authors:
   Anna I. Krylov, C. David Sherrill, Steven R. Gwaltney,
   Edward F. C. Byrd (2000)
   Sergey V. Levchenko, Lyudmila V. Slipchenko, Tao Wang,
   Ana-Maria C. Cristian (2003)
   Piotr A. Pieniazek, C. Melania Oana, Evgeny Epifanovsky (2007)
   Prashant Manohar (2009)

 ------------------------------------------------------------------------------


 Allocating and initializing 3808MB of RAM...
 Calculation will run on 4 cores.


 Alpha MOs, Restricted
 -- Occupied --                  
-490.03  -65.16  -58.52  -58.52  -58.52  -15.75  -15.70   -9.84
  1 A     2 A     3 A     4 A     5 A     6 A     7 A     8 A                  
 -7.457  -7.448  -7.448  -3.196  -3.192  -3.192  -3.182  -3.182
  9 A    10 A    11 A    12 A    13 A    14 A    15 A    16 A                  
 -1.452  -1.022  -0.935  -0.721  -0.649  -0.610  -0.424  -0.420
 17 A    18 A    19 A    20 A    21 A    22 A    23 A    24 A                  
 -0.404
 25 A                                                                          
 -- Virtual --                   
  0.026   0.047   0.064   0.098   0.111   0.113   0.137   0.177
 26 A    27 A    28 A    29 A    30 A    31 A    32 A    33 A                  
  0.184   0.204   0.228   0.241   0.247   0.265   0.298   0.345
 34 A    35 A    36 A    37 A    38 A    39 A    40 A    41 A                  
  0.546   0.557   0.568   0.618   0.656   0.744   0.758   0.786
 42 A    43 A    44 A    45 A    46 A    47 A    48 A    49 A                  
  0.796   0.816   0.913   0.938   0.992   1.031   1.044   1.047
 50 A    51 A    52 A    53 A    54 A    55 A    56 A    57 A                  
  1.128   1.283   1.464   1.469   1.640   1.918   2.009   2.117
 58 A    59 A    60 A    61 A    62 A    63 A    64 A    65 A                  
  2.119   2.244   2.310   2.341   2.635   2.654   2.698   2.810
 66 A    67 A    68 A    69 A    70 A    71 A    72 A    73 A                  
  3.045   3.063   3.394   3.436   4.105   4.240   4.350   4.422
 74 A    75 A    76 A    77 A    78 A    79 A    80 A    81 A                  
  4.549   4.566   4.577   4.624   4.759   4.852   5.412   7.167
 82 A    83 A    84 A    85 A    86 A    87 A    88 A    89 A                  
  8.209   8.227   8.311  36.587  37.155  49.447 293.890 293.908
 90 A    91 A    92 A    93 A    94 A    95 A    96 A    97 A                  
294.0051028.379
 98 A    99 A                                                                  

 Beta MOs, Restricted
 -- Occupied --                  
-490.03  -65.16  -58.52  -58.52  -58.52  -15.75  -15.70   -9.84
  1 A     2 A     3 A     4 A     5 A     6 A     7 A     8 A                  
 -7.457  -7.448  -7.448  -3.196  -3.192  -3.192  -3.182  -3.182
  9 A    10 A    11 A    12 A    13 A    14 A    15 A    16 A                  
 -1.452  -1.022  -0.935  -0.721  -0.649  -0.610  -0.424  -0.420
 17 A    18 A    19 A    20 A    21 A    22 A    23 A    24 A                  
 -0.404
 25 A                                                                          
 -- Virtual --                   
  0.026   0.047   0.064   0.098   0.111   0.113   0.137   0.177
 26 A    27 A    28 A    29 A    30 A    31 A    32 A    33 A                  
  0.184   0.204   0.228   0.241   0.247   0.265   0.298   0.345
 34 A    35 A    36 A    37 A    38 A    39 A    40 A    41 A                  
  0.546   0.557   0.568   0.618   0.656   0.744   0.758   0.786
 42 A    43 A    44 A    45 A    46 A    47 A    48 A    49 A                  
  0.796   0.816   0.913   0.938   0.992   1.031   1.044   1.047
 50 A    51 A    52 A    53 A    54 A    55 A    56 A    57 A                  
  1.128   1.283   1.464   1.469   1.640   1.918   2.009   2.117
 58 A    59 A    60 A    61 A    62 A    63 A    64 A    65 A                  
  2.119   2.244   2.310   2.341   2.635   2.654   2.698   2.810
 66 A    67 A    68 A    69 A    70 A    71 A    72 A    73 A                  
  3.045   3.063   3.394   3.436   4.105   4.240   4.350   4.422
 74 A    75 A    76 A    77 A    78 A    79 A    80 A    81 A                  
  4.549   4.566   4.577   4.624   4.759   4.852   5.412   7.167
 82 A    83 A    84 A    85 A    86 A    87 A    88 A    89 A                  
  8.209   8.227   8.311  36.587  37.155  49.447 293.890 293.908
 90 A    91 A    92 A    93 A    94 A    95 A    96 A    97 A                  
294.0051028.379
 98 A    99 A                                                                  

 Occupation and symmetry of molecular orbitals

 Point group: C1 (1 irreducible representation).

                           A     All 
 -------------------------------------
 All molecular orbitals:
  - Alpha                  99    99  
  - Beta                   99    99  
 -------------------------------------
 Alpha orbitals:
  - Frozen occupied        11    11  
  - Active occupied        14    14  
  - Active virtual         74    74  
  - Frozen virtual         0     0   
 -------------------------------------
 Beta orbitals:
  - Frozen occupied        11    11  
  - Active occupied        14    14  
  - Active virtual         74    74  
  - Frozen virtual         0     0   
 -------------------------------------

 Import integrals:   CPU 0.00 s  wall 0.09 s

 Import integrals:   CPU 14.94 s  wall 18.99 s

 MP2 amplitudes:   CPU 0.07 s  wall 0.25 s

Running a double precision version
           CCSD T amplitudes will be solved using DIIS.

           Start     Size      MaxIter   EConv     TConv     
           3         7         100       1.00e-07  1.00e-05  
 ------------------------------------------------------------------------------
           Energy (a.u.)   Ediff      Tdiff       Comment
 ------------------------------------------------------------------------------
         -2682.42814851                           
     1   -2682.40443507   2.37e-02   7.18e-01     
     2   -2682.42804539   2.36e-02   9.54e-02     
     3   -2682.42635185   1.69e-03   4.54e-02     
     4   -2682.42885606   2.50e-03   1.46e-02     Switched to DIIS steps.
     5   -2682.42982322   9.67e-04   1.26e-02     
     6   -2682.42988065   5.74e-05   2.45e-03     
     7   -2682.42989335   1.27e-05   1.31e-03     
     8   -2682.42990449   1.11e-05   6.03e-04     
     9   -2682.42991019   5.70e-06   4.58e-04     
    10   -2682.42990926   9.25e-07   1.01e-04     
    11   -2682.42990957   3.05e-07   4.55e-05     
    12   -2682.42990938   1.92e-07   3.03e-05     
    13   -2682.42990941   2.92e-08   9.80e-06     
 ------------------------------------------------------------------------------
         -2682.42990941                           CCSD T converged.

End of double precision
 SCF energy                 = -2681.78827832
 MP2 energy                 = -2682.42814851
 CCSD correlation energy     =    -0.64163109
 CCSD total energy           = -2682.42990941

 CCSD  T1^2 = 0.0138  T2^2 = 0.2215  Leading amplitudes:

 Amplitude    Orbitals with energies
  0.0294       21 (A) A                  ->    26 (A) A                   
              -0.6486                          0.0258                     
  0.0294       21 (A) B                  ->    26 (A) B                   
              -0.6486                          0.0258                     
 -0.0254       24 (A) A                  ->    28 (A) A                   
              -0.4197                          0.0641                     
 -0.0254       24 (A) B                  ->    28 (A) B                   
              -0.4197                          0.0641                     

 Amplitude    Orbitals with energies
 -0.0991       22 (A) A      22 (A) B    ->    28 (A) A      28 (A) B     
              -0.6098       -0.6098            0.0641        0.0641       
  0.0991       22 (A) A      22 (A) B    ->    28 (A) B      28 (A) A     
              -0.6098       -0.6098            0.0641        0.0641       
  0.0991       22 (A) B      22 (A) A    ->    28 (A) A      28 (A) B     
              -0.6098       -0.6098            0.0641        0.0641       
 -0.0991       22 (A) B      22 (A) A    ->    28 (A) B      28 (A) A     
              -0.6098       -0.6098            0.0641        0.0641       

 Computing CCSD intemediates for later calculations in double precision
 Finished.

Running a double precision version
           CCSD Lambda amplitudes will be solved using DIIS.
           Start     Size      MaxIter   EConv     LConv     
           3         7         100       1.00e-07  1.00e-05  
 ------------------------------------------------------------------------------
            Enorm      Ldiff       Comment
 ------------------------------------------------------------------------------
     1     5.47e-02   4.09e-02     
     2     1.39e-02   4.28e-03     
     3     5.78e-03   1.83e-03     
     4     3.68e-03   1.14e-03     Switched to DIIS steps.
     5     1.49e-03   7.45e-04     
     6     8.90e-04   2.64e-04     
     7     3.54e-04   8.90e-05     
     8     1.60e-04   5.45e-06     
     9     4.59e-05   1.02e-05     
    10     2.46e-05   1.79e-06     
    11     1.35e-05   3.90e-08     
    12     6.74e-06   7.04e-07     
    13     2.89e-06   1.72e-07     
    14     1.22e-06   1.58e-07     
    15     6.53e-07   5.21e-08     
    16     3.46e-07   2.12e-08     
    17     2.20e-07   1.76e-08     
    18     9.80e-08   1.14e-08     
 ------------------------------------------------------------------------------
                                   CCSD Lambda converged.

 Computing density matrices in double precision...
           Orbital response amplitudes will be solved using DIIS.
           Start     Size      MaxIter   EConv     LConv     
           3         7         100       1.00e-06  1.00e-06  
 ------------------------------------------------------------------------------
            Enorm      Ldiff       Comment
 ------------------------------------------------------------------------------
     1     1.15e-01   1.24e-02     
     2     1.77e-01   4.40e-02     
     3     3.02e-01   7.47e-02     
     4     2.09e-02   1.63e-01     Switched to DIIS steps.
     5     8.36e-03   5.04e-04     
     6     1.89e-03   1.48e-03     
     7     8.33e-04   2.52e-04     
     8     1.55e-04   6.73e-05     
     9     3.01e-05   3.02e-05     
    10     1.27e-05   2.74e-06     
    11     5.37e-06   7.01e-07     
    12     1.07e-06   5.23e-07     
    13     3.84e-07   8.28e-08     
 ------------------------------------------------------------------------------
                                   Orbital response converged.

 Computing density matrices... Done.
 CCSD calculation:   CPU 608.23 s  wall 204.29 s

Current path: /canmo/ccsd/grad/
/g1_bb_aa
/g1_bb_bb
/g1_o1o1
/g1_o1o2
/g1_o1v1
/g1_o2v1
/g1_v1v1
/g1p_bb_aa
/g1p_bb_bb
/g1s_bb_aa
/g1s_bb_bb
/g2_o1o1o1o1
/g2_o1o1o1v1
/g2_o1o1v1v1
/g2_o1v1o1v1
/g2_o1v1v1v1
/g2_v1v1v1v1
/w_bb_aa
/w_bb_bb
 Transferring MO TPDM to AO TPDM
 Transferring g2_o1o1o1o1
 Transferring g2_o1o1o1v1
 Transferring g2_o1o1v1v1
 Transferring g2_o1v1o1v1
 Transferring g2_o1v1v1v1
 Transferring g2_v1v1v1v1
 Adding separable TPDM
 Computing TPDM gradient
 --------------------------------------------------------
 2e gradient
  Atom          X               Y               Z
 --------------------------------------------------------
    1        -24.246636        3.395828        0.000000  
    2          5.233204      -15.177255       -0.000000  
    3         19.165627        7.116699       -0.000000  
    4         -0.152196        4.664728        0.000000  
 --------------------------------------------------------
 --------------------------------------------------------
 Final gradient
  Atom          X               Y               Z
 --------------------------------------------------------
    1        -24.246636        3.395828        0.000000  
    2          5.233204      -15.177255       -0.000000  
    3         19.165627        7.116699       -0.000000  
    4         -0.152196        4.664728        0.000000  
 --------------------------------------------------------
 Analytic gradient from two-electron contribution:   CPU 242.37 s  wall 161.59 s

 Total ccman2 time:   CPU 870.53 s  wall 394.44 s


 --------------------------------------------------------------

                    Orbital Energies (a.u.)
 --------------------------------------------------------------

 Alpha MOs
 -- Occupied --
******* -65.164 -58.524 -58.522 -58.522 -15.755 -15.697  -9.843
 -7.457  -7.448  -7.448  -3.196  -3.192  -3.192  -3.182  -3.182
 -1.452  -1.022  -0.935  -0.721  -0.649  -0.610  -0.424  -0.420
 -0.404
 -- Virtual --
  0.026   0.047   0.064   0.098   0.111   0.113   0.137   0.177
  0.184   0.204   0.228   0.241   0.247   0.265   0.298   0.345
  0.546   0.557   0.568   0.618   0.656   0.744   0.758   0.786
  0.796   0.816   0.913   0.938   0.992   1.031   1.044   1.047
  1.128   1.283   1.464   1.469   1.640   1.918   2.009   2.117
  2.119   2.244   2.310   2.341   2.635   2.654   2.698   2.810
  3.045   3.063   3.394   3.436   4.105   4.240   4.350   4.422
  4.549   4.566   4.577   4.624   4.759   4.852   5.412   7.167
  8.209   8.227   8.311  36.587  37.155  49.447 293.890 293.908
294.0051028.379
 --------------------------------------------------------------

          Ground-State Mulliken Net Atomic Charges

     Atom                 Charge (a.u.)
  ----------------------------------------
      1 Br                   -0.188613
      2 N                     0.077465
      3 N                    -0.126429
      4 H                     0.237578
  ----------------------------------------
  Sum of atomic charges =     0.000000

 -----------------------------------------------------------------
                    Cartesian Multipole Moments
 -----------------------------------------------------------------
    Charge (ESU x 10^10)
                 0.0000
    Dipole Moment (Debye)
         X      -1.1318      Y      -1.8585      Z       0.0000
       Tot       2.1760
    Quadrupole Moments (Debye-Ang)
        XX     -30.7640     XY       2.8674     YY     -29.2791
        XZ      -0.0000     YZ      -0.0000     ZZ     -30.4250
    Octopole Moments (Debye-Ang^2)
       XXX      28.2704    XXY      -6.6223    XYY       2.3173
       YYY      -5.5888    XXZ       0.0000    XYZ       0.0000
       YYZ      -0.0000    XZZ       4.3765    YZZ      -0.3938
       ZZZ      -0.0000
    Hexadecapole Moments (Debye-Ang^3)
      XXXX    -326.1133   XXXY       6.4860   XXYY     -52.8876
      XYYY       8.4592   YYYY     -53.1855   XXXZ      -0.0000
      XXYZ      -0.0000   XYYZ       0.0000   YYYZ      -0.0000
      XXZZ     -54.8879   XYZZ       0.4243   YYZZ     -14.9002
      XZZZ      -0.0000   YZZZ      -0.0000   ZZZZ     -34.6766
 -----------------------------------------------------------------
 DrvMan completing analytic gradient of the correlated energy
 Correlated dipole moment
            1
    1  -0.4453024
    2  -0.7311970
    3   0.0000000
 Energy read as -2682.429909406
 Full Analytical Gradient: (in a.u., or Hartree/Bohr)
             1             2             3             4
    1   -0.00014941   -0.00059291    0.00088656   -0.00014424
    2   -0.00000917   -0.00056236    0.00035912    0.00021241
    3   -0.00000001   -0.00000000    0.00000002   -0.00000001
 Gradient time:  CPU 0.26 s  wall 1.87 s
 ----------------------------------------------------------------
             Standard Nuclear Orientation (Angstroms)
    I     Atom           X                Y                Z
 ----------------------------------------------------------------
    1      Br      0.7194471256    -0.0309223855     0.0000000000
    2      N      -1.2656775302     0.6042031048    -0.0000000000
    3      N      -2.0834154220    -0.2714847109     0.0000000000
    4      H      -1.7439987292    -1.2467452653     0.0000000000
 ----------------------------------------------------------------
 Nuclear Repulsion Energy =   142.1986109094 hartrees
 There are       25 alpha and       25 beta electrons

                       Distance Matrix (Angstroms)
             Br(  1)   N (  2)   N (  3)
   N (  2)  2.084251
   N (  3)  2.813167  1.198134
   H (  4)  2.747142  1.911753  1.032636

 Requested basis set is 6-311++G(d,p)
 There are 36 shells and 99 basis functions
 A cutoff of  1.0D-14 yielded    642 shell pairs
 There are      4973 function pairs (      5503 Cartesian)
 Smallest overlap matrix eigenvalue = 2.30E-04
 Guess MOs from SCF MO coefficient file

 -----------------------------------------------------------------------
  General SCF calculation program by
  Eric Jon Sundstrom, Paul Horn, Yuezhi Mao, Dmitri Zuev, Alec White,
  David Stuck, Shaama M.S., Shane Yost, Joonho Lee, David Small,
  Daniel Levine, Susi Lehtola, Hugh Burton, Evgeny Epifanovsky
 -----------------------------------------------------------------------
 Hartree-Fock
 using 4 threads for integral computing
 -------------------------------------------------------
 OpenMP Integral computing Module                
 Release: version 2.0, May 2017, Q-Chem Inc. Pleasanton 
 -------------------------------------------------------
 A restricted SCF calculation will be
 performed using DIIS
 SCF converges when DIIS error is below 1.0e-08
 ---------------------------------------
  Cycle       Energy         DIIS error
 ---------------------------------------
    1   -2681.7881021760      4.87e-05  
    2   -2681.7881050378      1.24e-05  
    3   -2681.7881053632      6.53e-06  
    4   -2681.7881054409      2.05e-06  
    5   -2681.7881054585      1.20e-06  
    6   -2681.7881054629      4.68e-07  
    7   -2681.7881054643      2.03e-07  
    8   -2681.7881054644      7.42e-08  
    9   -2681.7881054644      3.08e-08  
   10   -2681.7881054644      7.16e-09  Convergence criterion met
 ---------------------------------------
 SCF time:   CPU 4.91s  wall 6.00s 
 SCF   energy in the final basis set =    -2681.7881054644
 Total energy in the final basis set =    -2681.7881054644


 ------------------------------------------------------------------------------

   CCMAN2: suite of methods based on coupled cluster
           and equation of motion theories.

   Components:
   * libvmm-1.3-trunk
     by Evgeny Epifanovsky, Ilya Kaliman.
   * libtensor-2.5-trunk
     by Evgeny Epifanovsky, Michael Wormit, Dmitry Zuev, Sam Manzer, 
        Ilya Kaliman.
   * libcc-2.5-trunk
     by Evgeny Epifanovsky, Arik Landau, Tomasz Kus, Kirill Khistyaev, 
        Dmitry Zuev, Prashant Manohar, Xintian Feng, Anna Krylov, 
        Matthew Goldey, Alec White, Thomas Jagau, Kaushik Nanda, 
        Anastasia Gunina, Alexander Kunitsa, Joonho Lee.

   CCMAN original authors:
   Anna I. Krylov, C. David Sherrill, Steven R. Gwaltney,
   Edward F. C. Byrd (2000)
   Sergey V. Levchenko, Lyudmila V. Slipchenko, Tao Wang,
   Ana-Maria C. Cristian (2003)
   Piotr A. Pieniazek, C. Melania Oana, Evgeny Epifanovsky (2007)
   Prashant Manohar (2009)

 ------------------------------------------------------------------------------


 Allocating and initializing 3808MB of RAM...
 Calculation will run on 4 cores.


 Alpha MOs, Restricted
 -- Occupied --                  
-490.03  -65.16  -58.52  -58.52  -58.52  -15.75  -15.70   -9.84
  1 A     2 A     3 A     4 A     5 A     6 A     7 A     8 A                  
 -7.457  -7.448  -7.448  -3.196  -3.193  -3.193  -3.182  -3.182
  9 A    10 A    11 A    12 A    13 A    14 A    15 A    16 A                  
 -1.451  -1.022  -0.935  -0.720  -0.648  -0.609  -0.424  -0.420
 17 A    18 A    19 A    20 A    21 A    22 A    23 A    24 A                  
 -0.404
 25 A                                                                          
 -- Virtual --                   
  0.026   0.047   0.064   0.097   0.111   0.113   0.137   0.177
 26 A    27 A    28 A    29 A    30 A    31 A    32 A    33 A                  
  0.185   0.204   0.229   0.241   0.247   0.265   0.298   0.345
 34 A    35 A    36 A    37 A    38 A    39 A    40 A    41 A                  
  0.546   0.556   0.568   0.617   0.656   0.744   0.758   0.786
 42 A    43 A    44 A    45 A    46 A    47 A    48 A    49 A                  
  0.796   0.816   0.913   0.939   0.992   1.031   1.044   1.047
 50 A    51 A    52 A    53 A    54 A    55 A    56 A    57 A                  
  1.128   1.283   1.464   1.469   1.639   1.918   2.009   2.118
 58 A    59 A    60 A    61 A    62 A    63 A    64 A    65 A                  
  2.119   2.243   2.310   2.341   2.634   2.653   2.697   2.810
 66 A    67 A    68 A    69 A    70 A    71 A    72 A    73 A                  
  3.045   3.061   3.391   3.433   4.105   4.240   4.350   4.421
 74 A    75 A    76 A    77 A    78 A    79 A    80 A    81 A                  
  4.549   4.565   4.576   4.624   4.758   4.851   5.413   7.167
 82 A    83 A    84 A    85 A    86 A    87 A    88 A    89 A                  
  8.209   8.226   8.311  36.587  37.149  49.447 293.889 293.908
 90 A    91 A    92 A    93 A    94 A    95 A    96 A    97 A                  
294.0051028.379
 98 A    99 A                                                                  

 Beta MOs, Restricted
 -- Occupied --                  
-490.03  -65.16  -58.52  -58.52  -58.52  -15.75  -15.70   -9.84
  1 A     2 A     3 A     4 A     5 A     6 A     7 A     8 A                  
 -7.457  -7.448  -7.448  -3.196  -3.193  -3.193  -3.182  -3.182
  9 A    10 A    11 A    12 A    13 A    14 A    15 A    16 A                  
 -1.451  -1.022  -0.935  -0.720  -0.648  -0.609  -0.424  -0.420
 17 A    18 A    19 A    20 A    21 A    22 A    23 A    24 A                  
 -0.404
 25 A                                                                          
 -- Virtual --                   
  0.026   0.047   0.064   0.097   0.111   0.113   0.137   0.177
 26 A    27 A    28 A    29 A    30 A    31 A    32 A    33 A                  
  0.185   0.204   0.229   0.241   0.247   0.265   0.298   0.345
 34 A    35 A    36 A    37 A    38 A    39 A    40 A    41 A                  
  0.546   0.556   0.568   0.617   0.656   0.744   0.758   0.786
 42 A    43 A    44 A    45 A    46 A    47 A    48 A    49 A                  
  0.796   0.816   0.913   0.939   0.992   1.031   1.044   1.047
 50 A    51 A    52 A    53 A    54 A    55 A    56 A    57 A                  
  1.128   1.283   1.464   1.469   1.639   1.918   2.009   2.118
 58 A    59 A    60 A    61 A    62 A    63 A    64 A    65 A                  
  2.119   2.243   2.310   2.341   2.634   2.653   2.697   2.810
 66 A    67 A    68 A    69 A    70 A    71 A    72 A    73 A                  
  3.045   3.061   3.391   3.433   4.105   4.240   4.350   4.421
 74 A    75 A    76 A    77 A    78 A    79 A    80 A    81 A                  
  4.549   4.565   4.576   4.624   4.758   4.851   5.413   7.167
 82 A    83 A    84 A    85 A    86 A    87 A    88 A    89 A                  
  8.209   8.226   8.311  36.587  37.149  49.447 293.889 293.908
 90 A    91 A    92 A    93 A    94 A    95 A    96 A    97 A                  
294.0051028.379
 98 A    99 A                                                                  

 Occupation and symmetry of molecular orbitals

 Point group: C1 (1 irreducible representation).

                           A     All 
 -------------------------------------
 All molecular orbitals:
  - Alpha                  99    99  
  - Beta                   99    99  
 -------------------------------------
 Alpha orbitals:
  - Frozen occupied        11    11  
  - Active occupied        14    14  
  - Active virtual         74    74  
  - Frozen virtual         0     0   
 -------------------------------------
 Beta orbitals:
  - Frozen occupied        11    11  
  - Active occupied        14    14  
  - Active virtual         74    74  
  - Frozen virtual         0     0   
 -------------------------------------

 Import integrals:   CPU 0.00 s  wall 0.00 s

 Import integrals:   CPU 14.98 s  wall 35.07 s

 MP2 amplitudes:   CPU 0.06 s  wall 0.20 s

Running a double precision version
           CCSD T amplitudes will be solved using DIIS.

           Start     Size      MaxIter   EConv     TConv     
           3         7         100       1.00e-07  1.00e-05  
 ------------------------------------------------------------------------------
           Energy (a.u.)   Ediff      Tdiff       Comment
 ------------------------------------------------------------------------------
         -2682.42815591                           
     1   -2682.40438681   2.38e-02   7.19e-01     
     2   -2682.42804363   2.37e-02   9.55e-02     
     3   -2682.42634126   1.70e-03   4.55e-02     
     4   -2682.42885249   2.51e-03   1.46e-02     Switched to DIIS steps.
     5   -2682.42982265   9.70e-04   1.26e-02     
     6   -2682.42988039   5.77e-05   2.46e-03     
     7   -2682.42989313   1.27e-05   1.31e-03     
     8   -2682.42990428   1.11e-05   6.03e-04     
     9   -2682.42991000   5.73e-06   4.59e-04     
    10   -2682.42990907   9.33e-07   1.01e-04     
    11   -2682.42990938   3.06e-07   4.55e-05     
    12   -2682.42990919   1.92e-07   3.04e-05     
    13   -2682.42990922   2.98e-08   9.84e-06     
 ------------------------------------------------------------------------------
         -2682.42990922                           CCSD T converged.

End of double precision
 SCF energy                 = -2681.78810546
 MP2 energy                 = -2682.42815591
 CCSD correlation energy     =    -0.64180375
 CCSD total energy           = -2682.42990922

 CCSD  T1^2 = 0.0138  T2^2 = 0.2217  Leading amplitudes:

 Amplitude    Orbitals with energies
 -0.0293       21 (A) A                  ->    26 (A) A                   
              -0.6481                          0.0257                     
 -0.0293       21 (A) B                  ->    26 (A) B                   
              -0.6481                          0.0257                     
 -0.0255       24 (A) A                  ->    28 (A) A                   
              -0.4199                          0.0638                     
 -0.0255       24 (A) B                  ->    28 (A) B                   
              -0.4199                          0.0638                     

 Amplitude    Orbitals with energies
 -0.0995       22 (A) A      22 (A) B    ->    28 (A) A      28 (A) B     
              -0.6091       -0.6091            0.0638        0.0638       
  0.0995       22 (A) A      22 (A) B    ->    28 (A) B      28 (A) A     
              -0.6091       -0.6091            0.0638        0.0638       
  0.0995       22 (A) B      22 (A) A    ->    28 (A) A      28 (A) B     
              -0.6091       -0.6091            0.0638        0.0638       
 -0.0995       22 (A) B      22 (A) A    ->    28 (A) B      28 (A) A     
              -0.6091       -0.6091            0.0638        0.0638       

 Computing CCSD intemediates for later calculations in double precision
 Finished.

Running a double precision version
           CCSD Lambda amplitudes will be solved using DIIS.
           Start     Size      MaxIter   EConv     LConv     
           3         7         100       1.00e-07  1.00e-05  
 ------------------------------------------------------------------------------
            Enorm      Ldiff       Comment
 ------------------------------------------------------------------------------
     1     5.48e-02   4.10e-02     
     2     1.39e-02   4.28e-03     
     3     5.79e-03   1.84e-03     
     4     3.69e-03   1.14e-03     Switched to DIIS steps.
     5     1.50e-03   7.48e-04     
     6     8.92e-04   2.65e-04     
     7     3.54e-04   8.94e-05     
     8     1.60e-04   5.50e-06     
     9     4.60e-05   1.03e-05     
    10     2.47e-05   1.81e-06     
    11     1.35e-05   4.65e-08     
    12     6.76e-06   7.03e-07     
    13     2.90e-06   1.72e-07     
    14     1.22e-06   1.60e-07     
    15     6.55e-07   5.24e-08     
    16     3.47e-07   2.13e-08     
    17     2.20e-07   1.77e-08     
    18     9.83e-08   1.15e-08     
 ------------------------------------------------------------------------------
                                   CCSD Lambda converged.

 Computing density matrices in double precision...
           Orbital response amplitudes will be solved using DIIS.
           Start     Size      MaxIter   EConv     LConv     
           3         7         100       1.00e-06  1.00e-06  
 ------------------------------------------------------------------------------
            Enorm      Ldiff       Comment
 ------------------------------------------------------------------------------
     1     1.15e-01   1.24e-02     
     2     1.78e-01   4.44e-02     
     3     3.03e-01   7.53e-02     
     4     2.10e-02   1.64e-01     Switched to DIIS steps.
     5     8.43e-03   5.00e-04     
     6     1.89e-03   1.49e-03     
     7     8.33e-04   2.49e-04     
     8     1.55e-04   6.68e-05     
     9     3.03e-05   3.00e-05     
    10     1.27e-05   2.74e-06     
    11     5.40e-06   7.09e-07     
    12     1.07e-06   5.20e-07     
    13     3.84e-07   8.38e-08     
 ------------------------------------------------------------------------------
                                   Orbital response converged.

 Computing density matrices... Done.
 CCSD calculation:   CPU 609.82 s  wall 196.49 s

Current path: /canmo/ccsd/grad/
/g1_bb_aa
/g1_bb_bb
/g1_o1o1
/g1_o1o2
/g1_o1v1
/g1_o2v1
/g1_v1v1
/g1p_bb_aa
/g1p_bb_bb
/g1s_bb_aa
/g1s_bb_bb
/g2_o1o1o1o1
/g2_o1o1o1v1
/g2_o1o1v1v1
/g2_o1v1o1v1
/g2_o1v1v1v1
/g2_v1v1v1v1
/w_bb_aa
/w_bb_bb
 Transferring MO TPDM to AO TPDM
 Transferring g2_o1o1o1o1
 Transferring g2_o1o1o1v1
 Transferring g2_o1o1v1v1
 Transferring g2_o1v1o1v1
 Transferring g2_o1v1v1v1
 Transferring g2_v1v1v1v1
 Adding separable TPDM
 Computing TPDM gradient
 --------------------------------------------------------
 2e gradient
  Atom          X               Y               Z
 --------------------------------------------------------
    1        -24.246246        3.400071       -0.000000  
    2          5.242817      -15.150840        0.000000  
    3         19.165430        7.093340       -0.000000  
    4         -0.162001        4.657428        0.000000  
 --------------------------------------------------------
 --------------------------------------------------------
 Final gradient
  Atom          X               Y               Z
 --------------------------------------------------------
    1        -24.246246        3.400071       -0.000000  
    2          5.242817      -15.150840        0.000000  
    3         19.165430        7.093340       -0.000000  
    4         -0.162001        4.657428        0.000000  
 --------------------------------------------------------
 Analytic gradient from two-electron contribution:   CPU 241.86 s  wall 158.43 s

 Total ccman2 time:   CPU 872.05 s  wall 398.38 s


 --------------------------------------------------------------

                    Orbital Energies (a.u.)
 --------------------------------------------------------------

 Alpha MOs
 -- Occupied --
******* -65.164 -58.524 -58.523 -58.523 -15.755 -15.697  -9.843
 -7.457  -7.448  -7.448  -3.196  -3.193  -3.193  -3.182  -3.182
 -1.451  -1.022  -0.935  -0.720  -0.648  -0.609  -0.424  -0.420
 -0.404
 -- Virtual --
  0.026   0.047   0.064   0.097   0.111   0.113   0.137   0.177
  0.185   0.204   0.229   0.241   0.247   0.265   0.298   0.345
  0.546   0.556   0.568   0.617   0.656   0.744   0.758   0.786
  0.796   0.816   0.913   0.939   0.992   1.031   1.044   1.047
  1.128   1.283   1.464   1.469   1.639   1.918   2.009   2.118
  2.119   2.243   2.310   2.341   2.634   2.653   2.697   2.810
  3.045   3.061   3.391   3.433   4.105   4.240   4.350   4.421
  4.549   4.565   4.576   4.624   4.758   4.851   5.413   7.167
  8.209   8.226   8.311  36.587  37.149  49.447 293.889 293.908
294.0051028.379
 --------------------------------------------------------------

          Ground-State Mulliken Net Atomic Charges

     Atom                 Charge (a.u.)
  ----------------------------------------
      1 Br                   -0.187453
      2 N                     0.076984
      3 N                    -0.126550
      4 H                     0.237019
  ----------------------------------------
  Sum of atomic charges =     0.000000

 -----------------------------------------------------------------
                    Cartesian Multipole Moments
 -----------------------------------------------------------------
    Charge (ESU x 10^10)
                -0.0000
    Dipole Moment (Debye)
         X      -1.1168      Y      -1.8576      Z       0.0000
       Tot       2.1675
    Quadrupole Moments (Debye-Ang)
        XX     -30.7804     XY       2.8637     YY     -29.2856
        XZ      -0.0000     YZ       0.0000     ZZ     -30.4271
    Octopole Moments (Debye-Ang^2)
       XXX      28.4032    XXY      -6.6129    XYY       2.3480
       YYY      -5.5861    XXZ       0.0000    XYZ       0.0000
       YYZ       0.0000    XZZ       4.4018    YZZ      -0.3942
       ZZZ       0.0000
    Hexadecapole Moments (Debye-Ang^3)
      XXXX    -326.5820   XXXY       6.4544   XXYY     -52.9607
      XYYY       8.4383   YYYY     -53.2038   XXXZ      -0.0000
      XXYZ       0.0000   XYYZ      -0.0000   YYYZ       0.0000
      XXZZ     -54.9468   XYZZ       0.4208   YYZZ     -14.9019
      XZZZ      -0.0000   YZZZ       0.0000   ZZZZ     -34.6743
 -----------------------------------------------------------------
 DrvMan completing analytic gradient of the correlated energy
 Correlated dipole moment
            1
    1  -0.4393903
    2  -0.7308542
    3   0.0000000
 Energy read as -2682.429909215
 Full Analytical Gradient: (in a.u., or Hartree/Bohr)
             1             2             3             4
    1    0.00015435    0.00067861   -0.00098463    0.00015168
    2    0.00000086    0.00066342   -0.00048822   -0.00017607
    3   -0.00000000   -0.00000000    0.00000000   -0.00000000
 Gradient time:  CPU 0.25 s  wall 2.17 s
 ----------------------------------------------------------------
             Standard Nuclear Orientation (Angstroms)
    I     Atom           X                Y                Z
 ----------------------------------------------------------------
    1      Br      0.7194471256    -0.0309223855     0.0000000000
    2      N      -1.2656775302     0.6042031048    -0.0000000000
    3      N      -2.0824154220    -0.2704847109     0.0000000000
    4      H      -1.7439987292    -1.2467452653     0.0000000000
 ----------------------------------------------------------------
 Nuclear Repulsion Energy =   142.2397580603 hartrees
 There are       25 alpha and       25 beta electrons

                       Distance Matrix (Angstroms)
             Br(  1)   N (  2)   N (  3)
   N (  2)  2.084251
   N (  3)  2.812085  1.196720
   H (  4)  2.747142  1.911753  1.033252

 Requested basis set is 6-311++G(d,p)
 There are 36 shells and 99 basis functions
 A cutoff of  1.0D-14 yielded    642 shell pairs
 There are      4973 function pairs (      5503 Cartesian)
 Smallest overlap matrix eigenvalue = 2.29E-04
 Guess MOs from SCF MO coefficient file

 -----------------------------------------------------------------------
  General SCF calculation program by
  Eric Jon Sundstrom, Paul Horn, Yuezhi Mao, Dmitri Zuev, Alec White,
  David Stuck, Shaama M.S., Shane Yost, Joonho Lee, David Small,
  Daniel Levine, Susi Lehtola, Hugh Burton, Evgeny Epifanovsky
 -----------------------------------------------------------------------
 Hartree-Fock
 using 4 threads for integral computing
 -------------------------------------------------------
 OpenMP Integral computing Module                
 Release: version 2.0, May 2017, Q-Chem Inc. Pleasanton 
 -------------------------------------------------------
 A restricted SCF calculation will be
 performed using DIIS
 SCF converges when DIIS error is below 1.0e-08
 ---------------------------------------
  Cycle       Energy         DIIS error
 ---------------------------------------
    1   -2681.7882469754      4.22e-05  
    2   -2681.7882489543      1.13e-05  
    3   -2681.7882491882      6.94e-06  
    4   -2681.7882492614      2.20e-06  
    5   -2681.7882492784      1.21e-06  
    6   -2681.7882492836      5.04e-07  
    7   -2681.7882492849      2.27e-07  
    8   -2681.7882492850      6.78e-08  
    9   -2681.7882492850      2.22e-08  
   10   -2681.7882492850      5.11e-09  Convergence criterion met
 ---------------------------------------
 SCF time:   CPU 4.91s  wall 8.00s 
 SCF   energy in the final basis set =    -2681.7882492850
 Total energy in the final basis set =    -2681.7882492850


 ------------------------------------------------------------------------------

   CCMAN2: suite of methods based on coupled cluster
           and equation of motion theories.

   Components:
   * libvmm-1.3-trunk
     by Evgeny Epifanovsky, Ilya Kaliman.
   * libtensor-2.5-trunk
     by Evgeny Epifanovsky, Michael Wormit, Dmitry Zuev, Sam Manzer, 
        Ilya Kaliman.
   * libcc-2.5-trunk
     by Evgeny Epifanovsky, Arik Landau, Tomasz Kus, Kirill Khistyaev, 
        Dmitry Zuev, Prashant Manohar, Xintian Feng, Anna Krylov, 
        Matthew Goldey, Alec White, Thomas Jagau, Kaushik Nanda, 
        Anastasia Gunina, Alexander Kunitsa, Joonho Lee.

   CCMAN original authors:
   Anna I. Krylov, C. David Sherrill, Steven R. Gwaltney,
   Edward F. C. Byrd (2000)
   Sergey V. Levchenko, Lyudmila V. Slipchenko, Tao Wang,
   Ana-Maria C. Cristian (2003)
   Piotr A. Pieniazek, C. Melania Oana, Evgeny Epifanovsky (2007)
   Prashant Manohar (2009)

 ------------------------------------------------------------------------------


 Allocating and initializing 3808MB of RAM...
 Calculation will run on 4 cores.


 Alpha MOs, Restricted
 -- Occupied --                  
-490.03  -65.16  -58.52  -58.52  -58.52  -15.75  -15.70   -9.84
  1 A     2 A     3 A     4 A     5 A     6 A     7 A     8 A                  
 -7.457  -7.448  -7.448  -3.196  -3.192  -3.192  -3.182  -3.182
  9 A    10 A    11 A    12 A    13 A    14 A    15 A    16 A                  
 -1.452  -1.022  -0.935  -0.721  -0.649  -0.610  -0.424  -0.420
 17 A    18 A    19 A    20 A    21 A    22 A    23 A    24 A                  
 -0.404
 25 A                                                                          
 -- Virtual --                   
  0.026   0.047   0.064   0.098   0.111   0.113   0.137   0.177
 26 A    27 A    28 A    29 A    30 A    31 A    32 A    33 A                  
  0.184   0.204   0.228   0.241   0.247   0.265   0.298   0.345
 34 A    35 A    36 A    37 A    38 A    39 A    40 A    41 A                  
  0.546   0.557   0.568   0.618   0.655   0.743   0.758   0.786
 42 A    43 A    44 A    45 A    46 A    47 A    48 A    49 A                  
  0.796   0.816   0.913   0.938   0.992   1.031   1.044   1.047
 50 A    51 A    52 A    53 A    54 A    55 A    56 A    57 A                  
  1.128   1.283   1.464   1.469   1.639   1.918   2.009   2.117
 58 A    59 A    60 A    61 A    62 A    63 A    64 A    65 A                  
  2.119   2.243   2.310   2.341   2.634   2.654   2.698   2.811
 66 A    67 A    68 A    69 A    70 A    71 A    72 A    73 A                  
  3.045   3.063   3.393   3.434   4.105   4.240   4.350   4.422
 74 A    75 A    76 A    77 A    78 A    79 A    80 A    81 A                  
  4.549   4.566   4.577   4.624   4.759   4.852   5.411   7.167
 82 A    83 A    84 A    85 A    86 A    87 A    88 A    89 A                  
  8.209   8.227   8.311  36.586  37.155  49.447 293.890 293.908
 90 A    91 A    92 A    93 A    94 A    95 A    96 A    97 A                  
294.0051028.379
 98 A    99 A                                                                  

 Beta MOs, Restricted
 -- Occupied --                  
-490.03  -65.16  -58.52  -58.52  -58.52  -15.75  -15.70   -9.84
  1 A     2 A     3 A     4 A     5 A     6 A     7 A     8 A                  
 -7.457  -7.448  -7.448  -3.196  -3.192  -3.192  -3.182  -3.182
  9 A    10 A    11 A    12 A    13 A    14 A    15 A    16 A                  
 -1.452  -1.022  -0.935  -0.721  -0.649  -0.610  -0.424  -0.420
 17 A    18 A    19 A    20 A    21 A    22 A    23 A    24 A                  
 -0.404
 25 A                                                                          
 -- Virtual --                   
  0.026   0.047   0.064   0.098   0.111   0.113   0.137   0.177
 26 A    27 A    28 A    29 A    30 A    31 A    32 A    33 A                  
  0.184   0.204   0.228   0.241   0.247   0.265   0.298   0.345
 34 A    35 A    36 A    37 A    38 A    39 A    40 A    41 A                  
  0.546   0.557   0.568   0.618   0.655   0.743   0.758   0.786
 42 A    43 A    44 A    45 A    46 A    47 A    48 A    49 A                  
  0.796   0.816   0.913   0.938   0.992   1.031   1.044   1.047
 50 A    51 A    52 A    53 A    54 A    55 A    56 A    57 A                  
  1.128   1.283   1.464   1.469   1.639   1.918   2.009   2.117
 58 A    59 A    60 A    61 A    62 A    63 A    64 A    65 A                  
  2.119   2.243   2.310   2.341   2.634   2.654   2.698   2.811
 66 A    67 A    68 A    69 A    70 A    71 A    72 A    73 A                  
  3.045   3.063   3.393   3.434   4.105   4.240   4.350   4.422
 74 A    75 A    76 A    77 A    78 A    79 A    80 A    81 A                  
  4.549   4.566   4.577   4.624   4.759   4.852   5.411   7.167
 82 A    83 A    84 A    85 A    86 A    87 A    88 A    89 A                  
  8.209   8.227   8.311  36.586  37.155  49.447 293.890 293.908
 90 A    91 A    92 A    93 A    94 A    95 A    96 A    97 A                  
294.0051028.379
 98 A    99 A                                                                  

 Occupation and symmetry of molecular orbitals

 Point group: C1 (1 irreducible representation).

                           A     All 
 -------------------------------------
 All molecular orbitals:
  - Alpha                  99    99  
  - Beta                   99    99  
 -------------------------------------
 Alpha orbitals:
  - Frozen occupied        11    11  
  - Active occupied        14    14  
  - Active virtual         74    74  
  - Frozen virtual         0     0   
 -------------------------------------
 Beta orbitals:
  - Frozen occupied        11    11  
  - Active occupied        14    14  
  - Active virtual         74    74  
  - Frozen virtual         0     0   
 -------------------------------------

 Import integrals:   CPU 0.00 s  wall 0.00 s

 Import integrals:   CPU 15.10 s  wall 19.54 s

 MP2 amplitudes:   CPU 0.06 s  wall 0.29 s

Running a double precision version
           CCSD T amplitudes will be solved using DIIS.

           Start     Size      MaxIter   EConv     TConv     
           3         7         100       1.00e-07  1.00e-05  
 ------------------------------------------------------------------------------
           Energy (a.u.)   Ediff      Tdiff       Comment
 ------------------------------------------------------------------------------
         -2682.42814799                           
     1   -2682.40443031   2.37e-02   7.19e-01     
     2   -2682.42804379   2.36e-02   9.54e-02     
     3   -2682.42635085   1.69e-03   4.54e-02     
     4   -2682.42885549   2.50e-03   1.46e-02     Switched to DIIS steps.
     5   -2682.42982284   9.67e-04   1.26e-02     
     6   -2682.42988021   5.74e-05   2.45e-03     
     7   -2682.42989285   1.26e-05   1.31e-03     
     8   -2682.42990395   1.11e-05   6.02e-04     
     9   -2682.42990964   5.69e-06   4.58e-04     
    10   -2682.42990871   9.22e-07   1.01e-04     
    11   -2682.42990902   3.05e-07   4.56e-05     
    12   -2682.42990883   1.92e-07   3.03e-05     
    13   -2682.42990886   2.91e-08   9.79e-06     
 ------------------------------------------------------------------------------
         -2682.42990886                           CCSD T converged.

End of double precision
 SCF energy                 = -2681.78824929
 MP2 energy                 = -2682.42814799
 CCSD correlation energy     =    -0.64165957
 CCSD total energy           = -2682.42990886

 CCSD  T1^2 = 0.0138  T2^2 = 0.2215  Leading amplitudes:

 Amplitude    Orbitals with energies
 -0.0293       21 (A) A                  ->    26 (A) A                   
              -0.6486                          0.0257                     
 -0.0293       21 (A) B                  ->    26 (A) B                   
              -0.6486                          0.0257                     
 -0.0254       24 (A) A                  ->    28 (A) A                   
              -0.4197                          0.0641                     
 -0.0254       24 (A) B                  ->    28 (A) B                   
              -0.4197                          0.0641                     

 Amplitude    Orbitals with energies
 -0.0990       22 (A) A      22 (A) B    ->    28 (A) A      28 (A) B     
              -0.6098       -0.6098            0.0641        0.0641       
  0.0990       22 (A) A      22 (A) B    ->    28 (A) B      28 (A) A     
              -0.6098       -0.6098            0.0641        0.0641       
  0.0990       22 (A) B      22 (A) A    ->    28 (A) A      28 (A) B     
              -0.6098       -0.6098            0.0641        0.0641       
 -0.0990       22 (A) B      22 (A) A    ->    28 (A) B      28 (A) A     
              -0.6098       -0.6098            0.0641        0.0641       

 Computing CCSD intemediates for later calculations in double precision
 Finished.

Running a double precision version
           CCSD Lambda amplitudes will be solved using DIIS.
           Start     Size      MaxIter   EConv     LConv     
           3         7         100       1.00e-07  1.00e-05  
 ------------------------------------------------------------------------------
            Enorm      Ldiff       Comment
 ------------------------------------------------------------------------------
     1     5.47e-02   4.09e-02     
     2     1.39e-02   4.28e-03     
     3     5.78e-03   1.83e-03     
     4     3.68e-03   1.13e-03     Switched to DIIS steps.
     5     1.49e-03   7.45e-04     
     6     8.90e-04   2.63e-04     
     7     3.54e-04   8.89e-05     
     8     1.60e-04   5.50e-06     
     9     4.59e-05   1.02e-05     
    10     2.47e-05   1.79e-06     
    11     1.35e-05   3.88e-08     
    12     6.74e-06   7.04e-07     
    13     2.89e-06   1.72e-07     
    14     1.22e-06   1.59e-07     
    15     6.54e-07   5.19e-08     
    16     3.46e-07   2.10e-08     
    17     2.20e-07   1.75e-08     
    18     9.81e-08   1.13e-08     
 ------------------------------------------------------------------------------
                                   CCSD Lambda converged.

 Computing density matrices in double precision...
[truncated: 151,122 more chars]
